# Supplementary material for: Genome-scale CRISPR screens identify host factors that promote human coronavirus infection
Source: Genome Med. 2022 Jan 27;14:10. doi: 10.1186/s13073-022-01013-1 (PMC8792531; doi:10.1186/s13073-022-01013-1)
Supplement: Supplementary file 2 — Additional file 2. AGM CRISPR KO sgRNAs. [file 13073_2022_1013_MOESM2_ESM.xlsx]

## Sheet: 1.Read Me
The following tabs contain the sgRNA design files for the African Green Monkey Genome Wide CRISPR design.
The Chlorocebus sabaeus version 1.1 release 99 was used in combination with the PAVOOC domain targeted sgRNA algorithm to generate the sgRNAs.
The top 4 sgRNAs were selected for each gene.
Please see Supplementary Methods for details.
We noted that several sgRNAs targeted multiple genes due to high sequence homology between target genes.
We grouped all sgRNAs identifying multiple sgRNAs and assigned a unique identifier to them.
The grouped library designations are presented in the second tab.

## Sheet: 2.Original Design
SeqID	grna.sequence.without.PAM	gene_name
VervetKO_00001	CTGGCCTTAATGCAGCAAGG	SMCP
VervetKO_00002	ACCTGGCCTTAATGCAGCAA	SMCP
VervetKO_00003	GCCCAACTCACCACAAACTC	SMCP
VervetKO_00004	CACCTGGCCTTAATGCAGCA	SMCP
VervetKO_00005	GCACCACAAGGAGTCGAGCA	LCE6A
VervetKO_00006	AAAGCCGCGCTGCCTAAGTG	LCE6A
VervetKO_00007	GCTCCCTGCTCGACTCCTTG	LCE6A
VervetKO_00008	GTGCCCCCACTTAGGCAGCG	LCE6A
VervetKO_00009	GGAGGTCCCATTAAAGCAAG	ENSCSAG00000000040
VervetKO_00010	GGGACAACTAAAACATCTGG	ENSCSAG00000000040
VervetKO_00011	AAGTTGTCCACATACAATGT	OR10X1
VervetKO_00012	GTTCTTAAATCGAGATCTGG	RAB9B
VervetKO_00013	ATAGCAACAGCAACATGGCG	B4GALT3
VervetKO_00014	GGACATCAAGTTATTCCATG	VPS29
VervetKO_00015	CAAGGCATTATATGCCCCAG	VPS29
VervetKO_00016	AAGCTGGCCATATCTCCCCA	VPS29
VervetKO_00017	TGGACATCAAGTTATTCCAT	VPS29
VervetKO_00018	AACGTGAGCTGTGAGCACGG	ENSCSAG00000002661
VervetKO_00019	GGTCTCTCCAGTCCAACAAG	ENSCSAG00000002661
VervetKO_00020	CCTGCTTGCTGACGCACCGG	ENSCSAG00000002661
VervetKO_00021	TAATGTAGGACAGAATGACC	ENSCSAG00000002661
VervetKO_00022	CATCCATCATTGATTTAGGG	FAM216A
VervetKO_00023	AGCTGCTCTACAAATTTGAG	MORF4L2
VervetKO_00024	TAGCATCCAGACCTCACCAC	FAM216A
VervetKO_00025	CAGGTAACGCTTCTGGCCTG	FAM216A
VervetKO_00026	AGAGCTACGCTCCGTCCAGT	FAM216A
VervetKO_00027	CCTGCAGGTGCGCTACAAGG	LASP1
VervetKO_00028	CGGCAAGATCGTGTATCCCA	LASP1
VervetKO_00029	AGACAGTTCACCTTCTCCGT	LASP1
VervetKO_00030	AACCCCAACTGTGCCCGGTG	LASP1
VervetKO_00031	GGATATCAGCATGCTAAGCA	FBXO47
VervetKO_00032	TACATTGCTGCTACCCACCA	FBXO47
VervetKO_00033	GGGCCAGTATCTCCTCAAGA	FBXO47
VervetKO_00034	GGCGTTTAAGAATAGAATGG	MORF4L2
VervetKO_00035	GTTAATCCTAAACACTGCAT	FBXO47
VervetKO_00036	CGAGGTGGATGATGTAATGG	GPN3
VervetKO_00037	TCAGGACTTACCAGCCATCA	GPN3
VervetKO_00038	AGACATCCGGGAACTGATCG	GPN3
VervetKO_00039	ACACTTCAACTACTCCGTGA	GPN3
VervetKO_00040	TGAATGTGATAGACCACGTG	ANAPC7
VervetKO_00041	TGCTGTGAGTAAGTATACCA	ANAPC7
VervetKO_00042	GCTGCTGAGAAGCCGCACGT	ANAPC7
VervetKO_00043	GATCCCATCAAGTATAGCAA	ANAPC7
VervetKO_00044	GAATTTCAAACCGGTCACCT	ENSCSAG00000002667
VervetKO_00045	CCTGAGACATTGGAGCATCA	MORF4L2
VervetKO_00046	ACTAACGTACAAATACTGGA	ENSCSAG00000002667
VervetKO_00047	AACTAACGTACAAATACTGG	ENSCSAG00000002667
VervetKO_00048	AATTTCAAACCGGTCACCTG	ENSCSAG00000002667
VervetKO_00049	CTGTCTCTTAGATAAACCAG	ADAMTS4
VervetKO_00050	AGGGGTGTTACAGTATCGGG	ADAMTS4
VervetKO_00051	TGACTCGGCTAGTGATCCTG	ADAMTS4
VervetKO_00052	AGGCACCCCTAACTCCGCCG	ADAMTS4
VervetKO_00053	CCCGAAGCATCACTCCACTG	NDUFS2
VervetKO_00054	GCTGCTTATATCCGGCCAGG	NDUFS2
VervetKO_00055	ATGTCATCCATAAGCCCAAG	NDUFS2
VervetKO_00056	AATAGCCCAACAATAATGCA	MORF4L2
VervetKO_00057	CATCCATAAGCCCAAGGGGA	NDUFS2
VervetKO_00058	TCGGCGTCAACGAGAGTACG	ATP2A2
VervetKO_00059	AATGGGCAAAGTGTATCGAC	ATP2A2
VervetKO_00060	GAACGCGCACACAAAGACGG	ATP2A2
VervetKO_00061	ATTTACCTGTGAGAATCGAC	ATP2A2
VervetKO_00062	CTTTAGTCGACAGTAGAGGA	FCER1G
VervetKO_00063	CTACCTTTAGTCGACAGTAG	FCER1G
VervetKO_00064	ATTCCAGATCCAAGTGCGAA	FCER1G
VervetKO_00065	CCTCCTCTACTGTCGACTAA	FCER1G
VervetKO_00066	CAGATCACCATAGCAACTGG	PLXDC1
VervetKO_00067	TCCCGAAAAGCAGTCCCTCG	TCEAL1
VervetKO_00068	CCATCCATTCCTGGCGATAG	PLXDC1
VervetKO_00069	CCTAGGCTTCATCTTCATGG	PLXDC1
VervetKO_00070	GCTGCCAAGGGGATCGTACG	PLXDC1
VervetKO_00071	GAAACCAGGCTCTCCACACT	APOA2
VervetKO_00072	GACGGTGACTGACTACGGCA	APOA2
VervetKO_00073	TTCCAGACGGTGACTGACTA	APOA2
VervetKO_00074	TTTGGTTCGGAGACAGGCAG	APOA2
VervetKO_00075	GCTCCGTGTTGCGATACCAG	DSCAML1
VervetKO_00076	CGATGGCGTACCGCATGACG	DSCAML1
VervetKO_00077	GCGTGTACCGGTGCACCGCG	DSCAML1
VervetKO_00078	AGGAAAGAACTCCTCCTCCG	TCEAL1
VervetKO_00079	ACTGCCCACCGAGTTCCGCG	DSCAML1
VervetKO_00080	CAGTTTGATGGCGAGTATCG	TOMM40L
VervetKO_00081	CCCCTGCATAGGCCGCATGG	TOMM40L
VervetKO_00082	GCCGGGATATCACCTCCATG	TOMM40L
VervetKO_00083	GAGCTGCCAATCCCCTGCAT	TOMM40L
VervetKO_00084	AGTGCTTAGATGCTGGCATG	NR1I3
VervetKO_00085	CACAAGTCAGCGCGTTGAAG	NR1I3
VervetKO_00086	GCAAGTCATCAAGTTTACCA	NR1I3
VervetKO_00087	TTCAACGCGCTGACTTGTGA	NR1I3
VervetKO_00088	AGAGATACATCAGAGTCCGA	CACNB1
VervetKO_00089	CCTCGAGGAGCAGTCTTCGG	TCEAL1
VervetKO_00090	ATACATCAGAGTCCGATGGA	CACNB1
VervetKO_00091	ACCGTCGCTCAAGGGCTACG	CACNB1
VervetKO_00092	GGACCGGGAAGCCTTAAGGA	CACNB1
VervetKO_00093	GCTTTCGGATCTGCTGACCT	ENSCSAG00000002677
VervetKO_00094	AATACCTTGGCCCGCCGGAA	ENSCSAG00000002677
VervetKO_00095	TGTACCCTTCCGCTTACCTA	ENSCSAG00000002677
VervetKO_00096	GTACTCACGGGAGTTGGCAT	ENSCSAG00000002677
VervetKO_00097	CCTTCAAAGAGCGCATCCAG	MPZ
VervetKO_00098	GGGACAACCCTACATTGACG	MPZ
VervetKO_00099	CGTGGTTTACACCGACAGGG	MPZ
VervetKO_00100	TTCGGAGGAGCAGTCCTCGG	TCEAL1
VervetKO_00101	AGGGTTGTCCCTTGGCATAG	MPZ
VervetKO_00102	ATGTTCAACTGCTCCAACAG	FBXL20
VervetKO_00103	ATGGCATTCAAGCACTAGTG	FBXL20
VervetKO_00104	CTGGTGTGACCAAGTAACCA	FBXL20
VervetKO_00105	GCAAGTTCTGTTCCAAACTC	FBXL20
VervetKO_00106	GCTGATGGCACAGCTCACAA	STAC2
VervetKO_00107	TGAGCGGGATGAGCTGACCG	STAC2
VervetKO_00108	GCCATCAGCTCATTGTCGGT	STAC2
VervetKO_00109	GCGGTTCATCAGTGCCAGGG	STAC2
VervetKO_00110	TAGTATCTCACCTTGGAACG	CFAP126
VervetKO_00111	AGTCCTCCTGAGAGTCCTTG	ENSCSAG00000000318
VervetKO_00112	CAAATTATTGCCAATGATCG	CFAP126
VervetKO_00113	TCCGGCTAAGCCAACAAAAG	CFAP126
VervetKO_00114	CAGTAGATGACCACGATCAT	CFAP126
VervetKO_00115	AAGTAGCCAAACGATAACCA	RNF214
VervetKO_00116	TGGCTACTTACACTCAACAG	RNF214
VervetKO_00117	CATAAACTAGAAGATTCCGG	RNF214
VervetKO_00118	CCCTGCCTTAAGAGACCGAG	RNF214
VervetKO_00119	TCTGGTATACACCCATCCGG	BACE1
VervetKO_00120	GTCGGGGCAGGGCTACTACG	BACE1
VervetKO_00121	TACTACGTGGAGATGACCGT	BACE1
VervetKO_00122	AGGGAGTAGAATCATAACCA	ENSCSAG00000000069
VervetKO_00123	GGGGACAGACGATTCCCCCA	ENSCSAG00000000318
VervetKO_00124	GCACATACACACCCTTCCGG	BACE1
VervetKO_00125	TGCCAACGGGCAGTCTACGT	CEP164
VervetKO_00126	TTGCCAACGGGCAGTCTACG	CEP164
VervetKO_00127	TACCATGGTTTCCACTCCCC	CEP164
VervetKO_00128	GTCCCACGTAGACTGCCCGT	CEP164
VervetKO_00129	TGGAGCACGTTGATCCACGG	ENSCSAG00000002687
VervetKO_00130	CTGGAGCACGTTGATCCACG	ENSCSAG00000002687
VervetKO_00131	GTGGATCAACGTGCTCCAGG	ENSCSAG00000002687
VervetKO_00132	CTGACAGCGACTCCACTCAG	ENSCSAG00000002687
VervetKO_00133	GTGGTAGCCAGTGGCAACGG	PCSK7
VervetKO_00134	GGGGCACATAATCTTCAGCC	ENSCSAG00000000318
VervetKO_00135	AACGACAACTGCAACTACGA	PCSK7
VervetKO_00136	TGAGGTCATAGCTACCCTCA	PCSK7
VervetKO_00137	GCTGCACCGAGGGCCACACG	PCSK7
VervetKO_00138	TCTGGCTGAGATTGACCCAA	IFT81
VervetKO_00139	TAATAGTTGCATTGGCTCCA	IFT81
VervetKO_00140	GCAACTTGTGGATTTAAGAG	IFT81
VervetKO_00141	AGAACTTGTAATAGTTGCAT	IFT81
VervetKO_00142	CCAAGCGCCCACGGTCTGGG	TAGLN
VervetKO_00143	GAGTGGATCATAGTGCAGTG	TAGLN
VervetKO_00144	GCTTGAAGACCATGGATGGC	TAGLN
VervetKO_00145	CGGCTGAAGATTATGTGCCC	ENSCSAG00000000318
VervetKO_00146	TCACCGGCTTGGAGCCATCA	TAGLN
VervetKO_00147	GCTGCCAGAGTCAACAACAG	ENSCSAG00000002691
VervetKO_00148	CTCATTGTGAAACCACCGTG	ENSCSAG00000002691
VervetKO_00149	CTGAGGACAATTCCACACGG	ENSCSAG00000002691
VervetKO_00150	CCCCTGAGGACAATTCCACA	ENSCSAG00000002691
VervetKO_00151	GTGTTGGCTATCTCACACCA	MED1
VervetKO_00152	TAATCTGTATAACCTTCCAG	MED1
VervetKO_00153	GATGTAAAAGTGGCTCACCA	MED1
VervetKO_00154	GAAGTGCAGTTAGATCCTGC	MED1
VervetKO_00155	AGCAGCTCGCCAACTACCAG	GAS8
VervetKO_00156	TCTACGACATTGCAAACCGC	ENSCSAG00000000319
VervetKO_00157	GAAGGAGGTGCAGTTCAACG	GAS8
VervetKO_00158	TGTCGGTGAAGGCCTCCTCG	GAS8
VervetKO_00159	CACGCTGATGCAGCGCCACG	GAS8
VervetKO_00160	TGGAGCACGTTGATCCACGG	ENSCSAG00000002694
VervetKO_00161	CTGGAGCACGTTGATCCACG	ENSCSAG00000002694
VervetKO_00162	GTGGATCAACGTGCTCCAGG	ENSCSAG00000002694
VervetKO_00163	GGTAATCACCACTGTGACTG	ENSCSAG00000002694
VervetKO_00164	CACCCTGGTAACCATAAGAG	SIDT2
VervetKO_00165	AAAGAGCATCCCACTGACGT	SIDT2
VervetKO_00166	GAGCTCATGGAGTCCACTCG	SIDT2
VervetKO_00167	CCATACCCTCGAAAGACCAG	ENSCSAG00000000319
VervetKO_00168	AAGACTGAAGACCAAGCGTG	SIDT2
VervetKO_00169	GAGCCTGATGTACTGTTCGT	PAFAH1B2
VervetKO_00170	TTGCTGCATTAACTGCACCA	PAFAH1B2
VervetKO_00171	CGAGTGCACAAAACCCCCGT	PAFAH1B2
VervetKO_00172	GCAGTTAATGCAGCAATATG	PAFAH1B2
VervetKO_00173	GTCGAAGTGGACCTCCAGAG	DBNDD1
VervetKO_00174	GCATCCCAGTACCAGCACCG	DBNDD1
VervetKO_00175	GCTGACCGACATGTCCGACC	DBNDD1
VervetKO_00176	ACATGTCGGTCAGCTCCGTG	DBNDD1
VervetKO_00177	CGACCTCCAGAACTACTGCT	CDK12
VervetKO_00178	GTGCACCACGAGAGTAGGAG	ENSCSAG00000000319
VervetKO_00179	GGCTCTATAACTCTGAAGAG	CDK12
VervetKO_00180	GGTCCATATACTCAAACACA	CDK12
VervetKO_00181	TGGCCAAGTATATAAAGCCA	CDK12
VervetKO_00182	CAGGGAATTCTCCATCGCCG	FCRLA
VervetKO_00183	AGAATTCCCTGTTAGGCCCG	FCRLA
VervetKO_00184	AATTCCCTGTTAGGCCCGGG	FCRLA
VervetKO_00185	GAATTCCCTGTTAGGCCCGG	FCRLA
VervetKO_00186	CTTACACTGACATCGCAGGT	ENSCSAG00000002701
VervetKO_00187	CACACTTACACTGACATCGC	ENSCSAG00000002701
VervetKO_00188	GAAGAACAATCTAACCATGC	ENSCSAG00000002701
VervetKO_00189	GCTGAAGCTCTGGGATACGT	ENSCSAG00000000319
VervetKO_00190	ACTTACACTGACATCGCAGG	ENSCSAG00000002701
VervetKO_00191	GGGATAGTACCTTTCAGCGA	PPP1R1B
VervetKO_00192	GGATCTTCTTGCGGTCCTTG	PPP1R1B
VervetKO_00193	TTTCAGCGAAGGTGGTGTGT	PPP1R1B
VervetKO_00194	CCAGCTCGACCCCCGCCAGG	PPP1R1B
VervetKO_00195	GGGCACCATGCGCATCCCGG	FCRLB
VervetKO_00196	CCGCGGCTGGTACGACAAGG	FCRLB
VervetKO_00197	TTGGACCACCATCTTCAAGG	FCRLB
VervetKO_00198	ACTCACCATTGGATACAGAG	FCRLB
VervetKO_00199	ACAGCGGTAATAACACCCTA	DEF8
VervetKO_00200	GACGGTCCCGAGAATGCCTG	TCEAL7
VervetKO_00201	AGTGTAACACCATCATCTGG	DEF8
VervetKO_00202	CCTGGTACACCTGCACAGGT	DEF8
VervetKO_00203	TGACAGCCAGGTCGTTCCAG	DEF8
VervetKO_00204	TGGGCGGCAAGATACCCTGG	STARD3
VervetKO_00205	CTCCAACCAGGCGAGGACGA	STARD3
VervetKO_00206	GGTACGGCGAACATCAGAGA	STARD3
VervetKO_00207	GGGTGAATAGAACTGTCCCT	STARD3
VervetKO_00208	GTGACAGAATATGCTAGTGG	SIK3
VervetKO_00209	AGTTGCCCTTGCCGATGGTG	SIK3
VervetKO_00210	CTTCAACACAGACCACCTGG	SIK3
VervetKO_00211	GGCGTTCAAATTCTCCATAG	TCEAL7
VervetKO_00212	GGCCACGCACCTCGTCACCA	SIK3
VervetKO_00213	GACCCCAGCGGCAACTACGT	ENSCSAG00000002706
VervetKO_00214	CCAGTGCGGCAACCAGATCG	ENSCSAG00000002706
VervetKO_00215	GATCAGCGTCTATTACAACG	ENSCSAG00000002706
VervetKO_00216	GATGTCCAAAGGCCCCTGAG	ENSCSAG00000002706
VervetKO_00217	GGAGAACTGTGAGCGCCGGG	TCAP
VervetKO_00218	TCACCCCTCCTCAGGCCGTG	TCAP
VervetKO_00219	CATGAGACCTACCACCAGCA	TCAP
VervetKO_00220	ATGAGACCTACCACCAGCAG	TCAP
VervetKO_00221	GCAGTAATGTTCGACCTCGT	ANKRD13A
VervetKO_00222	AGGGAGGAAGAACGCCCCTA	TCEAL7
VervetKO_00223	ACGCACAGAACATCTGACCG	ANKRD13A
VervetKO_00224	AGAACTAAATCCGGATTCTG	ANKRD13A
VervetKO_00225	TGTTAATGGTTACGAAGCAA	ANKRD13A
VervetKO_00226	CGTGCGCAGCGCGTCCACGT	APOA1
VervetKO_00227	GGTCCTTCACTCGATCCCAG	APOA1
VervetKO_00228	CCTGGCCGAGTACCACGCCA	APOA1
VervetKO_00229	GAGGCGCTCAAGGAGAACGG	APOA1
VervetKO_00230	TTGTTGCGGAGGTAGGCGCG	PNMT
VervetKO_00231	TGTGTCCGGACACTTCACCT	PNMT
VervetKO_00232	GCCTGAACCAATGTCGATGA	PNMT
VervetKO_00233	ACATCAACGTCACCATTCCT	ENSCSAG00000000069
VervetKO_00234	TTTGAACGCCAGCAAACAGA	TCEAL7
VervetKO_00235	ACTGAGCAGCTGGTACACGG	PNMT
VervetKO_00236	GCCCTGCATGAAGCCGAGAA	APOC3
VervetKO_00237	GCTGGTCAGTGCATCCTTGG	APOC3
VervetKO_00238	GCACGCCACCAAGACCGCCA	APOC3
VervetKO_00239	GCAGCAACAAGGAGTACCCG	APOC3
VervetKO_00240	GGAGAAGTGAACACTTACGC	APOA4
VervetKO_00241	AGTCAAGATCGACCAGACCG	APOA4
VervetKO_00242	GAAGTAGTCCCACATCACCG	APOA4
VervetKO_00243	CAGGCGTTCATGCAGCTCGG	APOA4
VervetKO_00244	TAGATTACCTACCCAGGCGA	PGAP3
VervetKO_00245	GTGTGCCTAGAGGAAATCGT	BEX2
VervetKO_00246	CATGCGTTGAGAGACACCTG	PGAP3
VervetKO_00247	ATACTTACAGTCGTCCCGAC	PGAP3
VervetKO_00248	CACACAGGTGTGGTACATGG	PGAP3
VervetKO_00249	TATGGAGCCGAACAACATCG	TCF25
VervetKO_00250	AGAGCGAGCGCTGTACAGCA	TCF25
VervetKO_00251	AGTACTGCAAGCTCATTCTG	TCF25
VervetKO_00252	CCGCTGGTGAGACTGAACAG	TCF25
VervetKO_00253	GGGCATCACGGCCGTGCTAA	DUSP12
VervetKO_00254	ACCCCACCGAGATACAGTCC	DUSP12
VervetKO_00255	GCCAGGACTGTATCTCGGTG	DUSP12
VervetKO_00256	TGCCTAGAGGAAATCGTAGG	BEX2
VervetKO_00257	CGTGCTAACGGTGGACTCGG	DUSP12
VervetKO_00258	GGCGCCATATCTCCCAAGTG	GIT2
VervetKO_00259	AAGACGTAAAGCTAATCCAC	GIT2
VervetKO_00260	GACCCTGCATCTATTATGAG	GIT2
VervetKO_00261	AAACTCCCGTTGATTATGCA	GIT2
VervetKO_00262	GCAACTGAAGCCCTACACGA	APOA5
VervetKO_00263	CTACTTCAGTCAGACAAGCG	APOA5
VervetKO_00264	GCAGGAACTACAGAGCCGTG	APOA5
VervetKO_00265	GCTGCGCGATGAGCTCAGCA	APOA5
VervetKO_00266	GAACAACCCGAAACTTCGAG	TCHP
VervetKO_00267	TATGTCCCATCTATACTGCA	BEX2
VervetKO_00268	GGACCTTCACCAGAAGCATG	TCHP
VervetKO_00269	GTATGAAAGGGCCCGAAGGG	TCHP
VervetKO_00270	GAATCTGTTGAAGCAGCGGT	TCHP
VervetKO_00271	GCGTCTCCACGAAGAGCGCG	SPIRE2
VervetKO_00272	ACCCCCGTAGCCCTCATCGG	SPIRE2
VervetKO_00273	AATGCGCCTGGGCGCCCCGG	SPIRE2
VervetKO_00274	CAAAGGTGCGCACACTGCGG	SPIRE2
VervetKO_00275	CACACAGCTACCTAATCACG	ATF6
VervetKO_00276	GAATAAGAGTCCACTGACTG	ATF6
VervetKO_00277	AGTACCAACACTTATGCCAT	ATF6
VervetKO_00278	GGTGAATACTGTGTGCCTAG	BEX2
VervetKO_00279	GCTTGAAGTTGTACCACAGT	ATF6
VervetKO_00280	GGTGATCAATCCTTCAACAG	ZPR1
VervetKO_00281	TTTGACCGTCAGGGCTCCAG	ZPR1
VervetKO_00282	ACGATACACTTTGACCGTCA	ZPR1
VervetKO_00283	GCTTCATGTTGGTCTGAGCG	ZPR1
VervetKO_00284	CAGCCACATCAGCGCCAGTG	ENSCSAG00000002723
VervetKO_00285	CTTGATGGGAGTAAACACTG	ENSCSAG00000002723
VervetKO_00286	GCCTTGATGGGAGTAAACAC	ENSCSAG00000002723
VervetKO_00287	CCCAGTGTTTACTCCCATCA	ENSCSAG00000002723
VervetKO_00288	CAGAACCTGCAAGTAATCCG	ERBB2
VervetKO_00289	GAGGGCAAGCCACAAAGCGA	TCEAL5
VervetKO_00290	AACTACCTTTCTACGGACGT	ERBB2
VervetKO_00291	GAGTCCATGCCCAACCCCGA	ERBB2
VervetKO_00292	GGTCAGGTTTCACACCACTG	ERBB2
VervetKO_00293	GAGATCGAGTCGCGCCTGGG	MIEN1
VervetKO_00294	CGAAGCCGCAGGGTTCACTG	MIEN1
VervetKO_00295	TAGGTCGCCTCGAAGCCGCA	MIEN1
VervetKO_00296	GAGTGGGGTCCGCATCATGG	MIEN1
VervetKO_00297	CAGCCACATCAGCGCCAGTG	GLTP
VervetKO_00298	TCCGGCTCACCGAAGAAGGG	GLTP
VervetKO_00299	CTTGATGGGAGTAAACACTG	GLTP
VervetKO_00300	GGGGACAGACGATTCCCCCA	TCEAL5
VervetKO_00301	GCAGGTGGGACACCGCCTCG	GLTP
VervetKO_00302	GCAAACAGTGGCGCCTACGG	OLFML2B
VervetKO_00303	GTTGCTGGGGGACTATGACA	OLFML2B
VervetKO_00304	CCTGCCAGAGGATCAATGCG	OLFML2B
VervetKO_00305	GTAGAAGTCTTCCTTCCTGG	OLFML2B
VervetKO_00306	GTCGGGAAAAGCACTCAGGG	SPATA46
VervetKO_00307	AAAGACAGCGGTACCCACTG	SPATA46
VervetKO_00308	AGTACCAAAGCATCACTGTC	SPATA46
VervetKO_00309	AAAGCATCACTGTCCGGCAA	SPATA46
VervetKO_00310	GAACGAGTCCAACGTGTACG	GRB7
VervetKO_00311	GGGGCACATAATCTTCAGCC	TCEAL5
VervetKO_00312	GCTTTGAGTGACGAGACCTG	GRB7
VervetKO_00313	GCACTTCCACCACGGACTCG	GRB7
VervetKO_00314	TCCGAGGCACCTGCAGTACG	GRB7
VervetKO_00315	GCCGAGTAGTTGTAGTCCAG	TRPM4
VervetKO_00316	TAGTCTGGTCACACGCACGT	TRPM4
VervetKO_00317	GCCGCAAGCACAGCAATGTG	TRPM4
VervetKO_00318	TGTAGGACTCCAGGCGCAAG	TRPM4
VervetKO_00319	ATGCCCCACACTGATTACAC	IKZF3
VervetKO_00320	CGCCACATTAAACTGCACAC	IKZF3
VervetKO_00321	ATTCCAGTGTAATCAGTGTG	IKZF3
VervetKO_00322	CGGCTGAAGATTATGTGCCC	TCEAL5
VervetKO_00323	TGTGCAGTTTAATGTGGCGG	IKZF3
VervetKO_00324	CAGCCGCAGGTAGTCCACCG	TRPV4
VervetKO_00325	GCACCACGGTGGACTACCTG	TRPV4
VervetKO_00326	GTGGTGCGGTAAGGGTACGG	TRPV4
VervetKO_00327	GTACCCTTACCGCACCACGG	TRPV4
VervetKO_00328	GATGAGCTGTATGCCCAGTG	BUD13
VervetKO_00329	GGTGCTGGACCACTATAGCG	BUD13
VervetKO_00330	TCATCAATATAGCGGGCCAG	BUD13
VervetKO_00331	ACTCCCCTGACACATCTAGG	BUD13
VervetKO_00332	TGTCCTCCGTCAGTTCCTGG	ENSCSAG00000002734
VervetKO_00333	TCTACGACATTGCAAACCGC	ENSCSAG00000000324
VervetKO_00334	TGCTTAGGAGACGATTGACT	ENSCSAG00000002734
VervetKO_00335	TGTCCTCCAGGAACTGACGG	ENSCSAG00000002734
VervetKO_00336	CTCACCTGGTCCTTCAACAG	ENSCSAG00000002734
VervetKO_00337	AAGTGTGCTCAAGAGCGCCG	FAM222A
VervetKO_00338	AGTGTGCTCAAGAGCGCCGA	FAM222A
VervetKO_00339	GTCAATGGCTATGACACCAG	FAM222A
VervetKO_00340	GGCCCGCCCAAGCAAGAGCC	FAM222A
VervetKO_00341	TTTGCCACATAGCAGCCCCG	LRRC3C
VervetKO_00342	ATGCCAGCTGGTTGGCATCG	LRRC3C
VervetKO_00343	CTACCTCGATGCCAACCAGC	LRRC3C
VervetKO_00344	CATTCTCCAACAATGTCAGA	ENSCSAG00000000069
VervetKO_00345	CCATACCCTCGAAAGACCAG	ENSCSAG00000000324
VervetKO_00346	TTGGATCTGTAGTCCCACAA	LRRC3C
VervetKO_00347	GATGGTCAAGAACTTCCGAG	ORMDL3
VervetKO_00348	ACGCGGGTGATGAACAGCCG	ORMDL3
VervetKO_00349	CCAGGCACTCACAACACGAT	ORMDL3
VervetKO_00350	GAGACCGATGGCCAGCACGT	ORMDL3
VervetKO_00351	GCTTCTCCCCCACAGTACGT	NOS1AP
VervetKO_00352	ATGAGAATCGTTCGGACGGT	NOS1AP
VervetKO_00353	AGATCGTGGCTGCCATGCGC	NOS1AP
VervetKO_00354	CCAGGCTTCCTACGTACTGT	NOS1AP
VervetKO_00355	AGGCTACTCACGAGACACAG	SH2D1B
VervetKO_00356	GTGCACCACGAGAGTAGGAG	ENSCSAG00000000324
VervetKO_00357	CTTGCTTGGTCAGACGTCCG	SH2D1B
VervetKO_00358	CTGTGAGACCTTGCTGCTCA	SH2D1B
VervetKO_00359	GAGACCTTGCTGCTCAAGGA	SH2D1B
VervetKO_00360	TGCCAGACACACCGAGTAGG	MVK
VervetKO_00361	GAGCCCAAGCCCGCCCCGTG	MVK
VervetKO_00362	GTGGTCAGAGTTGCCCCACG	MVK
VervetKO_00363	TTAACAAGTGGGCTTTCCAA	MVK
VervetKO_00364	CTATGTTTGAAGCTTCACAG	CADM1
VervetKO_00365	TCCTCTACAAGGCCTAACCC	CADM1
VervetKO_00366	AGCCAGCCACGACCATCCGG	CADM1
VervetKO_00367	TCTTGTAGTCGATACCCCGC	ENSCSAG00000000324
VervetKO_00368	GCAGGTTTCCAGTGACCGCA	CADM1
VervetKO_00369	GCAGCGAACCCGATACACCG	UHMK1
VervetKO_00370	TTTGCGGAAACCATACTCGG	UHMK1
VervetKO_00371	TCATCCACATGGAACAACCC	UHMK1
VervetKO_00372	GCGAACCCGATACACCGAGG	UHMK1
VervetKO_00373	GACCAAGTGTTTGAAGCCGT	MMAB
VervetKO_00374	CAGTGCACATTGCAGGACGT	MMAB
VervetKO_00375	GCCTCCCGGGCCGACGAGCG	MMAB
VervetKO_00376	ACGGCCTTCATCCTGCCTGT	MMAB
VervetKO_00377	CAGACAGCTAAACCCTCGAG	GSDMA
VervetKO_00378	GGAATGCTATATGGATTCTG	ENSCSAG00000000325
VervetKO_00379	GAACATGCTGGATACCCGAG	GSDMA
VervetKO_00380	GAGGCTATAGCCATCCCCAA	GSDMA
VervetKO_00381	CATCAGCTGTCTCACTCGAA	GSDMA
VervetKO_00382	GCCTCAACATATGCCCTGTG	NXPE2
VervetKO_00383	ATATGGTGGGGATTTCCTGA	NXPE2
VervetKO_00384	ACGCAGGAAGCAATATGGTG	NXPE2
VervetKO_00385	AGCACCTGCCATTAGGCCTG	NXPE2
VervetKO_00386	GCACTGCCCAATACCTCTCG	UAP1
VervetKO_00387	AGTGGATGGAGTTTACCAGG	UAP1
VervetKO_00388	ATGCAAAATCCAATGAACCG	UAP1
VervetKO_00389	CAGAATCAAAACGACACTCA	ENSCSAG00000000325
VervetKO_00390	GTAAGGTATATAATGACCAG	UAP1
VervetKO_00391	GTAATTGATCTTGTACATGG	DDR2
VervetKO_00392	GGACTTGGAGCCGCCCATTG	DDR2
VervetKO_00393	ACAAATCTGGCCACAATGGG	DDR2
VervetKO_00394	TGTACAAGATCAATTACAGT	DDR2
VervetKO_00395	AAGGCGAAACCGCCGCCCGG	PSMD3
VervetKO_00396	GTTTCGCCTTGTCCGCGCCG	PSMD3
VervetKO_00397	ACACCCTAATCATCCGGCTG	PSMD3
VervetKO_00398	TGGCCTCAATGACACCATCC	PSMD3
VervetKO_00399	ACAGAGAAAACTCCGGACGT	UBE3B
VervetKO_00400	AAAATAGCACGGATTGCAAT	ENSCSAG00000000325
VervetKO_00401	AAGCACACAGTCTACTACGG	UBE3B
VervetKO_00402	GACTCCGACAGAGAAAACTC	UBE3B
VervetKO_00403	CCTTCACAGACACTTCAACG	UBE3B
VervetKO_00404	GAAATCTAATTTCAGCCTCG	HSD17B7
VervetKO_00405	TGAGGTCACCATTGTCCAGG	HSD17B7
VervetKO_00406	TGCTGTGCTGGAAGTCCTCG	HSD17B7
VervetKO_00407	GGACATCGTCTCGCAATGCA	HSD17B7
VervetKO_00408	AGATCACCCTGTCATAGCCT	NXPE4
VervetKO_00409	GTGCTGACACCCCTTCACTG	NXPE4
VervetKO_00410	ATATGGTGGGGATTTCCTGA	NXPE4
VervetKO_00411	AGCGAGTGTTCCTAGAAGGG	ENSCSAG00000000325
VervetKO_00412	TCCCAAGTCCACTCTGAATG	NXPE4
VervetKO_00413	AGATATCTCTCTATTCCGGG	NXPE1
VervetKO_00414	TCTATTCCGGGTGGTCATGT	NXPE1
VervetKO_00415	AGGGGCATCGGCTCTCTGGA	NXPE1
VervetKO_00416	CTCTGACCCACATGACCACC	NXPE1
VervetKO_00417	GCAGCTCCTCGATCTCCCGG	KCTD10
VervetKO_00418	CAACTACCTTCGAGACGGGG	KCTD10
VervetKO_00419	GCTTCCCACAGCGGTCAATG	KCTD10
VervetKO_00420	ACTCAACTACCTTCGAGACG	KCTD10
VervetKO_00421	CACCAGGCCTACAGGCACCG	HRC
VervetKO_00422	GCCTGCCACTGCAAATCACG	ARMCX5
VervetKO_00423	CACCAGGCCCACAGGTACCG	HRC
VervetKO_00424	GCACCAAGGCCACGAAGAAG	HRC
VervetKO_00425	CCTACAGGCACCGAGGCCAC	HRC
VervetKO_00426	ATAATCAGGTTAGGACCCTG	REXO2
VervetKO_00427	GAGTACAATTACATTGCAGC	REXO2
VervetKO_00428	GTGTAAGGAGCATCATGGGA	REXO2
VervetKO_00429	GATTGGTGTAAGGAGCATCA	REXO2
VervetKO_00430	CCTTGAAACGAAAGTGACCG	RBM7
VervetKO_00431	ATGGAATCAAACTTTACGGA	RBM7
VervetKO_00432	GAACCCATCCGCTTACCTGG	RBM7
VervetKO_00433	TGCCCTCCTTAAGTTAACCA	ARMCX5
VervetKO_00434	AAGCTCGAAAAGGAGCTCCT	RBM7
VervetKO_00435	ACACACATAGGTCACCACTG	NNMT
VervetKO_00436	TCACACACATAGGTCACCAC	NNMT
VervetKO_00437	GGAGACCTGCTGATTGACAT	NNMT
VervetKO_00438	CCCTTCAAGATCACACACAT	NNMT
VervetKO_00439	CTTCTGCTCCGCTATTCGAG	LIN7B
VervetKO_00440	TGAGCAGCTTTATGACACGC	LIN7B
VervetKO_00441	GGGCGGTTGAGCTCCTCGAG	LIN7B
VervetKO_00442	GCTCTGCAGGACTCGCTGGA	LIN7B
VervetKO_00443	CAGCCACATAGGGATCCAGG	PPFIA3
VervetKO_00444	TAAAGCCACGTGATTTGCAG	ARMCX5
VervetKO_00445	CTTGAGTACTTCTACCTCCG	PPFIA3
VervetKO_00446	GGAGGAACGGATTACGACGC	PPFIA3
VervetKO_00447	GCTGCAGCGCGACCTCAAGG	PPFIA3
VervetKO_00448	CTACAAGCTGTGCCACCCCG	CSF3
VervetKO_00449	TAAGCAGCACCAGCTCCTCG	CSF3
VervetKO_00450	GCGGCCTCTTCCTCTACCAG	CSF3
VervetKO_00451	GCAGCGCGGCACCATCGCCC	CSF3
VervetKO_00452	AACTCGTGCAGAAACCCGAG	SNRNP70
VervetKO_00453	GTATGGGATAGGGTCACGGG	SNRNP70
VervetKO_00454	GACTCTCTTCGTGGCGAGAG	SNRNP70
VervetKO_00455	GAATCATAACCAGGGCCAGA	ENSCSAG00000000069
VervetKO_00456	TCTAGGGTGTTCTTTAACAT	ARMCX5
VervetKO_00457	CACCACAATCAACCTTACTG	SNRNP70
VervetKO_00458	TATAGTGCTGACTGTTGCGG	ZBTB16
VervetKO_00459	GAGTATAGTGCTGACTGTTG	ZBTB16
VervetKO_00460	TGTGCAAGGCCAACCAGATG	ZBTB16
VervetKO_00461	GCAGGCCAGCACCGTCCGGT	ZBTB16
VervetKO_00462	GACTACGGCGAGCACGCGCG	KCNA7
VervetKO_00463	TCCTCCAGGAAGACGTCGAG	KCNA7
VervetKO_00464	GTAGAAACGGCCGCGGCGCG	KCNA7
VervetKO_00465	ACTACTACCAGTCGGGCGGG	KCNA7
VervetKO_00466	TGTTGACGGTGATGCACACG	ENSCSAG00000002763
VervetKO_00467	GAGGCACATAATCTCCAGCC	ENSCSAG00000000327
VervetKO_00468	CCGCCCCATCAATGCCACCC	ENSCSAG00000002763
VervetKO_00469	GCATTGATGGGGCGGCACAG	ENSCSAG00000002763
VervetKO_00470	TGCCGGCTACTGCCCCACCA	ENSCSAG00000002763
VervetKO_00471	GTGCCCTATCTCTGCAACCG	ENSCSAG00000002764
VervetKO_00472	CTTGATACCTACAGTCCGCG	ENSCSAG00000002764
VervetKO_00473	GCGCGCGTACCGGAATACGT	ENSCSAG00000002764
VervetKO_00474	GAACCGAAAGTCCCGCGCCG	ENSCSAG00000002764
VervetKO_00475	GGTGGTGTGTACCTACCGCG	ENSCSAG00000002766
VervetKO_00476	CGGTAGGTACACACCACCTG	ENSCSAG00000002766
VervetKO_00477	CCGCCCCATCAATGCCACCC	ENSCSAG00000002766
VervetKO_00478	AGTCCTCCTGAGAGTCCTTG	ENSCSAG00000000327
VervetKO_00479	GCATTGATGGGGCGGCACAG	ENSCSAG00000002766
VervetKO_00480	AGACCACTCTAAGTCCCCGG	MED24
VervetKO_00481	GTTGAAGAAGTACTCTCATG	MED24
VervetKO_00482	GCGTTGGAGTGACTACCAGT	MED24
VervetKO_00483	TCAACAACCTTATGGCTAAG	MED24
VervetKO_00484	GGGCTGAGTTAGAAAACCGG	MYO1H
VervetKO_00485	GTATAAATACCTCTCACAGG	MYO1H
VervetKO_00486	CTGCAAAAGCACATACCTCG	MYO1H
VervetKO_00487	CGAGATCAAGTGGATAGCCA	MYO1H
VervetKO_00488	CTACCGCTGTATCACTTGTG	THRA
VervetKO_00489	GGGGACAGACGATTCCCCCA	ENSCSAG00000000327
VervetKO_00490	GTGCGGCGAAAGAAGCCCTG	THRA
VervetKO_00491	TGTGCGGCGAAAGAAGCCCT	THRA
VervetKO_00492	AGCCCTCACAAGTGATACAG	THRA
VervetKO_00493	TGTCTATGCTATCCTCAACG	HTR3A
VervetKO_00494	CTGCCGGTACCAGATGTAGG	HTR3A
VervetKO_00495	TGCGCCCCGTAAAGGACTGG	HTR3A
VervetKO_00496	GTTTCTCCAGTGGAACCCTG	HTR3A
VervetKO_00497	GGTGCCCACTCCCACATCCG	RUVBL2
VervetKO_00498	TTACTTGATGCGAACGCCGA	RUVBL2
VervetKO_00499	GTAGTCACGGGCGCGTGTGA	RUVBL2
VervetKO_00500	CGAGGCACATAATCTCCAGC	ENSCSAG00000000327
VervetKO_00501	GATGATTGAGTCCCTGACCA	RUVBL2
VervetKO_00502	ACTCACCCTGCGGTACAGTG	FANCA
VervetKO_00503	TCTCACCTGCAGGTACCGGG	FANCA
VervetKO_00504	TGGTCCTTAACTAGACTGGG	FANCA
VervetKO_00505	TCGTGCCCTTTGAGTCCGCC	FANCA
VervetKO_00506	GCGGACCAACAATTTCAACG	GYS1
VervetKO_00507	GGGCGACAACTACTACCTGG	GYS1
VervetKO_00508	CCGCTACTGCATGGAAAGGG	GYS1
VervetKO_00509	CCCTCCCACCCAGTTCAACG	GYS1
VervetKO_00510	ACTGAGTGGTCCCTCCAAGA	MSL1
VervetKO_00511	CAGCTGAGGATGATATACCC	TCEAL2
VervetKO_00512	CCCTTAGAGGCTCTACTGAG	MSL1
VervetKO_00513	CCTATTAAAGAGGAACCCTG	MSL1
VervetKO_00514	TCAGACGGGCTCTCTCGTGG	MSL1
VervetKO_00515	CGGAATTCTCCATGCCCGAG	NR1D1
VervetKO_00516	GTTGCGATTGATGCGGACGA	NR1D1
VervetKO_00517	TTCAAGAAGTGTCTCTCCGT	NR1D1
VervetKO_00518	TATGGCGTGCACGCTTGTGA	NR1D1
VervetKO_00519	AAGATGCAAAACCAGCGTGG	FTL
VervetKO_00520	CGGTCGAAATAGAAGCCCTA	FTL
VervetKO_00521	TGACGTCCTGAAAAAGAGCG	FTL
VervetKO_00522	ATTTGACAACATGGCTAGGG	TCEAL2
VervetKO_00523	CTTCCAGAGCCACATCATCG	FTL
VervetKO_00524	TCGGAAAAAGACCTCTCGGG	BAX
VervetKO_00525	CGAGTGTCTCAAGCGCATCG	BAX
VervetKO_00526	CTCGGAAAAAGACCTCTCGG	BAX
VervetKO_00527	TCTGACGGCAACTTCAACTG	BAX
VervetKO_00528	TCAAAGAAGAGCCCTTTCCG	CASC3
VervetKO_00529	TCTTCGAGGGCAAACTCAGG	CASC3
VervetKO_00530	TGATCTTCGAGGGCAAACTC	CASC3
VervetKO_00531	GCGTCAGCGAAAGCTATGGA	CASC3
VervetKO_00532	AGTTCGTGAGATGGTCACGG	DHDH
VervetKO_00533	GAAGAACAGCCACCGGACGA	TCEAL2
VervetKO_00534	GAAGCCCATGGGCGTGAACG	DHDH
VervetKO_00535	ACTCTAGAGGTGGCCTACGT	DHDH
VervetKO_00536	GCCCATGGGCGTGAACGCGG	DHDH
VervetKO_00537	GACAAGTGTATGGTACCGGG	HTR3B
VervetKO_00538	CTCATTGATGATGATATCCG	HTR3B
VervetKO_00539	GCCAGTTTACAACTGGACCA	HTR3B
VervetKO_00540	GAACTCTAAGCCCATCCAGG	HTR3B
VervetKO_00541	AGCGTGGGTAGAGTTCCGTG	ENSCSAG00000002782
VervetKO_00542	TGAGCGTGGGTAGAGTTCCG	ENSCSAG00000002782
VervetKO_00543	AAAGAACCAGCCCGCTAGCA	ENSCSAG00000002782
VervetKO_00544	CAGGACCCCTTCTATCCTAG	TCEAL2
VervetKO_00545	GAGCGTGGGTAGAGTTCCGT	ENSCSAG00000002782
VervetKO_00546	CGTGGACTACGTGTTCCACG	RAPGEFL1
VervetKO_00547	CACATCGGAACAGCTCCCAG	RAPGEFL1
VervetKO_00548	GCAGACAGGAGTCTATCCGG	RAPGEFL1
VervetKO_00549	CTCGCAGAGCAGCACTTCGG	RAPGEFL1
VervetKO_00550	TGTACGAGTAGATGGGCTTG	FOXN4
VervetKO_00551	CCTGTACGAGTAGATGGGCT	FOXN4
VervetKO_00552	CAGCGATGACGACCTCCCCG	FOXN4
VervetKO_00553	GCAGATGGCAAGTGGCCGCG	FOXN4
VervetKO_00554	AGCACTCCGATCATTAATGT	WIPF2
VervetKO_00555	GCTGGCATTTAAGTTATCCG	ARMCX6
VervetKO_00556	AGGTGACCAACATTAATGAT	WIPF2
VervetKO_00557	AGTGCCGAAACTTCGACCTG	WIPF2
VervetKO_00558	TCCCGTTCTGATATTCACAG	WIPF2
VervetKO_00559	AAGCGAGAATTGCTCAGCCA	CDC6
VervetKO_00560	AAATCTCCTGAGCAATAGCT	CDC6
VervetKO_00561	CAGACTCTCAATGTACCTTG	CDC6
VervetKO_00562	CCGGATTCTACAAGACCTCA	CDC6
VervetKO_00563	GACCCCATAGTGGTAGCCTG	RARA
VervetKO_00564	AGATCCTGCGAATCTGCACG	RARA
VervetKO_00565	CATGGTGTACACGTGTCACC	RARA
VervetKO_00566	TGTCTGTTAAGAGCTACCGA	ENSCSAG00000000071
VervetKO_00567	ACAAAGCCTCTCTAACAGTG	ARMCX6
VervetKO_00568	GTCCTCAGGCTACCACTATG	RARA
VervetKO_00569	AGTTCAAAGGTCAACACTGG	USP28
VervetKO_00570	GTGTATTCGAAAGTTGAAGG	USP28
VervetKO_00571	CAAGCTCCTGGATTGGCTAG	USP28
VervetKO_00572	GGGAGCATTCCGATCATCTG	USP28
VervetKO_00573	TTCTCGAGGAAAACTTCCCG	ZNF276
VervetKO_00574	GATGCCGCGCAGGCTTCTCG	ZNF276
VervetKO_00575	GAGATAAGGCGGGGTCCTGG	ZNF276
VervetKO_00576	GACGTTGACCCTCTGCAGGA	ZNF276
VervetKO_00577	GTAGACGACGAACAGCACCG	ENSCSAG00000002788
VervetKO_00578	ACACAAAGCCTCTCTAACAG	ARMCX6
VervetKO_00579	TAGACGACGAACAGCACCGG	ENSCSAG00000002788
VervetKO_00580	CCACGCTCAGCACGTAGCAG	ENSCSAG00000002788
VervetKO_00581	GCTGCTCTACGGCTTCCGCG	ENSCSAG00000002788
VervetKO_00582	CTACCACCGGTACCTCCAGG	NUCB1
VervetKO_00583	TCAAGCGACAGGAGGTATCG	NUCB1
VervetKO_00584	GGATGAGCTCAAGCGACAGG	NUCB1
VervetKO_00585	TGACCTCCTGGAGGTACCGG	NUCB1
VervetKO_00586	GTAGTGTTGAAAGGTGTCCA	ENSCSAG00000002791
VervetKO_00587	GTCTTGGGCCACCACAAGGT	ENSCSAG00000002791
VervetKO_00588	GCAGGTCACCCACCTTGTGG	ENSCSAG00000002791
VervetKO_00589	ACCAGACCCCACTGTTAGAG	ARMCX6
VervetKO_00590	CAGTGTCTTGGGCCACCACA	ENSCSAG00000002791
VervetKO_00591	GGTTGGGAGAGACAAATACG	TOP2A
VervetKO_00592	TGTACACTTATCCTGACTGA	TOP2A
VervetKO_00593	TTGTACACTTATCCTGACTG	TOP2A
VervetKO_00594	GAGATCTATCCCTTCTATGG	TOP2A
VervetKO_00595	AATGATGTAGAGGTCCTCGT	IGFBP4
VervetKO_00596	GAATGATGTAGAGGTCCTCG	IGFBP4
VervetKO_00597	GTGGCGCAACAGCCGCAGCC	IGFBP4
VervetKO_00598	TTCACAGAGTCGCACCCACG	IGFBP4
VervetKO_00599	AGAGACCGAACCATTCTCCA	TULP2
VervetKO_00600	TGAATGCTGAAAATCAGCGC	ARMCX3
VervetKO_00601	CCTCCGAGAATCCGACGCAA	TULP2
VervetKO_00602	AGTACGGCCTCCTGATACCC	TULP2
VervetKO_00603	GCCTCCGAGAATCCGACGCA	TULP2
VervetKO_00604	GGATCAGCCGCCTGACCCGG	ZW10
VervetKO_00605	TACCTTTCTAGTAATCCAGG	ZW10
VervetKO_00606	GCTTTCTATCACAGCGTGAA	ZW10
VervetKO_00607	AAAAACGTCTACTGTCTCGT	ZW10
VervetKO_00608	GGACCCTGAGACTCCCCTAA	PPP1R15A
VervetKO_00609	CCCCTAAAGGCCAGAAAGGT	PPP1R15A
VervetKO_00610	GACTCCCCTAAAGGCCAGAA	PPP1R15A
VervetKO_00611	GATATTATTCGTGATCTCGG	ARMCX3
VervetKO_00612	TCCCCTAAAGGCCAGAAAGG	PPP1R15A
VervetKO_00613	CCTCGTCGGAGTAGACACGG	VPS9D1
VervetKO_00614	CGCCGTGTCTACTCCGACGA	VPS9D1
VervetKO_00615	GTGTCTACTCCGACGAGGGA	VPS9D1
VervetKO_00616	AGCTTCTGGAAGATCTCGGG	VPS9D1
VervetKO_00617	AGGGACAGCTCTTCATACCG	TNS4
VervetKO_00618	CCATCTGCCCAGAATCGACC	TNS4
VervetKO_00619	GATGGAATGCTGGCACACGA	TNS4
VervetKO_00620	GTGGTGTAGTAAGAACACTG	TNS4
VervetKO_00621	TATGCCAACACCCTTCTCGG	CDK10
VervetKO_00622	CCTGAGCAGTTCCCTAGTCA	ARMCX3
VervetKO_00623	CGTAGGTACCCTCTCCAATG	CDK10
VervetKO_00624	CCTGCGCCACCCCAACATCG	CDK10
VervetKO_00625	GTGTTGGCATATTCTCCAGG	CDK10
VervetKO_00626	GTCCCGATATAAGTCCAGTG	SPATA2L
VervetKO_00627	CGAGCTGCTGGAACTCGCCG	SPATA2L
VervetKO_00628	TTGGCACTCTGCTCCCACAG	SPATA2L
VervetKO_00629	TGTGGCGCCTACCTTGATGG	SPATA2L
VervetKO_00630	TAGTATCCAGATCCCCACAC	CCR7
VervetKO_00631	GCCGCGCTATAGGCCCAGAA	CCR7
VervetKO_00632	GCGCAACTTTGAGCGCAACA	CCR7
VervetKO_00633	CATGACTAGGGAACTGCTCA	ARMCX3
VervetKO_00634	CATCAAAGTGATCATCGCCG	CCR7
VervetKO_00635	GCTCGCGTGATGATGATCTG	SPATA33
VervetKO_00636	AGGACTGGGGCCCCTACCGG	SPATA33
VervetKO_00637	GAGTGACCAGAGAACCATTC	SPATA33
VervetKO_00638	GGAGTGACCAGAGAACCATT	SPATA33
VervetKO_00639	CCAAGACTCACTCACCACAA	TMPRSS5
VervetKO_00640	ACTACGACGTCGCCCTCCTG	TMPRSS5
VervetKO_00641	TGTGCTGGCGCCACACTGGG	TMPRSS5
VervetKO_00642	CGGTGAGGTTTACTCCCTTG	TMPRSS5
VervetKO_00643	GACGGCTGTGACCATGAAGG	CHMP1A
VervetKO_00644	AAGGCTCAAGGTCCCAAAGG	ENSCSAG00000000337
VervetKO_00645	GCCATCCGCAAGAAGAACGA	CHMP1A
VervetKO_00646	GGCGTTCTCGGCATACACAC	CHMP1A
VervetKO_00647	TGGAGGCCACTGCGTCTACG	CHMP1A
VervetKO_00648	GACACCTTAGAAGACCTGCG	PLEKHA4
VervetKO_00649	CCTCTTTGCAGACAGCCGCG	PLEKHA4
VervetKO_00650	CTGACACCTTAGAAGACCTG	PLEKHA4
VervetKO_00651	TGCCCAGGACACTCTCCTCG	PLEKHA4
VervetKO_00652	GCAAGATTATTGGTGGCATG	SMARCE1
VervetKO_00653	TACCTCATGTAGGGCATCAG	SMARCE1
VervetKO_00654	CTACATGAGGTACAGCAGAA	SMARCE1
VervetKO_00655	ATGACCAGAGGGTCCATGGT	ENSCSAG00000000337
VervetKO_00656	GGCATCAGCGGCTTATCTGG	SMARCE1
VervetKO_00657	CACTCACCCATCAATGACAG	DPEP1
VervetKO_00658	GTGTACACGGACCAGAACTG	DPEP1
VervetKO_00659	GCAGTACCTGACCTCCCACG	DPEP1
VervetKO_00660	AGAACAAAGACGCTGTGCGG	DPEP1
VervetKO_00661	GCATGACCAGTGTGGCCACG	DRD2
VervetKO_00662	TACCTCCAGGTAGACAACCC	DRD2
VervetKO_00663	CCTGATCGTCAGCCTCGCGG	DRD2
VervetKO_00664	ACCTCCAGGTAGACAACCCA	DRD2
VervetKO_00665	TGTTGACAACACAATCCAGG	HSD17B14
VervetKO_00666	GCCTGTGTTTACAGACCCAC	ENSCSAG00000000337
VervetKO_00667	CAGGCGGCCAAATCTGCGAA	HSD17B14
VervetKO_00668	GATTGTGTTGTCAACAACGC	HSD17B14
VervetKO_00669	GCGAATGGTCTCAGAAACCA	HSD17B14
VervetKO_00670	GTGCATCCGCCGGCTCATCG	BCAT2
VervetKO_00671	ACGAACAGGAGCGCGTTCGT	BCAT2
VervetKO_00672	TGTCCACCTCGATGAGCCGG	BCAT2
VervetKO_00673	CATCCGCCGGCTCATCGAGG	BCAT2
VervetKO_00674	AGCTCAAGCAGAACTCAAGG	ENSCSAG00000002811
VervetKO_00675	GATGCAGCTGCAAGACCTAG	ENSCSAG00000002811
VervetKO_00676	TAGAGACGGTGCTCTCAACA	ENSCSAG00000002811
VervetKO_00677	GTCTGTTAAGAGCTACCGAT	ENSCSAG00000000071
VervetKO_00678	GTCAGCACTGTCACTCCCAG	ENSCSAG00000000337
VervetKO_00679	TGCTTCTCAACACGAAGATG	ENSCSAG00000002811
VervetKO_00680	GAAACTCACCGATCCATACA	FGF21
VervetKO_00681	ATACAATGTTTACCAGTCCG	FGF21
VervetKO_00682	AGATGGGGCCCTGTATGGAT	FGF21
VervetKO_00683	GATCCATACAGGGCCCCATC	FGF21
VervetKO_00684	TTAGCGCCAGCACGACAGAC	IZUMO1
VervetKO_00685	GTTTGCAACATCACACCTGG	IZUMO1
VervetKO_00686	TCTCTCACCCCCGCAATCGT	IZUMO1
VervetKO_00687	TTTAGCGCCAGCACGACAGA	IZUMO1
VervetKO_00688	GGCCCTGAAGAACTACAGTG	TTC12
VervetKO_00689	CAGGCCAGCTTGATAACAAG	OR4E2
VervetKO_00690	GCTGTACACCAACCGAGCCC	TTC12
VervetKO_00691	CTCACTGACCTGGGCTCGGT	TTC12
VervetKO_00692	AGTGCCGAAGAAGTAAACTC	TTC12
VervetKO_00693	GCAGATTGAGAGTCTCACCG	KRT24
VervetKO_00694	AGCATGTTCCTACCTCCTCG	KRT24
VervetKO_00695	GCAAAACCGCCGAGAAGCTG	KRT24
VervetKO_00696	CTTGGCCAATTACCTAGACA	KRT24
VervetKO_00697	GCGCGAGCCACCGATTGTAC	PTS
VervetKO_00698	CACTCTACCTGTACAATCGG	PTS
VervetKO_00699	TCGCGCTGAAGGAGATGCGG	PTS
VervetKO_00700	ACACAATCAGTATTCCTGTG	OR4E2
VervetKO_00701	TCATAACCATTCCCGTAGCA	PTS
VervetKO_00702	CCAGGTGAACATCACCTGCG	NCAM1
VervetKO_00703	GACTCGACCAGAGAAACAAG	NCAM1
VervetKO_00704	AACGCCAACATCGACGACGC	NCAM1
VervetKO_00705	CCAAGGACTCCTGCCCAATG	NCAM1
VervetKO_00706	ACAGTGGAAGAGGCTCCACG	BCO2
VervetKO_00707	TGCACATCCTCATTACGACC	BCO2
VervetKO_00708	GGGAACCCCAGTGTAATACG	BCO2
VervetKO_00709	GTGTAATACGCGGTTTCATG	BCO2
VervetKO_00710	ATGACTGATTCTGACTGTAG	IL18
VervetKO_00711	AGGTAGACGAATAGTCAAGA	OR4E2
VervetKO_00712	CTACAGCCATACCTCTAGGC	IL18
VervetKO_00713	ATGGCTACAGCCATACCTCT	IL18
VervetKO_00714	TTTATAATAAATATGGTCCG	IL18
VervetKO_00715	TCTCCACTGGACTAGCGAGA	ENSCSAG00000002821
VervetKO_00716	CTCTCCACTGGACTAGCGAG	ENSCSAG00000002821
VervetKO_00717	GAGAACATACAATGGTGCCT	ENSCSAG00000002821
VervetKO_00718	CAACCCTCTCGCTAGTCCAG	ENSCSAG00000002821
VervetKO_00719	TCAGTACGAAACCCTGAGTG	KRT25
VervetKO_00720	GTAAGTCATCTCCTCACTCA	KRT25
VervetKO_00721	TATAGTCATGATCAAGACCA	KRT25
VervetKO_00722	AACCAGGATGACCGTATAGG	OR4E2
VervetKO_00723	TCGGAGCCACAACCTCAGCC	KRT25
VervetKO_00724	AAGATCTTGAGGACCCCCGG	RASIP1
VervetKO_00725	CCCGGGCGAGAGCAGCTGCG	RASIP1
VervetKO_00726	CTTCGAGCTGCGCGGCCGCG	RASIP1
VervetKO_00727	GCGCGGCGCTTCGAGCTGCG	RASIP1
VervetKO_00728	CTGCGCCTTCTGCTGTTCGG	TIMM8B
VervetKO_00729	TCTGCTGTTCGGCGGCCACG	TIMM8B
VervetKO_00730	GAAGGCGCAGTTTACTGCAC	TIMM8B
VervetKO_00731	CGCAGTTTACTGCACAGGTG	TIMM8B
VervetKO_00732	GGGGCGTCATACCTAGGATG	MAMSTR
VervetKO_00733	AGGCCAGTCTCAATACTGCA	OR10G2
VervetKO_00734	ATGCCCCCAGAGCCGAGACA	MAMSTR
VervetKO_00735	GATCCCTGTCTCGGCTCTGG	MAMSTR
VervetKO_00736	GGGCAGACCCCCAAGCCGAG	MAMSTR
VervetKO_00737	GCAGCTGGTGTACAGGACGG	CPNE7
VervetKO_00738	GACTTGCTGAAGAGGTCCTG	CPNE7
VervetKO_00739	GTCTGGGATTACGACTCTCG	CPNE7
VervetKO_00740	TTCCGGGTCAACGACGACCA	CPNE7
VervetKO_00741	AGATGGAAGATGCTTACCGG	NKAPD1
VervetKO_00742	ATGAAGCTAACATGCCAGAC	NKAPD1
VervetKO_00743	CAGATGGAAGATGCTTACCG	NKAPD1
VervetKO_00744	AATTCGAGGAACGATGACTG	OR10G2
VervetKO_00745	GAATTAATCACAAACCTGTC	NKAPD1
VervetKO_00746	GGATCCTTGTCCACTGACAC	PIH1D2
VervetKO_00747	CATCCAGTACCTCTAACTGT	PIH1D2
VervetKO_00748	AACTCGACATACCAGAATCC	PIH1D2
VervetKO_00749	TAAACTTCTCATAGCCCTCA	PIH1D2
VervetKO_00750	GGTAGGTCAATTCCTCACCG	KRT26
VervetKO_00751	ACAGTGTGAGACCCTCGGTG	KRT26
VervetKO_00752	GTAGGTCAATTCCTCACCGA	KRT26
VervetKO_00753	CCTACATACCACAGCCATGA	KRT26
VervetKO_00754	GAACCTGCAACCAGACCAGT	NTN5
VervetKO_00755	CTCCCAGAAGAATGTACATG	OR10G2
VervetKO_00756	CCGCCAGGGCCAGTCTCGAT	NTN5
VervetKO_00757	GCCACCATACCACTGGCCCG	NTN5
VervetKO_00758	CTCCTGTTGCCCCAATAGGG	NTN5
VervetKO_00759	AACCGTGAGGTCTACCCCGG	KRT27
VervetKO_00760	GGACTGAAGTTCAATCTCAA	KRT27
VervetKO_00761	GGCTCGAACATTCTCCAGGT	KRT27
VervetKO_00762	CAGCAGATCTCTGACGACGC	KRT27
VervetKO_00763	CCAGTGCTGAGCCTTAATGG	CA11
VervetKO_00764	GAACATCAGATCAACCACCA	CA11
VervetKO_00765	TCTTCAGCTCCACATCCACG	CA11
VervetKO_00766	TATCCCGTTTGGTGGCTGTG	OR10G2
VervetKO_00767	GACTCCACGCTGCATTCACC	CA11
VervetKO_00768	ACGTACTCCACATCGCCGAA	DBP
VervetKO_00769	CAGTGGCGCCAACAGACCCG	DBP
VervetKO_00770	TTGATAGGGCAAGATCAGCT	DBP
VervetKO_00771	TCGAAGACACCGCTTCTCAG	DBP
VervetKO_00772	TAACGTGCGAGCTCTCGAGG	KRT28
VervetKO_00773	GGATAACGTGCGAGCTCTCG	KRT28
VervetKO_00774	TGTTGTTCAACAAAACCGTG	KRT28
VervetKO_00775	AACCGTGAGGTCTACCCCGG	KRT28
VervetKO_00776	ACCAATAGGAGCAACCTGGG	SPHK2
VervetKO_00777	ATTCTTGCAGGCTATGTTGG	RNASE8
VervetKO_00778	GGAGCAGTGAACCAGCACGG	SPHK2
VervetKO_00779	CTATTGGTCAATCCCTTTGG	SPHK2
VervetKO_00780	GTAGTTCTTACACCACTGCC	SPHK2
VervetKO_00781	GGTGAACCCCTGGACCACGG	FAM83E
VervetKO_00782	CAGCACGAACTTCTCCCGCA	FAM83E
VervetKO_00783	TCCAGCTTCCTGTATTCCGA	FAM83E
VervetKO_00784	ACATGGATGTCCGCGTCGTG	FAM83E
VervetKO_00785	TTGAGTCAGATCAACACCGG	KRT10
VervetKO_00786	AGCATGGCAATTCACACCAG	KRT10
VervetKO_00787	GTTGAGTCAGATCAACACCG	KRT10
VervetKO_00788	TACTGAGAGCTAACATCGAT	ENSCSAG00000000071
VervetKO_00789	GCACGAGCCCTTCTCCAGTG	RNASE8
VervetKO_00790	CTGACATCAACGGACTGCGT	KRT10
VervetKO_00791	CCCACGATGGTCTCACACCA	SULT2B1
VervetKO_00792	GGGAGACCACGACGTCCCGG	SULT2B1
VervetKO_00793	GCCCGCAGGTACCTGACTTG	SULT2B1
VervetKO_00794	GAGGGCTGTACTGGTCCGGG	SULT2B1
VervetKO_00795	GGAACTCCAAAGCTTCCGGG	KRT12
VervetKO_00796	AGCTCGCACCTTATCCAGGT	KRT12
VervetKO_00797	CTACATGAAGAAGAACCACG	KRT12
VervetKO_00798	ACTGCGCCCGCATATCGTTG	KRT12
VervetKO_00799	GGTACGAAACCAACGCCCCG	KRT20
VervetKO_00800	CTCCACAACAGGGTGACCCA	RNASE8
VervetKO_00801	GAGAGGAATACGCCTAACAG	KRT20
VervetKO_00802	GGGACTGGAGGTCTATCTCG	KRT20
VervetKO_00803	GTACGAAACCAACGCCCCGA	KRT20
VervetKO_00804	GGTTGTCTAAGGTCCTTCGG	KRT23
VervetKO_00805	TTGAAGTCGAGGGCCTCCGA	KRT23
VervetKO_00806	AGATCTGATTAAGGTCCTGG	KRT23
VervetKO_00807	GGAGAAGGTTCGCGCCCTGG	KRT23
VervetKO_00808	GTATGCCAGCAACATCACCT	ACACB
VervetKO_00809	GTTAATGAGGTATTCCACGG	ACACB
VervetKO_00810	CTACGTCTTTCACACAACCC	ACACB
VervetKO_00811	GCCTGTGACCCTCCACAACA	RNASE8
VervetKO_00812	ACATCTCATAGGCCCACCTG	ACACB
VervetKO_00813	AGGAGCTCCGAGCCAGCGCG	LMTK3
VervetKO_00814	GGTCAGCAGGCAGTTGCGCA	LMTK3
VervetKO_00815	CCCACAACTACGTGCACAGG	LMTK3
VervetKO_00816	AGCTACCCCCTCGAGACCTG	LMTK3
VervetKO_00817	GCTGAACAAGACAGCCATCG	CYTH2
VervetKO_00818	ACTGCTGCAGAACACACCCG	CYTH2
VervetKO_00819	CATGAACCGGGGCATCAACG	CYTH2
VervetKO_00820	GTTGCACAGGCAGTATCGCT	CYTH2
VervetKO_00821	GGAACAATGGTTCAACACAC	KRT39
VervetKO_00822	GCTTAGCAGTCATAAGCACA	OR10G3
VervetKO_00823	AATGGTTCAACACACAGGTG	KRT39
VervetKO_00824	ACGCTCGTTCAAGATTTGCA	KRT39
VervetKO_00825	ATGTCAATATGAGTCCATCA	KRT39
VervetKO_00826	ACATCAAGGCTAGTCGCTGG	SPG7
VervetKO_00827	CTGAATGCTCTCAGCACCGG	SPG7
VervetKO_00828	GGTGCCTGAGAGCGACATGG	SPG7
VervetKO_00829	CACAGGCCGCCCAAACACCA	SPG7
VervetKO_00830	CATGACAGCACCCACGACGA	KCNJ14
VervetKO_00831	GATGCACTGCAGCACCACGG	KCNJ14
VervetKO_00832	CTTCAGCGAGAACGCCGTCG	KCNJ14
VervetKO_00833	GGTGGCAGGATCCATCCATG	OR10G3
VervetKO_00834	GCACGTCCTAGCTCATACAG	KCNJ14
VervetKO_00835	CAGGCTCTCAAATCCAACAG	ENSCSAG00000002846
VervetKO_00836	GGCACAAGAGATGTCCCTCT	ENSCSAG00000002846
VervetKO_00837	ACTGTGCCCATGGTCATGGT	ENSCSAG00000002846
VervetKO_00838	ACTGCCAACTTCTTTGCAAG	ENSCSAG00000002846
VervetKO_00839	TGTCCAGCTCCACATTGAGG	KRT40
VervetKO_00840	GCTTGGCGACCGCCTCAATG	KRT40
VervetKO_00841	ATGTGAACAGGATATCCCAA	KRT40
VervetKO_00842	TGCCTCTAATAGCTGGCGAA	KRT40
VervetKO_00843	TTCTCAACCAGTGGGACTTG	ENSCSAG00000002849
VervetKO_00844	CTAAAGTGAAGTTCATCATG	OR10G3
VervetKO_00845	GTCCCACTGGTTGAGAAGCT	ENSCSAG00000002849
VervetKO_00846	GTCCCACTGGTGGAGCAGCT	ENSCSAG00000002849
VervetKO_00847	CTGTGAGCACCCGTATCAGG	ENSCSAG00000002849
VervetKO_00848	CGCTCGGTGATAGAGCACGT	GRWD1
VervetKO_00849	GCAGCGCAAACACCTCCACG	GRWD1
VervetKO_00850	TTCGTATGCACAATCTGCAT	GRWD1
VervetKO_00851	GCACACAAGTAAAGTGTAAG	GRWD1
VervetKO_00852	CTCGGCCACAGACTGGACGC	KRTAP4-7
VervetKO_00853	GGCTCCGTGTGCTCTGACCA	KRTAP4-7
VervetKO_00854	ACAGGTTGGGCGATAGCAAG	KRTAP4-7
VervetKO_00855	CTGTGGAGCCCATGTAACCG	OR10G3
VervetKO_00856	TTGGGCGATAGCAAGTGGTG	KRTAP4-7
VervetKO_00857	CTTGATGGGCCCGAACCGTG	UNG
VervetKO_00858	ATGGACCTAATCAAGCTCAC	UNG
VervetKO_00859	AACAAAACATACCCTATCGA	UNG
VervetKO_00860	CATGGACCTAATCAAGCTCA	UNG
VervetKO_00861	CATCCGGGATCGCGTCTCTG	ALKBH2
VervetKO_00862	CTTCCCGAATACCTGGACCC	ALKBH2
VervetKO_00863	AGTCAACATACGGCGACGCT	ALKBH2
VervetKO_00864	TCACCCCAGAGACGCGATCC	ALKBH2
VervetKO_00865	GAAAACGGCTACCTCTTGTG	USP30
VervetKO_00866	GGTGAGTTGACACATGGTCA	ENSCSAG00000000342
VervetKO_00867	TCGCTCATCTTCCAATGACG	USP30
VervetKO_00868	GTTCACCTCCCAGTACACCA	USP30
VervetKO_00869	GTTTGATGTGCATTCCCTGG	USP30
VervetKO_00870	CATACACGTGTAAGGACTGT	ZNF778
VervetKO_00871	CAGGCCTCACTAAACACACG	ZNF778
VervetKO_00872	TCGCATGTGACTAGTAAGGT	ZNF778
VervetKO_00873	CAGGAACCCCCACGTATGCA	ZNF778
VervetKO_00874	GTACTTCATGAACATCACGT	GRIN2D
VervetKO_00875	ACCTATGCAGACTCTCGCCG	GRIN2D
VervetKO_00876	GGTCCAACGTCAGCGCTCCG	GRIN2D
VervetKO_00877	GCAGTTCGGGTACTTCCCTG	ENSCSAG00000000342
VervetKO_00878	GACCTGAAGCTGTTGCTCGG	GRIN2D
VervetKO_00879	GCACCGAGCGGCCATCCGCG	ANKRD11
VervetKO_00880	CTGCACGAGGCCTGTAACCG	ANKRD11
VervetKO_00881	GTGAACAAGAGAAACGAGCG	ANKRD11
VervetKO_00882	AGAGACCCGCCTGCACCGAG	ANKRD11
VervetKO_00883	GAAACCTGAAGTCTATCATG	DIXDC1
VervetKO_00884	GATTCGTATGCACCAGACTT	DIXDC1
VervetKO_00885	CATCCCGGAGATCCTGTCGC	DIXDC1
VervetKO_00886	GCGACAGGATCTCCGGGATG	DIXDC1
VervetKO_00887	GCAGCCAGTAGGGAGACTCG	SLC22A31
VervetKO_00888	AAAACTGCCACCAGAGCCAT	ENSCSAG00000000342
VervetKO_00889	CAGCAAGAGTCCACTCATCA	SLC22A31
VervetKO_00890	CCTCCAAGGAACTGTCCTCG	SLC22A31
VervetKO_00891	CTTTGCAGAAGCCAGCGGCG	SLC22A31
VervetKO_00892	GGAAACCGGGTCTGCTGCGG	C11orf52
VervetKO_00893	CCATTCTTGCTGTCATAGCG	C11orf52
VervetKO_00894	GAGCGGGTGTTACAGCAGCA	C11orf52
VervetKO_00895	TCATAGCGAGGTGTGGCCTG	C11orf52
VervetKO_00896	ACGCTGATCTTCAGTCCCTG	SVOP
VervetKO_00897	GAGATGATGAGTTTCCCCAG	SVOP
VervetKO_00898	TGAGATATTTCCCCAGAGCG	SVOP
VervetKO_00899	CTACTGAGAGCTAACATCGA	ENSCSAG00000000071
VervetKO_00900	CCAGAACAAGTCTTACATAG	ENSCSAG00000000342
VervetKO_00901	GATACCTACGAAACACAGCA	SVOP
VervetKO_00902	GCTATAAATCAACCAGACCG	KDELR1
VervetKO_00903	AGTTCAAAGCCACTTACGAT	KDELR1
VervetKO_00904	CAAGGCGCCTACCTCCAGAG	KDELR1
VervetKO_00905	GAACCATGACACATTCAGAG	KDELR1
VervetKO_00906	CCCCAGACGAGGTGACTGTG	ENSCSAG00000002865
VervetKO_00907	TTAAACCTGGAAGCGCCTCG	ENSCSAG00000002865
VervetKO_00908	TCCTCACAGTCACCTCGTCT	ENSCSAG00000002865
VervetKO_00909	TCATGATGGCATCTTAAACC	ENSCSAG00000002865
VervetKO_00910	GCGTAGACCTTTATGTCCAG	DAO
VervetKO_00911	GGACCCTCCACAGTATCCAG	RNASE2
VervetKO_00912	TGACCCCAGCAACCCAAAGG	DAO
VervetKO_00913	GAAGCCGGCAGCTACGTCAG	DAO
VervetKO_00914	GAATATATCCAGCTCTCTGG	DAO
VervetKO_00915	CTCCGAAGAACTGGTCAAAG	CRYAB
VervetKO_00916	TTTCTAGATGCGCCTGGAGA	CRYAB
VervetKO_00917	TGGCAAACATGAAGAGCGCC	CRYAB
VervetKO_00918	CCGAAGGTAGAAGGGGCTCA	CRYAB
VervetKO_00919	AAGGCCCAAGACCATCACGC	SYNGR4
VervetKO_00920	GAAGGCCCAAGACCATCACG	SYNGR4
VervetKO_00921	CATCACGCGGGTCTTCGAGG	SYNGR4
VervetKO_00922	CAAACCCGGACAATTTACCT	RNASE2
VervetKO_00923	CCCCTCGAAGACCCGCGTGA	SYNGR4
VervetKO_00924	TCGATAGAGAAGACGCCCCG	CDH15
VervetKO_00925	AGACGGACAACGCGGCACTG	CDH15
VervetKO_00926	GGGGCCGCTCACCTTCACAA	CDH15
VervetKO_00927	GTACAATCTGACCCTGCAGG	CDH15
VervetKO_00928	AACGATCAGGTCATTGCCAG	CORO1C
VervetKO_00929	CCGGGTTTCTCGTGTGACCT	CORO1C
VervetKO_00930	TACCCACCTTGTGCAGAGGG	CORO1C
VervetKO_00931	CCCAGGTCACACGAGAAACC	CORO1C
VervetKO_00932	GCAGCGCATTGACCACACCG	ACSF3
VervetKO_00933	AGACTTGTGTTGCTAGGGCA	RNASE2
VervetKO_00934	GTGGCCATGCTGGTCAACCA	ACSF3
VervetKO_00935	CACACCGCCGCTCATCCACG	ACSF3
VervetKO_00936	AATAAAGCTCCCTGTACGTG	ACSF3
VervetKO_00937	TAGGCTTACCTTGTCCAAAG	EMP3
VervetKO_00938	TAACGTCAGCGAGAATGGTG	EMP3
VervetKO_00939	AGTCCTGGTGGACTCTCCCT	EMP3
VervetKO_00940	ATCCTAGCGAAGCACCCGCG	EMP3
VervetKO_00941	AAACCCTGAGTCTACCACTG	SELPLG
VervetKO_00942	ATCCAGGTACTCAAATTCGG	SELPLG
VervetKO_00943	AATGCCCTTGTGAGTAACAG	SELPLG
VervetKO_00944	TGCATTGGTGCATTGGCCAG	RNASE2
VervetKO_00945	CACTCATCCAGCAGCCACGG	SELPLG
VervetKO_00946	GTGGCGATCTTCGTCAACGT	TMEM143
VervetKO_00947	GTTGACGAAGATCGCCACGC	TMEM143
VervetKO_00948	CAGGGTGCAGAAGTCCACGT	TMEM143
VervetKO_00949	CATGCTGCATGTGACCCGGG	TMEM143
VervetKO_00950	AATCTGTCCACACTTCACCA	C11orf1
VervetKO_00951	TGGGCTGCACGATATTCCTC	C11orf1
VervetKO_00952	CTATTCGAACCATACCCTGA	C11orf1
VervetKO_00953	ATCATTAATGCAGATGGCCA	C11orf1
VervetKO_00954	GGCCCGACTCTATCACAAGA	ISCU
VervetKO_00955	GGTCTGATGTCCTATATGCG	RNASE13
VervetKO_00956	TTCAGTGGCTAATGAGCTGG	ISCU
VervetKO_00957	GACTCTATCACAAGAAGGTA	ISCU
VervetKO_00958	CGACTCTATCACAAGAAGGT	ISCU
VervetKO_00959	AGCGATTCCTCACCGCCCTG	CBFA2T3
VervetKO_00960	CACGCGCTCCCCAATCTCCG	CBFA2T3
VervetKO_00961	GCTGCCAAACTGCCGCAGGG	CBFA2T3
VervetKO_00962	GTCGCTGCCAAACTGCCGCA	CBFA2T3
VervetKO_00963	CCAGCTTTGCGTCCACAATG	FDXACB1
VervetKO_00964	GTCCTCTACATAATGCCACG	FDXACB1
VervetKO_00965	ACTTAAAATGAGTCCCCCCA	FDXACB1
VervetKO_00966	TGAATACTGCACGCTCACCG	RNASE13
VervetKO_00967	AGCTGGCGTAGCTAAGAACA	FDXACB1
VervetKO_00968	AGAAGGTCAAGATCGTGCGA	CCDC114
VervetKO_00969	CTGATCCAGGACGAATCCCG	CCDC114
VervetKO_00970	CAGTCCCTACCTGACCGCGT	CCDC114
VervetKO_00971	GGACCTGACATTCTTACTGT	CCDC114
VervetKO_00972	TGACCACAGATCTGTCTACG	PABPN1L
VervetKO_00973	GACCACAGATCTGTCTACGT	PABPN1L
VervetKO_00974	AGTTCTCTGGACACCCCAAG	PABPN1L
VervetKO_00975	CGCACAGGATGGTGACTCGG	PABPN1L
VervetKO_00976	TCACAGTATAGTGCTCCAGG	ENSCSAG00000002882
VervetKO_00977	CCTCTTGATGACCTTCCAAG	RNASE13
VervetKO_00978	ATACCAGGGTTCTGTACCTG	ENSCSAG00000002882
VervetKO_00979	CCATAAAGATCAGGTCCATG	ENSCSAG00000002882
VervetKO_00980	TAGCTGTCAATGACCACCAC	ENSCSAG00000002882
VervetKO_00981	CTATGACTATAACTGCCACG	SART3
VervetKO_00982	ACCCATCTTCAGCAATCGCG	SART3
VervetKO_00983	AGACCCATCTTCAGCAATCG	SART3
VervetKO_00984	GCTGCGACATACAAGACCGT	SART3
VervetKO_00985	TGGCTGTCCCAAAAACCCAG	CMKLR1
VervetKO_00986	TGTGCCGGCTATACCCCACA	CMKLR1
VervetKO_00987	ACTCCCAAATGGACCCTGTG	CMKLR1
VervetKO_00988	CCCTTTGGGAAGATAACCCT	RNASE13
VervetKO_00989	AACCCAGTGGTAGTCCATGG	CMKLR1
VervetKO_00990	ACACCTTGTAGTCCTCCGTG	TRAPPC2L
VervetKO_00991	ATACACCTTGTAGTCCTCCG	TRAPPC2L
VervetKO_00992	CATCGCGGTGATCGCCAAGG	TRAPPC2L
VervetKO_00993	TACACCTTGTAGTCCTCCGT	TRAPPC2L
VervetKO_00994	CGGCAGGTTTCGGACGACAC	FICD
VervetKO_00995	ACGTGCTGGAGATCCACAGG	FICD
VervetKO_00996	CGGACGACACAGGTCCTGGT	FICD
VervetKO_00997	TGCCATGAACCTGCACCCGG	FICD
VervetKO_00998	CATCCCTTACCACAAAGCCG	ENSCSAG00000002886
VervetKO_00999	AGCGCCGGAGTATGACACAG	RNASE1
VervetKO_01000	TCTACAGACTTCACCCCCAG	ENSCSAG00000002886
VervetKO_01001	TCACCCCACATTACCTTGGA	ENSCSAG00000002886
VervetKO_01002	TACCACAAAGCCGAGGCCGG	ENSCSAG00000002886
VervetKO_01003	GTGCTCAGATGACACACCAA	PPP2R1B
VervetKO_01004	CTGTGAAGCTGAAGTCCGGG	PPP2R1B
VervetKO_01005	GAAGCTAGATTAGTGAAGAG	PPP2R1B
VervetKO_01006	TTCAGTGCGCCTCCTAGCTG	PPP2R1B
VervetKO_01007	GCTGCCAGCGGGTACTCCTG	WSCD2
VervetKO_01008	CCGGCATACAGGTAACCCCT	WSCD2
VervetKO_01009	CCAGGCGACGAACGTGAGCG	WSCD2
VervetKO_01010	TCATTTGATAGCGAAGAGGG	OR6K3
VervetKO_01011	ACATTCTGGACATCTACCAG	RNASE1
VervetKO_01012	GATGGAAGTGCAGTGTTCCG	WSCD2
VervetKO_01013	GAAGACGCATTCACACTCCA	ENSCSAG00000002890
VervetKO_01014	TCAGGCTCAATCGGCAGCTG	ENSCSAG00000002890
VervetKO_01015	GGGCTCCAGTTCCTTAATGT	ENSCSAG00000002890
VervetKO_01016	CACAAGACACCTTCCCCTTG	ENSCSAG00000002890
VervetKO_01017	TCGTCAGCAAGGCGTCTCTG	ENSCSAG00000002891
VervetKO_01018	CTGGAAATAATACCCACGGT	ENSCSAG00000002891
VervetKO_01019	AGGACAATTTCAACTCCTAG	ENSCSAG00000002891
VervetKO_01020	CATCCCTTACCATGAAGCCG	ENSCSAG00000002891
VervetKO_01021	GATGGCATCTCCATACCTGG	GALNS
VervetKO_01022	TGCATACCGGACCAGCCCGA	RNASE1
VervetKO_01023	ACGCCGCAGGAAATTGTGGG	GALNS
VervetKO_01024	GGCTACGTCAGCAAGATCGT	GALNS
VervetKO_01025	ACGCCCATGCCAGAAACGGT	GALNS
VervetKO_01026	GGTGGGGTTCTACGACATCG	SIK2
VervetKO_01027	GGGCAAGGGCAACTTCGCCG	SIK2
VervetKO_01028	GCACCGGATCACCAAGACGG	SIK2
VervetKO_01029	GTGGGGTTCTACGACATCGA	SIK2
VervetKO_01030	ATGAGACCGAGATGTCCCTG	KRT33A
VervetKO_01031	TGGTAGCTGGCACACACCAA	KRT33A
VervetKO_01032	CCTGGTGGAAACCAACCGCA	KRT33A
VervetKO_01033	GAAGCGCCGGAGTATGACAC	RNASE1
VervetKO_01034	TCAGCTGGAGCGGGACAACG	KRT33A
VervetKO_01035	ACACCTGAAGGCGACCCACG	APRT
VervetKO_01036	GGCCGCATCGACTACATCGC	APRT
VervetKO_01037	GTGTGCTCATCCGAAAGCGG	APRT
VervetKO_01038	TGTGTGCTCATCCGAAAGCG	APRT
VervetKO_01039	GACAGTCTGAGGGATAGGCG	PRDM4
VervetKO_01040	CATTGACCCGACTTGCAATG	PRDM4
VervetKO_01041	CCATGTTCAGGACAGTCTGA	PRDM4
VervetKO_01042	GAGCACCAACTCTGTAAGCG	PRDM4
VervetKO_01043	TGCTCAAGTACAGCTACGTG	ZSWIM9
VervetKO_01044	GCGGCACTATAGCGGCACTG	RNASE6
VervetKO_01045	ACTGGCACTCCGTCACCACG	ZSWIM9
VervetKO_01046	AAGTAGTAGGCGAACTCCAG	ZSWIM9
VervetKO_01047	TCAGCCGCTTCTTCGACGCG	ZSWIM9
VervetKO_01048	GTGTACTACAACGAGGCCTG	ENSCSAG00000002898
VervetKO_01049	CGAACACGCCATCGACTCCG	ENSCSAG00000002898
VervetKO_01050	CATCGACGTGTACTACAACG	ENSCSAG00000002898
VervetKO_01051	CTCCGCGGGCACCTACCACG	ENSCSAG00000002898
VervetKO_01052	ACAGCCGTCAACTGCTCTGG	FRG1
VervetKO_01053	GACAGCCGTCAACTGCTCTG	FRG1
VervetKO_01054	TATATACACGCACTCGACAA	FRG1
VervetKO_01055	TTGGCCTAAGCATCTCACCA	RNASE6
VervetKO_01056	TGACAGCCGTCAACTGCTCT	FRG1
VervetKO_01057	CAGCCGAGAAGGGCGACGTG	LIG1
VervetKO_01058	ACGGAACTTGCTGAAGACCC	LIG1
VervetKO_01059	CGATGAACCGGGCTTCTGAG	LIG1
VervetKO_01060	GAGCAACTTGCTGCGCTCCG	LIG1
VervetKO_01061	CCGTCGCTGCAGGAGGCGCG	CDT1
VervetKO_01062	TGGGGACACCGCGCTCCTGG	CDT1
VervetKO_01063	GCGTGCAGGACATGATGCGT	CDT1
VervetKO_01064	GTTGTGGAGCATGCCCACAA	CDT1
VervetKO_01065	TATGTGGATGAGCCGTCCTG	LAYN
VervetKO_01066	GAAGAATTTGTACAGGCCGG	RNASE6
VervetKO_01067	GGTCATGTACCATCAGCCAT	LAYN
VervetKO_01068	GAGGCCCCTACATGTTCCAG	LAYN
VervetKO_01069	CTGCGGCAGCGAGGTCTGCG	LAYN
VervetKO_01070	CCTGGTGGAAACCAACCGCA	KRT33B
VervetKO_01071	ACCAGACGGAGATGTCCCTG	KRT33B
VervetKO_01072	TCAGCTGGAGCGGGACAACG	KRT33B
VervetKO_01073	GTCCTACTTCAAGACCATTG	KRT33B
VervetKO_01074	AAAGCTATGCCCACACTCGG	TRIML1
VervetKO_01075	TATGCTCCTCCCAGCTCCGG	TRIML1
VervetKO_01076	ACAAAAGCTATGCCCACACT	TRIML1
VervetKO_01077	GAGCGACCCCCCCTACAAGT	RNASE6
VervetKO_01078	GCCCAGTGACCACCGAGTGT	TRIML1
VervetKO_01079	TGGATCCGGAGACCCCTGCG	PLA2G4C
VervetKO_01080	GTCCAATATGAAGAAGCCCG	PLA2G4C
VervetKO_01081	TCGATTTAGCCGACAGGAGT	PLA2G4C
VervetKO_01082	TGCTGTCACGTACCTCGCAG	PLA2G4C
VervetKO_01083	GTCTACACGGCCACCCACTG	CABP5
VervetKO_01084	GTGCCGTCTTCCTCAGTGGG	CABP5
VervetKO_01085	GGGAATCTCATGAGGACGAT	CABP5
VervetKO_01086	TCATCTCTTGTAAGGATCTG	CABP5
VervetKO_01087	CAAATACCAGTAATCCCGGG	C11orf88
VervetKO_01088	ACATGTTTATCTATATCTCG	EDDM3B
VervetKO_01089	GCAAATACCAGTAATCCCGG	C11orf88
VervetKO_01090	GGACCCAGCGAAGAACCTAG	C11orf88
VervetKO_01091	GGCAAATACCAGTAATCCCG	C11orf88
VervetKO_01092	ACATACTAGCTCTCACCTGA	BTG4
VervetKO_01093	TCACCTACAGCACACTTCAA	BTG4
VervetKO_01094	TCCAAAGGAGATGACCATAT	BTG4
VervetKO_01095	TTCAAAGGGATCTACCCATA	BTG4
VervetKO_01096	ACATCACAGAACAGCTGTAT	TRIML2
VervetKO_01097	TGCCTGTTGTGAAACACACC	TRIML2
VervetKO_01098	GAACATCTCCTCTAGCTCTG	TRIML2
VervetKO_01099	ATGCACTAGTGACAACTGGA	EDDM3B
VervetKO_01100	ACACTTCTTCTCAAGCTCCG	TRIML2
VervetKO_01101	TCAGTGTCACAGCCTAAGCT	ENSCSAG00000002909
VervetKO_01102	ACCAAGACTCTGATGCCCCA	ENSCSAG00000002909
VervetKO_01103	CCAAGACTCTGATGCCCCAA	ENSCSAG00000002909
VervetKO_01104	CCTCCACTCACCGGCTTCTG	ENSCSAG00000002909
VervetKO_01105	CGCTCTGGTGGCACACCAAG	ELSPBP1
VervetKO_01106	ACTGCCTAAGAAGCTGCCCT	ELSPBP1
VervetKO_01107	ACAGATCCCTTGTAGGTGAA	ELSPBP1
VervetKO_01108	CCCTTGGTGTGCCACCAGAG	ELSPBP1
VervetKO_01109	GTCCTACTTCACGATCATCG	KRT34
VervetKO_01110	CTTCCGAAATGCATATGTAT	EDDM3B
VervetKO_01111	CGGACATCAACAGCATACGC	KRT34
VervetKO_01112	CCTGGTGGAAACCAACCGCA	KRT34
VervetKO_01113	TCAGCTGGAGCGGGACAACG	KRT34
VervetKO_01114	CGTGTGCCCCAGCTACACGG	POU2AF1
VervetKO_01115	TGTGTGACGTACCGTGACAT	POU2AF1
VervetKO_01116	AGAGGCATAGGTCAACACTG	POU2AF1
VervetKO_01117	GGACAGCTGACGGCTTCATG	POU2AF1
VervetKO_01118	ATCGGTATGCCCTTCTGCTG	PWP1
VervetKO_01119	GTCCCACACTTCAATAACAG	PWP1
VervetKO_01120	AGTAAAACGTCTCATTGCTG	PWP1
VervetKO_01121	GGTGTCTGTCGAGCTCCCAG	ENSCSAG00000000040
VervetKO_01122	GTATCTGTCAATGGCCATGG	OR6K3
VervetKO_01123	ATATATGCACTAGTGACAAC	EDDM3B
VervetKO_01124	GCTTATTCCATGAAAGGTCA	PWP1
VervetKO_01125	GTGCAACTGGATCTGAAAGG	COLCA2
VervetKO_01126	TATGCTTACGGTTCCCCCGG	COLCA2
VervetKO_01127	GCAGCAAAGACGGGCACACC	COLCA2
VervetKO_01128	TTGCTTTGACAGCGGTCCGG	COLCA2
VervetKO_01129	TCGTTAAATGAGACTTACGA	BSPH1
VervetKO_01130	AGTCCAAGTCAAGACACAGG	BSPH1
VervetKO_01131	GCATTTCCTACATACCTCAG	BSPH1
VervetKO_01132	TCAAGTCCAAGTCAAGACAC	BSPH1
VervetKO_01133	GTAGTCTCCATAGGGCTCAG	C11orf53
VervetKO_01134	GAGTACTTTAAGGGCACCTG	EDDM3A
VervetKO_01135	ACGTCTACACCTCCAGCGTG	C11orf53
VervetKO_01136	AAGATCTGCACCACACTCCG	C11orf53
VervetKO_01137	TGACGTCTACACCTCCAGCG	C11orf53
VervetKO_01138	TCTTGTTCCGATACACCGAC	MTNR1A
VervetKO_01139	CAACCTGCTGGTCATCCTGT	MTNR1A
VervetKO_01140	ACACCGACAGGATGACCAGC	MTNR1A
VervetKO_01141	TGTATCGGAACAAGAAGCTC	MTNR1A
VervetKO_01142	CATCTGGGAGAGATCACCCT	SULT2A1
VervetKO_01143	TAGGCATCCAGCCGTGAATG	SULT2A1
VervetKO_01144	TCTGCCTGATTCACTCCAAG	SULT2A1
VervetKO_01145	GTACATGCATCGATGAGAAG	EDDM3A
VervetKO_01146	CTGCCTGATTCACTCCAAGG	SULT2A1
VervetKO_01147	TTATCGTGTGAAAGTCCGAG	FAT1
VervetKO_01148	GGATACCCCAGAAGGCCGCG	FAT1
VervetKO_01149	ATCCTCAGAGTATAAACCCG	FAT1
VervetKO_01150	ACTACCGTGGAGAACAGCTG	FAT1
VervetKO_01151	CCCAGACGTCTATGCCCGCG	CRX
VervetKO_01152	CTTCACCCGGAGCCAACTGG	CRX
VervetKO_01153	AGACGTCTATGCCCGCGAGG	CRX
VervetKO_01154	CCCGAGTCCAGGGTTCAGGT	CRX
VervetKO_01155	TCCCCTCAAAATCTTCGCCA	ARHGAP20
VervetKO_01156	CGTACATGCATCGATGAGAA	EDDM3A
VervetKO_01157	CTTACAGTTATCCCTAGCAA	ARHGAP20
VervetKO_01158	GGCACAATTCCCAATGTCCT	ARHGAP20
VervetKO_01159	GTGGCCACAAAGTTCACTGT	ARHGAP20
VervetKO_01160	CATCTGAGGATCCTACCCAG	F11
VervetKO_01161	TACTGAAGCACACCCGAACG	F11
VervetKO_01162	TGAAGAGCAGACATCGTGGG	F11
VervetKO_01163	TTGTGGCGTACGTGAAAAAG	F11
VervetKO_01164	GGTGAAACATTAACAACCAA	FDX1
VervetKO_01165	GTCCACTTTATAAACCGTGA	FDX1
VervetKO_01166	GTTAGATGCAATCACTGATG	FDX1
VervetKO_01167	GCGTACATGCATCGATGAGA	EDDM3A
VervetKO_01168	GGTGACAGGTTGAACAAGCC	FDX1
VervetKO_01169	CAAGACTCACGATGTCCAGG	ENSCSAG00000002926
VervetKO_01170	CATCTCGGGTTATAAAAGGT	ENSCSAG00000002926
VervetKO_01171	CATTACTTCAAAGAACCCGG	ENSCSAG00000002926
VervetKO_01172	ATAACCCGAGATGCCCAACG	ENSCSAG00000002926
VervetKO_01173	AAGTCAGAGCCGTCCAATGG	BTBD11
VervetKO_01174	CGGACGCAGGCATACATCAG	BTBD11
VervetKO_01175	AGGCTCGGTGGAGCACGGCG	BTBD11
VervetKO_01176	GTTAGTTTGCTGTTGGAGCG	BTBD11
VervetKO_01177	TTCGCCGGCTCCTCCAACGT	CRY1
VervetKO_01178	AGCACGTCTTCATCCATGAG	RNASE12
VervetKO_01179	CCAACGTGGGCATCAACAGG	CRY1
VervetKO_01180	AGGATCATAGAACTCAATGG	CRY1
VervetKO_01181	TTGGAGGAGCCGGCGAACCA	CRY1
VervetKO_01182	CCTGGTGGAAACCAACCGCA	ENSCSAG00000002929
VervetKO_01183	TGGAGACCGTCTCAACGTGG	ENSCSAG00000002929
VervetKO_01184	TGCTTAGATGCCCACCTGCG	ENSCSAG00000002929
VervetKO_01185	GTCCTACTTCAAGACCATTG	ENSCSAG00000002929
VervetKO_01186	TGGTCAACCTCCAACCCCAG	NOP53
VervetKO_01187	CGGCTACAGGAGCGCACGAG	NOP53
VervetKO_01188	CCAACGCCAAGAAGCTCAGG	NOP53
VervetKO_01189	GTACCACTATTTCACCACAG	RNASE12
VervetKO_01190	GTCGTAGAAAGGCCGCTCCA	NOP53
VervetKO_01191	GTTACAGCTGTGCCTTCCGT	TMEM263
VervetKO_01192	GATGTATACTTACCTTCTGG	TMEM263
VervetKO_01193	AATCCAAGCCACACCACCAA	TMEM263
VervetKO_01194	TGAAGATACCCCCAGTCACA	TMEM263
VervetKO_01195	CGTGGAAGATCGAGTCACAA	KLKB1
VervetKO_01196	TTACGTTCTATACGAACGCG	KLKB1
VervetKO_01197	TATAAAGGTGCTGAATAACG	KLKB1
VervetKO_01198	TCCCTTTATAAATGTCTCGG	KLKB1
VervetKO_01199	CGGCCTTGTTGAGCACTACG	EHD2
VervetKO_01200	AACCTTAGAACACTTGCATG	RNASE12
VervetKO_01201	GATCTCCGACGAGTTCTCGG	EHD2
VervetKO_01202	GGCACCCGACAGGATACCCG	EHD2
VervetKO_01203	GATCCGCGTAGTGCTCAACA	EHD2
VervetKO_01204	GTCCTACTTCCGCACCATCG	KRT37
VervetKO_01205	TGGTAGAGGCGGACCAGTGT	KRT37
VervetKO_01206	CTGGCGGTTGGTCTCCACCA	KRT37
VervetKO_01207	CCAAGGGAGTCGATCCCACG	KRT37
VervetKO_01208	GCATTATAAAGGGCCACCAT	CYP4V2
VervetKO_01209	GCAGATCATTCAGTACACAG	CYP4V2
VervetKO_01210	CATACCTTGTAAGAAGTCCT	CYP4V2
VervetKO_01211	ATGATGTTCCCGTTCCTGCA	RNASE12
VervetKO_01212	GCAGCGCGTGGCCCACCAGT	CYP4V2
VervetKO_01213	CGGGGCGCTGACTATGACCG	BICRA
VervetKO_01214	TGACCTCCTGGATAATCCCG	BICRA
VervetKO_01215	ACAGAACCTGACGTTCATGG	BICRA
VervetKO_01216	GAAGTCTAGGTCCACACTGG	BICRA
VervetKO_01217	TGGACTTGGAGGGATCTGCG	ENSCSAG00000002936
VervetKO_01218	ACGGCAGACCCAGTTAGGTG	ENSCSAG00000002936
VervetKO_01219	AGATGATCACCAAGTCGCAG	ENSCSAG00000002936
VervetKO_01220	ACGAGACGAGACGCAAAGGG	ENSCSAG00000002936
VervetKO_01221	GCATGTTCCACTTACCGCTG	RDX
VervetKO_01222	TCAGCGTATCCACCCGACGC	ENSCSAG00000000349
VervetKO_01223	ATGATAGACTCCTACCCCAG	RDX
VervetKO_01224	GAAAACAGTTGGTTTGCGTG	RDX
VervetKO_01225	CCCTTATTGATTCTCAGACG	RDX
VervetKO_01226	AGCCCGGTTCTCACCCAAAG	NAPA
VervetKO_01227	CAGTCCGCAGACTACTACAA	NAPA
VervetKO_01228	CACAGAGGTCCTCACCTTGG	NAPA
VervetKO_01229	AATCGAGATCTACACAGACA	NAPA
VervetKO_01230	GTCCTACTTCCGCACCATCG	KRT38
VervetKO_01231	TGGTAGAGGCGGACCAGTGT	KRT38
VervetKO_01232	CCTACGCCAGCTGGTAGAGG	KRT38
VervetKO_01233	GGATTCCCTCTTCTGAAGGG	OR6K3
VervetKO_01234	GGCAGAAGGTCCTACCGCAG	ENSCSAG00000000349
VervetKO_01235	ACCGCCAGGATTTAGAACAG	KRT38
VervetKO_01236	CTGAGCCTGCCCACTGACGA	FAM149A
VervetKO_01237	GAGTCTGCTGGCCGAATGCG	FAM149A
VervetKO_01238	CGGGGGTCTGTGGACCTCGG	FAM149A
VervetKO_01239	GAAGGCGTCCAGCATCTCCA	FAM149A
VervetKO_01240	CAAGCAGATGGCTTAGTCCG	ENSCSAG00000002943
VervetKO_01241	GAACTAGTTTAGAAGAGCCC	ENSCSAG00000002943
VervetKO_01242	CTTCTAAACTAGTTCCAGTG	ENSCSAG00000002943
VervetKO_01243	GTTCACATCTAGTAAGATGG	ENSCSAG00000002943
VervetKO_01244	GAGATAGCTCATTGTGCTGG	TLR3
VervetKO_01245	GTGGATACGCTGAGCGAAAG	ENSCSAG00000000349
VervetKO_01246	GCTATATCTTGTAAAATTGG	TLR3
VervetKO_01247	GTACCTGAGTTAACTTCAGG	TLR3
VervetKO_01248	CAACTAACTATCTTGGATGT	TLR3
VervetKO_01249	CCGACAGAAAATCCGGCCAG	KPTN
VervetKO_01250	AGTTCAACTACATTCCCGGT	KPTN
VervetKO_01251	AACAAGTCACCCCCCAAGCG	KPTN
VervetKO_01252	GGGGCCTTGTCCGCTGCGCG	KPTN
VervetKO_01253	TTGCTGCCATCAATAACTAT	ZC3H12C
VervetKO_01254	GCTCACCTAGGACATGACCT	ZC3H12C
VervetKO_01255	TGTGTCCAATGATAACTACA	ZC3H12C
VervetKO_01256	ACCATAAATAGCTAACACCA	ENSCSAG00000000349
VervetKO_01257	GTGCAGCTGGACTTAACTGT	ZC3H12C
VervetKO_01258	GCGCAATTGTGACCTGATGT	RIC8B
VervetKO_01259	CGATTAGTAAACAATGACGA	RIC8B
VervetKO_01260	TTTGTCACATCCCTCAACGG	RIC8B
VervetKO_01261	ATGGCACAGTCCGTCTCCTG	RIC8B
VervetKO_01262	GTTTGTCCGGAAGAGAGCTG	DDX10
VervetKO_01263	CGGTACAGATATTGGACCTG	DDX10
VervetKO_01264	TATGAGAACTCCCAGCCCAT	DDX10
VervetKO_01265	TCGGTACAGATATTGGACCT	DDX10
VervetKO_01266	CTACGTGGACTACCGCACTG	SLC8A2
VervetKO_01267	TTACATTATAATGACCCCAA	RNASE11
VervetKO_01268	GGGCAACAGCACCTTCTACG	SLC8A2
VervetKO_01269	GGATCTGGATGACCTCGCGG	SLC8A2
VervetKO_01270	CGTGCTGCGCAGACACGCGG	SLC8A2
VervetKO_01271	GTCATCGAGGATCGGGACGG	MEIS3
VervetKO_01272	GGGCCTCTCAGAGCGAACCT	MEIS3
VervetKO_01273	GAGCAGACGTCGCCGCCGGG	MEIS3
VervetKO_01274	GTCCTCATTGAAGGAATCAG	MEIS3
VervetKO_01275	ACTTCAAAGCTCCCATCGCT	EXPH5
VervetKO_01276	ACTTACATACAGGCTAAGGA	EXPH5
VervetKO_01277	CACAGATGTGACGGCCACGC	EXPH5
VervetKO_01278	GTTACATTATAATGACCCCA	RNASE11
VervetKO_01279	GCTCCCCTCACAGGCACGGG	EXPH5
VervetKO_01280	GTTCGTTACAGACAGTCGAC	SORBS2
VervetKO_01281	ACAGACAGTCGACCGGCCGA	SORBS2
VervetKO_01282	CCCACAGCAATTAGAACGGT	SORBS2
VervetKO_01283	TTACCCAGGGATCGGGCCGG	SORBS2
VervetKO_01284	AGTCTTCTGGTGGTTAACTG	RFX4
VervetKO_01285	TCGGGTCCCGAGTCTTCTGG	RFX4
VervetKO_01286	TGCATATAGAGGGCACTGCG	RFX4
VervetKO_01287	ATGCCATAGTAATGGTACCT	RFX4
VervetKO_01288	GTGTCAGTATGAGACCATGG	KRT32
VervetKO_01289	AAGCAAACAGATCGTGCAAG	RNASE11
VervetKO_01290	GGACCGCCTTAACATTGAGG	KRT32
VervetKO_01291	GTGCCTCAAAAAGAACCATG	KRT32
VervetKO_01292	ACCCTAGTCAGGTCCACCGG	KRT32
VervetKO_01293	GCGACAGGATACCCTGCGCG	ENSCSAG00000002955
VervetKO_01294	CGGCGACAGGATACCCTGCG	ENSCSAG00000002955
VervetKO_01295	CTTACCTGGGCTCATCGCCG	ENSCSAG00000002955
VervetKO_01296	GGCGAACCCGGGATGCCTCG	ENSCSAG00000002955
VervetKO_01297	CCAGCCTTTGGTCATCACCA	PDLIM3
VervetKO_01298	CGGTACACATCCGACTCGGG	PDLIM3
VervetKO_01299	ATAGCCAGGATGACATCTCC	PDLIM3
VervetKO_01300	CTGTACAAACTTGCAGCTGG	RNASE11
VervetKO_01301	TCATCTGAGTACAATTGCAT	PDLIM3
VervetKO_01302	AATCCTCAGCTACTAGACGC	POGLUT3
VervetKO_01303	CTGCAGGCGGTCAACTCGGA	POGLUT3
VervetKO_01304	AGGTGCTGGTCAGCGCGCCG	POGLUT3
VervetKO_01305	GGCGGCCGGACACTACCTGG	POGLUT3
VervetKO_01306	GAAGCCAAAGGCCTACTCCG	CCDC110
VervetKO_01307	ATGAAGATACCTCTAGTCCT	CCDC110
VervetKO_01308	ATACCTCTAGTCCTCGGAGT	CCDC110
VervetKO_01309	TGACCTGTCCCCTATTCACC	CCDC110
VervetKO_01310	GTGGATATTGAATATACCCG	POLR3B
VervetKO_01311	GCTCGTCATATTGCATAAGG	RNASE9
VervetKO_01312	GTTCGTAATTACCTCATGAG	POLR3B
VervetKO_01313	TAAGAACAGGATCATCGTGG	POLR3B
VervetKO_01314	ATACTCTGCCCCTATCACAG	POLR3B
VervetKO_01315	GTACTACTCAGGAAGCCTGG	C11orf65
VervetKO_01316	ATCTTATAGTATATATCAGG	C11orf65
VervetKO_01317	GATGTGTTGACTTAGCCTCC	C11orf65
VervetKO_01318	TCAACACATCGTGAAACTCT	C11orf65
VervetKO_01319	GGCTACTGGCAACATCGTGG	TCP11L2
VervetKO_01320	AAAGGCTACTGGCAACATCG	TCP11L2
VervetKO_01321	CTGATATCGTTATCTCGCAC	TCP11L2
VervetKO_01322	CAGAAGCATTGGAAATACCG	RNASE9
VervetKO_01323	GCAACATCGTGGAGGTGCTG	TCP11L2
VervetKO_01324	AGTAAACAGATGCTACCTGG	C4orf47
VervetKO_01325	GTGCTCCTTTAAGTAAACGA	C4orf47
VervetKO_01326	GCAATGTCAGACCTTCAGGC	C4orf47
VervetKO_01327	AAAGCCTTCTTCCCTAGTAG	C4orf47
VervetKO_01328	AGGGTTTACTAGATGACCTG	CKAP4
VervetKO_01329	GGTGGGCACCCTTCTCCGAG	CKAP4
VervetKO_01330	GAAAGCGGCCGCCGCCACCA	CKAP4
VervetKO_01331	CCTGCGCGAGCAGGACGCCG	CKAP4
VervetKO_01332	ACCACAACAATATGTACCCA	ENSCSAG00000002964
VervetKO_01333	AGACGTGTCATTATCGAACC	RNASE9
VervetKO_01334	ACCCTGGGTACATATTGTTG	ENSCSAG00000002964
VervetKO_01335	TACCACAACAATATGTACCC	ENSCSAG00000002964
VervetKO_01336	GTGCACATTACAATGTCCCA	ENSCSAG00000002964
VervetKO_01337	CTTGTGACAATAGTGCACGG	NUAK1
VervetKO_01338	ACGATTACATCAGTGAGCGG	NUAK1
VervetKO_01339	TCGGCCCGAAAACCTCTCGG	NUAK1
VervetKO_01340	GGGTCTCCTGCAGCTCGTAG	NUAK1
VervetKO_01341	GAACTCCACCGCCACAAGCG	C12orf75
VervetKO_01342	GCCCGCGCCCGCGCTTGTGG	C12orf75
VervetKO_01343	AACTCCACCGCCACAAGCGC	C12orf75
VervetKO_01344	ATGGCTGTGTCCAAAACTGG	OR6K3
VervetKO_01345	GCAGCTCGTCATATTGCATA	RNASE9
VervetKO_01346	TCTGCCCGCGCCCGCGCTTG	C12orf75
VervetKO_01347	CGTTTGTCGGATCACGGCAA	UFSP2
VervetKO_01348	TGCTCTTGGTTCAAACATCA	UFSP2
VervetKO_01349	CAGGATCGGATAGATGACAA	UFSP2
VervetKO_01350	GCCATATATACACTGAACTG	UFSP2
VervetKO_01351	TGCCTGCAGGTATGAGACGG	KRT35
VervetKO_01352	ATGAGACGGAGGTGTCCCTG	KRT35
VervetKO_01353	TCGGTTCAGGTCAACAGGGG	KRT35
VervetKO_01354	CGTCCACCTCAACATTGAGC	KRT35
VervetKO_01355	GGAGCCTGTGCTCACCATCG	DHX34
VervetKO_01356	CCAGTATGCATTCATCCACG	RNASE10
VervetKO_01357	GGGTGACTGGACGCTGAGCG	DHX34
VervetKO_01358	CGGCCACTGGAGAGCGACCA	DHX34
VervetKO_01359	TCACCAATCACAACGTCCAC	DHX34
VervetKO_01360	AGGAGAAGCTCCACTACACA	ANKRD37
VervetKO_01361	CAGGACAAAAGCTCACCTCG	ANKRD37
VervetKO_01362	GGGCATCACTGGCTACAAGC	ANKRD37
VervetKO_01363	GTTGCTGGACTGCAACCCCG	ANKRD37
VervetKO_01364	TTGAACCATGTCTGCAACGG	APPL2
VervetKO_01365	TGATCTGGAAGCAGTAGCGC	APPL2
VervetKO_01366	AATCTGATGTGTCAGCCCAG	APPL2
VervetKO_01367	ATTGCCTGTGAGCTCGAGGG	RNASE10
VervetKO_01368	CGTGGACAAGCTCCTGCTAG	APPL2
VervetKO_01369	AGGTGTTAAACGATCCAATG	LRP2BP
VervetKO_01370	GATCCAATGAGGAAGCCGAA	LRP2BP
VervetKO_01371	TTTGCAGCTGCTTACAACCT	LRP2BP
VervetKO_01372	CGGGCTGTATTACTCAACCA	LRP2BP
VervetKO_01373	CTGGTGCCAGAACTTCCGAG	C5AR1
VervetKO_01374	GTCCACCAAGACACTCAAGG	C5AR1
VervetKO_01375	TTGGTGAAAAATCCTCCTGC	C5AR1
VervetKO_01376	TCTGGTGCCAGAACTTCCGA	C5AR1
VervetKO_01377	ACAGTGAAAGATTCATCTAG	ATM
VervetKO_01378	CATTGCCTGTGAGCTCGAGG	RNASE10
VervetKO_01379	TTCATTACCAAGCAGCATGG	ATM
VervetKO_01380	ATATCTCAGCAACAGTGGTT	ATM
VervetKO_01381	TGGTACACTTATACCCCTTG	ATM
VervetKO_01382	CATCCACGTGACTCAGTCTG	SNX25
VervetKO_01383	GAGACTGTACATCCTTTGAG	SNX25
VervetKO_01384	TGTAGTCTTGAAGCCGGTAG	SNX25
VervetKO_01385	GTGCTCTCGGTAGAAAGTAT	SNX25
VervetKO_01386	GTGTCACCAAACTTCTCACA	NPAT
VervetKO_01387	AGGATATATACAGTTGATGC	NPAT
VervetKO_01388	ACAAGCCGGGCTACGTCCGA	NPAT
VervetKO_01389	TCATTGCCTGTGAGCTCGAG	RNASE10
VervetKO_01390	AATACACTGTTTGACCTTGG	NPAT
VervetKO_01391	GCTGTGGCCTCGAGCACGAG	CCDC9
VervetKO_01392	CCGAATACGAGCGCAACCAG	CCDC9
VervetKO_01393	GGGACGCCGAGAAGACTGAT	CCDC9
VervetKO_01394	TGGCCAGTGGCGGCGCGAGT	CCDC9
VervetKO_01395	GCACTGTGATATAACTTTGG	CFAP97
VervetKO_01396	AGTTGATAAGGGACTTACGT	CFAP97
VervetKO_01397	AAGAGGTGAGACAGATCGAT	CFAP97
VervetKO_01398	AGATCGATCGGGAAAATCAG	CFAP97
VervetKO_01399	GTGCCTCAAGAAGAACCACG	KRT36
VervetKO_01400	GTGCTGATGATAGCCAACAG	ENSCSAG00000000354
VervetKO_01401	GGATCTCAACAAGATCCTGG	KRT36
VervetKO_01402	CCGACATCAACGGCCTGCGT	KRT36
VervetKO_01403	TGGGGATCGACTAAATGTGG	KRT36
VervetKO_01404	CCTGCATAATGCCTTAACTG	WASHC4
VervetKO_01405	TGTTACGAGGTGCTATGAAG	WASHC4
VervetKO_01406	CAGACTATGTATGAGCACTT	WASHC4
VervetKO_01407	TATAGAGGGCAGCCAACTGG	WASHC4
VervetKO_01408	GGGGAAGTAACGGATCACGT	SLC25A4
VervetKO_01409	CTACGACGAACAGTGTCGAA	SLC25A4
VervetKO_01410	CCTTCGACACTGTTCGTCGT	SLC25A4
VervetKO_01411	ACTAACCAAAGGCATAGCTG	ENSCSAG00000000354
VervetKO_01412	CCTACGACGAACAGTGTCGA	SLC25A4
VervetKO_01413	TCAACGCGCAGTACGAGCGG	ENSCSAG00000002981
VervetKO_01414	TGCTCCGCCAGCGAAAGCGA	ENSCSAG00000002981
VervetKO_01415	ACCTCAACGCGCAGTACGAG	ENSCSAG00000002981
VervetKO_01416	ACACTGCCGAGGGCACCAGG	ENSCSAG00000002981
VervetKO_01417	GGTACTGAACGGTCATCTCG	HELT
VervetKO_01418	CTATCACTTTATGCGAAACG	HELT
VervetKO_01419	TCCCGGAACTCTGCAAAAGG	HELT
VervetKO_01420	CAACGTTACCTGCTTCGCCA	HELT
VervetKO_01421	AATCCCCACTCACCTCCTCG	ENSCSAG00000002983
VervetKO_01422	CAGTAACACAGCTCAGGCAT	ENSCSAG00000000354
VervetKO_01423	ACCATTCCTCAGCATCCCGG	ENSCSAG00000002983
VervetKO_01424	CTACATGAGGAAGAACCACG	ENSCSAG00000002983
VervetKO_01425	AGTACGAGGCCATGGCAGAG	ENSCSAG00000002983
VervetKO_01426	GAGAGTGCCTGCCTAGCTTG	ENSCSAG00000002985
VervetKO_01427	TCATTGATACCCTAAACTTG	ENSCSAG00000002985
VervetKO_01428	GGAGAGTGCCTGCCTAGCTT	ENSCSAG00000002985
VervetKO_01429	GAGCTGGCCCCAAGCTAGGC	ENSCSAG00000002985
VervetKO_01430	TCAGAATCTCAACCCCATGG	SAE1
VervetKO_01431	GCCGACAAGAAGCACCCGGG	SAE1
VervetKO_01432	TGATTCTTCTGAGACAACGA	SAE1
VervetKO_01433	TTGGCACAGTAACACAGCTC	ENSCSAG00000000354
VervetKO_01434	GTGTCTGACTTGCTGCTCCA	SAE1
VervetKO_01435	TTACAACACTATCAACCCAA	ALDH1L2
VervetKO_01436	ATCTCACCAATTGATAGCAG	ALDH1L2
VervetKO_01437	AACATCCGCCAAAGAAGCGT	ALDH1L2
VervetKO_01438	ACCCGCTGAAAAGTACTGAG	ALDH1L2
VervetKO_01439	ACCAGGCCTCAGCATCCCGG	KRT15
VervetKO_01440	TGTGCATGATCTACAGACTG	KRT15
VervetKO_01441	GACCCGGGAGTTGTCGATGG	KRT15
VervetKO_01442	ACGTACCTTGTCCAGGTAGG	KRT15
VervetKO_01443	GATGCCAATGAACTGATCTG	ACSL1
VervetKO_01444	TAGCAGTGGTCTGATCTCTG	ENSCSAG00000000355
VervetKO_01445	GTAACGTACATAGTCAACAA	ACSL1
VervetKO_01446	GAAGGCCAAACTCTTACTAG	ACSL1
VervetKO_01447	TTCTACCAGTTCACTGCCGT	ACSL1
VervetKO_01448	CTGCACCTGGTCCAATACTG	C12orf45
VervetKO_01449	ACTTCCCACAGTATTGGACC	C12orf45
VervetKO_01450	AAGCAACTTGGGCTACCCTG	C12orf45
VervetKO_01451	CCGTGCCATCTGCGGGAGAA	C12orf45
VervetKO_01452	GGATGAAGAGGATTTCTACG	ZC3H4
VervetKO_01453	TCTGCAAGTACTTCGTGGAA	ZC3H4
VervetKO_01454	CGTGGAAGGGCGTTGCACCT	ZC3H4
VervetKO_01455	TGAGCAGAAGAGCATCTCCG	OR6K6
VervetKO_01456	CTGTGCAATGCATCCACCAA	ENSCSAG00000000355
VervetKO_01457	AGTCATCTGCAAGTACTTCG	ZC3H4
VervetKO_01458	ACGGTCCAGCTCGGACACTG	TMEM160
VervetKO_01459	AGTGTCCGAGCTGGACCGTG	TMEM160
VervetKO_01460	TGGCCCGTCTCCGCTTCCGG	TMEM160
VervetKO_01461	GAAAGGCGCACGAGACAGGT	TMEM160
VervetKO_01462	TGACATGCGAAGCCAATACG	KRT19
VervetKO_01463	GCGACTGGTACCAGAAGCAG	KRT19
VervetKO_01464	GGCTCTGCGTATGAGCGTGG	KRT19
VervetKO_01465	AATCCTGGAGTTCTCAATGG	KRT19
VervetKO_01466	GTATTCCAGTAACTGCACCG	PIEZO1
VervetKO_01467	GCAGAGATGACGATTCATGA	ENSCSAG00000000355
VervetKO_01468	GTGTGCCGGCATGTTCATCG	PIEZO1
VervetKO_01469	TGACTTCCACCGCAGGACAG	PIEZO1
VervetKO_01470	AGCCCTTGACGGTACACACA	PIEZO1
VervetKO_01471	TCGGTCACTTCTAAAAAGAC	CENPU
VervetKO_01472	TTAGAAGTGACCGACTCAGC	CENPU
VervetKO_01473	AGAAGTAAAGCCGTAGGCTC	CENPU
VervetKO_01474	ATAGCTGTGCTATGTAAAGG	CENPU
VervetKO_01475	TCGCCAAAACTAGCAGCAAT	SLC41A2
VervetKO_01476	AGGGAACTTGGAAATGACGT	SLC41A2
VervetKO_01477	ATAATGGTTGGGGTTATCGT	SLC41A2
VervetKO_01478	TGATAAGGATATTTCCCGGT	ENSCSAG00000000355
VervetKO_01479	TGGCAACCTGGCTTTAAAGC	SLC41A2
VervetKO_01480	AGAGGATCAACACCATACGG	ACAT1
VervetKO_01481	AGTGCTACAAGAACACCCAT	ACAT1
VervetKO_01482	GCCTCTCAAAGTCTTATGTG	ACAT1
VervetKO_01483	AGGATCAACACCATACGGTG	ACAT1
VervetKO_01484	TCGAGATGGAGCAAAACCTG	KRT9
VervetKO_01485	GATAACCCAGATCGAGAATG	KRT9
VervetKO_01486	GCAGTATGAGACTCTGCAGG	KRT9
VervetKO_01487	GGTGCTGGACAATCTGACCA	KRT9
VervetKO_01488	CAGTCTTGGTCTATACACTG	PRIMPOL
VervetKO_01489	GGTCAAAGGCCATCACAACA	ENSCSAG00000000356
VervetKO_01490	ACCAAGACTGTCCAAGCCAG	PRIMPOL
VervetKO_01491	GATGGTTGCATTACTCATCG	PRIMPOL
VervetKO_01492	GTAGTTGTGAAGAATAACGT	PRIMPOL
VervetKO_01493	GGGATTCCTCCGCATGACTG	CHST11
VervetKO_01494	GCGGAGGAATCCCTTTGGTG	CHST11
VervetKO_01495	GATGAACAGAATCTGCCGGA	CHST11
VervetKO_01496	GCAGCAGATGTCCACACCAA	CHST11
VervetKO_01497	GCAGATTCTCACGGCCACAG	KRT14
VervetKO_01498	GACAGAGGAGCTGAACCGCG	KRT14
VervetKO_01499	GACGTTGGCATTGTCCACTG	KRT14
VervetKO_01500	GGACCACCTGGATAATGGAG	ENSCSAG00000000356
VervetKO_01501	GAATGGTTCTTCACCAAGGT	KRT14
VervetKO_01502	TGTTGATGCAGCAAACCTCA	CASP3
VervetKO_01503	CAAGGAATGGCATCTCGGTC	CASP3
VervetKO_01504	GTGTCATAAAATCCCAGTGG	CASP3
VervetKO_01505	ATTGTGGAATTGATGCGTAA	CASP3
VervetKO_01506	ACGAGCATGAACTGGCCCTG	KRT16
VervetKO_01507	CTACCTGAGGAAGAACCATG	KRT16
VervetKO_01508	GGAGCTCCGTCACCTCACTG	KRT16
VervetKO_01509	GGGTCAGCTCATCCAACACC	KRT16
VervetKO_01510	GTTTATTAAGCAAGCACAGG	CUL5
VervetKO_01511	AGGCCAGCTTGATGACCTGT	ENSCSAG00000000356
VervetKO_01512	GGAAGACAGTATTGTTCGAA	CUL5
VervetKO_01513	GGAATGCTGTGTAAATGCCC	CUL5
VervetKO_01514	ACTATCTTAGCTGAGTGCCA	CUL5
VervetKO_01515	GGGGCTACCGAGTAGCTCTG	TXNRD1
VervetKO_01516	GTAACGTGGTCTTTCACCAG	TXNRD1
VervetKO_01517	CAACGACCAGGGTCTTACCC	TXNRD1
VervetKO_01518	ATAGGATGCTCCAACGACCA	TXNRD1
VervetKO_01519	GTACTGGCTATAGTCACGGG	KRT17
VervetKO_01520	GTGACTATAGCCAGTACCAC	KRT17
VervetKO_01521	GACAGAGGAGCTGAACCGCG	KRT17
VervetKO_01522	TGCATCCTACTCCTTCATTG	ENSCSAG00000000356
VervetKO_01523	GATGTTGGCATTGTCCACGG	KRT17
VervetKO_01524	AGACCCTTACTACTGTCCAA	ENSCSAG00000003007
VervetKO_01525	AAGACCCTTACTACTGTCCA	ENSCSAG00000003007
VervetKO_01526	CCCATAGCTTACCGAAAGAG	ENSCSAG00000003007
VervetKO_01527	CGTAATCATCAGCGATCCCT	ENSCSAG00000003007
VervetKO_01528	GTTGCTCCAGCACCTCCGAG	NPAS1
VervetKO_01529	GGTGACGCTGAGGCGCACGA	NPAS1
VervetKO_01530	TCACCCTGGGGACCACTCGG	NPAS1
VervetKO_01531	CTTCGACTACATTCACCCTG	NPAS1
VervetKO_01532	GGAGAAGAAGTCCACGCCGA	RAB39A
VervetKO_01533	ACGAGAGCAACACACACCTG	OR4K2
VervetKO_01534	GTTCCGCCTCATCGTGATCG	RAB39A
VervetKO_01535	AGTCCCCGATCACGATGAGG	RAB39A
VervetKO_01536	GTGATCGGGGACTCCACCGT	RAB39A
VervetKO_01537	TGCCATACCTCAAACGGGAA	NFYB
VervetKO_01538	TAACATCTGAGGCAAGCGAA	NFYB
VervetKO_01539	CTTAGGCTTTGACAGTTACG	NFYB
VervetKO_01540	GCTGGCTTAATAACCACAGA	NFYB
VervetKO_01541	AGCAGCTCCTACCTGCCACG	GAST
VervetKO_01542	GCCCAGTCTTTCACCACCGA	GAST
VervetKO_01543	GGTTCTCATCCTCGGCACTG	GAST
VervetKO_01544	CCAATTGGAACACCACAGGA	OR4K2
VervetKO_01545	GCCTATGGATGGATGGACTT	GAST
VervetKO_01546	ACTGGGCAATCCATACAGGT	IRF2
VervetKO_01547	GCCTAGCCGCATGCATCCAG	IRF2
VervetKO_01548	CAGCATTCGGTAGACCCTGA	IRF2
VervetKO_01549	ACCTGATCCCAAAACGTGGA	IRF2
VervetKO_01550	TCATCTGATGGACTTCACAG	ENPP6
VervetKO_01551	ATACCATGAGCGCATCGACG	ENPP6
VervetKO_01552	TCTGACCCGTTCCACCAGAG	ENPP6
VervetKO_01553	GATGATCGGGAACTACATGT	ENPP6
VervetKO_01554	CACGACAGAGCCATCAACAC	SLC35F2
VervetKO_01555	GTGAAGCATCATTCTTCCCG	OR4K2
VervetKO_01556	GTGCAGACATACTAGCAGGG	SLC35F2
VervetKO_01557	TTGGTGCAGACATACTAGCA	SLC35F2
VervetKO_01558	TAGTATGTCTGCACCAACCA	SLC35F2
VervetKO_01559	GTCTCAGTTTATTCCACTCG	STOX2
VervetKO_01560	TGAACACGCTGGTACGGGAG	STOX2
VervetKO_01561	CCTGCACAAGCGCTTCCCCG	STOX2
VervetKO_01562	GGCCATCTCAGCAATGAACT	STOX2
VervetKO_01563	ATCAAGCTGCACACCACCAG	ENSCSAG00000003016
VervetKO_01564	CGCCGCCATCAACGCCTCGG	ENSCSAG00000003016
VervetKO_01565	CGAAAATGCCCCCAACAAGG	ENSCSAG00000003016
VervetKO_01566	CTGCACAGATACATCCCTAG	OR6K6
VervetKO_01567	CTCTTTATGATCTCAACAAG	OR4K2
VervetKO_01568	GCTGGCGTCGGCGCTCGGAG	ENSCSAG00000003016
VervetKO_01569	TTAGAAATCCGAGATTCCAG	ELMOD1
VervetKO_01570	AATCTCGGATTTCTAAGCAG	ELMOD1
VervetKO_01571	CTTGAAGCCCAATACTCCAC	ELMOD1
VervetKO_01572	GCATATAATCTACTGATCAG	ELMOD1
VervetKO_01573	CAGCGAAAGACAAGTATGAG	ARHGAP35
VervetKO_01574	AGCGAGATCCAATGTAAACG	ARHGAP35
VervetKO_01575	AGTGTGACGAAGGTGTTGAG	ARHGAP35
VervetKO_01576	GTCCTGACTAAGTGTGACGA	ARHGAP35
VervetKO_01577	CCTCCTGGTAGAGACACGGG	ENSCSAG00000003020
VervetKO_01578	CAGGCAAGTTTGGTCACCCG	OR4K5
VervetKO_01579	AGGAGGACCCCACAGTACGG	ENSCSAG00000003020
VervetKO_01580	GATGCTCTAATACTGAAGTG	ENSCSAG00000003020
VervetKO_01581	CCTCCCGTGTCTCTACCAGG	ENSCSAG00000003020
VervetKO_01582	GAACAGGACCGACTCCACAG	JUP
VervetKO_01583	CAGGAGCAGGTTATGCAGCG	JUP
VervetKO_01584	CACGTCCGAGAGGTTGCGCA	JUP
VervetKO_01585	GCTTTGTGGCCACGTCCGAG	JUP
VervetKO_01586	GTGATTATCGGAGTGAAGGG	TRAPPC11
VervetKO_01587	CTGAGCAATTGCATCCAATG	TRAPPC11
VervetKO_01588	CAGCATACTACGCCCAGGAG	TRAPPC11
VervetKO_01589	TGGTATCAAAAGTCACTGTG	OR4K5
VervetKO_01590	AATCCTTTAATTGGGCCATG	TRAPPC11
VervetKO_01591	TGTAGAGCTTCACAGCCCGG	P3H4
VervetKO_01592	AAGTACCTCAACTACTACCG	P3H4
VervetKO_01593	AGTACCTCAACTACTACCGG	P3H4
VervetKO_01594	GCTGTGAAGCTCTACAACAG	P3H4
VervetKO_01595	AGAGCACCGAAGCACCGACG	CTU2
VervetKO_01596	GAGCACCGAAGCACCGACGG	CTU2
VervetKO_01597	TGAAGGCCTCCATCAGCCGG	CTU2
VervetKO_01598	CATGACCTTAGAGTAGCCGT	CTU2
VervetKO_01599	TGGTACAGACCTGAACCAGG	STRN4
VervetKO_01600	ATGTGATCATCATGAGCCGA	OR4K5
VervetKO_01601	CAGACACCATCCTCGACATG	STRN4
VervetKO_01602	TTGGTACAGACCTGAACCAG	STRN4
VervetKO_01603	CCAGGGTGACCGATTCCACG	STRN4
VervetKO_01604	AAACAATGTATAGGTCATCG	RWDD4
VervetKO_01605	GAGTATATTAGCCAAGCTGC	RWDD4
VervetKO_01606	TATAGGTCATCGCGGTTCCC	RWDD4
VervetKO_01607	GCGTTCATAGATAGAATTGG	RWDD4
VervetKO_01608	GCAGGACTACCTTGAGTGCG	ING2
VervetKO_01609	GCAGCGACTCCACGCACTCA	ING2
VervetKO_01610	TGGACAACAAATATCAAGGT	ING2
VervetKO_01611	TGTCTTGGTAACGATATCCT	OR4K5
VervetKO_01612	ACGTTCCTCTGCATGTCGTG	ING2
VervetKO_01613	GAATGTGTGTCAATATGAGC	ALKBH8
VervetKO_01614	GTCCACATTTCTCTAAAACC	ALKBH8
VervetKO_01615	ATCACCAGCAAACTCCGACG	ALKBH8
VervetKO_01616	CCATAAATCAGTATGAACCT	ALKBH8
VervetKO_01617	GGCACTTACGATACCTACGT	FKBP10
VervetKO_01618	AAGTAGAGGGTGGCATCCGG	FKBP10
VervetKO_01619	TGGGCATGTGTGTCAACGAG	FKBP10
VervetKO_01620	AGTCCCCGGCCACGGCTCTG	FKBP10
VervetKO_01621	TGCGGAGCAAAAAATCCCGG	CDKN2AIP
VervetKO_01622	ACGGTACAATTATGAACCAG	OR4K1
VervetKO_01623	AGCTTCATCCGTGCTAGCGG	CDKN2AIP
VervetKO_01624	GGCAGCTTCATCCGTGCTAG	CDKN2AIP
VervetKO_01625	GGAGCAAAAAATCCCGGCGG	CDKN2AIP
VervetKO_01626	GCAGTCATTAGGGACACGGG	PRKD2
VervetKO_01627	TGTCCCTAATGACTGCCTGG	PRKD2
VervetKO_01628	CCCGGTAGGAGTGCACCGTG	PRKD2
VervetKO_01629	CATCCCCAACAACTGTAGTG	PRKD2
VervetKO_01630	TAATAGCAAGATCATCAGTG	NT5C3B
VervetKO_01631	ATTGGACTCTCTAACCACCT	NT5C3B
VervetKO_01632	CAATTGAGATCGACCCACAC	NT5C3B
VervetKO_01633	GCAAGCCAGCTCTATCACCA	OR4K1
VervetKO_01634	GGAGAAGCTACCTCATATGG	NT5C3B
VervetKO_01635	GACACACTACAGTCCTCGGG	CWF19L2
VervetKO_01636	CTCAGTAAGAGACCGTACGT	CWF19L2
VervetKO_01637	GTGCGAAGAATATCGAAGAG	CWF19L2
VervetKO_01638	TCGTCAGTACTGCTTTCCAG	CWF19L2
VervetKO_01639	TACCTAAGTCAAGCTGCCAT	HCFC2
VervetKO_01640	TGCCAATTGCAACAGCGCAG	HCFC2
VervetKO_01641	CATCTCCATTCACAATCATG	HCFC2
VervetKO_01642	CTGAGAATCTGATACTAGGG	HCFC2
VervetKO_01643	ACATCGACCACAACACCAGG	WWC2
VervetKO_01644	ATTCTGTGGTCCCAATGAGG	OR4K1
VervetKO_01645	TCTACATCGACCACAACACC	WWC2
VervetKO_01646	GTTGGGGATGAGCTGCCGTG	WWC2
VervetKO_01647	TGTAGTAGACACCAATCTGA	WWC2
VervetKO_01648	GCAACGTCTGGAGTGCATCG	KLHL10
VervetKO_01649	ATTGTCTGGTGTGATAGGCA	KLHL10
VervetKO_01650	AACATCATGGGTATCGTCAG	KLHL10
VervetKO_01651	CATGATGTTAAACTGATCCG	KLHL10
VervetKO_01652	TCGCTGGCATAGATACCCCG	DACT3
VervetKO_01653	CCAGTGTAACTCGCAGAGCC	DACT3
VervetKO_01654	CCGGGCTCTGCGAGTTACAC	DACT3
VervetKO_01655	GTCTATGTGACATCAGTGCT	OR4K1
VervetKO_01656	GCCGCAGCGCCTGCTGCACG	DACT3
VervetKO_01657	TCGCAGTAGGACCCTTTCGA	GUCY1A2
VervetKO_01658	TATCCAAAAATCCACACTGG	GUCY1A2
VervetKO_01659	TGTCTGAGAGATGTAGCCCT	GUCY1A2
VervetKO_01660	AACCAAAATGACATCTCGGG	GUCY1A2
VervetKO_01661	CCGCAGCGACCCCAACCGCG	RNF166
VervetKO_01662	GATAGACCTCCAGGCAGATG	RNF166
VervetKO_01663	TCCTACAAAGCGCCCTGTCG	RNF166
VervetKO_01664	TGTGCCCTGCAGGTTCTGCG	RNF166
VervetKO_01665	GCAGTGATGACCTATTGCCT	DCTD
VervetKO_01666	CGAGCACAACACATACACGG	OR4K15
VervetKO_01667	TAAAACATGCCCTACCGTAT	DCTD
VervetKO_01668	CTGGACACCAAATACCCATA	DCTD
VervetKO_01669	CACCAAATACCCATACGGTA	DCTD
VervetKO_01670	AGTGAACATCGACCGCATGA	GNG8
VervetKO_01671	GATTGCCGAGGCCCGCAAGA	GNG8
VervetKO_01672	GGTGACGCCAGTACCCGCCG	GNG8
VervetKO_01673	GCATGCCAAAGATGACCCGC	GNG8
VervetKO_01674	CAGGGGCGTGAAGTACTCGG	KLHL11
VervetKO_01675	GTTATCGAGTACATGTACAC	KLHL11
VervetKO_01676	TTATCGAGTACATGTACACC	KLHL11
VervetKO_01677	GGTATAGCAGATCTCCAGGA	OR6K6
VervetKO_01678	ATTGACTGCTCACATCACTG	OR4K15
VervetKO_01679	GCATCTCCACCCGTCCCGAG	KLHL11
VervetKO_01680	AAATCCTAGTCCAACACCAA	AASDHPPT
VervetKO_01681	ACGTTTGTTCCTGGATGGAG	AASDHPPT
VervetKO_01682	AAAGCCATTGGTGTTGGACT	AASDHPPT
VervetKO_01683	TAAGGATGAATGGACTCAGC	AASDHPPT
VervetKO_01684	CGAAGGCATCGCACAGCGCG	PTGIR
VervetKO_01685	CGCCAGCAGAAGCGCCACCA	PTGIR
VervetKO_01686	CCAGCACCGCGAAGGCCGAG	PTGIR
VervetKO_01687	GCTTCTGCTGGCGGTACATG	PTGIR
VervetKO_01688	CTAACACACAACGATGACAT	KBTBD3
VervetKO_01689	CAGGCTAACTTGGTCACTAG	OR4K15
VervetKO_01690	GCTAACACACAACGATGACA	KBTBD3
VervetKO_01691	TCTGTTAGCCCATTACCCAG	KBTBD3
VervetKO_01692	AGCCATAACTGATGTATGCA	KBTBD3
VervetKO_01693	AGATCAGACCAGACTCATCG	GLT8D2
VervetKO_01694	GCTGCAGCACAAATCACCAC	GLT8D2
VervetKO_01695	TGTTCTATGTAGTGGGACTC	GLT8D2
VervetKO_01696	ACTCCACAATTAACCCCCTG	GLT8D2
VervetKO_01697	CCGCAGATCTTACAGGTGCA	SNAI3
VervetKO_01698	CACCTGCAAGTACTGCGACA	SNAI3
VervetKO_01699	TGTGCATCTTGAGGGCACCC	SNAI3
VervetKO_01700	CTAACTTGGTCACTAGAGGA	OR4K15
VervetKO_01701	GGCCCATCTGCAAACGCACT	SNAI3
VervetKO_01702	TCATAAGTGCTCGCCAGTCA	MSANTD4
VervetKO_01703	AATTAACGTGATGAAGCGAA	MSANTD4
VervetKO_01704	CGTGATGAAGCGAATGGCTT	MSANTD4
VervetKO_01705	TGCAGGTGGATCCTTAACTG	MSANTD4
VervetKO_01706	AGATGGCACTATCACCACCA	CALM3
VervetKO_01707	GCTGCAGGATATGATCAATG	CALM3
VervetKO_01708	GCAGGATATGATCAATGAGG	CALM3
VervetKO_01709	CTATCACCACCAAGGAGTTG	CALM3
VervetKO_01710	CAGTCACCTGTACACGACAG	ACLY
VervetKO_01711	AGAAGCTGTCTACCTCACTG	OR4K14
VervetKO_01712	CGGGCGGGAGGCATATCCAG	ACLY
VervetKO_01713	AGACCTAGATGCCAAAAGTG	ACLY
VervetKO_01714	GACACCCCCTAGATCACAGA	ACLY
VervetKO_01715	CTAGGTAGTGGCCGAGTAGG	TENM3
VervetKO_01716	GATCTCCAGAAGATCCCGGG	TENM3
VervetKO_01717	GATAGGGTGTTTCTAGGTAG	TENM3
VervetKO_01718	CTGTTTATTCACCGCCTACT	TENM3
VervetKO_01719	GCATCCTGTATCAAGATGGA	ENSCSAG00000003051
VervetKO_01720	CGAAGATTAATGCCTGACAG	ENSCSAG00000003051
VervetKO_01721	GAACCCGCAGAAATTCCAGA	ENSCSAG00000003051
VervetKO_01722	CCCCAGCAGGAAGTACATAG	OR4K14
VervetKO_01723	TGGGCCATCCATCTTGATAC	ENSCSAG00000003051
VervetKO_01724	TGGATGATCATACTTTACCA	TDG
VervetKO_01725	GTTTATGTCAGGGCTCAGCG	TDG
VervetKO_01726	TACAAAGGGCATCATTACCC	TDG
VervetKO_01727	ATGGTGGAAAGGACGACACC	TDG
VervetKO_01728	GGTCTGTAGAGACCCTACCC	PNMA8A
VervetKO_01729	CTGTGACCAATAAGGACCTG	PNMA8A
VervetKO_01730	TGTCATCTCCTCGAACTCAG	PNMA8A
VervetKO_01731	GCTCCAGCCTTGCGAACCAA	PNMA8A
VervetKO_01732	CTTGGCCCGTGTCTACGGCG	MVD
VervetKO_01733	CAAGTTTGATCACCAGAGGG	OR4K14
VervetKO_01734	CCCGGCGAGCCACTTCTGAG	MVD
VervetKO_01735	CTCTCAGAAGTGGCTCGCCG	MVD
VervetKO_01736	ATCGGTGAACAACTTCCCCA	MVD
VervetKO_01737	GGCGAGCGGCTCTACCTGTG	TTC25
VervetKO_01738	AGAGGGAAAGGTGCTTCGCG	TTC25
VervetKO_01739	GCCTCGATGATAGAATACCA	TTC25
VervetKO_01740	GCCTTGGTATTCTATCATCG	TTC25
VervetKO_01741	GGTGCACAGATACTACCGAC	C12orf73
VervetKO_01742	GTGGACGTGGGCACGCCCGC	C12orf73
VervetKO_01743	GGTGGACGTGGGCACGCCCG	C12orf73
VervetKO_01744	ACCTTACTGTGGCCCCAGTG	OR4K14
VervetKO_01745	CCGCACTCACCAGCTCCGGT	C12orf73
VervetKO_01746	GGGCCCGAACAGCTTCACCA	CYBA
VervetKO_01747	GTAGGCACCAAAGTACCACT	CYBA
VervetKO_01748	ACAGAAGTACATGACCTCCG	CYBA
VervetKO_01749	ACGTAGTAATTCCTGGTGAG	CYBA
VervetKO_01750	CAAGAATTCTGATATCCCGG	CNP
VervetKO_01751	TAGATGACACCAACCACGAG	CNP
VervetKO_01752	TAGAGCCCAAGACGGCATGG	CNP
VervetKO_01753	CGACCAGTACCAGTACCAGG	CNP
VervetKO_01754	GTCTCAATGTTGTCCACATG	GRIA4
VervetKO_01755	ATGCAAGTTTAATAACCCGA	ENSCSAG00000000362
VervetKO_01756	AAGAGTGCTCCTCGTAACGA	GRIA4
VervetKO_01757	TAACACCAGCCCCAATGCGT	GRIA4
VervetKO_01758	GCATGTCAGCGCTATATGTG	GRIA4
VervetKO_01759	ACACTGCTCTGTCTCACACG	AGA
VervetKO_01760	GGATTTGATTAACAGCGTGG	AGA
VervetKO_01761	ATTGCCAGCCAAATTATTGG	AGA
VervetKO_01762	CCAGATCCCTCAAAATACTG	AGA
VervetKO_01763	GGACCGCTATCCACAAAAGC	IL17C
VervetKO_01764	TCACCCTGGAGATACCGGTG	IL17C
VervetKO_01765	CCGCAGTGTGGACACAGACG	IL17C
VervetKO_01766	CATGCAAGTTTAATAACCCG	ENSCSAG00000000362
VervetKO_01767	CAGCTGCGCTCAACTCCGTG	IL17C
VervetKO_01768	AAGTTTGAAGGACAAACCGA	ENSCSAG00000003063
VervetKO_01769	GTGATGCAAATATGGCATGC	ENSCSAG00000003063
VervetKO_01770	CAACACTGCTACAAAATCTG	ENSCSAG00000003063
VervetKO_01771	GGAGCTGAGGTTGACATCAT	ENSCSAG00000003063
VervetKO_01772	CGAGCACAAGCGCTCCGTGG	PPP5C
VervetKO_01773	ACATAGGGGTTGGTCTCCGA	PPP5C
VervetKO_01774	TGCCATCAAGTTCTACAGCC	PPP5C
VervetKO_01775	AGCGGACCCAAGCTTGAGGA	PPP5C
VervetKO_01776	ATGGAGAGAAGATTCGCGCG	NEIL3
VervetKO_01777	TGGCCAGCAGAATATACATG	ENSCSAG00000000362
VervetKO_01778	AACCTACTTTAACAGCTGGG	NEIL3
VervetKO_01779	ATGGATCAGAACGTATTGCC	NEIL3
VervetKO_01780	TTGATGATGTTCCCTACTCC	NEIL3
VervetKO_01781	CGGGTCTTATCCATAACTGT	ENSCSAG00000003066
VervetKO_01782	TGACTCTGTTATTCGCAAAG	ENSCSAG00000003066
VervetKO_01783	AGGTACCTGGCAGGGACGCT	ENSCSAG00000003066
VervetKO_01784	TGTTATTCGCAAAGGGGCAC	ENSCSAG00000003066
VervetKO_01785	CCTACTTGAGAAGAGCTCAG	DNAJC7
VervetKO_01786	GCTAAACTCTACTGTAATCG	DNAJC7
VervetKO_01787	GCAGATGCTCTGTATGTACG	DNAJC7
VervetKO_01788	ATGATGGTTGGGTAACGGAG	OR6K6
VervetKO_01789	GGCCAGCAGAATATACATGG	ENSCSAG00000000362
VervetKO_01790	TCGGGGTACGGTTAATTCCA	DNAJC7
VervetKO_01791	GTGCGTTTCTACGACACCCG	NKIRAS2
VervetKO_01792	ACGCAGGAAGACATCTACGT	NKIRAS2
VervetKO_01793	GACGCAGGAAGACATCTACG	NKIRAS2
VervetKO_01794	GCTCCATTGAGACAGACCGA	NKIRAS2
VervetKO_01795	AGCTACCTCAGCAAGACGGT	VEGFC
VervetKO_01796	CTGTAGACGGACACACATGG	VEGFC
VervetKO_01797	GACTCAATGCATGCCACGGG	VEGFC
VervetKO_01798	ACATCTATACACACCTCCCG	VEGFC
VervetKO_01799	CAGCACGTGGATGTACTCGT	HIF3A
VervetKO_01800	TGACCATCATGAGCCCACAA	OR4F6
VervetKO_01801	TGCCCACCTGTCATCACAGT	HIF3A
VervetKO_01802	GTAAGCCATGTCTCCCTCGG	HIF3A
VervetKO_01803	GAAGCTCCTCTTGGTCACAG	HIF3A
VervetKO_01804	GCTTCACCATGAAGGTCCAG	IGFL1
VervetKO_01805	GGTGCAGTTTCCACACCTCT	IGFL1
VervetKO_01806	TGATGATGCTGTCGTGCCCT	IGFL1
VervetKO_01807	ATCATAGCAACAGTGCTGCA	IGFL1
VervetKO_01808	TTAGAGCAGACCCGTCGCTG	IGFL3
VervetKO_01809	TAGATCTTGTTCCCACACCT	IGFL3
VervetKO_01810	GGTCTGCTCTAAGGACAAGA	IGFL3
VervetKO_01811	TCACAGTTAGCACAATCAGG	OR4F6
VervetKO_01812	CGTAACAGCACTGCTCCGAA	IGFL3
VervetKO_01813	CTTCTCGCTGAGCGTGATGG	SPCS3
VervetKO_01814	AAGACAGGAGCGTCCCGGTG	SPCS3
VervetKO_01815	CGGTGCGGCTGCACGTCTCG	SPCS3
VervetKO_01816	TCACCACCGCCTTCAAAGAC	SPCS3
VervetKO_01817	CGGGCCTTATCCATAACGGT	CASP1
VervetKO_01818	AAGTTTGAAGGACAAACCGA	CASP1
VervetKO_01819	AAGCTGTTTATCGATTCCAT	CASP1
VervetKO_01820	TGACTCTGTTATTCGCAAAG	CASP1
VervetKO_01821	TCACCTAAGATTCAACTCAG	ZNF385C
VervetKO_01822	GTTCAGAAAAAATCTTCGGG	OR4F6
VervetKO_01823	TCACTGTCACCTTACACGTG	ZNF385C
VervetKO_01824	GTTCACTGTCACCTTACACG	ZNF385C
VervetKO_01825	TTCACTGTCACCTTACACGT	ZNF385C
VervetKO_01826	TTGAACCAGACCCGGCTCTG	IGFL4
VervetKO_01827	TGGGCACAGATACTGGCGAT	IGFL4
VervetKO_01828	TCCTAGACTTGAACCAGACC	IGFL4
VervetKO_01829	GGCTGGCATAGCCACAGTCT	IGFL4
VervetKO_01830	CAGTCTAAAGGACAAACCCA	CASP5
VervetKO_01831	CAAAACGAATCTCACAGCCA	CASP5
VervetKO_01832	AGTTTGATCATCTTCCACCA	CASP5
VervetKO_01833	GGACTGTAAACGAGAGTCAG	OR4F6
VervetKO_01834	CACTAGGAACGTGCTATCGG	CASP5
VervetKO_01835	TTTACTGGCAGCCTCATGCG	ASB5
VervetKO_01836	CACATGCCACGTGATCTCCG	ASB5
VervetKO_01837	AAGAAGGCGACCTTGACTTG	ASB5
VervetKO_01838	CTACATGAAGCCGCAAGTCA	ASB5
VervetKO_01839	TGTTCCGTACCAGGGCCTGG	C17orf113
VervetKO_01840	GCGATTACTACAGTCCCAGG	C17orf113
VervetKO_01841	TGAAGGCATCCCCATATGTG	C17orf113
VervetKO_01842	CGATTACTACAGTCCCAGGA	C17orf113
VervetKO_01843	TATCCAAGAGAAACAACGTA	CASP4
VervetKO_01844	GGTGAAGAGTTACTAGCTCA	ENSCSAG00000000365
VervetKO_01845	CAGTCTAAAGGACAAACCCA	CASP4
VervetKO_01846	TGAGGGTCTGGACTATAGTG	CASP4
VervetKO_01847	CTTAAGATGTTGGAATCCCT	CASP4
VervetKO_01848	ATGATAACTCAAGTTCCCAG	SPATA4
VervetKO_01849	TTACCTAAAGAACTAATCCA	SPATA4
VervetKO_01850	GATGATAACTCAAGTTCCCA	SPATA4
VervetKO_01851	ACCCTGAAGCCAACGCAGAA	SPATA4
VervetKO_01852	GACACCACCACATAGCGCAA	PGLYRP1
VervetKO_01853	ACACTGGGCTGGTGCGACGT	PGLYRP1
VervetKO_01854	TGTGGTGGTGTCGCACACGG	PGLYRP1
VervetKO_01855	AAGACCTGCAGTAACCGCTG	ENSCSAG00000000365
VervetKO_01856	GAGCCTGCCCTTGCGCTATG	PGLYRP1
VervetKO_01857	ACGGAAGAGTTACGCAGTCT	CASP12
VervetKO_01858	ATCATCATGCAAGCCTGCCG	CASP12
VervetKO_01859	TGAAAACCTTGGATACTCAG	CASP12
VervetKO_01860	CACCAGGAATGTGCTGTCCG	CASP12
VervetKO_01861	GGGTGTACGCACTTCACCTG	DHX58
VervetKO_01862	TCAACTCAGGCATCTCCAGG	DHX58
VervetKO_01863	CAAGCGGCACCTAGAGACTG	DHX58
VervetKO_01864	TCTACAACGTCATCATGAGC	DHX58
VervetKO_01865	GGGTAGCTGTTCGGGAACCG	PDGFD
VervetKO_01866	AAAAAGGGTTCCGCATACCC	ENSCSAG00000000365
VervetKO_01867	GTACCATTATTAGAGGACGA	PDGFD
VervetKO_01868	GGAACCTGCTCCTGACATGG	PDGFD
VervetKO_01869	TGACCTGCCTCGATAACGAG	PDGFD
VervetKO_01870	GGAAGGCTTCTTCACAACTG	GPM6A
VervetKO_01871	GCGGGTGTTGCCCTGTTCTG	GPM6A
VervetKO_01872	TGCTGTATCAAATGCCTGGG	GPM6A
VervetKO_01873	GGGCAACACCCGCATAGAGC	GPM6A
VervetKO_01874	GATAGTTTCCACATGTCCCT	WDR17
VervetKO_01875	TGGACACACTGCACCTGTGA	WDR17
VervetKO_01876	CACTCGAGAAGGAACTTGTG	WDR17
VervetKO_01877	GAACAGCGCCATCGCCGCCG	ENSCSAG00000000365
VervetKO_01878	ATTCCAGCACCAACTAACAG	WDR17
VervetKO_01879	TGTCGTCATCGTCAGCACAG	GLRA3
VervetKO_01880	ATCACGAGCTTCCTTGCCAA	GLRA3
VervetKO_01881	AGATGAGGCACCTGTACAAG	GLRA3
VervetKO_01882	CGGTGCACTTACCTTTGGCA	GLRA3
VervetKO_01883	GAGGTGTCATGTCGTAACCG	ADAM29
VervetKO_01884	TCGACTTGTGAAAATATGTG	ADAM29
VervetKO_01885	GTGTTCACTTACACAGACCA	ADAM29
VervetKO_01886	TTTGTAGCAAGTCTGACTCG	ADAM29
VervetKO_01887	AGTGGCGCTGGTGACCGGCG	HPGD
VervetKO_01888	GAGTGCCTGACCGATGCTGG	ENSCSAG00000000366
VervetKO_01889	AGGTTCAAACTGCTCATCCA	HPGD
VervetKO_01890	TGTACAGTGTAAAGCTGCCC	HPGD
VervetKO_01891	GCCTATGCCCTGAGCCGCGC	HPGD
VervetKO_01892	TGATGGGTAAAGATGCTGCT	CEP44
VervetKO_01893	CTTGCTAAATTATCCTGAAG	CEP44
VervetKO_01894	TGTTACATAAGGTGAGTATG	CEP44
VervetKO_01895	GCTAAATTATCCTGAAGAGG	CEP44
VervetKO_01896	AAGGTCAGTTGCATTCAGGT	FBXO8
VervetKO_01897	ATGGTGAAGCTTAGCTCAGG	FBXO8
VervetKO_01898	CTTTAATGCCAACCCAGATG	FBXO8
VervetKO_01899	GATGGCTAAATACCTATCGT	OR6N1
VervetKO_01900	ATGCTGGTGGACGTTCCAGC	ENSCSAG00000000366
VervetKO_01901	GTGAACTACTTTATGTCCAA	FBXO8
VervetKO_01902	AACTGTCACAACCTTCCGGA	SCRG1
VervetKO_01903	GGTCAGCTACTCCTTCCGGA	SCRG1
VervetKO_01904	CATTGACATCAACCTCTGTC	SCRG1
VervetKO_01905	AGAGAGGCGATTTGTAGGCA	SCRG1
VervetKO_01906	CCGCGACCGGTGAAGCGCCG	HAND2
VervetKO_01907	GCACTCGCGCAGTTCGGCGA	HAND2
VervetKO_01908	GAGGTAGGCGATGTAGCTGG	HAND2
VervetKO_01909	GAGTCCTGCGCCGCTCCTTG	HAND2
VervetKO_01910	GCATGAGCTAGACTACGACG	ZC3H18
VervetKO_01911	GCTGGAACGTCCACCAGCAT	ENSCSAG00000000366
VervetKO_01912	GGAAGATAACCACTCCGACG	ZC3H18
VervetKO_01913	CTACGACGAGGAGGTCCCCG	ZC3H18
VervetKO_01914	TCCATAGGGAACTGTACCTG	ZC3H18
VervetKO_01915	GCAACTGTGCTGCCTGCGGG	SAP30
VervetKO_01916	GCAACGCCAGCTTCAGCAAG	SAP30
VervetKO_01917	TTCAAGCTACCAACCAGACC	SAP30
VervetKO_01918	ACCGCTCACCATCCTCCCGC	SAP30
VervetKO_01919	CCAAGGGATGCTCACAACTG	KAT2A
VervetKO_01920	GCACGCACGGGTCAAAGACG	KAT2A
VervetKO_01921	CCTACAAGGTCAATTACACC	KAT2A
VervetKO_01922	AACGTCCACCAGCATCGGTC	ENSCSAG00000000366
VervetKO_01923	GCGGCACAGCTCACTCAGGT	KAT2A
VervetKO_01924	TGATGCCCTGCAGAACCACG	CCDC61
VervetKO_01925	GAGTCAAATCTTCAATGACT	CCDC61
VervetKO_01926	ATGACGGCTGACCAGTGGCG	CCDC61
VervetKO_01927	GAGTAGTGAGTCAGTCACCC	CCDC61
VervetKO_01928	CTGCACGAAGAAGGCGTACG	HMGB2
VervetKO_01929	GGAGACCCCAACAAGCCGCG	HMGB2
VervetKO_01930	TCCACAGACCATGTCTGCAA	HMGB2
VervetKO_01931	AAGGAGACCCCAACAAGCCG	HMGB2
VervetKO_01932	ATCGATCATGGGACACACGA	GALNTL6
VervetKO_01933	TAGGTGGAGGTGGTTCACCG	ENSCSAG00000000367
VervetKO_01934	CAAGCTGGGGATGCCATGCG	GALNTL6
VervetKO_01935	GGTGCGAACAATCCTCACTT	GALNTL6
VervetKO_01936	GTAGTACATTTCCCAGTCGA	GALNTL6
VervetKO_01937	AGTTAACTGCCACCTCACAG	GALNT7
VervetKO_01938	TATGAAATTATACCCCAAGG	GALNT7
VervetKO_01939	GATGAAGATGGGTATGCCCG	GALNT7
VervetKO_01940	TGGGTATGCCCGAGGAGCAT	GALNT7
VervetKO_01941	AGCCCCCCGATAGTACATGG	RAB5C
VervetKO_01942	GGTGATGTCATAGACCACGA	RAB5C
VervetKO_01943	ACTGTCCCTTGACAAAGCGG	RAB5C
VervetKO_01944	CCACGAAACCCACCGCACCA	ENSCSAG00000000367
VervetKO_01945	GAGCCCCCCGATAGTACATG	RAB5C
VervetKO_01946	GAGCGGGTATGCCTAGTACA	NOVA2
VervetKO_01947	AAGTCCAAAGACTTCTACCC	NOVA2
VervetKO_01948	GGTGCTGATCCCCAGCTACG	NOVA2
VervetKO_01949	TGGAGCCCGCCGCGTAGCTG	NOVA2
VervetKO_01950	GAACCAGATTCTGATCCGTG	MYPOP
VervetKO_01951	CTTTGCGCGCCGTAGAGCTG	MYPOP
VervetKO_01952	GCAAAGCCGTCGGGTGAGCG	MYPOP
VervetKO_01953	CGACTTCAAGCGCCGCACCA	MYPOP
VervetKO_01954	GGCTGCCAGATGTGACACAT	AADAT
VervetKO_01955	TTTGTGTCTGTAGCTCCCGT	ENSCSAG00000000367
VervetKO_01956	AATAAGCAGGTTCATCTAGG	AADAT
VervetKO_01957	GTCCATTACCCACCCAGTCA	AADAT
VervetKO_01958	TTAATAATGTTGCAGCCCAG	AADAT
VervetKO_01959	ACCGGAACCCAGGCCCACGG	ZFPM1
VervetKO_01960	CGTCATACTGACCCTTCCTG	ZFPM1
VervetKO_01961	CTCACTGTTGATCACTGCGG	ZFPM1
VervetKO_01962	GCTCGGGGCTTCAGGCGCCG	ZFPM1
VervetKO_01963	CGAGTGGAGCTACTACCCGG	FOXA3
VervetKO_01964	AGCGAGATGTAGGAATACGG	FOXA3
VervetKO_01965	AGATGCCGAAGGGGTATCGG	FOXA3
VervetKO_01966	GTGTCTGTAGCTCCCGTAGG	ENSCSAG00000000367
VervetKO_01967	AAGCTCTCCCTATCCCCCGG	FOXA3
VervetKO_01968	CATAGTAAAACCTCCAATGA	HPF1
VervetKO_01969	GACCAACTAATCGAAGTCCA	HPF1
VervetKO_01970	AAGCGAGTACCCCAATTCTC	HPF1
VervetKO_01971	TATCTCCAATAATAATGGTC	HPF1
VervetKO_01972	AACTGACCATATCATAGTCA	MFAP3L
VervetKO_01973	ACCACTTGAACTGTGGGTCA	MFAP3L
VervetKO_01974	CGGCCTTCTGAACATCACCA	MFAP3L
VervetKO_01975	CCGAGGTAAATACACGTGCG	MFAP3L
VervetKO_01976	GTACCCACATCTGCTCCACG	HSP90B1
VervetKO_01977	GACGTGGATCCCATCGAGCT	ENSCSAG00000000369
VervetKO_01978	CCGTATCTTATCTAAAGCGT	HSP90B1
VervetKO_01979	TATTCGTCAAACAGACCACG	HSP90B1
VervetKO_01980	CATGTCACAGACACCGGTGT	HSP90B1
VervetKO_01981	ATCTCCGAGTCAGCCATGCG	SYMPK
VervetKO_01982	AATCGCAGGTGAGCAGCGTG	SYMPK
VervetKO_01983	CATGACCCAACTTTACAAGG	SYMPK
VervetKO_01984	GCAGCAAGGACACCCGCAAG	SYMPK
VervetKO_01985	TGGAGCAAATACCTTTACCA	CLCN3
VervetKO_01986	CAACAGGCAACATGTACCAG	CLCN3
VervetKO_01987	GCAACAGGCAACATGTACCA	CLCN3
VervetKO_01988	TGCCCTGTGTCGTAAAATGG	ENSCSAG00000000369
VervetKO_01989	TTAAGTGGATTCATCATCAG	CLCN3
VervetKO_01990	CTTGCCGGAAATAAAACACA	ENSCSAG00000003118
VervetKO_01991	CCCATCATCAGACGCTGCAG	ENSCSAG00000003118
VervetKO_01992	TGTGTCTGCCACGCAGCTCG	ENSCSAG00000003118
VervetKO_01993	CCGGGATTACTGGACCTACG	ENSCSAG00000003118
VervetKO_01994	GAGACCCCATTCCCCCACGA	ZNF469
VervetKO_01995	GCCCCCAAGACCTCAAACAG	ZNF469
VervetKO_01996	GCTGGACAGCCTCATCACCG	ZNF469
VervetKO_01997	CAGCACTGTAAGAATTCCGG	ZNF469
VervetKO_01998	GGACTACCTCTTTCACCGCG	BANP
VervetKO_01999	AGTTAACACCATCACCACCT	ENSCSAG00000000369
[truncated: 73,434 more rows]

## Sheet: 3.Grouped sgRNAs
SeqID	grna.sequence.without.PAM	gene_name
VervetKO_00001	CTGGCCTTAATGCAGCAAGG	SMCP
VervetKO_00002	ACCTGGCCTTAATGCAGCAA	SMCP
VervetKO_00003	GCCCAACTCACCACAAACTC	SMCP
VervetKO_00004	CACCTGGCCTTAATGCAGCA	SMCP
VervetKO_00005	GCACCACAAGGAGTCGAGCA	LCE6A
VervetKO_00006	AAAGCCGCGCTGCCTAAGTG	LCE6A
VervetKO_00007	GCTCCCTGCTCGACTCCTTG	LCE6A
VervetKO_00008	GTGCCCCCACTTAGGCAGCG	LCE6A
VervetKO_00009	GGAGGTCCCATTAAAGCAAG	ENSCSAG00000000040
VervetKO_00010	GGGACAACTAAAACATCTGG	ENSCSAG00000000040
VervetKO_00011	AAGTTGTCCACATACAATGT	OR10X1
VervetKO_00012	GTTCTTAAATCGAGATCTGG	RAB9B
VervetKO_00013	ATAGCAACAGCAACATGGCG	B4GALT3
VervetKO_00014	GGACATCAAGTTATTCCATG	VPS29
VervetKO_00015	CAAGGCATTATATGCCCCAG	VPS29
VervetKO_00016	AAGCTGGCCATATCTCCCCA	VPS29
VervetKO_00017	TGGACATCAAGTTATTCCAT	VPS29
VervetKO_00018	AACGTGAGCTGTGAGCACGG	ENSCSAG00000002661
VervetKO_00019	GGTCTCTCCAGTCCAACAAG	ENSCSAG00000002661
VervetKO_00020	CCTGCTTGCTGACGCACCGG	ENSCSAG00000002661
VervetKO_00021	TAATGTAGGACAGAATGACC	ENSCSAG00000002661
VervetKO_00022	CATCCATCATTGATTTAGGG	FAM216A
VervetKO_00023	AGCTGCTCTACAAATTTGAG	MORF4L2
VervetKO_00024	TAGCATCCAGACCTCACCAC	FAM216A
VervetKO_00025	CAGGTAACGCTTCTGGCCTG	FAM216A
VervetKO_00026	AGAGCTACGCTCCGTCCAGT	FAM216A
VervetKO_00027	CCTGCAGGTGCGCTACAAGG	LASP1
VervetKO_00028	CGGCAAGATCGTGTATCCCA	LASP1
VervetKO_00029	AGACAGTTCACCTTCTCCGT	LASP1
VervetKO_00030	AACCCCAACTGTGCCCGGTG	LASP1
VervetKO_00031	GGATATCAGCATGCTAAGCA	FBXO47
VervetKO_00032	TACATTGCTGCTACCCACCA	FBXO47
VervetKO_00033	GGGCCAGTATCTCCTCAAGA	FBXO47
VervetKO_00034	GGCGTTTAAGAATAGAATGG	MORF4L2
VervetKO_00035	GTTAATCCTAAACACTGCAT	FBXO47
VervetKO_00036	CGAGGTGGATGATGTAATGG	GPN3
VervetKO_00037	TCAGGACTTACCAGCCATCA	GPN3
VervetKO_00038	AGACATCCGGGAACTGATCG	GPN3
VervetKO_00039	ACACTTCAACTACTCCGTGA	GPN3
VervetKO_00040	TGAATGTGATAGACCACGTG	ANAPC7
VervetKO_00041	TGCTGTGAGTAAGTATACCA	ANAPC7
VervetKO_00042	GCTGCTGAGAAGCCGCACGT	ANAPC7
VervetKO_00043	GATCCCATCAAGTATAGCAA	ANAPC7
VervetKO_00044	GAATTTCAAACCGGTCACCT	ENSCSAG00000002667
VervetKO_00045	CCTGAGACATTGGAGCATCA	MORF4L2
VervetKO_00046	ACTAACGTACAAATACTGGA	ENSCSAG00000002667
VervetKO_00047	AACTAACGTACAAATACTGG	ENSCSAG00000002667
VervetKO_00048	AATTTCAAACCGGTCACCTG	ENSCSAG00000002667
VervetKO_00049	CTGTCTCTTAGATAAACCAG	ADAMTS4
VervetKO_00050	AGGGGTGTTACAGTATCGGG	ADAMTS4
VervetKO_00051	TGACTCGGCTAGTGATCCTG	ADAMTS4
VervetKO_00052	AGGCACCCCTAACTCCGCCG	ADAMTS4
VervetKO_00053	CCCGAAGCATCACTCCACTG	NDUFS2
VervetKO_00054	GCTGCTTATATCCGGCCAGG	NDUFS2
VervetKO_00055	ATGTCATCCATAAGCCCAAG	NDUFS2
VervetKO_00056	AATAGCCCAACAATAATGCA	MORF4L2
VervetKO_00057	CATCCATAAGCCCAAGGGGA	NDUFS2
VervetKO_00058	TCGGCGTCAACGAGAGTACG	ATP2A2
VervetKO_00059	AATGGGCAAAGTGTATCGAC	ATP2A2
VervetKO_00060	GAACGCGCACACAAAGACGG	ATP2A2
VervetKO_00061	ATTTACCTGTGAGAATCGAC	ATP2A2
VervetKO_00062	CTTTAGTCGACAGTAGAGGA	FCER1G
VervetKO_00063	CTACCTTTAGTCGACAGTAG	FCER1G
VervetKO_00064	ATTCCAGATCCAAGTGCGAA	FCER1G
VervetKO_00065	CCTCCTCTACTGTCGACTAA	FCER1G
VervetKO_00066	CAGATCACCATAGCAACTGG	PLXDC1
VervetKO_00067	TCCCGAAAAGCAGTCCCTCG	TCEAL1
VervetKO_00068	CCATCCATTCCTGGCGATAG	PLXDC1
VervetKO_00069	CCTAGGCTTCATCTTCATGG	PLXDC1
VervetKO_00070	GCTGCCAAGGGGATCGTACG	PLXDC1
VervetKO_00071	GAAACCAGGCTCTCCACACT	APOA2
VervetKO_00072	GACGGTGACTGACTACGGCA	APOA2
VervetKO_00073	TTCCAGACGGTGACTGACTA	APOA2
VervetKO_00074	TTTGGTTCGGAGACAGGCAG	APOA2
VervetKO_00075	GCTCCGTGTTGCGATACCAG	DSCAML1
VervetKO_00076	CGATGGCGTACCGCATGACG	DSCAML1
VervetKO_00077	GCGTGTACCGGTGCACCGCG	DSCAML1
VervetKO_00078	AGGAAAGAACTCCTCCTCCG	TCEAL1
VervetKO_00079	ACTGCCCACCGAGTTCCGCG	DSCAML1
VervetKO_00080	CAGTTTGATGGCGAGTATCG	TOMM40L
VervetKO_00081	CCCCTGCATAGGCCGCATGG	TOMM40L
VervetKO_00082	GCCGGGATATCACCTCCATG	TOMM40L
VervetKO_00083	GAGCTGCCAATCCCCTGCAT	TOMM40L
VervetKO_00084	AGTGCTTAGATGCTGGCATG	NR1I3
VervetKO_00085	CACAAGTCAGCGCGTTGAAG	NR1I3
VervetKO_00086	GCAAGTCATCAAGTTTACCA	NR1I3
VervetKO_00087	TTCAACGCGCTGACTTGTGA	NR1I3
VervetKO_00088	AGAGATACATCAGAGTCCGA	CACNB1
VervetKO_00089	CCTCGAGGAGCAGTCTTCGG	TCEAL1
VervetKO_00090	ATACATCAGAGTCCGATGGA	CACNB1
VervetKO_00091	ACCGTCGCTCAAGGGCTACG	CACNB1
VervetKO_00092	GGACCGGGAAGCCTTAAGGA	CACNB1
VervetKO_00093	GCTTTCGGATCTGCTGACCT	ENSCSAG00000002677
VervetKO_00094	AATACCTTGGCCCGCCGGAA	ENSCSAG00000002677
VervetKO_00095	TGTACCCTTCCGCTTACCTA	ENSCSAG00000002677
VervetKO_00096	GTACTCACGGGAGTTGGCAT	ENSCSAG00000002677
VervetKO_00097	CCTTCAAAGAGCGCATCCAG	MPZ
VervetKO_00098	GGGACAACCCTACATTGACG	MPZ
VervetKO_00099	CGTGGTTTACACCGACAGGG	MPZ
VervetKO_00100	TTCGGAGGAGCAGTCCTCGG	TCEAL1
VervetKO_00101	AGGGTTGTCCCTTGGCATAG	MPZ
VervetKO_00102	ATGTTCAACTGCTCCAACAG	FBXL20
VervetKO_00103	ATGGCATTCAAGCACTAGTG	FBXL20
VervetKO_00104	CTGGTGTGACCAAGTAACCA	FBXL20
VervetKO_00105	GCAAGTTCTGTTCCAAACTC	FBXL20
VervetKO_00106	GCTGATGGCACAGCTCACAA	STAC2
VervetKO_00107	TGAGCGGGATGAGCTGACCG	STAC2
VervetKO_00108	GCCATCAGCTCATTGTCGGT	STAC2
VervetKO_00109	GCGGTTCATCAGTGCCAGGG	STAC2
VervetKO_00110	TAGTATCTCACCTTGGAACG	CFAP126
VervetKO_00111	AGTCCTCCTGAGAGTCCTTG	multiKO_ENSCSAG00000000318_ENSCSAG00000000327
VervetKO_00112	CAAATTATTGCCAATGATCG	CFAP126
VervetKO_00113	TCCGGCTAAGCCAACAAAAG	CFAP126
VervetKO_00114	CAGTAGATGACCACGATCAT	CFAP126
VervetKO_00115	AAGTAGCCAAACGATAACCA	RNF214
VervetKO_00116	TGGCTACTTACACTCAACAG	RNF214
VervetKO_00117	CATAAACTAGAAGATTCCGG	RNF214
VervetKO_00118	CCCTGCCTTAAGAGACCGAG	RNF214
VervetKO_00119	TCTGGTATACACCCATCCGG	BACE1
VervetKO_00120	GTCGGGGCAGGGCTACTACG	BACE1
VervetKO_00121	TACTACGTGGAGATGACCGT	BACE1
VervetKO_00122	AGGGAGTAGAATCATAACCA	ENSCSAG00000000069
VervetKO_00123	GGGGACAGACGATTCCCCCA	multiKO_ENSCSAG00000000318_TCEAL5_ENSCSAG00000000327
VervetKO_00124	GCACATACACACCCTTCCGG	BACE1
VervetKO_00125	TGCCAACGGGCAGTCTACGT	CEP164
VervetKO_00126	TTGCCAACGGGCAGTCTACG	CEP164
VervetKO_00127	TACCATGGTTTCCACTCCCC	CEP164
VervetKO_00128	GTCCCACGTAGACTGCCCGT	CEP164
VervetKO_00129	TGGAGCACGTTGATCCACGG	multiKO_ENSCSAG00000002687_ENSCSAG00000002694
VervetKO_00130	CTGGAGCACGTTGATCCACG	multiKO_ENSCSAG00000002687_ENSCSAG00000002694
VervetKO_00131	GTGGATCAACGTGCTCCAGG	multiKO_ENSCSAG00000002687_ENSCSAG00000002694
VervetKO_00132	CTGACAGCGACTCCACTCAG	ENSCSAG00000002687
VervetKO_00133	GTGGTAGCCAGTGGCAACGG	PCSK7
VervetKO_00134	GGGGCACATAATCTTCAGCC	multiKO_ENSCSAG00000000318_TCEAL5
VervetKO_00135	AACGACAACTGCAACTACGA	PCSK7
VervetKO_00136	TGAGGTCATAGCTACCCTCA	PCSK7
VervetKO_00137	GCTGCACCGAGGGCCACACG	PCSK7
VervetKO_00138	TCTGGCTGAGATTGACCCAA	IFT81
VervetKO_00139	TAATAGTTGCATTGGCTCCA	IFT81
VervetKO_00140	GCAACTTGTGGATTTAAGAG	IFT81
VervetKO_00141	AGAACTTGTAATAGTTGCAT	IFT81
VervetKO_00142	CCAAGCGCCCACGGTCTGGG	TAGLN
VervetKO_00143	GAGTGGATCATAGTGCAGTG	TAGLN
VervetKO_00144	GCTTGAAGACCATGGATGGC	TAGLN
VervetKO_00145	CGGCTGAAGATTATGTGCCC	multiKO_ENSCSAG00000000318_TCEAL5
VervetKO_00146	TCACCGGCTTGGAGCCATCA	TAGLN
VervetKO_00147	GCTGCCAGAGTCAACAACAG	ENSCSAG00000002691
VervetKO_00148	CTCATTGTGAAACCACCGTG	ENSCSAG00000002691
VervetKO_00149	CTGAGGACAATTCCACACGG	ENSCSAG00000002691
VervetKO_00150	CCCCTGAGGACAATTCCACA	ENSCSAG00000002691
VervetKO_00151	GTGTTGGCTATCTCACACCA	MED1
VervetKO_00152	TAATCTGTATAACCTTCCAG	MED1
VervetKO_00153	GATGTAAAAGTGGCTCACCA	MED1
VervetKO_00154	GAAGTGCAGTTAGATCCTGC	MED1
VervetKO_00155	AGCAGCTCGCCAACTACCAG	GAS8
VervetKO_00156	TCTACGACATTGCAAACCGC	multiKO_ENSCSAG00000000319_ENSCSAG00000000324
VervetKO_00157	GAAGGAGGTGCAGTTCAACG	GAS8
VervetKO_00158	TGTCGGTGAAGGCCTCCTCG	GAS8
VervetKO_00159	CACGCTGATGCAGCGCCACG	GAS8
VervetKO_00163	GGTAATCACCACTGTGACTG	ENSCSAG00000002694
VervetKO_00164	CACCCTGGTAACCATAAGAG	SIDT2
VervetKO_00165	AAAGAGCATCCCACTGACGT	SIDT2
VervetKO_00166	GAGCTCATGGAGTCCACTCG	SIDT2
VervetKO_00167	CCATACCCTCGAAAGACCAG	multiKO_ENSCSAG00000000319_ENSCSAG00000000324
VervetKO_00168	AAGACTGAAGACCAAGCGTG	SIDT2
VervetKO_00169	GAGCCTGATGTACTGTTCGT	PAFAH1B2
VervetKO_00170	TTGCTGCATTAACTGCACCA	PAFAH1B2
VervetKO_00171	CGAGTGCACAAAACCCCCGT	PAFAH1B2
VervetKO_00172	GCAGTTAATGCAGCAATATG	PAFAH1B2
VervetKO_00173	GTCGAAGTGGACCTCCAGAG	DBNDD1
VervetKO_00174	GCATCCCAGTACCAGCACCG	DBNDD1
VervetKO_00175	GCTGACCGACATGTCCGACC	DBNDD1
VervetKO_00176	ACATGTCGGTCAGCTCCGTG	DBNDD1
VervetKO_00177	CGACCTCCAGAACTACTGCT	CDK12
VervetKO_00178	GTGCACCACGAGAGTAGGAG	multiKO_ENSCSAG00000000319_ENSCSAG00000000324
VervetKO_00179	GGCTCTATAACTCTGAAGAG	CDK12
VervetKO_00180	GGTCCATATACTCAAACACA	CDK12
VervetKO_00181	TGGCCAAGTATATAAAGCCA	CDK12
VervetKO_00182	CAGGGAATTCTCCATCGCCG	FCRLA
VervetKO_00183	AGAATTCCCTGTTAGGCCCG	FCRLA
VervetKO_00184	AATTCCCTGTTAGGCCCGGG	FCRLA
VervetKO_00185	GAATTCCCTGTTAGGCCCGG	FCRLA
VervetKO_00186	CTTACACTGACATCGCAGGT	ENSCSAG00000002701
VervetKO_00187	CACACTTACACTGACATCGC	ENSCSAG00000002701
VervetKO_00188	GAAGAACAATCTAACCATGC	ENSCSAG00000002701
VervetKO_00189	GCTGAAGCTCTGGGATACGT	ENSCSAG00000000319
VervetKO_00190	ACTTACACTGACATCGCAGG	ENSCSAG00000002701
VervetKO_00191	GGGATAGTACCTTTCAGCGA	PPP1R1B
VervetKO_00192	GGATCTTCTTGCGGTCCTTG	PPP1R1B
VervetKO_00193	TTTCAGCGAAGGTGGTGTGT	PPP1R1B
VervetKO_00194	CCAGCTCGACCCCCGCCAGG	PPP1R1B
VervetKO_00195	GGGCACCATGCGCATCCCGG	FCRLB
VervetKO_00196	CCGCGGCTGGTACGACAAGG	FCRLB
VervetKO_00197	TTGGACCACCATCTTCAAGG	FCRLB
VervetKO_00198	ACTCACCATTGGATACAGAG	FCRLB
VervetKO_00199	ACAGCGGTAATAACACCCTA	DEF8
VervetKO_00200	GACGGTCCCGAGAATGCCTG	TCEAL7
VervetKO_00201	AGTGTAACACCATCATCTGG	DEF8
VervetKO_00202	CCTGGTACACCTGCACAGGT	DEF8
VervetKO_00203	TGACAGCCAGGTCGTTCCAG	DEF8
VervetKO_00204	TGGGCGGCAAGATACCCTGG	STARD3
VervetKO_00205	CTCCAACCAGGCGAGGACGA	STARD3
VervetKO_00206	GGTACGGCGAACATCAGAGA	STARD3
VervetKO_00207	GGGTGAATAGAACTGTCCCT	STARD3
VervetKO_00208	GTGACAGAATATGCTAGTGG	SIK3
VervetKO_00209	AGTTGCCCTTGCCGATGGTG	SIK3
VervetKO_00210	CTTCAACACAGACCACCTGG	SIK3
VervetKO_00211	GGCGTTCAAATTCTCCATAG	TCEAL7
VervetKO_00212	GGCCACGCACCTCGTCACCA	SIK3
VervetKO_00213	GACCCCAGCGGCAACTACGT	ENSCSAG00000002706
VervetKO_00214	CCAGTGCGGCAACCAGATCG	ENSCSAG00000002706
VervetKO_00215	GATCAGCGTCTATTACAACG	ENSCSAG00000002706
VervetKO_00216	GATGTCCAAAGGCCCCTGAG	ENSCSAG00000002706
VervetKO_00217	GGAGAACTGTGAGCGCCGGG	TCAP
VervetKO_00218	TCACCCCTCCTCAGGCCGTG	TCAP
VervetKO_00219	CATGAGACCTACCACCAGCA	TCAP
VervetKO_00220	ATGAGACCTACCACCAGCAG	TCAP
VervetKO_00221	GCAGTAATGTTCGACCTCGT	ANKRD13A
VervetKO_00222	AGGGAGGAAGAACGCCCCTA	TCEAL7
VervetKO_00223	ACGCACAGAACATCTGACCG	ANKRD13A
VervetKO_00224	AGAACTAAATCCGGATTCTG	ANKRD13A
VervetKO_00225	TGTTAATGGTTACGAAGCAA	ANKRD13A
VervetKO_00226	CGTGCGCAGCGCGTCCACGT	APOA1
VervetKO_00227	GGTCCTTCACTCGATCCCAG	APOA1
VervetKO_00228	CCTGGCCGAGTACCACGCCA	APOA1
VervetKO_00229	GAGGCGCTCAAGGAGAACGG	APOA1
VervetKO_00230	TTGTTGCGGAGGTAGGCGCG	PNMT
VervetKO_00231	TGTGTCCGGACACTTCACCT	PNMT
VervetKO_00232	GCCTGAACCAATGTCGATGA	PNMT
VervetKO_00233	ACATCAACGTCACCATTCCT	ENSCSAG00000000069
VervetKO_00234	TTTGAACGCCAGCAAACAGA	TCEAL7
VervetKO_00235	ACTGAGCAGCTGGTACACGG	PNMT
VervetKO_00236	GCCCTGCATGAAGCCGAGAA	APOC3
VervetKO_00237	GCTGGTCAGTGCATCCTTGG	APOC3
VervetKO_00238	GCACGCCACCAAGACCGCCA	APOC3
VervetKO_00239	GCAGCAACAAGGAGTACCCG	APOC3
VervetKO_00240	GGAGAAGTGAACACTTACGC	APOA4
VervetKO_00241	AGTCAAGATCGACCAGACCG	APOA4
VervetKO_00242	GAAGTAGTCCCACATCACCG	APOA4
VervetKO_00243	CAGGCGTTCATGCAGCTCGG	APOA4
VervetKO_00244	TAGATTACCTACCCAGGCGA	PGAP3
VervetKO_00245	GTGTGCCTAGAGGAAATCGT	multiKO_BEX2_BEX1
VervetKO_00246	CATGCGTTGAGAGACACCTG	PGAP3
VervetKO_00247	ATACTTACAGTCGTCCCGAC	PGAP3
VervetKO_00248	CACACAGGTGTGGTACATGG	PGAP3
VervetKO_00249	TATGGAGCCGAACAACATCG	TCF25
VervetKO_00250	AGAGCGAGCGCTGTACAGCA	TCF25
VervetKO_00251	AGTACTGCAAGCTCATTCTG	TCF25
VervetKO_00252	CCGCTGGTGAGACTGAACAG	TCF25
VervetKO_00253	GGGCATCACGGCCGTGCTAA	DUSP12
VervetKO_00254	ACCCCACCGAGATACAGTCC	DUSP12
VervetKO_00255	GCCAGGACTGTATCTCGGTG	DUSP12
VervetKO_00256	TGCCTAGAGGAAATCGTAGG	multiKO_BEX2_BEX1
VervetKO_00257	CGTGCTAACGGTGGACTCGG	DUSP12
VervetKO_00258	GGCGCCATATCTCCCAAGTG	GIT2
VervetKO_00259	AAGACGTAAAGCTAATCCAC	GIT2
VervetKO_00260	GACCCTGCATCTATTATGAG	GIT2
VervetKO_00261	AAACTCCCGTTGATTATGCA	GIT2
VervetKO_00262	GCAACTGAAGCCCTACACGA	APOA5
VervetKO_00263	CTACTTCAGTCAGACAAGCG	APOA5
VervetKO_00264	GCAGGAACTACAGAGCCGTG	APOA5
VervetKO_00265	GCTGCGCGATGAGCTCAGCA	APOA5
VervetKO_00266	GAACAACCCGAAACTTCGAG	TCHP
VervetKO_00267	TATGTCCCATCTATACTGCA	BEX2
VervetKO_00268	GGACCTTCACCAGAAGCATG	TCHP
VervetKO_00269	GTATGAAAGGGCCCGAAGGG	TCHP
VervetKO_00270	GAATCTGTTGAAGCAGCGGT	TCHP
VervetKO_00271	GCGTCTCCACGAAGAGCGCG	SPIRE2
VervetKO_00272	ACCCCCGTAGCCCTCATCGG	SPIRE2
VervetKO_00273	AATGCGCCTGGGCGCCCCGG	SPIRE2
VervetKO_00274	CAAAGGTGCGCACACTGCGG	SPIRE2
VervetKO_00275	CACACAGCTACCTAATCACG	ATF6
VervetKO_00276	GAATAAGAGTCCACTGACTG	ATF6
VervetKO_00277	AGTACCAACACTTATGCCAT	ATF6
VervetKO_00278	GGTGAATACTGTGTGCCTAG	BEX2
VervetKO_00279	GCTTGAAGTTGTACCACAGT	ATF6
VervetKO_00280	GGTGATCAATCCTTCAACAG	ZPR1
VervetKO_00281	TTTGACCGTCAGGGCTCCAG	ZPR1
VervetKO_00282	ACGATACACTTTGACCGTCA	ZPR1
VervetKO_00283	GCTTCATGTTGGTCTGAGCG	ZPR1
VervetKO_00284	CAGCCACATCAGCGCCAGTG	multiKO_ENSCSAG00000002723_GLTP
VervetKO_00285	CTTGATGGGAGTAAACACTG	multiKO_ENSCSAG00000002723_GLTP
VervetKO_00286	GCCTTGATGGGAGTAAACAC	ENSCSAG00000002723
VervetKO_00287	CCCAGTGTTTACTCCCATCA	ENSCSAG00000002723
VervetKO_00288	CAGAACCTGCAAGTAATCCG	ERBB2
VervetKO_00289	GAGGGCAAGCCACAAAGCGA	TCEAL5
VervetKO_00290	AACTACCTTTCTACGGACGT	ERBB2
VervetKO_00291	GAGTCCATGCCCAACCCCGA	ERBB2
VervetKO_00292	GGTCAGGTTTCACACCACTG	ERBB2
VervetKO_00293	GAGATCGAGTCGCGCCTGGG	MIEN1
VervetKO_00294	CGAAGCCGCAGGGTTCACTG	MIEN1
VervetKO_00295	TAGGTCGCCTCGAAGCCGCA	MIEN1
VervetKO_00296	GAGTGGGGTCCGCATCATGG	MIEN1
VervetKO_00298	TCCGGCTCACCGAAGAAGGG	GLTP
VervetKO_00301	GCAGGTGGGACACCGCCTCG	GLTP
VervetKO_00302	GCAAACAGTGGCGCCTACGG	OLFML2B
VervetKO_00303	GTTGCTGGGGGACTATGACA	OLFML2B
VervetKO_00304	CCTGCCAGAGGATCAATGCG	OLFML2B
VervetKO_00305	GTAGAAGTCTTCCTTCCTGG	OLFML2B
VervetKO_00306	GTCGGGAAAAGCACTCAGGG	SPATA46
VervetKO_00307	AAAGACAGCGGTACCCACTG	SPATA46
VervetKO_00308	AGTACCAAAGCATCACTGTC	SPATA46
VervetKO_00309	AAAGCATCACTGTCCGGCAA	SPATA46
VervetKO_00310	GAACGAGTCCAACGTGTACG	GRB7
VervetKO_00312	GCTTTGAGTGACGAGACCTG	GRB7
VervetKO_00313	GCACTTCCACCACGGACTCG	GRB7
VervetKO_00314	TCCGAGGCACCTGCAGTACG	GRB7
VervetKO_00315	GCCGAGTAGTTGTAGTCCAG	TRPM4
VervetKO_00316	TAGTCTGGTCACACGCACGT	TRPM4
VervetKO_00317	GCCGCAAGCACAGCAATGTG	TRPM4
VervetKO_00318	TGTAGGACTCCAGGCGCAAG	TRPM4
VervetKO_00319	ATGCCCCACACTGATTACAC	IKZF3
VervetKO_00320	CGCCACATTAAACTGCACAC	IKZF3
VervetKO_00321	ATTCCAGTGTAATCAGTGTG	IKZF3
VervetKO_00323	TGTGCAGTTTAATGTGGCGG	IKZF3
VervetKO_00324	CAGCCGCAGGTAGTCCACCG	TRPV4
VervetKO_00325	GCACCACGGTGGACTACCTG	TRPV4
VervetKO_00326	GTGGTGCGGTAAGGGTACGG	TRPV4
VervetKO_00327	GTACCCTTACCGCACCACGG	TRPV4
VervetKO_00328	GATGAGCTGTATGCCCAGTG	BUD13
VervetKO_00329	GGTGCTGGACCACTATAGCG	BUD13
VervetKO_00330	TCATCAATATAGCGGGCCAG	BUD13
VervetKO_00331	ACTCCCCTGACACATCTAGG	BUD13
VervetKO_00332	TGTCCTCCGTCAGTTCCTGG	ENSCSAG00000002734
VervetKO_00334	TGCTTAGGAGACGATTGACT	ENSCSAG00000002734
VervetKO_00335	TGTCCTCCAGGAACTGACGG	ENSCSAG00000002734
VervetKO_00336	CTCACCTGGTCCTTCAACAG	ENSCSAG00000002734
VervetKO_00337	AAGTGTGCTCAAGAGCGCCG	FAM222A
VervetKO_00338	AGTGTGCTCAAGAGCGCCGA	FAM222A
VervetKO_00339	GTCAATGGCTATGACACCAG	FAM222A
VervetKO_00340	GGCCCGCCCAAGCAAGAGCC	FAM222A
VervetKO_00341	TTTGCCACATAGCAGCCCCG	LRRC3C
VervetKO_00342	ATGCCAGCTGGTTGGCATCG	LRRC3C
VervetKO_00343	CTACCTCGATGCCAACCAGC	LRRC3C
VervetKO_00344	CATTCTCCAACAATGTCAGA	ENSCSAG00000000069
VervetKO_00346	TTGGATCTGTAGTCCCACAA	LRRC3C
VervetKO_00347	GATGGTCAAGAACTTCCGAG	ORMDL3
VervetKO_00348	ACGCGGGTGATGAACAGCCG	ORMDL3
VervetKO_00349	CCAGGCACTCACAACACGAT	ORMDL3
VervetKO_00350	GAGACCGATGGCCAGCACGT	ORMDL3
VervetKO_00351	GCTTCTCCCCCACAGTACGT	NOS1AP
VervetKO_00352	ATGAGAATCGTTCGGACGGT	NOS1AP
VervetKO_00353	AGATCGTGGCTGCCATGCGC	NOS1AP
VervetKO_00354	CCAGGCTTCCTACGTACTGT	NOS1AP
VervetKO_00355	AGGCTACTCACGAGACACAG	SH2D1B
VervetKO_00357	CTTGCTTGGTCAGACGTCCG	SH2D1B
VervetKO_00358	CTGTGAGACCTTGCTGCTCA	SH2D1B
VervetKO_00359	GAGACCTTGCTGCTCAAGGA	SH2D1B
VervetKO_00360	TGCCAGACACACCGAGTAGG	MVK
VervetKO_00361	GAGCCCAAGCCCGCCCCGTG	MVK
VervetKO_00362	GTGGTCAGAGTTGCCCCACG	MVK
VervetKO_00363	TTAACAAGTGGGCTTTCCAA	MVK
VervetKO_00364	CTATGTTTGAAGCTTCACAG	CADM1
VervetKO_00365	TCCTCTACAAGGCCTAACCC	CADM1
VervetKO_00366	AGCCAGCCACGACCATCCGG	CADM1
VervetKO_00367	TCTTGTAGTCGATACCCCGC	ENSCSAG00000000324
VervetKO_00368	GCAGGTTTCCAGTGACCGCA	CADM1
VervetKO_00369	GCAGCGAACCCGATACACCG	UHMK1
VervetKO_00370	TTTGCGGAAACCATACTCGG	UHMK1
VervetKO_00371	TCATCCACATGGAACAACCC	UHMK1
VervetKO_00372	GCGAACCCGATACACCGAGG	UHMK1
VervetKO_00373	GACCAAGTGTTTGAAGCCGT	MMAB
VervetKO_00374	CAGTGCACATTGCAGGACGT	MMAB
VervetKO_00375	GCCTCCCGGGCCGACGAGCG	MMAB
VervetKO_00376	ACGGCCTTCATCCTGCCTGT	MMAB
VervetKO_00377	CAGACAGCTAAACCCTCGAG	GSDMA
VervetKO_00378	GGAATGCTATATGGATTCTG	ENSCSAG00000000325
VervetKO_00379	GAACATGCTGGATACCCGAG	GSDMA
VervetKO_00380	GAGGCTATAGCCATCCCCAA	GSDMA
VervetKO_00381	CATCAGCTGTCTCACTCGAA	GSDMA
VervetKO_00382	GCCTCAACATATGCCCTGTG	NXPE2
VervetKO_00383	ATATGGTGGGGATTTCCTGA	multiKO_NXPE2_NXPE4
VervetKO_00384	ACGCAGGAAGCAATATGGTG	NXPE2
VervetKO_00385	AGCACCTGCCATTAGGCCTG	NXPE2
VervetKO_00386	GCACTGCCCAATACCTCTCG	UAP1
VervetKO_00387	AGTGGATGGAGTTTACCAGG	UAP1
VervetKO_00388	ATGCAAAATCCAATGAACCG	UAP1
VervetKO_00389	CAGAATCAAAACGACACTCA	ENSCSAG00000000325
VervetKO_00390	GTAAGGTATATAATGACCAG	UAP1
VervetKO_00391	GTAATTGATCTTGTACATGG	DDR2
VervetKO_00392	GGACTTGGAGCCGCCCATTG	DDR2
VervetKO_00393	ACAAATCTGGCCACAATGGG	DDR2
VervetKO_00394	TGTACAAGATCAATTACAGT	DDR2
VervetKO_00395	AAGGCGAAACCGCCGCCCGG	PSMD3
VervetKO_00396	GTTTCGCCTTGTCCGCGCCG	PSMD3
VervetKO_00397	ACACCCTAATCATCCGGCTG	PSMD3
VervetKO_00398	TGGCCTCAATGACACCATCC	PSMD3
VervetKO_00399	ACAGAGAAAACTCCGGACGT	UBE3B
VervetKO_00400	AAAATAGCACGGATTGCAAT	ENSCSAG00000000325
VervetKO_00401	AAGCACACAGTCTACTACGG	UBE3B
VervetKO_00402	GACTCCGACAGAGAAAACTC	UBE3B
VervetKO_00403	CCTTCACAGACACTTCAACG	UBE3B
VervetKO_00404	GAAATCTAATTTCAGCCTCG	HSD17B7
VervetKO_00405	TGAGGTCACCATTGTCCAGG	HSD17B7
VervetKO_00406	TGCTGTGCTGGAAGTCCTCG	HSD17B7
VervetKO_00407	GGACATCGTCTCGCAATGCA	HSD17B7
VervetKO_00408	AGATCACCCTGTCATAGCCT	NXPE4
VervetKO_00409	GTGCTGACACCCCTTCACTG	NXPE4
VervetKO_00411	AGCGAGTGTTCCTAGAAGGG	ENSCSAG00000000325
VervetKO_00412	TCCCAAGTCCACTCTGAATG	NXPE4
VervetKO_00413	AGATATCTCTCTATTCCGGG	NXPE1
VervetKO_00414	TCTATTCCGGGTGGTCATGT	NXPE1
VervetKO_00415	AGGGGCATCGGCTCTCTGGA	NXPE1
VervetKO_00416	CTCTGACCCACATGACCACC	NXPE1
VervetKO_00417	GCAGCTCCTCGATCTCCCGG	KCTD10
VervetKO_00418	CAACTACCTTCGAGACGGGG	KCTD10
VervetKO_00419	GCTTCCCACAGCGGTCAATG	KCTD10
VervetKO_00420	ACTCAACTACCTTCGAGACG	KCTD10
VervetKO_00421	CACCAGGCCTACAGGCACCG	HRC
VervetKO_00422	GCCTGCCACTGCAAATCACG	ARMCX5
VervetKO_00423	CACCAGGCCCACAGGTACCG	HRC
VervetKO_00424	GCACCAAGGCCACGAAGAAG	HRC
VervetKO_00425	CCTACAGGCACCGAGGCCAC	HRC
VervetKO_00426	ATAATCAGGTTAGGACCCTG	REXO2
VervetKO_00427	GAGTACAATTACATTGCAGC	REXO2
VervetKO_00428	GTGTAAGGAGCATCATGGGA	REXO2
VervetKO_00429	GATTGGTGTAAGGAGCATCA	REXO2
VervetKO_00430	CCTTGAAACGAAAGTGACCG	RBM7
VervetKO_00431	ATGGAATCAAACTTTACGGA	RBM7
VervetKO_00432	GAACCCATCCGCTTACCTGG	RBM7
VervetKO_00433	TGCCCTCCTTAAGTTAACCA	ARMCX5
VervetKO_00434	AAGCTCGAAAAGGAGCTCCT	RBM7
VervetKO_00435	ACACACATAGGTCACCACTG	NNMT
VervetKO_00436	TCACACACATAGGTCACCAC	NNMT
VervetKO_00437	GGAGACCTGCTGATTGACAT	NNMT
VervetKO_00438	CCCTTCAAGATCACACACAT	NNMT
VervetKO_00439	CTTCTGCTCCGCTATTCGAG	LIN7B
VervetKO_00440	TGAGCAGCTTTATGACACGC	LIN7B
VervetKO_00441	GGGCGGTTGAGCTCCTCGAG	LIN7B
VervetKO_00442	GCTCTGCAGGACTCGCTGGA	LIN7B
VervetKO_00443	CAGCCACATAGGGATCCAGG	PPFIA3
VervetKO_00444	TAAAGCCACGTGATTTGCAG	ARMCX5
VervetKO_00445	CTTGAGTACTTCTACCTCCG	PPFIA3
VervetKO_00446	GGAGGAACGGATTACGACGC	PPFIA3
VervetKO_00447	GCTGCAGCGCGACCTCAAGG	PPFIA3
VervetKO_00448	CTACAAGCTGTGCCACCCCG	CSF3
VervetKO_00449	TAAGCAGCACCAGCTCCTCG	CSF3
VervetKO_00450	GCGGCCTCTTCCTCTACCAG	CSF3
VervetKO_00451	GCAGCGCGGCACCATCGCCC	CSF3
VervetKO_00452	AACTCGTGCAGAAACCCGAG	SNRNP70
VervetKO_00453	GTATGGGATAGGGTCACGGG	SNRNP70
VervetKO_00454	GACTCTCTTCGTGGCGAGAG	SNRNP70
VervetKO_00455	GAATCATAACCAGGGCCAGA	ENSCSAG00000000069
VervetKO_00456	TCTAGGGTGTTCTTTAACAT	ARMCX5
VervetKO_00457	CACCACAATCAACCTTACTG	SNRNP70
VervetKO_00458	TATAGTGCTGACTGTTGCGG	ZBTB16
VervetKO_00459	GAGTATAGTGCTGACTGTTG	ZBTB16
VervetKO_00460	TGTGCAAGGCCAACCAGATG	ZBTB16
VervetKO_00461	GCAGGCCAGCACCGTCCGGT	ZBTB16
VervetKO_00462	GACTACGGCGAGCACGCGCG	KCNA7
VervetKO_00463	TCCTCCAGGAAGACGTCGAG	KCNA7
VervetKO_00464	GTAGAAACGGCCGCGGCGCG	KCNA7
VervetKO_00465	ACTACTACCAGTCGGGCGGG	KCNA7
VervetKO_00466	TGTTGACGGTGATGCACACG	ENSCSAG00000002763
VervetKO_00467	GAGGCACATAATCTCCAGCC	ENSCSAG00000000327
VervetKO_00468	CCGCCCCATCAATGCCACCC	multiKO_ENSCSAG00000002763_ENSCSAG00000002766
VervetKO_00469	GCATTGATGGGGCGGCACAG	multiKO_ENSCSAG00000002763_ENSCSAG00000002766
VervetKO_00470	TGCCGGCTACTGCCCCACCA	ENSCSAG00000002763
VervetKO_00471	GTGCCCTATCTCTGCAACCG	ENSCSAG00000002764
VervetKO_00472	CTTGATACCTACAGTCCGCG	ENSCSAG00000002764
VervetKO_00473	GCGCGCGTACCGGAATACGT	ENSCSAG00000002764
VervetKO_00474	GAACCGAAAGTCCCGCGCCG	ENSCSAG00000002764
VervetKO_00475	GGTGGTGTGTACCTACCGCG	ENSCSAG00000002766
VervetKO_00476	CGGTAGGTACACACCACCTG	ENSCSAG00000002766
VervetKO_00480	AGACCACTCTAAGTCCCCGG	MED24
VervetKO_00481	GTTGAAGAAGTACTCTCATG	MED24
VervetKO_00482	GCGTTGGAGTGACTACCAGT	MED24
VervetKO_00483	TCAACAACCTTATGGCTAAG	MED24
VervetKO_00484	GGGCTGAGTTAGAAAACCGG	MYO1H
VervetKO_00485	GTATAAATACCTCTCACAGG	MYO1H
VervetKO_00486	CTGCAAAAGCACATACCTCG	MYO1H
VervetKO_00487	CGAGATCAAGTGGATAGCCA	MYO1H
VervetKO_00488	CTACCGCTGTATCACTTGTG	THRA
VervetKO_00490	GTGCGGCGAAAGAAGCCCTG	THRA
VervetKO_00491	TGTGCGGCGAAAGAAGCCCT	THRA
VervetKO_00492	AGCCCTCACAAGTGATACAG	THRA
VervetKO_00493	TGTCTATGCTATCCTCAACG	HTR3A
VervetKO_00494	CTGCCGGTACCAGATGTAGG	HTR3A
VervetKO_00495	TGCGCCCCGTAAAGGACTGG	HTR3A
VervetKO_00496	GTTTCTCCAGTGGAACCCTG	HTR3A
VervetKO_00497	GGTGCCCACTCCCACATCCG	RUVBL2
VervetKO_00498	TTACTTGATGCGAACGCCGA	RUVBL2
VervetKO_00499	GTAGTCACGGGCGCGTGTGA	RUVBL2
VervetKO_00500	CGAGGCACATAATCTCCAGC	ENSCSAG00000000327
VervetKO_00501	GATGATTGAGTCCCTGACCA	RUVBL2
VervetKO_00502	ACTCACCCTGCGGTACAGTG	FANCA
VervetKO_00503	TCTCACCTGCAGGTACCGGG	FANCA
VervetKO_00504	TGGTCCTTAACTAGACTGGG	FANCA
VervetKO_00505	TCGTGCCCTTTGAGTCCGCC	FANCA
VervetKO_00506	GCGGACCAACAATTTCAACG	GYS1
VervetKO_00507	GGGCGACAACTACTACCTGG	GYS1
VervetKO_00508	CCGCTACTGCATGGAAAGGG	GYS1
VervetKO_00509	CCCTCCCACCCAGTTCAACG	GYS1
VervetKO_00510	ACTGAGTGGTCCCTCCAAGA	MSL1
VervetKO_00511	CAGCTGAGGATGATATACCC	TCEAL2
VervetKO_00512	CCCTTAGAGGCTCTACTGAG	MSL1
VervetKO_00513	CCTATTAAAGAGGAACCCTG	MSL1
VervetKO_00514	TCAGACGGGCTCTCTCGTGG	MSL1
VervetKO_00515	CGGAATTCTCCATGCCCGAG	NR1D1
VervetKO_00516	GTTGCGATTGATGCGGACGA	NR1D1
VervetKO_00517	TTCAAGAAGTGTCTCTCCGT	NR1D1
VervetKO_00518	TATGGCGTGCACGCTTGTGA	NR1D1
VervetKO_00519	AAGATGCAAAACCAGCGTGG	multiKO_FTL_ENSCSAG00000014266
VervetKO_00520	CGGTCGAAATAGAAGCCCTA	FTL
VervetKO_00521	TGACGTCCTGAAAAAGAGCG	FTL
VervetKO_00522	ATTTGACAACATGGCTAGGG	TCEAL2
VervetKO_00523	CTTCCAGAGCCACATCATCG	FTL
VervetKO_00524	TCGGAAAAAGACCTCTCGGG	BAX
VervetKO_00525	CGAGTGTCTCAAGCGCATCG	BAX
VervetKO_00526	CTCGGAAAAAGACCTCTCGG	BAX
VervetKO_00527	TCTGACGGCAACTTCAACTG	BAX
VervetKO_00528	TCAAAGAAGAGCCCTTTCCG	CASC3
VervetKO_00529	TCTTCGAGGGCAAACTCAGG	CASC3
VervetKO_00530	TGATCTTCGAGGGCAAACTC	CASC3
VervetKO_00531	GCGTCAGCGAAAGCTATGGA	CASC3
VervetKO_00532	AGTTCGTGAGATGGTCACGG	DHDH
VervetKO_00533	GAAGAACAGCCACCGGACGA	TCEAL2
VervetKO_00534	GAAGCCCATGGGCGTGAACG	DHDH
VervetKO_00535	ACTCTAGAGGTGGCCTACGT	DHDH
VervetKO_00536	GCCCATGGGCGTGAACGCGG	DHDH
VervetKO_00537	GACAAGTGTATGGTACCGGG	HTR3B
VervetKO_00538	CTCATTGATGATGATATCCG	HTR3B
VervetKO_00539	GCCAGTTTACAACTGGACCA	HTR3B
VervetKO_00540	GAACTCTAAGCCCATCCAGG	HTR3B
VervetKO_00541	AGCGTGGGTAGAGTTCCGTG	ENSCSAG00000002782
VervetKO_00542	TGAGCGTGGGTAGAGTTCCG	ENSCSAG00000002782
VervetKO_00543	AAAGAACCAGCCCGCTAGCA	ENSCSAG00000002782
VervetKO_00544	CAGGACCCCTTCTATCCTAG	TCEAL2
VervetKO_00545	GAGCGTGGGTAGAGTTCCGT	ENSCSAG00000002782
VervetKO_00546	CGTGGACTACGTGTTCCACG	RAPGEFL1
VervetKO_00547	CACATCGGAACAGCTCCCAG	RAPGEFL1
VervetKO_00548	GCAGACAGGAGTCTATCCGG	RAPGEFL1
VervetKO_00549	CTCGCAGAGCAGCACTTCGG	RAPGEFL1
VervetKO_00550	TGTACGAGTAGATGGGCTTG	FOXN4
VervetKO_00551	CCTGTACGAGTAGATGGGCT	FOXN4
VervetKO_00552	CAGCGATGACGACCTCCCCG	FOXN4
VervetKO_00553	GCAGATGGCAAGTGGCCGCG	FOXN4
VervetKO_00554	AGCACTCCGATCATTAATGT	WIPF2
VervetKO_00555	GCTGGCATTTAAGTTATCCG	ARMCX6
VervetKO_00556	AGGTGACCAACATTAATGAT	WIPF2
VervetKO_00557	AGTGCCGAAACTTCGACCTG	WIPF2
VervetKO_00558	TCCCGTTCTGATATTCACAG	WIPF2
VervetKO_00559	AAGCGAGAATTGCTCAGCCA	CDC6
VervetKO_00560	AAATCTCCTGAGCAATAGCT	CDC6
VervetKO_00561	CAGACTCTCAATGTACCTTG	CDC6
VervetKO_00562	CCGGATTCTACAAGACCTCA	CDC6
VervetKO_00563	GACCCCATAGTGGTAGCCTG	RARA
VervetKO_00564	AGATCCTGCGAATCTGCACG	RARA
VervetKO_00565	CATGGTGTACACGTGTCACC	RARA
VervetKO_00566	TGTCTGTTAAGAGCTACCGA	multiKO_ENSCSAG00000000071_ENSCSAG00000007304_ENSCSAG00000000201
VervetKO_00567	ACAAAGCCTCTCTAACAGTG	ARMCX6
VervetKO_00568	GTCCTCAGGCTACCACTATG	RARA
VervetKO_00569	AGTTCAAAGGTCAACACTGG	USP28
VervetKO_00570	GTGTATTCGAAAGTTGAAGG	USP28
VervetKO_00571	CAAGCTCCTGGATTGGCTAG	USP28
VervetKO_00572	GGGAGCATTCCGATCATCTG	USP28
VervetKO_00573	TTCTCGAGGAAAACTTCCCG	ZNF276
VervetKO_00574	GATGCCGCGCAGGCTTCTCG	ZNF276
VervetKO_00575	GAGATAAGGCGGGGTCCTGG	ZNF276
VervetKO_00576	GACGTTGACCCTCTGCAGGA	ZNF276
VervetKO_00577	GTAGACGACGAACAGCACCG	multiKO_ENSCSAG00000002788_GJD3
VervetKO_00578	ACACAAAGCCTCTCTAACAG	ARMCX6
VervetKO_00579	TAGACGACGAACAGCACCGG	multiKO_ENSCSAG00000002788_GJD3
VervetKO_00580	CCACGCTCAGCACGTAGCAG	multiKO_ENSCSAG00000002788_GJD3
VervetKO_00581	GCTGCTCTACGGCTTCCGCG	multiKO_ENSCSAG00000002788_GJD3
VervetKO_00582	CTACCACCGGTACCTCCAGG	NUCB1
VervetKO_00583	TCAAGCGACAGGAGGTATCG	NUCB1
VervetKO_00584	GGATGAGCTCAAGCGACAGG	NUCB1
VervetKO_00585	TGACCTCCTGGAGGTACCGG	NUCB1
VervetKO_00586	GTAGTGTTGAAAGGTGTCCA	ENSCSAG00000002791
VervetKO_00587	GTCTTGGGCCACCACAAGGT	ENSCSAG00000002791
VervetKO_00588	GCAGGTCACCCACCTTGTGG	ENSCSAG00000002791
VervetKO_00589	ACCAGACCCCACTGTTAGAG	ARMCX6
VervetKO_00590	CAGTGTCTTGGGCCACCACA	ENSCSAG00000002791
VervetKO_00591	GGTTGGGAGAGACAAATACG	TOP2A
VervetKO_00592	TGTACACTTATCCTGACTGA	TOP2A
VervetKO_00593	TTGTACACTTATCCTGACTG	TOP2A
VervetKO_00594	GAGATCTATCCCTTCTATGG	TOP2A
VervetKO_00595	AATGATGTAGAGGTCCTCGT	IGFBP4
VervetKO_00596	GAATGATGTAGAGGTCCTCG	IGFBP4
VervetKO_00597	GTGGCGCAACAGCCGCAGCC	IGFBP4
VervetKO_00598	TTCACAGAGTCGCACCCACG	IGFBP4
VervetKO_00599	AGAGACCGAACCATTCTCCA	TULP2
VervetKO_00600	TGAATGCTGAAAATCAGCGC	ARMCX3
VervetKO_00601	CCTCCGAGAATCCGACGCAA	TULP2
VervetKO_00602	AGTACGGCCTCCTGATACCC	TULP2
VervetKO_00603	GCCTCCGAGAATCCGACGCA	TULP2
VervetKO_00604	GGATCAGCCGCCTGACCCGG	ZW10
VervetKO_00605	TACCTTTCTAGTAATCCAGG	ZW10
VervetKO_00606	GCTTTCTATCACAGCGTGAA	ZW10
VervetKO_00607	AAAAACGTCTACTGTCTCGT	ZW10
VervetKO_00608	GGACCCTGAGACTCCCCTAA	PPP1R15A
VervetKO_00609	CCCCTAAAGGCCAGAAAGGT	PPP1R15A
VervetKO_00610	GACTCCCCTAAAGGCCAGAA	PPP1R15A
VervetKO_00611	GATATTATTCGTGATCTCGG	ARMCX3
VervetKO_00612	TCCCCTAAAGGCCAGAAAGG	PPP1R15A
VervetKO_00613	CCTCGTCGGAGTAGACACGG	VPS9D1
VervetKO_00614	CGCCGTGTCTACTCCGACGA	VPS9D1
VervetKO_00615	GTGTCTACTCCGACGAGGGA	VPS9D1
VervetKO_00616	AGCTTCTGGAAGATCTCGGG	VPS9D1
VervetKO_00617	AGGGACAGCTCTTCATACCG	TNS4
VervetKO_00618	CCATCTGCCCAGAATCGACC	TNS4
VervetKO_00619	GATGGAATGCTGGCACACGA	TNS4
VervetKO_00620	GTGGTGTAGTAAGAACACTG	TNS4
VervetKO_00621	TATGCCAACACCCTTCTCGG	CDK10
VervetKO_00622	CCTGAGCAGTTCCCTAGTCA	ARMCX3
VervetKO_00623	CGTAGGTACCCTCTCCAATG	CDK10
VervetKO_00624	CCTGCGCCACCCCAACATCG	CDK10
VervetKO_00625	GTGTTGGCATATTCTCCAGG	CDK10
VervetKO_00626	GTCCCGATATAAGTCCAGTG	SPATA2L
VervetKO_00627	CGAGCTGCTGGAACTCGCCG	SPATA2L
VervetKO_00628	TTGGCACTCTGCTCCCACAG	SPATA2L
VervetKO_00629	TGTGGCGCCTACCTTGATGG	SPATA2L
VervetKO_00630	TAGTATCCAGATCCCCACAC	CCR7
VervetKO_00631	GCCGCGCTATAGGCCCAGAA	CCR7
VervetKO_00632	GCGCAACTTTGAGCGCAACA	CCR7
VervetKO_00633	CATGACTAGGGAACTGCTCA	ARMCX3
VervetKO_00634	CATCAAAGTGATCATCGCCG	CCR7
VervetKO_00635	GCTCGCGTGATGATGATCTG	SPATA33
VervetKO_00636	AGGACTGGGGCCCCTACCGG	SPATA33
VervetKO_00637	GAGTGACCAGAGAACCATTC	SPATA33
VervetKO_00638	GGAGTGACCAGAGAACCATT	SPATA33
VervetKO_00639	CCAAGACTCACTCACCACAA	TMPRSS5
VervetKO_00640	ACTACGACGTCGCCCTCCTG	TMPRSS5
VervetKO_00641	TGTGCTGGCGCCACACTGGG	TMPRSS5
VervetKO_00642	CGGTGAGGTTTACTCCCTTG	TMPRSS5
VervetKO_00643	GACGGCTGTGACCATGAAGG	CHMP1A
VervetKO_00644	AAGGCTCAAGGTCCCAAAGG	multiKO_ENSCSAG00000000337_ENSCSAG00000000580
VervetKO_00645	GCCATCCGCAAGAAGAACGA	CHMP1A
VervetKO_00646	GGCGTTCTCGGCATACACAC	CHMP1A
VervetKO_00647	TGGAGGCCACTGCGTCTACG	CHMP1A
VervetKO_00648	GACACCTTAGAAGACCTGCG	PLEKHA4
VervetKO_00649	CCTCTTTGCAGACAGCCGCG	PLEKHA4
VervetKO_00650	CTGACACCTTAGAAGACCTG	PLEKHA4
VervetKO_00651	TGCCCAGGACACTCTCCTCG	PLEKHA4
VervetKO_00652	GCAAGATTATTGGTGGCATG	SMARCE1
VervetKO_00653	TACCTCATGTAGGGCATCAG	SMARCE1
VervetKO_00654	CTACATGAGGTACAGCAGAA	SMARCE1
VervetKO_00655	ATGACCAGAGGGTCCATGGT	multiKO_ENSCSAG00000000337_ENSCSAG00000000580
VervetKO_00656	GGCATCAGCGGCTTATCTGG	SMARCE1
VervetKO_00657	CACTCACCCATCAATGACAG	DPEP1
VervetKO_00658	GTGTACACGGACCAGAACTG	DPEP1
VervetKO_00659	GCAGTACCTGACCTCCCACG	DPEP1
VervetKO_00660	AGAACAAAGACGCTGTGCGG	DPEP1
VervetKO_00661	GCATGACCAGTGTGGCCACG	DRD2
VervetKO_00662	TACCTCCAGGTAGACAACCC	DRD2
VervetKO_00663	CCTGATCGTCAGCCTCGCGG	DRD2
VervetKO_00664	ACCTCCAGGTAGACAACCCA	DRD2
VervetKO_00665	TGTTGACAACACAATCCAGG	HSD17B14
VervetKO_00666	GCCTGTGTTTACAGACCCAC	multiKO_ENSCSAG00000000337_ENSCSAG00000000580
VervetKO_00667	CAGGCGGCCAAATCTGCGAA	HSD17B14
VervetKO_00668	GATTGTGTTGTCAACAACGC	HSD17B14
VervetKO_00669	GCGAATGGTCTCAGAAACCA	HSD17B14
VervetKO_00670	GTGCATCCGCCGGCTCATCG	BCAT2
VervetKO_00671	ACGAACAGGAGCGCGTTCGT	BCAT2
VervetKO_00672	TGTCCACCTCGATGAGCCGG	BCAT2
VervetKO_00673	CATCCGCCGGCTCATCGAGG	BCAT2
VervetKO_00674	AGCTCAAGCAGAACTCAAGG	ENSCSAG00000002811
VervetKO_00675	GATGCAGCTGCAAGACCTAG	ENSCSAG00000002811
VervetKO_00676	TAGAGACGGTGCTCTCAACA	ENSCSAG00000002811
VervetKO_00677	GTCTGTTAAGAGCTACCGAT	multiKO_ENSCSAG00000000071_ENSCSAG00000007304_ENSCSAG00000000201
VervetKO_00678	GTCAGCACTGTCACTCCCAG	multiKO_ENSCSAG00000000337_ENSCSAG00000000580
VervetKO_00679	TGCTTCTCAACACGAAGATG	ENSCSAG00000002811
VervetKO_00680	GAAACTCACCGATCCATACA	FGF21
VervetKO_00681	ATACAATGTTTACCAGTCCG	FGF21
VervetKO_00682	AGATGGGGCCCTGTATGGAT	FGF21
VervetKO_00683	GATCCATACAGGGCCCCATC	FGF21
VervetKO_00684	TTAGCGCCAGCACGACAGAC	IZUMO1
VervetKO_00685	GTTTGCAACATCACACCTGG	IZUMO1
VervetKO_00686	TCTCTCACCCCCGCAATCGT	IZUMO1
VervetKO_00687	TTTAGCGCCAGCACGACAGA	IZUMO1
VervetKO_00688	GGCCCTGAAGAACTACAGTG	TTC12
VervetKO_00689	CAGGCCAGCTTGATAACAAG	OR4E2
VervetKO_00690	GCTGTACACCAACCGAGCCC	TTC12
VervetKO_00691	CTCACTGACCTGGGCTCGGT	TTC12
VervetKO_00692	AGTGCCGAAGAAGTAAACTC	TTC12
VervetKO_00693	GCAGATTGAGAGTCTCACCG	KRT24
VervetKO_00694	AGCATGTTCCTACCTCCTCG	KRT24
VervetKO_00695	GCAAAACCGCCGAGAAGCTG	KRT24
VervetKO_00696	CTTGGCCAATTACCTAGACA	KRT24
VervetKO_00697	GCGCGAGCCACCGATTGTAC	PTS
VervetKO_00698	CACTCTACCTGTACAATCGG	PTS
VervetKO_00699	TCGCGCTGAAGGAGATGCGG	PTS
VervetKO_00700	ACACAATCAGTATTCCTGTG	OR4E2
VervetKO_00701	TCATAACCATTCCCGTAGCA	PTS
VervetKO_00702	CCAGGTGAACATCACCTGCG	NCAM1
VervetKO_00703	GACTCGACCAGAGAAACAAG	NCAM1
VervetKO_00704	AACGCCAACATCGACGACGC	NCAM1
VervetKO_00705	CCAAGGACTCCTGCCCAATG	NCAM1
VervetKO_00706	ACAGTGGAAGAGGCTCCACG	BCO2
VervetKO_00707	TGCACATCCTCATTACGACC	BCO2
VervetKO_00708	GGGAACCCCAGTGTAATACG	BCO2
VervetKO_00709	GTGTAATACGCGGTTTCATG	BCO2
VervetKO_00710	ATGACTGATTCTGACTGTAG	IL18
VervetKO_00711	AGGTAGACGAATAGTCAAGA	OR4E2
VervetKO_00712	CTACAGCCATACCTCTAGGC	IL18
VervetKO_00713	ATGGCTACAGCCATACCTCT	IL18
VervetKO_00714	TTTATAATAAATATGGTCCG	IL18
VervetKO_00715	TCTCCACTGGACTAGCGAGA	ENSCSAG00000002821
VervetKO_00716	CTCTCCACTGGACTAGCGAG	ENSCSAG00000002821
VervetKO_00717	GAGAACATACAATGGTGCCT	ENSCSAG00000002821
VervetKO_00718	CAACCCTCTCGCTAGTCCAG	ENSCSAG00000002821
VervetKO_00719	TCAGTACGAAACCCTGAGTG	KRT25
VervetKO_00720	GTAAGTCATCTCCTCACTCA	KRT25
VervetKO_00721	TATAGTCATGATCAAGACCA	KRT25
VervetKO_00722	AACCAGGATGACCGTATAGG	OR4E2
VervetKO_00723	TCGGAGCCACAACCTCAGCC	KRT25
VervetKO_00724	AAGATCTTGAGGACCCCCGG	RASIP1
VervetKO_00725	CCCGGGCGAGAGCAGCTGCG	RASIP1
VervetKO_00726	CTTCGAGCTGCGCGGCCGCG	RASIP1
VervetKO_00727	GCGCGGCGCTTCGAGCTGCG	RASIP1
VervetKO_00728	CTGCGCCTTCTGCTGTTCGG	TIMM8B
VervetKO_00729	TCTGCTGTTCGGCGGCCACG	TIMM8B
VervetKO_00730	GAAGGCGCAGTTTACTGCAC	TIMM8B
VervetKO_00731	CGCAGTTTACTGCACAGGTG	TIMM8B
VervetKO_00732	GGGGCGTCATACCTAGGATG	MAMSTR
VervetKO_00733	AGGCCAGTCTCAATACTGCA	OR10G2
VervetKO_00734	ATGCCCCCAGAGCCGAGACA	MAMSTR
VervetKO_00735	GATCCCTGTCTCGGCTCTGG	MAMSTR
VervetKO_00736	GGGCAGACCCCCAAGCCGAG	MAMSTR
VervetKO_00737	GCAGCTGGTGTACAGGACGG	CPNE7
VervetKO_00738	GACTTGCTGAAGAGGTCCTG	CPNE7
VervetKO_00739	GTCTGGGATTACGACTCTCG	CPNE7
VervetKO_00740	TTCCGGGTCAACGACGACCA	CPNE7
VervetKO_00741	AGATGGAAGATGCTTACCGG	NKAPD1
VervetKO_00742	ATGAAGCTAACATGCCAGAC	NKAPD1
VervetKO_00743	CAGATGGAAGATGCTTACCG	NKAPD1
VervetKO_00744	AATTCGAGGAACGATGACTG	OR10G2
VervetKO_00745	GAATTAATCACAAACCTGTC	NKAPD1
VervetKO_00746	GGATCCTTGTCCACTGACAC	PIH1D2
VervetKO_00747	CATCCAGTACCTCTAACTGT	PIH1D2
VervetKO_00748	AACTCGACATACCAGAATCC	PIH1D2
VervetKO_00749	TAAACTTCTCATAGCCCTCA	PIH1D2
VervetKO_00750	GGTAGGTCAATTCCTCACCG	KRT26
VervetKO_00751	ACAGTGTGAGACCCTCGGTG	KRT26
VervetKO_00752	GTAGGTCAATTCCTCACCGA	KRT26
VervetKO_00753	CCTACATACCACAGCCATGA	KRT26
VervetKO_00754	GAACCTGCAACCAGACCAGT	NTN5
VervetKO_00755	CTCCCAGAAGAATGTACATG	OR10G2
VervetKO_00756	CCGCCAGGGCCAGTCTCGAT	NTN5
VervetKO_00757	GCCACCATACCACTGGCCCG	NTN5
VervetKO_00758	CTCCTGTTGCCCCAATAGGG	NTN5
VervetKO_00759	AACCGTGAGGTCTACCCCGG	multiKO_KRT27_KRT28
VervetKO_00760	GGACTGAAGTTCAATCTCAA	KRT27
VervetKO_00761	GGCTCGAACATTCTCCAGGT	KRT27
VervetKO_00762	CAGCAGATCTCTGACGACGC	KRT27
VervetKO_00763	CCAGTGCTGAGCCTTAATGG	CA11
VervetKO_00764	GAACATCAGATCAACCACCA	CA11
VervetKO_00765	TCTTCAGCTCCACATCCACG	CA11
VervetKO_00766	TATCCCGTTTGGTGGCTGTG	OR10G2
VervetKO_00767	GACTCCACGCTGCATTCACC	CA11
VervetKO_00768	ACGTACTCCACATCGCCGAA	DBP
VervetKO_00769	CAGTGGCGCCAACAGACCCG	DBP
VervetKO_00770	TTGATAGGGCAAGATCAGCT	DBP
VervetKO_00771	TCGAAGACACCGCTTCTCAG	DBP
VervetKO_00772	TAACGTGCGAGCTCTCGAGG	KRT28
VervetKO_00773	GGATAACGTGCGAGCTCTCG	KRT28
VervetKO_00774	TGTTGTTCAACAAAACCGTG	KRT28
VervetKO_00776	ACCAATAGGAGCAACCTGGG	SPHK2
VervetKO_00777	ATTCTTGCAGGCTATGTTGG	RNASE8
VervetKO_00778	GGAGCAGTGAACCAGCACGG	SPHK2
VervetKO_00779	CTATTGGTCAATCCCTTTGG	SPHK2
VervetKO_00780	GTAGTTCTTACACCACTGCC	SPHK2
VervetKO_00781	GGTGAACCCCTGGACCACGG	FAM83E
VervetKO_00782	CAGCACGAACTTCTCCCGCA	FAM83E
VervetKO_00783	TCCAGCTTCCTGTATTCCGA	FAM83E
VervetKO_00784	ACATGGATGTCCGCGTCGTG	FAM83E
VervetKO_00785	TTGAGTCAGATCAACACCGG	KRT10
VervetKO_00786	AGCATGGCAATTCACACCAG	KRT10
VervetKO_00787	GTTGAGTCAGATCAACACCG	KRT10
VervetKO_00788	TACTGAGAGCTAACATCGAT	ENSCSAG00000000071
VervetKO_00789	GCACGAGCCCTTCTCCAGTG	RNASE8
VervetKO_00790	CTGACATCAACGGACTGCGT	KRT10
VervetKO_00791	CCCACGATGGTCTCACACCA	SULT2B1
VervetKO_00792	GGGAGACCACGACGTCCCGG	SULT2B1
VervetKO_00793	GCCCGCAGGTACCTGACTTG	SULT2B1
VervetKO_00794	GAGGGCTGTACTGGTCCGGG	SULT2B1
VervetKO_00795	GGAACTCCAAAGCTTCCGGG	KRT12
VervetKO_00796	AGCTCGCACCTTATCCAGGT	KRT12
VervetKO_00797	CTACATGAAGAAGAACCACG	KRT12
VervetKO_00798	ACTGCGCCCGCATATCGTTG	KRT12
VervetKO_00799	GGTACGAAACCAACGCCCCG	KRT20
VervetKO_00800	CTCCACAACAGGGTGACCCA	RNASE8
VervetKO_00801	GAGAGGAATACGCCTAACAG	KRT20
VervetKO_00802	GGGACTGGAGGTCTATCTCG	KRT20
VervetKO_00803	GTACGAAACCAACGCCCCGA	KRT20
VervetKO_00804	GGTTGTCTAAGGTCCTTCGG	KRT23
VervetKO_00805	TTGAAGTCGAGGGCCTCCGA	KRT23
VervetKO_00806	AGATCTGATTAAGGTCCTGG	KRT23
VervetKO_00807	GGAGAAGGTTCGCGCCCTGG	KRT23
VervetKO_00808	GTATGCCAGCAACATCACCT	ACACB
VervetKO_00809	GTTAATGAGGTATTCCACGG	ACACB
VervetKO_00810	CTACGTCTTTCACACAACCC	ACACB
VervetKO_00811	GCCTGTGACCCTCCACAACA	RNASE8
VervetKO_00812	ACATCTCATAGGCCCACCTG	ACACB
VervetKO_00813	AGGAGCTCCGAGCCAGCGCG	LMTK3
VervetKO_00814	GGTCAGCAGGCAGTTGCGCA	LMTK3
VervetKO_00815	CCCACAACTACGTGCACAGG	LMTK3
VervetKO_00816	AGCTACCCCCTCGAGACCTG	LMTK3
VervetKO_00817	GCTGAACAAGACAGCCATCG	CYTH2
VervetKO_00818	ACTGCTGCAGAACACACCCG	CYTH2
VervetKO_00819	CATGAACCGGGGCATCAACG	CYTH2
VervetKO_00820	GTTGCACAGGCAGTATCGCT	CYTH2
VervetKO_00821	GGAACAATGGTTCAACACAC	KRT39
VervetKO_00822	GCTTAGCAGTCATAAGCACA	OR10G3
VervetKO_00823	AATGGTTCAACACACAGGTG	KRT39
VervetKO_00824	ACGCTCGTTCAAGATTTGCA	KRT39
VervetKO_00825	ATGTCAATATGAGTCCATCA	KRT39
VervetKO_00826	ACATCAAGGCTAGTCGCTGG	SPG7
VervetKO_00827	CTGAATGCTCTCAGCACCGG	SPG7
VervetKO_00828	GGTGCCTGAGAGCGACATGG	SPG7
VervetKO_00829	CACAGGCCGCCCAAACACCA	SPG7
VervetKO_00830	CATGACAGCACCCACGACGA	KCNJ14
VervetKO_00831	GATGCACTGCAGCACCACGG	KCNJ14
VervetKO_00832	CTTCAGCGAGAACGCCGTCG	KCNJ14
VervetKO_00833	GGTGGCAGGATCCATCCATG	OR10G3
VervetKO_00834	GCACGTCCTAGCTCATACAG	KCNJ14
VervetKO_00835	CAGGCTCTCAAATCCAACAG	multiKO_ENSCSAG00000002846_ENSCSAG00000016064
VervetKO_00836	GGCACAAGAGATGTCCCTCT	ENSCSAG00000002846
VervetKO_00837	ACTGTGCCCATGGTCATGGT	ENSCSAG00000002846
VervetKO_00838	ACTGCCAACTTCTTTGCAAG	ENSCSAG00000002846
VervetKO_00839	TGTCCAGCTCCACATTGAGG	KRT40
VervetKO_00840	GCTTGGCGACCGCCTCAATG	KRT40
VervetKO_00841	ATGTGAACAGGATATCCCAA	KRT40
VervetKO_00842	TGCCTCTAATAGCTGGCGAA	KRT40
VervetKO_00843	TTCTCAACCAGTGGGACTTG	ENSCSAG00000002849
VervetKO_00844	CTAAAGTGAAGTTCATCATG	OR10G3
VervetKO_00845	GTCCCACTGGTTGAGAAGCT	ENSCSAG00000002849
VervetKO_00846	GTCCCACTGGTGGAGCAGCT	ENSCSAG00000002849
VervetKO_00847	CTGTGAGCACCCGTATCAGG	ENSCSAG00000002849
VervetKO_00848	CGCTCGGTGATAGAGCACGT	GRWD1
VervetKO_00849	GCAGCGCAAACACCTCCACG	GRWD1
VervetKO_00850	TTCGTATGCACAATCTGCAT	GRWD1
VervetKO_00851	GCACACAAGTAAAGTGTAAG	GRWD1
VervetKO_00852	CTCGGCCACAGACTGGACGC	KRTAP4-7
VervetKO_00853	GGCTCCGTGTGCTCTGACCA	KRTAP4-7
VervetKO_00854	ACAGGTTGGGCGATAGCAAG	KRTAP4-7
VervetKO_00855	CTGTGGAGCCCATGTAACCG	OR10G3
VervetKO_00856	TTGGGCGATAGCAAGTGGTG	KRTAP4-7
VervetKO_00857	CTTGATGGGCCCGAACCGTG	UNG
VervetKO_00858	ATGGACCTAATCAAGCTCAC	UNG
VervetKO_00859	AACAAAACATACCCTATCGA	UNG
VervetKO_00860	CATGGACCTAATCAAGCTCA	UNG
VervetKO_00861	CATCCGGGATCGCGTCTCTG	ALKBH2
VervetKO_00862	CTTCCCGAATACCTGGACCC	ALKBH2
VervetKO_00863	AGTCAACATACGGCGACGCT	ALKBH2
VervetKO_00864	TCACCCCAGAGACGCGATCC	ALKBH2
VervetKO_00865	GAAAACGGCTACCTCTTGTG	USP30
VervetKO_00866	GGTGAGTTGACACATGGTCA	ENSCSAG00000000342
VervetKO_00867	TCGCTCATCTTCCAATGACG	USP30
VervetKO_00868	GTTCACCTCCCAGTACACCA	USP30
VervetKO_00869	GTTTGATGTGCATTCCCTGG	USP30
VervetKO_00870	CATACACGTGTAAGGACTGT	ZNF778
VervetKO_00871	CAGGCCTCACTAAACACACG	ZNF778
VervetKO_00872	TCGCATGTGACTAGTAAGGT	ZNF778
VervetKO_00873	CAGGAACCCCCACGTATGCA	ZNF778
VervetKO_00874	GTACTTCATGAACATCACGT	GRIN2D
VervetKO_00875	ACCTATGCAGACTCTCGCCG	GRIN2D
VervetKO_00876	GGTCCAACGTCAGCGCTCCG	GRIN2D
VervetKO_00877	GCAGTTCGGGTACTTCCCTG	ENSCSAG00000000342
VervetKO_00878	GACCTGAAGCTGTTGCTCGG	GRIN2D
VervetKO_00879	GCACCGAGCGGCCATCCGCG	ANKRD11
VervetKO_00880	CTGCACGAGGCCTGTAACCG	ANKRD11
VervetKO_00881	GTGAACAAGAGAAACGAGCG	ANKRD11
VervetKO_00882	AGAGACCCGCCTGCACCGAG	ANKRD11
VervetKO_00883	GAAACCTGAAGTCTATCATG	DIXDC1
VervetKO_00884	GATTCGTATGCACCAGACTT	DIXDC1
VervetKO_00885	CATCCCGGAGATCCTGTCGC	DIXDC1
VervetKO_00886	GCGACAGGATCTCCGGGATG	DIXDC1
VervetKO_00887	GCAGCCAGTAGGGAGACTCG	SLC22A31
VervetKO_00888	AAAACTGCCACCAGAGCCAT	ENSCSAG00000000342
VervetKO_00889	CAGCAAGAGTCCACTCATCA	SLC22A31
VervetKO_00890	CCTCCAAGGAACTGTCCTCG	SLC22A31
VervetKO_00891	CTTTGCAGAAGCCAGCGGCG	SLC22A31
VervetKO_00892	GGAAACCGGGTCTGCTGCGG	C11orf52
VervetKO_00893	CCATTCTTGCTGTCATAGCG	C11orf52
VervetKO_00894	GAGCGGGTGTTACAGCAGCA	C11orf52
VervetKO_00895	TCATAGCGAGGTGTGGCCTG	C11orf52
VervetKO_00896	ACGCTGATCTTCAGTCCCTG	SVOP
VervetKO_00897	GAGATGATGAGTTTCCCCAG	SVOP
VervetKO_00898	TGAGATATTTCCCCAGAGCG	SVOP
VervetKO_00899	CTACTGAGAGCTAACATCGA	ENSCSAG00000000071
VervetKO_00900	CCAGAACAAGTCTTACATAG	ENSCSAG00000000342
VervetKO_00901	GATACCTACGAAACACAGCA	SVOP
VervetKO_00902	GCTATAAATCAACCAGACCG	KDELR1
VervetKO_00903	AGTTCAAAGCCACTTACGAT	KDELR1
VervetKO_00904	CAAGGCGCCTACCTCCAGAG	KDELR1
VervetKO_00905	GAACCATGACACATTCAGAG	KDELR1
VervetKO_00906	CCCCAGACGAGGTGACTGTG	ENSCSAG00000002865
VervetKO_00907	TTAAACCTGGAAGCGCCTCG	ENSCSAG00000002865
VervetKO_00908	TCCTCACAGTCACCTCGTCT	ENSCSAG00000002865
VervetKO_00909	TCATGATGGCATCTTAAACC	ENSCSAG00000002865
VervetKO_00910	GCGTAGACCTTTATGTCCAG	DAO
VervetKO_00911	GGACCCTCCACAGTATCCAG	RNASE2
VervetKO_00912	TGACCCCAGCAACCCAAAGG	DAO
VervetKO_00913	GAAGCCGGCAGCTACGTCAG	DAO
VervetKO_00914	GAATATATCCAGCTCTCTGG	DAO
VervetKO_00915	CTCCGAAGAACTGGTCAAAG	CRYAB
VervetKO_00916	TTTCTAGATGCGCCTGGAGA	CRYAB
VervetKO_00917	TGGCAAACATGAAGAGCGCC	CRYAB
VervetKO_00918	CCGAAGGTAGAAGGGGCTCA	CRYAB
VervetKO_00919	AAGGCCCAAGACCATCACGC	SYNGR4
VervetKO_00920	GAAGGCCCAAGACCATCACG	SYNGR4
VervetKO_00921	CATCACGCGGGTCTTCGAGG	SYNGR4
VervetKO_00922	CAAACCCGGACAATTTACCT	RNASE2
VervetKO_00923	CCCCTCGAAGACCCGCGTGA	SYNGR4
VervetKO_00924	TCGATAGAGAAGACGCCCCG	CDH15
VervetKO_00925	AGACGGACAACGCGGCACTG	CDH15
VervetKO_00926	GGGGCCGCTCACCTTCACAA	CDH15
VervetKO_00927	GTACAATCTGACCCTGCAGG	CDH15
VervetKO_00928	AACGATCAGGTCATTGCCAG	CORO1C
VervetKO_00929	CCGGGTTTCTCGTGTGACCT	CORO1C
VervetKO_00930	TACCCACCTTGTGCAGAGGG	CORO1C
VervetKO_00931	CCCAGGTCACACGAGAAACC	CORO1C
VervetKO_00932	GCAGCGCATTGACCACACCG	ACSF3
VervetKO_00933	AGACTTGTGTTGCTAGGGCA	RNASE2
VervetKO_00934	GTGGCCATGCTGGTCAACCA	ACSF3
VervetKO_00935	CACACCGCCGCTCATCCACG	ACSF3
VervetKO_00936	AATAAAGCTCCCTGTACGTG	ACSF3
VervetKO_00937	TAGGCTTACCTTGTCCAAAG	EMP3
VervetKO_00938	TAACGTCAGCGAGAATGGTG	EMP3
VervetKO_00939	AGTCCTGGTGGACTCTCCCT	EMP3
VervetKO_00940	ATCCTAGCGAAGCACCCGCG	EMP3
VervetKO_00941	AAACCCTGAGTCTACCACTG	SELPLG
VervetKO_00942	ATCCAGGTACTCAAATTCGG	SELPLG
VervetKO_00943	AATGCCCTTGTGAGTAACAG	SELPLG
VervetKO_00944	TGCATTGGTGCATTGGCCAG	RNASE2
VervetKO_00945	CACTCATCCAGCAGCCACGG	SELPLG
VervetKO_00946	GTGGCGATCTTCGTCAACGT	TMEM143
VervetKO_00947	GTTGACGAAGATCGCCACGC	TMEM143
VervetKO_00948	CAGGGTGCAGAAGTCCACGT	TMEM143
VervetKO_00949	CATGCTGCATGTGACCCGGG	TMEM143
VervetKO_00950	AATCTGTCCACACTTCACCA	C11orf1
VervetKO_00951	TGGGCTGCACGATATTCCTC	C11orf1
VervetKO_00952	CTATTCGAACCATACCCTGA	C11orf1
VervetKO_00953	ATCATTAATGCAGATGGCCA	C11orf1
VervetKO_00954	GGCCCGACTCTATCACAAGA	ISCU
VervetKO_00955	GGTCTGATGTCCTATATGCG	RNASE13
VervetKO_00956	TTCAGTGGCTAATGAGCTGG	ISCU
VervetKO_00957	GACTCTATCACAAGAAGGTA	ISCU
VervetKO_00958	CGACTCTATCACAAGAAGGT	ISCU
VervetKO_00959	AGCGATTCCTCACCGCCCTG	CBFA2T3
VervetKO_00960	CACGCGCTCCCCAATCTCCG	CBFA2T3
VervetKO_00961	GCTGCCAAACTGCCGCAGGG	CBFA2T3
VervetKO_00962	GTCGCTGCCAAACTGCCGCA	CBFA2T3
VervetKO_00963	CCAGCTTTGCGTCCACAATG	FDXACB1
VervetKO_00964	GTCCTCTACATAATGCCACG	FDXACB1
VervetKO_00965	ACTTAAAATGAGTCCCCCCA	FDXACB1
VervetKO_00966	TGAATACTGCACGCTCACCG	RNASE13
VervetKO_00967	AGCTGGCGTAGCTAAGAACA	FDXACB1
VervetKO_00968	AGAAGGTCAAGATCGTGCGA	CCDC114
VervetKO_00969	CTGATCCAGGACGAATCCCG	CCDC114
VervetKO_00970	CAGTCCCTACCTGACCGCGT	CCDC114
VervetKO_00971	GGACCTGACATTCTTACTGT	CCDC114
VervetKO_00972	TGACCACAGATCTGTCTACG	PABPN1L
VervetKO_00973	GACCACAGATCTGTCTACGT	PABPN1L
VervetKO_00974	AGTTCTCTGGACACCCCAAG	PABPN1L
VervetKO_00975	CGCACAGGATGGTGACTCGG	PABPN1L
VervetKO_00976	TCACAGTATAGTGCTCCAGG	ENSCSAG00000002882
VervetKO_00977	CCTCTTGATGACCTTCCAAG	RNASE13
VervetKO_00978	ATACCAGGGTTCTGTACCTG	ENSCSAG00000002882
VervetKO_00979	CCATAAAGATCAGGTCCATG	ENSCSAG00000002882
VervetKO_00980	TAGCTGTCAATGACCACCAC	ENSCSAG00000002882
VervetKO_00981	CTATGACTATAACTGCCACG	SART3
VervetKO_00982	ACCCATCTTCAGCAATCGCG	SART3
VervetKO_00983	AGACCCATCTTCAGCAATCG	SART3
VervetKO_00984	GCTGCGACATACAAGACCGT	SART3
VervetKO_00985	TGGCTGTCCCAAAAACCCAG	CMKLR1
VervetKO_00986	TGTGCCGGCTATACCCCACA	CMKLR1
VervetKO_00987	ACTCCCAAATGGACCCTGTG	CMKLR1
VervetKO_00988	CCCTTTGGGAAGATAACCCT	RNASE13
VervetKO_00989	AACCCAGTGGTAGTCCATGG	CMKLR1
VervetKO_00990	ACACCTTGTAGTCCTCCGTG	TRAPPC2L
VervetKO_00991	ATACACCTTGTAGTCCTCCG	TRAPPC2L
VervetKO_00992	CATCGCGGTGATCGCCAAGG	TRAPPC2L
VervetKO_00993	TACACCTTGTAGTCCTCCGT	TRAPPC2L
VervetKO_00994	CGGCAGGTTTCGGACGACAC	FICD
VervetKO_00995	ACGTGCTGGAGATCCACAGG	FICD
VervetKO_00996	CGGACGACACAGGTCCTGGT	FICD
VervetKO_00997	TGCCATGAACCTGCACCCGG	FICD
VervetKO_00998	CATCCCTTACCACAAAGCCG	ENSCSAG00000002886
VervetKO_00999	AGCGCCGGAGTATGACACAG	RNASE1
VervetKO_01000	TCTACAGACTTCACCCCCAG	ENSCSAG00000002886
VervetKO_01001	TCACCCCACATTACCTTGGA	ENSCSAG00000002886
VervetKO_01002	TACCACAAAGCCGAGGCCGG	ENSCSAG00000002886
VervetKO_01003	GTGCTCAGATGACACACCAA	PPP2R1B
VervetKO_01004	CTGTGAAGCTGAAGTCCGGG	PPP2R1B
VervetKO_01005	GAAGCTAGATTAGTGAAGAG	PPP2R1B
VervetKO_01006	TTCAGTGCGCCTCCTAGCTG	PPP2R1B
VervetKO_01007	GCTGCCAGCGGGTACTCCTG	WSCD2
VervetKO_01008	CCGGCATACAGGTAACCCCT	WSCD2
VervetKO_01009	CCAGGCGACGAACGTGAGCG	WSCD2
VervetKO_01010	TCATTTGATAGCGAAGAGGG	OR6K3
VervetKO_01011	ACATTCTGGACATCTACCAG	RNASE1
VervetKO_01012	GATGGAAGTGCAGTGTTCCG	WSCD2
VervetKO_01013	GAAGACGCATTCACACTCCA	ENSCSAG00000002890
VervetKO_01014	TCAGGCTCAATCGGCAGCTG	ENSCSAG00000002890
VervetKO_01015	GGGCTCCAGTTCCTTAATGT	ENSCSAG00000002890
VervetKO_01016	CACAAGACACCTTCCCCTTG	ENSCSAG00000002890
VervetKO_01017	TCGTCAGCAAGGCGTCTCTG	ENSCSAG00000002891
VervetKO_01018	CTGGAAATAATACCCACGGT	ENSCSAG00000002891
VervetKO_01019	AGGACAATTTCAACTCCTAG	ENSCSAG00000002891
VervetKO_01020	CATCCCTTACCATGAAGCCG	ENSCSAG00000002891
VervetKO_01021	GATGGCATCTCCATACCTGG	GALNS
VervetKO_01022	TGCATACCGGACCAGCCCGA	RNASE1
VervetKO_01023	ACGCCGCAGGAAATTGTGGG	GALNS
VervetKO_01024	GGCTACGTCAGCAAGATCGT	GALNS
VervetKO_01025	ACGCCCATGCCAGAAACGGT	GALNS
VervetKO_01026	GGTGGGGTTCTACGACATCG	SIK2
VervetKO_01027	GGGCAAGGGCAACTTCGCCG	SIK2
VervetKO_01028	GCACCGGATCACCAAGACGG	SIK2
VervetKO_01029	GTGGGGTTCTACGACATCGA	SIK2
VervetKO_01030	ATGAGACCGAGATGTCCCTG	KRT33A
VervetKO_01031	TGGTAGCTGGCACACACCAA	KRT33A
VervetKO_01032	CCTGGTGGAAACCAACCGCA	multiKO_KRT33A_KRT33B_KRT34_ENSCSAG00000002929
VervetKO_01033	GAAGCGCCGGAGTATGACAC	RNASE1
VervetKO_01034	TCAGCTGGAGCGGGACAACG	multiKO_KRT33A_KRT33B_KRT34
VervetKO_01035	ACACCTGAAGGCGACCCACG	APRT
VervetKO_01036	GGCCGCATCGACTACATCGC	APRT
VervetKO_01037	GTGTGCTCATCCGAAAGCGG	APRT
VervetKO_01038	TGTGTGCTCATCCGAAAGCG	APRT
VervetKO_01039	GACAGTCTGAGGGATAGGCG	PRDM4
VervetKO_01040	CATTGACCCGACTTGCAATG	PRDM4
VervetKO_01041	CCATGTTCAGGACAGTCTGA	PRDM4
VervetKO_01042	GAGCACCAACTCTGTAAGCG	PRDM4
VervetKO_01043	TGCTCAAGTACAGCTACGTG	ZSWIM9
VervetKO_01044	GCGGCACTATAGCGGCACTG	RNASE6
VervetKO_01045	ACTGGCACTCCGTCACCACG	ZSWIM9
VervetKO_01046	AAGTAGTAGGCGAACTCCAG	ZSWIM9
VervetKO_01047	TCAGCCGCTTCTTCGACGCG	ZSWIM9
VervetKO_01048	GTGTACTACAACGAGGCCTG	ENSCSAG00000002898
VervetKO_01049	CGAACACGCCATCGACTCCG	ENSCSAG00000002898
VervetKO_01050	CATCGACGTGTACTACAACG	ENSCSAG00000002898
VervetKO_01051	CTCCGCGGGCACCTACCACG	ENSCSAG00000002898
VervetKO_01052	ACAGCCGTCAACTGCTCTGG	FRG1
VervetKO_01053	GACAGCCGTCAACTGCTCTG	FRG1
VervetKO_01054	TATATACACGCACTCGACAA	FRG1
VervetKO_01055	TTGGCCTAAGCATCTCACCA	RNASE6
VervetKO_01056	TGACAGCCGTCAACTGCTCT	FRG1
VervetKO_01057	CAGCCGAGAAGGGCGACGTG	LIG1
VervetKO_01058	ACGGAACTTGCTGAAGACCC	LIG1
VervetKO_01059	CGATGAACCGGGCTTCTGAG	LIG1
VervetKO_01060	GAGCAACTTGCTGCGCTCCG	LIG1
VervetKO_01061	CCGTCGCTGCAGGAGGCGCG	CDT1
VervetKO_01062	TGGGGACACCGCGCTCCTGG	CDT1
VervetKO_01063	GCGTGCAGGACATGATGCGT	CDT1
VervetKO_01064	GTTGTGGAGCATGCCCACAA	CDT1
VervetKO_01065	TATGTGGATGAGCCGTCCTG	LAYN
VervetKO_01066	GAAGAATTTGTACAGGCCGG	RNASE6
VervetKO_01067	GGTCATGTACCATCAGCCAT	LAYN
VervetKO_01068	GAGGCCCCTACATGTTCCAG	LAYN
VervetKO_01069	CTGCGGCAGCGAGGTCTGCG	LAYN
VervetKO_01071	ACCAGACGGAGATGTCCCTG	KRT33B
VervetKO_01073	GTCCTACTTCAAGACCATTG	multiKO_KRT33B_ENSCSAG00000002929
VervetKO_01074	AAAGCTATGCCCACACTCGG	TRIML1
VervetKO_01075	TATGCTCCTCCCAGCTCCGG	TRIML1
VervetKO_01076	ACAAAAGCTATGCCCACACT	TRIML1
VervetKO_01077	GAGCGACCCCCCCTACAAGT	RNASE6
VervetKO_01078	GCCCAGTGACCACCGAGTGT	TRIML1
VervetKO_01079	TGGATCCGGAGACCCCTGCG	PLA2G4C
VervetKO_01080	GTCCAATATGAAGAAGCCCG	PLA2G4C
VervetKO_01081	TCGATTTAGCCGACAGGAGT	PLA2G4C
VervetKO_01082	TGCTGTCACGTACCTCGCAG	PLA2G4C
VervetKO_01083	GTCTACACGGCCACCCACTG	CABP5
VervetKO_01084	GTGCCGTCTTCCTCAGTGGG	CABP5
VervetKO_01085	GGGAATCTCATGAGGACGAT	CABP5
VervetKO_01086	TCATCTCTTGTAAGGATCTG	CABP5
VervetKO_01087	CAAATACCAGTAATCCCGGG	C11orf88
VervetKO_01088	ACATGTTTATCTATATCTCG	EDDM3B
VervetKO_01089	GCAAATACCAGTAATCCCGG	C11orf88
VervetKO_01090	GGACCCAGCGAAGAACCTAG	C11orf88
VervetKO_01091	GGCAAATACCAGTAATCCCG	C11orf88
VervetKO_01092	ACATACTAGCTCTCACCTGA	BTG4
VervetKO_01093	TCACCTACAGCACACTTCAA	BTG4
VervetKO_01094	TCCAAAGGAGATGACCATAT	BTG4
VervetKO_01095	TTCAAAGGGATCTACCCATA	BTG4
VervetKO_01096	ACATCACAGAACAGCTGTAT	TRIML2
VervetKO_01097	TGCCTGTTGTGAAACACACC	TRIML2
VervetKO_01098	GAACATCTCCTCTAGCTCTG	TRIML2
VervetKO_01099	ATGCACTAGTGACAACTGGA	EDDM3B
VervetKO_01100	ACACTTCTTCTCAAGCTCCG	TRIML2
VervetKO_01101	TCAGTGTCACAGCCTAAGCT	ENSCSAG00000002909
VervetKO_01102	ACCAAGACTCTGATGCCCCA	ENSCSAG00000002909
VervetKO_01103	CCAAGACTCTGATGCCCCAA	ENSCSAG00000002909
VervetKO_01104	CCTCCACTCACCGGCTTCTG	ENSCSAG00000002909
VervetKO_01105	CGCTCTGGTGGCACACCAAG	ELSPBP1
VervetKO_01106	ACTGCCTAAGAAGCTGCCCT	ELSPBP1
VervetKO_01107	ACAGATCCCTTGTAGGTGAA	ELSPBP1
VervetKO_01108	CCCTTGGTGTGCCACCAGAG	ELSPBP1
VervetKO_01109	GTCCTACTTCACGATCATCG	KRT34
VervetKO_01110	CTTCCGAAATGCATATGTAT	EDDM3B
VervetKO_01111	CGGACATCAACAGCATACGC	KRT34
VervetKO_01114	CGTGTGCCCCAGCTACACGG	POU2AF1
VervetKO_01115	TGTGTGACGTACCGTGACAT	POU2AF1
VervetKO_01116	AGAGGCATAGGTCAACACTG	POU2AF1
VervetKO_01117	GGACAGCTGACGGCTTCATG	POU2AF1
VervetKO_01118	ATCGGTATGCCCTTCTGCTG	PWP1
VervetKO_01119	GTCCCACACTTCAATAACAG	PWP1
VervetKO_01120	AGTAAAACGTCTCATTGCTG	PWP1
VervetKO_01121	GGTGTCTGTCGAGCTCCCAG	ENSCSAG00000000040
VervetKO_01122	GTATCTGTCAATGGCCATGG	OR6K3
VervetKO_01123	ATATATGCACTAGTGACAAC	EDDM3B
VervetKO_01124	GCTTATTCCATGAAAGGTCA	PWP1
VervetKO_01125	GTGCAACTGGATCTGAAAGG	COLCA2
VervetKO_01126	TATGCTTACGGTTCCCCCGG	COLCA2
VervetKO_01127	GCAGCAAAGACGGGCACACC	COLCA2
VervetKO_01128	TTGCTTTGACAGCGGTCCGG	COLCA2
VervetKO_01129	TCGTTAAATGAGACTTACGA	BSPH1
VervetKO_01130	AGTCCAAGTCAAGACACAGG	BSPH1
VervetKO_01131	GCATTTCCTACATACCTCAG	BSPH1
VervetKO_01132	TCAAGTCCAAGTCAAGACAC	BSPH1
VervetKO_01133	GTAGTCTCCATAGGGCTCAG	C11orf53
VervetKO_01134	GAGTACTTTAAGGGCACCTG	EDDM3A
VervetKO_01135	ACGTCTACACCTCCAGCGTG	C11orf53
VervetKO_01136	AAGATCTGCACCACACTCCG	C11orf53
VervetKO_01137	TGACGTCTACACCTCCAGCG	C11orf53
VervetKO_01138	TCTTGTTCCGATACACCGAC	MTNR1A
VervetKO_01139	CAACCTGCTGGTCATCCTGT	MTNR1A
VervetKO_01140	ACACCGACAGGATGACCAGC	MTNR1A
VervetKO_01141	TGTATCGGAACAAGAAGCTC	MTNR1A
VervetKO_01142	CATCTGGGAGAGATCACCCT	SULT2A1
VervetKO_01143	TAGGCATCCAGCCGTGAATG	SULT2A1
VervetKO_01144	TCTGCCTGATTCACTCCAAG	SULT2A1
VervetKO_01145	GTACATGCATCGATGAGAAG	EDDM3A
VervetKO_01146	CTGCCTGATTCACTCCAAGG	SULT2A1
VervetKO_01147	TTATCGTGTGAAAGTCCGAG	FAT1
VervetKO_01148	GGATACCCCAGAAGGCCGCG	FAT1
VervetKO_01149	ATCCTCAGAGTATAAACCCG	FAT1
VervetKO_01150	ACTACCGTGGAGAACAGCTG	FAT1
VervetKO_01151	CCCAGACGTCTATGCCCGCG	CRX
VervetKO_01152	CTTCACCCGGAGCCAACTGG	CRX
VervetKO_01153	AGACGTCTATGCCCGCGAGG	CRX
VervetKO_01154	CCCGAGTCCAGGGTTCAGGT	CRX
VervetKO_01155	TCCCCTCAAAATCTTCGCCA	ARHGAP20
VervetKO_01156	CGTACATGCATCGATGAGAA	EDDM3A
VervetKO_01157	CTTACAGTTATCCCTAGCAA	ARHGAP20
VervetKO_01158	GGCACAATTCCCAATGTCCT	ARHGAP20
VervetKO_01159	GTGGCCACAAAGTTCACTGT	ARHGAP20
VervetKO_01160	CATCTGAGGATCCTACCCAG	F11
VervetKO_01161	TACTGAAGCACACCCGAACG	F11
VervetKO_01162	TGAAGAGCAGACATCGTGGG	F11
VervetKO_01163	TTGTGGCGTACGTGAAAAAG	F11
VervetKO_01164	GGTGAAACATTAACAACCAA	FDX1
VervetKO_01165	GTCCACTTTATAAACCGTGA	FDX1
VervetKO_01166	GTTAGATGCAATCACTGATG	FDX1
VervetKO_01167	GCGTACATGCATCGATGAGA	EDDM3A
VervetKO_01168	GGTGACAGGTTGAACAAGCC	FDX1
VervetKO_01169	CAAGACTCACGATGTCCAGG	ENSCSAG00000002926
VervetKO_01170	CATCTCGGGTTATAAAAGGT	ENSCSAG00000002926
VervetKO_01171	CATTACTTCAAAGAACCCGG	ENSCSAG00000002926
VervetKO_01172	ATAACCCGAGATGCCCAACG	ENSCSAG00000002926
VervetKO_01173	AAGTCAGAGCCGTCCAATGG	BTBD11
VervetKO_01174	CGGACGCAGGCATACATCAG	BTBD11
VervetKO_01175	AGGCTCGGTGGAGCACGGCG	BTBD11
VervetKO_01176	GTTAGTTTGCTGTTGGAGCG	BTBD11
VervetKO_01177	TTCGCCGGCTCCTCCAACGT	CRY1
VervetKO_01178	AGCACGTCTTCATCCATGAG	RNASE12
VervetKO_01179	CCAACGTGGGCATCAACAGG	CRY1
VervetKO_01180	AGGATCATAGAACTCAATGG	CRY1
VervetKO_01181	TTGGAGGAGCCGGCGAACCA	CRY1
VervetKO_01183	TGGAGACCGTCTCAACGTGG	ENSCSAG00000002929
VervetKO_01184	TGCTTAGATGCCCACCTGCG	ENSCSAG00000002929
VervetKO_01186	TGGTCAACCTCCAACCCCAG	NOP53
VervetKO_01187	CGGCTACAGGAGCGCACGAG	NOP53
VervetKO_01188	CCAACGCCAAGAAGCTCAGG	NOP53
VervetKO_01189	GTACCACTATTTCACCACAG	RNASE12
VervetKO_01190	GTCGTAGAAAGGCCGCTCCA	NOP53
VervetKO_01191	GTTACAGCTGTGCCTTCCGT	TMEM263
VervetKO_01192	GATGTATACTTACCTTCTGG	TMEM263
VervetKO_01193	AATCCAAGCCACACCACCAA	TMEM263
VervetKO_01194	TGAAGATACCCCCAGTCACA	TMEM263
VervetKO_01195	CGTGGAAGATCGAGTCACAA	KLKB1
VervetKO_01196	TTACGTTCTATACGAACGCG	KLKB1
VervetKO_01197	TATAAAGGTGCTGAATAACG	KLKB1
VervetKO_01198	TCCCTTTATAAATGTCTCGG	KLKB1
VervetKO_01199	CGGCCTTGTTGAGCACTACG	EHD2
VervetKO_01200	AACCTTAGAACACTTGCATG	RNASE12
VervetKO_01201	GATCTCCGACGAGTTCTCGG	EHD2
VervetKO_01202	GGCACCCGACAGGATACCCG	EHD2
VervetKO_01203	GATCCGCGTAGTGCTCAACA	EHD2
VervetKO_01204	GTCCTACTTCCGCACCATCG	multiKO_KRT37_KRT38
VervetKO_01205	TGGTAGAGGCGGACCAGTGT	multiKO_KRT37_KRT38
VervetKO_01206	CTGGCGGTTGGTCTCCACCA	KRT37
VervetKO_01207	CCAAGGGAGTCGATCCCACG	KRT37
VervetKO_01208	GCATTATAAAGGGCCACCAT	CYP4V2
VervetKO_01209	GCAGATCATTCAGTACACAG	CYP4V2
VervetKO_01210	CATACCTTGTAAGAAGTCCT	CYP4V2
VervetKO_01211	ATGATGTTCCCGTTCCTGCA	RNASE12
VervetKO_01212	GCAGCGCGTGGCCCACCAGT	CYP4V2
VervetKO_01213	CGGGGCGCTGACTATGACCG	BICRA
VervetKO_01214	TGACCTCCTGGATAATCCCG	BICRA
VervetKO_01215	ACAGAACCTGACGTTCATGG	BICRA
VervetKO_01216	GAAGTCTAGGTCCACACTGG	BICRA
VervetKO_01217	TGGACTTGGAGGGATCTGCG	ENSCSAG00000002936
VervetKO_01218	ACGGCAGACCCAGTTAGGTG	ENSCSAG00000002936
VervetKO_01219	AGATGATCACCAAGTCGCAG	ENSCSAG00000002936
VervetKO_01220	ACGAGACGAGACGCAAAGGG	ENSCSAG00000002936
VervetKO_01221	GCATGTTCCACTTACCGCTG	RDX
VervetKO_01222	TCAGCGTATCCACCCGACGC	ENSCSAG00000000349
VervetKO_01223	ATGATAGACTCCTACCCCAG	RDX
VervetKO_01224	GAAAACAGTTGGTTTGCGTG	RDX
VervetKO_01225	CCCTTATTGATTCTCAGACG	RDX
VervetKO_01226	AGCCCGGTTCTCACCCAAAG	NAPA
VervetKO_01227	CAGTCCGCAGACTACTACAA	NAPA
VervetKO_01228	CACAGAGGTCCTCACCTTGG	NAPA
VervetKO_01229	AATCGAGATCTACACAGACA	NAPA
VervetKO_01232	CCTACGCCAGCTGGTAGAGG	KRT38
VervetKO_01233	GGATTCCCTCTTCTGAAGGG	OR6K3
VervetKO_01234	GGCAGAAGGTCCTACCGCAG	multiKO_ENSCSAG00000000349_ENSCSAG00000018435
VervetKO_01235	ACCGCCAGGATTTAGAACAG	KRT38
VervetKO_01236	CTGAGCCTGCCCACTGACGA	FAM149A
VervetKO_01237	GAGTCTGCTGGCCGAATGCG	FAM149A
VervetKO_01238	CGGGGGTCTGTGGACCTCGG	FAM149A
VervetKO_01239	GAAGGCGTCCAGCATCTCCA	FAM149A
VervetKO_01240	CAAGCAGATGGCTTAGTCCG	ENSCSAG00000002943
VervetKO_01241	GAACTAGTTTAGAAGAGCCC	ENSCSAG00000002943
VervetKO_01242	CTTCTAAACTAGTTCCAGTG	ENSCSAG00000002943
VervetKO_01243	GTTCACATCTAGTAAGATGG	ENSCSAG00000002943
VervetKO_01244	GAGATAGCTCATTGTGCTGG	TLR3
VervetKO_01245	GTGGATACGCTGAGCGAAAG	multiKO_ENSCSAG00000000349_ENSCSAG00000018435
VervetKO_01246	GCTATATCTTGTAAAATTGG	TLR3
VervetKO_01247	GTACCTGAGTTAACTTCAGG	TLR3
VervetKO_01248	CAACTAACTATCTTGGATGT	TLR3
VervetKO_01249	CCGACAGAAAATCCGGCCAG	KPTN
VervetKO_01250	AGTTCAACTACATTCCCGGT	KPTN
VervetKO_01251	AACAAGTCACCCCCCAAGCG	KPTN
VervetKO_01252	GGGGCCTTGTCCGCTGCGCG	KPTN
VervetKO_01253	TTGCTGCCATCAATAACTAT	ZC3H12C
VervetKO_01254	GCTCACCTAGGACATGACCT	ZC3H12C
VervetKO_01255	TGTGTCCAATGATAACTACA	ZC3H12C
VervetKO_01256	ACCATAAATAGCTAACACCA	ENSCSAG00000000349
VervetKO_01257	GTGCAGCTGGACTTAACTGT	ZC3H12C
VervetKO_01258	GCGCAATTGTGACCTGATGT	RIC8B
VervetKO_01259	CGATTAGTAAACAATGACGA	RIC8B
VervetKO_01260	TTTGTCACATCCCTCAACGG	RIC8B
VervetKO_01261	ATGGCACAGTCCGTCTCCTG	RIC8B
VervetKO_01262	GTTTGTCCGGAAGAGAGCTG	DDX10
VervetKO_01263	CGGTACAGATATTGGACCTG	DDX10
VervetKO_01264	TATGAGAACTCCCAGCCCAT	DDX10
VervetKO_01265	TCGGTACAGATATTGGACCT	DDX10
VervetKO_01266	CTACGTGGACTACCGCACTG	SLC8A2
VervetKO_01267	TTACATTATAATGACCCCAA	RNASE11
VervetKO_01268	GGGCAACAGCACCTTCTACG	SLC8A2
VervetKO_01269	GGATCTGGATGACCTCGCGG	SLC8A2
VervetKO_01270	CGTGCTGCGCAGACACGCGG	SLC8A2
VervetKO_01271	GTCATCGAGGATCGGGACGG	MEIS3
VervetKO_01272	GGGCCTCTCAGAGCGAACCT	MEIS3
VervetKO_01273	GAGCAGACGTCGCCGCCGGG	MEIS3
VervetKO_01274	GTCCTCATTGAAGGAATCAG	MEIS3
VervetKO_01275	ACTTCAAAGCTCCCATCGCT	EXPH5
VervetKO_01276	ACTTACATACAGGCTAAGGA	EXPH5
VervetKO_01277	CACAGATGTGACGGCCACGC	EXPH5
VervetKO_01278	GTTACATTATAATGACCCCA	RNASE11
VervetKO_01279	GCTCCCCTCACAGGCACGGG	EXPH5
VervetKO_01280	GTTCGTTACAGACAGTCGAC	SORBS2
VervetKO_01281	ACAGACAGTCGACCGGCCGA	SORBS2
VervetKO_01282	CCCACAGCAATTAGAACGGT	SORBS2
VervetKO_01283	TTACCCAGGGATCGGGCCGG	SORBS2
VervetKO_01284	AGTCTTCTGGTGGTTAACTG	RFX4
VervetKO_01285	TCGGGTCCCGAGTCTTCTGG	RFX4
VervetKO_01286	TGCATATAGAGGGCACTGCG	RFX4
VervetKO_01287	ATGCCATAGTAATGGTACCT	RFX4
VervetKO_01288	GTGTCAGTATGAGACCATGG	KRT32
VervetKO_01289	AAGCAAACAGATCGTGCAAG	RNASE11
VervetKO_01290	GGACCGCCTTAACATTGAGG	KRT32
VervetKO_01291	GTGCCTCAAAAAGAACCATG	KRT32
VervetKO_01292	ACCCTAGTCAGGTCCACCGG	KRT32
VervetKO_01293	GCGACAGGATACCCTGCGCG	ENSCSAG00000002955
VervetKO_01294	CGGCGACAGGATACCCTGCG	ENSCSAG00000002955
VervetKO_01295	CTTACCTGGGCTCATCGCCG	ENSCSAG00000002955
VervetKO_01296	GGCGAACCCGGGATGCCTCG	ENSCSAG00000002955
VervetKO_01297	CCAGCCTTTGGTCATCACCA	PDLIM3
VervetKO_01298	CGGTACACATCCGACTCGGG	PDLIM3
VervetKO_01299	ATAGCCAGGATGACATCTCC	PDLIM3
VervetKO_01300	CTGTACAAACTTGCAGCTGG	RNASE11
VervetKO_01301	TCATCTGAGTACAATTGCAT	PDLIM3
VervetKO_01302	AATCCTCAGCTACTAGACGC	POGLUT3
VervetKO_01303	CTGCAGGCGGTCAACTCGGA	POGLUT3
VervetKO_01304	AGGTGCTGGTCAGCGCGCCG	POGLUT3
VervetKO_01305	GGCGGCCGGACACTACCTGG	POGLUT3
VervetKO_01306	GAAGCCAAAGGCCTACTCCG	CCDC110
VervetKO_01307	ATGAAGATACCTCTAGTCCT	CCDC110
VervetKO_01308	ATACCTCTAGTCCTCGGAGT	CCDC110
VervetKO_01309	TGACCTGTCCCCTATTCACC	CCDC110
VervetKO_01310	GTGGATATTGAATATACCCG	POLR3B
VervetKO_01311	GCTCGTCATATTGCATAAGG	RNASE9
VervetKO_01312	GTTCGTAATTACCTCATGAG	POLR3B
VervetKO_01313	TAAGAACAGGATCATCGTGG	POLR3B
VervetKO_01314	ATACTCTGCCCCTATCACAG	POLR3B
VervetKO_01315	GTACTACTCAGGAAGCCTGG	C11orf65
VervetKO_01316	ATCTTATAGTATATATCAGG	C11orf65
VervetKO_01317	GATGTGTTGACTTAGCCTCC	C11orf65
VervetKO_01318	TCAACACATCGTGAAACTCT	C11orf65
VervetKO_01319	GGCTACTGGCAACATCGTGG	TCP11L2
VervetKO_01320	AAAGGCTACTGGCAACATCG	TCP11L2
VervetKO_01321	CTGATATCGTTATCTCGCAC	TCP11L2
VervetKO_01322	CAGAAGCATTGGAAATACCG	RNASE9
VervetKO_01323	GCAACATCGTGGAGGTGCTG	TCP11L2
VervetKO_01324	AGTAAACAGATGCTACCTGG	C4orf47
VervetKO_01325	GTGCTCCTTTAAGTAAACGA	C4orf47
VervetKO_01326	GCAATGTCAGACCTTCAGGC	C4orf47
VervetKO_01327	AAAGCCTTCTTCCCTAGTAG	C4orf47
VervetKO_01328	AGGGTTTACTAGATGACCTG	CKAP4
VervetKO_01329	GGTGGGCACCCTTCTCCGAG	CKAP4
VervetKO_01330	GAAAGCGGCCGCCGCCACCA	CKAP4
VervetKO_01331	CCTGCGCGAGCAGGACGCCG	CKAP4
VervetKO_01332	ACCACAACAATATGTACCCA	ENSCSAG00000002964
VervetKO_01333	AGACGTGTCATTATCGAACC	RNASE9
VervetKO_01334	ACCCTGGGTACATATTGTTG	ENSCSAG00000002964
VervetKO_01335	TACCACAACAATATGTACCC	ENSCSAG00000002964
VervetKO_01336	GTGCACATTACAATGTCCCA	ENSCSAG00000002964
VervetKO_01337	CTTGTGACAATAGTGCACGG	NUAK1
VervetKO_01338	ACGATTACATCAGTGAGCGG	NUAK1
VervetKO_01339	TCGGCCCGAAAACCTCTCGG	NUAK1
VervetKO_01340	GGGTCTCCTGCAGCTCGTAG	NUAK1
VervetKO_01341	GAACTCCACCGCCACAAGCG	C12orf75
VervetKO_01342	GCCCGCGCCCGCGCTTGTGG	C12orf75
VervetKO_01343	AACTCCACCGCCACAAGCGC	C12orf75
VervetKO_01344	ATGGCTGTGTCCAAAACTGG	OR6K3
VervetKO_01345	GCAGCTCGTCATATTGCATA	RNASE9
VervetKO_01346	TCTGCCCGCGCCCGCGCTTG	C12orf75
VervetKO_01347	CGTTTGTCGGATCACGGCAA	UFSP2
VervetKO_01348	TGCTCTTGGTTCAAACATCA	UFSP2
VervetKO_01349	CAGGATCGGATAGATGACAA	UFSP2
VervetKO_01350	GCCATATATACACTGAACTG	UFSP2
VervetKO_01351	TGCCTGCAGGTATGAGACGG	KRT35
VervetKO_01352	ATGAGACGGAGGTGTCCCTG	KRT35
VervetKO_01353	TCGGTTCAGGTCAACAGGGG	KRT35
VervetKO_01354	CGTCCACCTCAACATTGAGC	KRT35
VervetKO_01355	GGAGCCTGTGCTCACCATCG	DHX34
VervetKO_01356	CCAGTATGCATTCATCCACG	RNASE10
VervetKO_01357	GGGTGACTGGACGCTGAGCG	DHX34
VervetKO_01358	CGGCCACTGGAGAGCGACCA	DHX34
VervetKO_01359	TCACCAATCACAACGTCCAC	DHX34
VervetKO_01360	AGGAGAAGCTCCACTACACA	ANKRD37
VervetKO_01361	CAGGACAAAAGCTCACCTCG	ANKRD37
VervetKO_01362	GGGCATCACTGGCTACAAGC	ANKRD37
VervetKO_01363	GTTGCTGGACTGCAACCCCG	ANKRD37
VervetKO_01364	TTGAACCATGTCTGCAACGG	APPL2
VervetKO_01365	TGATCTGGAAGCAGTAGCGC	APPL2
VervetKO_01366	AATCTGATGTGTCAGCCCAG	APPL2
VervetKO_01367	ATTGCCTGTGAGCTCGAGGG	RNASE10
VervetKO_01368	CGTGGACAAGCTCCTGCTAG	APPL2
VervetKO_01369	AGGTGTTAAACGATCCAATG	LRP2BP
VervetKO_01370	GATCCAATGAGGAAGCCGAA	LRP2BP
VervetKO_01371	TTTGCAGCTGCTTACAACCT	LRP2BP
VervetKO_01372	CGGGCTGTATTACTCAACCA	LRP2BP
VervetKO_01373	CTGGTGCCAGAACTTCCGAG	C5AR1
VervetKO_01374	GTCCACCAAGACACTCAAGG	C5AR1
VervetKO_01375	TTGGTGAAAAATCCTCCTGC	C5AR1
VervetKO_01376	TCTGGTGCCAGAACTTCCGA	C5AR1
VervetKO_01377	ACAGTGAAAGATTCATCTAG	ATM
VervetKO_01378	CATTGCCTGTGAGCTCGAGG	RNASE10
VervetKO_01379	TTCATTACCAAGCAGCATGG	ATM
VervetKO_01380	ATATCTCAGCAACAGTGGTT	ATM
VervetKO_01381	TGGTACACTTATACCCCTTG	ATM
VervetKO_01382	CATCCACGTGACTCAGTCTG	SNX25
VervetKO_01383	GAGACTGTACATCCTTTGAG	SNX25
VervetKO_01384	TGTAGTCTTGAAGCCGGTAG	SNX25
VervetKO_01385	GTGCTCTCGGTAGAAAGTAT	SNX25
VervetKO_01386	GTGTCACCAAACTTCTCACA	NPAT
VervetKO_01387	AGGATATATACAGTTGATGC	NPAT
VervetKO_01388	ACAAGCCGGGCTACGTCCGA	NPAT
VervetKO_01389	TCATTGCCTGTGAGCTCGAG	RNASE10
VervetKO_01390	AATACACTGTTTGACCTTGG	NPAT
VervetKO_01391	GCTGTGGCCTCGAGCACGAG	CCDC9
VervetKO_01392	CCGAATACGAGCGCAACCAG	CCDC9
VervetKO_01393	GGGACGCCGAGAAGACTGAT	CCDC9
VervetKO_01394	TGGCCAGTGGCGGCGCGAGT	CCDC9
VervetKO_01395	GCACTGTGATATAACTTTGG	CFAP97
VervetKO_01396	AGTTGATAAGGGACTTACGT	CFAP97
VervetKO_01397	AAGAGGTGAGACAGATCGAT	CFAP97
VervetKO_01398	AGATCGATCGGGAAAATCAG	CFAP97
VervetKO_01399	GTGCCTCAAGAAGAACCACG	KRT36
VervetKO_01400	GTGCTGATGATAGCCAACAG	ENSCSAG00000000354
VervetKO_01401	GGATCTCAACAAGATCCTGG	KRT36
VervetKO_01402	CCGACATCAACGGCCTGCGT	KRT36
VervetKO_01403	TGGGGATCGACTAAATGTGG	KRT36
VervetKO_01404	CCTGCATAATGCCTTAACTG	WASHC4
VervetKO_01405	TGTTACGAGGTGCTATGAAG	WASHC4
VervetKO_01406	CAGACTATGTATGAGCACTT	WASHC4
VervetKO_01407	TATAGAGGGCAGCCAACTGG	WASHC4
VervetKO_01408	GGGGAAGTAACGGATCACGT	SLC25A4
VervetKO_01409	CTACGACGAACAGTGTCGAA	SLC25A4
VervetKO_01410	CCTTCGACACTGTTCGTCGT	SLC25A4
VervetKO_01411	ACTAACCAAAGGCATAGCTG	ENSCSAG00000000354
VervetKO_01412	CCTACGACGAACAGTGTCGA	SLC25A4
VervetKO_01413	TCAACGCGCAGTACGAGCGG	ENSCSAG00000002981
VervetKO_01414	TGCTCCGCCAGCGAAAGCGA	ENSCSAG00000002981
VervetKO_01415	ACCTCAACGCGCAGTACGAG	ENSCSAG00000002981
VervetKO_01416	ACACTGCCGAGGGCACCAGG	ENSCSAG00000002981
VervetKO_01417	GGTACTGAACGGTCATCTCG	HELT
VervetKO_01418	CTATCACTTTATGCGAAACG	HELT
VervetKO_01419	TCCCGGAACTCTGCAAAAGG	HELT
VervetKO_01420	CAACGTTACCTGCTTCGCCA	HELT
VervetKO_01421	AATCCCCACTCACCTCCTCG	ENSCSAG00000002983
VervetKO_01422	CAGTAACACAGCTCAGGCAT	ENSCSAG00000000354
VervetKO_01423	ACCATTCCTCAGCATCCCGG	ENSCSAG00000002983
VervetKO_01424	CTACATGAGGAAGAACCACG	ENSCSAG00000002983
VervetKO_01425	AGTACGAGGCCATGGCAGAG	ENSCSAG00000002983
VervetKO_01426	GAGAGTGCCTGCCTAGCTTG	ENSCSAG00000002985
VervetKO_01427	TCATTGATACCCTAAACTTG	ENSCSAG00000002985
VervetKO_01428	GGAGAGTGCCTGCCTAGCTT	ENSCSAG00000002985
VervetKO_01429	GAGCTGGCCCCAAGCTAGGC	ENSCSAG00000002985
VervetKO_01430	TCAGAATCTCAACCCCATGG	SAE1
VervetKO_01431	GCCGACAAGAAGCACCCGGG	SAE1
VervetKO_01432	TGATTCTTCTGAGACAACGA	SAE1
VervetKO_01433	TTGGCACAGTAACACAGCTC	ENSCSAG00000000354
VervetKO_01434	GTGTCTGACTTGCTGCTCCA	SAE1
VervetKO_01435	TTACAACACTATCAACCCAA	ALDH1L2
VervetKO_01436	ATCTCACCAATTGATAGCAG	ALDH1L2
VervetKO_01437	AACATCCGCCAAAGAAGCGT	ALDH1L2
VervetKO_01438	ACCCGCTGAAAAGTACTGAG	ALDH1L2
VervetKO_01439	ACCAGGCCTCAGCATCCCGG	KRT15
VervetKO_01440	TGTGCATGATCTACAGACTG	KRT15
VervetKO_01441	GACCCGGGAGTTGTCGATGG	KRT15
VervetKO_01442	ACGTACCTTGTCCAGGTAGG	KRT15
VervetKO_01443	GATGCCAATGAACTGATCTG	ACSL1
VervetKO_01444	TAGCAGTGGTCTGATCTCTG	ENSCSAG00000000355
VervetKO_01445	GTAACGTACATAGTCAACAA	ACSL1
VervetKO_01446	GAAGGCCAAACTCTTACTAG	ACSL1
VervetKO_01447	TTCTACCAGTTCACTGCCGT	ACSL1
VervetKO_01448	CTGCACCTGGTCCAATACTG	C12orf45
VervetKO_01449	ACTTCCCACAGTATTGGACC	C12orf45
VervetKO_01450	AAGCAACTTGGGCTACCCTG	C12orf45
VervetKO_01451	CCGTGCCATCTGCGGGAGAA	C12orf45
VervetKO_01452	GGATGAAGAGGATTTCTACG	ZC3H4
VervetKO_01453	TCTGCAAGTACTTCGTGGAA	ZC3H4
VervetKO_01454	CGTGGAAGGGCGTTGCACCT	ZC3H4
VervetKO_01455	TGAGCAGAAGAGCATCTCCG	OR6K6
VervetKO_01456	CTGTGCAATGCATCCACCAA	ENSCSAG00000000355
VervetKO_01457	AGTCATCTGCAAGTACTTCG	ZC3H4
VervetKO_01458	ACGGTCCAGCTCGGACACTG	TMEM160
VervetKO_01459	AGTGTCCGAGCTGGACCGTG	TMEM160
VervetKO_01460	TGGCCCGTCTCCGCTTCCGG	TMEM160
VervetKO_01461	GAAAGGCGCACGAGACAGGT	TMEM160
VervetKO_01462	TGACATGCGAAGCCAATACG	KRT19
VervetKO_01463	GCGACTGGTACCAGAAGCAG	KRT19
VervetKO_01464	GGCTCTGCGTATGAGCGTGG	KRT19
VervetKO_01465	AATCCTGGAGTTCTCAATGG	KRT19
VervetKO_01466	GTATTCCAGTAACTGCACCG	PIEZO1
VervetKO_01467	GCAGAGATGACGATTCATGA	ENSCSAG00000000355
VervetKO_01468	GTGTGCCGGCATGTTCATCG	PIEZO1
VervetKO_01469	TGACTTCCACCGCAGGACAG	PIEZO1
VervetKO_01470	AGCCCTTGACGGTACACACA	PIEZO1
VervetKO_01471	TCGGTCACTTCTAAAAAGAC	CENPU
VervetKO_01472	TTAGAAGTGACCGACTCAGC	CENPU
VervetKO_01473	AGAAGTAAAGCCGTAGGCTC	CENPU
VervetKO_01474	ATAGCTGTGCTATGTAAAGG	CENPU
VervetKO_01475	TCGCCAAAACTAGCAGCAAT	SLC41A2
VervetKO_01476	AGGGAACTTGGAAATGACGT	SLC41A2
VervetKO_01477	ATAATGGTTGGGGTTATCGT	SLC41A2
VervetKO_01478	TGATAAGGATATTTCCCGGT	ENSCSAG00000000355
VervetKO_01479	TGGCAACCTGGCTTTAAAGC	SLC41A2
VervetKO_01480	AGAGGATCAACACCATACGG	ACAT1
VervetKO_01481	AGTGCTACAAGAACACCCAT	ACAT1
VervetKO_01482	GCCTCTCAAAGTCTTATGTG	ACAT1
VervetKO_01483	AGGATCAACACCATACGGTG	ACAT1
VervetKO_01484	TCGAGATGGAGCAAAACCTG	KRT9
VervetKO_01485	GATAACCCAGATCGAGAATG	KRT9
VervetKO_01486	GCAGTATGAGACTCTGCAGG	KRT9
VervetKO_01487	GGTGCTGGACAATCTGACCA	KRT9
VervetKO_01488	CAGTCTTGGTCTATACACTG	PRIMPOL
VervetKO_01489	GGTCAAAGGCCATCACAACA	ENSCSAG00000000356
VervetKO_01490	ACCAAGACTGTCCAAGCCAG	PRIMPOL
VervetKO_01491	GATGGTTGCATTACTCATCG	PRIMPOL
VervetKO_01492	GTAGTTGTGAAGAATAACGT	PRIMPOL
VervetKO_01493	GGGATTCCTCCGCATGACTG	CHST11
VervetKO_01494	GCGGAGGAATCCCTTTGGTG	CHST11
VervetKO_01495	GATGAACAGAATCTGCCGGA	CHST11
VervetKO_01496	GCAGCAGATGTCCACACCAA	CHST11
VervetKO_01497	GCAGATTCTCACGGCCACAG	KRT14
VervetKO_01498	GACAGAGGAGCTGAACCGCG	multiKO_KRT14_KRT17
VervetKO_01499	GACGTTGGCATTGTCCACTG	KRT14
VervetKO_01500	GGACCACCTGGATAATGGAG	ENSCSAG00000000356
VervetKO_01501	GAATGGTTCTTCACCAAGGT	KRT14
VervetKO_01502	TGTTGATGCAGCAAACCTCA	CASP3
VervetKO_01503	CAAGGAATGGCATCTCGGTC	CASP3
VervetKO_01504	GTGTCATAAAATCCCAGTGG	CASP3
VervetKO_01505	ATTGTGGAATTGATGCGTAA	CASP3
VervetKO_01506	ACGAGCATGAACTGGCCCTG	KRT16
VervetKO_01507	CTACCTGAGGAAGAACCATG	KRT16
VervetKO_01508	GGAGCTCCGTCACCTCACTG	KRT16
VervetKO_01509	GGGTCAGCTCATCCAACACC	KRT16
VervetKO_01510	GTTTATTAAGCAAGCACAGG	CUL5
VervetKO_01511	AGGCCAGCTTGATGACCTGT	ENSCSAG00000000356
VervetKO_01512	GGAAGACAGTATTGTTCGAA	CUL5
VervetKO_01513	GGAATGCTGTGTAAATGCCC	CUL5
VervetKO_01514	ACTATCTTAGCTGAGTGCCA	CUL5
VervetKO_01515	GGGGCTACCGAGTAGCTCTG	TXNRD1
VervetKO_01516	GTAACGTGGTCTTTCACCAG	TXNRD1
VervetKO_01517	CAACGACCAGGGTCTTACCC	TXNRD1
VervetKO_01518	ATAGGATGCTCCAACGACCA	TXNRD1
VervetKO_01519	GTACTGGCTATAGTCACGGG	KRT17
VervetKO_01520	GTGACTATAGCCAGTACCAC	KRT17
VervetKO_01522	TGCATCCTACTCCTTCATTG	ENSCSAG00000000356
VervetKO_01523	GATGTTGGCATTGTCCACGG	KRT17
VervetKO_01524	AGACCCTTACTACTGTCCAA	ENSCSAG00000003007
VervetKO_01525	AAGACCCTTACTACTGTCCA	ENSCSAG00000003007
VervetKO_01526	CCCATAGCTTACCGAAAGAG	ENSCSAG00000003007
VervetKO_01527	CGTAATCATCAGCGATCCCT	ENSCSAG00000003007
VervetKO_01528	GTTGCTCCAGCACCTCCGAG	NPAS1
VervetKO_01529	GGTGACGCTGAGGCGCACGA	NPAS1
VervetKO_01530	TCACCCTGGGGACCACTCGG	NPAS1
VervetKO_01531	CTTCGACTACATTCACCCTG	NPAS1
VervetKO_01532	GGAGAAGAAGTCCACGCCGA	RAB39A
VervetKO_01533	ACGAGAGCAACACACACCTG	OR4K2
VervetKO_01534	GTTCCGCCTCATCGTGATCG	RAB39A
VervetKO_01535	AGTCCCCGATCACGATGAGG	RAB39A
VervetKO_01536	GTGATCGGGGACTCCACCGT	RAB39A
VervetKO_01537	TGCCATACCTCAAACGGGAA	NFYB
VervetKO_01538	TAACATCTGAGGCAAGCGAA	NFYB
VervetKO_01539	CTTAGGCTTTGACAGTTACG	NFYB
VervetKO_01540	GCTGGCTTAATAACCACAGA	NFYB
VervetKO_01541	AGCAGCTCCTACCTGCCACG	GAST
VervetKO_01542	GCCCAGTCTTTCACCACCGA	GAST
VervetKO_01543	GGTTCTCATCCTCGGCACTG	GAST
VervetKO_01544	CCAATTGGAACACCACAGGA	OR4K2
VervetKO_01545	GCCTATGGATGGATGGACTT	GAST
VervetKO_01546	ACTGGGCAATCCATACAGGT	IRF2
VervetKO_01547	GCCTAGCCGCATGCATCCAG	IRF2
VervetKO_01548	CAGCATTCGGTAGACCCTGA	IRF2
VervetKO_01549	ACCTGATCCCAAAACGTGGA	IRF2
VervetKO_01550	TCATCTGATGGACTTCACAG	ENPP6
VervetKO_01551	ATACCATGAGCGCATCGACG	ENPP6
VervetKO_01552	TCTGACCCGTTCCACCAGAG	ENPP6
VervetKO_01553	GATGATCGGGAACTACATGT	ENPP6
VervetKO_01554	CACGACAGAGCCATCAACAC	SLC35F2
VervetKO_01555	GTGAAGCATCATTCTTCCCG	OR4K2
VervetKO_01556	GTGCAGACATACTAGCAGGG	SLC35F2
VervetKO_01557	TTGGTGCAGACATACTAGCA	SLC35F2
VervetKO_01558	TAGTATGTCTGCACCAACCA	SLC35F2
VervetKO_01559	GTCTCAGTTTATTCCACTCG	STOX2
VervetKO_01560	TGAACACGCTGGTACGGGAG	STOX2
VervetKO_01561	CCTGCACAAGCGCTTCCCCG	STOX2
VervetKO_01562	GGCCATCTCAGCAATGAACT	STOX2
VervetKO_01563	ATCAAGCTGCACACCACCAG	ENSCSAG00000003016
VervetKO_01564	CGCCGCCATCAACGCCTCGG	ENSCSAG00000003016
VervetKO_01565	CGAAAATGCCCCCAACAAGG	ENSCSAG00000003016
VervetKO_01566	CTGCACAGATACATCCCTAG	OR6K6
VervetKO_01567	CTCTTTATGATCTCAACAAG	OR4K2
VervetKO_01568	GCTGGCGTCGGCGCTCGGAG	ENSCSAG00000003016
VervetKO_01569	TTAGAAATCCGAGATTCCAG	ELMOD1
VervetKO_01570	AATCTCGGATTTCTAAGCAG	ELMOD1
VervetKO_01571	CTTGAAGCCCAATACTCCAC	ELMOD1
VervetKO_01572	GCATATAATCTACTGATCAG	ELMOD1
VervetKO_01573	CAGCGAAAGACAAGTATGAG	ARHGAP35
VervetKO_01574	AGCGAGATCCAATGTAAACG	ARHGAP35
VervetKO_01575	AGTGTGACGAAGGTGTTGAG	ARHGAP35
VervetKO_01576	GTCCTGACTAAGTGTGACGA	ARHGAP35
VervetKO_01577	CCTCCTGGTAGAGACACGGG	ENSCSAG00000003020
VervetKO_01578	CAGGCAAGTTTGGTCACCCG	OR4K5
VervetKO_01579	AGGAGGACCCCACAGTACGG	ENSCSAG00000003020
VervetKO_01580	GATGCTCTAATACTGAAGTG	ENSCSAG00000003020
VervetKO_01581	CCTCCCGTGTCTCTACCAGG	ENSCSAG00000003020
VervetKO_01582	GAACAGGACCGACTCCACAG	JUP
VervetKO_01583	CAGGAGCAGGTTATGCAGCG	JUP
VervetKO_01584	CACGTCCGAGAGGTTGCGCA	JUP
VervetKO_01585	GCTTTGTGGCCACGTCCGAG	JUP
VervetKO_01586	GTGATTATCGGAGTGAAGGG	TRAPPC11
VervetKO_01587	CTGAGCAATTGCATCCAATG	TRAPPC11
VervetKO_01588	CAGCATACTACGCCCAGGAG	TRAPPC11
VervetKO_01589	TGGTATCAAAAGTCACTGTG	OR4K5
VervetKO_01590	AATCCTTTAATTGGGCCATG	TRAPPC11
VervetKO_01591	TGTAGAGCTTCACAGCCCGG	P3H4
VervetKO_01592	AAGTACCTCAACTACTACCG	P3H4
VervetKO_01593	AGTACCTCAACTACTACCGG	P3H4
VervetKO_01594	GCTGTGAAGCTCTACAACAG	P3H4
VervetKO_01595	AGAGCACCGAAGCACCGACG	CTU2
VervetKO_01596	GAGCACCGAAGCACCGACGG	CTU2
VervetKO_01597	TGAAGGCCTCCATCAGCCGG	CTU2
VervetKO_01598	CATGACCTTAGAGTAGCCGT	CTU2
VervetKO_01599	TGGTACAGACCTGAACCAGG	STRN4
VervetKO_01600	ATGTGATCATCATGAGCCGA	OR4K5
VervetKO_01601	CAGACACCATCCTCGACATG	STRN4
VervetKO_01602	TTGGTACAGACCTGAACCAG	STRN4
VervetKO_01603	CCAGGGTGACCGATTCCACG	STRN4
VervetKO_01604	AAACAATGTATAGGTCATCG	RWDD4
VervetKO_01605	GAGTATATTAGCCAAGCTGC	RWDD4
VervetKO_01606	TATAGGTCATCGCGGTTCCC	RWDD4
VervetKO_01607	GCGTTCATAGATAGAATTGG	RWDD4
VervetKO_01608	GCAGGACTACCTTGAGTGCG	ING2
VervetKO_01609	GCAGCGACTCCACGCACTCA	ING2
VervetKO_01610	TGGACAACAAATATCAAGGT	ING2
VervetKO_01611	TGTCTTGGTAACGATATCCT	OR4K5
VervetKO_01612	ACGTTCCTCTGCATGTCGTG	ING2
VervetKO_01613	GAATGTGTGTCAATATGAGC	ALKBH8
VervetKO_01614	GTCCACATTTCTCTAAAACC	ALKBH8
VervetKO_01615	ATCACCAGCAAACTCCGACG	ALKBH8
VervetKO_01616	CCATAAATCAGTATGAACCT	ALKBH8
VervetKO_01617	GGCACTTACGATACCTACGT	FKBP10
VervetKO_01618	AAGTAGAGGGTGGCATCCGG	FKBP10
VervetKO_01619	TGGGCATGTGTGTCAACGAG	FKBP10
VervetKO_01620	AGTCCCCGGCCACGGCTCTG	FKBP10
VervetKO_01621	TGCGGAGCAAAAAATCCCGG	CDKN2AIP
VervetKO_01622	ACGGTACAATTATGAACCAG	OR4K1
VervetKO_01623	AGCTTCATCCGTGCTAGCGG	CDKN2AIP
VervetKO_01624	GGCAGCTTCATCCGTGCTAG	CDKN2AIP
VervetKO_01625	GGAGCAAAAAATCCCGGCGG	CDKN2AIP
VervetKO_01626	GCAGTCATTAGGGACACGGG	PRKD2
VervetKO_01627	TGTCCCTAATGACTGCCTGG	PRKD2
VervetKO_01628	CCCGGTAGGAGTGCACCGTG	PRKD2
VervetKO_01629	CATCCCCAACAACTGTAGTG	PRKD2
VervetKO_01630	TAATAGCAAGATCATCAGTG	NT5C3B
VervetKO_01631	ATTGGACTCTCTAACCACCT	NT5C3B
VervetKO_01632	CAATTGAGATCGACCCACAC	NT5C3B
VervetKO_01633	GCAAGCCAGCTCTATCACCA	OR4K1
VervetKO_01634	GGAGAAGCTACCTCATATGG	NT5C3B
VervetKO_01635	GACACACTACAGTCCTCGGG	CWF19L2
VervetKO_01636	CTCAGTAAGAGACCGTACGT	CWF19L2
VervetKO_01637	GTGCGAAGAATATCGAAGAG	CWF19L2
VervetKO_01638	TCGTCAGTACTGCTTTCCAG	CWF19L2
VervetKO_01639	TACCTAAGTCAAGCTGCCAT	HCFC2
VervetKO_01640	TGCCAATTGCAACAGCGCAG	HCFC2
VervetKO_01641	CATCTCCATTCACAATCATG	HCFC2
VervetKO_01642	CTGAGAATCTGATACTAGGG	HCFC2
VervetKO_01643	ACATCGACCACAACACCAGG	WWC2
VervetKO_01644	ATTCTGTGGTCCCAATGAGG	OR4K1
VervetKO_01645	TCTACATCGACCACAACACC	WWC2
VervetKO_01646	GTTGGGGATGAGCTGCCGTG	WWC2
VervetKO_01647	TGTAGTAGACACCAATCTGA	WWC2
VervetKO_01648	GCAACGTCTGGAGTGCATCG	KLHL10
VervetKO_01649	ATTGTCTGGTGTGATAGGCA	KLHL10
VervetKO_01650	AACATCATGGGTATCGTCAG	KLHL10
VervetKO_01651	CATGATGTTAAACTGATCCG	KLHL10
VervetKO_01652	TCGCTGGCATAGATACCCCG	DACT3
VervetKO_01653	CCAGTGTAACTCGCAGAGCC	DACT3
VervetKO_01654	CCGGGCTCTGCGAGTTACAC	DACT3
VervetKO_01655	GTCTATGTGACATCAGTGCT	OR4K1
VervetKO_01656	GCCGCAGCGCCTGCTGCACG	DACT3
VervetKO_01657	TCGCAGTAGGACCCTTTCGA	GUCY1A2
VervetKO_01658	TATCCAAAAATCCACACTGG	GUCY1A2
VervetKO_01659	TGTCTGAGAGATGTAGCCCT	GUCY1A2
VervetKO_01660	AACCAAAATGACATCTCGGG	GUCY1A2
VervetKO_01661	CCGCAGCGACCCCAACCGCG	RNF166
VervetKO_01662	GATAGACCTCCAGGCAGATG	RNF166
VervetKO_01663	TCCTACAAAGCGCCCTGTCG	RNF166
VervetKO_01664	TGTGCCCTGCAGGTTCTGCG	RNF166
VervetKO_01665	GCAGTGATGACCTATTGCCT	DCTD
VervetKO_01666	CGAGCACAACACATACACGG	OR4K15
VervetKO_01667	TAAAACATGCCCTACCGTAT	DCTD
VervetKO_01668	CTGGACACCAAATACCCATA	DCTD
VervetKO_01669	CACCAAATACCCATACGGTA	DCTD
VervetKO_01670	AGTGAACATCGACCGCATGA	GNG8
VervetKO_01671	GATTGCCGAGGCCCGCAAGA	GNG8
VervetKO_01672	GGTGACGCCAGTACCCGCCG	GNG8
VervetKO_01673	GCATGCCAAAGATGACCCGC	GNG8
VervetKO_01674	CAGGGGCGTGAAGTACTCGG	KLHL11
VervetKO_01675	GTTATCGAGTACATGTACAC	KLHL11
VervetKO_01676	TTATCGAGTACATGTACACC	KLHL11
VervetKO_01677	GGTATAGCAGATCTCCAGGA	OR6K6
VervetKO_01678	ATTGACTGCTCACATCACTG	OR4K15
VervetKO_01679	GCATCTCCACCCGTCCCGAG	KLHL11
VervetKO_01680	AAATCCTAGTCCAACACCAA	AASDHPPT
VervetKO_01681	ACGTTTGTTCCTGGATGGAG	AASDHPPT
VervetKO_01682	AAAGCCATTGGTGTTGGACT	AASDHPPT
VervetKO_01683	TAAGGATGAATGGACTCAGC	AASDHPPT
VervetKO_01684	CGAAGGCATCGCACAGCGCG	PTGIR
VervetKO_01685	CGCCAGCAGAAGCGCCACCA	PTGIR
VervetKO_01686	CCAGCACCGCGAAGGCCGAG	PTGIR
VervetKO_01687	GCTTCTGCTGGCGGTACATG	PTGIR
VervetKO_01688	CTAACACACAACGATGACAT	KBTBD3
VervetKO_01689	CAGGCTAACTTGGTCACTAG	OR4K15
VervetKO_01690	GCTAACACACAACGATGACA	KBTBD3
VervetKO_01691	TCTGTTAGCCCATTACCCAG	KBTBD3
VervetKO_01692	AGCCATAACTGATGTATGCA	KBTBD3
VervetKO_01693	AGATCAGACCAGACTCATCG	GLT8D2
VervetKO_01694	GCTGCAGCACAAATCACCAC	GLT8D2
VervetKO_01695	TGTTCTATGTAGTGGGACTC	GLT8D2
VervetKO_01696	ACTCCACAATTAACCCCCTG	GLT8D2
VervetKO_01697	CCGCAGATCTTACAGGTGCA	SNAI3
VervetKO_01698	CACCTGCAAGTACTGCGACA	SNAI3
VervetKO_01699	TGTGCATCTTGAGGGCACCC	multiKO_SNAI3_SNAI1
VervetKO_01700	CTAACTTGGTCACTAGAGGA	OR4K15
VervetKO_01701	GGCCCATCTGCAAACGCACT	SNAI3
VervetKO_01702	TCATAAGTGCTCGCCAGTCA	MSANTD4
VervetKO_01703	AATTAACGTGATGAAGCGAA	MSANTD4
VervetKO_01704	CGTGATGAAGCGAATGGCTT	MSANTD4
VervetKO_01705	TGCAGGTGGATCCTTAACTG	MSANTD4
VervetKO_01706	AGATGGCACTATCACCACCA	CALM3
VervetKO_01707	GCTGCAGGATATGATCAATG	CALM3
VervetKO_01708	GCAGGATATGATCAATGAGG	CALM3
VervetKO_01709	CTATCACCACCAAGGAGTTG	CALM3
VervetKO_01710	CAGTCACCTGTACACGACAG	ACLY
VervetKO_01711	AGAAGCTGTCTACCTCACTG	OR4K14
VervetKO_01712	CGGGCGGGAGGCATATCCAG	ACLY
VervetKO_01713	AGACCTAGATGCCAAAAGTG	ACLY
VervetKO_01714	GACACCCCCTAGATCACAGA	ACLY
VervetKO_01715	CTAGGTAGTGGCCGAGTAGG	TENM3
VervetKO_01716	GATCTCCAGAAGATCCCGGG	TENM3
VervetKO_01717	GATAGGGTGTTTCTAGGTAG	TENM3
VervetKO_01718	CTGTTTATTCACCGCCTACT	TENM3
VervetKO_01719	GCATCCTGTATCAAGATGGA	ENSCSAG00000003051
VervetKO_01720	CGAAGATTAATGCCTGACAG	ENSCSAG00000003051
VervetKO_01721	GAACCCGCAGAAATTCCAGA	ENSCSAG00000003051
VervetKO_01722	CCCCAGCAGGAAGTACATAG	OR4K14
VervetKO_01723	TGGGCCATCCATCTTGATAC	ENSCSAG00000003051
VervetKO_01724	TGGATGATCATACTTTACCA	TDG
VervetKO_01725	GTTTATGTCAGGGCTCAGCG	TDG
VervetKO_01726	TACAAAGGGCATCATTACCC	TDG
VervetKO_01727	ATGGTGGAAAGGACGACACC	TDG
VervetKO_01728	GGTCTGTAGAGACCCTACCC	PNMA8A
VervetKO_01729	CTGTGACCAATAAGGACCTG	PNMA8A
VervetKO_01730	TGTCATCTCCTCGAACTCAG	PNMA8A
VervetKO_01731	GCTCCAGCCTTGCGAACCAA	PNMA8A
VervetKO_01732	CTTGGCCCGTGTCTACGGCG	MVD
VervetKO_01733	CAAGTTTGATCACCAGAGGG	OR4K14
VervetKO_01734	CCCGGCGAGCCACTTCTGAG	MVD
VervetKO_01735	CTCTCAGAAGTGGCTCGCCG	MVD
VervetKO_01736	ATCGGTGAACAACTTCCCCA	MVD
VervetKO_01737	GGCGAGCGGCTCTACCTGTG	TTC25
VervetKO_01738	AGAGGGAAAGGTGCTTCGCG	TTC25
VervetKO_01739	GCCTCGATGATAGAATACCA	TTC25
VervetKO_01740	GCCTTGGTATTCTATCATCG	TTC25
VervetKO_01741	GGTGCACAGATACTACCGAC	C12orf73
VervetKO_01742	GTGGACGTGGGCACGCCCGC	C12orf73
VervetKO_01743	GGTGGACGTGGGCACGCCCG	C12orf73
VervetKO_01744	ACCTTACTGTGGCCCCAGTG	OR4K14
VervetKO_01745	CCGCACTCACCAGCTCCGGT	C12orf73
VervetKO_01746	GGGCCCGAACAGCTTCACCA	CYBA
VervetKO_01747	GTAGGCACCAAAGTACCACT	CYBA
VervetKO_01748	ACAGAAGTACATGACCTCCG	CYBA
VervetKO_01749	ACGTAGTAATTCCTGGTGAG	CYBA
VervetKO_01750	CAAGAATTCTGATATCCCGG	CNP
VervetKO_01751	TAGATGACACCAACCACGAG	CNP
VervetKO_01752	TAGAGCCCAAGACGGCATGG	CNP
VervetKO_01753	CGACCAGTACCAGTACCAGG	CNP
VervetKO_01754	GTCTCAATGTTGTCCACATG	GRIA4
VervetKO_01755	ATGCAAGTTTAATAACCCGA	ENSCSAG00000000362
VervetKO_01756	AAGAGTGCTCCTCGTAACGA	GRIA4
VervetKO_01757	TAACACCAGCCCCAATGCGT	GRIA4
VervetKO_01758	GCATGTCAGCGCTATATGTG	GRIA4
VervetKO_01759	ACACTGCTCTGTCTCACACG	AGA
VervetKO_01760	GGATTTGATTAACAGCGTGG	AGA
VervetKO_01761	ATTGCCAGCCAAATTATTGG	AGA
VervetKO_01762	CCAGATCCCTCAAAATACTG	AGA
VervetKO_01763	GGACCGCTATCCACAAAAGC	IL17C
VervetKO_01764	TCACCCTGGAGATACCGGTG	IL17C
VervetKO_01765	CCGCAGTGTGGACACAGACG	IL17C
VervetKO_01766	CATGCAAGTTTAATAACCCG	ENSCSAG00000000362
VervetKO_01767	CAGCTGCGCTCAACTCCGTG	IL17C
VervetKO_01768	AAGTTTGAAGGACAAACCGA	multiKO_ENSCSAG00000003063_CASP1
VervetKO_01769	GTGATGCAAATATGGCATGC	ENSCSAG00000003063
VervetKO_01770	CAACACTGCTACAAAATCTG	ENSCSAG00000003063
VervetKO_01771	GGAGCTGAGGTTGACATCAT	ENSCSAG00000003063
VervetKO_01772	CGAGCACAAGCGCTCCGTGG	PPP5C
VervetKO_01773	ACATAGGGGTTGGTCTCCGA	PPP5C
VervetKO_01774	TGCCATCAAGTTCTACAGCC	PPP5C
VervetKO_01775	AGCGGACCCAAGCTTGAGGA	PPP5C
VervetKO_01776	ATGGAGAGAAGATTCGCGCG	NEIL3
VervetKO_01777	TGGCCAGCAGAATATACATG	ENSCSAG00000000362
VervetKO_01778	AACCTACTTTAACAGCTGGG	NEIL3
VervetKO_01779	ATGGATCAGAACGTATTGCC	NEIL3
VervetKO_01780	TTGATGATGTTCCCTACTCC	NEIL3
VervetKO_01781	CGGGTCTTATCCATAACTGT	ENSCSAG00000003066
VervetKO_01782	TGACTCTGTTATTCGCAAAG	multiKO_ENSCSAG00000003066_CASP1
VervetKO_01783	AGGTACCTGGCAGGGACGCT	ENSCSAG00000003066
VervetKO_01784	TGTTATTCGCAAAGGGGCAC	ENSCSAG00000003066
VervetKO_01785	CCTACTTGAGAAGAGCTCAG	DNAJC7
VervetKO_01786	GCTAAACTCTACTGTAATCG	DNAJC7
VervetKO_01787	GCAGATGCTCTGTATGTACG	DNAJC7
VervetKO_01788	ATGATGGTTGGGTAACGGAG	OR6K6
VervetKO_01789	GGCCAGCAGAATATACATGG	ENSCSAG00000000362
VervetKO_01790	TCGGGGTACGGTTAATTCCA	DNAJC7
VervetKO_01791	GTGCGTTTCTACGACACCCG	NKIRAS2
VervetKO_01792	ACGCAGGAAGACATCTACGT	NKIRAS2
VervetKO_01793	GACGCAGGAAGACATCTACG	NKIRAS2
VervetKO_01794	GCTCCATTGAGACAGACCGA	NKIRAS2
VervetKO_01795	AGCTACCTCAGCAAGACGGT	VEGFC
VervetKO_01796	CTGTAGACGGACACACATGG	VEGFC
VervetKO_01797	GACTCAATGCATGCCACGGG	VEGFC
VervetKO_01798	ACATCTATACACACCTCCCG	VEGFC
VervetKO_01799	CAGCACGTGGATGTACTCGT	HIF3A
VervetKO_01800	TGACCATCATGAGCCCACAA	OR4F6
VervetKO_01801	TGCCCACCTGTCATCACAGT	HIF3A
VervetKO_01802	GTAAGCCATGTCTCCCTCGG	HIF3A
VervetKO_01803	GAAGCTCCTCTTGGTCACAG	HIF3A
VervetKO_01804	GCTTCACCATGAAGGTCCAG	IGFL1
VervetKO_01805	GGTGCAGTTTCCACACCTCT	IGFL1
VervetKO_01806	TGATGATGCTGTCGTGCCCT	IGFL1
VervetKO_01807	ATCATAGCAACAGTGCTGCA	IGFL1
VervetKO_01808	TTAGAGCAGACCCGTCGCTG	IGFL3
VervetKO_01809	TAGATCTTGTTCCCACACCT	IGFL3
VervetKO_01810	GGTCTGCTCTAAGGACAAGA	IGFL3
VervetKO_01811	TCACAGTTAGCACAATCAGG	OR4F6
VervetKO_01812	CGTAACAGCACTGCTCCGAA	IGFL3
VervetKO_01813	CTTCTCGCTGAGCGTGATGG	SPCS3
VervetKO_01814	AAGACAGGAGCGTCCCGGTG	SPCS3
VervetKO_01815	CGGTGCGGCTGCACGTCTCG	SPCS3
VervetKO_01816	TCACCACCGCCTTCAAAGAC	SPCS3
VervetKO_01817	CGGGCCTTATCCATAACGGT	CASP1
VervetKO_01819	AAGCTGTTTATCGATTCCAT	CASP1
VervetKO_01821	TCACCTAAGATTCAACTCAG	ZNF385C
VervetKO_01822	GTTCAGAAAAAATCTTCGGG	OR4F6
VervetKO_01823	TCACTGTCACCTTACACGTG	ZNF385C
VervetKO_01824	GTTCACTGTCACCTTACACG	ZNF385C
VervetKO_01825	TTCACTGTCACCTTACACGT	ZNF385C
VervetKO_01826	TTGAACCAGACCCGGCTCTG	IGFL4
VervetKO_01827	TGGGCACAGATACTGGCGAT	IGFL4
VervetKO_01828	TCCTAGACTTGAACCAGACC	IGFL4
VervetKO_01829	GGCTGGCATAGCCACAGTCT	IGFL4
VervetKO_01830	CAGTCTAAAGGACAAACCCA	multiKO_CASP5_CASP4
VervetKO_01831	CAAAACGAATCTCACAGCCA	CASP5
VervetKO_01832	AGTTTGATCATCTTCCACCA	CASP5
VervetKO_01833	GGACTGTAAACGAGAGTCAG	OR4F6
VervetKO_01834	CACTAGGAACGTGCTATCGG	CASP5
VervetKO_01835	TTTACTGGCAGCCTCATGCG	ASB5
VervetKO_01836	CACATGCCACGTGATCTCCG	ASB5
VervetKO_01837	AAGAAGGCGACCTTGACTTG	ASB5
VervetKO_01838	CTACATGAAGCCGCAAGTCA	ASB5
VervetKO_01839	TGTTCCGTACCAGGGCCTGG	C17orf113
VervetKO_01840	GCGATTACTACAGTCCCAGG	C17orf113
VervetKO_01841	TGAAGGCATCCCCATATGTG	C17orf113
VervetKO_01842	CGATTACTACAGTCCCAGGA	C17orf113
VervetKO_01843	TATCCAAGAGAAACAACGTA	CASP4
VervetKO_01844	GGTGAAGAGTTACTAGCTCA	multiKO_ENSCSAG00000000365_ENSCSAG00000010083
VervetKO_01846	TGAGGGTCTGGACTATAGTG	CASP4
VervetKO_01847	CTTAAGATGTTGGAATCCCT	CASP4
VervetKO_01848	ATGATAACTCAAGTTCCCAG	SPATA4
VervetKO_01849	TTACCTAAAGAACTAATCCA	SPATA4
VervetKO_01850	GATGATAACTCAAGTTCCCA	SPATA4
VervetKO_01851	ACCCTGAAGCCAACGCAGAA	SPATA4
VervetKO_01852	GACACCACCACATAGCGCAA	PGLYRP1
VervetKO_01853	ACACTGGGCTGGTGCGACGT	PGLYRP1
VervetKO_01854	TGTGGTGGTGTCGCACACGG	PGLYRP1
VervetKO_01855	AAGACCTGCAGTAACCGCTG	ENSCSAG00000000365
VervetKO_01856	GAGCCTGCCCTTGCGCTATG	PGLYRP1
VervetKO_01857	ACGGAAGAGTTACGCAGTCT	CASP12
VervetKO_01858	ATCATCATGCAAGCCTGCCG	CASP12
VervetKO_01859	TGAAAACCTTGGATACTCAG	CASP12
VervetKO_01860	CACCAGGAATGTGCTGTCCG	CASP12
VervetKO_01861	GGGTGTACGCACTTCACCTG	DHX58
VervetKO_01862	TCAACTCAGGCATCTCCAGG	DHX58
VervetKO_01863	CAAGCGGCACCTAGAGACTG	DHX58
VervetKO_01864	TCTACAACGTCATCATGAGC	DHX58
VervetKO_01865	GGGTAGCTGTTCGGGAACCG	PDGFD
VervetKO_01866	AAAAAGGGTTCCGCATACCC	ENSCSAG00000000365
VervetKO_01867	GTACCATTATTAGAGGACGA	PDGFD
VervetKO_01868	GGAACCTGCTCCTGACATGG	PDGFD
VervetKO_01869	TGACCTGCCTCGATAACGAG	PDGFD
VervetKO_01870	GGAAGGCTTCTTCACAACTG	GPM6A
VervetKO_01871	GCGGGTGTTGCCCTGTTCTG	GPM6A
VervetKO_01872	TGCTGTATCAAATGCCTGGG	GPM6A
VervetKO_01873	GGGCAACACCCGCATAGAGC	GPM6A
VervetKO_01874	GATAGTTTCCACATGTCCCT	WDR17
VervetKO_01875	TGGACACACTGCACCTGTGA	WDR17
VervetKO_01876	CACTCGAGAAGGAACTTGTG	WDR17
VervetKO_01877	GAACAGCGCCATCGCCGCCG	ENSCSAG00000000365
VervetKO_01878	ATTCCAGCACCAACTAACAG	WDR17
VervetKO_01879	TGTCGTCATCGTCAGCACAG	GLRA3
VervetKO_01880	ATCACGAGCTTCCTTGCCAA	GLRA3
VervetKO_01881	AGATGAGGCACCTGTACAAG	GLRA3
VervetKO_01882	CGGTGCACTTACCTTTGGCA	GLRA3
VervetKO_01883	GAGGTGTCATGTCGTAACCG	ADAM29
VervetKO_01884	TCGACTTGTGAAAATATGTG	ADAM29
VervetKO_01885	GTGTTCACTTACACAGACCA	ADAM29
VervetKO_01886	TTTGTAGCAAGTCTGACTCG	ADAM29
VervetKO_01887	AGTGGCGCTGGTGACCGGCG	HPGD
VervetKO_01888	GAGTGCCTGACCGATGCTGG	ENSCSAG00000000366
VervetKO_01889	AGGTTCAAACTGCTCATCCA	HPGD
VervetKO_01890	TGTACAGTGTAAAGCTGCCC	HPGD
VervetKO_01891	GCCTATGCCCTGAGCCGCGC	HPGD
VervetKO_01892	TGATGGGTAAAGATGCTGCT	CEP44
VervetKO_01893	CTTGCTAAATTATCCTGAAG	CEP44
VervetKO_01894	TGTTACATAAGGTGAGTATG	CEP44
VervetKO_01895	GCTAAATTATCCTGAAGAGG	CEP44
VervetKO_01896	AAGGTCAGTTGCATTCAGGT	FBXO8
VervetKO_01897	ATGGTGAAGCTTAGCTCAGG	FBXO8
VervetKO_01898	CTTTAATGCCAACCCAGATG	FBXO8
VervetKO_01899	GATGGCTAAATACCTATCGT	OR6N1
VervetKO_01900	ATGCTGGTGGACGTTCCAGC	ENSCSAG00000000366
VervetKO_01901	GTGAACTACTTTATGTCCAA	FBXO8
VervetKO_01902	AACTGTCACAACCTTCCGGA	SCRG1
VervetKO_01903	GGTCAGCTACTCCTTCCGGA	SCRG1
VervetKO_01904	CATTGACATCAACCTCTGTC	SCRG1
VervetKO_01905	AGAGAGGCGATTTGTAGGCA	SCRG1
VervetKO_01906	CCGCGACCGGTGAAGCGCCG	HAND2
VervetKO_01907	GCACTCGCGCAGTTCGGCGA	HAND2
VervetKO_01908	GAGGTAGGCGATGTAGCTGG	HAND2
VervetKO_01909	GAGTCCTGCGCCGCTCCTTG	HAND2
VervetKO_01910	GCATGAGCTAGACTACGACG	ZC3H18
VervetKO_01911	GCTGGAACGTCCACCAGCAT	ENSCSAG00000000366
VervetKO_01912	GGAAGATAACCACTCCGACG	ZC3H18
VervetKO_01913	CTACGACGAGGAGGTCCCCG	ZC3H18
VervetKO_01914	TCCATAGGGAACTGTACCTG	ZC3H18
VervetKO_01915	GCAACTGTGCTGCCTGCGGG	SAP30
VervetKO_01916	GCAACGCCAGCTTCAGCAAG	SAP30
VervetKO_01917	TTCAAGCTACCAACCAGACC	SAP30
VervetKO_01918	ACCGCTCACCATCCTCCCGC	SAP30
VervetKO_01919	CCAAGGGATGCTCACAACTG	KAT2A
VervetKO_01920	GCACGCACGGGTCAAAGACG	KAT2A
VervetKO_01921	CCTACAAGGTCAATTACACC	KAT2A
VervetKO_01922	AACGTCCACCAGCATCGGTC	ENSCSAG00000000366
VervetKO_01923	GCGGCACAGCTCACTCAGGT	KAT2A
VervetKO_01924	TGATGCCCTGCAGAACCACG	CCDC61
VervetKO_01925	GAGTCAAATCTTCAATGACT	CCDC61
VervetKO_01926	ATGACGGCTGACCAGTGGCG	CCDC61
VervetKO_01927	GAGTAGTGAGTCAGTCACCC	CCDC61
VervetKO_01928	CTGCACGAAGAAGGCGTACG	HMGB2
VervetKO_01929	GGAGACCCCAACAAGCCGCG	HMGB2
VervetKO_01930	TCCACAGACCATGTCTGCAA	HMGB2
VervetKO_01931	AAGGAGACCCCAACAAGCCG	HMGB2
VervetKO_01932	ATCGATCATGGGACACACGA	GALNTL6
VervetKO_01933	TAGGTGGAGGTGGTTCACCG	ENSCSAG00000000367
VervetKO_01934	CAAGCTGGGGATGCCATGCG	GALNTL6
VervetKO_01935	GGTGCGAACAATCCTCACTT	GALNTL6
VervetKO_01936	GTAGTACATTTCCCAGTCGA	GALNTL6
VervetKO_01937	AGTTAACTGCCACCTCACAG	GALNT7
VervetKO_01938	TATGAAATTATACCCCAAGG	GALNT7
VervetKO_01939	GATGAAGATGGGTATGCCCG	GALNT7
VervetKO_01940	TGGGTATGCCCGAGGAGCAT	GALNT7
VervetKO_01941	AGCCCCCCGATAGTACATGG	RAB5C
VervetKO_01942	GGTGATGTCATAGACCACGA	RAB5C
VervetKO_01943	ACTGTCCCTTGACAAAGCGG	RAB5C
VervetKO_01944	CCACGAAACCCACCGCACCA	ENSCSAG00000000367
VervetKO_01945	GAGCCCCCCGATAGTACATG	RAB5C
VervetKO_01946	GAGCGGGTATGCCTAGTACA	NOVA2
VervetKO_01947	AAGTCCAAAGACTTCTACCC	NOVA2
VervetKO_01948	GGTGCTGATCCCCAGCTACG	NOVA2
VervetKO_01949	TGGAGCCCGCCGCGTAGCTG	NOVA2
VervetKO_01950	GAACCAGATTCTGATCCGTG	MYPOP
VervetKO_01951	CTTTGCGCGCCGTAGAGCTG	MYPOP
VervetKO_01952	GCAAAGCCGTCGGGTGAGCG	MYPOP
VervetKO_01953	CGACTTCAAGCGCCGCACCA	MYPOP
VervetKO_01954	GGCTGCCAGATGTGACACAT	AADAT
VervetKO_01955	TTTGTGTCTGTAGCTCCCGT	ENSCSAG00000000367
VervetKO_01956	AATAAGCAGGTTCATCTAGG	AADAT
VervetKO_01957	GTCCATTACCCACCCAGTCA	AADAT
VervetKO_01958	TTAATAATGTTGCAGCCCAG	AADAT
VervetKO_01959	ACCGGAACCCAGGCCCACGG	ZFPM1
VervetKO_01960	CGTCATACTGACCCTTCCTG	ZFPM1
VervetKO_01961	CTCACTGTTGATCACTGCGG	ZFPM1
VervetKO_01962	GCTCGGGGCTTCAGGCGCCG	ZFPM1
VervetKO_01963	CGAGTGGAGCTACTACCCGG	FOXA3
VervetKO_01964	AGCGAGATGTAGGAATACGG	FOXA3
VervetKO_01965	AGATGCCGAAGGGGTATCGG	FOXA3
VervetKO_01966	GTGTCTGTAGCTCCCGTAGG	ENSCSAG00000000367
VervetKO_01967	AAGCTCTCCCTATCCCCCGG	FOXA3
VervetKO_01968	CATAGTAAAACCTCCAATGA	HPF1
VervetKO_01969	GACCAACTAATCGAAGTCCA	HPF1
VervetKO_01970	AAGCGAGTACCCCAATTCTC	HPF1
VervetKO_01971	TATCTCCAATAATAATGGTC	HPF1
VervetKO_01972	AACTGACCATATCATAGTCA	MFAP3L
VervetKO_01973	ACCACTTGAACTGTGGGTCA	MFAP3L
VervetKO_01974	CGGCCTTCTGAACATCACCA	MFAP3L
VervetKO_01975	CCGAGGTAAATACACGTGCG	MFAP3L
VervetKO_01976	GTACCCACATCTGCTCCACG	HSP90B1
VervetKO_01977	GACGTGGATCCCATCGAGCT	ENSCSAG00000000369
VervetKO_01978	CCGTATCTTATCTAAAGCGT	HSP90B1
VervetKO_01979	TATTCGTCAAACAGACCACG	HSP90B1
VervetKO_01980	CATGTCACAGACACCGGTGT	HSP90B1
VervetKO_01981	ATCTCCGAGTCAGCCATGCG	SYMPK
VervetKO_01982	AATCGCAGGTGAGCAGCGTG	SYMPK
VervetKO_01983	CATGACCCAACTTTACAAGG	SYMPK
VervetKO_01984	GCAGCAAGGACACCCGCAAG	SYMPK
VervetKO_01985	TGGAGCAAATACCTTTACCA	CLCN3
VervetKO_01986	CAACAGGCAACATGTACCAG	CLCN3
VervetKO_01987	GCAACAGGCAACATGTACCA	CLCN3
VervetKO_01988	TGCCCTGTGTCGTAAAATGG	multiKO_ENSCSAG00000000369_ENSCSAG00000017207_ENSCSAG00000018935_ENSCSAG00000019115
VervetKO_01989	TTAAGTGGATTCATCATCAG	CLCN3
VervetKO_01990	CTTGCCGGAAATAAAACACA	ENSCSAG00000003118
VervetKO_01991	CCCATCATCAGACGCTGCAG	ENSCSAG00000003118
VervetKO_01992	TGTGTCTGCCACGCAGCTCG	ENSCSAG00000003118
VervetKO_01993	CCGGGATTACTGGACCTACG	ENSCSAG00000003118
VervetKO_01994	GAGACCCCATTCCCCCACGA	ZNF469
VervetKO_01995	GCCCCCAAGACCTCAAACAG	ZNF469
VervetKO_01996	GCTGGACAGCCTCATCACCG	ZNF469
VervetKO_01997	CAGCACTGTAAGAATTCCGG	ZNF469
VervetKO_01998	GGACTACCTCTTTCACCGCG	BANP
VervetKO_01999	AGTTAACACCATCACCACCT	multiKO_ENSCSAG00000000369_ENSCSAG00000017207_ENSCSAG00000018935
VervetKO_02000	AGGCCGTGTCCAACCTCTCG	BANP
VervetKO_02001	CGGATGCCATAGATGGTGAG	BANP
VervetKO_02002	GGATGCCATAGATGGTGAGC	BANP
VervetKO_02003	TTACGTCTTCAACGTCACCG	KCNH4
VervetKO_02004	TCTTGTCAGCGACATCGCCG	KCNH4
VervetKO_02005	TGATGGGCATCATGTCCAGG	KCNH4
VervetKO_02006	GCGGCGCAGCGCCTACATTG	KCNH4
VervetKO_02007	TTGACTGATGGTCTATCCCT	NEK1
VervetKO_02008	AGCTGGCTCGAACTTGCATA	NEK1
VervetKO_02009	CTAGTGACATTTGGGCTCTG	NEK1
VervetKO_02010	AGACCACCAGGAATATCAGC	OR6N1
VervetKO_02011	TACCTTACTGCATTATCAAG	multiKO_ENSCSAG00000000369_ENSCSAG00000019115
VervetKO_02012	AAAGATGGAACGGTACAACT	NEK1
VervetKO_02013	CAGGGCCACGATGTACTGCG	SLC7A5
VervetKO_02014	ACCACCATCTCCAAGTCGGG	SLC7A5
VervetKO_02015	GCTTCCTTGAGCACGCCCGT	SLC7A5
VervetKO_02016	CATCACGCTGCTCAACGGCG	SLC7A5
VervetKO_02017	GGACCCAGAGATCCTTGTAG	KLHDC4
VervetKO_02018	ACATCCCCAGTCCACCTCCG	KLHDC4
VervetKO_02019	GCTACTTGCTCACCTTGGTG	KLHDC4
VervetKO_02020	GTGGTAGAACTGCTCTCCGT	KLHDC4
VervetKO_02021	GGTACTTGTTGGCGCCTGAG	RSPH6A
VervetKO_02022	ACGGTCTGCAACTTTACAGA	ENSCSAG00000000370
VervetKO_02023	ACATCATCCCTAAGCCCGTG	RSPH6A
VervetKO_02024	AATGAACCGCAGCTACCTGG	RSPH6A
VervetKO_02025	GAAAATGCGGAAGCTCTCGT	RSPH6A
VervetKO_02026	GGATGAAAATTGGTACCATG	SH3RF1
VervetKO_02027	AAAGCATTATACAACTACGA	SH3RF1
VervetKO_02028	CCAACGAGAGTCCTGCACTC	SH3RF1
[truncated: 72,344 more rows]
