# Supplementary material for: Genome-scale CRISPR screens identify host factors that promote human coronavirus infection
Source: Genome Med. 2022 Jan 27;14:10. doi: 10.1186/s13073-022-01013-1 (PMC8792531; doi:10.1186/s13073-022-01013-1)
Supplement: Supplementary file 4 — Additional file 4. VERO E6 SARS-CoV-2 study analysis. [file 13073_2022_1013_MOESM4_ESM.xlsx]

## Sheet: 1.Read Me
SARS-CoV-2 infection of VERO E6
Note: the sg libraries used in these two studies were different
This study used custom Chlorocebus sabeus (African Green Monkey) CRISPR KO library sgRNA in Supplemental File 6.
We did not filter any sgRNAs due to multiple targets. We merged targets if they were targeted by the same sgRNA(s), giving them names starting with multiKO_
Tab	Title	Explanation
1	Read Me	Read Me – Data in this supplement
2	Vero Grodzki Mageck	Vero Grodzki MAGeCK analysis – Full Results
3	Grodzki FDR <0.25 Resistant	Vero Grodski MAGeCK analysis – Resistant FDR <0.25
4	Grodzki et al SORTED	Vero Grodski MAGeCK analysis – Resistant FDR <0.25 Sorted results
5	README - Wei Analysis	Read Me – Wei Analysis
6	Selected LOC gene Conversions	Selected LOC conversions from Wei et al into Emsembl IDs
7	wei_vero_v1_d10_highMOI	Wei VERO v1 D10 high MOI MAGeCK
8	wei_vero_v1_d10_highMOIFDR	Wei VERO v1 D10 high MOI MAGeCK FDR <0.25
9	wei_vero_v1_d10_lowMOI	Wei VERO v1 D10 low MOI MAGeCK
10	wei_vero_v1_d10_lowMOIFDR	Wei VERO v1 D10 low MOI MAGeCK FDR <0.25
11	wei_vero_v2_d2_5e6_highMOI	Wei VERO v2 d2 5e6 HIGH MOI MAGeCK
12	wei_vero_v2_d2_5e6_highMOIFDR	Wei VERO v2 d2 5e6 HIGH MOI MAGeCK FDR <0.25
13	wei_vero_v2_d5_2.5e6_HIGHMOI	Wei VERO v2 d5 2.5e6 HIGH MOI MAGeCK
14	wei_verov2_d5_2.5e6HIGHMOIFDR	Wei VERO v2 d5 2.5e6 HIGH MOI MAGeCK FDR <0.25
15	wei_vero_v2_d5_2.5e6_lowMOI	Wei VERO v2 d5 2.5e6 LOW MOI MAGeCK
16	wei_verov2_d5_2.5e6_lowMOIFDR	Wei VERO v2 d5 2.5e6 LOW MOI MAGeCK FDR <0.25
17	wei_vero_v2_d5_5e6_highMOI	Wei VERO v2 d5 5e6 HIGH MOI MAGeCK
18	wei_vero_v2_d5_5e6_highMOIFDR	Wei VERO v2 d5 5e6 HIGH MOI MAGeCK FDR <0.25
19	wei_vero_v2_d10_5e6_highMOI	Wei VERO v2 d10 5e6 HIGH MOI MAGeCK
20	wei_verov2_d10_5e6_highMOIFDR	Wei VERO v2 d10 5e6 HIGH MOI MAGeCK FDR <0.25
21	Wei Resistant Comparisons	Comparison of Wei Resistant FDR <0.25
22	Wei 2 or more Resistant	>2 Wei Resistant
23	WeivsGrodzki Compar Resistant	Comparison of Grodzki and Wei Results
24	Grodzki and Wei Common Resist	Common Grodzki and Wei Resistant
25	Grodzki Wei Summary	Summary of Common Grodzki and Wei Resistant
26	Grodzki Wei Sorted	Sorted summary of Common Resistant

## Sheet: 2.Vero Grodzki Mageck 
Grodzki et al. Analysis - R1 merged IDs
id	num	neg|score	neg|p-value	neg|fdr	neg|rank	neg|goodsgrna	neg|lfc	pos|score	pos|p-value	pos|fdr	pos|rank	pos|goodsgrna	pos|lfc
TP53	4	1	1	1	19415	0	4.1622	1.97e-13	2.55e-07	0.000707	1	4	4.1622
CDKN1A	4	1	1	1	19414	0	4.1158	1.12e-12	2.55e-07	0.000707	2	4	4.1158
ACE2	4	1	1	1	19413	0	4.8354	3.97e-11	2.55e-07	0.000707	3	4	4.8354
ENSCSAG00000006894/SMARCA4	4	1	1	1	19411	0	3.8181	1.85e-09	2.55e-07	0.000707	4	4	3.8181
RAD54L2	4	1	1	1	19412	0	3.0305	1.21e-08	2.55e-07	0.000707	5	4	3.0305
C16orf74	4	1	1	1	19410	0	2.3158	2.71e-08	2.55e-07	0.000707	6	4	2.3158
multiKO_ENSCSAG00000011099_ENSCSAG00000011104 (IFITM3/IFITM1)	2	1	1	1	19409	0	2.0084	1.58e-07	2.55e-07	0.000707	7	2	2.0084
COL17A1	4	0.19653	0.37016	1	6982	1	2.6758	6e-07	1.27e-06	0.003094	8	3	2.6758
HRK	4	0.71943	0.76439	1	14693	1	2.8085	1.29e-06	3.82e-06	0.008251	9	3	2.8085
PLN	4	1	1	1	19408	0	1.8976	2.12e-06	4.84e-06	0.009406	10	4	1.8976
SLC35B2	4	1	1	1	19407	0	2.0051	3.49e-06	1.05e-05	0.018452	11	4	2.0051
GPATCH8	4	0.99999	1	1	19406	0	3.1061	6.37e-06	2.01e-05	0.032591	12	4	3.1061
DPF2	4	0.99999	0.99999	1	19405	0	2.4455	9.15e-06	3.03e-05	0.045316	13	4	2.4455
DYRK1A	4	0.51604	0.66266	1	12511	1	3.1763	1.03e-05	3.39e-05	0.04703	14	3	3.1763
multiKO_ENSCSAG00000016663_ENSCSAG00000016677 (PIP4P1)	4	0.99489	0.99493	1	19272	0	2.017	2.47e-05	9e-05	0.109202	15	4	2.017
PA2G4	4	0.96627	0.96622	1	18694	0	0.98707	2.69e-05	9.56e-05	0.109202	16	3	0.98707
AMOTL2	4	0.99997	0.99997	1	19404	0	2.0831	2.7e-05	9.56e-05	0.109202	17	4	2.0831
CDK4	4	0.99997	0.99997	1	19403	0	1.8978	3.09e-05	0.00010888	0.117437	18	4	1.8978
PTX3	4	0.9917	0.99173	1	19209	0	2.1068	6.27e-05	0.00023535	0.239274	19	4	2.1068
C3orf80	4	0.37953	0.53678	1	10123	1	2.1804	6.76e-05	0.00025473	0.239274	20	3	2.1804
A4GALT	4	0.95465	0.95453	1	18457	0	1.3077	6.9e-05	0.00025881	0.239274	21	2	1.3077
AIG1	4	0.51131	0.65823	1	12429	1	0.15691	8.07e-05	0.00031184	0.265883	22	2	0.15691
CEP250	4	0.78206	0.80141	1	15423	1	1.449	8.51e-05	0.00032306	0.265883	23	3	1.449
SYCE1L	4	0.99991	0.99991	1	19402	0	1.8973	8.71e-05	0.00032867	0.265883	24	4	1.8973
BMP15	4	0.99991	0.99991	1	19401	0	1.6929	9.28e-05	0.00035111	0.272673	25	4	1.6929
FGFR2	4	0.96354	0.96349	1	18632	0	2.0598	0.00010746	0.00041027	0.278311	26	3	2.0598
EBF3	4	0.59867	0.70818	1	13476	1	2.1696	0.00010846	0.00041231	0.278311	27	3	2.1696
PSENEN	4	0.99383	0.99385	1	19249	0	2.1252	0.00010892	0.00041282	0.278311	28	4	2.1252
USP28	4	0.93897	0.93894	1	18147	0	2.4375	0.00011517	0.00043832	0.278311	29	3	2.4375
CTSL	4	0.9978	0.99783	1	19340	0	2.2057	0.000118	0.00045106	0.278311	30	4	2.2057
TMEM41B	4	0.99988	0.99988	1	19400	0	1.9128	0.00011929	0.00045871	0.278311	31	4	1.9128
PPM1N	4	0.96064	0.96056	1	18579	0	2.209	0.00012901	0.00049543	0.291479	32	3	2.209
B4GALT7	4	0.85013	0.85163	1	16419	1	1.2492	0.00013646	0.00052654	0.30067	33	3	1.2492
SERTAD3	4	0.99983	0.99983	1	19399	0	1.879	0.00017387	0.00065964	0.354785	34	4	1.879
RGS8	4	0.99982	0.99982	1	19398	0	1.719	0.00018361	0.00069381	0.354785	35	4	1.719
DLG2	4	0.96471	0.96467	1	18655	0	2.213	0.00018719	0.00070758	0.354785	36	3	2.213
SNX10	4	0.024848	0.077827	0.938399	1549	3	-1.8679	0.0001884	0.00071268	0.354785	37	1	-1.8679
ZDHHC8	4	0.99979	0.99979	1	19397	0	2.1296	0.00021006	0.00079274	0.374236	38	4	2.1296
RAB25	4	0.84151	0.84432	1	16270	1	1.9572	0.00021864	0.00082079	0.374236	39	3	1.9572
DKKL1	3	0.99978	0.99978	1	19396	0	2.2091	0.00022086	0.0006525	0.354785	40	3	2.2091
UBE2Q1	4	0.24961	0.41815	1	7922	1	2.1774	0.00022555	0.00084272	0.374236	41	3	2.1774
ENSCSAG00000017825/CYP3A4 or CYP3A7 homolog	2	0.76565	0.76501	1	15229	0	3.4021	0.00022877	0.00045412	0.278311	42	1	3.4021
FAH	4	0.71166	0.76022	1	14588	1	2.366	0.00023739	0.0008876	0.374236	43	3	2.366
LHX1	4	0.99976	0.99976	1	19395	0	1.5664	0.00023855	0.00089091	0.374236	44	4	1.5664
GPBP1	4	0.41418	0.56868	1	10692	2	0.32023	0.00024222	0.00089933	0.374236	45	2	0.32023
ZNF143	4	0.99939	0.99939	1	19384	0	2.3031	0.00024445	0.00090493	0.374236	46	4	2.3031
ZMPSTE24	4	0.87921	0.87874	1	16962	0	2.2415	0.00024494	0.00090595	0.374236	47	3	2.2415
PRDM15	4	0.99971	0.99972	1	19394	0	1.5887	0.00028761	0.001064	0.420792	48	4	1.5887
SMAD4	4	0.44721	0.59911	1	11280	1	1.576	0.00029167	0.0010778	0.420792	49	3	1.576
SPOPL	4	0.9997	0.99971	1	19393	0	1.7918	0.00029968	0.0011048	0.420792	50	4	1.7918
PHIP	4	0.95991	0.95983	1	18558	0	2.1348	0.00032239	0.0011844	0.442212	51	3	2.1348
UBXN6	4	0.99966	0.99967	1	19392	0	1.5122	0.000339	0.0012441	0.453195	52	4	1.5122
TBKBP1	4	0.41471	0.56917	1	10706	2	0.95223	0.00034643	0.0012701	0.453195	53	2	0.95223
ENSCSAG00000013113/STIMATE-MUSTN1	4	0.077145	0.17852	0.970334	3498	1	0.47262	0.00034986	0.0012838	0.453195	54	3	0.47262
WDR81	4	0.95444	0.95434	1	18450	0	1.7506	0.00037114	0.0013721	0.470471	55	3	1.7506
GFOD2	4	0.31506	0.47755	1	9037	2	0.97327	0.00037492	0.0013812	0.470471	56	2	0.97327
C8orf34	3	0.99962	0.99962	1	19391	0	1.9495	0.00037693	0.0011054	0.420792	57	3	1.9495
ART4	4	0.99962	0.99963	1	19390	0	2.0037	0.00038398	0.0014093	0.471748	58	4	2.0037
VPS26A	4	0.74756	0.78025	1	14995	1	1.5681	0.00041376	0.0015205	0.496983	59	3	1.5681
OLFML3	4	0.99958	0.9996	1	19389	0	1.4053	0.00042098	0.0015409	0.496983	60	4	1.4053
ZEB1	4	0.99769	0.99771	1	19338	0	2.1801	0.00043244	0.0015781	0.496983	61	4	2.1801
DHX29	4	0.99198	0.99202	1	19213	0	2.3997	0.00043495	0.0015873	0.496983	62	4	2.3997
ENSCSAG00000016163	4	0.99956	0.99957	1	19388	0	1.9572	0.00044325	0.0016209	0.496983	63	4	1.9572
MIIP	4	0.86661	0.86653	1	16738	1	2.1542	0.000448	0.0016383	0.496983	64	3	2.1542
CDH4	4	0.99952	0.99953	1	19387	0	1.8376	0.00048335	0.0017785	0.528225	65	4	1.8376
EREG	4	0.99951	0.99952	1	19386	0	1.5984	0.00049396	0.0018178	0.528225	66	4	1.5984
TPD52L1	4	0.73925	0.77535	1	14909	1	2.0052	0.00049607	0.0018229	0.528225	67	3	2.0052
ENSCSAG00000013333	4	0.007194	0.024699	0.896725	507	2	-0.15205	0.00051131	0.0018759	0.5356	68	1	-0.15205
STK16	4	0.99659	0.9966	1	19310	0	1.9094	0.00055118	0.00201	0.558204	69	4	1.9094
GNAT3	4	0.82606	0.83219	1	16028	1	1.1211	0.00056512	0.0020717	0.566518	70	3	1.1211
ENSCSAG00000014645	4	0.88814	0.88779	1	17152	0	1.6914	0.000588	0.0021559	0.57853	71	3	1.6914
FHDC1	4	0.99351	0.99354	1	19244	0	1.3911	0.00059433	0.0021753	0.57853	72	4	1.3911
ARID1A	4	0.99939	0.9994	1	19385	0	2.2244	0.00060833	0.0022288	0.584761	73	4	2.2244
KIF21B	4	0.16246	0.32154	0.993727	6126	2	-0.15532	0.00061893	0.0022711	0.586829	74	2	-0.15532
TTC39C	4	0.17372	0.33922	1	6404	1	1.9944	0.00062691	0.0022971	0.586829	75	3	1.9944
KCNB1	4	0.99933	0.99933	1	19383	0	1.5054	0.00067401	0.0024649	0.613544	76	4	1.5054
GOLT1A	4	0.99931	0.99932	1	19382	0	1.6715	0.0006858	0.0025103	0.616932	77	4	1.6715
PTP4A2	3	0.9993	0.99931	1	19381	0	2.1095	0.00070444	0.0020126	0.558204	78	3	2.1095
UBE2U	4	0.71304	0.76094	1	14609	1	2.0012	0.00070817	0.0025924	0.626024	79	3	2.0012
GLOD5	4	0.99929	0.99928	1	19380	0	1.8251	0.00071429	0.0026118	0.626024	80	4	1.8251
IGKC	4	0.86378	0.86391	1	16695	1	0.68087	0.00072654	0.0026577	0.629256	81	3	0.68087
OAZ2	4	0.93804	0.93799	1	18128	0	1.8825	0.00075256	0.0027495	0.635726	82	3	1.8825
PPP1R1C	4	0.99925	0.99925	1	19379	0	1.6933	0.00075292	0.0027505	0.635726	83	4	1.6933
TACSTD2	4	0.41011	0.56496	1	10619	1	1.6226	0.00078683	0.0028754	0.649954	84	3	1.6226
PRAF2	4	0.99921	0.9992	1	19378	0	1.9648	0.00078827	0.002879	0.649954	85	4	1.9648
ENSCSAG00000004326	4	0.33097	0.49208	1	9306	1	1.4464	0.00082552	0.0030111	0.662309	86	3	1.4464
SDR42E2	4	0.046693	0.12253	0.955981	2415	3	-0.69889	0.00083414	0.0030361	0.662309	87	1	-0.69889
SPHKAP	4	0.97002	0.96997	1	18771	0	1.6197	0.00086704	0.003158	0.674074	88	3	1.6197
NUDCD2	4	0.99913	0.99912	1	19377	0	1.7934	0.00087167	0.0031748	0.674074	89	4	1.7934
PPP1R14B	4	0.061381	0.1499	0.957487	2965	2	0.12331	0.00087662	0.0031942	0.674074	90	2	0.12331
SCGN	4	0.52309	0.66928	1	12649	1	1.9811	0.00090409	0.0032921	0.687267	91	3	1.9811
IL2	4	0.99902	0.999	1	19376	0	1.5317	0.00098256	0.0035557	0.710263	92	4	1.5317
CEP104	4	0.028259	0.086983	0.942242	1729	3	-1.2578	0.00099552	0.0036047	0.710263	93	1	-1.2578
MTX1	4	0.99578	0.9958	1	19294	0	1.9481	0.0010007	0.0036236	0.710263	94	4	1.9481
TRPT1	4	0.037389	0.10488	0.946225	2081	2	0.75207	0.0010244	0.0037097	0.710263	95	2	0.75207
PRMT6	4	0.99897	0.99897	1	19375	0	1.3086	0.001026	0.0037143	0.710263	96	4	1.3086
NEK11	4	0.92391	0.92375	1	17892	0	1.9415	0.0010352	0.0037516	0.710263	97	3	1.9415
ANKS3	4	0.99281	0.99285	1	19232	0	1.5899	0.0010473	0.0037939	0.710263	98	4	1.5899
GBX1	4	0.85176	0.85303	1	16452	1	0.061771	0.0010493	0.0038005	0.710263	99	1	0.061771
NCSTN	4	0.96638	0.96632	1	18695	0	1.9112	0.0010633	0.0038525	0.710263	100	3	1.9112
ENSCSAG00000008864	3	0.19238	0.31165	0.993112	6918	1	1.0951	0.0010695	0.0030346	0.662309	101	2	1.0951
CPT2	4	0.98821	0.98823	1	19139	0	1.4518	0.0010705	0.003877	0.710263	102	4	1.4518
CSTA	4	0.96626	0.96621	1	18691	0	1.7608	0.0010809	0.0039183	0.710263	103	3	1.7608
KCNAB3	4	0.84251	0.84514	1	16284	1	1.0522	0.0010939	0.0039581	0.710263	104	2	1.0522
CCDC24	4	0.99891	0.99889	1	19374	0	1.3492	0.0010946	0.0039612	0.710263	105	4	1.3492
RORB	4	0.9989	0.99889	1	19373	0	1.2322	0.0010988	0.0039872	0.710263	106	4	1.2322
AFAP1L1	4	0.49631	0.64444	1	12129	2	-0.3139	0.0011031	0.004005	0.710263	107	1	-0.3139
AIDA	4	0.96598	0.96592	1	18687	0	1.4014	0.0011111	0.0040315	0.710263	108	3	1.4014
SHISAL2A	4	0.99887	0.99886	1	19372	0	1.464	0.0011313	0.0040932	0.710263	109	4	1.464
PELI3	4	0.99887	0.99886	1	19371	0	1.4323	0.001133	0.0040973	0.710263	110	4	1.4323
TMEM114	4	0.91675	0.91652	1	17738	0	2.1819	0.0011555	0.0041784	0.710992	111	3	2.1819
ENSCSAG00000009978	4	0.96331	0.96326	1	18628	0	0.4996	0.0012107	0.0043783	0.710992	112	3	0.4996
SLC13A4	4	0.91036	0.9101	1	17598	0	1.8193	0.0012158	0.0043977	0.710992	113	3	1.8193
GLUL	4	0.56198	0.69364	1	13155	1	1.1939	0.0012215	0.0044206	0.710992	114	2	1.1939
SNX16	4	0.95045	0.95039	1	18366	0	2.0661	0.0012507	0.0045333	0.710992	115	3	2.0661
AP1M1	4	0.83687	0.8406	1	16194	1	1.9547	0.0012774	0.0046251	0.710992	116	3	1.9547
SSNA1	4	0.99871	0.99871	1	19370	0	1.6078	0.0012872	0.0046608	0.710992	117	4	1.6078
TMEM179	4	0.84878	0.85047	1	16395	1	1.9765	0.001288	0.0046613	0.710992	118	3	1.9765
IBTK	4	0.99871	0.99871	1	19369	0	1.4677	0.0012927	0.0046746	0.710992	119	4	1.4677
SLC48A1	4	0.9474	0.94736	1	18317	0	1.8661	0.001303	0.0047164	0.710992	120	3	1.8661
C17orf58	4	0.10104	0.22042	0.972893	4260	1	2.1395	0.0013134	0.0047506	0.710992	121	3	2.1395
ZDHHC20	4	0.73872	0.77506	1	14905	1	1.4336	0.0013253	0.0047995	0.710992	122	3	1.4336
KLHDC10	4	0.97494	0.9749	1	18870	0	2.1971	0.0013371	0.0048358	0.710992	123	4	2.1971
COPS7B	4	0.76213	0.78894	1	15194	1	2.2139	0.0013462	0.0048679	0.710992	124	3	2.2139
KAAG1	4	0.92764	0.92739	1	17953	0	1.7735	0.00135	0.0048811	0.710992	125	3	1.7735
DPH2	4	0.99863	0.99864	1	19368	0	1.7064	0.001365	0.0049403	0.710992	126	4	1.7064
MC5R	4	0.90472	0.90437	1	17467	0	1.317	0.0013656	0.0049418	0.710992	127	2	1.317
PRXL2A	4	0.015475	0.050486	0.918415	1015	3	-1.3134	0.001372	0.0049632	0.710992	128	1	-1.3134
PGF	4	0.84914	0.85077	1	16403	1	1.2876	0.0013752	0.0049709	0.710992	129	3	1.2876
KRTAP22-2	4	0.99861	0.99862	1	19367	0	1.3899	0.001387	0.0050107	0.710992	130	4	1.3899
CREBBP	4	0.99861	0.99862	1	19366	0	1.887	0.0013889	0.005017	0.710992	131	4	1.887
TMSB15A	4	0.99843	0.99845	1	19362	0	1.9316	0.0014331	0.0051769	0.724802	132	4	1.9316
SH3BP5	4	0.28679	0.45185	1	8572	1	1.6809	0.0014357	0.0051892	0.724802	133	3	1.6809
LRRTM4	4	0.99851	0.99852	1	19365	0	1.5496	0.0014899	0.005387	0.741837	134	4	1.5496
RDH5	4	0.93978	0.93975	1	18167	0	1.5822	0.00149	0.0053875	0.741837	135	3	1.5822
BMP10	4	0.99462	0.99465	1	19266	0	1.8395	0.0015081	0.005461	0.743769	136	4	1.8395
PNPO	4	0.64438	0.72779	1	13905	1	1.3061	0.0015125	0.0054788	0.743769	137	3	1.3061
STK11	4	0.99847	0.99849	1	19364	0	1.9296	0.0015278	0.0055344	0.743769	138	4	1.9296
FOXK1	4	0.98366	0.98365	1	19054	0	1.9886	0.0015333	0.0055548	0.743769	139	4	1.9886
PORCN	4	0.99843	0.99845	1	19363	0	1.6731	0.0015677	0.0056741	0.745657	140	4	1.6731
DEFB114	4	0.99843	0.99845	1	19361	0	1.9977	0.0015724	0.005692	0.745657	141	4	1.9977
ENSCSAG00000018589	4	0.99842	0.99844	1	19360	0	1.7396	0.0015831	0.0057262	0.745657	142	4	1.7396
CMTM5	4	0.51299	0.6598	1	12459	2	1.0057	0.0015836	0.0057282	0.745657	143	2	1.0057
SNTA1	4	0.99838	0.9984	1	19359	0	1.5773	0.0016188	0.0058531	0.745657	144	4	1.5773
HILPDA	4	0.99838	0.99839	1	19358	0	1.3887	0.0016249	0.0058797	0.745657	145	4	1.3887
DCAF15	4	0.99836	0.99837	1	19357	0	1.1777	0.0016358	0.0059184	0.745657	146	4	1.1777
CTPS2	4	0.5196	0.66598	1	12591	2	0.023011	0.0016409	0.0059327	0.745657	147	2	0.023011
MCRIP1	4	0.99835	0.99836	1	19356	0	1.2889	0.0016503	0.0059669	0.745657	148	4	1.2889
SLC4A1AP	4	0.99834	0.99835	1	19355	0	1.5354	0.001664	0.0060163	0.745657	149	4	1.5354
C1orf35	4	0.99832	0.99833	1	19354	0	1.5747	0.0016836	0.0060796	0.745657	150	4	1.5747
SOX9	3	0.041542	0.10146	0.943859	2235	1	2.232	0.0016837	0.0047496	0.710992	151	2	2.232
SHC3	4	0.99349	0.99351	1	19242	0	1.7904	0.0016873	0.0060933	0.745657	152	4	1.7904
PPP2CB	4	0.95389	0.95378	1	18437	0	1.1593	0.0016878	0.0060959	0.745657	153	2	1.1593
RNF146	4	0.98059	0.98062	1	18981	0	1.6147	0.0016917	0.0061066	0.745657	154	4	1.6147
UHMK1	4	0.97425	0.97418	1	18850	0	1.8849	0.0017375	0.0062769	0.758801	155	4	1.8849
ENSCSAG00000011016	4	0.99825	0.99827	1	19353	0	1.2225	0.0017527	0.0063264	0.758801	156	4	1.2225
STRBP	4	0.18661	0.35922	1	6791	1	1.9946	0.0017545	0.0063315	0.758801	157	3	1.9946
MBD3	4	0.99823	0.99826	1	19352	0	1.1195	0.0017698	0.006386	0.758905	158	4	1.1195
ENSCSAG00000007979	4	0.99822	0.99825	1	19351	0	1.61	0.0017758	0.0064105	0.758905	159	4	1.61
RHBDL2	4	0.99816	0.99819	1	19350	0	1.7014	0.0018415	0.006638	0.781068	160	4	1.7014
ASB14	4	0.16364	0.32337	0.994486	6159	1	-0.011828	0.0018559	0.0066951	0.783043	161	1	-0.011828
EMC6	4	0.99812	0.99814	1	19349	0	1.603	0.0018844	0.006792	0.786284	162	4	1.603
FAM122A	4	0.9295	0.92927	1	17987	0	1.9205	0.0019006	0.0068486	0.786284	163	3	1.9205
MXD1	4	0.4826	0.63175	1	11895	1	1.7735	0.0019025	0.0068588	0.786284	164	3	1.7735
CCDC107	4	0.063281	0.15336	0.960649	3033	1	1.1037	0.0019097	0.0068848	0.786284	165	3	1.1037
ETHE1	4	0.36131	0.51996	1	9828	1	1.9847	0.0019491	0.0070215	0.791062	166	3	1.9847
CACNA1A	4	0.97	0.96994	1	18769	0	1.3836	0.0019634	0.007075	0.791062	167	3	1.3836
OPN5	4	0.086979	0.1959	0.972893	3802	2	-0.025285	0.0019827	0.0071464	0.791062	168	2	-0.025285
MMEL1	4	0.998	0.99802	1	19348	0	1.1892	0.0019989	0.007204	0.791062	169	4	1.1892
NELFA	4	0.99799	0.99801	1	19347	0	1.5967	0.0020127	0.0072606	0.791062	170	4	1.5967
YIPF3	4	0.99799	0.99801	1	19346	0	1.2673	0.0020142	0.0072663	0.791062	171	4	1.2673
KRTAP27-1	4	0.58161	0.70124	1	13332	1	0.78292	0.0020172	0.0072785	0.791062	172	2	0.78292
ERC2	4	0.37191	0.52972	1	10000	1	1.132	0.0020288	0.0073111	0.791062	173	2	1.132
FGFBP1	4	0.99796	0.99799	1	19345	0	1.8191	0.0020369	0.0073341	0.791062	174	4	1.8191
NDST4	4	0.99795	0.99798	1	19344	0	1.3533	0.0020529	0.007383	0.791568	175	4	1.3533
ESYT3	4	0.89898	0.89866	1	17365	0	0.77771	0.0020709	0.0074595	0.791568	176	3	0.77771
KCNG3	4	0.99793	0.99795	1	19343	0	1.3733	0.0020738	0.0074662	0.791568	177	4	1.3733
P2RX6	4	0.039114	0.10818	0.951139	2145	2	0.82866	0.0020842	0.0075019	0.791568	178	2	0.82866
TG	4	0.76601	0.79129	1	15235	1	2.4278	0.0021155	0.0076212	0.794276	179	3	2.4278
ZNF441	4	0.99788	0.9979	1	19342	0	1.5747	0.0021223	0.0076462	0.794276	180	4	1.5747
PIK3CD	4	0.47419	0.62401	1	11756	2	-0.24592	0.0021247	0.0076503	0.794276	181	1	-0.24592
GABARAPL2	4	0.99784	0.99787	1	19341	0	1.455	0.002156	0.0077624	0.800592	182	4	1.455
ENSCSAG00000004855	4	0.80867	0.81948	1	15778	1	1.7459	0.0021634	0.0077936	0.800592	183	3	1.7459
MYH11	4	0.914	0.91376	1	17674	0	1.4726	0.0021784	0.0078389	0.801016	184	3	1.4726
MCIDAS	4	0.98367	0.98367	1	19055	0	1.6667	0.0022001	0.0079139	0.804442	185	4	1.6667
UBALD2	4	0.99775	0.99777	1	19339	0	1.3603	0.0022452	0.0080705	0.816084	186	4	1.3603
CHCHD5	4	0.50378	0.65128	1	12274	1	1.9287	0.0022824	0.0082	0.820081	187	3	1.9287
SLC44A5	4	0.97718	0.97722	1	18918	0	1.0385	0.0022859	0.0082071	0.820081	188	4	1.0385
ENSCSAG00000005679	2	0.22199	0.30656	0.993112	7422	1	1.2666	0.0023	0.0044864	0.710992	189	1	1.2666
TMEM218	4	0.65342	0.73182	1	13998	1	1.2937	0.0023396	0.0084055	0.823471	190	3	1.2937
COPRS	4	0.99766	0.99767	1	19337	0	1.1086	0.0023399	0.008406	0.823471	191	4	1.1086
TIMP3	4	0.43591	0.58872	1	11093	2	0.73703	0.0023501	0.0084417	0.823471	192	2	0.73703
GPR141	4	0.99762	0.99763	1	19336	0	1.497	0.0023774	0.0085422	0.823471	193	4	1.497
IL13RA2	4	0.99762	0.99763	1	19335	0	1.6731	0.002378	0.0085452	0.823471	194	4	1.6731
OTC	4	0.016664	0.054081	0.918415	1091	2	0.44557	0.0023934	0.0086029	0.823471	195	2	0.44557
SFRP2	4	0.51492	0.66159	1	12492	1	1.9328	0.0024376	0.0087477	0.823471	196	3	1.9328
TMEM185B	4	0.90063	0.90027	1	17392	0	1.2655	0.0024471	0.0087793	0.823471	197	3	1.2655
DCBLD2	4	0.152	0.30498	0.993112	5821	1	1.9225	0.0024722	0.0088675	0.823471	198	3	1.9225
KCNAB2	4	0.99752	0.99753	1	19334	0	1.3696	0.0024822	0.0088941	0.823471	199	4	1.3696
multiKO_ENSCSAG00000003621_ENSCSAG00000003630	1	0.99752	0.99754	1	19333	0	3.1018	0.002483	0.0024557	0.613544	200	1	3.1018
GMNC	4	0.98271	0.98272	1	19035	0	0.6203	0.0025008	0.0089522	0.823471	201	4	0.6203
WNT6	4	0.95387	0.95377	1	18435	0	1.2981	0.0025018	0.0089558	0.823471	202	3	1.2981
LHFPL1	4	0.87115	0.87088	1	16815	1	1.9033	0.0025274	0.0090389	0.823471	203	3	1.9033
ENSCSAG00000002936	4	0.99747	0.99748	1	19332	0	1.5007	0.0025335	0.0090608	0.823471	204	4	1.5007
NHSL1	4	0.10223	0.22245	0.972893	4306	1	1.4004	0.0025546	0.0091327	0.823471	205	3	1.4004
ADRA2A	4	0.93568	0.93555	1	18083	0	1.4826	0.0025728	0.0091914	0.823471	206	3	1.4826
RHBDL1	4	0.20865	0.38115	1	7173	2	-0.37644	0.0026083	0.009301	0.823471	207	1	-0.37644
SLC13A3	4	0.9773	0.97733	1	18921	0	1.6777	0.0026123	0.0093168	0.823471	208	4	1.6777
SEC24A	4	0.99738	0.99738	1	19331	0	1.4044	0.0026222	0.009349	0.823471	209	4	1.4044
PSMB10	4	0.99737	0.99738	1	19330	0	1.8292	0.0026266	0.0093637	0.823471	210	4	1.8292
SLC2A6	4	0.99737	0.99737	1	19329	0	1.3173	0.0026328	0.0093852	0.823471	211	4	1.3173
TOGARAM2	4	0.99736	0.99737	1	19328	0	1.7318	0.0026397	0.0094107	0.823471	212	4	1.7318
HDDC3	4	0.98557	0.98557	1	19099	0	1.9025	0.0026448	0.009427	0.823471	213	4	1.9025
CCN4	4	0.7355	0.77326	1	14864	1	1.6265	0.002658	0.0094637	0.823471	214	3	1.6265
PLK5	4	0.70515	0.75687	1	14515	1	1.2775	0.0026646	0.0094882	0.823471	215	3	1.2775
GRIN2A	4	0.052316	0.13314	0.957083	2627	2	0.93222	0.0026778	0.0095341	0.823471	216	2	0.93222
ENSCSAG00000000812	4	0.089526	0.20045	0.972893	3898	2	-0.34237	0.0027158	0.0096738	0.823471	217	1	-0.34237
BCL3	4	0.51071	0.65768	1	12418	1	0.87331	0.0027211	0.0096927	0.823471	218	2	0.87331
SSH2	4	0.99726	0.99727	1	19327	0	0.95801	0.0027363	0.0097421	0.823471	219	4	0.95801
GLRA2	4	0.24526	0.4142	1	7843	1	1.1075	0.0027378	0.0097467	0.823471	220	2	1.1075
XCR1	4	0.98231	0.98231	1	19022	0	1.6758	0.0027575	0.0098212	0.823471	221	4	1.6758
B3GNT2	4	0.28701	0.45204	1	8578	2	-0.41338	0.0027695	0.0098666	0.823471	222	2	-0.41338
PTGS1	4	0.97914	0.97919	1	18956	0	1.5959	0.0027828	0.0099135	0.823471	223	4	1.5959
FUCA2	4	0.3653	0.52364	1	9901	1	1.5855	0.0027917	0.0099385	0.823471	224	3	1.5855
GSTCD	4	0.16169	0.32033	0.993727	6100	2	0.72041	0.0028256	0.010071	0.823471	225	2	0.72041
HAT1	4	0.99715	0.99715	1	19326	0	1.2918	0.0028514	0.010162	0.823471	226	4	1.2918
ENSCSAG00000009774	4	0.86173	0.86204	1	16655	1	1.2861	0.0028666	0.010211	0.823471	227	2	1.2861
IDE	4	0.75773	0.78623	1	15133	1	1.5429	0.002867	0.010211	0.823471	228	3	1.5429
CCDC159	4	0.99713	0.99713	1	19325	0	1.5277	0.0028701	0.010226	0.823471	229	4	1.5277
OR7C1	4	0.99713	0.99712	1	19324	0	1.1877	0.0028741	0.010238	0.823471	230	4	1.1877
ENSCSAG00000005283	4	0.13907	0.28421	0.987421	5453	3	-0.59608	0.0028769	0.010248	0.823471	231	1	-0.59608
WAS	4	0.48492	0.63391	1	11933	2	0.79027	0.0028872	0.010284	0.823471	232	2	0.79027
MORC2	4	0.9971	0.9971	1	19323	0	1.6799	0.0028989	0.010323	0.823471	233	4	1.6799
SIGLECL1	4	0.99708	0.99708	1	19322	0	1.4513	0.0029198	0.010405	0.823471	234	4	1.4513
FAM241A	4	0.46743	0.61777	1	11617	1	-0.063014	0.0029306	0.010444	0.823471	235	1	-0.063014
LSM12	4	0.99686	0.99686	1	19315	0	1.9943	0.002939	0.010472	0.823471	236	4	1.9943
CCDC85A	4	0.99702	0.99702	1	19321	0	1.0386	0.0029784	0.010606	0.823471	237	4	1.0386
CAB39	4	0.99702	0.99702	1	19320	0	1.7257	0.002979	0.010609	0.823471	238	4	1.7257
ZNF618	4	0.99702	0.99702	1	19319	0	1.5052	0.0029797	0.010611	0.823471	239	4	1.5052
AFP	4	0.89033	0.89001	1	17194	0	1.1225	0.0029843	0.010625	0.823471	240	3	1.1225
RNF152	4	0.67342	0.74119	1	14214	1	1.4643	0.0030122	0.010727	0.823471	241	3	1.4643
ENSCSAG00000014290	3	0.99697	0.99702	1	19318	0	1.5352	0.003026	0.0084106	0.823471	242	3	1.5352
TRIOBP	4	0.47703	0.62663	1	11796	1	1.0611	0.0030262	0.010774	0.823471	243	2	1.0611
ATP8A2	4	0.90189	0.90152	1	17414	0	2.1088	0.0030365	0.010811	0.823471	244	3	2.1088
SLC25A40	4	0.74617	0.77941	1	14978	1	1.4393	0.0030368	0.010813	0.823471	245	3	1.4393
H1-1	4	0.32799	0.48933	1	9252	2	-0.3284	0.0030381	0.010816	0.823471	246	2	-0.3284
CORIN	4	0.45971	0.61068	1	11487	2	0.83362	0.0030686	0.010914	0.824027	247	2	0.83362
C1orf159	4	0.99693	0.99693	1	19317	0	1.6333	0.0030707	0.010921	0.824027	248	4	1.6333
C8orf88	4	0.56962	0.6965	1	13226	1	1.8586	0.0030801	0.01095	0.824027	249	3	1.8586
DNALI1	4	0.69841	0.75344	1	14451	1	1.0215	0.0030934	0.010994	0.824133	250	2	1.0215
PDXP	4	0.99686	0.99686	1	19316	0	1.529	0.0031372	0.011142	0.827138	251	4	1.529
PHF8	4	0.96566	0.9656	1	18680	0	2.2698	0.0031556	0.011204	0.827138	252	3	2.2698
CUL1	4	0.17616	0.34309	1	6476	2	0.51388	0.0031577	0.011213	0.827138	253	2	0.51388
MDP1	4	0.96905	0.96898	1	18750	0	1.8698	0.0031727	0.011264	0.827138	254	3	1.8698
LRIG3	4	0.1482	0.29889	0.992043	5714	2	-0.57183	0.0031992	0.011353	0.827138	255	2	-0.57183
OTUD3	4	0.88424	0.88383	1	17074	0	1.0117	0.0032154	0.011416	0.827138	256	2	1.0117
TP73	4	0.99678	0.99678	1	19314	0	1.0693	0.0032223	0.011442	0.827138	257	4	1.0693
DHCR7	4	0.53964	0.68482	1	12948	2	0.96875	0.0032227	0.011444	0.827138	258	2	0.96875
TMEM79	4	0.99677	0.99678	1	19313	0	1.6165	0.0032281	0.01146	0.827138	259	4	1.6165
KLHL42	4	0.88826	0.88792	1	17156	0	1.4519	0.0032529	0.011555	0.830302	260	3	1.4519
NCAPG	4	0.040716	0.11125	0.951139	2200	2	0.69983	0.0032663	0.011598	0.830302	261	2	0.69983
BCL7B	4	0.96545	0.96539	1	18674	0	1.174	0.0032882	0.011668	0.830302	262	3	1.174
NUDT16	4	0.058248	0.14414	0.957487	2846	1	1.8263	0.003306	0.011729	0.830302	263	3	1.8263
ENSCSAG00000001769	4	0.22652	0.39733	1	7501	1	0.011177	0.0033066	0.011731	0.830302	264	1	0.011177
CACNA1H	4	0.92816	0.92794	1	17961	0	1.8722	0.0033195	0.011779	0.830302	265	3	1.8722
OPRD1	4	0.99667	0.99668	1	19312	0	1.0366	0.0033262	0.011803	0.830302	266	4	1.0366
HRH1	4	0.99666	0.99666	1	19311	0	1.1591	0.0033404	0.011852	0.830736	267	4	1.1591
TIPARP	4	0.093462	0.20732	0.972893	4017	3	-0.816	0.0033603	0.011924	0.832769	268	1	-0.816
GFM1	4	0.99655	0.99655	1	19309	0	2.1473	0.0034532	0.012253	0.838996	269	4	2.1473
ZC3H15	4	0.99654	0.99654	1	19308	0	1.3709	0.0034609	0.012276	0.838996	270	4	1.3709
CRKL	4	0.53709	0.68241	1	12904	1	0.94131	0.0034625	0.01228	0.838996	271	2	0.94131
EVPL	4	0.94846	0.94841	1	18334	0	0.47364	0.0034677	0.012299	0.838996	272	3	0.47364
ENSCSAG00000011738	4	0.99653	0.99654	1	19307	0	1.5614	0.0034686	0.0123	0.838996	273	4	1.5614
EHD3	4	0.76084	0.78812	1	15179	1	1.8599	0.0035057	0.01243	0.84112	274	3	1.8599
RAB8A	4	0.70924	0.75898	1	14553	1	1.088	0.0035114	0.012451	0.84112	275	2	1.088
PTGFR	4	0.68982	0.74917	1	14375	1	0.89613	0.0035213	0.012477	0.84112	276	2	0.89613
VSIG10L	4	0.75199	0.78288	1	15049	1	1.8432	0.0035409	0.012543	0.841601	277	3	1.8432
TGFBR3L	4	0.99645	0.99646	1	19306	0	1.0205	0.0035493	0.012571	0.841601	278	4	1.0205
CAMK2A	4	0.008826	0.029892	0.906787	611	2	0.23678	0.003575	0.012648	0.843847	279	2	0.23678
EXTL3	4	0.99639	0.9964	1	19305	0	1.1971	0.00361	0.012784	0.84837	280	4	1.1971
OGG1	4	0.71973	0.76457	1	14697	1	1.6595	0.0036221	0.012828	0.84837	281	3	1.6595
WDR90	4	0.85323	0.85432	1	16492	1	0.98416	0.0036287	0.012847	0.84837	282	3	0.98416
GADL1	4	0.99634	0.99636	1	19304	0	1.4303	0.0036562	0.012954	0.852576	283	4	1.4303
LRRC36	4	0.85955	0.86003	1	16614	1	0.49664	0.0036824	0.013042	0.854824	284	3	0.49664
ENSCSAG00000000372	3	0.19795	0.31822	0.993727	7015	2	-0.641	0.0036897	0.010189	0.823471	285	1	-0.641
KIAA0232	4	0.9963	0.99633	1	19303	0	1.5153	0.0036955	0.01309	0.854824	286	4	1.5153
ENSCSAG00000005695	3	0.9963	0.99638	1	19302	0	2.0671	0.003697	0.010205	0.823471	287	3	2.0671
ENSCSAG00000000479	2	0.7417	0.74128	1	14932	0	1.874	0.0036975	0.0071255	0.791062	288	1	1.874
TIGD3	4	0.27269	0.4391	1	8313	1	1.0594	0.0037067	0.013121	0.854824	289	2	1.0594
SLC7A11	4	0.99627	0.99629	1	19301	0	1.493	0.003732	0.013201	0.855429	290	4	1.493
ZKSCAN2	4	0.11438	0.24319	0.974172	4710	2	0.71462	0.0037361	0.013218	0.855429	291	2	0.71462
TTR	4	0.9742	0.97414	1	18847	0	1.5544	0.0037717	0.013334	0.856029	292	4	1.5544
TOMM40	4	0.71493	0.76194	1	14635	1	1.864	0.0037746	0.013346	0.856029	293	3	1.864
ADAL	4	0.99622	0.99625	1	19300	0	1.1883	0.0037785	0.01336	0.856029	294	4	1.1883
KIF2A	4	0.84307	0.84562	1	16290	1	1.1087	0.0037898	0.013404	0.856029	295	3	1.1087
HENMT1	4	0.01916	0.061469	0.93119	1230	2	-0.32676	0.00382	0.013508	0.856694	296	2	-0.32676
ARL6	4	0.99343	0.99346	1	19239	0	1.7343	0.0038279	0.01353	0.856694	297	4	1.7343
ZNF248	4	0.99617	0.99619	1	19299	0	1.7775	0.0038321	0.013546	0.856694	298	4	1.7775
CAMK2N1	3	0.88529	0.88535	1	17094	0	1.7038	0.003892	0.010736	0.823471	299	2	1.7038
MBTPS1	4	0.36399	0.52242	1	9884	2	0.97256	0.0038971	0.013768	0.867362	300	2	0.97256
PCIF1	4	0.99609	0.99612	1	19298	0	1.0736	0.0039098	0.013805	0.867362	301	4	1.0736
CLU	4	0.26853	0.4353	1	8231	1	1.8316	0.0039479	0.013942	0.870477	302	3	1.8316
TAPT1	4	0.097403	0.21418	0.972893	4154	1	0.92354	0.0039508	0.013948	0.870477	303	3	0.92354
IQCF5	4	0.71032	0.75955	1	14569	1	1.6145	0.0039871	0.014067	0.870477	304	3	1.6145
ENSCSAG00000018243	4	0.99601	0.99604	1	19297	0	0.89517	0.0039938	0.014091	0.870477	305	4	0.89517
PLCD3	4	0.84366	0.84612	1	16300	1	0.61677	0.0040045	0.014129	0.870477	306	2	0.61677
PPP1R17	4	0.87354	0.87316	1	16855	1	1.6254	0.0040196	0.014186	0.870477	307	3	1.6254
TMEM59	4	0.76808	0.79259	1	15257	1	0.16135	0.0040581	0.014309	0.870477	308	1	0.16135
EPG5	4	0.23282	0.403	1	7631	2	0.52923	0.0040637	0.014325	0.870477	309	2	0.52923
ENSCSAG00000018558	4	0.99591	0.99594	1	19296	0	1.2525	0.0040853	0.014405	0.870477	310	4	1.2525
PIP4K2C	4	0.7888	0.8058	1	15507	1	2.1047	0.0040936	0.014435	0.870477	311	3	2.1047
BOLL	4	0.85697	0.8577	1	16564	1	1.7135	0.0040967	0.014447	0.870477	312	3	1.7135
multiKO_ENSCSAG00000000119_ENSCSAG00000010042	1	0.99589	0.99595	1	19295	0	2.0885	0.0041114	0.0040448	0.710263	313	1	2.0885
C11orf86	4	0.98758	0.98759	1	19130	0	1.5619	0.0041289	0.01456	0.870477	314	4	1.5619
GNRHR	4	0.71545	0.76225	1	14644	1	1.66	0.004131	0.014568	0.870477	315	3	1.66
ZNF200	4	0.84433	0.84667	1	16311	1	1.1618	0.004133	0.014575	0.870477	316	2	1.1618
CCDC6	4	0.0052919	0.018491	0.867138	392	1	1.0323	0.0041655	0.014671	0.870477	317	3	1.0323
KCNJ9	4	0.83324	0.83774	1	16138	1	1.4335	0.0041657	0.014671	0.870477	318	3	1.4335
LHFPL2	4	0.18283	0.3534	1	6665	2	0.44644	0.0041904	0.014749	0.870477	319	2	0.44644
METTL14	4	0.021615	0.068591	0.938399	1363	3	-1.2228	0.0042191	0.014849	0.870477	320	1	-1.2228
EXT1	4	0.99578	0.9958	1	19293	0	1.6052	0.0042227	0.014858	0.870477	321	4	1.6052
TBX2	4	0.99577	0.9958	1	19292	0	1.4363	0.0042262	0.014873	0.870477	322	4	1.4363
SLC25A12	4	0.99577	0.99579	1	19291	0	1.0388	0.0042343	0.014904	0.870477	323	4	1.0388
TRPM4	4	0.15514	0.30999	0.993112	5913	1	1.301	0.0042399	0.014922	0.870477	324	3	1.301
CNIH4	4	0.83922	0.84248	1	16231	1	1.784	0.0042523	0.01496	0.870477	325	3	1.784
ENSCSAG00000016902	4	0.9564	0.95633	1	18494	0	1.6138	0.0042728	0.015027	0.870477	326	3	1.6138
ENSCSAG00000008318	4	0.99573	0.99575	1	19290	0	1.1067	0.0042746	0.015032	0.870477	327	4	1.1067
UBE2B	4	0.93874	0.9387	1	18141	0	1.8453	0.0042842	0.015065	0.870477	328	3	1.8453
multiKO_ENSCSAG00000019281_ENSCSAG00000019410	1	0.99571	0.99578	1	19289	0	1.9633	0.0042864	0.0042284	0.710992	329	1	1.9633
ENSCSAG00000016572	2	0.99571	0.99559	1	19288	0	2.0371	0.0042876	0.0082367	0.820081	330	2	2.0371
API5	4	0.40862	0.5636	1	10589	2	1.0045	0.0043022	0.015129	0.871625	331	2	1.0045
SMAD5	4	0.66745	0.73835	1	14140	1	0.75456	0.0043801	0.015386	0.880824	332	2	0.75456
ESAM	4	0.18901	0.36287	1	6858	1	1.1588	0.0043817	0.015393	0.880824	333	2	1.1588
SYCE1	4	0.83734	0.84098	1	16199	1	1.7186	0.0043888	0.015425	0.880824	334	3	1.7186
CDK18	4	0.90548	0.90515	1	17484	0	2.1015	0.0044323	0.015567	0.883835	335	3	2.1015
GZMH	3	0.21844	0.34247	1	7352	1	1.877	0.0044341	0.012237	0.838996	336	2	1.877
RBCK1	4	0.99398	0.99403	1	19252	0	1.6663	0.0044408	0.015591	0.883835	337	4	1.6663
MLN	4	0.99554	0.99557	1	19287	0	1.0231	0.0044575	0.015646	0.883835	338	4	1.0231
ENSCSAG00000001808	3	0.95839	0.95864	1	18532	0	1.7676	0.0044613	0.012316	0.838996	339	3	1.7676
UBN2	4	0.96587	0.96583	1	18683	0	0.22859	0.0044874	0.015751	0.883835	340	2	0.22859
RPS6KA2	4	0.95565	0.95556	1	18479	0	1.6802	0.0044874	0.015751	0.883835	341	3	1.6802
EDN1	4	0.99548	0.99551	1	19286	0	1.4342	0.0045219	0.015882	0.88553	342	4	1.4342
SLC30A4	4	0.99546	0.99549	1	19285	0	1.3386	0.0045379	0.015937	0.88553	343	4	1.3386
MAN2A1	4	0.91866	0.91844	1	17776	0	1.1354	0.0045411	0.015946	0.88553	344	2	1.1354
ATP13A1	4	0.99545	0.99549	1	19284	0	1.3729	0.0045463	0.015964	0.88553	345	4	1.3729
FIZ1	4	0.9954	0.99543	1	19283	0	1.3191	0.0045984	0.016129	0.892088	346	4	1.3191
LPL	4	0.96047	0.96041	1	18576	0	2.0995	0.0046115	0.016174	0.892088	347	3	2.0995
PCDH8	4	0.75004	0.78172	1	15030	1	1.0383	0.0046484	0.016303	0.896685	348	2	1.0383
TAC1	4	0.098206	0.21553	0.972893	4179	2	0.4434	0.0046678	0.016365	0.897508	349	2	0.4434
GMFB	4	0.82301	0.82995	1	15981	1	1.5131	0.0046958	0.016466	0.898381	350	3	1.5131
GPR15	4	0.98763	0.98765	1	19131	0	1.1992	0.004702	0.016494	0.898381	351	4	1.1992
MEST	4	0.6055	0.71103	1	13550	1	1.0174	0.0047155	0.016545	0.898381	352	2	1.0174
GALM	4	0.99525	0.99527	1	19282	0	1.5629	0.004747	0.01665	0.898381	353	4	1.5629
DEGS1	4	0.93786	0.93781	1	18125	0	1.8102	0.0047759	0.016758	0.898381	354	3	1.8102
CIB4	4	0.94559	0.94549	1	18274	0	1.5806	0.0047811	0.016776	0.898381	355	3	1.5806
SNX27	4	0.63042	0.72167	1	13770	1	1.7932	0.004803	0.016851	0.898381	356	3	1.7932
MAN2A2	4	0.71447	0.7617	1	14628	1	1.9971	0.0048292	0.016936	0.898381	357	3	1.9971
CD226	4	0.99517	0.99519	1	19281	0	1.2499	0.0048318	0.016941	0.898381	358	4	1.2499
KTN1	4	0.3954	0.5514	1	10362	2	0.80676	0.0048427	0.016986	0.898381	359	2	0.80676
OR5D13	4	0.99515	0.99517	1	19280	0	0.88767	0.0048476	0.017003	0.898381	360	4	0.88767
CEL	4	0.99515	0.99517	1	19279	0	1.0297	0.0048506	0.017014	0.898381	361	4	1.0297
PHLDB1	4	0.99513	0.99515	1	19278	0	1.5088	0.0048684	0.017075	0.898381	362	4	1.5088
BFAR	4	0.51626	0.66285	1	12517	1	1.682	0.0048795	0.017112	0.898381	363	3	1.682
ZNF383	4	0.99512	0.99514	1	19277	0	1.0253	0.0048803	0.017115	0.898381	364	4	1.0253
APPBP2	4	0.94142	0.94134	1	18193	0	1.4145	0.0048824	0.017121	0.898381	365	3	1.4145
CHM	4	0.24448	0.4135	1	7830	1	1.4313	0.0049002	0.017179	0.899002	366	3	1.4313
GLMP	4	0.53832	0.68359	1	12924	1	1.0238	0.0049702	0.0174	0.908136	367	3	1.0238
PSKH2	4	0.55413	0.6906	1	13080	1	1.264	0.0050238	0.017581	0.912863	368	3	1.264
GPD2	4	0.95769	0.95766	1	18517	0	1.109	0.0050251	0.017585	0.912863	369	2	1.109
WNT1	4	0.99493	0.99496	1	19276	0	0.90382	0.005074	0.017758	0.916361	370	4	0.90382
ENSCSAG00000014302	4	0.78362	0.80245	1	15447	1	0.8335	0.0050774	0.017775	0.916361	371	3	0.8335
ENSCSAG00000003711	1	0.99492	0.99498	1	19275	0	2.6759	0.0050804	0.0050097	0.710992	372	1	2.6759
SCCPDH	4	0.9949	0.99493	1	19274	0	1.7812	0.0050965	0.01784	0.916361	373	4	1.7812
DNAJC9	4	0.9949	0.99493	1	19273	0	1.1327	0.0051017	0.01786	0.916361	374	4	1.1327
HMGCLL1	4	0.21262	0.38483	1	7251	1	0.035271	0.0051311	0.017954	0.916361	375	1	0.035271
UBQLN2	4	0.35331	0.51262	1	9703	1	1.7738	0.0051375	0.017968	0.916361	376	3	1.7738
VAMP7	4	0.97053	0.97048	1	18781	0	1.5465	0.0051429	0.017983	0.916361	377	3	1.5465
LRRN1	4	0.99482	0.99485	1	19271	0	1.204	0.0051792	0.018107	0.916551	378	4	1.204
SRGAP1	4	0.82858	0.83413	1	16065	1	1.1095	0.0051835	0.018124	0.916551	379	2	1.1095
SCN10A	4	0.059299	0.1461	0.957487	2891	2	-0.30117	0.0051847	0.018128	0.916551	380	2	-0.30117
PTPN12	4	0.99479	0.99483	1	19270	0	0.98886	0.0052052	0.018194	0.917182	381	4	0.98886
TOR1A	4	0.10753	0.23153	0.972893	4484	1	1.8129	0.0052679	0.018407	0.917182	382	3	1.8129
ATL3	4	0.028354	0.087187	0.942242	1732	3	-0.96575	0.0052919	0.018491	0.917182	383	1	-0.96575
PROK1	4	0.57705	0.69941	1	13293	1	1.8286	0.0053303	0.018616	0.917182	384	3	1.8286
SCNM1	4	0.99466	0.9947	1	19269	0	0.78644	0.0053369	0.018638	0.917182	385	4	0.78644
ENSCSAG00000013691	4	0.4538	0.60521	1	11386	2	-0.1987	0.0053456	0.018665	0.917182	386	1	-0.1987
TMEM272	4	0.99465	0.99469	1	19268	0	1.0151	0.0053464	0.018667	0.917182	387	4	1.0151
GADD45G	4	0.99463	0.99467	1	19267	0	1.2507	0.0053742	0.018752	0.917182	388	4	1.2507
SLC17A7	4	0.48381	0.63287	1	11916	1	1.188	0.0053992	0.018833	0.917182	389	3	1.188
ERI3	4	0.97109	0.97106	1	18792	0	1.6515	0.0054116	0.018876	0.917182	390	4	1.6515
NRN1	4	0.99457	0.99461	1	19265	0	0.99463	0.0054289	0.018941	0.917182	391	4	0.99463
MAFB	4	0.99456	0.9946	1	19264	0	1.1777	0.0054386	0.018969	0.917182	392	4	1.1777
TMEM239	4	0.93101	0.93077	1	18010	0	1.6103	0.0054525	0.019021	0.917182	393	3	1.6103
UCP2	4	0.032155	0.094626	0.943738	1880	2	0.21239	0.0054528	0.019022	0.917182	394	2	0.21239
CHI3L1	4	0.67765	0.74318	1	14251	1	1.602	0.0054697	0.019075	0.917182	395	3	1.602
SMIM3	4	0.48128	0.63054	1	11870	1	1.888	0.0054787	0.019097	0.917182	396	3	1.888
SNX2	4	0.54151	0.6858	1	12978	1	1.3911	0.0055012	0.019178	0.917182	397	3	1.3911
PTOV1	4	0.69832	0.75339	1	14450	1	0.87854	0.0055064	0.019194	0.917182	398	3	0.87854
CYTH2	4	0.9204	0.92017	1	17812	0	1.8139	0.0055072	0.019196	0.917182	399	3	1.8139
PEA15	4	0.99448	0.99452	1	19263	0	1.637	0.0055177	0.019234	0.917182	400	4	1.637
ZNF317	4	0.99447	0.99451	1	19262	0	1.1159	0.0055264	0.019257	0.917182	401	4	1.1159
MYO1B	4	0.041932	0.11359	0.951139	2246	1	1.645	0.0055332	0.019275	0.917182	402	3	1.645
SCN2B	4	0.87241	0.87208	1	16833	1	0.9471	0.0055589	0.019366	0.917182	403	2	0.9471
MAST4	4	0.23475	0.40477	1	7660	2	-0.5074	0.00556	0.019369	0.917182	404	1	-0.5074
GALNT7	4	0.63342	0.72298	1	13801	1	1.6751	0.0055994	0.019499	0.917747	405	3	1.6751
ENSCSAG00000004139	4	0.42301	0.57684	1	10847	2	0.11321	0.0056136	0.019541	0.917747	406	2	0.11321
ZNF628	4	0.9911	0.99112	1	19194	0	1.5048	0.0056241	0.019577	0.917747	407	4	1.5048
PDZD2	4	0.99436	0.9944	1	19261	0	0.86667	0.0056408	0.019627	0.917747	408	4	0.86667
UBE2R2	4	0.83061	0.8357	1	16099	1	0.78354	0.0056672	0.019709	0.917747	409	3	0.78354
ZNF440	4	0.99433	0.99437	1	19260	0	1.2748	0.0056696	0.019717	0.917747	410	4	1.2748
MPZL1	4	0.99431	0.99435	1	19259	0	1.8971	0.0056874	0.019784	0.917747	411	4	1.8971
TMEM238	4	0.35062	0.51015	1	9662	1	1.38	0.0057059	0.019852	0.917747	412	3	1.38
ETFRF1	4	0.99428	0.99433	1	19258	0	0.95696	0.0057154	0.019881	0.917747	413	4	0.95696
IFIT1	4	0.1231	0.25774	0.97842	4981	3	-0.58629	0.0057208	0.019901	0.917747	414	1	-0.58629
PRAMEF20	3	0.96706	0.96725	1	18712	0	0.85184	0.0057423	0.015731	0.883835	415	3	0.85184
NECAB2	4	0.99425	0.99429	1	19257	0	1.1625	0.0057479	0.019987	0.918042	416	4	1.1625
PATE2	4	0.71821	0.76374	1	14681	1	2.1862	0.0057526	0.020002	0.918042	417	3	2.1862
SERPINB1	4	0.73888	0.77515	1	14907	1	1.3587	0.0057744	0.020079	0.919426	418	3	1.3587
SERPINB9	4	0.95134	0.95125	1	18382	0	0.37896	0.005828	0.02026	0.92549	419	3	0.37896
NME8	4	0.94137	0.94129	1	18192	0	1.155	0.0058499	0.020331	0.92549	420	3	1.155
TBL1X	4	0.10104	0.22042	0.972893	4264	2	-0.036269	0.0058816	0.020442	0.92549	421	2	-0.036269
CTSF	4	0.99411	0.99416	1	19256	0	1.1706	0.0058885	0.02046	0.92549	422	4	1.1706
RBFOX1	2	0.99411	0.99398	1	19255	0	1.9613	0.0058897	0.011285	0.827138	423	2	1.9613
NTN1	4	0.79092	0.80719	1	15531	1	1.4319	0.0059066	0.020521	0.92549	424	3	1.4319
KCTD4	4	0.35466	0.51383	1	9727	1	1.4877	0.0059125	0.02054	0.92549	425	3	1.4877
KREMEN1	4	0.99404	0.99409	1	19254	0	1.8783	0.0059145	0.020545	0.92549	426	4	1.8783
CHAMP1	4	0.80514	0.81698	1	15733	1	1.6579	0.0059994	0.020826	0.932426	427	3	1.6579
MYBPHL	4	0.994	0.99404	1	19253	0	1.3562	0.0060038	0.02084	0.932426	428	4	1.3562
CYP4B1	4	0.51198	0.65885	1	12439	2	-0.099261	0.0060424	0.02097	0.932426	429	2	-0.099261
DND1	4	0.93066	0.93042	1	18005	0	1.6775	0.0060432	0.02097	0.932426	430	3	1.6775
ZBTB42	4	0.99395	0.99399	1	19251	0	1.0456	0.0060468	0.02098	0.932426	431	4	1.0456
MMP8	4	0.99105	0.99108	1	19191	0	1.3323	0.0060495	0.020987	0.932426	432	4	1.3323
RNF175	4	0.1747	0.3408	1	6427	2	0.41394	0.0060789	0.021094	0.935045	433	2	0.41394
ENSCSAG00000005020	4	0.25464	0.42276	1	8001	1	1.2659	0.006096	0.021145	0.935147	434	3	1.2659
SIRT3	4	0.91919	0.91898	1	17789	0	1.2372	0.0061332	0.021259	0.938063	435	3	1.2372
ANKRD33B	4	0.26904	0.43575	1	8249	1	1.0922	0.0061496	0.021314	0.93836	436	3	1.0922
DCUN1D5	4	0.99384	0.99386	1	19250	0	1.341	0.0061644	0.021364	0.938432	437	4	1.341
RAD51B	4	0.77648	0.79782	1	15354	1	0.97788	0.0062031	0.021492	0.941363	438	3	0.97788
TMCO4	4	0.99379	0.99382	1	19248	0	0.96734	0.0062119	0.021528	0.941363	439	4	0.96734
OR4E1	4	0.074262	0.17332	0.965597	3409	3	-0.90926	0.0062567	0.021673	0.943606	440	1	-0.90926
HCAR1	4	0.42365	0.57742	1	10866	1	1.5566	0.0062611	0.021688	0.943606	441	3	1.5566
UBE2E3	4	0.88222	0.88174	1	17030	0	0.15872	0.0063103	0.021843	0.943606	442	1	0.15872
MAGEB4	4	0.99368	0.9937	1	19247	0	1.1394	0.0063174	0.021871	0.943606	443	4	1.1394
ATP2B4	4	0.43763	0.59028	1	11119	2	0.72522	0.0063272	0.021898	0.943606	444	2	0.72522
FNBP1	4	0.25673	0.42466	1	8030	1	2.0752	0.0063328	0.021916	0.943606	445	3	2.0752
H2AZ2	4	0.99038	0.99037	1	19181	0	1.8098	0.0063369	0.02193	0.943606	446	4	1.8098
AIFM2	4	0.99365	0.99367	1	19246	0	1.2832	0.0063476	0.021968	0.943606	447	4	1.2832
AVPI1	4	0.65361	0.73192	1	14001	1	1.6283	0.0063884	0.022105	0.94738	448	3	1.6283
ADAM7	4	0.97728	0.97732	1	18920	0	1.0716	0.0064174	0.022198	0.949263	449	4	1.0716
CAPN5	4	0.99356	0.99359	1	19245	0	0.93051	0.0064414	0.022283	0.95074	450	4	0.93051
FANCF	4	0.47858	0.62804	1	11820	2	-0.1751	0.006471	0.022385	0.95074	451	1	-0.1751
TET2	4	0.99351	0.99353	1	19243	0	0.96421	0.0064917	0.02245	0.95074	452	4	0.96421
XPO4	4	0.42482	0.57851	1	10889	1	0.94842	0.006514	0.022516	0.95074	453	2	0.94842
FBXL20	4	0.30019	0.46399	1	8798	1	1.1242	0.0065246	0.022555	0.95074	454	3	1.1242
CCDC15	4	0.99344	0.99347	1	19241	0	1.4412	0.0065609	0.022665	0.95074	455	4	1.4412
SLC7A14	4	0.99343	0.99346	1	19240	0	1.0499	0.0065721	0.022704	0.95074	456	4	1.0499
PPP2R5A	4	0.98407	0.98406	1	19068	0	1.1944	0.0065751	0.022716	0.95074	457	4	1.1944
SLC22A31	4	0.92255	0.92238	1	17854	0	0.83088	0.0065782	0.022722	0.95074	458	3	0.83088
XKR6	4	0.21442	0.38646	1	7283	1	1.2344	0.0066317	0.02289	0.95275	459	3	1.2344
SF3B5	4	0.99105	0.99108	1	19192	0	1.712	0.0066724	0.023025	0.95275	460	4	1.712
SULT1C2	4	0.99332	0.99335	1	19238	0	0.8335	0.0066771	0.023036	0.95275	461	4	0.8335
SFTA2	4	0.161	0.31921	0.993727	6084	2	0.10273	0.0066853	0.023062	0.95275	462	2	0.10273
QRFP	4	0.96754	0.96749	1	18720	0	1.4787	0.0066927	0.023088	0.95275	463	3	1.4787
SEPTIN8	4	0.82865	0.83419	1	16066	1	1.1212	0.0067136	0.023156	0.95275	464	2	1.1212
KRT20	4	0.74267	0.77736	1	14945	1	0.15191	0.0067388	0.023246	0.95275	465	2	0.15191
TBX21	4	0.42265	0.5765	1	10840	2	0.86616	0.0067549	0.023297	0.95275	466	2	0.86616
LNPK	4	0.59516	0.70676	1	13454	1	0.94648	0.0067705	0.023349	0.95275	467	2	0.94648
CCNI2	4	0.14633	0.29592	0.991662	5656	2	-0.54542	0.0067924	0.023408	0.95275	468	1	-0.54542
ARHGDIG	4	0.9932	0.99323	1	19237	0	1.361	0.0068012	0.023431	0.95275	469	4	1.361
MSTN	4	0.92865	0.92843	1	17968	0	1.6448	0.0068148	0.023478	0.95275	470	3	1.6448
MT3	3	0.91409	0.91414	1	17678	0	1.7002	0.0068536	0.018662	0.917182	471	2	1.7002
TATDN3	4	0.64366	0.72748	1	13897	1	0.54544	0.0068995	0.023738	0.95275	472	2	0.54544
CRIP2	4	0.99309	0.99312	1	19236	0	1.4624	0.0069115	0.023776	0.95275	473	4	1.4624
ENSCSAG00000000628	4	0.079955	0.18352	0.971997	3585	1	0.54279	0.0069531	0.023914	0.95275	474	2	0.54279
TRMT11	4	0.99302	0.99305	1	19235	0	1.4346	0.0069775	0.023994	0.95275	475	4	1.4346
SHPRH	4	0.32245	0.48422	1	9159	1	1.9313	0.0069843	0.024022	0.95275	476	3	1.9313
TBC1D19	4	0.96522	0.96517	1	18669	0	1.6589	0.0070039	0.024084	0.95275	477	3	1.6589
SLC30A10	4	0.64309	0.72723	1	13891	1	1.1444	0.0070053	0.024087	0.95275	478	3	1.1444
ETV5	4	0.86467	0.86473	1	16711	1	0.16076	0.0070066	0.024093	0.95275	479	2	0.16076
LUC7L	4	0.13291	0.27403	0.985281	5272	2	0.70605	0.0070316	0.024162	0.95275	480	2	0.70605
ZC3HAV1L	4	0.99296	0.99299	1	19234	0	1.6102	0.0070414	0.024199	0.95275	481	4	1.6102
DPH6	4	0.97749	0.97752	1	18927	0	1.47	0.0070544	0.024243	0.95275	482	4	1.47
ALKBH6	4	0.94502	0.9449	1	18261	0	1.0831	0.0070602	0.024259	0.95275	483	3	1.0831
ADPRH	4	0.77885	0.79931	1	15391	1	1.2248	0.0070897	0.024342	0.95275	484	3	1.2248
SEC31A	4	0.99285	0.99289	1	19233	0	1.0202	0.0071533	0.024562	0.95275	485	4	1.0202
FAM135A	4	0.20434	0.37718	1	7104	2	0.34509	0.0071673	0.024606	0.95275	486	2	0.34509
CSRP3	4	0.84132	0.84416	1	16268	1	0.89235	0.0071746	0.024633	0.95275	487	2	0.89235
S100A13	4	0.34099	0.50126	1	9480	1	1.4576	0.0071852	0.024671	0.95275	488	3	1.4576
multiKO_ENSCSAG00000000082_ENSCSAG00000005249	3	0.99278	0.99291	1	19231	0	1.1845	0.0072171	0.019626	0.917747	489	3	1.1845
OVCH1	4	0.78985	0.8065	1	15521	1	1.007	0.0072173	0.024769	0.95275	490	2	1.007
TRPM1	4	0.61716	0.71596	1	13646	1	0.38359	0.0072208	0.024779	0.95275	491	2	0.38359
SDS	4	0.99278	0.99282	1	19230	0	1.3016	0.0072211	0.024782	0.95275	492	4	1.3016
RDH14	4	0.12578	0.26218	0.979926	5069	1	1.5753	0.0072226	0.024786	0.95275	493	3	1.5753
XPOT	4	0.64057	0.72612	1	13873	1	1.6447	0.0072298	0.024811	0.95275	494	3	1.6447
TMOD2	4	0.99275	0.99279	1	19229	0	1.4913	0.0072505	0.024876	0.95275	495	4	1.4913
ZNF366	4	0.90593	0.9056	1	17498	0	0.66602	0.0072743	0.024954	0.95275	496	3	0.66602
ASB18	4	0.99269	0.99273	1	19228	0	0.97775	0.0073055	0.025056	0.95275	497	4	0.97775
MCAM	4	0.5903	0.70474	1	13411	1	0.81427	0.0073279	0.025133	0.95275	498	3	0.81427
PHF6	4	0.99267	0.99271	1	19227	0	1.1	0.0073283	0.025136	0.95275	499	4	1.1
ATXN2L	4	0.99262	0.99266	1	19226	0	0.82401	0.0073811	0.025299	0.95275	500	4	0.82401
MTSS1	4	0.99258	0.99263	1	19225	0	0.99925	0.0074191	0.025436	0.95275	501	4	0.99925
NTRK3	4	0.99258	0.99263	1	19224	0	0.90093	0.0074218	0.025447	0.95275	502	4	0.90093
C15orf41	4	0.99257	0.99262	1	19223	0	0.9959	0.0074259	0.025461	0.95275	503	4	0.9959
GTF2H1	4	0.33927	0.49966	1	9446	2	0.00059781	0.0074349	0.02549	0.95275	504	2	0.00059781
PARK7	4	0.92638	0.92617	1	17936	0	1.3119	0.0074422	0.025512	0.95275	505	3	1.3119
GUCA1B	4	0.99256	0.99261	1	19222	0	0.77336	0.0074423	0.025512	0.95275	506	4	0.77336
EBPL	4	0.99253	0.99258	1	19221	0	1.148	0.0074696	0.025602	0.95275	507	4	1.148
MOK	4	0.28118	0.44681	1	8469	1	1.8563	0.0074833	0.025642	0.95275	508	3	1.8563
NKX2-6	4	0.80215	0.81487	1	15683	1	0.9978	0.0074885	0.02566	0.95275	509	2	0.9978
PNMA1	4	0.99249	0.99254	1	19220	0	1.3175	0.007508	0.025725	0.95275	510	4	1.3175
CLEC14A	4	0.98633	0.98632	1	19108	0	1.6815	0.007513	0.025746	0.95275	511	4	1.6815
HACD4	4	0.99249	0.99253	1	19219	0	1.0829	0.0075148	0.025753	0.95275	512	4	1.0829
CHD8	4	0.96992	0.96986	1	18768	0	1.8617	0.0075199	0.025769	0.95275	513	3	1.8617
PRRC1	4	0.43902	0.59155	1	11144	1	1.1446	0.007542	0.025834	0.95275	514	3	1.1446
ACKR4	4	0.99246	0.9925	1	19218	0	1.1693	0.0075423	0.025837	0.95275	515	4	1.1693
EPOR	4	0.11629	0.2463	0.97518	4776	2	0.079005	0.0075736	0.02594	0.95275	516	2	0.079005
COMMD6	4	0.99242	0.99247	1	19217	0	1.0007	0.0075782	0.025957	0.95275	517	4	1.0007
BLCAP	4	0.63608	0.72409	1	13827	1	1.3201	0.007579	0.02596	0.95275	518	3	1.3201
BEX4	4	0.93678	0.9367	1	18107	0	1.9101	0.0076118	0.026066	0.953368	519	3	1.9101
LRFN2	4	0.21993	0.39141	1	7381	2	0.71758	0.0076776	0.026252	0.953368	520	2	0.71758
MTF2	4	0.97885	0.97889	1	18948	0	1.5303	0.0077026	0.026331	0.953368	521	4	1.5303
CLDN2	4	0.17912	0.34767	1	6546	1	1.5925	0.0077353	0.026441	0.953368	522	3	1.5925
TYRO3	4	0.84702	0.84896	1	16362	1	0.32118	0.0077561	0.026512	0.953368	523	2	0.32118
DGAT2L6	4	0.99224	0.99229	1	19216	0	1.476	0.0077568	0.026517	0.953368	524	4	1.476
RABAC1	4	0.99223	0.99227	1	19215	0	0.98074	0.0077737	0.026569	0.953368	525	4	0.98074
GDF11	4	0.66497	0.73717	1	14112	1	1.3331	0.0078096	0.026677	0.953368	526	3	1.3331
USE1	4	0.77377	0.79611	1	15324	1	1.3177	0.00781	0.026678	0.953368	527	3	1.3177
CRH	4	0.86715	0.86703	1	16746	1	1.6784	0.0078156	0.026699	0.953368	528	3	1.6784
DHRS1	4	0.96406	0.96402	1	18645	0	1.7184	0.0078362	0.026769	0.953368	529	3	1.7184
CARNS1	4	0.98417	0.98416	1	19071	0	1.7015	0.0078544	0.026827	0.953368	530	4	1.7015
GCH1	4	0.60641	0.71138	1	13559	1	0.53039	0.0078631	0.026851	0.953368	531	3	0.53039
RAB3GAP2	4	0.92273	0.92258	1	17859	0	1.5373	0.0078811	0.026904	0.953368	532	3	1.5373
SCNN1D	4	0.99211	0.99215	1	19214	0	1.0741	0.0078884	0.026932	0.953368	533	4	1.0741
MOGAT3	4	0.97122	0.97118	1	18796	0	1.5309	0.0078905	0.026937	0.953368	534	4	1.5309
HAND2	4	0.98935	0.98937	1	19165	0	1.3429	0.0078976	0.026958	0.953368	535	4	1.3429
ZSCAN1	4	0.79107	0.80729	1	15533	1	0.2584	0.0079166	0.027022	0.953368	536	2	0.2584
KPNA3	4	0.98266	0.98267	1	19033	0	1.6801	0.0079641	0.027168	0.953368	537	4	1.6801
SAMHD1	4	0.79377	0.80911	1	15563	1	1.8561	0.0079975	0.027282	0.953368	538	3	1.8561
NUDCD3	4	0.15173	0.30452	0.993112	5815	2	0.052286	0.0080237	0.027349	0.953368	539	2	0.052286
KCTD9	4	0.15683	0.31267	0.993112	5959	2	0.42135	0.0080275	0.027361	0.953368	540	2	0.42135
CHRM1	4	0.90388	0.90353	1	17454	0	1.3903	0.0080357	0.027383	0.953368	541	3	1.3903
PRPF40B	4	0.095213	0.21037	0.972893	4085	2	-0.31676	0.0080772	0.027515	0.953368	542	2	-0.31676
SSTR4	4	0.9919	0.99195	1	19212	0	0.85094	0.0080956	0.027583	0.953368	543	4	0.85094
NTNG2	4	0.9288	0.92859	1	17971	0	1.3537	0.0081006	0.027595	0.953368	544	3	1.3537
CXCL6	4	0.17418	0.33997	1	6414	3	-0.37163	0.0081307	0.027688	0.953368	545	1	-0.37163
BTBD6	4	0.075015	0.17466	0.967083	3430	1	1.3848	0.0081571	0.027778	0.953368	546	3	1.3848
ANXA10	4	0.54085	0.68557	1	12968	1	0.85171	0.0081842	0.027859	0.953368	547	2	0.85171
KIFAP3	4	0.84103	0.84393	1	16264	1	1.6922	0.0081851	0.027864	0.953368	548	3	1.6922
RMC1	4	0.38272	0.53974	1	10176	1	0.77203	0.0082377	0.02804	0.953368	549	3	0.77203
RHOU	4	0.84711	0.84904	1	16365	1	1.4831	0.0082649	0.028126	0.953368	550	3	1.4831
SLC7A6	4	0.99172	0.99176	1	19211	0	1.1735	0.0082773	0.028164	0.953368	551	4	1.1735
ENSCSAG00000010514	4	0.99171	0.99175	1	19210	0	0.81244	0.0082891	0.028207	0.953368	552	4	0.81244
TDRD9	4	0.71018	0.75947	1	14566	1	1.1654	0.0082912	0.028215	0.953368	553	3	1.1654
C1QTNF7	4	0.61726	0.71601	1	13647	1	1.3828	0.0083068	0.028264	0.953368	554	3	1.3828
RMND5B	4	0.021101	0.067097	0.938399	1330	2	0.3076	0.0083276	0.028332	0.953368	555	2	0.3076
BCL7C	4	0.99166	0.99168	1	19208	0	0.93407	0.008344	0.028388	0.953368	556	4	0.93407
HSPB6	4	0.99165	0.99168	1	19207	0	1.0945	0.0083455	0.02839	0.953368	557	4	1.0945
ARMC7	4	0.37379	0.53146	1	10031	1	1.3894	0.0083509	0.028406	0.953368	558	3	1.3894
ENSCSAG00000011340	4	0.71445	0.76169	1	14627	1	1.3624	0.0083619	0.028443	0.953368	559	3	1.3624
FRZB	4	0.99163	0.99165	1	19206	0	0.68413	0.0083737	0.028482	0.953368	560	4	0.68413
ENSCSAG00000015385	3	0.94131	0.94142	1	18190	0	1.7839	0.0083797	0.022626	0.95074	561	3	1.7839
KDM1A	4	0.03159	0.093574	0.943738	1857	3	-0.96851	0.0083982	0.028552	0.953368	562	1	-0.96851
CMIP	4	0.99157	0.99159	1	19205	0	1.5325	0.008432	0.02866	0.953368	563	4	1.5325
CXCL14	4	0.77193	0.79501	1	15301	1	0.72155	0.0084516	0.028722	0.953368	564	3	0.72155
MSRB3	4	0.98239	0.98239	1	19025	0	1.518	0.0084544	0.028731	0.953368	565	4	1.518
PCCB	4	0.71346	0.76118	1	14617	1	1.7439	0.0084593	0.028745	0.953368	566	3	1.7439
COL6A5	4	0.99153	0.99155	1	19204	0	1.3658	0.0084695	0.028782	0.953368	567	4	1.3658
ENSCSAG00000001699	4	0.19103	0.36516	1	6897	1	1.5079	0.0085051	0.02889	0.953368	568	3	1.5079
TSPAN11	4	0.99148	0.9915	1	19203	0	0.72969	0.0085238	0.028946	0.953368	569	4	0.72969
ERLIN1	4	0.97898	0.97902	1	18950	0	1.6132	0.0085337	0.02898	0.953368	570	4	1.6132
MCF2L	4	0.38469	0.54153	1	10215	2	0.52061	0.0085344	0.028982	0.953368	571	2	0.52061
ENSCSAG00000008053	4	0.99145	0.99148	1	19202	0	1.2892	0.0085495	0.029032	0.953368	572	4	1.2892
ZNF407	4	0.0036824	0.013042	0.828388	286	3	-1.4914	0.0085586	0.029061	0.953368	573	1	-1.4914
MFN2	4	0.40119	0.55679	1	10456	2	0.96205	0.0085806	0.029135	0.953368	574	2	0.96205
SYNJ2BP	4	0.89544	0.89512	1	17295	0	1.4145	0.0085986	0.029186	0.953368	575	3	1.4145
FOXL1	4	0.85403	0.85506	1	16501	1	1.3032	0.0086036	0.029199	0.953368	576	3	1.3032
EPB41L4A	4	0.28758	0.45257	1	8587	2	0.36019	0.0086038	0.029199	0.953368	577	2	0.36019
WNT7A	4	0.99139	0.99141	1	19201	0	0.78667	0.0086056	0.029205	0.953368	578	4	0.78667
P2RY14	4	0.62671	0.72007	1	13743	1	1.2991	0.0086121	0.029223	0.953368	579	3	1.2991
INTS5	4	0.044493	0.11846	0.952165	2351	2	-1.1848	0.0086656	0.029398	0.953368	580	2	-1.1848
ATP6V0C	3	0.29802	0.43572	1	8762	1	0.42796	0.0086754	0.023366	0.95275	581	2	0.42796
DUSP6	4	0.79525	0.81015	1	15589	1	1.5257	0.0087141	0.029543	0.953368	582	3	1.5257
SPRR3	4	0.99128	0.9913	1	19200	0	0.85262	0.0087172	0.029554	0.953368	583	4	0.85262
CEMIP2	4	0.87296	0.87261	1	16841	1	1.5944	0.0087242	0.029579	0.953368	584	3	1.5944
FOXC1	3	0.55237	0.6115	1	13068	1	1.9018	0.0087495	0.02354	0.95275	585	2	1.9018
DNAL1	4	0.92372	0.92356	1	17885	0	1.6251	0.0087611	0.029693	0.953368	586	3	1.6251
CNPY1	4	0.37011	0.52808	1	9975	1	1.4128	0.0087728	0.029735	0.953368	587	3	1.4128
ROM1	4	0.99121	0.99123	1	19199	0	1.0015	0.0087927	0.029786	0.953368	588	4	1.0015
TMEM52B	4	0.99109	0.99112	1	19193	0	1.4428	0.0088001	0.029811	0.953368	589	4	1.4428
RARRES2	4	0.99119	0.99122	1	19198	0	1.2223	0.0088081	0.029836	0.953368	590	4	1.2223
CFLAR	4	0.94009	0.94006	1	18174	0	1.0586	0.0088255	0.02989	0.953368	591	2	1.0586
RAB9A	4	0.29642	0.46046	1	8740	2	0.44396	0.008826	0.029892	0.953368	592	2	0.44396
OR8J3	1	0.99116	0.99116	1	19197	0	3.0982	0.0088352	0.0087941	0.823471	593	1	3.0982
POU2AF1	4	0.97505	0.97501	1	18876	0	1.5339	0.0088382	0.029928	0.953368	594	4	1.5339
SLC38A2	4	0.77205	0.79508	1	15304	1	1.0774	0.0088795	0.030061	0.953368	595	3	1.0774
CLYBL	4	0.99111	0.99113	1	19196	0	0.87197	0.0088936	0.030104	0.953368	596	4	0.87197
PEAK1	4	0.9911	0.99113	1	19195	0	1.5687	0.0088967	0.030113	0.953368	597	4	1.5687
ENSCSAG00000000090	4	0.13443	0.27657	0.985783	5315	2	0.20587	0.0089138	0.030166	0.953368	598	2	0.20587
FOXL2	4	0.10769	0.2318	0.972893	4492	3	-0.80364	0.008933	0.030225	0.953368	599	1	-0.80364
FBXO4	4	0.97662	0.97662	1	18907	0	1.6145	0.0089404	0.030248	0.953368	600	4	1.6145
ATG4D	4	0.62073	0.71751	1	13682	1	1.2414	0.0089455	0.030265	0.953368	601	3	1.2414
SLC25A29	4	0.99103	0.99105	1	19190	0	0.79826	0.0089718	0.030347	0.953368	602	4	0.79826
RIC1	4	0.33602	0.49665	1	9392	1	1.4571	0.0089995	0.030439	0.953368	603	3	1.4571
EIF4EBP2	4	0.99099	0.99101	1	19189	0	1.0412	0.0090142	0.030479	0.953368	604	4	1.0412
LRRC7	4	0.97132	0.97129	1	18799	0	1.2517	0.0090262	0.030523	0.953368	605	4	1.2517
APTX	4	0.98143	0.98143	1	19001	0	1.7638	0.0090356	0.030557	0.953368	606	4	1.7638
ENSCSAG00000001008	3	0.99096	0.99107	1	19188	0	1.6077	0.0090375	0.024301	0.95275	607	3	1.6077
STX1B	4	0.99096	0.99099	1	19187	0	0.94676	0.0090379	0.030566	0.953368	608	4	0.94676
WDR12	4	0.65017	0.73039	1	13968	1	0.90552	0.0090399	0.030572	0.953368	609	3	0.90552
SYAP1	4	0.11693	0.2474	0.97518	4798	1	0.90089	0.0090737	0.030679	0.953368	610	2	0.90089
GSPT2	4	0.49393	0.6422	1	12097	1	0.74599	0.0090934	0.030737	0.953368	611	3	0.74599
RCVRN	4	0.50894	0.65607	1	12380	2	1.0228	0.0091392	0.030884	0.953368	612	2	1.0228
ENSCSAG00000012866	4	0.44195	0.59426	1	11193	1	0.583	0.0091468	0.030905	0.953368	613	3	0.583
POU2F1	4	0.51313	0.65993	1	12462	1	1.1176	0.0091631	0.030961	0.953368	614	2	1.1176
GRM8	4	0.32901	0.49029	1	9274	2	0.65099	0.009175	0.031003	0.953368	615	2	0.65099
TBC1D15	4	0.4203	0.57432	1	10798	1	1.5704	0.0092462	0.031237	0.953368	616	3	1.5704
ENSCSAG00000014035	4	0.13619	0.27948	0.986281	5362	1	1.011	0.0092538	0.031261	0.953368	617	3	1.011
ENSCSAG00000008880	4	0.80909	0.81977	1	15786	1	-0.035194	0.0093072	0.031425	0.953368	618	1	-0.035194
ADAMTS13	4	0.99068	0.99068	1	19186	0	1.0221	0.0093188	0.031462	0.953368	619	4	1.0221
SEC23IP	4	0.46795	0.61826	1	11637	1	1.7156	0.0093197	0.031465	0.953368	620	3	1.7156
C17orf107	4	0.99066	0.99066	1	19185	0	1.1181	0.0093398	0.031523	0.953368	621	4	1.1181
SAMD13	4	0.99066	0.99066	1	19184	0	1.3763	0.0093414	0.031528	0.953368	622	4	1.3763
ADGRL1	4	0.98284	0.98286	1	19038	0	1.5329	0.0093513	0.031564	0.953368	623	4	1.5329
HEATR1	4	0.42953	0.58292	1	10974	2	0.085575	0.0093607	0.031594	0.953368	624	2	0.085575
EPHB2	4	0.52291	0.66908	1	12646	1	1.0301	0.0094096	0.031744	0.953368	625	2	1.0301
multiKO_ENSCSAG00000015125_TRAPPC2B	3	0.99059	0.9907	1	19183	0	1.3177	0.009414	0.025273	0.95275	626	3	1.3177
LY6D	4	0.35305	0.51236	1	9697	2	0.4813	0.0094141	0.03176	0.953368	627	2	0.4813
PML	4	0.8777	0.87725	1	16929	1	1.1268	0.0094338	0.031813	0.953368	628	3	1.1268
POU3F1	3	0.89383	0.89385	1	17262	0	1.1753	0.0094379	0.025323	0.95275	629	2	1.1753
CC2D2B	4	0.97336	0.9733	1	18831	0	1.4027	0.0094413	0.031834	0.953368	630	4	1.4027
ATF5	4	0.99054	0.99054	1	19182	0	0.88046	0.0094633	0.031897	0.953368	631	4	0.88046
RABGAP1L	4	0.38851	0.54501	1	10266	1	0.45422	0.0094676	0.031911	0.953368	632	3	0.45422
ANKRD40	4	0.39352	0.54962	1	10339	1	1.3385	0.0094701	0.031919	0.953368	633	3	1.3385
IL23A	4	0.59325	0.70598	1	13433	1	1.4243	0.0095066	0.032021	0.953368	634	3	1.4243
TRIM21	4	0.675	0.74192	1	14228	1	1.4681	0.0095131	0.032045	0.953368	635	3	1.4681
IMPDH2	4	0.87074	0.87045	1	16809	1	1.5341	0.0095184	0.032058	0.953368	636	3	1.5341
ENSCSAG00000011250	4	0.26584	0.43289	1	8187	2	0.10627	0.009521	0.032065	0.953368	637	2	0.10627
TNFRSF9	4	0.83334	0.83782	1	16142	1	1.1671	0.0096163	0.032366	0.959801	638	3	1.1671
PLG	4	0.27492	0.44115	1	8355	1	0.56041	0.0096279	0.032407	0.959801	639	2	0.56041
DNAAF1	4	0.6188	0.71666	1	13665	1	1.6698	0.0096417	0.032452	0.959801	640	3	1.6698
ALKBH7	4	0.99035	0.99035	1	19180	0	1.087	0.0096493	0.032479	0.959801	641	4	1.087
HDDC2	4	0.99029	0.99028	1	19179	0	0.90169	0.0097074	0.03268	0.962807	642	4	0.90169
PITPNB	4	0.90809	0.90781	1	17547	0	1.5262	0.0097876	0.032948	0.963028	643	3	1.5262
IL5RA	4	0.042532	0.11471	0.951139	2274	2	0.59017	0.0098066	0.033001	0.963028	644	2	0.59017
RAB29	4	0.38639	0.54304	1	10240	1	1.4995	0.0098339	0.033088	0.963028	645	3	1.4995
CAP2	4	0.89153	0.89124	1	17221	0	1.3867	0.0098639	0.033183	0.963028	646	3	1.3867
KYNU	4	0.24116	0.41051	1	7768	1	1.7674	0.0098912	0.033259	0.963028	647	3	1.7674
CASD1	4	0.76568	0.79108	1	15230	1	1.1261	0.0099485	0.033428	0.963028	648	3	1.1261
ENSCSAG00000019748	3	0.99004	0.99017	1	19178	0	1.3191	0.009955	0.026656	0.953368	649	3	1.3191
ARPC5L	4	0.99001	0.99	1	19177	0	1.1225	0.0099901	0.033566	0.963028	650	4	1.1225
BROX	4	0.98999	0.98998	1	19176	0	1.294	0.010007	0.033616	0.963028	651	4	1.294
PRRX2	4	0.98144	0.98144	1	19002	0	1.5726	0.010024	0.033662	0.963028	652	4	1.5726
GML	4	0.90965	0.90937	1	17577	0	1.5148	0.010028	0.033676	0.963028	653	3	1.5148
KLHL32	4	0.82254	0.82959	1	15972	1	1.1249	0.010055	0.033754	0.963028	654	3	1.1249
PLEK	4	0.71329	0.76108	1	14615	1	1.5985	0.010062	0.033772	0.963028	655	3	1.5985
COLEC12	4	0.98993	0.98992	1	19175	0	0.68376	0.010072	0.033801	0.963028	656	4	0.68376
ALG5	4	0.60108	0.7092	1	13496	1	1.0026	0.01008	0.033823	0.963028	657	2	1.0026
ENSCSAG00000003716	2	0.83249	0.83217	1	16126	0	2.014	0.010081	0.01912	0.917182	658	2	2.014
CDK5R2	4	0.49353	0.64185	1	12092	2	0.82386	0.010092	0.033857	0.963028	659	2	0.82386
UTP23	4	0.037879	0.10583	0.946838	2104	2	-1.132	0.010109	0.03391	0.963028	660	1	-1.132
CTNNBIP1	4	0.87808	0.87764	1	16937	0	0.65895	0.010162	0.034094	0.963028	661	3	0.65895
GRAP2	4	0.89633	0.89603	1	17312	0	1.3948	0.010167	0.034106	0.963028	662	3	1.3948
ENSCSAG00000017324	3	0.27642	0.41063	1	8385	1	2.2839	0.010183	0.027251	0.953368	663	2	2.2839
E2F8	4	0.98981	0.9898	1	19174	0	1.5823	0.010191	0.034176	0.963028	664	4	1.5823
SRRD	4	0.98979	0.98978	1	19173	0	1.0838	0.01021	0.034229	0.963028	665	4	1.0838
TMED2	4	0.66584	0.73758	1	14119	1	0.16939	0.010216	0.034247	0.963028	666	2	0.16939
PAN3	4	0.98978	0.98977	1	19172	0	0.98869	0.010217	0.03425	0.963028	667	4	0.98869
QRFPR	4	0.21294	0.38511	1	7257	1	0.95242	0.010218	0.034252	0.963028	668	2	0.95242
OLFML2A	4	0.91779	0.91755	1	17759	0	1.3457	0.010269	0.034421	0.963028	669	3	1.3457
USP10	4	0.98969	0.98968	1	19171	0	1.5269	0.010314	0.034569	0.963028	670	4	1.5269
PDE4DIP	4	0.6521	0.73122	1	13982	1	0.4691	0.010322	0.034597	0.963028	671	2	0.4691
SMIM14	4	0.56941	0.69643	1	13223	1	1.0169	0.010337	0.034636	0.963028	672	2	1.0169
SSC5D	4	0.98965	0.98964	1	19170	0	0.7756	0.010347	0.034669	0.963028	673	4	0.7756
CCR5	4	0.67328	0.74111	1	14210	1	0.91764	0.01035	0.034678	0.963028	674	2	0.91764
ATP1B2	4	0.49841	0.64635	1	12172	1	1.9496	0.010363	0.034718	0.963028	675	3	1.9496
FAM174A	4	0.71514	0.76209	1	14641	1	0.59136	0.010376	0.034754	0.963028	676	3	0.59136
RHOC	4	0.085228	0.19288	0.972893	3742	1	1.2799	0.010411	0.034867	0.963028	677	3	1.2799
PRMT7	4	0.26789	0.43471	1	8223	2	0.22237	0.010429	0.034923	0.963028	678	2	0.22237
OR10W1	4	0.56108	0.69328	1	13147	1	1.1193	0.010445	0.034975	0.963028	679	2	1.1193
NINJ2	4	0.77221	0.79518	1	15306	1	1.4294	0.010459	0.035023	0.963028	680	3	1.4294
TRPV4	4	0.98952	0.98953	1	19169	0	0.94755	0.010475	0.035079	0.963028	681	4	0.94755
PMS1	4	0.95563	0.95554	1	18478	0	0.5981	0.010483	0.035107	0.963028	682	2	0.5981
ERO1B	4	0.95819	0.95813	1	18526	0	1.4638	0.010483	0.035111	0.963028	683	3	1.4638
ZBTB43	4	0.85708	0.8578	1	16568	1	1.0113	0.010496	0.035138	0.963028	684	2	1.0113
TMEM80	4	0.98949	0.98949	1	19168	0	1.5028	0.010514	0.035189	0.963028	685	4	1.5028
TRAF2	4	0.98945	0.98946	1	19167	0	1.4043	0.010546	0.035289	0.963028	686	4	1.4043
OLFM3	4	0.98944	0.98944	1	19166	0	1.1515	0.01056	0.035331	0.963028	687	4	1.1515
MADD	4	0.76412	0.79014	1	15213	1	1.3045	0.010573	0.035367	0.963028	688	3	1.3045
C1orf122	4	0.86358	0.86373	1	16691	1	0.8745	0.01059	0.035429	0.963028	689	2	0.8745
KIAA1109	4	0.11782	0.24887	0.975679	4825	1	1.115	0.010598	0.035455	0.963028	690	2	1.115
ENSCSAG00000019310	4	0.0025404	0.0090945	0.822885	205	2	0.053806	0.010624	0.035544	0.963028	691	2	0.053806
TENT2	4	0.52763	0.67351	1	12732	1	1.5316	0.01063	0.035564	0.963028	692	3	1.5316
SLC33A1	4	0.96065	0.96058	1	18580	0	1.5304	0.010636	0.035581	0.963028	693	3	1.5304
ENSCSAG00000001887	4	0.37032	0.52826	1	9977	2	-0.37014	0.010643	0.035612	0.963028	694	1	-0.37014
BASP1	4	0.40819	0.56317	1	10581	1	0.95648	0.010649	0.035626	0.963028	695	2	0.95648
TMEM177	4	0.98934	0.98935	1	19164	0	1.1616	0.010663	0.035665	0.963028	696	4	1.1616
LRRC4B	4	0.74397	0.77813	1	14958	1	1.6517	0.010667	0.035674	0.963028	697	3	1.6517
RELA	4	0.98932	0.98934	1	19163	0	1.0826	0.010676	0.035699	0.963028	698	4	1.0826
WDFY2	4	0.98932	0.98934	1	19162	0	1.2417	0.010679	0.035712	0.963028	699	4	1.2417
CZIB	4	0.85539	0.85627	1	16535	1	1.7764	0.010682	0.035719	0.963028	700	3	1.7764
IGSF22	4	0.70571	0.75715	1	14516	1	0.47572	0.010696	0.035759	0.963028	701	2	0.47572
RGCC	4	0.32858	0.48989	1	9265	2	0.67089	0.010714	0.035816	0.963028	702	2	0.67089
TPP2	4	0.98928	0.9893	1	19161	0	0.68101	0.010717	0.035826	0.963028	703	4	0.68101
KIF24	4	0.95489	0.95477	1	18464	0	1.3783	0.010727	0.035863	0.963028	704	3	1.3783
ZBTB5	4	0.88292	0.8825	1	17046	0	0.23075	0.01075	0.035936	0.963028	705	2	0.23075
PLOD2	4	0.92015	0.91992	1	17807	0	1.503	0.010779	0.036033	0.963028	706	3	1.503
ENSCSAG00000008170	4	0.75038	0.78191	1	15034	1	1.6041	0.010794	0.036079	0.963028	707	3	1.6041
CHST9	4	0.97574	0.9757	1	18891	0	1.3644	0.010803	0.036114	0.963028	708	4	1.3644
ANTXR1	4	0.98916	0.98917	1	19160	0	0.80654	0.010837	0.036217	0.963028	709	4	0.80654
ZNF408	4	0.90363	0.9033	1	17451	0	0.54675	0.010857	0.036277	0.963028	710	3	0.54675
MARCHF11	4	0.98907	0.98909	1	19159	0	1.1842	0.010928	0.036507	0.963028	711	4	1.1842
PLA2G4D	4	0.98905	0.98908	1	19158	0	1.1587	0.01095	0.036565	0.963028	712	4	1.1587
TPM2	4	0.062871	0.15262	0.960196	3018	1	1.461	0.010954	0.036578	0.963028	713	3	1.461
NF2	4	0.98904	0.98907	1	19157	0	1.3428	0.010959	0.036598	0.963028	714	4	1.3428
MMP13	4	0.7577	0.78621	1	15132	1	0.99528	0.010998	0.036726	0.963028	715	2	0.99528
ROBO3	4	0.989	0.98902	1	19156	0	0.81374	0.011003	0.036738	0.963028	716	4	0.81374
UNK	4	0.80588	0.81753	1	15738	1	1.1267	0.011005	0.036743	0.963028	717	3	1.1267
TIMM8A	4	0.98898	0.98901	1	19155	0	1.4892	0.011025	0.036809	0.963028	718	4	1.4892
ENSCSAG00000015374	4	0.065432	0.15737	0.961067	3115	1	1.2542	0.011031	0.036826	0.963028	719	3	1.2542
SYK	4	0.98897	0.989	1	19154	0	1.3816	0.011032	0.03683	0.963028	720	4	1.3816
SLC12A2	4	0.98896	0.98899	1	19153	0	1.3016	0.01104	0.03686	0.963028	721	4	1.3016
ANAPC16	4	0.98894	0.98896	1	19152	0	1.2485	0.011063	0.036929	0.963028	722	4	1.2485
EIF1B	4	0.36355	0.52201	1	9876	1	0.89363	0.011063	0.03693	0.963028	723	2	0.89363
ATAD2	4	0.94335	0.94325	1	18236	0	1.5045	0.011065	0.036935	0.963028	724	3	1.5045
CBFB	4	0.37791	0.53527	1	10099	2	0.68631	0.01107	0.036959	0.963028	725	2	0.68631
STOML2	4	0.020273	0.064705	0.93799	1281	1	1.7676	0.01107	0.036959	0.963028	726	3	1.7676
PPP1CA	4	0.36261	0.52116	1	9857	1	0.7978	0.011083	0.036997	0.963028	727	2	0.7978
CREB1	4	0.43078	0.58406	1	10997	2	0.19634	0.011123	0.037135	0.963028	728	2	0.19634
NT5C3B	4	0.77086	0.79433	1	15287	1	1.1461	0.011159	0.037245	0.963028	729	3	1.1461
FAM122B	4	0.83139	0.83633	1	16106	1	0.47114	0.011177	0.037295	0.963028	730	3	0.47114
ENSCSAG00000000602	3	0.57364	0.62432	1	13263	1	1.8743	0.011181	0.029807	0.953368	731	2	1.8743
SPTSSA	4	0.38656	0.5432	1	10242	1	1.369	0.0112	0.037371	0.963028	732	3	1.369
LIMD2	4	0.9888	0.98883	1	19151	0	1.3995	0.011204	0.037382	0.963028	733	4	1.3995
ENSCSAG00000015882	4	0.98877	0.98881	1	19150	0	0.65258	0.011228	0.037448	0.963028	734	4	0.65258
WDR91	4	0.34079	0.50108	1	9475	1	1.5408	0.01123	0.037452	0.963028	735	3	1.5408
CPSF7	4	0.91681	0.91659	1	17741	0	1.4446	0.011242	0.037479	0.963028	736	3	1.4446
NNAT	4	0.98875	0.98879	1	19149	0	1.3971	0.011248	0.037505	0.963028	737	4	1.3971
BIRC7	4	0.31267	0.47541	1	8999	1	0.95868	0.01128	0.037609	0.963028	738	2	0.95868
SPPL3	4	0.98712	0.98713	1	19121	0	1.3935	0.011319	0.037726	0.963028	739	4	1.3935
BRWD1	4	0.84683	0.8488	1	16359	1	1.5108	0.011322	0.037736	0.963028	740	3	1.5108
KLHL40	4	0.91908	0.91887	1	17787	0	0.69304	0.011337	0.03778	0.963028	741	2	0.69304
ARL8A	4	0.98859	0.98862	1	19148	0	1.4424	0.011413	0.038003	0.963028	742	4	1.4424
ICAM2	4	0.98856	0.98859	1	19147	0	0.96875	0.011435	0.038069	0.963028	743	4	0.96875
EEF2K	4	0.2398	0.40928	1	7740	2	0.877	0.011444	0.038095	0.963028	744	2	0.877
S100A16	4	0.60932	0.71258	1	13582	1	1.176	0.011465	0.03816	0.963028	745	3	1.176
TM9SF4	4	0.81928	0.82717	1	15923	1	1.7069	0.011466	0.038162	0.963028	746	3	1.7069
BOK	4	0.91176	0.91154	1	17628	0	0.93352	0.011478	0.038196	0.963028	747	2	0.93352
DHRS9	4	0.98852	0.98854	1	19146	0	0.81775	0.011482	0.038205	0.963028	748	4	0.81775
PYM1	4	0.97392	0.97385	1	18841	0	1.4615	0.011487	0.03822	0.963028	749	4	1.4615
SDC1	4	0.83437	0.83867	1	16157	1	0.55483	0.011497	0.038253	0.963028	750	2	0.55483
multiKO_ENSCSAG00000009097_ENSCSAG00000009114	3	0.76408	0.76557	1	15212	1	1.9362	0.011533	0.030663	0.953368	751	2	1.9362
C1orf146	4	0.96092	0.96084	1	18586	0	1.5669	0.011535	0.038388	0.963028	752	3	1.5669
LMF2	4	0.98844	0.98847	1	19145	0	0.96399	0.011562	0.038464	0.963028	753	4	0.96399
ADAMTS17	4	0.98842	0.98845	1	19144	0	0.79559	0.011575	0.038504	0.963028	754	4	0.79559
CLDN25	4	0.017195	0.055703	0.918415	1127	1	0.38715	0.011604	0.038583	0.963028	755	2	0.38715
CD46	4	0.98839	0.98841	1	19143	0	0.87833	0.011608	0.038595	0.963028	756	4	0.87833
CMC4	4	0.98838	0.98839	1	19142	0	1.3192	0.011625	0.038645	0.963028	757	4	1.3192
UIMC1	4	0.09683	0.21318	0.972893	4141	1	1.5397	0.011635	0.038681	0.963028	758	3	1.5397
OR8B12	4	0.24722	0.41597	1	7881	1	1.3065	0.011656	0.038741	0.963028	759	3	1.3065
ENSCSAG00000001384	4	0.68287	0.74573	1	14297	1	0.073402	0.011657	0.038744	0.963028	760	2	0.073402
ZNF292	4	0.54205	0.68602	1	12986	1	1.0061	0.011698	0.038869	0.963028	761	2	1.0061
AP5B1	4	0.59995	0.70872	1	13487	1	1.3423	0.011698	0.03887	0.963028	762	3	1.3423
SOST	4	0.81182	0.82176	1	15831	1	0.75143	0.011711	0.038906	0.963028	763	2	0.75143
JAGN1	4	0.84403	0.84643	1	16306	1	1.1452	0.011718	0.038921	0.963028	764	3	1.1452
LMAN1L	4	0.98828	0.98829	1	19141	0	0.79424	0.01172	0.038932	0.963028	765	4	0.79424
ENSCSAG00000019410	3	0.30515	0.44407	1	8883	1	1.7677	0.011723	0.031141	0.953368	766	2	1.7677
OR2W1	4	0.92296	0.9228	1	17864	0	1.1566	0.011725	0.038941	0.963028	767	3	1.1566
PITRM1	4	0.97	0.96995	1	18770	0	1.7135	0.011729	0.038954	0.963028	768	3	1.7135
SERPINI2	4	0.2564	0.42437	1	8025	1	1.5584	0.011747	0.039015	0.963028	769	3	1.5584
GJA1	4	0.2805	0.4462	1	8453	2	0.70746	0.011759	0.039051	0.963028	770	2	0.70746
STEAP4	4	0.98824	0.98826	1	19140	0	1.0132	0.011761	0.039061	0.963028	771	4	1.0132
CRPPA	4	0.971	0.97096	1	18790	0	1.2399	0.011764	0.039072	0.963028	772	4	1.2399
NEK8	4	0.98137	0.98139	1	19000	0	1.3944	0.011766	0.039077	0.963028	773	4	1.3944
NFKB2	4	0.59341	0.70605	1	13434	1	1.4551	0.011769	0.039087	0.963028	774	3	1.4551
RHCG	4	0.98819	0.98821	1	19138	0	1.2947	0.011807	0.039208	0.964807	775	4	1.2947
TUT4	4	0.68107	0.74485	1	14280	1	0.45576	0.011871	0.039404	0.965322	776	2	0.45576
ENSCSAG00000002549	3	0.98812	0.98828	1	19137	0	1.5579	0.011875	0.031536	0.953368	777	3	1.5579
CD93	4	0.67083	0.73994	1	14181	1	1.3496	0.011891	0.039459	0.965322	778	3	1.3496
RAB12	4	0.98808	0.9881	1	19136	0	0.9617	0.011919	0.03955	0.965322	779	4	0.9617
ENSCSAG00000019162	4	0.042706	0.11507	0.951139	2281	3	-1.388	0.011924	0.039563	0.965322	780	1	-1.388
CRYM	4	0.96736	0.96731	1	18717	0	1.4811	0.011977	0.039728	0.965322	781	3	1.4811
DESI2	4	0.60068	0.70904	1	13494	1	1.3556	0.011984	0.039748	0.965322	782	3	1.3556
VAX2	3	0.98801	0.98818	1	19135	0	1.2536	0.011993	0.031824	0.953368	783	3	1.2536
CNTROB	4	0.24849	0.41712	1	7900	2	0.42059	0.012022	0.039869	0.965322	784	2	0.42059
CDK17	4	0.86	0.86043	1	16621	1	1.6761	0.012024	0.039875	0.965322	785	3	1.6761
MBOAT1	4	0.29312	0.45756	1	8691	2	0.37965	0.012031	0.039895	0.965322	786	2	0.37965
CHST7	4	0.44677	0.59872	1	11273	2	0.59461	0.012042	0.039926	0.965322	787	2	0.59461
AIP	4	0.94175	0.94167	1	18202	0	1.262	0.012042	0.039926	0.965322	788	3	1.262
BACE2	4	0.98794	0.98796	1	19134	0	1.4428	0.012059	0.039973	0.965322	789	4	1.4428
ENSCSAG00000014508	4	0.27637	0.44247	1	8383	1	0.091429	0.012084	0.040047	0.965322	790	2	0.091429
HSD11B1L	4	0.53418	0.67964	1	12852	1	1.3046	0.012089	0.040063	0.965322	791	3	1.3046
JAK3	4	0.91275	0.91252	1	17641	0	1.3632	0.012104	0.040111	0.965322	792	3	1.3632
F11R	4	0.83227	0.83698	1	16122	1	1.7407	0.012124	0.04018	0.965322	793	3	1.7407
KCNQ1	4	0.98788	0.9879	1	19133	0	1.1268	0.012124	0.04018	0.965322	794	4	1.1268
NAXE	4	0.90644	0.90613	1	17510	0	1.5862	0.012132	0.040204	0.965322	795	3	1.5862
TRMT10B	4	0.024933	0.078094	0.938399	1554	3	-1.7736	0.012137	0.040218	0.965322	796	1	-1.7736
GULP1	4	0.97477	0.97472	1	18864	0	1.3121	0.012145	0.040242	0.965322	797	4	1.3121
NOTCH2	4	0.9525	0.95239	1	18407	0	1.3116	0.01216	0.040288	0.965322	798	3	1.3116
ST6GALNAC4	4	0.4717	0.62173	1	11705	2	0.68895	0.012172	0.040323	0.965322	799	2	0.68895
MPZL3	4	0.81059	0.82085	1	15807	1	1.5519	0.01222	0.040471	0.965942	800	3	1.5519
AP4B1	4	0.52228	0.66851	1	12635	2	0.079821	0.012244	0.040548	0.965942	801	2	0.079821
KIRREL1	4	0.98772	0.98774	1	19132	0	0.65215	0.012276	0.04064	0.966774	802	4	0.65215
ENSCSAG00000012407	3	0.82889	0.82882	1	16067	0	1.8667	0.012287	0.032563	0.96081	803	2	1.8667
ZNRF3	4	0.10036	0.21923	0.972893	4243	3	-0.70408	0.012297	0.040703	0.966774	804	1	-0.70408
FAM189A2	4	0.837	0.84069	1	16196	1	1.3272	0.01233	0.040801	0.966774	805	3	1.3272
NR3C1	4	0.02456	0.077018	0.938399	1528	1	1.0226	0.01235	0.040865	0.966774	806	3	1.0226
PRMT3	4	0.23841	0.40804	1	7721	2	-0.20876	0.012351	0.040867	0.966774	807	2	-0.20876
ALKAL2	4	0.15476	0.30938	0.993112	5901	1	1.3082	0.012357	0.040883	0.966774	808	3	1.3082
SGSH	4	0.76966	0.79356	1	15270	1	1.2669	0.012374	0.040932	0.966774	809	3	1.2669
NR4A3	4	0.10506	0.22735	0.972893	4406	2	0.10902	0.012404	0.041015	0.967231	810	2	0.10902
AS3MT	4	0.4874	0.63621	1	11997	2	0.67955	0.012425	0.041076	0.967231	811	2	0.67955
OR4B1	4	0.98757	0.98758	1	19129	0	0.66293	0.012432	0.0411	0.967231	812	4	0.66293
VDAC3	4	0.98495	0.98495	1	19083	0	1.5778	0.012503	0.041323	0.968476	813	4	1.5778
PIP5KL1	4	0.97128	0.97124	1	18797	0	1.0815	0.012511	0.041348	0.968476	814	4	1.0815
TAX1BP1	4	0.98749	0.9875	1	19128	0	0.87951	0.012514	0.041357	0.968476	815	4	0.87951
HEATR5B	4	0.98745	0.98747	1	19127	0	0.84786	0.012551	0.041464	0.968476	816	4	0.84786
BGLAP	4	0.98745	0.98746	1	19126	0	1.3097	0.012555	0.041475	0.968476	817	4	1.3097
CLIC4	4	0.78175	0.80121	1	15422	1	1.0697	0.012617	0.041679	0.968476	818	3	1.0697
DDX11	4	0.29205	0.45659	1	8672	2	0.77407	0.01264	0.041745	0.968476	819	2	0.77407
MYDGF	4	0.98734	0.98736	1	19125	0	1.2311	0.012658	0.04181	0.968476	820	4	1.2311
SMIM9	4	0.85808	0.85873	1	16588	1	1.4374	0.012661	0.041818	0.968476	821	3	1.4374
CLDND1	4	0.98733	0.98735	1	19124	0	1.4969	0.012668	0.041836	0.968476	822	4	1.4969
SRSF2	4	0.67694	0.74284	1	14246	1	1.1045	0.012671	0.041842	0.968476	823	3	1.1045
PHOX2B	4	0.98732	0.98733	1	19123	0	1.266	0.01268	0.041873	0.968476	824	4	1.266
VPS29	4	0.9462	0.94613	1	18287	0	1.3719	0.012689	0.041902	0.968476	825	3	1.3719
TMEM151A	4	0.36119	0.51985	1	9826	1	1.4202	0.012716	0.041994	0.968636	826	3	1.4202
ZNF296	4	0.78459	0.80305	1	15465	1	0.67702	0.012724	0.04202	0.968636	827	3	0.67702
GNGT2	4	0.98724	0.98725	1	19122	0	0.78129	0.01276	0.042121	0.968636	828	4	0.78129
POU1F1	4	0.97732	0.97736	1	18922	0	1.8284	0.012768	0.042147	0.968636	829	4	1.8284
RELN	4	0.3181	0.48031	1	9094	1	0.51116	0.012777	0.042176	0.968636	830	3	0.51116
ENSCSAG00000018691	4	0.66961	0.73935	1	14173	1	1.5317	0.012807	0.04227	0.968636	831	3	1.5317
SLC16A13	4	0.51363	0.6604	1	12469	1	1.1674	0.012828	0.042339	0.968636	832	3	1.1674
TCF25	4	0.65686	0.73343	1	14032	1	0.75312	0.012831	0.042349	0.968636	833	3	0.75312
AP4E1	4	0.28975	0.45456	1	8629	2	0.77878	0.012863	0.042453	0.968636	834	2	0.77878
ENSCSAG00000000156	4	0.98707	0.98708	1	19120	0	0.91522	0.012926	0.042637	0.968636	835	4	0.91522
KCNK6	4	0.40272	0.55818	1	10487	1	0.55206	0.012937	0.042679	0.968636	836	2	0.55206
GPR180	4	0.35086	0.51037	1	9665	1	1.4785	0.01294	0.042691	0.968636	837	3	1.4785
MBD5	4	0.98705	0.98706	1	19119	0	0.99443	0.012949	0.042714	0.968636	838	4	0.99443
ENC1	4	0.8077	0.8188	1	15761	1	1.4083	0.012953	0.042723	0.968636	839	3	1.4083
ERC1	4	0.98698	0.98698	1	19118	0	0.94844	0.013019	0.042934	0.968636	840	4	0.94844
ZNF771	4	0.66361	0.73652	1	14096	1	1.4183	0.013031	0.042967	0.968636	841	3	1.4183
THADA	4	0.097901	0.21501	0.972893	4170	1	1.4744	0.013034	0.042975	0.968636	842	3	1.4744
ENSCSAG00000019736	4	0.98696	0.98697	1	19117	0	0.89523	0.01304	0.042992	0.968636	843	4	0.89523
JUNB	4	0.71721	0.76319	1	14671	1	1.472	0.013093	0.043142	0.968636	844	3	1.472
GJB4	4	0.91064	0.91038	1	17603	0	0.41801	0.013097	0.043158	0.968636	845	2	0.41801
AXIN1	4	0.66468	0.73702	1	14108	1	1.6078	0.01313	0.043261	0.968636	846	3	1.6078
NUP214	4	0.98687	0.98686	1	19116	0	0.84861	0.013132	0.043265	0.968636	847	4	0.84861
ODF3	4	0.95254	0.95242	1	18408	0	0.34604	0.01315	0.043316	0.968636	848	3	0.34604
RASGEF1B	4	0.66749	0.73837	1	14141	1	1.4259	0.013155	0.043327	0.968636	849	3	1.4259
BTG3	4	0.10163	0.22143	0.972893	4285	2	0.48998	0.013159	0.043336	0.968636	850	2	0.48998
EFCAB12	4	0.98683	0.98682	1	19115	0	0.67135	0.013165	0.043361	0.968636	851	4	0.67135
INKA1	4	0.98682	0.98681	1	19114	0	0.78334	0.01318	0.043402	0.968636	852	4	0.78334
CYP1A1	4	0.21353	0.38567	1	7269	2	0.24508	0.013204	0.043476	0.968636	853	2	0.24508
IGHM	4	0.13097	0.2708	0.983288	5218	2	-0.56071	0.013257	0.043647	0.968636	854	1	-0.56071
TANGO2	4	0.96347	0.96341	1	18631	0	1.5606	0.013258	0.043649	0.968636	855	3	1.5606
IGHV1-45	4	0.21127	0.38356	1	7221	1	1.4104	0.01326	0.043659	0.968636	856	3	1.4104
TSPO	4	0.97951	0.97955	1	18964	0	1.4708	0.01329	0.04375	0.968636	857	4	1.4708
BCL2L14	4	0.9867	0.98668	1	19113	0	0.6586	0.013302	0.043787	0.968636	858	4	0.6586
COL12A1	4	0.90589	0.90556	1	17496	0	0.26817	0.01331	0.043817	0.968636	859	2	0.26817
SFT2D1	4	0.77225	0.79521	1	15307	1	0.73414	0.013322	0.043854	0.968636	860	2	0.73414
N4BP1	4	0.91757	0.91736	1	17754	0	0.98511	0.013364	0.043993	0.969248	861	3	0.98511
TOP2B	4	0.24727	0.41601	1	7882	1	1.1982	0.013365	0.043994	0.969248	862	2	1.1982
MSMP	4	0.94271	0.94262	1	18225	0	1.3858	0.013395	0.0441	0.969248	863	3	1.3858
GLYATL3	4	0.60413	0.71048	1	13535	1	1.6207	0.013405	0.044127	0.969248	864	3	1.6207
ZNF346	4	0.85092	0.85229	1	16438	1	0.46004	0.013417	0.044164	0.969248	865	2	0.46004
RNF207	4	0.98649	0.98648	1	19112	0	0.70827	0.01351	0.044436	0.969248	866	4	0.70827
SAMD12	4	0.98649	0.98648	1	19111	0	0.76485	0.013514	0.044448	0.969248	867	4	0.76485
ANO5	4	0.71979	0.76459	1	14698	1	1.5084	0.013515	0.044449	0.969248	868	3	1.5084
ABLIM3	4	0.86354	0.86369	1	16690	1	0.9952	0.013565	0.0446	0.969248	869	2	0.9952
SOCS3	4	0.45559	0.60688	1	11419	2	-0.16845	0.013577	0.044637	0.969248	870	1	-0.16845
KLK10	4	0.98642	0.98641	1	19110	0	1.5296	0.01358	0.044648	0.969248	871	4	1.5296
ZNF787	4	0.9864	0.98639	1	19109	0	1.0968	0.013597	0.044695	0.969248	872	4	1.0968
RAG2	4	0.65729	0.73364	1	14038	1	1.8849	0.013599	0.044698	0.969248	873	3	1.8849
MSRA	4	0.29175	0.45634	1	8662	1	1.2673	0.013601	0.044704	0.969248	874	3	1.2673
CCSAP	4	0.0086121	0.029223	0.906787	599	3	-1.0395	0.01363	0.044811	0.969248	875	1	-1.0395
ZNF180	4	0.89115	0.89083	1	17210	0	0.36702	0.013683	0.044966	0.969248	876	2	0.36702
C9orf40	4	0.096647	0.21286	0.972893	4135	2	0.10886	0.013716	0.045057	0.969248	877	2	0.10886
CNR2	4	0.8219	0.82911	1	15960	1	0.93367	0.013745	0.045147	0.969248	878	2	0.93367
multiKO_OR2F2_OR2F1_ENSCSAG00000019515	2	0.68266	0.68241	1	14294	0	0.85721	0.013747	0.025857	0.95275	879	1	0.85721
CA2	4	0.72588	0.76796	1	14763	1	1.8476	0.01376	0.045195	0.969248	880	3	1.8476
COMMD10	4	0.98622	0.9862	1	19107	0	1.2142	0.013785	0.045263	0.969248	881	4	1.2142
ENSCSAG00000017088	4	0.77824	0.79893	1	15375	1	1.4652	0.01379	0.045286	0.969248	882	3	1.4652
CLDN16	4	0.23294	0.40312	1	7634	1	1.0541	0.013795	0.045305	0.969248	883	2	1.0541
INA	4	0.90786	0.90758	1	17543	0	1.073	0.0138	0.045317	0.969248	884	3	1.073
MATK	4	0.9677	0.96766	1	18724	0	1.314	0.013841	0.045455	0.969248	885	3	1.314
ENSCSAG00000018755	4	0.089074	0.19965	0.972893	3875	1	0.16349	0.013843	0.045463	0.969248	886	1	0.16349
TCEA2	4	0.98612	0.98611	1	19106	0	1.0531	0.013882	0.045588	0.969248	887	4	1.0531
ZNF573	4	0.95636	0.95629	1	18492	0	1.3719	0.013882	0.045588	0.969248	888	3	1.3719
ENSCSAG00000014545	4	0.96021	0.96012	1	18565	0	1.4615	0.013885	0.045597	0.969248	889	3	1.4615
DGKD	4	0.98611	0.9861	1	19105	0	0.49329	0.013893	0.045624	0.969248	890	4	0.49329
SLC39A9	4	0.099495	0.21776	0.972893	4215	3	-0.46239	0.013896	0.045634	0.969248	891	1	-0.46239
N6AMT1	2	0.9861	0.98599	1	19104	0	1.7725	0.0139	0.026128	0.953368	892	2	1.7725
LGALS13	4	0.82264	0.82967	1	15973	1	0.51867	0.01395	0.045794	0.969248	893	2	0.51867
OSGEPL1	4	0.98603	0.98604	1	19103	0	1.4064	0.013965	0.045839	0.969248	894	4	1.4064
PTPRA	4	0.74201	0.77697	1	14935	1	1.3718	0.013997	0.045944	0.969248	895	3	1.3718
ENSCSAG00000001990	4	0.30319	0.46671	1	8848	2	0.67058	0.013999	0.045949	0.969248	896	2	0.67058
HOXD8	4	0.98008	0.98013	1	18974	0	1.5646	0.014003	0.045959	0.969248	897	4	1.5646
TMEM245	4	0.28135	0.44695	1	8476	2	0.12692	0.014056	0.046118	0.969248	898	2	0.12692
DKK3	4	0.95201	0.95191	1	18397	0	1.1635	0.01411	0.046285	0.969248	899	3	1.1635
PRELID3A	4	0.53138	0.67698	1	12801	1	1.6123	0.014137	0.046369	0.969248	900	3	1.6123
PTPN22	4	0.37557	0.53311	1	10068	1	1.419	0.014161	0.046439	0.969248	901	3	1.419
IMMP1L	4	0.78394	0.80266	1	15453	1	1.0225	0.014163	0.046445	0.969248	902	2	1.0225
CLCF1	4	0.50336	0.65091	1	12270	1	1.3382	0.014165	0.046452	0.969248	903	3	1.3382
GAMT	4	0.36938	0.52741	1	9965	1	0.82542	0.014189	0.046522	0.969248	904	2	0.82542
EPO	4	0.9235	0.92334	1	17877	0	1.4561	0.014209	0.046587	0.969248	905	3	1.4561
MOS	4	0.68548	0.74705	1	14326	1	1.4321	0.014211	0.04659	0.969248	906	3	1.4321
ENSCSAG00000009333	4	0.98579	0.98577	1	19102	0	0.99336	0.014212	0.046591	0.969248	907	4	0.99336
SLIT1	4	0.6486	0.72968	1	13951	1	-0.010028	0.014216	0.046607	0.969248	908	1	-0.010028
DLK1	4	0.84803	0.84983	1	16380	1	1.623	0.014216	0.046608	0.969248	909	3	1.623
TLX2	4	0.97244	0.97239	1	18815	0	0.67769	0.014269	0.046775	0.969248	910	4	0.67769
CCR10	4	0.97074	0.9707	1	18786	0	1.4054	0.014277	0.046806	0.969248	911	3	1.4054
ENSCSAG00000012766	4	0.12723	0.26455	0.980753	5107	1	1.2083	0.014289	0.046846	0.969248	912	3	1.2083
GPATCH4	4	0.90669	0.90639	1	17519	0	1.0445	0.014306	0.046903	0.969248	913	2	1.0445
ENSCSAG00000002643	4	0.98569	0.98568	1	19101	0	0.49275	0.01431	0.046909	0.969248	914	4	0.49275
IFI30	4	0.2785	0.44439	1	8415	2	0.40835	0.014336	0.047004	0.969248	915	2	0.40835
multiKO_ATP6V1G1_ENSCSAG00000014888	1	0.98563	0.98564	1	19100	0	2.0269	0.014366	0.014253	0.870477	916	1	2.0269
ZNF462	4	0.8305	0.8356	1	16096	1	0.67589	0.014376	0.047129	0.969248	917	2	0.67589
PFN3	4	0.61218	0.71382	1	13605	1	0.064157	0.014429	0.047299	0.969248	918	2	0.064157
DDX3X	4	0.11877	0.25045	0.97572	4854	1	1.8082	0.014431	0.047308	0.969248	919	3	1.8082
TMEM47	4	0.80092	0.81403	1	15664	1	1.2355	0.014431	0.047311	0.969248	920	3	1.2355
ADARB1	4	0.98555	0.98554	1	19098	0	1.6689	0.014455	0.047386	0.969248	921	4	1.6689
DPYSL5	4	0.98552	0.98551	1	19097	0	0.72059	0.014484	0.047476	0.969248	922	4	0.72059
TRHDE	4	0.98548	0.98547	1	19096	0	0.98532	0.014525	0.047602	0.969248	923	4	0.98532
ENSCSAG00000016817	4	0.74403	0.77816	1	14960	1	1.4741	0.014532	0.047628	0.969248	924	3	1.4741
UBA52	4	0.65888	0.73437	1	14050	1	1.3926	0.014536	0.04764	0.969248	925	3	1.3926
ALAS2	4	0.98544	0.98543	1	19095	0	1.1679	0.014558	0.047711	0.969248	926	4	1.1679
C11orf49	4	0.95908	0.95899	1	18543	0	1.3391	0.014588	0.047792	0.969248	927	3	1.3391
GALNT16	4	0.12482	0.26063	0.978966	5042	2	-0.38777	0.014589	0.047797	0.969248	928	1	-0.38777
ENSCSAG00000001759	4	0.96181	0.96173	1	18599	0	1.0111	0.014602	0.047834	0.969248	929	3	1.0111
PCP2	4	0.57482	0.69853	1	13274	1	0.88377	0.014646	0.047975	0.969248	930	2	0.88377
SSPN	4	0.98535	0.98534	1	19094	0	1.1659	0.014647	0.047975	0.969248	931	4	1.1659
PTGER3	4	0.85468	0.85564	1	16520	1	0.9461	0.014661	0.048015	0.969248	932	2	0.9461
MAMDC4	4	0.98201	0.98202	1	19011	0	1.5125	0.014661	0.048015	0.969248	933	4	1.5125
ENSCSAG00000003686	4	0.88099	0.88052	1	16997	0	1.1944	0.014665	0.048028	0.969248	934	3	1.1944
multiKO_ENSCSAG00000000439_ENSCSAG00000000440	3	0.98532	0.98546	1	19093	0	1.2847	0.014684	0.038556	0.963028	935	3	1.2847
PLCZ1	4	0.97588	0.97585	1	18896	0	1.4388	0.014693	0.048114	0.969248	936	4	1.4388
IFI6	4	0.46985	0.62001	1	11671	2	0.15442	0.014695	0.048119	0.969248	937	2	0.15442
ENTPD7	4	0.98529	0.98528	1	19092	0	0.48802	0.014712	0.048171	0.969248	938	4	0.48802
NQO2	4	0.90313	0.90278	1	17441	0	1.5833	0.014717	0.048189	0.969248	939	3	1.5833
CCDC73	4	0.98526	0.98526	1	19091	0	1.1432	0.014742	0.048274	0.969248	940	4	1.1432
IQCD	4	0.98526	0.98526	1	19090	0	1.7353	0.014744	0.048279	0.969248	941	4	1.7353
DNAH1	4	0.74043	0.77604	1	14923	1	0.49536	0.014748	0.04829	0.969248	942	3	0.49536
C11orf95	4	0.9506	0.95054	1	18369	0	1.3672	0.014777	0.048372	0.969248	943	3	1.3672
HBE1	4	0.56206	0.69367	1	13156	1	1.8319	0.014788	0.048401	0.969248	944	3	1.8319
UHRF1	4	0.98519	0.9852	1	19089	0	1.1534	0.014808	0.048471	0.969248	945	4	1.1534
NDUFS7	4	0.98519	0.98519	1	19088	0	0.62666	0.01481	0.048479	0.969248	946	4	0.62666
PSMD6	4	0.41646	0.57078	1	10731	1	1.285	0.014852	0.048612	0.969248	947	3	1.285
ENSCSAG00000000942	4	0.12112	0.25444	0.97842	4920	2	-0.8521	0.014855	0.048623	0.969248	948	1	-0.8521
ENSCSAG00000009532	4	0.919	0.91878	1	17783	0	1.7153	0.014869	0.048675	0.969248	949	3	1.7153
ENSCSAG00000009374	4	0.94184	0.94177	1	18206	0	1.537	0.014883	0.048714	0.969248	950	3	1.537
LARGE1	4	0.98512	0.98513	1	19087	0	1.4065	0.014884	0.048716	0.969248	951	4	1.4065
SPECC1	4	0.26315	0.43042	1	8140	1	1.1526	0.014893	0.048747	0.969248	952	3	1.1526
SNX3	4	0.74853	0.7808	1	15009	1	1.1991	0.014915	0.048811	0.969248	953	3	1.1991
MYLIP	4	0.98507	0.98508	1	19086	0	0.95568	0.014927	0.048847	0.969248	954	4	0.95568
SHARPIN	4	0.75292	0.78343	1	15070	1	1.1501	0.01493	0.048854	0.969248	955	3	1.1501
CNTN1	4	0.98504	0.98504	1	19085	0	0.98141	0.01496	0.048948	0.969248	956	4	0.98141
VASP	4	0.8472	0.8491	1	16366	1	0.35454	0.014961	0.048952	0.969248	957	2	0.35454
PDLIM2	4	0.29121	0.45587	1	8655	1	1.3189	0.014983	0.049021	0.969248	958	3	1.3189
CCL8	4	0.8531	0.85421	1	16486	1	0.93174	0.01499	0.049043	0.969248	959	2	0.93174
TRAM2	4	0.27956	0.44533	1	8432	2	0.46753	0.014998	0.049062	0.969248	960	2	0.46753
SPATA24	4	0.98497	0.98497	1	19084	0	0.70426	0.015031	0.049161	0.969248	961	4	0.70426
RNH1	4	0.16845	0.33095	0.997565	6286	2	0.14018	0.015035	0.049173	0.969248	962	2	0.14018
CLVS1	4	0.88738	0.88703	1	17137	0	1.4476	0.015036	0.04918	0.969248	963	3	1.4476
ESCO1	4	0.38639	0.54304	1	10239	2	0.58047	0.015051	0.049224	0.969248	964	2	0.58047
TINAG	4	0.52911	0.6749	1	12757	2	-0.17221	0.015121	0.049434	0.969482	965	1	-0.17221
GSDMA	4	0.98488	0.98488	1	19082	0	0.9337	0.015121	0.049435	0.969482	966	4	0.9337
GORASP1	4	0.98484	0.98484	1	19081	0	0.95124	0.015156	0.049537	0.970472	967	4	0.95124
ENSCSAG00000016474	4	0.53715	0.68248	1	12907	2	0.55381	0.015186	0.049617	0.970472	968	2	0.55381
ENSCSAG00000009408	4	0.72518	0.76757	1	14754	1	1.3549	0.015194	0.049636	0.970472	969	3	1.3549
RAB23	4	0.91003	0.90975	1	17590	0	1.4488	0.015254	0.049819	0.970868	970	3	1.4488
HBZ	4	0.97987	0.97992	1	18971	0	1.2667	0.015255	0.049824	0.970868	971	4	1.2667
HAMP	4	0.68618	0.74738	1	14333	1	1.3081	0.015266	0.049856	0.970868	972	3	1.3081
S100A4	4	0.98472	0.9847	1	19080	0	0.94709	0.015285	0.049915	0.971046	973	4	0.94709
AKAP1	4	0.25152	0.41985	1	7947	2	-0.2064	0.015334	0.050059	0.972869	974	2	-0.2064
ENSCSAG00000004945	4	0.98464	0.98464	1	19079	0	1.1527	0.015362	0.050141	0.97349	975	4	1.1527
DLEC1	4	0.12205	0.25597	0.97842	4946	2	-0.21481	0.015387	0.05021	0.973853	976	2	-0.21481
UBE2L6	4	0.81862	0.82668	1	15912	1	1.1666	0.015414	0.050292	0.974296	977	3	1.1666
USP27X	4	0.25343	0.42169	1	7982	1	0.57069	0.01544	0.050375	0.974296	978	2	0.57069
ENSCSAG00000011354	4	0.98456	0.98456	1	19078	0	0.77623	0.015444	0.050383	0.974296	979	4	0.77623
HRAS	4	0.98451	0.9845	1	19077	0	0.56869	0.015492	0.050535	0.975361	980	4	0.56869
POPDC2	4	0.079405	0.1826	0.971791	3566	3	-1.0281	0.015494	0.050539	0.975361	981	1	-1.0281
POMK	4	0.98447	0.98447	1	19076	0	1.373	0.015532	0.050649	0.975562	982	4	1.373
ZNF691	4	0.80037	0.81366	1	15655	1	1.3249	0.015537	0.050672	0.975562	983	3	1.3249
CIZ1	4	0.73574	0.77339	1	14866	1	0.68642	0.015547	0.0507	0.975562	984	3	0.68642
CCL27	4	0.9844	0.98439	1	19075	0	0.74515	0.015603	0.05087	0.977285	985	4	0.74515
GFRAL	4	0.98439	0.98438	1	19074	0	1.2399	0.01561	0.05089	0.977285	986	4	1.2399
OAS2	4	0.58387	0.70212	1	13351	1	0.58983	0.015653	0.051015	0.97759	987	2	0.58983
PRAG1	4	0.07203	0.16935	0.963918	3341	3	-0.75233	0.015706	0.051174	0.97759	988	1	-0.75233
ARHGEF39	4	0.42674	0.58027	1	10921	1	1.3521	0.015709	0.051182	0.97759	989	3	1.3521
GRIK2	4	0.69287	0.75068	1	14395	1	1.0984	0.015758	0.051322	0.97759	990	3	1.0984
RPRML	4	0.91337	0.91313	1	17656	0	1.2776	0.015797	0.051439	0.97759	991	3	1.2776
H2AJ	4	0.9842	0.98419	1	19073	0	1.3805	0.015804	0.051462	0.97759	992	4	1.3805
ENSCSAG00000019368	2	0.9363	0.93632	1	18095	0	1.9315	0.015804	0.029572	0.953368	993	2	1.9315
CRYBB3	4	0.90536	0.90501	1	17480	0	0.65583	0.015813	0.051491	0.97759	994	2	0.65583
REEP5	4	0.98417	0.98416	1	19072	0	0.87006	0.01583	0.051541	0.97759	995	4	0.87006
IPO7	4	0.96089	0.96081	1	18585	0	1.9559	0.015843	0.051576	0.97759	996	3	1.9559
ABI3BP	4	0.98411	0.98409	1	19070	0	1.1894	0.015892	0.051728	0.97759	997	4	1.1894
VSTM2L	4	0.60764	0.71188	1	13571	1	1.327	0.015897	0.051742	0.97759	998	3	1.327
KLF6	4	0.98409	0.98407	1	19069	0	1.1847	0.015914	0.051792	0.97759	999	4	1.1847
DUSP7	4	0.66681	0.73804	1	14131	1	1.1553	0.015919	0.051809	0.97759	1000	3	1.1553
ILDR2	4	0.98404	0.98404	1	19067	0	0.76707	0.015955	0.051929	0.97759	1001	4	0.76707
NRARP	4	0.98116	0.98117	1	18995	0	1.3302	0.015959	0.051943	0.97759	1002	4	1.3302
CCDC189	4	0.88935	0.889	1	17176	0	1.4652	0.015972	0.051988	0.97759	1003	3	1.4652
SPTSSB	4	0.98399	0.98398	1	19066	0	0.73301	0.016008	0.052092	0.97759	1004	4	0.73301
OR5B2	4	0.98398	0.98397	1	19065	0	0.66001	0.016023	0.052141	0.97759	1005	4	0.66001
AVPR1B	4	0.23272	0.40292	1	7627	1	0.80502	0.016026	0.052153	0.97759	1006	2	0.80502
CROT	4	0.96674	0.9667	1	18702	0	1.2743	0.016041	0.052202	0.97759	1007	3	1.2743
TMEM35B	4	0.98394	0.98393	1	19064	0	1.8418	0.016059	0.052263	0.97759	1008	4	1.8418
NUDT15	4	0.78295	0.802	1	15434	1	-0.00026242	0.016079	0.052322	0.97759	1009	1	-0.00026242
RNF2	4	0.9839	0.98388	1	19063	0	0.76641	0.016103	0.052396	0.97759	1010	4	0.76641
PNPLA4	4	0.76477	0.79053	1	15218	1	0.44515	0.016132	0.052481	0.97759	1011	2	0.44515
RSPH14	4	0.98387	0.98384	1	19062	0	0.63028	0.016132	0.052483	0.97759	1012	4	0.63028
ENTR1	4	0.98386	0.98384	1	19061	0	0.69375	0.016137	0.0525	0.97759	1013	4	0.69375
COQ9	4	0.88242	0.88196	1	17035	0	1.4186	0.016141	0.052516	0.97759	1014	3	1.4186
PATL1	4	0.98386	0.98383	1	19060	0	0.83479	0.016142	0.052516	0.97759	1015	4	0.83479
ASB6	4	0.39817	0.55396	1	10405	1	1.435	0.016145	0.052521	0.97759	1016	3	1.435
TMEM116	4	0.4139	0.56842	1	10687	1	1.1375	0.016169	0.052594	0.97759	1017	2	1.1375
RTL6	4	0.98378	0.98377	1	19059	0	0.69293	0.016215	0.052748	0.97759	1018	4	0.69293
DCAF16	4	0.34036	0.50069	1	9465	1	0.83971	0.016238	0.052818	0.97759	1019	2	0.83971
BLVRA	4	0.98376	0.98375	1	19058	0	0.81657	0.01624	0.052822	0.97759	1020	4	0.81657
MARVELD3	4	0.98376	0.98374	1	19057	0	0.7674	0.016245	0.05284	0.97759	1021	4	0.7674
CD86	4	0.74667	0.77971	1	14982	1	1.3824	0.016254	0.052873	0.97759	1022	3	1.3824
NAMPT	4	0.73653	0.77382	1	14875	1	1.4408	0.016287	0.052966	0.97759	1023	3	1.4408
AHSG	4	0.066655	0.15957	0.96369	3147	2	-0.1859	0.016291	0.052984	0.97759	1024	2	-0.1859
FADS2	4	0.98369	0.98369	1	19056	0	0.61335	0.016306	0.053026	0.97759	1025	4	0.61335
INPP5K	4	0.02382	0.074933	0.938399	1476	2	-0.16812	0.016398	0.053278	0.97759	1026	2	-0.16812
NDFIP1	4	0.93988	0.93985	1	18169	0	1.3842	0.016415	0.053327	0.97759	1027	3	1.3842
IL21R	4	0.98355	0.98355	1	19053	0	0.74729	0.016449	0.05344	0.97759	1028	4	0.74729
NOTCH4	4	0.66851	0.73885	1	14155	1	0.75386	0.016451	0.053448	0.97759	1029	2	0.75386
KDM1B	4	0.98355	0.98354	1	19052	0	1.151	0.016454	0.053461	0.97759	1030	4	1.151
S100A5	4	0.97901	0.97906	1	18952	0	1.143	0.016457	0.053471	0.97759	1031	4	1.143
FGF19	4	0.98352	0.98352	1	19051	0	0.59829	0.016476	0.053531	0.97759	1032	4	0.59829
PTGER2	4	0.98351	0.98351	1	19050	0	0.73639	0.016486	0.053551	0.97759	1033	4	0.73639
CACNG6	4	0.7613	0.78842	1	15184	1	1.4167	0.016489	0.053566	0.97759	1034	3	1.4167
KCNS3	4	0.2494	0.41794	1	7918	1	0.50795	0.016504	0.053611	0.97759	1035	2	0.50795
LEAP2	4	0.74554	0.77905	1	14972	1	0.9361	0.016513	0.053638	0.97759	1036	2	0.9361
CYSTM1	4	0.56786	0.69583	1	13206	1	0.74985	0.016521	0.053662	0.97759	1037	2	0.74985
ENSCSAG00000018492	4	0.98347	0.98348	1	19049	0	0.67423	0.016528	0.053683	0.97759	1038	4	0.67423
ENSCSAG00000018948	4	0.50845	0.65561	1	12363	2	0.061761	0.016557	0.05377	0.97759	1039	2	0.061761
NAGPA	4	0.81999	0.82771	1	15931	1	1.7176	0.016583	0.053849	0.97759	1040	3	1.7176
ENSCSAG00000018974	4	0.9834	0.98341	1	19048	0	1.0198	0.016598	0.053886	0.97759	1041	4	1.0198
ENSCSAG00000003536	4	0.79917	0.81284	1	15641	1	0.73736	0.01661	0.053926	0.97759	1042	3	0.73736
BCORL1	4	0.83817	0.84163	1	16216	1	1.5174	0.016623	0.053968	0.97759	1043	3	1.5174
EGLN2	4	0.73122	0.77088	1	14820	1	0.49253	0.016664	0.054081	0.97759	1044	3	0.49253
C5orf49	4	0.90646	0.90614	1	17512	0	1.2252	0.016703	0.054201	0.97759	1045	3	1.2252
ITGA3	4	0.45492	0.60625	1	11408	2	0.89213	0.016718	0.054232	0.97759	1046	2	0.89213
SLC22A1	4	0.98328	0.98328	1	19047	0	0.39653	0.01672	0.054239	0.97759	1047	4	0.39653
CLDN7	4	0.98322	0.98323	1	19046	0	1.4105	0.016778	0.054425	0.97759	1048	4	1.4105
RAB40C	3	0.35918	0.50577	1	9795	2	-0.31793	0.016802	0.043779	0.968636	1049	1	-0.31793
ZNF660	4	0.45882	0.60985	1	11472	1	1.6993	0.016813	0.054526	0.97759	1050	3	1.6993
HMG20B	4	0.98313	0.98314	1	19045	0	0.72166	0.016868	0.054696	0.97759	1051	4	0.72166
FAM184B	4	0.46733	0.61769	1	11615	1	-0.032065	0.016876	0.05472	0.97759	1052	1	-0.032065
ENSCSAG00000007678	4	0.11423	0.24292	0.974172	4705	1	0.81194	0.016892	0.054767	0.97759	1053	2	0.81194
ENSCSAG00000000170	2	0.70763	0.70734	1	14534	0	1.3533	0.016899	0.031483	0.953368	1054	1	1.3533
ENSCSAG00000001187	4	0.9831	0.98312	1	19044	0	1.3601	0.016899	0.054783	0.97759	1055	4	1.3601
IGBP1	4	0.98307	0.98308	1	19043	0	0.8157	0.016929	0.054879	0.97759	1056	4	0.8157
ENSCSAG00000005143	4	0.18836	0.36189	1	6839	1	0.63921	0.016929	0.054881	0.97759	1057	3	0.63921
ENSCSAG00000004698	4	0.21804	0.3897	1	7346	2	0.28216	0.016932	0.054892	0.97759	1058	2	0.28216
PIGS	4	0.071404	0.16826	0.963918	3313	1	1.3319	0.016964	0.054995	0.97759	1059	3	1.3319
CMTM8	4	0.98302	0.98304	1	19042	0	1.1138	0.016979	0.055041	0.97759	1060	4	1.1138
ENSCSAG00000016915	4	0.28616	0.4513	1	8559	1	1.3273	0.017002	0.055118	0.97759	1061	3	1.3273
DGKA	4	0.98067	0.9807	1	18983	0	1.2852	0.01701	0.055148	0.97759	1062	4	1.2852
HOXC9	4	0.98298	0.983	1	19041	0	0.48264	0.01702	0.055176	0.97759	1063	4	0.48264
WDR38	4	0.98297	0.98299	1	19040	0	0.7549	0.017033	0.055215	0.97759	1064	4	0.7549
ENSCSAG00000006205	4	0.66144	0.73552	1	14073	1	0.71408	0.017089	0.055383	0.97759	1065	3	0.71408
ABCC9	4	0.76198	0.78885	1	15192	1	1.1237	0.017091	0.055388	0.97759	1066	3	1.1237
KCND2	4	0.98287	0.9829	1	19039	0	0.63658	0.017127	0.055508	0.97759	1067	4	0.63658
COG6	4	0.17821	0.34625	1	6525	2	0.90038	0.017179	0.055656	0.97759	1068	2	0.90038
NIPSNAP1	4	0.98282	0.98284	1	19037	0	1.2086	0.01718	0.055658	0.97759	1069	4	1.2086
TPST2	4	0.69699	0.75273	1	14437	1	1.1935	0.017195	0.055703	0.97759	1070	3	1.1935
ZNF780A	4	0.84273	0.84534	1	16285	1	1.3595	0.017211	0.055751	0.97759	1071	3	1.3595
ENSCSAG00000004709	4	0.98276	0.98278	1	19036	0	0.75024	0.017237	0.055823	0.97759	1072	4	0.75024
TOB2	4	0.93421	0.93403	1	18060	0	1.3499	0.017246	0.055853	0.97759	1073	3	1.3499
MEP1B	4	0.5416	0.68584	1	12980	1	0.73692	0.017248	0.055857	0.97759	1074	3	0.73692
ACSM1	4	0.26159	0.429	1	8116	2	0.86134	0.017259	0.055893	0.97759	1075	2	0.86134
TSPAN3	4	0.91019	0.90993	1	17594	0	1.3047	0.017301	0.056015	0.97759	1076	3	1.3047
ENSCSAG00000014530	4	0.98267	0.98267	1	19034	0	0.66378	0.017329	0.056107	0.97759	1077	4	0.66378
HLF	4	0.48092	0.63022	1	11864	1	1.2565	0.017332	0.056113	0.97759	1078	3	1.2565
VSTM1	4	0.62175	0.71793	1	13697	1	1.0052	0.017339	0.056134	0.97759	1079	2	1.0052
CHAC2	4	0.50892	0.65605	1	12379	2	0.10799	0.017354	0.056177	0.97759	1080	2	0.10799
NPFFR2	4	0.85172	0.85299	1	16451	1	1.255	0.017363	0.056205	0.97759	1081	3	1.255
GPBP1L1	4	0.96605	0.96599	1	18688	0	1.5069	0.017367	0.056216	0.97759	1082	3	1.5069
GFPT1	4	0.63955	0.72566	1	13865	1	1.4011	0.017371	0.056222	0.97759	1083	3	1.4011
S100B	4	0.067937	0.16188	0.96369	3191	2	0.35088	0.017371	0.056224	0.97759	1084	2	0.35088
TMPRSS11F	4	0.98261	0.98261	1	19032	0	0.7275	0.017393	0.056289	0.97759	1085	4	0.7275
GPR151	4	0.98255	0.98255	1	19031	0	0.68863	0.017453	0.056458	0.97759	1086	4	0.68863
RHOV	4	0.98254	0.98255	1	19030	0	0.58222	0.017461	0.05648	0.97759	1087	4	0.58222
RPS20	4	0.27129	0.43781	1	8285	1	0.45874	0.017514	0.05663	0.97759	1088	2	0.45874
PF4	3	0.98248	0.98263	1	19029	0	0.76435	0.017525	0.045566	0.969248	1089	3	0.76435
AKAP5	4	0.98247	0.98248	1	19028	0	0.79499	0.017525	0.056661	0.97759	1090	4	0.79499
CSF1	4	0.18573	0.35787	1	6764	2	0.224	0.017541	0.0567	0.97759	1091	2	0.224
CALB1	4	0.56691	0.69551	1	13199	1	1.5294	0.017555	0.056745	0.97759	1092	3	1.5294
RAB2B	4	0.98244	0.98245	1	19027	0	1.1196	0.017556	0.056747	0.97759	1093	4	1.1196
NOX3	4	0.98244	0.98244	1	19026	0	1.1074	0.017564	0.056774	0.97759	1094	4	1.1074
UQCRC2	4	0.18784	0.36111	1	6824	3	-0.31742	0.017567	0.056787	0.97759	1095	1	-0.31742
OR4S1	4	0.43842	0.59099	1	11134	2	0.83218	0.017614	0.056922	0.97759	1096	2	0.83218
GABBR1	4	0.49212	0.64058	1	12065	1	1.3787	0.017614	0.056923	0.97759	1097	3	1.3787
NAT16	4	0.10342	0.22447	0.972893	4355	1	0.46928	0.01762	0.056937	0.97759	1098	2	0.46928
ENSCSAG00000002453	4	0.91792	0.91769	1	17765	0	1.6424	0.017622	0.056945	0.97759	1099	3	1.6424
ACTA1	4	0.98236	0.98236	1	19024	0	0.96125	0.017637	0.056984	0.97759	1100	4	0.96125
ENSCSAG00000007863	4	0.98233	0.98233	1	19023	0	1.2875	0.017666	0.057049	0.97759	1101	4	1.2875
CDC42SE2	4	0.4004	0.55605	1	10443	2	0.6565	0.017711	0.057178	0.97759	1102	2	0.6565
PHKA2	4	0.44762	0.59952	1	11288	1	0.41831	0.017726	0.057228	0.97759	1103	2	0.41831
SCD5	4	0.98225	0.98226	1	19021	0	0.56086	0.017749	0.05729	0.97759	1104	4	0.56086
ZNF165	4	0.92986	0.92963	1	17995	0	1.4463	0.017756	0.057316	0.97759	1105	3	1.4463
UBE3C	4	0.98224	0.98225	1	19020	0	0.67112	0.017762	0.057338	0.97759	1106	4	0.67112
NCOA1	4	0.98223	0.98224	1	19019	0	0.9938	0.017765	0.057345	0.97759	1107	4	0.9938
ACVR2A	4	0.98221	0.98222	1	19018	0	1.0725	0.017786	0.057397	0.97759	1108	4	1.0725
BTBD8	4	0.84448	0.84679	1	16318	1	1.349	0.0178	0.057447	0.97759	1109	3	1.349
C1QL1	4	0.89295	0.89263	1	17246	0	1.0475	0.017825	0.057516	0.97759	1110	3	1.0475
THYN1	4	0.97585	0.97581	1	18894	0	1.8108	0.017843	0.057572	0.97759	1111	4	1.8108
ENSCSAG00000012150	4	0.98212	0.98213	1	19017	0	0.79961	0.017878	0.057669	0.97759	1112	4	0.79961
PACSIN3	4	0.93049	0.93027	1	18003	0	0.87372	0.017886	0.057695	0.97759	1113	3	0.87372
multiKO_ENSCSAG00000003958_ENSCSAG00000003961	3	0.98211	0.98227	1	19016	0	1.5673	0.01789	0.046483	0.969248	1114	3	1.5673
ERG	4	0.98208	0.98208	1	19015	0	0.55349	0.017923	0.057804	0.97759	1115	4	0.55349
ACTG2	4	0.98207	0.98207	1	19014	0	0.68896	0.017931	0.057827	0.97759	1116	4	0.68896
TRARG1	4	0.178	0.34591	1	6519	1	0.68914	0.017939	0.057853	0.97759	1117	2	0.68914
ENSCSAG00000003831	4	0.42561	0.57924	1	10903	2	0.91901	0.017947	0.057878	0.97759	1118	2	0.91901
SPATA33	4	0.20739	0.38	1	7156	1	1.2858	0.017971	0.057941	0.97759	1119	3	1.2858
ZNF263	4	0.98202	0.98203	1	19013	0	0.75564	0.017981	0.057972	0.97759	1120	4	0.75564
C5orf30	4	0.98202	0.98203	1	19012	0	1.3819	0.017983	0.057981	0.97759	1121	4	1.3819
TMPRSS11D	4	0.55077	0.68934	1	13064	1	0.79325	0.017992	0.058006	0.97759	1122	2	0.79325
M6PR	4	0.40007	0.55573	1	10437	2	0.64461	0.018086	0.058268	0.977814	1123	2	0.64461
SFRP1	4	0.79676	0.81115	1	15613	1	0.90869	0.018094	0.058296	0.977814	1124	2	0.90869
AGMO	4	0.95382	0.95371	1	18433	0	1.0662	0.018098	0.05831	0.977814	1125	3	1.0662
CCNB1IP1	4	0.98189	0.98191	1	19010	0	1.1082	0.018108	0.058345	0.977814	1126	4	1.1082
ENSCSAG00000001608	3	0.98186	0.98201	1	19009	0	1.1139	0.018142	0.047082	0.969248	1127	3	1.1139
SUV39H2	4	0.17423	0.34005	1	6415	1	1.1969	0.018151	0.058473	0.977814	1128	3	1.1969
OR2AP1	4	0.20987	0.38225	1	7192	1	1.1045	0.018152	0.058475	0.977814	1129	2	1.1045
RXRG	4	0.86875	0.86854	1	16773	1	0.8067	0.018176	0.058542	0.977814	1130	2	0.8067
RANBP6	4	0.98181	0.98183	1	19008	0	0.99924	0.018191	0.058599	0.977814	1131	4	0.99924
ENSCSAG00000010003	4	0.41721	0.57151	1	10744	1	1.2905	0.018204	0.058633	0.977814	1132	3	1.2905
OTUD6A	4	0.98179	0.9818	1	19007	0	0.87365	0.018215	0.058663	0.977814	1133	4	0.87365
NAT14	4	0.98178	0.9818	1	19006	0	0.69456	0.018217	0.058669	0.977814	1134	4	0.69456
FAM166A	4	0.33867	0.49912	1	9436	1	1.0903	0.018219	0.058674	0.977814	1135	3	1.0903
ADPRHL2	4	0.69336	0.75092	1	14402	1	0.92882	0.018257	0.058794	0.978775	1136	2	0.92882
TRPC6	4	0.87417	0.87376	1	16867	1	0.96442	0.018283	0.058883	0.978775	1137	2	0.96442
REC8	4	0.98171	0.98172	1	19005	0	0.72777	0.018289	0.058903	0.978775	1138	4	0.72777
DYRK1B	4	0.28667	0.45175	1	8569	1	0.89361	0.01831	0.058967	0.978775	1139	3	0.89361
STAT1	4	0.95369	0.95358	1	18427	0	1.2234	0.01834	0.059052	0.978775	1140	3	1.2234
ZNF699	4	0.61763	0.71617	1	13653	1	1.4058	0.018352	0.059084	0.978775	1141	3	1.4058
ENSCSAG00000006904	4	0.49911	0.647	1	12182	1	0.027154	0.018417	0.059285	0.980845	1142	1	0.027154
CLCN3	4	0.1447	0.29332	0.990621	5614	2	0.8125	0.018465	0.059426	0.980845	1143	2	0.8125
TRIM10	4	0.98153	0.98154	1	19004	0	0.79026	0.018469	0.059442	0.980845	1144	4	0.79026
CSDC2	4	0.43226	0.58545	1	11029	1	1.3409	0.01847	0.059443	0.980845	1145	3	1.3409
CNOT10	4	0.50549	0.6529	1	12309	1	1.4902	0.018506	0.059556	0.980845	1146	3	1.4902
TNN	4	0.71803	0.76364	1	14677	1	0.26285	0.018523	0.059599	0.980845	1147	1	0.26285
DHRS7B	4	0.98145	0.98145	1	19003	0	0.39742	0.018551	0.059682	0.980845	1148	4	0.39742
SPEF2	4	0.79637	0.8109	1	15606	1	0.20803	0.018576	0.059767	0.980845	1149	2	0.20803
multiKO_ENSCSAG00000008658_ENSCSAG00000002626	4	0.78486	0.80323	1	15469	1	1.0091	0.018614	0.059867	0.980845	1150	3	1.0091
ZNF140	4	0.28231	0.44782	1	8497	2	0.1178	0.018629	0.059913	0.980845	1151	2	0.1178
MSLN	4	0.98134	0.98135	1	18999	0	0.49186	0.018664	0.060016	0.980845	1152	4	0.49186
PRTG	4	0.25959	0.42722	1	8080	1	0.84332	0.018682	0.060056	0.980845	1153	2	0.84332
KCNK4	4	0.73779	0.77457	1	14892	1	1.3382	0.018686	0.060069	0.980845	1154	3	1.3382
ACTL6B	4	0.14326	0.29096	0.990014	5566	1	1.2051	0.018705	0.060126	0.980845	1155	3	1.2051
CACNA1B	4	0.91224	0.91202	1	17636	0	1.1193	0.018714	0.06015	0.980845	1156	3	1.1193
LYRM1	4	0.98128	0.9813	1	18998	0	0.71727	0.018716	0.060156	0.980845	1157	4	0.71727
HS3ST4	4	0.27117	0.4377	1	8279	2	0.6722	0.01878	0.060333	0.980845	1158	2	0.6722
ZNF792	4	0.97526	0.9752	1	18881	0	0.95471	0.018788	0.060352	0.980845	1159	4	0.95471
MRVI1	4	0.98117	0.98118	1	18997	0	0.73206	0.018825	0.060479	0.980845	1160	4	0.73206
GPR87	4	0.89121	0.89089	1	17213	0	0.88252	0.01883	0.060492	0.980845	1161	2	0.88252
UFSP2	4	0.98117	0.98118	1	18996	0	0.78792	0.018831	0.060493	0.980845	1162	4	0.78792
MAN2B2	4	0.37311	0.53084	1	10021	1	1.3258	0.018833	0.060498	0.980845	1163	3	1.3258
CERS3	4	0.033431	0.097177	0.943859	1929	3	-1.1552	0.018841	0.060526	0.980845	1164	1	-1.1552
REM2	4	0.98115	0.98116	1	18994	0	0.97093	0.018847	0.060539	0.980845	1165	4	0.97093
MAOB	4	0.9274	0.92716	1	17950	0	1.4136	0.018858	0.060569	0.980845	1166	3	1.4136
C12orf29	4	0.98113	0.98114	1	18993	0	0.5099	0.018869	0.060602	0.980845	1167	4	0.5099
GNL1	4	0.86291	0.8631	1	16676	1	1.1118	0.018889	0.060658	0.980845	1168	2	1.1118
CH25H	4	0.71299	0.76091	1	14607	1	0.60237	0.018894	0.060674	0.980845	1169	3	0.60237
SLX4IP	4	0.88662	0.88626	1	17121	0	1.4058	0.018911	0.060728	0.980894	1170	3	1.4058
LRRN4CL	4	0.82398	0.83067	1	15995	1	0.20221	0.018947	0.06084	0.981074	1171	2	0.20221
CD1D	4	0.71506	0.76203	1	14638	1	1.1925	0.018947	0.06084	0.981074	1172	3	1.1925
CPT1A	3	0.98104	0.98116	1	18992	0	2.0846	0.018962	0.049093	0.969248	1173	3	2.0846
ENSCSAG00000006285	4	0.98101	0.98102	1	18991	0	0.6477	0.018987	0.060955	0.981164	1174	4	0.6477
APOL5	4	0.98099	0.98101	1	18990	0	0.75752	0.019009	0.061015	0.981164	1175	4	0.75752
ZNF142	4	0.98095	0.98098	1	18989	0	0.99066	0.019045	0.061129	0.981164	1176	4	0.99066
NKAIN2	4	0.44108	0.59347	1	11175	1	1.1815	0.019082	0.061235	0.981164	1177	3	1.1815
KRT73	3	0.9809	0.98102	1	18988	0	0.90395	0.019101	0.049431	0.969482	1178	3	0.90395
METTL24	4	0.39689	0.55275	1	10389	2	-0.46978	0.019107	0.061319	0.981164	1179	1	-0.46978
ALDH8A1	4	0.62449	0.71913	1	13725	1	1.5786	0.019115	0.061344	0.981164	1180	3	1.5786
CYP26C1	4	0.98086	0.98087	1	18987	0	0.86817	0.019145	0.061428	0.981164	1181	4	0.86817
SLC35A1	4	0.0045215	0.015881	0.842056	347	2	-0.22559	0.01916	0.061469	0.981164	1182	2	-0.22559
RNF19B	4	0.86344	0.8636	1	16688	1	1.0784	0.019174	0.061512	0.981164	1183	3	1.0784
ENSCSAG00000006942	4	0.071226	0.16792	0.963918	3304	2	-0.51477	0.019213	0.061622	0.981164	1184	2	-0.51477
TEX30	4	0.98076	0.98079	1	18986	0	1.4445	0.019236	0.061697	0.981164	1185	4	1.4445
STK25	4	0.97255	0.9725	1	18817	0	1.1317	0.019247	0.06173	0.981164	1186	4	1.1317
RELL2	4	0.74209	0.77702	1	14937	1	1.1314	0.019259	0.061762	0.981164	1187	3	1.1314
DYSF	4	0.44463	0.59671	1	11242	2	0.17622	0.019266	0.061781	0.981164	1188	2	0.17622
PAK3	4	0.98072	0.98074	1	18985	0	1.1936	0.019284	0.06183	0.981164	1189	4	1.1936
ENPP5	4	0.98068	0.98072	1	18984	0	0.54039	0.019317	0.061938	0.981164	1190	4	0.54039
PSMB2	4	0.88606	0.88569	1	17112	0	1.4808	0.019326	0.061973	0.981164	1191	3	1.4808
VWC2L	4	0.97792	0.97797	1	18934	0	1.3995	0.019368	0.062096	0.981164	1192	4	1.3995
SUN5	4	0.9806	0.98062	1	18982	0	1.0401	0.019401	0.06221	0.981164	1193	4	1.0401
FLCN	4	0.76488	0.7906	1	15221	1	1.1807	0.01941	0.062234	0.981164	1194	3	1.1807
C4BPB	4	0.46749	0.61783	1	11619	1	1.2338	0.019425	0.062273	0.981164	1195	3	1.2338
TTPAL	4	0.73998	0.77578	1	14918	1	1.1495	0.01947	0.062395	0.981164	1196	3	1.1495
NUDT12	4	0.47762	0.62718	1	11809	1	0.90002	0.019478	0.062418	0.981164	1197	3	0.90002
ENSCSAG00000011183	4	0.79185	0.80781	1	15540	1	1.0857	0.019481	0.062428	0.981164	1198	3	1.0857
PTH2	4	0.76657	0.79165	1	15241	1	1.097	0.019531	0.06255	0.981164	1199	3	1.097
ALDH5A1	4	0.50181	0.64946	1	12240	2	0.97329	0.019537	0.06257	0.981164	1200	2	0.97329
RAB38	4	0.98043	0.98046	1	18980	0	0.44831	0.019569	0.062654	0.981164	1201	4	0.44831
WNK1	4	0.58498	0.70257	1	13364	1	1.2643	0.019571	0.06266	0.981164	1202	3	1.2643
IL17RA	4	0.001809	0.0065253	0.791801	156	2	-0.85533	0.019584	0.062695	0.981164	1203	1	-0.85533
KCNE3	4	0.81022	0.8206	1	15798	1	0.88864	0.019614	0.062781	0.981164	1204	2	0.88864
SLC41A3	4	0.22501	0.39597	1	7473	2	0.53864	0.019637	0.062851	0.981164	1205	2	0.53864
FAM216A	4	0.98032	0.98035	1	18979	0	1.1113	0.019679	0.062965	0.981164	1206	4	1.1113
PIR	4	0.16294	0.32227	0.99389	6140	2	-0.24039	0.01969	0.062991	0.981164	1207	2	-0.24039
DNM1	4	0.68487	0.74674	1	14317	1	0.89019	0.019743	0.063141	0.981164	1208	3	0.89019
ENSCSAG00000016574	4	0.98025	0.98029	1	18978	0	0.84605	0.01975	0.063168	0.981164	1209	4	0.84605
CD207	4	0.98022	0.98026	1	18977	0	0.99532	0.019781	0.063258	0.981164	1210	4	0.99532
DCAF11	4	0.1811	0.35071	1	6609	2	-0.059589	0.019796	0.063303	0.981164	1211	2	-0.059589
APCDD1	4	0.98012	0.98017	1	18976	0	1.3326	0.019875	0.063539	0.981164	1212	4	1.3326
TCEAL7	4	0.7234	0.76659	1	14736	1	1.1257	0.019887	0.063579	0.981164	1213	2	1.1257
CYP20A1	4	0.11609	0.24597	0.975088	4771	2	0.63671	0.019902	0.063628	0.981164	1214	2	0.63671
ENSCSAG00000001711	4	0.98009	0.98014	1	18975	0	0.82551	0.019912	0.063655	0.981164	1215	4	0.82551
PHF21B	4	0.60483	0.71078	1	13540	1	1.5266	0.019921	0.063678	0.981164	1216	3	1.5266
SETBP1	4	0.98007	0.98012	1	18973	0	1.2811	0.019932	0.06372	0.981164	1217	4	1.2811
MAPRE1	4	0.87612	0.87568	1	16906	1	-0.048311	0.019955	0.063778	0.981164	1218	1	-0.048311
ATRX	4	0.36355	0.52201	1	9874	2	0.72418	0.019964	0.063806	0.981164	1219	2	0.72418
ACO1	4	0.042401	0.11446	0.951139	2269	1	1.3783	0.019985	0.063862	0.981164	1220	3	1.3783
CMSS1	4	0.50568	0.65309	1	12314	1	1.2363	0.01999	0.063872	0.981164	1221	3	1.2363
GNG8	4	0.88548	0.88508	1	17097	0	1.5534	0.019997	0.063892	0.981164	1222	3	1.5534
SBSPON	4	0.84832	0.85008	1	16384	1	0.60315	0.020008	0.063914	0.981164	1223	3	0.60315
ZIC3	4	0.16336	0.32294	0.993999	6153	2	0.61281	0.020024	0.063962	0.981164	1224	2	0.61281
ENSCSAG00000018990	4	0.97996	0.98002	1	18972	0	0.7508	0.020035	0.063995	0.981164	1225	4	0.7508
FLRT3	4	0.95134	0.95125	1	18381	0	1.575	0.02004	0.06401	0.981164	1226	3	1.575
EHD2	4	0.9466	0.94656	1	18300	0	1.4815	0.020041	0.064013	0.981164	1227	3	1.4815
DVL2	4	0.71788	0.76357	1	14676	1	0.72579	0.02005	0.064038	0.981164	1228	2	0.72579
TERF2IP	4	0.11305	0.24097	0.974172	4664	1	0.92394	0.020076	0.064115	0.981164	1229	2	0.92394
PTCHD1	4	0.61461	0.71487	1	13628	1	1.0069	0.020114	0.064248	0.981164	1230	3	1.0069
WNK2	4	0.97986	0.97991	1	18970	0	0.72886	0.020139	0.064323	0.981164	1231	4	0.72886
SLC35F5	4	0.89778	0.89749	1	17344	0	1.3748	0.020147	0.064345	0.981164	1232	3	1.3748
C9orf50	4	0.97984	0.97989	1	18969	0	0.53656	0.020165	0.064384	0.981164	1233	4	0.53656
SNAP47	4	0.43374	0.58678	1	11047	2	0.70003	0.02017	0.064405	0.981164	1234	2	0.70003
SPRY4	4	0.90757	0.9073	1	17537	0	1.4418	0.020186	0.064446	0.981164	1235	3	1.4418
KCNA5	2	0.17335	0.27439	0.985386	6394	1	0.43163	0.020232	0.037552	0.963028	1236	1	0.43163
PIDD1	4	0.25234	0.42065	1	7964	1	0.18624	0.020273	0.064705	0.981164	1237	1	0.18624
MAP2K6	4	0.8954	0.89509	1	17293	0	1.1954	0.020274	0.064706	0.981164	1238	3	1.1954
MAPKAPK2	4	0.10654	0.22984	0.972893	4456	2	-0.54257	0.020326	0.064856	0.981164	1239	1	-0.54257
ATP2C1	4	0.97967	0.97973	1	18968	0	0.98452	0.020326	0.064856	0.981164	1240	4	0.98452
SPATA25	4	0.79231	0.80811	1	15547	1	0.97822	0.020343	0.064911	0.981164	1241	3	0.97822
FXR2	4	0.87915	0.87869	1	16961	0	1.3019	0.020349	0.06493	0.981164	1242	3	1.3019
SNN	4	0.97965	0.97971	1	18967	0	0.88214	0.02035	0.064931	0.981164	1243	4	0.88214
CHID1	4	0.97964	0.97969	1	18966	0	0.5251	0.020364	0.064976	0.981164	1244	4	0.5251
MSX1	4	0.97963	0.97968	1	18965	0	0.85851	0.020373	0.065007	0.981164	1245	4	0.85851
ENSCSAG00000018914	4	0.82093	0.8284	1	15946	1	-0.15586	0.020432	0.065173	0.981164	1246	1	-0.15586
IZUMO2	4	0.86841	0.86824	1	16764	1	1.0693	0.020464	0.065265	0.981164	1247	3	1.0693
KIAA0040	4	0.34566	0.50557	1	9568	1	1.5222	0.02047	0.065279	0.981164	1248	3	1.5222
TLX3	4	0.42866	0.5821	1	10958	1	0.36435	0.020485	0.065319	0.981164	1249	2	0.36435
DRD4	4	0.53609	0.68147	1	12880	1	0.87219	0.020499	0.065362	0.981164	1250	2	0.87219
PC	4	0.16613	0.32732	0.996916	6220	1	1.4007	0.0205	0.065373	0.981164	1251	3	1.4007
multiKO_ENSCSAG00000019029_ENSCSAG00000019030_ENSCSAG00000019031_ENSCSAG00000019032	3	0.97948	0.97961	1	18963	0	0.74875	0.020516	0.052883	0.97759	1252	3	0.74875
HDHD3	4	0.21336	0.38551	1	7266	2	-0.54194	0.020538	0.065478	0.981164	1253	1	-0.54194
SRR	4	0.97943	0.97946	1	18962	0	1.064	0.020574	0.065586	0.981164	1254	4	1.064
KAT2B	4	0.40604	0.56116	1	10538	1	0.97476	0.020594	0.065643	0.981164	1255	2	0.97476
C1orf198	4	0.34617	0.50604	1	9575	1	1.1466	0.020609	0.065683	0.981164	1256	3	1.1466
NOTCH1	4	0.28478	0.45004	1	8541	1	1.1997	0.020613	0.065702	0.981164	1257	3	1.1997
PAFAH2	4	0.96945	0.9694	1	18759	0	1.2773	0.020618	0.065713	0.981164	1258	3	1.2773
SH3BGRL2	4	0.852	0.85324	1	16457	1	1.3043	0.020626	0.065735	0.981164	1259	3	1.3043
OR5H2	4	0.97935	0.97939	1	18961	0	0.59999	0.02065	0.065799	0.981164	1260	4	0.59999
ZBTB16	4	0.9793	0.97933	1	18960	0	0.6885	0.020697	0.065939	0.981164	1261	4	0.6885
DNAI1	4	0.41228	0.56693	1	10662	1	0.94142	0.020697	0.065939	0.981164	1262	3	0.94142
ENSCSAG00000018650	4	0.97927	0.9793	1	18959	0	0.91898	0.020729	0.066019	0.981164	1263	4	0.91898
RNF186	4	0.9701	0.97005	1	18773	0	0.76431	0.02075	0.066078	0.981164	1264	3	0.76431
ENSCSAG00000019328	4	0.7103	0.75953	1	14568	1	1.1854	0.02077	0.066133	0.981164	1265	3	1.1854
MCPH1	4	0.32913	0.49041	1	9277	2	-0.25467	0.020803	0.066223	0.981164	1266	1	-0.25467
SLC15A5	4	0.97919	0.97923	1	18958	0	1.1211	0.020806	0.066225	0.981164	1267	4	1.1211
VAMP3	4	0.49403	0.6423	1	12100	1	1.4901	0.020823	0.06628	0.981164	1268	3	1.4901
WFDC13	4	0.89237	0.89205	1	17233	0	1.3313	0.020838	0.066333	0.981164	1269	3	1.3313
ANGEL2	4	0.97916	0.97921	1	18957	0	1.246	0.020838	0.066333	0.981164	1270	4	1.246
SLC46A1	4	0.85971	0.86018	1	16616	1	0.48299	0.020856	0.066382	0.981164	1271	2	0.48299
ENSCSAG00000016307	4	0.97912	0.97917	1	18955	0	0.8747	0.020877	0.066436	0.981164	1272	4	0.8747
REM1	4	0.97908	0.97913	1	18954	0	0.98742	0.020918	0.066549	0.981164	1273	4	0.98742
FAM71F1	4	0.38388	0.54079	1	10196	1	0.79976	0.020943	0.066627	0.981164	1274	2	0.79976
CEBPG	4	0.97906	0.9791	1	18953	0	1.4964	0.020945	0.066633	0.981164	1275	4	1.4964
ENSCSAG00000019060	4	0.97901	0.97906	1	18951	0	0.76191	0.020992	0.066764	0.981164	1276	4	0.76191
PEAR1	4	0.056136	0.14026	0.957487	2773	3	-0.9169	0.021015	0.066833	0.981164	1277	1	-0.9169
MAP1LC3C	4	0.14943	0.30086	0.992266	5746	1	1.2299	0.021066	0.066984	0.981164	1278	3	1.2299
MATN4	4	0.033908	0.098092	0.943859	1946	3	-1.3053	0.021068	0.06699	0.981164	1279	1	-1.3053
SLC5A2	4	0.97893	0.97897	1	18949	0	0.59735	0.021073	0.067008	0.981164	1280	4	0.59735
HOXD3	4	0.55395	0.69054	1	13076	1	1.1181	0.021086	0.067048	0.981164	1281	3	1.1181
ENSCSAG00000006627	4	0.94978	0.94971	1	18356	0	1.4404	0.021113	0.067143	0.981164	1282	3	1.4404
ANTXR2	4	0.15433	0.3087	0.993112	5889	1	0.75967	0.021119	0.067165	0.981164	1283	2	0.75967
ALX4	4	0.020525	0.065443	0.93799	1295	2	-0.85087	0.021121	0.06717	0.981164	1284	1	-0.85087
ENSCSAG00000017377	4	0.9019	0.90153	1	17415	0	1.338	0.021126	0.067188	0.981164	1285	3	1.338
SH3GL2	4	0.39134	0.54761	1	10309	2	-0.12543	0.021174	0.067322	0.981164	1286	2	-0.12543
PLSCR4	4	0.83507	0.83923	1	16166	1	1.5308	0.021189	0.067372	0.981164	1287	3	1.5308
AP1S3	4	0.21915	0.39071	1	7367	1	1.1061	0.021207	0.067422	0.981164	1288	2	1.1061
WWP1	4	0.84153	0.84434	1	16271	1	1.1616	0.021242	0.067511	0.981164	1289	2	1.1616
CMYA5	4	0.97873	0.97877	1	18947	0	0.89094	0.02127	0.067591	0.981164	1290	4	0.89094
B3GNT7	4	0.096714	0.21299	0.972893	4137	2	-0.47233	0.02128	0.067621	0.981164	1291	2	-0.47233
FKBP4	4	0.97866	0.97869	1	18946	0	0.86136	0.021345	0.067804	0.981164	1292	4	0.86136
TRIP10	4	0.97865	0.97868	1	18945	0	0.88116	0.021354	0.06783	0.981164	1293	4	0.88116
PLEKHD1	4	0.97862	0.97866	1	18944	0	0.53356	0.021378	0.067894	0.981164	1294	4	0.53356
KIRREL2	4	0.67211	0.74055	1	14196	1	0.24852	0.021386	0.067909	0.981164	1295	2	0.24852
FAM120B	4	0.13726	0.2812	0.986281	5402	2	-0.63226	0.021439	0.068064	0.981164	1296	1	-0.63226
AIM2	4	0.97854	0.97858	1	18943	0	1.1695	0.021456	0.068114	0.981164	1297	4	1.1695
ASB1	4	0.97852	0.97856	1	18942	0	0.71539	0.021477	0.068171	0.981164	1298	4	0.71539
PLCE1	4	0.042141	0.11396	0.951139	2251	1	0.96637	0.021485	0.068195	0.981164	1299	3	0.96637
EPHX1	4	0.47697	0.62658	1	11795	2	0.16515	0.021492	0.06822	0.981164	1300	2	0.16515
DPH7	4	0.88968	0.88933	1	17183	0	1.2171	0.021544	0.068373	0.981164	1301	3	1.2171
TSPEAR	4	0.050225	0.12916	0.955981	2552	3	-1.0106	0.021545	0.068376	0.981164	1302	1	-1.0106
KCNK18	4	0.42762	0.58112	1	10939	2	0.7288	0.021561	0.068427	0.981164	1303	2	0.7288
COTL1	4	0.97843	0.97847	1	18941	0	1.0708	0.021571	0.068462	0.981164	1304	4	1.0708
FZD10	4	0.76742	0.79219	1	15252	1	0.99964	0.021579	0.068486	0.981164	1305	3	0.99964
MTMR6	4	0.97841	0.97845	1	18940	0	1.0959	0.021589	0.068517	0.981164	1306	4	1.0959
NR4A1	4	0.83423	0.83855	1	16153	1	0.60765	0.021598	0.068543	0.981164	1307	2	0.60765
LMOD3	4	0.34055	0.50086	1	9468	2	0.57655	0.021614	0.06859	0.981164	1308	2	0.57655
ENSCSAG00000006180	4	0.64483	0.728	1	13910	1	1.2294	0.02165	0.068683	0.981164	1309	3	1.2294
IGSF11	4	0.80381	0.81602	1	15709	1	1.0868	0.021676	0.068754	0.981164	1310	2	1.0868
ENSCSAG00000013086	4	0.9729	0.97285	1	18821	0	1.0914	0.021696	0.068823	0.981164	1311	4	1.0914
ENSCSAG00000012237	4	0.9783	0.97834	1	18939	0	0.78959	0.021702	0.068836	0.981164	1312	4	0.78959
HK3	4	0.84515	0.84736	1	16333	1	0.96355	0.021704	0.068842	0.981164	1313	3	0.96355
FGF11	4	0.44904	0.60086	1	11306	2	0.16027	0.021757	0.068998	0.981164	1314	2	0.16027
RASSF4	4	0.97823	0.97828	1	18938	0	0.9155	0.021766	0.069021	0.981164	1315	4	0.9155
IL26	4	0.35883	0.51771	1	9790	2	0.66012	0.021792	0.069106	0.981164	1316	2	0.66012
PLBD1	4	0.54861	0.68852	1	13038	1	1.5498	0.02181	0.06915	0.981164	1317	3	1.5498
NWD2	3	0.78057	0.78088	1	15412	1	1.4278	0.021823	0.056075	0.97759	1318	2	1.4278
ENSCSAG00000006165	3	0.97817	0.97831	1	18937	0	0.83352	0.021826	0.056079	0.97759	1319	3	0.83352
VILL	4	0.71047	0.75963	1	14570	1	0.49563	0.021863	0.069297	0.981164	1320	3	0.49563
PNMA8A	4	0.55895	0.69243	1	13120	1	1.1685	0.021867	0.069302	0.981164	1321	3	1.1685
ENSCSAG00000017282	4	0.67432	0.74161	1	14218	1	-0.0081986	0.021916	0.06944	0.981164	1322	1	-0.0081986
DEUP1	4	0.96208	0.962	1	18603	0	1.34	0.021962	0.069563	0.981164	1323	3	1.34
IFNGR1	4	0.97804	0.97808	1	18936	0	1.0225	0.021965	0.069572	0.981164	1324	4	1.0225
TXNDC15	4	0.80776	0.81884	1	15764	1	1.1123	0.021969	0.069584	0.981164	1325	3	1.1123
NCKAP1L	4	0.91632	0.91607	1	17728	0	1.1325	0.02198	0.069621	0.981164	1326	2	1.1325
TRAP1	4	0.012137	0.040218	0.917124	816	1	0.9312	0.022022	0.069749	0.981164	1327	3	0.9312
LDB1	4	0.71293	0.76088	1	14606	1	1.2544	0.02208	0.069916	0.981164	1328	3	1.2544
OR2B11	4	0.97792	0.97797	1	18935	0	0.49182	0.022082	0.069922	0.981164	1329	4	0.49182
C11orf91	4	0.54745	0.68807	1	13028	1	1.0821	0.022111	0.070011	0.981164	1330	3	1.0821
DSC3	4	0.8223	0.8294	1	15968	1	0.63846	0.022127	0.070064	0.981164	1331	3	0.63846
ENSCSAG00000018091	4	0.95345	0.95335	1	18425	0	1.0559	0.022141	0.070103	0.981164	1332	3	1.0559
MACROH2A1	4	0.97784	0.97789	1	18933	0	1.0413	0.022156	0.070145	0.981164	1333	4	1.0413
BTD	4	0.71052	0.75965	1	14571	1	0.55452	0.02218	0.070222	0.981164	1334	3	0.55452
CDH3	4	0.97777	0.97782	1	18932	0	0.61042	0.02223	0.070371	0.981164	1335	4	0.61042
TNPO1	4	0.37659	0.53405	1	10081	1	0.67497	0.022233	0.070385	0.981164	1336	2	0.67497
BRMS1L	4	0.60987	0.71283	1	13587	1	1.6415	0.022243	0.070411	0.981164	1337	3	1.6415
SLC2A8	4	0.099047	0.217	0.972893	4201	1	1.0422	0.022248	0.070427	0.981164	1338	3	1.0422
ENSCSAG00000016363	4	0.97775	0.9778	1	18931	0	0.69052	0.022249	0.070429	0.981164	1339	4	0.69052
VAX1	3	0.57038	0.62232	1	13233	1	-0.066214	0.022261	0.057109	0.97759	1340	1	-0.066214
KCNE4	4	0.94646	0.9464	1	18295	0	1.4423	0.022276	0.070506	0.981164	1341	3	1.4423
PDE3A	4	0.90497	0.90463	1	17476	0	0.90654	0.022294	0.070556	0.981164	1342	2	0.90654
KRT2	4	0.97765	0.97769	1	18930	0	0.55508	0.022351	0.070721	0.981164	1343	4	0.55508
CRISPLD2	4	0.89655	0.89625	1	17318	0	1.0116	0.022384	0.070816	0.981164	1344	2	1.0116
FAM219B	4	0.20861	0.38111	1	7172	1	1.0757	0.022392	0.07084	0.981164	1345	3	1.0757
ENSCSAG00000006642	4	0.97756	0.97759	1	18929	0	0.73996	0.022438	0.070963	0.981164	1346	4	0.73996
FAM131C	4	0.64688	0.72892	1	13932	1	1.2338	0.02244	0.070966	0.981164	1347	3	1.2338
LHX3	4	0.97756	0.97759	1	18928	0	0.83861	0.022445	0.070979	0.981164	1348	4	0.83861
VEZF1	4	0.45408	0.60544	1	11391	1	0.43159	0.022445	0.07098	0.981164	1349	3	0.43159
MLX	4	0.55922	0.69253	1	13123	1	1.0575	0.022466	0.071045	0.981164	1350	3	1.0575
FBXL16	4	0.92447	0.92426	1	17897	0	1.3885	0.022502	0.071153	0.981164	1351	3	1.3885
ARL3	4	0.1135	0.24168	0.974172	4681	2	0.17076	0.022511	0.07118	0.981164	1352	2	0.17076
CARM1	4	0.97748	0.97751	1	18926	0	0.88222	0.02252	0.071201	0.981164	1353	4	0.88222
PLEKHA2	4	0.68857	0.74855	1	14353	1	1.5633	0.02255	0.071282	0.981164	1354	3	1.5633
ZNF585B	4	0.96829	0.96824	1	18735	0	0.6199	0.022551	0.071283	0.981164	1355	2	0.6199
GTF2A1L	4	0.97743	0.97746	1	18925	0	0.71096	0.022567	0.071332	0.981164	1356	4	0.71096
TAB2	4	0.97743	0.97746	1	18924	0	0.73887	0.022573	0.07135	0.981164	1357	4	0.73887
ENSCSAG00000003208	2	0.76499	0.76439	1	15223	0	1.2477	0.022575	0.0418	0.968476	1358	1	1.2477
DLX6	4	0.60335	0.71015	1	13529	1	0.88749	0.022583	0.071381	0.981164	1359	2	0.88749
ZFC3H1	4	0.025539	0.079792	0.938399	1588	3	-1.5649	0.022604	0.071455	0.981164	1360	1	-1.5649
IL24	4	0.85432	0.85532	1	16511	1	1.5466	0.02262	0.071494	0.981164	1361	3	1.5466
PON3	4	0.34069	0.501	1	9471	2	0.49242	0.022638	0.071547	0.981164	1362	2	0.49242
ERGIC1	4	0.92221	0.92202	1	17849	0	1.0665	0.022657	0.071597	0.981164	1363	3	1.0665
OXA1L	4	0.97732	0.97736	1	18923	0	0.37722	0.02268	0.071658	0.981164	1364	4	0.37722
IDUA	4	0.97727	0.97731	1	18919	0	1.0537	0.02273	0.071798	0.981164	1365	4	1.0537
TINAGL1	4	0.95796	0.95792	1	18522	0	0.86792	0.022763	0.071899	0.981164	1366	3	0.86792
N4BP2L1	4	0.97023	0.97017	1	18775	0	1.2477	0.022767	0.07191	0.981164	1367	3	1.2477
AP1S2	4	0.71122	0.76	1	14579	1	0.80823	0.022783	0.071955	0.981164	1368	2	0.80823
ENSCSAG00000009455	4	0.94645	0.94639	1	18294	0	1.0661	0.022818	0.072063	0.981164	1369	3	1.0661
PRPSAP1	4	0.56137	0.69341	1	13150	1	1.1765	0.02285	0.072152	0.981164	1370	3	1.1765
DIP2C	4	0.19543	0.36915	1	6971	1	0.59551	0.022868	0.072208	0.981164	1371	3	0.59551
ENSCSAG00000019190	4	0.19739	0.37093	1	6999	1	1.4307	0.022874	0.072221	0.981164	1372	3	1.4307
MEGF11	4	0.02954	0.08952	0.942799	1776	2	0.47129	0.022883	0.072251	0.981164	1373	2	0.47129
PRXL2B	4	0.97711	0.97715	1	18917	0	0.42703	0.022888	0.072262	0.981164	1374	4	0.42703
RNF133	4	0.8601	0.86052	1	16624	1	1.3254	0.022892	0.072268	0.981164	1375	3	1.3254
ENSCSAG00000007319	4	0.88516	0.88475	1	17091	0	1.2295	0.02292	0.072356	0.981164	1376	3	1.2295
LINGO2	4	0.19888	0.37224	1	7029	2	-0.63723	0.022921	0.072357	0.981164	1377	2	-0.63723
ENSCSAG00000016909	4	0.97707	0.97711	1	18916	0	1.232	0.022932	0.072387	0.981164	1378	4	1.232
FZD3	4	0.083717	0.19024	0.972893	3698	1	1.3632	0.022953	0.072439	0.981164	1379	3	1.3632
BCKDHB	4	0.92164	0.92142	1	17837	0	1.6645	0.022975	0.072506	0.981164	1380	3	1.6645
RPS6KB1	4	0.9585	0.95845	1	18533	0	1.3305	0.022994	0.072565	0.981164	1381	3	1.3305
FAM83D	4	0.8772	0.87674	1	16921	1	1.2534	0.02305	0.072719	0.981164	1382	3	1.2534
TLCD5	4	0.97694	0.97697	1	18915	0	0.49349	0.023056	0.072735	0.981164	1383	4	0.49349
ENSCSAG00000019026	4	0.97694	0.97696	1	18914	0	0.56268	0.023063	0.072754	0.981164	1384	4	0.56268
GTF3C6	4	0.97693	0.97695	1	18913	0	0.49738	0.023066	0.072765	0.981164	1385	4	0.49738
SCARA3	4	0.38981	0.54621	1	10287	2	0.9168	0.02308	0.072805	0.981164	1386	2	0.9168
EMILIN2	4	0.95527	0.95517	1	18470	0	1.3738	0.023083	0.072816	0.981164	1387	3	1.3738
GPX5	4	0.9769	0.97691	1	18912	0	0.77599	0.023098	0.072855	0.981164	1388	4	0.77599
TMEM132A	4	0.9107	0.91045	1	17607	0	1.1584	0.023106	0.07288	0.981164	1389	3	1.1584
VPS16	4	0.44928	0.60108	1	11309	1	0.084325	0.023133	0.072959	0.981164	1390	2	0.084325
NHLRC4	4	0.22167	0.39296	1	7413	2	0.44958	0.023149	0.073017	0.981164	1391	2	0.44958
ALDH4A1	4	0.73154	0.77108	1	14824	1	1.2038	0.023158	0.073044	0.981164	1392	3	1.2038
DLX5	4	0.83613	0.84002	1	16184	1	1.5275	0.023158	0.073044	0.981164	1393	3	1.5275
TCN2	4	0.45853	0.60957	1	11466	1	1.3281	0.023186	0.073127	0.981164	1394	3	1.3281
CNOT4	4	0.84602	0.8481	1	16346	1	1.0797	0.023239	0.073275	0.981164	1395	3	1.0797
IL22RA2	4	0.97675	0.97675	1	18911	0	1.272	0.023255	0.073313	0.981164	1396	4	1.272
GNG7	4	0.93429	0.93413	1	18061	0	1.0957	0.023259	0.073326	0.981164	1397	3	1.0957
OTOGL	4	0.13165	0.27196	0.983767	5237	1	1.2482	0.023277	0.073375	0.981164	1398	3	1.2482
GLRX3	4	0.97672	0.97673	1	18910	0	0.8218	0.02328	0.073386	0.981164	1399	4	0.8218
SYN3	4	0.098542	0.21609	0.972893	4187	2	-0.7889	0.023292	0.073421	0.981164	1400	2	-0.7889
DIDO1	4	0.97664	0.97664	1	18909	0	0.50268	0.023357	0.073609	0.981164	1401	4	0.50268
ENSCSAG00000006191	2	0.97663	0.97653	1	18908	0	1.4661	0.023371	0.043197	0.968636	1402	2	1.4661
SUV39H1	4	0.31713	0.47944	1	9075	1	0.46252	0.023397	0.073729	0.981164	1403	2	0.46252
C3orf84	4	0.95809	0.95805	1	18525	0	1.1993	0.023415	0.073778	0.981164	1404	3	1.1993
TRIM63	4	0.38273	0.53974	1	10177	2	0.64984	0.023424	0.073801	0.981164	1405	2	0.64984
C12orf50	4	0.97657	0.97657	1	18906	0	1.3745	0.023431	0.073819	0.981164	1406	4	1.3745
BRD9	4	0.83197	0.83675	1	16118	1	1.5654	0.023463	0.073901	0.981164	1407	3	1.5654
PPARD	4	0.30126	0.46495	1	8819	2	-0.094376	0.023503	0.074017	0.981164	1408	2	-0.094376
ENSCSAG00000012466	4	0.96802	0.96797	1	18733	0	1.0737	0.023515	0.074059	0.981164	1409	3	1.0737
WRNIP1	4	0.97647	0.97646	1	18905	0	1.1375	0.023531	0.074109	0.981164	1410	4	1.1375
EGLN1	4	0.97646	0.97645	1	18904	0	0.85895	0.023544	0.074151	0.981164	1411	4	0.85895
LGMN	4	0.7587	0.78679	1	15142	1	1.2203	0.023571	0.074237	0.981164	1412	3	1.2203
ZNF511	4	0.81487	0.82398	1	15860	1	1.5685	0.023609	0.074342	0.981164	1413	3	1.5685
GNG4	4	0.34887	0.50848	1	9634	2	0.39612	0.023627	0.074398	0.981164	1414	2	0.39612
KDM6A	4	0.94556	0.94546	1	18273	0	1.4212	0.023628	0.074402	0.981164	1415	3	1.4212
PTPN3	4	0.67821	0.74344	1	14258	1	1.1672	0.023633	0.074413	0.981164	1416	3	1.1672
ENSCSAG00000017125	4	0.40487	0.56011	1	10517	2	-0.26906	0.023662	0.074496	0.981164	1417	1	-0.26906
CDS1	4	0.97629	0.97627	1	18903	0	1.0212	0.023713	0.074653	0.981164	1418	4	1.0212
CCDC171	4	0.88952	0.88918	1	17181	0	0.056943	0.023715	0.074658	0.981164	1419	1	0.056943
NUDT18	4	0.97628	0.97626	1	18902	0	0.61552	0.023723	0.074678	0.981164	1420	4	0.61552
CYP27A1	4	0.93458	0.93441	1	18064	0	1.2321	0.023723	0.074679	0.981164	1421	3	1.2321
TMED10	4	0.001372	0.0049632	0.728046	127	3	-0.95345	0.023767	0.074796	0.981164	1422	1	-0.95345
MTHFSD	4	0.27848	0.44437	1	8414	1	1.3694	0.023799	0.074881	0.981164	1423	3	1.3694
HES5	4	0.97619	0.97617	1	18901	0	1.1932	0.023808	0.0749	0.981164	1424	4	1.1932
SLC14A1	4	0.68182	0.74521	1	14289	1	0.4531	0.02382	0.074933	0.981164	1425	2	0.4531
JAZF1	4	0.075319	0.1752	0.967083	3441	1	1.4262	0.023822	0.074936	0.981164	1426	3	1.4262
KATNAL2	4	0.68895	0.74873	1	14359	1	0.016796	0.023873	0.075088	0.981164	1427	1	0.016796
CCNC	4	0.97607	0.97605	1	18900	0	0.50389	0.023925	0.075245	0.981164	1428	4	0.50389
NFKB1	4	0.18816	0.36159	1	6832	3	-0.33562	0.023926	0.075247	0.981164	1429	1	-0.33562
MAP3K1	4	0.96509	0.96504	1	18664	0	1.3721	0.023942	0.075293	0.981164	1430	3	1.3721
ENSCSAG00000009497	4	0.63466	0.72348	1	13809	1	0.93214	0.023956	0.075333	0.981164	1431	3	0.93214
DTNB	4	0.9564	0.95634	1	18495	0	1.3007	0.023961	0.075348	0.981164	1432	3	1.3007
SFRP4	4	0.64971	0.73019	1	13961	1	1.2054	0.023966	0.075364	0.981164	1433	3	1.2054
FLRT2	4	0.97603	0.97601	1	18899	0	1.2629	0.023974	0.075386	0.981164	1434	4	1.2629
GABRP	4	0.057888	0.14348	0.957487	2831	1	1.1227	0.023979	0.0754	0.981164	1435	3	1.1227
COPZ2	4	0.97599	0.97598	1	18898	0	0.70349	0.024007	0.075473	0.981164	1436	4	0.70349
SSTR3	4	0.48522	0.63421	1	11942	2	0.62644	0.024032	0.075542	0.981164	1437	2	0.62644
ENSCSAG00000017783	4	0.97595	0.97593	1	18897	0	0.82653	0.024047	0.075586	0.981164	1438	4	0.82653
RNF10	4	0.23678	0.40659	1	7690	2	0.52131	0.024064	0.075637	0.981164	1439	2	0.52131
AVPR1A	4	0.94481	0.94469	1	18257	0	0.51307	0.024137	0.075846	0.981164	1440	3	0.51307
USP44	4	0.03995	0.10979	0.951139	2172	1	0.9633	0.024139	0.07585	0.981164	1441	2	0.9633
FBXO31	4	0.97586	0.97582	1	18895	0	0.53346	0.024142	0.075866	0.981164	1442	4	0.53346
PCDH10	4	0.97584	0.97581	1	18893	0	0.40434	0.024155	0.075899	0.981164	1443	4	0.40434
LRRC61	4	0.95862	0.95856	1	18536	0	1.1768	0.024167	0.075936	0.981164	1444	3	1.1768
CPLX4	4	0.81087	0.82106	1	15811	1	1.2484	0.024176	0.075967	0.981164	1445	3	1.2484
NIPA1	4	0.91094	0.91069	1	17612	0	0.71073	0.02419	0.076006	0.981164	1446	3	0.71073
RAB22A	4	0.9758	0.97577	1	18892	0	0.95594	0.024198	0.07603	0.981164	1447	4	0.95594
C2orf42	4	0.40133	0.55692	1	10458	2	0.43476	0.024232	0.076125	0.981164	1448	2	0.43476
WARS1	4	0.71308	0.76096	1	14610	1	1.0871	0.024242	0.076148	0.981164	1449	2	1.0871
C11orf58	4	0.89516	0.89486	1	17289	0	0.32206	0.024243	0.076153	0.981164	1450	2	0.32206
CEP131	4	0.71943	0.76439	1	14692	1	1.1558	0.024258	0.076196	0.981164	1451	3	1.1558
ZGPAT	4	0.97569	0.97564	1	18890	0	0.64324	0.024311	0.076331	0.981164	1452	4	0.64324
MICAL2	4	0.97562	0.97557	1	18889	0	0.71278	0.024384	0.076536	0.981164	1453	4	0.71278
ENSCSAG00000008405	4	0.97561	0.97556	1	18888	0	0.60069	0.024387	0.076546	0.981164	1454	4	0.60069
TECPR2	4	0.34645	0.50627	1	9585	2	0.39266	0.024402	0.076585	0.981164	1455	2	0.39266
MTAP	4	0.9756	0.97555	1	18887	0	0.99679	0.024404	0.076587	0.981164	1456	4	0.99679
ENSCSAG00000003926	4	0.9559	0.95582	1	18482	0	0.92855	0.02441	0.076608	0.981164	1457	3	0.92855
CSNK1G1	4	0.92577	0.92557	1	17918	0	1.1913	0.024447	0.076703	0.981164	1458	3	1.1913
PTPRCAP	4	0.97555	0.9755	1	18886	0	1.2878	0.024454	0.076725	0.981164	1459	4	1.2878
ENSCSAG00000000566	4	0.26418	0.43136	1	8154	1	0.83826	0.024457	0.076734	0.981164	1460	2	0.83826
RPS6KA4	4	0.47765	0.62721	1	11811	1	1.5576	0.024461	0.076745	0.981164	1461	3	1.5576
MGAM	4	0.9755	0.97544	1	18885	0	0.84904	0.024504	0.076854	0.981164	1462	4	0.84904
IVD	4	0.16219	0.32113	0.993727	6116	3	-0.4751	0.024507	0.076862	0.981164	1463	1	-0.4751
NHLRC1	4	0.97041	0.97036	1	18778	0	1.1224	0.024514	0.076891	0.981164	1464	3	1.1224
PPY	4	0.96148	0.96139	1	18593	0	1.0374	0.024524	0.076921	0.981164	1465	3	1.0374
H1-0	4	0.85022	0.85171	1	16423	1	1.2552	0.024534	0.076945	0.981164	1466	3	1.2552
TTBK2	4	0.1012	0.22072	0.972893	4268	2	-0.25039	0.02456	0.077018	0.981164	1467	2	-0.25039
ENSCSAG00000004285	3	0.94551	0.9457	1	18271	0	1.5477	0.024578	0.062664	0.981164	1468	3	1.5477
CYP39A1	4	0.95146	0.95137	1	18383	0	1.1815	0.024607	0.077155	0.981164	1469	3	1.1815
PRR22	4	0.80884	0.8196	1	15781	1	0.41351	0.024613	0.07717	0.981164	1470	2	0.41351
ENSCSAG00000013177	4	0.46477	0.61532	1	11568	1	0.94647	0.024617	0.077185	0.981164	1471	2	0.94647
PMAIP1	4	0.97537	0.97531	1	18884	0	0.93237	0.024627	0.077217	0.981164	1472	4	0.93237
C1orf210	4	0.93905	0.93903	1	18150	0	1.288	0.024631	0.077231	0.981164	1473	3	1.288
ETFB	4	0.93939	0.93937	1	18158	0	1.1472	0.024666	0.077323	0.981164	1474	3	1.1472
ZNF234	4	0.58959	0.70444	1	13404	1	0.90362	0.024674	0.077342	0.981164	1475	2	0.90362
CDH23	4	0.97531	0.97525	1	18883	0	0.56025	0.024687	0.077376	0.981164	1476	4	0.56025
CTDP1	4	0.97529	0.97523	1	18882	0	0.70071	0.024714	0.077457	0.981164	1477	4	0.70071
DNTTIP1	4	0.31709	0.4794	1	9074	1	1.0153	0.024719	0.07747	0.981164	1478	3	1.0153
CDK15	4	0.87527	0.87483	1	16888	1	1.5415	0.024721	0.077476	0.981164	1479	3	1.5415
CCL5	4	0.87826	0.87781	1	16941	0	1.3718	0.024723	0.077481	0.981164	1480	3	1.3718
GPRC6A	4	0.97525	0.9752	1	18880	0	0.62555	0.024748	0.077552	0.981164	1481	4	0.62555
HDGFL3	4	0.97523	0.97518	1	18879	0	1.0402	0.024775	0.077629	0.981164	1482	4	1.0402
CEP85L	4	0.21141	0.3837	1	7224	1	1.3101	0.024792	0.077671	0.981164	1483	3	1.3101
PLPBP	4	0.73436	0.77263	1	14853	1	0.78232	0.024815	0.077736	0.981164	1484	2	0.78232
COL4A3	4	0.97518	0.97513	1	18878	0	0.78795	0.024822	0.077751	0.981164	1485	4	0.78795
TGFB3	4	0.89983	0.8995	1	17381	0	1.1512	0.02487	0.077897	0.981164	1486	3	1.1512
TENT5C	4	0.54417	0.68682	1	13008	1	0.76975	0.024872	0.077906	0.981164	1487	2	0.76975
KRT40	4	0.54082	0.68556	1	12967	1	1.2267	0.024899	0.077999	0.981164	1488	3	1.2267
PPP2R2B	4	0.9751	0.97505	1	18877	0	0.88495	0.024903	0.078011	0.981164	1489	4	0.88495
CBLB	4	0.72844	0.76936	1	14789	1	0.96056	0.02491	0.078028	0.981164	1490	2	0.96056
ENSCSAG00000019418	4	0.071642	0.16868	0.963918	3324	2	0.053223	0.02492	0.078051	0.981164	1491	2	0.053223
multiKO_ENSCSAG00000012692_ENSCSAG00000012705	4	0.81662	0.82527	1	15883	1	0.52329	0.02493	0.078084	0.981164	1492	3	0.52329
LRRC73	4	0.74813	0.78058	1	15006	1	1.3142	0.024933	0.078094	0.981164	1493	3	1.3142
TNK2	4	0.97504	0.975	1	18875	0	0.78299	0.02496	0.078179	0.981164	1494	4	0.78299
JADE1	4	0.39607	0.552	1	10378	1	0.7676	0.024983	0.078241	0.981164	1495	2	0.7676
JPH3	4	0.975	0.97496	1	18874	0	1.6921	0.025004	0.078289	0.981164	1496	4	1.6921
RRAS	4	0.41232	0.56696	1	10663	2	0.63453	0.025005	0.078294	0.981164	1497	2	0.63453
PLP1	4	0.78618	0.80409	1	15482	1	1.1053	0.025007	0.0783	0.981164	1498	3	1.1053
CDHR2	4	0.50651	0.65385	1	12331	1	1.0304	0.025014	0.078319	0.981164	1499	2	1.0304
CATSPERG	4	0.68796	0.74825	1	14347	1	1.278	0.025024	0.078349	0.981164	1500	3	1.278
UPF2	4	0.97497	0.97493	1	18873	0	1.5428	0.025031	0.078373	0.981164	1501	4	1.5428
PRPS1L1	4	0.42683	0.58036	1	10924	2	0.12035	0.025036	0.078388	0.981164	1502	2	0.12035
SLC25A30	4	0.97496	0.97492	1	18872	0	0.89031	0.025038	0.078393	0.981164	1503	4	0.89031
ZNF584	4	0.97495	0.97491	1	18871	0	0.69319	0.025048	0.078419	0.981164	1504	4	0.69319
TMEM128	4	0.62063	0.71746	1	13680	1	1.3713	0.025052	0.078434	0.981164	1505	3	1.3713
MYH6	3	0.97305	0.97318	1	18824	0	1.7168	0.025059	0.063817	0.981164	1506	3	1.7168
WFDC1	4	0.97493	0.9749	1	18869	0	0.71663	0.025065	0.078466	0.981164	1507	4	0.71663
ENSCSAG00000002138	4	0.73357	0.77219	1	14844	1	0.86256	0.025071	0.078484	0.981164	1508	2	0.86256
ABO	4	0.97491	0.97487	1	18868	0	0.85998	0.025085	0.078532	0.981164	1509	4	0.85998
TP53I13	4	0.38087	0.53802	1	10140	2	0.16759	0.025088	0.078539	0.981164	1510	2	0.16759
ENSCSAG00000017660	4	0.11631	0.24633	0.97518	4777	3	-0.84844	0.025141	0.078699	0.981164	1511	1	-0.84844
DNAJC12	4	0.97484	0.97479	1	18867	0	0.59495	0.02516	0.07875	0.981164	1512	4	0.59495
XPO7	4	0.90654	0.90622	1	17516	0	1.421	0.025179	0.078807	0.981164	1513	3	1.421
ANKRD50	4	0.97482	0.97477	1	18866	0	1.1316	0.025184	0.07882	0.981164	1514	4	1.1316
GLP2R	4	0.76053	0.78793	1	15173	1	0.54626	0.025194	0.07885	0.981164	1515	2	0.54626
IBSP	4	0.3786	0.5359	1	10107	2	0.59713	0.025195	0.078852	0.981164	1516	2	0.59713
KRTAP22-1	4	0.96031	0.96022	1	18568	0	1.2433	0.025199	0.078859	0.981164	1517	3	1.2433
TRPM3	4	0.97478	0.97474	1	18865	0	0.74602	0.025218	0.078907	0.981164	1518	4	0.74602
ENSCSAG00000012062	2	0.23318	0.31408	0.993112	7638	1	0.22122	0.025234	0.046489	0.969248	1519	1	0.22122
SLC1A1	4	0.88217	0.8817	1	17027	0	0.40162	0.025247	0.078986	0.981164	1520	3	0.40162
ASB4	4	0.72118	0.76536	1	14714	1	0.99806	0.025252	0.079003	0.981164	1521	2	0.99806
LRP1B	4	0.97473	0.97468	1	18863	0	0.67638	0.025269	0.079054	0.981164	1522	4	0.67638
RAB14	4	0.091256	0.20351	0.972893	3948	1	1.1561	0.025281	0.079083	0.981164	1523	3	1.1561
CAMK2N2	3	0.73679	0.74142	1	14880	1	1.5355	0.025288	0.064357	0.981164	1524	2	1.5355
WNT7B	4	0.97471	0.97465	1	18862	0	0.68335	0.025293	0.07912	0.981164	1525	4	0.68335
SOSTDC1	4	0.33288	0.49381	1	9337	2	0.083218	0.0253	0.079139	0.981164	1526	2	0.083218
AMFR	4	0.60801	0.71204	1	13575	1	1.4063	0.025302	0.07915	0.981164	1527	3	1.4063
RAB2A	4	0.9747	0.97464	1	18861	0	0.92298	0.025303	0.079152	0.981164	1528	4	0.92298
ENSCSAG00000008219	4	0.97462	0.97457	1	18860	0	0.95568	0.025375	0.079341	0.981164	1529	4	0.95568
DCBLD1	4	0.22914	0.39974	1	7558	1	1.5416	0.025386	0.079368	0.981164	1530	3	1.5416
NOSIP	4	0.25916	0.42686	1	8075	2	-0.23649	0.025405	0.079425	0.981164	1531	2	-0.23649
MIF	4	0.97458	0.97453	1	18859	0	1.0942	0.02542	0.079466	0.981164	1532	4	1.0942
TAGAP	4	0.13885	0.28385	0.987421	5445	2	0.58032	0.025458	0.079565	0.981164	1533	2	0.58032
FAM162A	4	0.67977	0.74423	1	14267	1	1.0896	0.025461	0.079572	0.981164	1534	3	1.0896
THBS3	4	0.97452	0.97447	1	18858	0	0.85063	0.025481	0.079625	0.981164	1535	4	0.85063
EEPD1	4	0.40631	0.56142	1	10544	2	0.53083	0.025529	0.07976	0.981164	1536	2	0.53083
RHBDD2	4	0.97444	0.97438	1	18857	0	0.59267	0.02556	0.079847	0.981164	1537	4	0.59267
ASPRV1	4	0.86954	0.86931	1	16787	1	0.51512	0.025564	0.079854	0.981164	1538	3	0.51512
PPP1R1A	4	0.97444	0.97438	1	18856	0	0.92382	0.025564	0.079854	0.981164	1539	4	0.92382
DPPA2	4	0.079829	0.18332	0.971997	3581	1	0.83714	0.02559	0.079922	0.981164	1540	3	0.83714
GPATCH3	4	0.9744	0.97434	1	18855	0	0.51591	0.025598	0.079949	0.981164	1541	4	0.51591
EFHD1	4	0.70253	0.7555	1	14496	1	1.4396	0.025616	0.079991	0.981164	1542	3	1.4396
C17orf98	4	0.13745	0.28152	0.986345	5409	2	-0.3938	0.025617	0.079993	0.981164	1543	1	-0.3938
ENSCSAG00000007850	4	0.97438	0.97432	1	18854	0	0.68028	0.025619	0.079998	0.981164	1544	4	0.68028
SERINC5	4	0.89536	0.89506	1	17291	0	1.1747	0.025625	0.080017	0.981164	1545	3	1.1747
GRM2	4	0.97437	0.97431	1	18853	0	0.53989	0.025633	0.080045	0.981164	1546	4	0.53989
SLC38A7	4	0.97435	0.97429	1	18852	0	0.61045	0.025647	0.080092	0.981164	1547	4	0.61045
ENSCSAG00000011465	4	0.50289	0.65046	1	12259	2	-0.39485	0.025669	0.080152	0.981164	1548	1	-0.39485
GPR179	4	0.97426	0.97419	1	18851	0	0.88019	0.02574	0.080356	0.981164	1549	4	0.88019
IL34	4	0.97424	0.97417	1	18849	0	0.81532	0.025761	0.080419	0.981164	1550	4	0.81532
ZNF473	4	0.4798	0.62918	1	11841	1	1.0248	0.025775	0.08045	0.981164	1551	3	1.0248
GALNT14	4	0.97422	0.97415	1	18848	0	0.62995	0.025785	0.080474	0.981164	1552	4	0.62995
KCNV2	4	0.18914	0.36308	1	6862	3	-0.35673	0.025828	0.080613	0.981164	1553	1	-0.35673
TPCN1	4	0.89557	0.89525	1	17297	0	0.70909	0.02588	0.080747	0.981164	1554	2	0.70909
FBXL14	4	0.97411	0.97404	1	18846	0	1.0435	0.025889	0.080772	0.981164	1555	4	1.0435
CACYBP	4	0.42137	0.57535	1	10816	1	1.3087	0.025919	0.080865	0.981164	1556	3	1.3087
DUSP9	4	0.12725	0.26458	0.980753	5109	3	-0.6096	0.025933	0.080909	0.981164	1557	1	-0.6096
CLNK	4	0.94443	0.94433	1	18252	0	1.346	0.025945	0.080937	0.981164	1558	3	1.346
multiKO_ENSCSAG00000014135_ENSCSAG00000014150	2	0.97405	0.974	1	18845	0	1.2117	0.025949	0.047766	0.969248	1559	2	1.2117
multiKO_ENSCSAG00000000576_OR1D2	1	0.97405	0.97413	1	18844	0	2.1465	0.025954	0.025884	0.95275	1560	1	2.1465
NPHS2	4	0.94509	0.94498	1	18263	0	0.73053	0.025986	0.081043	0.981164	1561	2	0.73053
MAPK8IP3	4	0.97401	0.97394	1	18843	0	0.65834	0.025986	0.081043	0.981164	1562	4	0.65834
RCN3	4	0.974	0.97392	1	18842	0	0.36942	0.026004	0.081086	0.981164	1563	4	0.36942
KPNA7	4	0.9104	0.91013	1	17600	0	1.5081	0.026015	0.081116	0.981164	1564	3	1.5081
SLC7A3	4	0.87016	0.86989	1	16799	1	0.17716	0.026039	0.081171	0.981164	1565	2	0.17716
LRRC10B	4	0.94909	0.94902	1	18346	0	1.2385	0.026085	0.081295	0.981164	1566	3	1.2385
FLT1	4	0.010483	0.035107	0.910092	718	3	-0.78471	0.026092	0.081311	0.981164	1567	1	-0.78471
RASGRP2	4	0.97386	0.9738	1	18840	0	0.44981	0.026136	0.08142	0.981164	1568	4	0.44981
HSPA13	4	0.97386	0.97379	1	18839	0	0.44313	0.02614	0.081431	0.981164	1569	4	0.44313
SLC4A11	4	0.43995	0.59243	1	11154	2	0.019529	0.026144	0.081441	0.981164	1570	2	0.019529
FRA10AC1	4	0.97151	0.97149	1	18805	0	1.2582	0.026184	0.081557	0.981164	1571	4	1.2582
SETMAR	4	0.97381	0.97375	1	18838	0	0.54132	0.026185	0.081559	0.981164	1572	4	0.54132
SLC26A2	4	0.77932	0.79963	1	15397	1	1.2269	0.026197	0.08159	0.981164	1573	3	1.2269
RASSF1	4	0.91205	0.91184	1	17634	0	1.4111	0.026221	0.081674	0.981164	1574	3	1.4111
OTP	4	0.97375	0.97369	1	18837	0	0.77775	0.026245	0.081744	0.981164	1575	4	0.77775
AUP1	4	0.64408	0.72767	1	13903	1	1.6058	0.026262	0.081782	0.981164	1576	3	1.6058
EMP3	4	0.97372	0.97365	1	18836	0	1.0879	0.026284	0.081842	0.981164	1577	4	1.0879
PARVA	4	0.97371	0.97365	1	18835	0	1.4693	0.026291	0.081861	0.981164	1578	4	1.4693
ITGAL	4	0.57246	0.69759	1	13252	1	1.014	0.026302	0.081898	0.981164	1579	3	1.014
RWDD3	4	0.52139	0.66769	1	12619	2	-0.031131	0.026303	0.081898	0.981164	1580	2	-0.031131
KIAA1191	4	0.46004	0.61099	1	11497	2	0.66486	0.026311	0.081918	0.981164	1581	2	0.66486
SULF2	4	0.97368	0.97363	1	18834	0	0.73694	0.026315	0.081931	0.981164	1582	4	0.73694
CNN3	4	0.53719	0.68252	1	12908	2	0.68165	0.02633	0.081965	0.981164	1583	2	0.68165
DERL2	4	0.97315	0.9731	1	18826	0	0.96537	0.026343	0.081999	0.981164	1584	4	0.96537
C16orf70	4	0.47052	0.62061	1	11684	2	-0.20242	0.026355	0.082034	0.981164	1585	1	-0.20242
MOSPD2	4	0.16815	0.33047	0.997435	6278	1	1.2558	0.026373	0.082082	0.981164	1586	3	1.2558
COX8C	4	0.86573	0.86572	1	16725	1	1.1643	0.026389	0.082127	0.981164	1587	3	1.1643
LGALS12	4	0.80124	0.81427	1	15670	1	1.5111	0.026404	0.082164	0.981164	1588	3	1.5111
ENSCSAG00000007561	4	0.24509	0.41404	1	7841	1	0.19766	0.026408	0.082178	0.981164	1589	2	0.19766
TFF3	4	0.41423	0.56872	1	10694	1	0.90304	0.026439	0.082256	0.981164	1590	3	0.90304
TGFBR2	4	0.254	0.42222	1	7989	2	-0.34883	0.026461	0.082316	0.981164	1591	2	-0.34883
IER5	4	0.97351	0.97344	1	18833	0	1.057	0.026492	0.082393	0.981164	1592	4	1.057
SLC2A1	4	0.7626	0.78924	1	15201	1	0.25931	0.026514	0.082447	0.981164	1593	2	0.25931
LRRC19	4	0.71627	0.76268	1	14655	1	1.1692	0.026592	0.082677	0.981164	1594	3	1.1692
CLIC1	4	0.22644	0.39726	1	7499	2	0.24393	0.026603	0.082705	0.981164	1595	2	0.24393
PDK1	4	0.97339	0.97333	1	18832	0	0.90965	0.026609	0.082722	0.981164	1596	4	0.90965
TP53BP1	4	0.68353	0.74608	1	14306	1	1.1424	0.026663	0.082874	0.981164	1597	3	1.1424
ENSCSAG00000009375	4	0.10629	0.22943	0.972893	4448	2	-0.44417	0.026672	0.082897	0.981164	1598	2	-0.44417
OLIG3	4	0.97333	0.97327	1	18830	0	0.96895	0.026672	0.082898	0.981164	1599	4	0.96895
C11orf94	4	0.93495	0.9348	1	18073	0	0.93121	0.02669	0.082948	0.981164	1600	3	0.93121
KIFC3	4	0.97324	0.97318	1	18829	0	0.60911	0.026765	0.083145	0.981164	1601	4	0.60911
PILRA	4	0.50059	0.64838	1	12211	2	0.7343	0.026778	0.083179	0.981164	1602	2	0.7343
SFSWAP	4	0.97321	0.97315	1	18828	0	1.0904	0.026786	0.083202	0.981164	1603	4	1.0904
BCL2L2	4	0.0063473	0.021968	0.882541	455	2	-0.35099	0.02683	0.083328	0.981164	1604	2	-0.35099
PHACTR3	4	0.97316	0.97311	1	18827	0	1.0395	0.02684	0.083352	0.981164	1605	4	1.0395
PGM2L1	4	0.2467	0.4155	1	7868	2	0.88327	0.026876	0.083454	0.981164	1606	2	0.88327
SLN	3	0.97312	0.97325	1	18825	0	1.0626	0.026877	0.068058	0.981164	1607	3	1.0626
RASA3	4	0.29021	0.45497	1	8637	1	0.49535	0.026883	0.083478	0.981164	1608	2	0.49535
PLCL1	4	0.88743	0.88707	1	17138	0	1.2977	0.026883	0.083479	0.981164	1609	3	1.2977
POLM	4	0.78968	0.80639	1	15520	1	1.4383	0.026919	0.083573	0.981164	1610	3	1.4383
CNGB3	4	0.045212	0.11978	0.95497	2371	2	-0.17913	0.026936	0.083615	0.981164	1611	1	-0.17913
CYP3A43	4	0.97305	0.97299	1	18823	0	1.0619	0.026954	0.08367	0.981164	1612	4	1.0619
ATP6V1G3	4	0.28069	0.44637	1	8458	1	0.85483	0.026955	0.083671	0.981164	1613	3	0.85483
OXER1	4	0.97302	0.97296	1	18822	0	0.61429	0.026983	0.083736	0.981164	1614	4	0.61429
SDR39U1	4	0.36319	0.52169	1	9867	1	1.281	0.026988	0.083751	0.981164	1615	3	1.281
TM2D3	4	0.30101	0.46474	1	8813	1	1.1441	0.027038	0.083874	0.981164	1616	3	1.1441
multiKO_ENSCSAG00000002788_GJD3	4	0.944	0.94391	1	18246	0	0.41094	0.027041	0.083887	0.981164	1617	3	0.41094
VAMP8	4	0.53512	0.68053	1	12867	1	1.2995	0.027048	0.083905	0.981164	1618	3	1.2995
CDH12	4	0.082658	0.18835	0.972893	3671	2	-1.0122	0.027094	0.084021	0.981164	1619	1	-1.0122
MAFG	2	0.89879	0.89852	1	17362	0	1.4203	0.02712	0.049832	0.970868	1620	2	1.4203
AIMP1	4	0.42251	0.57636	1	10836	1	1.4267	0.02712	0.084097	0.981164	1621	3	1.4267
STT3A	4	0.53134	0.67693	1	12799	2	0.77293	0.027132	0.084132	0.981164	1622	2	0.77293
ENSCSAG00000003846	4	0.2877	0.45268	1	8589	2	0.47902	0.027142	0.084167	0.981164	1623	2	0.47902
CDIP1	4	0.38722	0.54384	1	10249	2	-0.06639	0.027147	0.084181	0.981164	1624	2	-0.06639
PALD1	4	0.97285	0.9728	1	18820	0	0.75294	0.027152	0.084194	0.981164	1625	4	0.75294
SLIT3	4	0.32233	0.48412	1	9156	1	0.87039	0.027181	0.084284	0.981558	1626	2	0.87039
LRPAP1	4	0.89131	0.89099	1	17214	0	1.3785	0.027239	0.084446	0.981558	1627	3	1.3785
TMEM167B	4	0.66352	0.73649	1	14095	1	0.79507	0.02724	0.084451	0.981558	1628	2	0.79507
CHD1	4	0.46625	0.61672	1	11598	2	0.54163	0.02725	0.084473	0.981558	1629	2	0.54163
PKIG	4	0.77525	0.79706	1	15339	1	0.63364	0.027252	0.08448	0.981558	1630	2	0.63364
MOB3C	4	0.97269	0.97264	1	18819	0	1.0587	0.027314	0.084638	0.982589	1631	4	1.0587
FOXO3	4	0.20107	0.37423	1	7056	2	0.48167	0.027329	0.084679	0.982589	1632	2	0.48167
WDR13	4	0.32466	0.48629	1	9195	2	-0.14018	0.027358	0.084762	0.982589	1633	2	-0.14018
CD9	4	0.97263	0.97258	1	18818	0	0.9524	0.027372	0.084803	0.982589	1634	4	0.9524
ACOX2	4	0.29591	0.46002	1	8732	2	-0.15868	0.02741	0.084907	0.982589	1635	1	-0.15868
HSD11B2	4	0.85798	0.85864	1	16585	1	1.0755	0.027441	0.084996	0.982589	1636	3	1.0755
UBAC1	4	0.85783	0.8585	1	16583	1	1.3527	0.027457	0.085038	0.982589	1637	3	1.3527
HVCN1	4	0.43482	0.58771	1	11072	2	-0.18215	0.027463	0.085058	0.982589	1638	1	-0.18215
PUM2	4	0.12539	0.26157	0.97963	5059	1	1.4056	0.027477	0.085093	0.982589	1639	3	1.4056
SH3GLB1	4	0.6509	0.73072	1	13973	1	0.51034	0.027516	0.085191	0.982589	1640	2	0.51034
CCDC71L	4	0.91517	0.91494	1	17708	0	1.043	0.027547	0.085293	0.982589	1641	3	1.043
ENSCSAG00000018238	4	0.97245	0.97241	1	18816	0	1.3355	0.02755	0.085298	0.982589	1642	4	1.3355
NRGN	4	0.063918	0.15454	0.961067	3057	2	0.10367	0.027556	0.085311	0.982589	1643	2	0.10367
SMARCC1	4	0.93303	0.93282	1	18037	0	0.98411	0.027568	0.085349	0.982589	1644	3	0.98411
PRPH	4	0.95791	0.95787	1	18519	0	1.1944	0.027626	0.085518	0.982589	1645	3	1.1944
ARMC10	4	0.40188	0.55741	1	10474	2	0.30389	0.027674	0.08564	0.982589	1646	2	0.30389
PCDH9	4	0.84674	0.84873	1	16358	1	0.80999	0.027676	0.085646	0.982589	1647	2	0.80999
CTSZ	4	0.22809	0.39876	1	7536	2	0.37355	0.027685	0.085672	0.982589	1648	2	0.37355
TMOD1	4	0.82053	0.8281	1	15939	1	1.1267	0.027702	0.085713	0.982589	1649	3	1.1267
GSKIP	4	0.32694	0.48837	1	9234	1	1.3313	0.027728	0.085784	0.982589	1650	3	1.3313
RO60	4	0.14278	0.2902	0.990014	5550	2	0.74504	0.027765	0.08588	0.982589	1651	2	0.74504
IL17REL	4	0.25758	0.42541	1	8045	2	-0.17135	0.027779	0.085921	0.982589	1652	2	-0.17135
C20orf27	4	0.97221	0.97217	1	18814	0	0.77537	0.027795	0.085966	0.982589	1653	4	0.77537
GUCA2B	4	0.36539	0.52372	1	9902	1	1.0556	0.027795	0.085967	0.982589	1654	3	1.0556
SSUH2	4	0.97218	0.97215	1	18813	0	1.067	0.027817	0.086028	0.982589	1655	4	1.067
AGPAT2	4	0.97218	0.97215	1	18812	0	0.6979	0.02782	0.086037	0.982589	1656	4	0.6979
AACS	4	0.28812	0.45305	1	8596	2	-0.33258	0.027832	0.08607	0.982589	1657	1	-0.33258
FAM83B	4	0.80548	0.81724	1	15737	1	0.66886	0.027885	0.08622	0.982589	1658	3	0.66886
ENSCSAG00000006297	4	0.85925	0.85976	1	16609	1	1.5253	0.02789	0.086233	0.982589	1659	3	1.5253
AMN	4	0.80087	0.814	1	15663	1	0.28451	0.027937	0.086364	0.982589	1660	3	0.28451
PERP	4	0.72316	0.76644	1	14735	1	1.1806	0.02799	0.086493	0.982589	1661	2	1.1806
SH3BP5L	4	0.97201	0.97198	1	18811	0	0.95063	0.027993	0.086504	0.982589	1662	4	0.95063
HAPLN2	4	0.22967	0.40022	1	7575	1	1.0871	0.028014	0.086566	0.982589	1663	3	1.0871
NOD2	4	0.89842	0.89811	1	17356	0	0.92972	0.028043	0.08664	0.982589	1664	3	0.92972
HHIPL1	4	0.66006	0.73489	1	14059	1	0.84473	0.028096	0.086789	0.982589	1665	3	0.84473
ANKRD1	4	0.97187	0.97185	1	18810	0	0.98701	0.028126	0.086868	0.982589	1666	4	0.98701
DNASE2B	4	0.97183	0.97181	1	18809	0	0.44764	0.02817	0.086973	0.982589	1667	4	0.44764
DENND1C	4	0.97181	0.97179	1	18808	0	0.62687	0.028185	0.087013	0.982589	1668	4	0.62687
NIM1K	4	0.9409	0.94084	1	18184	0	1.2408	0.028214	0.08708	0.982589	1669	3	1.2408
LRRC17	4	0.9619	0.96181	1	18602	0	1.3691	0.028222	0.0871	0.982589	1670	3	1.3691
DCX	4	0.36424	0.52264	1	9886	2	0.54715	0.028224	0.087101	0.982589	1671	2	0.54715
HFE	4	0.56125	0.69335	1	13149	1	0.95942	0.028254	0.087183	0.982589	1672	2	0.95942
PCDH12	4	0.97174	0.9717	1	18807	0	0.36866	0.028263	0.087209	0.982589	1673	4	0.36866
TM4SF5	4	0.51947	0.66587	1	12587	1	1.181	0.028304	0.087315	0.982589	1674	3	1.181
FABP9	4	0.97169	0.97165	1	18806	0	0.4901	0.028311	0.087342	0.982589	1675	4	0.4901
LEMD1	4	0.958	0.95796	1	18524	0	1.4181	0.028317	0.08736	0.982589	1676	3	1.4181
ENSCSAG00000008279	4	0.35656	0.51553	1	9756	1	1.2366	0.028344	0.087446	0.982589	1677	3	1.2366
B3GNT3	4	0.39794	0.55375	1	10402	2	-0.20653	0.028359	0.087493	0.982589	1678	1	-0.20653
TSPAN5	4	0.80262	0.8152	1	15688	1	1.1981	0.02836	0.087495	0.982589	1679	3	1.1981
SLAIN2	4	0.87009	0.86983	1	16797	1	0.70806	0.028412	0.087652	0.982589	1680	3	0.70806
CWC15	4	0.36648	0.52475	1	9917	1	0.86322	0.028455	0.087779	0.982589	1681	2	0.86322
DDX6	4	0.89046	0.89013	1	17197	0	-0.068927	0.028464	0.087798	0.982589	1682	1	-0.068927
PDE7B	4	0.87536	0.87492	1	16891	1	1.0078	0.028471	0.087816	0.982589	1683	3	1.0078
PRKACB	4	0.14542	0.29444	0.990904	5631	2	0.55016	0.028495	0.087872	0.982589	1684	2	0.55016
ZNF527	4	0.9715	0.97148	1	18804	0	0.63332	0.028497	0.087875	0.982589	1685	4	0.63332
ZNF282	4	0.9715	0.97147	1	18803	0	0.69914	0.028505	0.087902	0.982589	1686	4	0.69914
SBF2	4	0.6403	0.726	1	13869	1	0.96019	0.028517	0.087944	0.982589	1687	3	0.96019
TAF6L	4	0.97146	0.97145	1	18802	0	0.58704	0.028539	0.088001	0.982589	1688	4	0.58704
CPNE6	4	0.97145	0.97143	1	18801	0	1.0673	0.028554	0.088037	0.982589	1689	4	1.0673
CLK1	4	0.45038	0.60207	1	11329	1	1.4843	0.028556	0.088044	0.982589	1690	3	1.4843
COX4I2	4	0.18305	0.35375	1	6675	2	-1.0569	0.02857	0.08808	0.982589	1691	1	-1.0569
ENSCSAG00000007876	4	0.06446	0.15557	0.961067	3075	1	1.1565	0.028594	0.088144	0.982589	1692	3	1.1565
ENSCSAG00000009637	4	0.50908	0.6562	1	12384	2	0.043053	0.028622	0.088229	0.982589	1693	2	0.043053
ENSCSAG00000006688	4	0.97138	0.97135	1	18800	0	0.81109	0.028625	0.088236	0.982589	1694	4	0.81109
ENSCSAG00000017145	4	0.28399	0.44931	1	8526	1	0.88215	0.028636	0.088269	0.982589	1695	2	0.88215
EPS15L1	4	0.65237	0.73135	1	13986	1	1.3354	0.0287	0.088455	0.982589	1696	3	1.3354
PRAME	4	0.9713	0.97126	1	18798	0	0.46122	0.028703	0.088467	0.982589	1697	4	0.46122
EYA3	4	0.17796	0.34585	1	6516	1	1.0781	0.028717	0.088502	0.982589	1698	2	1.0781
RUNX3	4	0.33957	0.49995	1	9452	2	-0.34008	0.028728	0.088528	0.982589	1699	1	-0.34008
CORO1A	4	0.73309	0.77194	1	14841	1	1.3636	0.028757	0.088612	0.982589	1700	3	1.3636
COMMD9	4	0.93676	0.93669	1	18105	0	0.27251	0.02878	0.088687	0.982589	1701	2	0.27251
NFE2L2	4	0.97121	0.97118	1	18795	0	1.0155	0.028786	0.0887	0.982589	1702	4	1.0155
ENSCSAG00000017986	2	0.97119	0.9711	1	18794	0	1.4669	0.028807	0.052834	0.97759	1703	2	1.4669
HIKESHI	4	0.44312	0.59533	1	11220	2	0.41788	0.028833	0.088826	0.982589	1704	2	0.41788
AKAP4	4	0.63309	0.72283	1	13798	1	1.2083	0.028845	0.088858	0.982589	1705	3	1.2083
WTAP	4	0.97113	0.97109	1	18793	0	0.88359	0.028873	0.08893	0.982589	1706	4	0.88359
IGSF21	4	0.95644	0.95638	1	18497	0	0.34652	0.028886	0.088963	0.982589	1707	2	0.34652
JAM2	4	0.21743	0.38915	1	7334	2	0.51432	0.028919	0.089052	0.982589	1708	2	0.51432
LRGUK	4	0.1416	0.28828	0.989685	5516	2	0.11016	0.028938	0.089106	0.982589	1709	2	0.11016
SMCP	4	0.067528	0.16116	0.96369	3176	1	1.1089	0.028947	0.089125	0.982589	1710	3	1.1089
TMEM121	4	0.48069	0.62999	1	11861	1	0.87623	0.02897	0.089189	0.982589	1711	2	0.87623
PLEKHA5	4	0.971	0.97097	1	18791	0	0.43216	0.028997	0.089265	0.982589	1712	4	0.43216
AMDHD1	4	0.87228	0.87196	1	16830	1	0.99995	0.029017	0.089321	0.982589	1713	3	0.99995
SOBP	4	0.33641	0.49701	1	9398	1	0.45621	0.029044	0.089384	0.982589	1714	2	0.45621
RAB5B	4	0.16369	0.32345	0.99457	6160	1	1.3407	0.029081	0.089496	0.982589	1715	3	1.3407
DDA1	4	0.85187	0.85313	1	16454	1	0.79662	0.029081	0.089496	0.982589	1716	2	0.79662
ENSCSAG00000002065	4	0.27201	0.43849	1	8297	1	-0.14045	0.029096	0.089538	0.982589	1717	1	-0.14045
ENSCSAG00000015141	4	0.9709	0.97086	1	18789	0	0.68626	0.0291	0.089544	0.982589	1718	4	0.68626
GNG2	4	0.46055	0.61146	1	11505	1	1.1951	0.02913	0.089624	0.982589	1719	3	1.1951
CALML4	4	0.97085	0.97081	1	18788	0	0.72725	0.029153	0.089695	0.982589	1720	4	0.72725
ASB3	4	0.57357	0.69804	1	13262	1	1.153	0.029183	0.089774	0.982589	1721	3	1.153
SMAD3	4	0.95681	0.95674	1	18503	0	1.0054	0.0292	0.089815	0.982589	1722	3	1.0054
ANKRD44	4	0.96589	0.96585	1	18684	0	1.4866	0.029211	0.089838	0.982589	1723	3	1.4866
LIN37	4	0.85626	0.85703	1	16549	1	0.74954	0.029234	0.089889	0.982589	1724	2	0.74954
EYA1	4	0.60582	0.71115	1	13551	1	0.26474	0.029254	0.089922	0.982589	1725	2	0.26474
C4orf48	4	0.13966	0.28511	0.987804	5468	2	0.69389	0.029274	0.089952	0.982589	1726	2	0.69389
ENSCSAG00000014399	1	0.97072	0.97086	1	18785	0	2.4485	0.029278	0.029217	0.953368	1727	1	2.4485
SF3B6	4	0.96288	0.96281	1	18617	0	1.402	0.029286	0.089976	0.982589	1728	3	1.402
SPRN	4	0.30721	0.47037	1	8924	1	-0.14032	0.029307	0.090018	0.982589	1729	1	-0.14032
ENSCSAG00000018892	4	0.77091	0.79436	1	15289	1	1.0642	0.029378	0.090157	0.982589	1730	3	1.0642
B4GALNT4	4	0.49526	0.64345	1	12113	1	0.76751	0.029412	0.09022	0.982589	1731	3	0.76751
CT62	4	0.36862	0.52671	1	9952	1	0.95084	0.029438	0.090261	0.982589	1732	3	0.95084
ODR4	4	0.2063	0.37902	1	7134	2	0.22574	0.029468	0.090324	0.982589	1733	2	0.22574
NABP2	4	0.16714	0.3289	0.996916	6245	2	0.73498	0.029499	0.090378	0.982589	1734	2	0.73498
BCL7A	4	0.1619	0.32068	0.993727	6108	1	1.2416	0.029591	0.090561	0.982589	1735	3	1.2416
HLA-DRA	4	0.91573	0.91551	1	17718	0	0.86855	0.029601	0.09058	0.982589	1736	3	0.86855
ENSCSAG00000001604	4	0.1316	0.27187	0.983767	5235	1	0.96297	0.029623	0.090625	0.982589	1737	3	0.96297
TGIF2	4	0.81518	0.82422	1	15865	1	0.73475	0.029632	0.090644	0.982589	1738	2	0.73475
RAI2	4	0.85256	0.85373	1	16472	1	1.0135	0.02965	0.090688	0.982589	1739	3	1.0135
C19orf81	4	0.22605	0.3969	1	7495	2	-0.48793	0.029675	0.090735	0.982589	1740	1	-0.48793
NIBAN1	4	0.87401	0.87361	1	16862	1	1.0796	0.029683	0.090749	0.982589	1741	3	1.0796
STK39	4	0.61321	0.71426	1	13618	1	0.97229	0.029693	0.090767	0.982589	1742	3	0.97229
ENSCSAG00000007940	4	0.72529	0.76762	1	14757	1	1.0877	0.029699	0.090782	0.982589	1743	3	1.0877
STK17A	4	0.25802	0.4258	1	8054	1	1.3089	0.029703	0.090795	0.982589	1744	3	1.3089
ADD1	4	0.93574	0.93561	1	18085	0	1.1153	0.029714	0.090815	0.982589	1745	3	1.1153
HOOK2	4	0.03078	0.091919	0.942799	1816	1	0.54376	0.029728	0.090841	0.982589	1746	3	0.54376
GPR182	4	0.96189	0.9618	1	18601	0	0.97215	0.029748	0.090872	0.982589	1747	3	0.97215
SIRT6	4	0.11831	0.24967	0.97572	4840	2	0.70858	0.029765	0.090903	0.982589	1748	2	0.70858
LMX1B	4	0.50915	0.65627	1	12386	2	0.88793	0.029775	0.090932	0.982589	1749	2	0.88793
ENSCSAG00000014395	4	0.18342	0.3543	1	6685	2	0.25105	0.029781	0.090944	0.982589	1750	2	0.25105
CDCA5	4	0.88975	0.8894	1	17184	0	1.3664	0.029806	0.090991	0.982589	1751	3	1.3664
MUC20	4	0.45017	0.60189	1	11327	1	1.179	0.029809	0.090997	0.982589	1752	3	1.179
S100A6	4	0.29412	0.45841	1	8705	2	-0.42489	0.029833	0.091042	0.982589	1753	1	-0.42489
ABRAXAS1	4	0.84091	0.84383	1	16261	1	0.92213	0.029837	0.091047	0.982589	1754	2	0.92213
ARRDC1	4	0.96509	0.96505	1	18665	0	0.96392	0.029886	0.091139	0.982683	1755	3	0.96392
ZFP62	4	0.037424	0.10494	0.946225	2082	2	-0.92925	0.029938	0.091236	0.982683	1756	2	-0.92925
ATP6V1H	4	0.47689	0.62652	1	11794	1	1.3294	0.03	0.091352	0.982683	1757	3	1.3294
AQP10	4	0.53657	0.68192	1	12894	2	-0.040302	0.030044	0.091438	0.982683	1758	2	-0.040302
WDFY4	4	0.7563	0.78538	1	15113	1	0.15872	0.030096	0.091532	0.982683	1759	1	0.15872
TOMM40L	4	0.77535	0.79712	1	15342	1	1.0487	0.030116	0.091577	0.982683	1760	3	1.0487
ENSCSAG00000002214	4	0.35818	0.51708	1	9781	1	0.87542	0.030125	0.091594	0.982683	1761	2	0.87542
FAM163A	4	0.96651	0.96646	1	18696	0	1.0559	0.030165	0.091668	0.982683	1762	3	1.0559
CETN1	4	0.64453	0.72786	1	13908	1	1.6227	0.030254	0.091849	0.982683	1763	3	1.6227
ITGA2B	4	0.78245	0.80167	1	15428	1	1.2329	0.030254	0.091851	0.982683	1764	3	1.2329
ADGRG7	4	0.42101	0.57501	1	10809	1	1.0465	0.03029	0.091904	0.982683	1765	3	1.0465
ING2	4	0.23705	0.40683	1	7695	2	0.51444	0.030307	0.091936	0.982683	1766	2	0.51444
ABITRAM	4	0.04594	0.12115	0.955981	2392	1	1.2868	0.030331	0.091988	0.982683	1767	3	1.2868
CTRC	4	0.26383	0.43104	1	8150	1	1.1728	0.030359	0.092045	0.982683	1768	3	1.1728
ASB10	4	0.65264	0.73147	1	13989	1	1.4243	0.030394	0.092114	0.982683	1769	3	1.4243
GLIPR1	4	0.80406	0.81621	1	15720	1	1.2175	0.030436	0.092188	0.982683	1770	3	1.2175
TMEM33	4	0.42993	0.58329	1	10981	1	1.0071	0.030445	0.092203	0.982683	1771	3	1.0071
PKD2L2	4	0.071735	0.16885	0.963918	3329	1	1.1605	0.030456	0.092224	0.982683	1772	3	1.1605
ARSH	4	0.36315	0.52166	1	9866	1	1.0025	0.030465	0.092238	0.982683	1773	2	1.0025
CDH20	4	0.69299	0.75073	1	14397	1	1.0251	0.030475	0.092256	0.982683	1774	3	1.0251
multiKO_ENSCSAG00000007771_ENSCSAG00000007776	3	0.88188	0.88191	1	17017	0	1.3975	0.030513	0.07649	0.981164	1775	2	1.3975
IER5L	4	0.44125	0.59363	1	11180	1	0.84867	0.030517	0.09234	0.982683	1776	2	0.84867
TEAD3	4	0.77678	0.79802	1	15360	1	0.13335	0.030622	0.092535	0.982683	1777	2	0.13335
KCNMB2	4	0.14872	0.29976	0.992266	5730	2	0.18659	0.030675	0.092646	0.982683	1778	2	0.18659
NPTN	4	0.71342	0.76114	1	14616	1	1.1178	0.030725	0.09275	0.982683	1779	3	1.1178
FOXN2	4	0.49889	0.64679	1	12179	1	1.3227	0.030746	0.09279	0.982683	1780	3	1.3227
MIB2	4	0.96907	0.96899	1	18751	0	1.0686	0.030778	0.092847	0.982683	1781	3	1.0686
WNT16	4	0.11342	0.24156	0.974172	4677	2	-0.6438	0.03078	0.092853	0.982683	1782	1	-0.6438
TRAV10	4	0.28004	0.44577	1	8443	1	1.0962	0.030792	0.092876	0.982683	1783	3	1.0962
KCNJ14	4	0.75949	0.78729	1	15155	1	1.273	0.030798	0.092884	0.982683	1784	3	1.273
KRT23	4	0.13301	0.27419	0.985281	5273	1	1.0142	0.03083	0.092951	0.982683	1785	2	1.0142
UBE2T	4	0.51857	0.66505	1	12569	2	-0.26825	0.030833	0.092959	0.982683	1786	1	-0.26825
TMEM220	4	0.86366	0.8638	1	16692	1	1.0945	0.030837	0.09297	0.982683	1787	3	1.0945
TSPAN15	4	0.54121	0.68571	1	12974	1	1.471	0.03084	0.092979	0.982683	1788	3	1.471
DTX1	4	0.73158	0.7711	1	14825	1	0.17534	0.030885	0.093074	0.982683	1789	2	0.17534
EFNB1	4	0.95562	0.95553	1	18477	0	0.99827	0.03092	0.093147	0.982683	1790	3	0.99827
STAMBP	4	0.91874	0.91853	1	17777	0	1.102	0.030934	0.093171	0.982683	1791	3	1.102
SH2D1B	4	0.94156	0.94147	1	18198	0	1.0505	0.030938	0.093184	0.982683	1792	3	1.0505
DDHD1	4	0.44759	0.59949	1	11286	1	1.4595	0.030976	0.09326	0.982683	1793	3	1.4595
PIK3CB	4	0.94149	0.94141	1	18196	0	0.34766	0.03099	0.093283	0.982683	1794	2	0.34766
KLK8	4	0.14315	0.2908	0.990014	5562	2	-0.53497	0.031043	0.093395	0.983235	1795	2	-0.53497
EAF2	4	0.94302	0.94294	1	18228	0	1.2211	0.031088	0.09349	0.983235	1796	3	1.2211
TRIAP1	4	0.048602	0.12607	0.955981	2488	2	-0.020914	0.031091	0.093496	0.983235	1797	2	-0.020914
ENSCSAG00000000761	4	0.021598	0.068543	0.938399	1362	1	1.319	0.031112	0.093538	0.983235	1798	2	1.319
KLHL18	4	0.72019	0.76482	1	14706	1	1.063	0.031153	0.093629	0.983662	1799	2	1.063
CCDC83	4	0.26721	0.43412	1	8211	2	0.25665	0.031201	0.093724	0.984131	1800	2	0.25665
ZHX3	4	0.89921	0.89889	1	17370	0	0.33736	0.031306	0.093925	0.984605	1801	2	0.33736
multiKO_GZMB_GZMH	1	0.96869	0.96886	1	18745	0	2.3986	0.03131	0.031204	0.953368	1802	1	2.3986
ENSCSAG00000003865	4	0.80955	0.82012	1	15792	1	1.269	0.031347	0.094016	0.984605	1803	3	1.269
ENSCSAG00000002342	4	0.83301	0.83757	1	16135	1	1.1886	0.031359	0.09404	0.984605	1804	3	1.1886
LMBRD1	4	0.18127	0.35099	1	6617	2	0.45869	0.031458	0.094228	0.984605	1805	2	0.45869
MTMR2	4	0.9307	0.93045	1	18006	0	1.4364	0.031466	0.094253	0.984605	1806	3	1.4364
PCDHB3	4	0.21813	0.38978	1	7347	2	0.23002	0.0315	0.094326	0.984605	1807	2	0.23002
XPNPEP2	4	0.91965	0.91945	1	17795	0	1.0323	0.031516	0.094365	0.984605	1808	3	1.0323
ENAH	4	0.26836	0.43513	1	8230	1	1.1315	0.031517	0.094367	0.984605	1809	3	1.1315
UFM1	4	0.9425	0.94241	1	18219	0	1.2663	0.031531	0.09439	0.984605	1810	3	1.2663
TP53I11	4	0.87676	0.87632	1	16916	1	0.89413	0.031562	0.094444	0.984605	1811	3	0.89413
GINM1	4	0.57507	0.69863	1	13277	1	0.79586	0.031569	0.094456	0.984605	1812	3	0.79586
LAMTOR2	4	0.81076	0.82097	1	15809	1	1.3085	0.031585	0.094485	0.984605	1813	3	1.3085
SEC11C	4	0.96176	0.96168	1	18597	0	1.1227	0.031594	0.094506	0.984605	1814	3	1.1227
CDT1	4	0.1901	0.36431	1	6880	2	-0.70831	0.031621	0.09455	0.984605	1815	1	-0.70831
KMT2E	4	0.46816	0.61846	1	11641	1	0.050641	0.031726	0.094753	0.984605	1816	1	0.050641
SPATA16	4	0.22015	0.39159	1	7384	1	1.3034	0.031738	0.094774	0.984605	1817	3	1.3034
ST6GALNAC5	4	0.87855	0.87811	1	16950	0	1.2849	0.031763	0.094824	0.984605	1818	3	1.2849
DSG3	4	0.34457	0.50456	1	9542	2	-0.21835	0.031779	0.094853	0.984605	1819	2	-0.21835
PIH1D1	4	0.42119	0.57517	1	10812	2	0.37623	0.031831	0.094954	0.984605	1820	2	0.37623
WIF1	4	0.58997	0.70461	1	13407	1	1.3901	0.031852	0.094991	0.984605	1821	3	1.3901
ZFAND4	4	0.96691	0.96685	1	18708	0	1.2045	0.031909	0.095086	0.984605	1822	3	1.2045
CBX5	4	0.67456	0.74171	1	14220	1	1.1482	0.031964	0.095193	0.984605	1823	3	1.1482
ENSCSAG00000015876	3	0.95978	0.96002	1	18554	0	1.3269	0.031989	0.079873	0.981164	1824	3	1.3269
MTMR4	4	0.89427	0.89395	1	17272	0	0.77142	0.031989	0.095238	0.984605	1825	2	0.77142
MAP2K4	4	0.9589	0.95884	1	18540	0	1.2701	0.032038	0.095329	0.984605	1826	3	1.2701
COX7A1	4	0.9706	0.97055	1	18783	0	1.4078	0.03204	0.095334	0.984605	1827	3	1.4078
MARCHF5	4	0.5213	0.66761	1	12617	1	0.67763	0.032042	0.095336	0.984605	1828	3	0.67763
LBX1	4	0.95314	0.95303	1	18415	0	1.3469	0.032049	0.095351	0.984605	1829	3	1.3469
RNASE8	4	0.74351	0.77784	1	14954	1	0.84719	0.032075	0.095398	0.984605	1830	3	0.84719
SPR	4	0.72307	0.76639	1	14731	1	0.85698	0.03208	0.09541	0.984605	1831	2	0.85698
SMIM6	4	0.13543	0.27821	0.986281	5340	2	-0.6387	0.032094	0.095432	0.984605	1832	2	-0.6387
ENSCSAG00000000528	2	0.96788	0.96782	1	18729	0	1.0691	0.032118	0.058586	0.977814	1833	2	1.0691
LCN8	4	0.9065	0.90619	1	17513	0	1.0925	0.032132	0.095498	0.984605	1834	3	1.0925
TAGLN2	4	0.0032846	0.011656	0.828388	250	3	-1.4234	0.032147	0.09553	0.984605	1835	1	-1.4234
CCDC61	4	0.15599	0.31133	0.993112	5935	1	1.481	0.032186	0.095611	0.984605	1836	3	1.481
KIF26A	4	0.78084	0.80059	1	15414	1	0.62267	0.032199	0.095641	0.984605	1837	3	0.62267
RXRA	4	0.40199	0.55752	1	10476	1	0.99415	0.03225	0.095744	0.984605	1838	3	0.99415
NOXO1	4	0.47341	0.6233	1	11737	1	0.66204	0.032252	0.095747	0.984605	1839	2	0.66204
RALGPS2	4	0.41297	0.56757	1	10672	1	1.7043	0.032264	0.095766	0.984605	1840	3	1.7043
PLEKHM1	4	0.86469	0.86474	1	16712	1	1.2085	0.032271	0.095784	0.984605	1841	3	1.2085
TMEM82	4	0.95454	0.95443	1	18453	0	1.2918	0.032292	0.09584	0.984605	1842	3	1.2918
SPSB4	4	0.92929	0.92906	1	17982	0	0.58874	0.032304	0.095862	0.984605	1843	3	0.58874
FBXO27	4	0.17693	0.34428	1	6493	1	1.1	0.032378	0.096	0.984605	1844	2	1.1
ENSCSAG00000005668	4	0.83482	0.83904	1	16161	1	0.92552	0.032379	0.096001	0.984605	1845	3	0.92552
KEAP1	4	0.25304	0.42129	1	7975	2	-0.16601	0.032409	0.096059	0.984686	1846	2	-0.16601
GPR173	4	0.62255	0.71829	1	13709	1	1.367	0.032548	0.096337	0.985185	1847	3	1.367
SERP1	4	0.83579	0.83976	1	16177	1	0.90471	0.032563	0.096368	0.985185	1848	3	0.90471
HPRT1	4	0.95887	0.95881	1	18539	0	0.94264	0.032567	0.096374	0.985185	1849	3	0.94264
C2orf74	4	0.90324	0.90289	1	17445	0	1.2434	0.032569	0.096379	0.985185	1850	3	1.2434
CCDC66	4	0.14132	0.28782	0.989587	5507	1	1.2862	0.032627	0.096496	0.985185	1851	3	1.2862
EXOC7	4	0.33362	0.49446	1	9349	2	-0.11855	0.032672	0.096573	0.985185	1852	1	-0.11855
PDK4	4	0.35281	0.51214	1	9691	2	0.24015	0.032709	0.096644	0.985185	1853	2	0.24015
PRRX1	4	0.091156	0.20334	0.972893	3944	2	0.039508	0.032724	0.096678	0.985185	1854	2	0.039508
FN3KRP	4	0.82506	0.83147	1	16009	1	1.3042	0.032773	0.096765	0.985185	1855	2	1.3042
ADAMTS19	4	0.41825	0.57246	1	10764	2	0.49577	0.032829	0.096874	0.985185	1856	2	0.49577
TEX36	4	0.95234	0.95222	1	18404	0	1.0078	0.032847	0.096903	0.985185	1857	3	1.0078
ENSCSAG00000011132	4	0.84889	0.85057	1	16398	1	1.2346	0.032876	0.096968	0.985185	1858	3	1.2346
RPS4Y2	3	0.55844	0.61509	1	13112	1	1.4182	0.03293	0.081998	0.981164	1859	2	1.4182
HTRA3	4	0.94642	0.94635	1	18291	0	0.40752	0.032934	0.097094	0.985185	1860	3	0.40752
DHX35	4	0.51244	0.65931	1	12446	1	0.89925	0.033041	0.097297	0.985185	1861	2	0.89925
OARD1	4	0.44034	0.5928	1	11162	1	0.901	0.033051	0.097318	0.985185	1862	3	0.901
GDF15	4	0.91709	0.91686	1	17744	0	1.2017	0.033051	0.097319	0.985185	1863	3	1.2017
PRDX6	4	0.5927	0.70574	1	13429	1	1.2326	0.033086	0.097387	0.985185	1864	3	1.2326
RAB6B	4	0.4364	0.58914	1	11099	1	0.053515	0.033092	0.097397	0.985185	1865	2	0.053515
ENSCSAG00000009068	4	0.9656	0.96553	1	18679	0	1.1773	0.033137	0.097495	0.985185	1866	3	1.1773
ENSCSAG00000016580	3	0.18689	0.30494	0.993112	6798	1	-0.34087	0.033157	0.082517	0.981164	1867	1	-0.34087
NRSN2	4	0.95402	0.95391	1	18442	0	1.0164	0.033202	0.097617	0.985185	1868	2	1.0164
FHOD1	4	0.10307	0.22388	0.972893	4343	1	0.69396	0.033249	0.097706	0.985185	1869	3	0.69396
MYH1	2	0.96674	0.96668	1	18703	0	1.4658	0.033256	0.060584	0.980845	1870	2	1.4658
FUBP1	4	0.15752	0.31376	0.993112	5975	2	-0.31217	0.033302	0.097827	0.985185	1871	2	-0.31217
FAM180B	4	0.79929	0.81291	1	15643	1	0.83119	0.03331	0.097837	0.985185	1872	2	0.83119
WDR31	4	0.31745	0.47973	1	9082	1	1.291	0.033343	0.097904	0.985185	1873	3	1.291
CDKN2B	4	0.11548	0.24496	0.974172	4756	3	-0.66634	0.033354	0.097927	0.985185	1874	1	-0.66634
ENSCSAG00000014775	4	0.53968	0.68485	1	12950	1	0.65086	0.033364	0.097955	0.985185	1875	2	0.65086
ENSCSAG00000000267	3	0.96662	0.96681	1	18698	0	0.63218	0.033379	0.082993	0.981164	1876	3	0.63218
SPPL2A	4	0.13231	0.27305	0.984209	5257	2	-1.0898	0.033407	0.098036	0.985185	1877	2	-1.0898
CRYBG3	4	0.74183	0.77687	1	14933	1	0.76804	0.033407	0.098036	0.985185	1878	2	0.76804
OR10K1	4	0.73819	0.77478	1	14898	1	0.95956	0.033407	0.098037	0.985185	1879	3	0.95956
NR2F2	3	0.96658	0.96677	1	18697	0	0.80223	0.033421	0.083096	0.981164	1880	3	0.80223
TMPRSS15	4	0.47384	0.62368	1	11750	1	1.1179	0.033443	0.098112	0.985185	1881	3	1.1179
SFMBT1	4	0.0081842	0.027859	0.906787	567	2	-0.67956	0.033459	0.098146	0.985185	1882	1	-0.67956
ENSCSAG00000000519	4	0.54828	0.6884	1	13036	1	0.91694	0.033507	0.098237	0.985185	1883	3	0.91694
KRT80	4	0.84897	0.85064	1	16400	1	0.99854	0.033564	0.09834	0.985185	1884	3	0.99854
ERO1A	4	0.15935	0.31661	0.993529	6044	1	1.3879	0.03358	0.098367	0.985185	1885	3	1.3879
GRAP	4	0.010536	0.035261	0.910092	720	2	-0.40882	0.033617	0.098435	0.985185	1886	1	-0.40882
TRIM52	4	0.89892	0.8986	1	17364	0	1.1952	0.033669	0.09853	0.985185	1887	3	1.1952
CLDN4	3	0.63146	0.66171	1	13778	1	0.87675	0.03371	0.083759	0.981164	1888	2	0.87675
DEFB118	4	0.6841	0.74637	1	14311	1	0.76829	0.033722	0.098633	0.985185	1889	3	0.76829
CCDC117	4	0.11826	0.24958	0.97572	4838	1	1.076	0.033742	0.098675	0.985185	1890	3	1.076
DCLRE1A	4	0.64985	0.73025	1	13964	1	1.2122	0.033775	0.098738	0.985185	1891	3	1.2122
ACSL1	4	0.52654	0.67251	1	12713	1	1.4461	0.03379	0.098772	0.985185	1892	3	1.4461
GUCA1C	4	0.79289	0.80851	1	15553	1	0.92119	0.033796	0.098783	0.985185	1893	3	0.92119
ENSCSAG00000017017	4	0.19069	0.36484	1	6890	2	0.05322	0.033826	0.098845	0.985185	1894	2	0.05322
ETFA	4	0.1562	0.31166	0.993112	5943	1	0.86489	0.03384	0.098874	0.985185	1895	2	0.86489
FAM107A	4	0.66345	0.73645	1	14094	1	1.0896	0.033879	0.098936	0.985185	1896	3	1.0896
TMEM86A	4	0.78479	0.80317	1	15468	1	0.45111	0.033879	0.098936	0.985185	1897	3	0.45111
IL12B	4	0.89641	0.89611	1	17315	0	0.89073	0.033931	0.09905	0.985185	1898	3	0.89073
TRAF3	4	0.29345	0.45785	1	8697	1	0.33862	0.033984	0.09914	0.985185	1899	2	0.33862
GUCY2C	4	0.51121	0.65816	1	12426	1	0.95035	0.034035	0.099261	0.985185	1900	3	0.95035
CHGB	4	0.036918	0.10397	0.946225	2065	3	-1.208	0.034036	0.099263	0.985185	1901	1	-1.208
MLLT10	4	0.7659	0.79122	1	15233	1	1.1283	0.034046	0.099277	0.985185	1902	3	1.1283
multiKO_TPSD1_ENSCSAG00000011838	4	0.8991	0.89877	1	17367	0	0.92942	0.034051	0.099288	0.985185	1903	3	0.92942
PPIH	4	0.65698	0.73348	1	14034	1	1.302	0.034057	0.0993	0.985185	1904	3	1.302
BEND6	4	0.85271	0.85387	1	16476	1	0.74723	0.034079	0.09935	0.985185	1905	2	0.74723
FKBP1A	4	0.95993	0.95984	1	18559	0	0.89462	0.034089	0.099371	0.985185	1906	3	0.89462
BAZ2B	4	0.93886	0.93883	1	18146	0	0.9498	0.034133	0.099476	0.985185	1907	2	0.9498
FCHSD1	4	0.6501	0.73035	1	13966	1	0.39134	0.034141	0.099486	0.985185	1908	2	0.39134
ENSCSAG00000018124	4	0.27261	0.43902	1	8311	2	0.17897	0.034194	0.099591	0.985185	1909	2	0.17897
CRYGS	4	0.46736	0.61771	1	11616	1	1.3035	0.034246	0.099695	0.985185	1910	3	1.3035
CDC14A	4	0.88012	0.87965	1	16983	0	1.396	0.034253	0.099711	0.985185	1911	3	1.396
CHRAC1	4	0.31575	0.47817	1	9048	1	1.1463	0.0343	0.099792	0.985185	1912	3	1.1463
RNF38	4	0.85956	0.86004	1	16615	1	1.3132	0.034319	0.099837	0.985185	1913	3	1.3132
CPA4	4	0.86785	0.86769	1	16755	1	1.2846	0.034324	0.09985	0.985185	1914	3	1.2846
SDHB	4	0.6967	0.75258	1	14435	1	1.1553	0.03433	0.099861	0.985185	1915	3	1.1553
ARHGAP21	4	0.2678	0.43464	1	8222	1	0.76412	0.034351	0.099903	0.985185	1916	2	0.76412
CD55	4	0.8157	0.8246	1	15871	1	0.70572	0.034362	0.09992	0.985185	1917	2	0.70572
MORC4	4	0.52322	0.6694	1	12652	1	1.0082	0.034402	0.10001	0.985185	1918	3	1.0082
ENSCSAG00000013311	3	0.96557	0.96574	1	18678	0	1.1623	0.034428	0.085377	0.982589	1919	3	1.1623
CIAO1	4	0.085985	0.19417	0.972893	3770	2	-0.23386	0.034456	0.1001	0.985185	1920	2	-0.23386
IFT46	4	0.86369	0.86382	1	16693	1	0.82817	0.034508	0.10019	0.985185	1921	2	0.82817
POLI	4	0.93143	0.93121	1	18015	0	0.88138	0.034561	0.10029	0.985185	1922	3	0.88138
VRTN	4	0.85201	0.85325	1	16458	1	1.0515	0.034563	0.10029	0.985185	1923	3	1.0515
ZBED6	4	0.96949	0.96944	1	18760	0	1.2589	0.034569	0.10031	0.985185	1924	3	1.2589
USP13	4	0.9643	0.96427	1	18649	0	1.0021	0.034587	0.10034	0.985185	1925	3	1.0021
ENSCSAG00000002358	4	0.35896	0.51781	1	9792	1	1.0506	0.034613	0.10038	0.985185	1926	3	1.0506
NCCRP1	4	0.41448	0.56896	1	10700	1	1.1038	0.034671	0.10049	0.985185	1927	3	1.1038
PAPOLA	4	0.75832	0.78657	1	15140	1	1.096	0.034689	0.10053	0.985185	1928	3	1.096
CDK6	4	0.7071	0.75789	1	14530	1	0.66236	0.034718	0.10059	0.985185	1929	2	0.66236
TRIM62	4	0.65553	0.73278	1	14023	1	1.2829	0.034768	0.10067	0.985185	1930	3	1.2829
CPLX2	4	0.010237	0.034316	0.910092	702	3	-1.5861	0.03477	0.10068	0.985185	1931	1	-1.5861
MRAP2	4	0.89947	0.89916	1	17373	0	0.077312	0.034823	0.10077	0.985185	1932	1	0.077312
GRPR	4	0.82913	0.83452	1	16070	1	1.058	0.034889	0.10092	0.985185	1933	3	1.058
EI24	4	0.74125	0.77651	1	14930	1	0.70601	0.034922	0.10098	0.985185	1934	2	0.70601
GADD45B	4	0.77022	0.79391	1	15276	1	0.76116	0.034928	0.10099	0.985185	1935	3	0.76116
SLC49A3	4	0.94331	0.94321	1	18234	0	1.1133	0.034972	0.10107	0.985185	1936	3	1.1133
PBX1	4	0.58501	0.70258	1	13366	1	0.90255	0.034977	0.10108	0.985185	1937	2	0.90255
ENSCSAG00000005663	4	0.4877	0.6365	1	12001	2	0.16523	0.03498	0.10108	0.985185	1938	2	0.16523
RARB	4	0.72598	0.76801	1	14764	1	0.99035	0.034996	0.10112	0.985185	1939	3	0.99035
WDYHV1	4	0.75654	0.78553	1	15116	1	1.212	0.03501	0.10114	0.985185	1940	3	1.212
STRADB	4	0.87692	0.87648	1	16918	1	0.99547	0.035015	0.10115	0.985185	1941	3	0.99547
PCGF1	4	0.83987	0.84298	1	16242	1	1.068	0.035051	0.10122	0.985185	1942	3	1.068
ENSCSAG00000012366	3	0.96495	0.96511	1	18658	0	0.9215	0.035051	0.0868	0.982589	1943	3	0.9215
MAPKAPK5	4	0.12305	0.25766	0.97842	4978	1	0.99871	0.035063	0.10125	0.985185	1944	3	0.99871
SLC16A7	4	0.16235	0.32136	0.993727	6122	1	0.94683	0.035069	0.10126	0.985185	1945	3	0.94683
DNAH14	4	0.04188	0.11349	0.951139	2245	1	1.1917	0.035099	0.10131	0.985185	1946	3	1.1917
RNF13	4	0.097004	0.21349	0.972893	4146	1	1.276	0.035129	0.10137	0.985185	1947	3	1.276
UST	4	0.26757	0.43445	1	8218	2	-0.54849	0.035137	0.10139	0.985185	1948	1	-0.54849
MRPL53	4	0.52034	0.66668	1	12602	1	1.0607	0.035148	0.10141	0.985185	1949	3	1.0607
TBX4	4	0.63484	0.72356	1	13811	1	1.2757	0.035186	0.10149	0.985185	1950	3	1.2757
REL	4	0.27367	0.44	1	8336	1	0.31048	0.035242	0.10161	0.985185	1951	2	0.31048
ENSCSAG00000000234	4	0.71206	0.76042	1	14594	1	1.1305	0.035294	0.10171	0.985185	1952	2	1.1305
KRTAP3-1	4	0.7922	0.80803	1	15545	1	0.97105	0.035319	0.10176	0.985185	1953	3	0.97105
BMP2	4	0.96009	0.95999	1	18562	0	1.2016	0.035323	0.10177	0.985185	1954	3	1.2016
CCDC85C	4	0.76932	0.79334	1	15267	1	1.1719	0.035347	0.10181	0.985185	1955	3	1.1719
PXMP4	4	0.21895	0.39055	1	7362	1	1.116	0.035366	0.10186	0.985185	1956	3	1.116
FBXO10	4	0.57209	0.69745	1	13251	1	1.3089	0.035378	0.10188	0.985185	1957	3	1.3089
MRC2	4	0.14618	0.29568	0.991662	5650	1	-0.040754	0.035399	0.10192	0.985185	1958	1	-0.040754
ARSK	4	0.095208	0.21036	0.972893	4084	2	-1.3907	0.035452	0.10202	0.985185	1959	2	-1.3907
KRTAP24-1	4	0.5017	0.64936	1	12238	1	1.324	0.035494	0.10208	0.985185	1960	3	1.324
PIP4P2	4	0.83362	0.83805	1	16145	1	0.89908	0.0355	0.10209	0.985185	1961	3	0.89908
PPP1R3G	4	0.58607	0.70302	1	13371	1	0.71379	0.035529	0.10215	0.985185	1962	2	0.71379
ENSCSAG00000003550	3	0.063198	0.14797	0.957487	3029	1	1.6136	0.035543	0.087914	0.982589	1963	2	1.6136
LGALSL	4	0.13754	0.28168	0.986345	5410	1	0.53887	0.035556	0.10221	0.985185	1964	2	0.53887
PRKCE	4	0.60748	0.71182	1	13570	1	-0.14721	0.035609	0.1023	0.985185	1965	1	-0.14721
ABHD14B	4	0.34135	0.50162	1	9487	1	0.72995	0.035629	0.10234	0.985185	1966	2	0.72995
EPHA10	4	0.57595	0.69898	1	13283	1	1.0463	0.03564	0.10236	0.985185	1967	3	1.0463
TMEM248	4	0.29034	0.45509	1	8639	1	-0.091072	0.035661	0.1024	0.985185	1968	1	-0.091072
ENSCSAG00000004023	4	0.2814	0.44699	1	8478	2	0.27005	0.035714	0.10251	0.985185	1969	2	0.27005
CATIP	4	0.74031	0.77597	1	14922	1	1.2295	0.035762	0.10259	0.985185	1970	3	1.2295
UBL4A	4	0.83262	0.83726	1	16129	1	0.85442	0.035766	0.1026	0.985185	1971	2	0.85442
PTPRZ1	4	0.21469	0.38669	1	7286	2	0.69571	0.035818	0.1027	0.985185	1972	2	0.69571
HOXC13	4	0.73062	0.77055	1	14816	1	1.1646	0.035842	0.10274	0.985185	1973	3	1.1646
LMOD2	4	0.9093	0.90903	1	17571	0	1.6204	0.035854	0.10277	0.985185	1974	3	1.6204
DAPP1	4	0.60421	0.71052	1	13536	1	1.3218	0.035903	0.10287	0.985185	1975	3	1.3218
DENND6B	4	0.1061	0.2291	0.972893	4440	2	0.29474	0.035923	0.10291	0.985185	1976	2	0.29474
CFP	4	0.21429	0.38635	1	7282	1	1.3055	0.035963	0.10299	0.985185	1977	3	1.3055
SLC43A2	4	0.42575	0.57935	1	10905	2	0.1381	0.035976	0.10302	0.985185	1978	2	0.1381
PEX11G	4	0.025088	0.078539	0.938399	1563	3	-1.2955	0.036028	0.10312	0.985185	1979	1	-1.2955
HERC4	4	0.41962	0.5737	1	10789	1	0.91012	0.036052	0.10316	0.985185	1980	2	0.91012
STX2	4	0.81132	0.8214	1	15825	1	1.2636	0.036057	0.10317	0.985185	1981	3	1.2636
LPCAT3	4	0.17961	0.34843	1	6559	2	0.24703	0.03608	0.10322	0.985185	1982	2	0.24703
NCLN	4	0.46639	0.61685	1	11602	1	1.406	0.036119	0.10329	0.985185	1983	3	1.406
multiKO_CLDN24_CLDN22	3	0.96387	0.96406	1	18642	0	0.59296	0.03613	0.089254	0.982589	1984	3	0.59296
ENSCSAG00000017636	4	0.27857	0.44446	1	8416	1	1.2452	0.036133	0.10331	0.985185	1985	3	1.2452
CLPP	4	0.51925	0.66566	1	12583	1	1.223	0.036155	0.10336	0.985185	1986	3	1.223
DERA	4	0.95828	0.95823	1	18528	0	1.306	0.036175	0.1034	0.985185	1987	3	1.306
HOXA1	4	0.67938	0.74405	1	14265	1	0.34008	0.036185	0.10342	0.985185	1988	2	0.34008
MAD1L1	4	0.43818	0.59078	1	11131	2	0.47315	0.036186	0.10342	0.985185	1989	2	0.47315
SCAMP2	4	0.84848	0.85021	1	16388	1	1.0688	0.036219	0.10349	0.985185	1990	2	1.0688
NFKBID	4	0.93355	0.93335	1	18048	0	0.24302	0.036237	0.10353	0.985185	1991	2	0.24302
FAM126B	4	0.25319	0.42146	1	7978	2	0.47938	0.036253	0.10356	0.985185	1992	2	0.47938
PDCD10	4	0.094666	0.2094	0.972893	4064	2	0.10857	0.036264	0.10358	0.985185	1993	2	0.10857
DNASE1L2	4	0.48997	0.63858	1	12036	2	-0.14077	0.03629	0.10364	0.985185	1994	1	-0.14077
FRG1	4	0.79733	0.81155	1	15620	1	0.96566	0.03634	0.10372	0.985185	1995	3	0.96566
C9orf152	4	0.43044	0.58375	1	10989	2	0.1116	0.036342	0.10373	0.985185	1996	2	0.1116
ICA1	4	0.039506	0.10894	0.951139	2158	1	1.1275	0.036354	0.10375	0.985185	1997	3	1.1275
HNRNPH3	4	0.0093105	0.03144	0.906787	648	3	-1.8219	0.036394	0.10383	0.985185	1998	1	-1.8219
[truncated: 17,417 more rows]

## Sheet: 3.Grodzki FDR <0.25 Resistant
Grodzki et al. Analysis - R1 merged IDs
id	pos|score	pos|p-value	pos|fdr	pos|rank	pos|goodsgrna	pos|lfc
TP53	1.97e-13	2.55e-07	0.000707	1	4	4.1622		FDR <0.25 Resistant LogFC>0
CDKN1A	1.12e-12	2.55e-07	0.000707	2	4	4.1158
ACE2	3.97e-11	2.55e-07	0.000707	3	4	4.8354
ENSCSAG00000006894/SMARCA4	1.85e-09	2.55e-07	0.000707	4	4	3.8181
RAD54L2	1.21e-08	2.55e-07	0.000707	5	4	3.0305
C16orf74	2.71e-08	2.55e-07	0.000707	6	4	2.3158
multiKO_ENSCSAG00000011099_ENSCSAG00000011104 (IFITM3/IFITM1)	1.58e-07	2.55e-07	0.000707	7	2	2.0084
COL17A1	6e-07	1.27e-06	0.003094	8	3	2.6758
HRK	1.29e-06	3.82e-06	0.008251	9	3	2.8085
PLN	2.12e-06	4.84e-06	0.009406	10	4	1.8976
SLC35B2	3.49e-06	1.05e-05	0.018452	11	4	2.0051
GPATCH8	6.37e-06	2.01e-05	0.032591	12	4	3.1061
DPF2	9.15e-06	3.03e-05	0.045316	13	4	2.4455
DYRK1A	1.03e-05	3.39e-05	0.04703	14	3	3.1763
multiKO_ENSCSAG00000016663_ENSCSAG00000016677 (PIP4P1)	2.47e-05	9e-05	0.109202	15	4	2.017
PA2G4	2.69e-05	9.56e-05	0.109202	16	3	0.98707
AMOTL2	2.7e-05	9.56e-05	0.109202	17	4	2.0831
CDK4	3.09e-05	0.00010888	0.117437	18	4	1.8978
PTX3	6.27e-05	0.00023535	0.239274	19	4	2.1068
C3orf80	6.76e-05	0.00025473	0.239274	20	3	2.1804
A4GALT	6.9e-05	0.00025881	0.239274	21	2	1.3077

## Sheet: 4. Grodzki et al SORTED
	VERO SARS-CoV-2
	id	pos|score	pos|p-value	pos|fdr	pos|rank	pos|goodsgrna	pos|lfc
Calcium signaling
C16orf74	C16orf74	2.71e-08	2.55e-07	0.000707	6	4	2.32
PLN	PLN	2.12e-06	4.84e-06	0.00941	10	4	1.9
Cell cycle Regulation/Apoptosis
CDK4	CDK4	3.09e-05	0.000109	0.117	18	4	1.9
CDKN1A	CDKN1A	1.12e-12	2.55e-07	0.000707	2	4	4.12
DYRK1A	DYRK1A	1.03e-05	3.39e-05	0.047	14	3	3.18
HRK	HRK	1.29e-06	3.82e-06	0.00825	9	3	2.81
P53	TP53	1.97e-13	2.55e-07	0.000707	1	4	4.16
Cell Polarity
AMOTL2	AMOTL2	2.7e-05	9.56e-05	0.109	17	4	2.08
Glycosyslation
A4GALT	A4GALT	6.9e-05	0.000259	0.239	21	2	1.31
Innate Immunity
PTX3	PTX3	6.27e-05	0.000235	0.239	19	4	2.11
IFITM1/IFITM3	multiKO_ENSCSAG00000011099_ENSCSAG00000011104 (IFITM3/IFITM1)	1.58e-07	2.55e-07	0.000707	7	2	2.01
RNA binding/P-body
PA2G4	PA2G4	2.69e-05	9.56e-05	0.109	16	3	0.99
Transcription/Transcriptional Regulation
DPF2	DPF2	9.15e-06	3.03e-05	0.0453	13	4	2.45
RAD54L2	RAD54L2	1.21e-08	2.55e-07	0.000707	5	4	3.03
SMARCA4	ENSCSAG00000006894/SMARCA4	1.85e-09	2.55e-07	0.000707	4	4	3.82
Transport - other
SLC35B2	SLC35B2	3.49e-06	1.05e-05	0.0185	11	4	2.01
Viral Entry
ACE2	ACE2	3.97e-11	2.55e-07	0.000707	3	4	4.84
Other
C3orf80	C3orf80	6.76e-05	0.000255	0.239	20	3	2.18
COL17A1	COL17A1	6e-07	1.27e-06	0.00309	8	3	2.68
GPATCH8	GPATCH8	6.37e-06	2.01e-05	0.0326	12	4	3.11
PIP4P1	multiKO_ENSCSAG00000016663_ENSCSAG00000016677 (PIP4P1)	2.47e-05	9e-05	0.109	15	4	2.02

## Sheet: 5. README - Wei Analysis
The Wei et al Vero study used an early African Green Monkey - Chlorocebus sabaeus 1.1 - genome assembly (https://www.ncbi.nlm.nih.gov/assembly/GCA_000409795.2) which is different from the assembly used by our study.
Therefore we attempted to convert LOC-gene-ids used in Wei et al to current ENSEMBL Ifs -We identified the ENSEMBL IDs for ~1000 genes - Some LOCs do not represent genomic regions currently identified as genes.
Browser for this assembly	https://www.ncbi.nlm.nih.gov/genome/gdv/browser/genome/?id=GCF_000409795.2
Wei et al. don't provide raw reads of their screens. They only provide read count tables for their sgRNAs.
We analyzed count tables for sgRNAs as FASTQ files with raw reads was not available. We identified 5017 duplicate sgRNA. For those sgRNAs, the targets were merged based on sgRNA sequences.
We normalized the data in the two separate studies - v1 and v2 and used MAGECK for analysis - see supplemental methods for details.
We identified all genes/gene identifiers for which FDR <0.5 and which had a LogFC>0 for each sample.
These are identified in separate tabs.
We compared all the Wei studies and identified gene/gene identifiers that are present in two or more samples.
We compared the Wei set with our set of identified genes - we attempted to convert all gene ids to the current Ensembl IDs or GeneID

## Sheet: 6.Selected LOC gene Conversions
LOC	Ensemble	Link	Human Hit
LOC103214541	HMGB1	https://www.ncbi.nlm.nih.gov/gene/103214542	high mobility group protein B1-like
LOC103215345	not a gene
LOC103220662	39S ribosomal protein L45, mitochondrial	https://www.ncbi.nlm.nih.gov/gene/103220662
LOC103223966	protein S100-A15A	https://www.ncbi.nlm.nih.gov/gene/103223966
LOC103224280	withdrawn
LOC103226627	withdrawn
LOC103227121	OR9A2	https://useast.ensembl.org/Chlorocebus_sabaeus/Gene/Summary?g=ENSCSAG00000007322;r=21:111901400-111903268;t=ENSCSAT00000005365
LOC103227368	protein S100-A11-like	https://www.ncbi.nlm.nih.gov/gene/103226250
LOC103230378	eukaryotic translation initiation factor 3 subunit C	https://useast.ensembl.org/Chlorocebus_sabaeus/Gene/Summary?g=ENSCSAG00000006297;r=5:26279544-26306290;t=ENSCSAT00000004335
LOC103231380	olfactory receptor 5AU1	https://www.ncbi.nlm.nih.gov/gene/103231380
LOC103232654	60S ribosomal protein L8	https://www.ncbi.nlm.nih.gov/gene/103232654
LOC103233526	CHD9	https://www.ncbi.nlm.nih.gov/gene/103232864
LOC103234137	withdrawn
LOC103237663	olfactory receptor 2V1	https://www.ncbi.nlm.nih.gov/gene/103237663
LOC103240328	40S ribosomal protein S11-like	https://www.ncbi.nlm.nih.gov/gene/103240328
LOC103242673	TBC1 domain family member 3G-like	https://www.ncbi.nlm.nih.gov/gene/103242581
LOC103243383	peptidyl-prolyl cis-trans isomerase A-like	https://www.ncbi.nlm.nih.gov/gene/103243383
LOC103243814	ENSCSAG00000006710	https://useast.ensembl.org/Chlorocebus_sabaeus/Gene/Summary?db=core;g=ENSCSAG00000006710;r=16:24398105-24406934;t=ENSCSAT00000004707	USP6	TBC1D3B
LOC103244676	protocadherin alpha-7-like	https://www.ncbi.nlm.nih.gov/gene/103244676	pseudogene
LOC103247541	centromere protein I-like	https://www.ncbi.nlm.nih.gov/gene/103247542	pseudogene
LOC103247984	leucine-rich repeat-containing protein 51	https://www.ncbi.nlm.nih.gov/gene/103247984
Assembly used by Wei	https://www.ncbi.nlm.nih.gov/assembly/GCA_000409795.2
Browser for this assembly	https://www.ncbi.nlm.nih.gov/genome/gdv/browser/genome/?id=GCF_000409795.2
	ENSCSAG00000006710	https://useast.ensembl.org/Chlorocebus_sabaeus/Gene/Summary?db=core;g=ENSCSAG00000006710;r=16:24398105-24406934;t=ENSCSAT00000004707
	Ensembl

## Sheet: 7.wei_vero_v1_d10_highMOI
id	num	neg|score	neg|p-value	neg|fdr	neg|rank	neg|goodsgrna	neg|lfc	pos|score	pos|p-value	pos|fdr	pos|rank	pos|goodsgrna	pos|lfc
OTUD5	4	1.5201e-07	2.2369e-07	0.00495	1	3	-5.8317	0.97909	0.97908	0.999978	21550	0	-5.8317
SLC25A3	4	2.1365e-06	6.0396e-06	0.066832	2	4	-5.1005	0.99094	0.99088	0.999978	21868	0	-5.1005
PGK1	4	4.4609e-06	1.5882e-05	0.117162	3	4	-4.7192	1	1	0.999996	22131	0	-4.7192
RMI1	4	2.3763e-05	8.2542e-05	0.228342	8	3	-2.8085	0.28972	0.44166	0.999978	9530	1	-2.8085
LOC103230937	4	1.1997e-05	4.1383e-05	0.228342	4	3	-3.3487	0.42004	0.56875	0.999978	12330	1	-3.3487
LOC103222352	4	2.3583e-05	8.2094e-05	0.228342	7	3	-1.9321	0.88534	0.88502	0.999978	19374	0	-1.9321
GTPBP4	4	1.8875e-05	6.5541e-05	0.228342	5	4	-5.9902	0.98815	0.98812	0.999978	21792	0	-5.9902
CMPK1	4	2.2343e-05	7.7621e-05	0.228342	6	4	-3.0831	0.99546	0.99547	0.999978	21975	0	-3.0831
ATMIN	4	3.3667e-05	0.0001152	0.283278	9	4	-5.4017	0.9834	0.98338	0.999978	21666	0	-5.4017
multiKO_LOC103247697_LOC103247792	2	8.2539e-05	0.00017336	0.383663	14	1	-3.667	0.65339	0.65326	0.999978	15475	0	-3.667
KRTAP3-1	4	7.0747e-05	0.00026105	0.456374	11	2	-0.71072	0.033162	0.091487	0.96941	2034	2	-0.71072
POLR3G	4	8.5262e-05	0.00032055	0.456374	15	3	-2.755	0.3908	0.54018	0.999978	11699	1	-2.755
VPS4A	4	7.7059e-05	0.00028968	0.456374	12	4	-3.4532	0.99271	0.99266	0.999978	21919	0	-3.4532
TSEN34	4	8.8073e-05	0.00032994	0.456374	16	4	-3.594	0.9973	0.9973	0.999978	22028	0	-3.594
CABIN1	4	8.1971e-05	0.00031071	0.456374	13	4	-2.7584	0.99992	0.99992	0.999978	22129	0	-2.7584
WDHD1	4	6.9452e-05	0.00025568	0.456374	10	4	-4.4683	0.99993	0.99993	0.999978	22130	0	-4.4683
LOC103231153	4	0.00013213	0.00050979	0.504379	19	3	-5.9856	0.40652	0.55555	0.999978	12039	1	-5.9856
LCMT1	4	0.00010487	0.00040152	0.504379	17	3	-2.6293	0.7699	0.78285	0.999978	17103	1	-2.6293
METTL16	4	0.00015117	0.00058092	0.504379	25	3	-5.8407	0.83243	0.83291	0.999978	18240	1	-5.8407
PISD	4	0.00015428	0.00059256	0.504379	26	3	-2.249	0.95784	0.95777	0.999978	21029	0	-2.249
CRKL	4	0.00011791	0.00045253	0.504379	18	3	-3.125	0.96854	0.96845	0.999978	21273	0	-3.125
MYL4	4	0.00013832	0.00053037	0.504379	22	4	-3.0276	0.9974	0.9974	0.999978	22032	0	-3.0276
TRAPPC1	4	0.00014408	0.00055408	0.504379	24	4	-2.7504	0.99954	0.99955	0.999978	22115	0	-2.7504
UBE2D3	4	0.00014147	0.00054379	0.504379	23	4	-2.3856	0.99986	0.99986	0.999978	22126	0	-2.3856
WDR75	4	0.00013388	0.0005174	0.504379	20	4	-4.8575	0.99987	0.99987	0.999978	22127	0	-4.8575
NCAPG2	4	0.00013388	0.0005174	0.504379	21	4	-3.2969	0.99987	0.99987	0.999978	22128	0	-3.2969
TRAPPC3	4	0.00019309	0.00073303	0.600843	27	4	-3.2661	0.99981	0.99981	0.999978	22125	0	-3.2661
MAGOH	4	0.00026924	0.0010207	0.618277	35	3	-4.3292	0.57402	0.67281	0.999978	14594	1	-4.3292
RSPH14	4	0.00027239	0.0010337	0.618277	36	3	-2.716	0.61192	0.69076	0.999978	15002	1	-2.716
MRAS	4	0.00026209	0.0009952	0.618277	32	3	-2.0358	0.8005	0.8059	0.999978	17620	1	-2.0358
TAS2R5	4	0.00021223	0.00080596	0.618277	28	2	-0.36872	0.92693	0.92671	0.999978	20343	0	-0.36872
PMVK	4	0.00025939	0.00098133	0.618277	31	4	-2.1419	0.99513	0.99512	0.999978	21968	0	-2.1419
RPL27	2	0.00049877	0.00094241	0.618277	53	2	-6.1968	0.9995	0.99949	0.999978	22112	0	-6.1968
LOC103225516	4	0.00026609	0.0010095	0.618277	34	4	-1.5417	0.99973	0.99974	0.999978	22121	0	-1.5417
LOC103245083	4	0.00026545	0.0010082	0.618277	33	4	-1.5639	0.99973	0.99974	0.999978	22122	0	-1.5639
WDR36	4	0.00023597	0.00090349	0.618277	30	4	-3.4337	0.99976	0.99977	0.999978	22123	0	-3.4337
IL11	4	0.00022738	0.00086322	0.618277	29	4	-1.9399	0.99977	0.99978	0.999978	22124	0	-1.9399
SULT2A1	4	0.00030654	0.0011558	0.655877	38	2	-0.18524	0.55691	0.66523	0.999978	14420	1	-0.18524
DHX33	4	0.0002989	0.0011312	0.655877	37	4	-3.5359	0.9997	0.99971	0.999978	22120	0	-3.5359
NOBOX	4	0.00032133	0.0012126	0.670916	39	4	-1.577	0.99968	0.99969	0.999978	22119	0	-1.577
JKAMP	4	0.00040085	0.0015101	0.674675	44	1	0.89535	0.015756	0.051428	0.947234	1155	3	0.89535
UBE2U	4	0.00058944	0.0022004	0.674675	62	1	0.96328	0.039717	0.1045	0.98037	2297	3	0.96328
FASTKD5	4	0.00077697	0.0028782	0.674675	88	2	-1.004	0.11889	0.24913	0.987334	5425	2	-1.004
TFPT	4	0.00073087	0.0027127	0.674675	82	1	0.38632	0.11945	0.25011	0.987398	5450	3	0.38632
TANGO6	4	0.00065523	0.0024385	0.674675	72	3	-3.7477	0.14039	0.28565	0.9958	6187	1	-3.7477
TGFB2	4	0.00065523	0.0024385	0.674675	71	3	-2.5294	0.18465	0.33978	0.999978	7312	1	-2.5294
KLF10	4	0.0005084	0.001907	0.674675	54	2	-1.574	0.1951	0.34993	0.999978	7541	2	-1.574
BEND3	4	0.0005423	0.0020228	0.674675	58	2	-0.42688	0.33106	0.48174	0.999978	10412	1	-0.42688
EXOC8	4	0.00082036	0.0030388	0.674675	95	2	-1.0862	0.35673	0.5068	0.999978	10964	2	-1.0862
VAT1	4	0.00063425	0.0023611	0.674675	69	2	-2.9161	0.43902	0.58731	0.999978	12691	2	-2.9161
PDCD11	4	0.00076626	0.0028411	0.674675	85	3	-3.5093	0.45096	0.59908	0.999978	12950	1	-3.5093
CHCHD4	4	0.00082515	0.0030563	0.674675	96	3	-1.4226	0.47282	0.62048	0.999978	13419	1	-1.4226
BEST4	4	0.00083116	0.003076	0.674675	98	3	-2.464	0.48193	0.62946	0.999978	13581	1	-2.464
PPIL4	4	0.00077801	0.0028827	0.674675	89	3	-1.106	0.65312	0.71146	0.999978	15470	1	-1.106
DBR1	4	0.0003537	0.0013392	0.674675	42	2	-0.19773	0.67596	0.72384	0.999978	15767	1	-0.19773
LARS1	4	0.00062639	0.0023338	0.674675	67	2	-2.1156	0.6989	0.73678	0.999978	16065	1	-2.1156
LSM11	4	0.00061645	0.0022984	0.674675	66	3	-3.8225	0.73221	0.75723	0.999978	16530	1	-3.8225
DGCR6L	3	0.00076036	0.0022009	0.674675	84	1	-0.23727	0.7647	0.76474	0.999978	17028	0	-0.23727
SLC6A5	4	0.00034196	0.0012882	0.674675	40	2	-3.2184	0.81915	0.82125	0.999978	17988	1	-3.2184
KIF18A	4	0.0008413	0.0031095	0.674675	100	3	-2.887	0.86286	0.86248	0.999978	18875	0	-2.887
GOT2	4	0.00060238	0.0022497	0.674675	64	2	-1.2805	0.88203	0.88166	0.999978	19305	0	-1.2805
ZNF131	4	0.00069517	0.002591	0.674675	79	3	-4.066	0.8867	0.88641	0.999978	19406	0	-4.066
ENSCSAG00000002735	4	0.000557	0.0020828	0.674675	60	3	-2.7025	0.8901	0.88982	0.999978	19481	0	-2.7025
KCNS1	4	0.00040142	0.0015128	0.674675	45	3	-1.8904	0.89545	0.89517	0.999978	19597	0	-1.8904
CAPN8	4	0.00068373	0.0025458	0.674675	78	3	-0.86587	0.89938	0.89907	0.999978	19684	0	-0.86587
APOL2	4	0.00049515	0.00186	0.674675	52	2	-0.29208	0.91264	0.91246	0.999978	19989	0	-0.29208
REV3L	4	0.00065977	0.0024559	0.674675	73	3	-5.2773	0.93913	0.93903	0.999978	20603	0	-5.2773
RPAP1	4	0.00045604	0.0017083	0.674675	49	3	-2.2497	0.97296	0.97288	0.999978	21380	0	-2.2497
C22H3orf52	4	0.00059055	0.0022054	0.674675	63	3	-4.239	0.97499	0.97491	0.999978	21434	0	-4.239
TIPRL	4	0.00066662	0.0024827	0.674675	76	3	-2.5505	0.97746	0.97742	0.999978	21491	0	-2.5505
MAX	4	0.0004451	0.0016716	0.674675	48	3	-4.2245	0.97996	0.97995	0.999978	21570	0	-4.2245
UBA3	4	0.00038335	0.0014493	0.674675	43	4	-2.6731	0.98239	0.98234	0.999978	21633	0	-2.6731
PSMG4	4	0.00060658	0.0022667	0.674675	65	4	-2.815	0.98872	0.9887	0.999978	21803	0	-2.815
ESS2	4	0.00062703	0.0023369	0.674675	68	4	-3.9965	0.99148	0.99144	0.999978	21887	0	-3.9965
ISCU	4	0.00076626	0.0028411	0.674675	86	4	-5.0241	0.99733	0.99732	0.999978	22031	0	-5.0241
multiKO_GTF2A2_LOC103237144_ENSCSAG00000018591	1	0.002317	0.0023024	0.674675	234	1	-4.1429	0.99768	0.9977	0.999978	22047	0	-4.1429
QARS1	4	0.00065977	0.0024559	0.674675	74	4	-5.2243	0.99822	0.99823	0.999978	22063	0	-5.2243
CAPZB	4	0.00079211	0.00294	0.674675	90	4	-3.6101	0.99879	0.99878	0.999978	22089	0	-3.6101
multiKO_LOC103240537_NCL_NCL	2	0.001194	0.0022859	0.674675	128	2	-5.6149	0.99881	0.99879	0.999978	22090	0	-5.6149
HIGD2A	2	0.0011456	0.0021915	0.674675	124	2	-5.9857	0.99885	0.99884	0.999978	22091	0	-5.9857
MED18	4	0.0005306	0.0019848	0.674675	57	4	-3.9238	0.99907	0.99907	0.999978	22094	0	-3.9238
LRTOMT	4	0.00083204	0.0030795	0.674675	99	4	-1.879	0.99917	0.99916	0.999978	22096	0	-1.879
PSPH	4	0.00083043	0.0030724	0.674675	97	4	-1.4648	0.99917	0.99916	0.999978	22097	0	-1.4648
MDC1	4	0.00081986	0.0030384	0.674675	94	4	-2.6083	0.99918	0.99917	0.999978	22098	0	-2.6083
SMC5	4	0.00080477	0.0029829	0.674675	93	4	-1.8735	0.9992	0.99918	0.999978	22099	0	-1.8735
PIM1	4	0.00079837	0.0029605	0.674675	92	4	-2.3635	0.9992	0.99919	0.999978	22100	0	-2.3635
MRPS14	4	0.00079412	0.0029467	0.674675	91	4	-1.6418	0.99921	0.9992	0.999978	22101	0	-1.6418
GNB1L	4	0.00077019	0.0028545	0.674675	87	4	-3.3522	0.99923	0.99923	0.999978	22102	0	-3.3522
TTC27	4	0.00074637	0.0027628	0.674675	83	4	-4.0756	0.99925	0.99925	0.999978	22103	0	-4.0756
MED27	4	0.00072624	0.0026957	0.674675	81	4	-2.2465	0.99927	0.99928	0.999978	22104	0	-2.2465
DDX51	4	0.00069858	0.0026031	0.674675	80	4	-1.6135	0.9993	0.99931	0.999978	22105	0	-1.6135
SNAPC1	4	0.00066749	0.0024863	0.674675	77	4	-2.2688	0.99933	0.99933	0.999978	22106	0	-2.2688
GJB5	4	0.00066086	0.0024608	0.674675	75	4	-4.2199	0.99934	0.99934	0.999978	22107	0	-4.2199
AARS2	4	0.00065071	0.002425	0.674675	70	4	-1.9453	0.99935	0.99935	0.999978	22108	0	-1.9453
IPO7	4	0.00054917	0.0020443	0.674675	59	4	-2.1292	0.99945	0.99945	0.999978	22109	0	-2.1292
KAT7	4	0.00052668	0.0019723	0.674675	56	4	-1.8225	0.99947	0.99948	0.999978	22110	0	-1.8225
CIAO1	4	0.00051417	0.001932	0.674675	55	4	-5.3568	0.99949	0.99949	0.999978	22111	0	-5.3568
RUVBL1	4	0.00048702	0.0018322	0.674675	51	4	-2.5299	0.99951	0.99952	0.999978	22113	0	-2.5299
WDR43	4	0.00048517	0.0018251	0.674675	50	4	-3.8211	0.99951	0.99952	0.999978	22114	0	-3.8211
CCT5	4	0.00041474	0.0015629	0.674675	47	4	-3.6223	0.99959	0.99959	0.999978	22116	0	-3.6223
WARS1	4	0.00040664	0.0015361	0.674675	46	4	-2.3077	0.99959	0.9996	0.999978	22117	0	-2.3077
BANF1	4	0.00034207	0.0012887	0.674675	41	4	-4.9449	0.99966	0.99967	0.999978	22118	0	-4.9449
FAM133B	4	0.00088144	0.0032648	0.686951	102	3	-4.0509	0.28901	0.44096	0.999978	9510	1	-4.0509
TSPAN10	4	0.00087228	0.0032299	0.686951	101	1	0.30958	0.43334	0.58179	0.999978	12585	2	0.30958
WDR59	4	0.00088745	0.0032903	0.686951	103	3	-2.7762	0.97346	0.97336	0.999978	21392	0	-2.7762
multiKO_LOC103237133_LOC103245763_MYL12B	1	0.0032603	0.0032196	0.686951	308	1	-6.7034	0.99674	0.99679	0.999978	22014	0	-6.7034
LOC103225576	4	0.00091942	0.0034066	0.698066	105	2	-1.3947	0.26428	0.41702	0.999978	9019	2	-1.3947
KIF17	4	0.00091653	0.0033963	0.698066	104	4	-1.3955	0.99908	0.99908	0.999978	22095	0	-1.3955
AHDC1	4	0.00093913	0.0034759	0.705741	106	3	-4.1621	0.46832	0.61608	0.999978	13328	1	-4.1621
BAD	4	0.00096655	0.0035708	0.711935	108	3	-1.1793	0.59336	0.68183	0.999978	14809	1	-1.1793
SKA1	4	0.00095573	0.0035403	0.711935	107	2	-2.9782	0.73977	0.7621	0.999978	16635	1	-2.9782
LIPI	8	0.00058562	0.0036477	0.713337	61	4	-0.87401	0.11619	0.30631	0.999978	5325	3	-0.87401
SLC36A3	4	0.0010236	0.0037712	0.713337	113	2	-1.3041	0.17687	0.33222	0.999978	7164	2	-1.3041
BRINP3	4	0.0010073	0.0037184	0.713337	111	3	-3.4459	0.6605	0.7154	0.999978	15571	1	-3.4459
TPBGL	4	0.0010014	0.0036938	0.713337	110	3	-2.4609	0.7627	0.77779	0.999978	16996	1	-2.4609
HIST1H3J	4	0.0010148	0.0037412	0.713337	112	3	-3.9869	0.97917	0.97916	0.999978	21551	0	-3.9869
MEAF6	4	0.00099871	0.0036844	0.713337	109	4	-3.4849	0.98957	0.98953	0.999978	21825	0	-3.4849
PAGE3	4	0.0010704	0.003947	0.715996	117	2	-2.0616	0.080962	0.18232	0.980948	3984	2	-2.0616
TCEA1	4	0.0010704	0.003947	0.715996	118	3	-4.1453	0.34859	0.49888	0.999978	10788	1	-4.1453
EHMT2	4	0.0010608	0.0039126	0.715996	116	1	-0.17845	0.61229	0.69095	0.999978	15005	1	-0.17845
TOMM40	4	0.0010607	0.0039126	0.715996	115	4	-1.7077	0.99668	0.99667	0.999978	22010	0	-1.7077
TP53RK	4	0.0010453	0.0038517	0.715996	114	4	-2.8182	0.99895	0.99895	0.999978	22093	0	-2.8182
NOL7	4	0.0012493	0.0045948	0.722856	135	1	0.92491	0.013536	0.044656	0.947234	998	3	0.92491
CFAP298	4	0.0013839	0.0050767	0.722856	150	3	-3.781	0.03346	0.09211	0.971672	2048	1	-3.781
ENDOV	4	0.0014378	0.0052646	0.722856	155	2	-0.39352	0.073334	0.16833	0.980948	3680	1	-0.39352
POLDIP3	4	0.00153	0.0056064	0.722856	164	3	-1.8148	0.13393	0.27478	0.993041	5965	1	-1.8148
DNLZ	4	0.0014829	0.0054261	0.722856	159	2	-0.73775	0.18292	0.33807	0.999978	7283	2	-0.73775
LOC103242593	4	0.001473	0.0053938	0.722856	157	3	-1.4604	0.22234	0.37648	0.999978	8138	1	-1.4604
CYRIA	4	0.0012964	0.0047532	0.722856	139	2	-0.5207	0.28119	0.4334	0.999978	9348	2	-0.5207
BMERB1	4	0.0011786	0.0043376	0.722856	127	2	-0.18898	0.29909	0.45072	0.999978	9726	1	-0.18898
KHDC4	4	0.0014849	0.0054337	0.722856	160	2	-0.020278	0.32301	0.4739	0.999978	10236	2	-0.020278
AGAP3	4	0.0011982	0.0044033	0.722856	129	3	-2.1389	0.36619	0.51609	0.999978	11165	1	-2.1389
LOC103239503	4	0.0011786	0.0043376	0.722856	126	2	-0.33388	0.36857	0.51843	0.999978	11218	1	-0.33388
LOC103242566	4	0.0014277	0.0052274	0.722856	154	3	-2.0894	0.41186	0.56074	0.999978	12167	1	-2.0894
MBTPS2	4	0.0011334	0.0041756	0.722856	123	3	-1.9149	0.44263	0.59086	0.999978	12785	1	-1.9149
PRAC2	4	0.0015791	0.0057813	0.722856	174	3	-0.50786	0.48357	0.63103	0.999978	13611	1	-0.50786
LSM7	4	0.0013839	0.0050767	0.722856	151	3	-3.3053	0.49398	0.63904	0.999978	13795	1	-3.3053
PPP6R3	4	0.0015604	0.0057173	0.722856	170	3	-1.8695	0.60799	0.68885	0.999978	14967	1	-1.8695
NUDC	4	0.001216	0.0044718	0.722856	131	3	-4.0011	0.61263	0.69112	0.999978	15011	1	-4.0011
FBXO47	4	0.001216	0.0044718	0.722856	130	2	-2.0586	0.63732	0.70337	0.999978	15293	1	-2.0586
SPINDOC	4	0.0013476	0.0049375	0.722856	146	3	-1.8964	0.6475	0.70857	0.999978	15402	1	-1.8964
OXGR1	4	0.0011079	0.0040862	0.722856	121	2	-0.83818	0.68293	0.72775	0.999978	15859	1	-0.83818
ACTR6	4	0.0015279	0.0055979	0.722856	163	3	-2.5251	0.68374	0.72824	0.999978	15874	1	-2.5251
TMEM30A	4	0.0013227	0.0048503	0.722856	141	3	-3.446	0.73252	0.75743	0.999978	16532	1	-3.446
NSD1	4	0.0011691	0.0043049	0.722856	125	3	-3.029	0.74265	0.76404	0.999978	16680	1	-3.029
NEK6	4	0.0015589	0.0057133	0.722856	169	2	-1.8989	0.77149	0.78402	0.999978	17129	1	-1.8989
CGRRF1	4	0.0013823	0.0050717	0.722856	149	3	-1.9271	0.79556	0.80201	0.999978	17534	1	-1.9271
RTEL1	4	0.001532	0.0056144	0.722856	165	2	-0.77193	0.80908	0.81283	0.999978	17788	1	-0.77193
SLC2A12	4	0.001324	0.0048557	0.722856	142	3	-1.8782	0.82132	0.82311	0.999978	18030	1	-1.8782
GPAA1	4	0.0011078	0.0040857	0.722856	120	3	-3.432	0.83023	0.83091	0.999978	18200	1	-3.432
ENSCSAG00000002038	4	0.001216	0.0044718	0.722856	132	3	-2.6802	0.87682	0.87651	0.999978	19202	0	-2.6802
SOX2	4	0.0013907	0.0050981	0.722856	152	1	-0.33118	0.88436	0.88403	0.999978	19354	0	-0.33118
DOLK	4	0.0015467	0.0056623	0.722856	168	3	-2.1451	0.94021	0.94011	0.999978	20624	0	-2.1451
TUBE1	4	0.00109	0.0040182	0.722856	119	3	-2.3194	0.94179	0.94167	0.999978	20662	0	-2.3194
EFNB3	4	0.0013282	0.0048677	0.722856	144	3	-3.5335	0.94892	0.94884	0.999978	20832	0	-3.5335
XRCC6	4	0.0013695	0.0050203	0.722856	148	3	-3.7317	0.97156	0.9715	0.999978	21346	0	-3.7317
multiKO_ENSCSAG00000001451_ENSCSAG00000001452	4	0.0015695	0.0057509	0.722856	171	4	-2.0661	0.98973	0.98967	0.999978	21833	0	-2.0661
NDUFAB1	4	0.001504	0.0055173	0.722856	161	4	-4.0785	0.99038	0.9903	0.999978	21856	0	-4.0785
ISG20L2	2	0.0027843	0.0053777	0.722856	280	2	-5.0615	0.99722	0.99717	0.999978	22025	0	-5.0615
ALG2	4	0.0012494	0.0045953	0.722856	136	4	-3.7377	0.99805	0.99806	0.999978	22059	0	-3.7377
LOC103235640	4	0.0015762	0.0057723	0.722856	173	4	-1.3945	0.99842	0.99844	0.999978	22073	0	-1.3945
CCND1	4	0.0015712	0.0057553	0.722856	172	4	-2.7209	0.99843	0.99844	0.999978	22074	0	-2.7209
GEMIN4	4	0.0015376	0.005635	0.722856	167	4	-1.7132	0.99846	0.99848	0.999978	22075	0	-1.7132
UFD1	4	0.0015323	0.0056149	0.722856	166	4	-1.3759	0.99847	0.99848	0.999978	22076	0	-1.3759
RCC1L	4	0.0015275	0.0055965	0.722856	162	4	-1.3487	0.99847	0.99849	0.999978	22077	0	-1.3487
GPR135	4	0.001482	0.0054252	0.722856	158	4	-1.0702	0.99852	0.99853	0.999978	22078	0	-1.0702
ZNF592	4	0.0014449	0.0052874	0.722856	156	4	-1.3526	0.99856	0.99857	0.999978	22079	0	-1.3526
RAD51	4	0.0014085	0.0051545	0.722856	153	4	-3.6074	0.99859	0.9986	0.999978	22080	0	-3.6074
POLR1H	4	0.0013546	0.0049653	0.722856	147	4	-2.9428	0.99865	0.99865	0.999978	22081	0	-2.9428
PKDREJ	4	0.0013395	0.0049075	0.722856	145	4	-1.4925	0.99866	0.99867	0.999978	22082	0	-1.4925
NAPA	4	0.0013274	0.0048655	0.722856	143	4	-2.5124	0.99867	0.99868	0.999978	22083	0	-2.5124
MGAT4B	4	0.0013177	0.0048328	0.722856	140	4	-2.526	0.99868	0.99869	0.999978	22084	0	-2.526
RGS11	4	0.0012955	0.0047501	0.722856	138	4	-1.9542	0.9987	0.99871	0.999978	22085	0	-1.9542
ZC2HC1B	4	0.0012494	0.0045953	0.722856	137	4	-4.1564	0.99875	0.99875	0.999978	22086	0	-4.1564
TAF1C	4	0.0012398	0.0045631	0.722856	134	4	-1.8651	0.99876	0.99876	0.999978	22087	0	-1.8651
TMEM256	4	0.0012323	0.0045322	0.722856	133	4	-1.0912	0.99877	0.99876	0.999978	22088	0	-1.0912
TTK	4	0.0011288	0.004162	0.722856	122	4	-2.0456	0.99887	0.99886	0.999978	22092	0	-2.0456
PFDN2	4	0.0016081	0.0058828	0.72811	175	3	-3.6401	0.34259	0.493	0.999978	10665	1	-3.6401
SMTNL2	4	0.0016104	0.0058891	0.72811	176	4	-1.6415	0.99839	0.9984	0.999978	22072	0	-1.6415
GMPS	4	0.0016733	0.0060967	0.728835	182	2	-2.5719	0.3431	0.49351	0.999978	10676	1	-2.5719
PSMB4	4	0.0016806	0.0061262	0.728835	183	3	-2.677	0.40548	0.55455	0.999978	12018	1	-2.677
RFC4	4	0.0016609	0.0060551	0.728835	180	3	-2.5218	0.8527	0.85227	0.999978	18666	0	-2.5218
EIF2B2	4	0.0016323	0.0059643	0.728835	178	3	-1.5712	0.86209	0.86172	0.999978	18860	0	-1.5712
ACIN1	4	0.0016518	0.006026	0.728835	179	3	-2.3352	0.94244	0.94229	0.999978	20681	0	-2.3352
CHCHD5	4	0.0016696	0.0060842	0.728835	181	4	-3.1676	0.98623	0.98617	0.999978	21741	0	-3.1676
MRPS25	4	0.0016914	0.0061584	0.728835	184	4	-3.3904	0.99831	0.99831	0.999978	22070	0	-3.3904
ZCCHC10	4	0.0016274	0.0059508	0.728835	177	4	-1.529	0.99837	0.99838	0.999978	22071	0	-1.529
AIG1	4	0.0017204	0.0062636	0.729482	185	1	0.30499	0.17476	0.33016	0.999978	7115	2	0.30499
PIAS2	4	0.0017675	0.0064336	0.729482	190	2	-0.31258	0.76324	0.77816	0.999978	17009	1	-0.31258
GTF2IRD1	4	0.0017518	0.0063723	0.729482	188	2	-2.9194	0.85036	0.84992	0.999978	18612	1	-2.9194
MED7	4	0.0017843	0.0064935	0.729482	194	4	-3.2046	0.99822	0.99823	0.999978	22062	0	-3.2046
C4H5orf51	4	0.0017843	0.0064935	0.729482	193	4	-2.476	0.99822	0.99823	0.999978	22064	0	-2.476
CDC5L	4	0.0017773	0.0064676	0.729482	192	4	-1.9759	0.99822	0.99823	0.999978	22065	0	-1.9759
RHEB	4	0.0017743	0.0064564	0.729482	191	4	-1.5227	0.99823	0.99824	0.999978	22066	0	-1.5227
PIAS1	4	0.0017534	0.0063781	0.729482	189	4	-2.1942	0.99825	0.99825	0.999978	22067	0	-2.1942
EIF3L	4	0.0017421	0.0063401	0.729482	187	4	-1.1907	0.99826	0.99826	0.999978	22068	0	-1.1907
DHRS2	4	0.0017346	0.0063141	0.729482	186	4	-0.93051	0.99827	0.99827	0.999978	22069	0	-0.93051
LOC103239448	4	0.0018382	0.0066765	0.731472	197	2	-0.93972	0.26214	0.41493	0.999978	8989	1	-0.93972
FMOD	4	0.0018382	0.0066765	0.731472	198	2	-0.80873	0.8712	0.87084	0.999978	19069	0	-0.80873
LOC103218110	4	0.0018222	0.0066206	0.731472	196	4	-3.4901	0.98265	0.98262	0.999978	21642	0	-3.4901
GAPDH	3	0.0023728	0.0066389	0.731472	237	3	-4.8023	0.99763	0.99765	0.999978	22045	0	-4.8023
RGS21	4	0.0018005	0.0065472	0.731472	195	4	-1.1306	0.9982	0.99821	0.999978	22061	0	-1.1306
EIF3G	4	0.0018457	0.0067109	0.731625	199	4	-1.7439	0.99815	0.99816	0.999978	22060	0	-1.7439
RPL31	4	0.001869	0.006795	0.733567	201	3	-5.0097	0.97195	0.97188	0.999978	21358	0	-5.0097
GRWD1	4	0.001869	0.006795	0.733567	200	4	-3.0416	0.9978	0.99782	0.999978	22052	0	-3.0416
WDR55	4	0.0018841	0.0068487	0.735773	202	3	-4.1525	0.91808	0.91788	0.999978	20139	0	-4.1525
ENSCSAG00000003560	4	0.0019089	0.0069369	0.736818	204	4	-1.9504	0.98753	0.98751	0.999978	21776	0	-1.9504
TBCB	4	0.0019143	0.0069583	0.736818	205	4	-2.0182	0.98767	0.98765	0.999978	21778	0	-2.0182
CMPK2	4	0.0019031	0.0069172	0.736818	203	4	-2.7237	0.99207	0.99203	0.999978	21903	0	-2.7237
CAVIN1	4	0.0019559	0.0071051	0.738228	207	2	-0.35822	0.41765	0.56641	0.999978	12280	2	-0.35822
PPM1D	4	0.0019363	0.0070313	0.738228	206	3	-3.0355	0.84033	0.84016	0.999978	18396	1	-3.0355
ENSCSAG00000003513	3	0.0025448	0.0070935	0.738228	255	3	-0.71747	0.97165	0.97177	0.999978	21348	0	-0.71747
multiKO_TCEAL5_TCEAL6	1	0.0071338	0.007085	0.738228	615	1	-6.4001	0.99287	0.99284	0.999978	21925	0	-6.4001
DOCK7	4	0.0020363	0.0073874	0.743845	211	2	-1.0613	0.14803	0.29811	0.997941	6456	2	-1.0613
LOC103214474	4	0.002003	0.0072836	0.743845	209	2	-0.3601	0.36758	0.51746	0.999978	11193	1	-0.3601
BAZ1B	4	0.0020097	0.0073082	0.743845	210	3	-2.3337	0.59906	0.68455	0.999978	14866	1	-2.3337
ISOC2	4	0.0020501	0.0074361	0.743845	214	2	-0.97748	0.97892	0.9789	0.999978	21542	0	-0.97748
multiKO_DNAJA2_LOC103214640	1	0.0074227	0.0073605	0.743845	640	1	-6.3812	0.99258	0.99254	0.999978	21915	0	-6.3812
ATP6V0D1	4	0.0020575	0.0074616	0.743845	215	4	-1.4116	0.99794	0.99795	0.999978	22055	0	-1.4116
NEPRO	4	0.002047	0.0074267	0.743845	213	4	-1.1051	0.99795	0.99796	0.999978	22056	0	-1.1051
SAMD3	4	0.0020427	0.007412	0.743845	212	4	-0.98083	0.99796	0.99797	0.999978	22057	0	-0.98083
GPR119	4	0.0019944	0.00725	0.743845	208	4	-4.7971	0.99801	0.99801	0.999978	22058	0	-4.7971
MORN4	4	0.0021094	0.0076469	0.75184	218	2	-0.94507	0.69547	0.73483	0.999978	16029	1	-0.94507
NO_SITE_79	4	0.0021044	0.0076316	0.75184	217	3	-1.3368	0.95526	0.95512	0.999978	20973	0	-1.3368
C7H4orf54	4	0.0020972	0.0076066	0.75184	216	4	-2	0.98319	0.98316	0.999978	21657	0	-2
TTPA	4	0.0021169	0.0076777	0.75184	219	4	-1.3758	0.99788	0.99789	0.999978	22054	0	-1.3758
LOC103239523	4	0.0021914	0.0079296	0.756423	225	2	-2.134	0.064819	0.15241	0.980948	3330	2	-2.134
CLEC2A	4	0.0021914	0.0079296	0.756423	223	1	0.39693	0.28695	0.43897	0.999978	9462	2	0.39693
LOC103231036	4	0.0021555	0.0078057	0.756423	221	3	-1.9313	0.5106	0.64562	0.999978	13959	1	-1.9313
ENSCSAG00000018583	4	0.0021914	0.0079296	0.756423	224	3	-2.035	0.80111	0.80638	0.999978	17631	1	-2.035
ADCY4	4	0.002143	0.0077694	0.756423	220	3	-1.8929	0.91345	0.91325	0.999978	20014	0	-1.8929
HIRA	4	0.0021828	0.007905	0.756423	222	4	-2.1036	0.99782	0.99783	0.999978	22053	0	-2.1036
RTF1	4	0.0022154	0.0080168	0.758209	227	3	-3.5769	0.96643	0.96631	0.999978	21219	0	-3.5769
HCLS1	4	0.0022099	0.0079949	0.758209	226	4	-1.2115	0.99779	0.99781	0.999978	22051	0	-1.2115
PLK2	4	0.0022272	0.0080629	0.759322	228	4	-1.103	0.99777	0.99779	0.999978	22050	0	-1.103
TTC1	4	0.0024504	0.0088271	0.760641	247	3	-1.4209	0.026083	0.077292	0.957372	1726	1	-1.4209
SNX24	4	0.002594	0.0093142	0.760641	263	3	-1.8586	0.11213	0.23765	0.987334	5177	1	-1.8586
LRRC7	4	0.0025681	0.0092324	0.760641	259	1	0.3371	0.26446	0.4172	0.999978	9026	2	0.3371
NARS2	4	0.0023908	0.0086253	0.760641	240	3	-1.7941	0.27341	0.4259	0.999978	9215	1	-1.7941
MRPL49	4	0.0025645	0.0092216	0.760641	257	3	-1.4173	0.49271	0.63855	0.999978	13782	1	-1.4173
DCAF13	4	0.0025075	0.0090136	0.760641	249	3	-1.9049	0.64193	0.70576	0.999978	15340	1	-1.9049
CIB4	4	0.0024504	0.0088271	0.760641	248	3	-1.9926	0.67699	0.7244	0.999978	15781	1	-1.9926
C25H1orf74	4	0.0024004	0.0086553	0.760641	241	3	-1.8011	0.77969	0.78989	0.999978	17253	1	-1.8011
PPWD1	4	0.0025866	0.0092905	0.760641	260	3	-2.1615	0.79715	0.80324	0.999978	17559	1	-2.1615
ZNF76	4	0.0023798	0.0085837	0.760641	238	2	-0.37227	0.84588	0.84556	0.999978	18513	1	-0.37227
TRAPPC4	4	0.002557	0.0091948	0.760641	256	3	-3.1712	0.9215	0.92127	0.999978	20214	0	-3.1712
NO_SITE_40	4	0.002521	0.0090592	0.760641	250	2	-0.5112	0.92266	0.92246	0.999978	20235	0	-0.5112
ARHGEF16	4	0.0022856	0.0082526	0.760641	231	3	-0.8845	0.93439	0.93421	0.999978	20503	0	-0.8845
DNAJC8	3	0.0032333	0.0089546	0.760641	306	2	-1.9074	0.93544	0.93563	0.999978	20527	0	-1.9074
NCK2	4	0.0022644	0.0081851	0.760641	230	3	-2.3119	0.97898	0.97897	0.999978	21544	0	-2.3119
STARD4	4	0.0022619	0.0081777	0.760641	229	4	-1.5755	0.98959	0.98954	0.999978	21826	0	-1.5755
ADA2	4	0.0024148	0.0087098	0.760641	243	4	-2.2594	0.99009	0.99002	0.999978	21848	0	-2.2594
multiKO_APOOL_LOC103243265	1	0.0090853	0.0090315	0.760641	763	1	-4.4051	0.99091	0.99089	0.999978	21866	0	-4.4051
multiKO_LOC103227869_LOC103232897_RPS20_ENSCSAG00000014597	1	0.0088141	0.0087626	0.760641	741	1	-6.3031	0.99119	0.99117	0.999978	21875	0	-6.3031
multiKO_LOC103237662_LOC103247118_ENSCSAG00000002898	1	0.0082481	0.0082012	0.760641	692	1	-3.9515	0.99175	0.99173	0.999978	21898	0	-3.9515
TRIAP1	4	0.0023365	0.0084284	0.760641	236	4	-1.6826	0.99672	0.99671	0.999978	22013	0	-1.6826
CEP104	4	0.0025893	0.0092968	0.760641	262	4	-1.2686	0.99741	0.99742	0.999978	22033	0	-1.2686
SRXN1	4	0.0025879	0.0092928	0.760641	261	4	-1.352	0.99741	0.99742	0.999978	22034	0	-1.352
ARIH1	4	0.0025677	0.0092306	0.760641	258	4	-2.605	0.99743	0.99744	0.999978	22035	0	-2.605
RNF111	4	0.0025406	0.0091451	0.760641	254	4	-1.8777	0.99746	0.99747	0.999978	22036	0	-1.8777
RPL29	4	0.002538	0.0091349	0.760641	253	4	-1.3246	0.99746	0.99747	0.999978	22037	0	-1.3246
EFL1	4	0.0025239	0.0090727	0.760641	251	4	-1.2658	0.99748	0.99748	0.999978	22038	0	-1.2658
ZNF558	4	0.0025239	0.0090727	0.760641	252	4	-1.799	0.99748	0.99748	0.999978	22039	0	-1.799
LOC103226962	4	0.0024361	0.0087761	0.760641	246	4	-1.3667	0.99756	0.99756	0.999978	22040	0	-1.3667
DENND2B	4	0.002433	0.0087626	0.760641	245	4	-1.2482	0.99757	0.99757	0.999978	22041	0	-1.2482
STK19B	4	0.0024167	0.0087165	0.760641	244	4	-1.2143	0.99758	0.99758	0.999978	22042	0	-1.2143
SERPINF2	4	0.0024077	0.0086794	0.760641	242	4	-0.86399	0.99759	0.99759	0.999978	22043	0	-0.86399
LOC103227282	4	0.0023848	0.0086045	0.760641	239	4	-0.88515	0.99762	0.99762	0.999978	22044	0	-0.88515
RFC3	4	0.0023318	0.0084132	0.760641	235	4	-2.9722	0.99767	0.99768	0.999978	22046	0	-2.9722
BSDC1	4	0.0022952	0.0082839	0.760641	233	4	-1.8444	0.9977	0.99772	0.999978	22048	0	-1.8444
RPP25L	4	0.0022903	0.0082687	0.760641	232	4	-1.1842	0.99771	0.99772	0.999978	22049	0	-1.1842
NOL6	4	0.002666	0.0095558	0.761456	266	2	-2.7215	0.40145	0.55064	0.999978	11921	1	-2.7215
PRKAG2	4	0.0026622	0.0095424	0.761456	265	3	-1.408	0.60812	0.68892	0.999978	14968	1	-1.408
LOC103247396	4	0.0026523	0.0095151	0.761456	264	3	-2.2013	0.6294	0.69943	0.999978	15206	1	-2.2013
KLRD1	4	0.0027316	0.0097885	0.761456	274	3	-1.8192	0.65149	0.71063	0.999978	15457	1	-1.8192
DDX5	4	0.0027373	0.0098059	0.761456	277	3	-2.744	0.8734	0.87306	0.999978	19130	0	-2.744
NR4A3	4	0.0026936	0.009648	0.761456	270	3	-1.6463	0.90657	0.90631	0.999978	19857	0	-1.6463
RHO	4	0.0027093	0.0096999	0.761456	272	3	-0.87315	0.97147	0.97141	0.999978	21341	0	-0.87315
multiKO_LOC103240144_LOC103240230_ENSCSAG00000017254	1	0.0096926	0.0096256	0.761456	807	1	-4.742	0.99031	0.9903	0.999978	21854	0	-4.742
XRCC3	4	0.0027347	0.0097943	0.761456	275	4	-1.539	0.9908	0.99074	0.999978	21862	0	-1.539
PTCD1	4	0.0026936	0.009648	0.761456	269	4	-2.4394	0.99157	0.99151	0.999978	21891	0	-2.4394
VRK1	4	0.0027172	0.0097312	0.761456	273	4	-1.1492	0.99728	0.99729	0.999978	22026	0	-1.1492
VPS37B	4	0.0027043	0.0096842	0.761456	271	4	-1.2517	0.9973	0.9973	0.999978	22027	0	-1.2517
COPS5	4	0.002682	0.0096028	0.761456	267	4	-2.4469	0.99732	0.99732	0.999978	22029	0	-2.4469
ZMAT2	4	0.002682	0.0096028	0.761456	268	4	-2.366	0.99732	0.99732	0.999978	22030	0	-2.366
ZMYM2	4	0.0027463	0.0098444	0.761566	278	3	-2.4446	0.1451	0.29339	0.997692	6343	1	-2.4446
FBXO3	4	0.0027564	0.0098762	0.761566	279	2	-1.249	0.30331	0.45481	0.999978	9813	2	-1.249
CCN2	4	0.0027852	0.009971	0.766209	281	4	-1.5803	0.99721	0.99722	0.999978	22024	0	-1.5803
RAB3GAP2	4	0.002827	0.010125	0.775343	282	3	-1.0147	0.44952	0.59768	0.999978	12919	1	-1.0147
WDR70	4	0.0029042	0.010388	0.788616	284	2	-2.0484	0.20124	0.3559	0.999978	7679	1	-2.0484
N4BP2L1	4	0.0029042	0.010388	0.788616	283	2	-1.8537	0.86851	0.86811	0.999978	19015	0	-1.8537
PAGE4	4	0.0029154	0.010434	0.788616	285	3	-2.1157	0.86973	0.86933	0.999978	19037	0	-2.1157
multiKO_EP400_LOC103239433	1	0.010524	0.010441	0.788616	879	1	-6.2098	0.98948	0.9895	0.999978	21820	0	-6.2098
CHODL	4	0.0030858	0.011027	0.790065	296	1	1.1979	0.01209	0.040246	0.947234	902	3	1.1979
multiKO_GGPS1_LOC103227760	3	0.0039214	0.010835	0.790065	362	1	0.75326	0.11035	0.20273	0.98177	5119	2	0.75326
DPH3	4	0.0030662	0.010968	0.790065	294	3	-3.2567	0.15761	0.31343	0.999978	6761	1	-3.2567
CNTLN	4	0.0030387	0.010865	0.790065	291	1	0.38098	0.22062	0.3748	0.999978	8101	2	0.38098
ZNF37A	4	0.0029446	0.010538	0.790065	286	3	-1.1095	0.30298	0.4545	0.999978	9806	1	-1.1095
LOC103247405	4	0.0031195	0.011152	0.790065	298	3	-2.3594	0.63648	0.70295	0.999978	15280	1	-2.3594
SLC43A2	4	0.0031564	0.011279	0.790065	301	2	-0.83204	0.65831	0.71423	0.999978	15543	1	-0.83204
SEM1	4	0.003168	0.011317	0.790065	303	2	-2.1041	0.75934	0.77534	0.999978	16941	1	-2.1041
SARS1	3	0.0039214	0.010835	0.790065	361	1	-0.097033	0.79946	0.79938	0.999978	17605	0	-0.097033
CCN4	4	0.0031127	0.011126	0.790065	297	3	-1.6313	0.862	0.86163	0.999978	18856	0	-1.6313
MED8	4	0.0031521	0.011263	0.790065	299	3	-2.4372	0.96058	0.96047	0.999978	21091	0	-2.4372
multiKO_LOC103221232_TXN_ENSCSAG00000011770_ENSCSAG00000018885	1	0.011332	0.011239	0.790065	934	1	-6.1774	0.98867	0.98871	0.999978	21802	0	-6.1774
multiKO_LOC103248199_LOC103248201_ENSCSAG00000003583	1	0.011231	0.011144	0.790065	930	1	-3.1064	0.98877	0.98881	0.999978	21804	0	-3.1064
SRP14	2	0.0057155	0.010959	0.790065	509	2	-4.1582	0.99428	0.99422	0.999978	21949	0	-4.1582
ENSCSAG00000019753	3	0.0039417	0.010883	0.790065	365	3	-1.8711	0.99606	0.99616	0.999978	21992	0	-1.8711
MEIOC	4	0.0031544	0.01127	0.790065	300	4	-1.9576	0.99618	0.9962	0.999978	21996	0	-1.9576
HNRNPH1	4	0.0030662	0.010968	0.790065	295	4	-4.7835	0.99638	0.99638	0.999978	22004	0	-4.7835
TCEA3	4	0.0031677	0.011316	0.790065	302	4	-1.0848	0.99683	0.99683	0.999978	22017	0	-1.0848
PHLDB3	4	0.0030565	0.010933	0.790065	293	4	-1.1072	0.99694	0.99694	0.999978	22018	0	-1.1072
NFASC	4	0.0030537	0.010923	0.790065	292	4	-1.708	0.99695	0.99694	0.999978	22019	0	-1.708
PRIM1	4	0.0030016	0.010729	0.790065	290	4	-3.8708	0.997	0.99699	0.999978	22020	0	-3.8708
MCM6	4	0.0030016	0.010729	0.790065	289	4	-2.1444	0.997	0.99699	0.999978	22021	0	-2.1444
MCRS1	4	0.0029959	0.010707	0.790065	288	4	-1.4093	0.997	0.997	0.999978	22022	0	-1.4093
MAPK8	4	0.0029515	0.010561	0.790065	287	4	-2.1619	0.99705	0.99704	0.999978	22023	0	-2.1619
RPS28	4	0.003283	0.011713	0.792423	311	3	-2.7389	0.022796	0.070529	0.957372	1570	1	-2.7389
BCL2L12	4	0.0032921	0.01174	0.792423	314	2	-2.9062	0.13075	0.26936	0.99205	5849	1	-2.9062
KLRK1	4	0.003274	0.011685	0.792423	310	2	-0.0899	0.14719	0.29673	0.997692	6424	2	-0.0899
ISOC1	4	0.0032921	0.01174	0.792423	313	2	-1.4078	0.27134	0.42385	0.999978	9176	2	-1.4078
CTCF	3	0.0041497	0.01145	0.792423	383	2	-5.3795	0.45073	0.53251	0.999978	12947	1	-5.3795
FOXC1	4	0.003227	0.011516	0.792423	305	2	-0.75294	0.59116	0.68075	0.999978	14780	1	-0.75294
multiKO_LOC103245787_OIP5	5	0.0027362	0.011748	0.792423	276	4	-2.1458	0.75538	0.80918	0.999978	16868	1	-2.1458
MED25	4	0.0033211	0.011852	0.792423	318	3	-1.1113	0.91936	0.91914	0.999978	20163	0	-1.1113
KAT5	4	0.003283	0.011713	0.792423	312	3	-4.7535	0.93102	0.93079	0.999978	20427	0	-4.7535
NKX3-2	4	0.0032921	0.01174	0.792423	315	2	-1.5025	0.97045	0.97037	0.999978	21319	0	-1.5025
ANGPTL6	4	0.0031919	0.011397	0.792423	304	4	-1.7011	0.99185	0.99182	0.999978	21899	0	-1.7011
TTF2	4	0.0033121	0.011818	0.792423	316	4	-2.0229	0.99669	0.99668	0.999978	22011	0	-2.0229
ZPR1	4	0.0033121	0.011818	0.792423	317	4	-2.6063	0.99669	0.99668	0.999978	22012	0	-2.6063
ZC3H4	4	0.0032603	0.011639	0.792423	307	4	-1.2074	0.99674	0.99674	0.999978	22015	0	-1.2074
STAG1	4	0.0033556	0.011978	0.798416	319	4	-1.2168	0.99664	0.99664	0.999978	22009	0	-1.2168
PPP4R2	4	0.0033916	0.012103	0.800133	320	1	0.21921	0.098859	0.21434	0.983815	4692	2	0.21921
KDSR	4	0.0033939	0.012112	0.800133	322	2	-1.7173	0.27148	0.42399	0.999978	9179	1	-1.7173
HUWE1	4	0.0033939	0.012112	0.800133	321	3	-1.7713	0.79128	0.79863	0.999978	17457	1	-1.7713
KERA	4	0.0034622	0.012356	0.808011	325	1	0.36911	0.35071	0.50096	0.999978	10835	2	0.36911
EIF4H	4	0.0034684	0.012377	0.808011	326	3	-1.7819	0.67719	0.72451	0.999978	15783	1	-1.7819
NTS	4	0.0034458	0.012295	0.808011	323	3	-1.4093	0.96817	0.96806	0.999978	21267	0	-1.4093
POLR2C	4	0.0034483	0.012313	0.808011	324	4	-3.1024	0.99655	0.99654	0.999978	22008	0	-3.1024
AURKB	4	0.003483	0.012424	0.808663	327	4	-2.8379	0.99652	0.99651	0.999978	22007	0	-2.8379
SRRT	4	0.0037567	0.013388	0.809514	349	3	-1.8486	0.12727	0.26346	0.990243	5733	1	-1.8486
MINDY1	4	0.0035798	0.012751	0.809514	333	1	0.3012	0.13541	0.27723	0.993683	6010	2	0.3012
RRP1B	4	0.0036323	0.01296	0.809514	336	3	-2.0725	0.16439	0.32002	0.999978	6904	1	-2.0725
TTC9C	4	0.0035204	0.012551	0.809514	329	2	-1.4161	0.18565	0.34073	0.999978	7336	2	-1.4161
BARX2	4	0.0035787	0.012748	0.809514	331	2	-1.1692	0.40291	0.55207	0.999978	11956	2	-1.1692
HOXA9	4	0.0036897	0.013164	0.809514	338	2	-2.6839	0.47832	0.62588	0.999978	13515	2	-2.6839
KPTN	4	0.0035887	0.012784	0.809514	334	2	-1.3514	0.59151	0.68092	0.999978	14782	1	-1.3514
ISY1	4	0.0037444	0.013343	0.809514	346	3	-1.2703	0.70786	0.74211	0.999978	16184	1	-1.2703
NBL1	4	0.0036693	0.013089	0.809514	337	3	-1.6101	0.7851	0.79392	0.999978	17357	1	-1.6101
LOC103232935	4	0.0037444	0.013343	0.809514	345	1	-0.072691	0.83234	0.83282	0.999978	18236	1	-0.072691
CLMP	4	0.0037444	0.013343	0.809514	347	2	-0.8762	0.89426	0.89396	0.999978	19563	0	-0.8762
GFER	4	0.0037527	0.013375	0.809514	348	3	-1.4671	0.90052	0.90018	0.999978	19710	0	-1.4671
BIN1	4	0.0035798	0.012751	0.809514	332	3	-1.0596	0.90486	0.90456	0.999978	19806	0	-1.0596
ABCB7	4	0.0036157	0.012893	0.809514	335	3	-2.1053	0.92351	0.92333	0.999978	20256	0	-2.1053
LOC103247732	3	0.0047503	0.013107	0.809514	437	3	-1.7864	0.96459	0.96477	0.999978	21180	0	-1.7864
NSA2	1	0.013389	0.013273	0.809514	1087	1	-2.0883	0.98661	0.98663	0.999978	21748	0	-2.0883
multiKO_TMEM14B_TMEM14C	1	0.012587	0.012492	0.809514	1034	1	-2.417	0.98741	0.98743	0.999978	21767	0	-2.417
UPF1	3	0.0045846	0.012688	0.809514	424	3	-3.6473	0.99542	0.99554	0.999978	21974	0	-3.6473
SCAP	4	0.0037436	0.01334	0.809514	344	4	-1.3942	0.99626	0.99627	0.999978	21998	0	-1.3942
FOSL1	4	0.0037407	0.013333	0.809514	343	4	-1.5085	0.99626	0.99627	0.999978	21999	0	-1.5085
EIF4A3	4	0.0037386	0.013327	0.809514	342	4	-1.9621	0.99626	0.99627	0.999978	22000	0	-1.9621
LOC103221029	4	0.0037251	0.01328	0.809514	340	4	-1.7658	0.99627	0.99628	0.999978	22001	0	-1.7658
EMG1	4	0.0037251	0.01328	0.809514	339	4	-2.4748	0.99627	0.99628	0.999978	22002	0	-2.4748
TBCC	4	0.0037251	0.01328	0.809514	341	4	-1.678	0.99627	0.99628	0.999978	22003	0	-1.678
TEX10	4	0.0035371	0.012607	0.809514	330	4	-1.9574	0.99646	0.99646	0.999978	22005	0	-1.9574
SDF4	4	0.0035169	0.012543	0.809514	328	4	-0.94961	0.99648	0.99647	0.999978	22006	0	-0.94961
HSPH1	4	0.0037737	0.01344	0.810465	350	4	-0.84859	0.99623	0.99624	0.999978	21997	0	-0.84859
SND1	4	0.0038162	0.013596	0.810894	353	2	-1.0592	0.15056	0.30224	0.999978	6529	2	-1.0592
CRP	4	0.003862	0.013759	0.810894	357	2	0.0051702	0.26186	0.41467	0.999978	8985	2	0.0051702
C28H7orf26	4	0.0038681	0.013777	0.810894	359	2	-2.5675	0.44457	0.59278	0.999978	12825	2	-2.5675
IQCE	4	0.0038283	0.013636	0.810894	354	2	-0.98515	0.54645	0.66065	0.999978	14295	1	-0.98515
PPFIA3	4	0.003862	0.013759	0.810894	356	2	-0.66808	0.63201	0.70073	0.999978	15226	1	-0.66808
LOC103219990	4	0.0038007	0.013547	0.810894	352	2	-1.4033	0.86424	0.86387	0.999978	18906	0	-1.4033
multiKO_LOC103218574_ELOB	2	0.0071446	0.013652	0.810894	620	2	-3.5793	0.91348	0.9136	0.999978	20017	0	-3.5793
KIF21A	4	0.0038681	0.013777	0.810894	358	3	-3.1005	0.95352	0.95337	0.999978	20934	0	-3.1005
RAB5B	4	0.0038536	0.013727	0.810894	355	4	-0.93407	0.99615	0.99616	0.999978	21995	0	-0.93407
ARHGEF33	4	0.0045195	0.015995	0.814686	414	3	-1.975	0.020755	0.066163	0.954779	1488	1	-1.975
MPZL3	4	0.0045202	0.015999	0.814686	417	1	0.16263	0.036904	0.098959	0.979468	2176	2	0.16263
SMIM10	4	0.0041677	0.014769	0.814686	386	1	0.21409	0.05498	0.13387	0.980948	2932	2	0.21409
PLEKHA5	4	0.0040971	0.014542	0.814686	378	3	-0.97735	0.064258	0.15134	0.980948	3306	1	-0.97735
SMYD4	4	0.0043746	0.015488	0.814686	401	3	-1.6777	0.079777	0.18019	0.980948	3943	1	-1.6777
C21H7orf76	4	0.0044869	0.015868	0.814686	412	3	-2.4702	0.081283	0.18292	0.980948	3999	1	-2.4702
CYP3A5	4	0.0042153	0.01493	0.814686	389	3	-1.8669	0.086075	0.19157	0.980948	4185	1	-1.8669
SERPINB11	4	0.0040971	0.014542	0.814686	379	2	0.01437	0.13171	0.27102	0.99205	5886	2	0.01437
SPATA24	4	0.0042153	0.01493	0.814686	391	2	-2.396	0.13248	0.27231	0.992271	5909	2	-2.396
KCNK17	4	0.0042153	0.01493	0.814686	393	2	-2.8627	0.22737	0.38137	0.999978	8245	1	-2.8627
LOC103245501	4	0.0042153	0.01493	0.814686	390	3	-1.921	0.32947	0.48022	0.999978	10374	1	-1.921
AQR	4	0.0043087	0.015257	0.814686	397	2	-0.13107	0.33031	0.48103	0.999978	10396	2	-0.13107
TRNAU1AP	4	0.0040136	0.014247	0.814686	372	3	-3.4773	0.37574	0.5255	0.999978	11365	1	-3.4773
LOC103230598	4	0.0041781	0.014798	0.814686	387	3	-1.6992	0.40599	0.55502	0.999978	12032	1	-1.6992
BPIFA2	4	0.0043824	0.015512	0.814686	402	3	-1.8876	0.41698	0.56572	0.999978	12264	1	-1.8876
DOC2B	4	0.0040031	0.014212	0.814686	370	2	-0.27692	0.47443	0.62211	0.999978	13446	2	-0.27692
ZZZ3	4	0.0043087	0.015257	0.814686	398	3	-0.55099	0.48533	0.63276	0.999978	13639	1	-0.55099
ASCL3	4	0.0044467	0.01573	0.814686	409	3	-2.5154	0.50116	0.64185	0.999978	13875	1	-2.5154
multiKO_LOC103233336_LOC103236258_ENSCSAG00000019209	5	0.0037836	0.015889	0.814686	351	4	-3.4439	0.5086	0.6616	0.999978	13941	1	-3.4439
SLC45A3	4	0.0042153	0.01493	0.814686	392	3	-2.0322	0.53156	0.65432	0.999978	14149	1	-2.0322
DHPS	4	0.0045336	0.016042	0.814686	421	3	-2.2023	0.73504	0.75903	0.999978	16564	1	-2.2023
CENPM	4	0.0041465	0.014704	0.814686	382	3	-3.1857	0.74516	0.76572	0.999978	16717	1	-3.1857
ENSCSAG00000017043	4	0.0039116	0.013911	0.814686	360	2	-1.1559	0.74717	0.76707	0.999978	16748	1	-1.1559
SMARCA5	4	0.004095	0.014532	0.814686	377	3	-1.4836	0.78768	0.79587	0.999978	17403	1	-1.4836
SUPT7L	4	0.0045202	0.015999	0.814686	418	2	-0.90772	0.79787	0.80383	0.999978	17574	1	-0.90772
LOC103243010	4	0.0039729	0.014114	0.814686	367	3	-2.1611	0.82221	0.82389	0.999978	18056	1	-2.1611
LOC103237161	4	0.0039325	0.01398	0.814686	364	2	-0.77506	0.83594	0.83613	0.999978	18313	1	-0.77506
SNRPG	4	0.0042141	0.014925	0.814686	388	3	-4.3353	0.83646	0.83659	0.999978	18320	1	-4.3353
RAB5IF	4	0.0041218	0.014617	0.814686	380	2	-1.5369	0.88612	0.88582	0.999978	19391	0	-1.5369
RELA	4	0.0045202	0.015999	0.814686	415	3	-0.87758	0.89079	0.89052	0.999978	19497	0	-0.87758
NPHS1	4	0.0040031	0.014212	0.814686	369	2	-1.282	0.89192	0.89165	0.999978	19518	0	-1.282
WDR19	4	0.0045064	0.015942	0.814686	413	3	-1.7286	0.90763	0.90739	0.999978	19885	0	-1.7286
MKRN2OS	4	0.004024	0.014292	0.814686	373	3	-1.4664	0.94983	0.94974	0.999978	20851	0	-1.4664
PABPC3	4	0.0045205	0.016	0.814686	419	3	-1.9237	0.96447	0.96436	0.999978	21177	0	-1.9237
ELL	4	0.0045299	0.016027	0.814686	420	3	-2.0747	0.96814	0.96803	0.999978	21266	0	-2.0747
DBF4	4	0.004386	0.015528	0.814686	404	3	-2.3959	0.97129	0.97121	0.999978	21338	0	-2.3959
MED19	4	0.0044045	0.015581	0.814686	405	3	-2.0027	0.97141	0.97135	0.999978	21340	0	-2.0027
IL15RA	4	0.0045202	0.015999	0.814686	416	3	-0.66011	0.98137	0.98134	0.999978	21609	0	-0.66011
NUBP2	4	0.0041451	0.0147	0.814686	381	4	-2.2344	0.9824	0.98236	0.999978	21634	0	-2.2344
RPL28	4	0.0043087	0.015257	0.814686	396	4	-1.5423	0.98648	0.98643	0.999978	21745	0	-1.5423
FAM170A	4	0.0042446	0.015032	0.814686	394	4	-1.4267	0.99152	0.99146	0.999978	21888	0	-1.4267
multiKO_LOC103232421_TIMM17A_ENSCSAG00000018862	2	0.0084169	0.016016	0.814686	706	2	-2.4543	0.99158	0.9915	0.999978	21893	0	-2.4543
POLR2G	4	0.0044127	0.015608	0.814686	407	4	-4.5339	0.99278	0.99274	0.999978	21920	0	-4.5339
AQP8	4	0.0045364	0.01605	0.814686	422	4	-0.85806	0.99546	0.99547	0.999978	21976	0	-0.85806
NFYB	4	0.004479	0.015841	0.814686	411	4	-1.2739	0.99552	0.99553	0.999978	21977	0	-1.2739
NKIRAS1	4	0.0044659	0.015801	0.814686	410	4	-1.2157	0.99553	0.99554	0.999978	21978	0	-1.2157
UTP25	4	0.004414	0.015612	0.814686	408	4	-0.915	0.99559	0.99559	0.999978	21979	0	-0.915
FDXR	4	0.0044116	0.015604	0.814686	406	4	-1.1513	0.99559	0.99559	0.999978	21980	0	-1.1513
PABPC1	4	0.0043826	0.015513	0.814686	403	4	-1.5737	0.99562	0.99562	0.999978	21981	0	-1.5737
KCNT2	4	0.0043526	0.015413	0.814686	400	4	-1.1244	0.99565	0.99565	0.999978	21982	0	-1.1244
SLIRP	4	0.0043096	0.01526	0.814686	399	4	-0.86307	0.99569	0.9957	0.999978	21983	0	-0.86307
SAP25	4	0.004285	0.01517	0.814686	395	4	-3.1324	0.99571	0.99573	0.999978	21984	0	-3.1324
RRP9	4	0.0041546	0.014729	0.814686	385	4	-1.5585	0.99585	0.99586	0.999978	21985	0	-1.5585
EBF2	4	0.0041507	0.014718	0.814686	384	4	-1.0333	0.99585	0.99587	0.999978	21986	0	-1.0333
SNRNP35	4	0.0040852	0.014497	0.814686	376	4	-0.92357	0.99591	0.99593	0.999978	21987	0	-0.92357
POLR2F	4	0.0040685	0.01444	0.814686	375	4	-2.7793	0.99593	0.99594	0.999978	21988	0	-2.7793
CCT6A	4	0.004065	0.014428	0.814686	374	4	-2.1575	0.99593	0.99595	0.999978	21989	0	-2.1575
TIPIN	4	0.004008	0.014227	0.814686	371	4	-1.0962	0.99599	0.996	0.999978	21990	0	-1.0962
THRA	4	0.004002	0.014206	0.814686	368	4	-0.77174	0.996	0.99601	0.999978	21991	0	-0.77174
PLA2G6	4	0.0039279	0.013964	0.814686	363	4	-1.7268	0.99607	0.99608	0.999978	21993	0	-1.7268
ELP5	4	0.0046031	0.016273	0.815222	426	3	-1.6478	0.33	0.48072	0.999978	10389	1	-1.6478
KRT2	4	0.0046031	0.016273	0.815222	428	2	-2.6506	0.46878	0.61652	0.999978	13336	2	-2.6506
PMPCA	4	0.0045769	0.016187	0.815222	423	3	-2.4207	0.71539	0.74662	0.999978	16303	1	-2.4207
S100A7L2	4	0.0046031	0.016273	0.815222	427	3	-2.2689	0.78426	0.79329	0.999978	17341	1	-2.2689
DNMT1	4	0.0046158	0.016318	0.815222	429	3	-2.173	0.94083	0.94073	0.999978	20640	0	-2.173
TAF6	4	0.0046158	0.016318	0.815222	430	3	-3.608	0.95743	0.95735	0.999978	21022	0	-3.608
MTBP	4	0.0045923	0.016237	0.815222	425	4	-1.1502	0.99541	0.99541	0.999978	21973	0	-1.1502
ZFP64	4	0.0046265	0.016362	0.815572	431	4	-1.076	0.99537	0.99537	0.999978	21972	0	-1.076
CXHXorf66	4	0.0046613	0.016476	0.815746	433	3	-0.75044	0.81423	0.81713	0.999978	17893	1	-0.75044
COMT	4	0.0046613	0.016476	0.815746	432	3	-1.0439	0.97568	0.97559	0.999978	21455	0	-1.0439
multiKO_ARPC3_LOC103230136_LOC103248022	1	0.016514	0.016431	0.815746	1297	1	-5.9656	0.98349	0.98351	0.999978	21669	0	-5.9656
NAA15	4	0.0046941	0.016593	0.816029	435	3	-3.5611	0.40134	0.55052	0.999978	11917	1	-3.5611
multiKO_LOC103233100_UBE2N	1	0.01662	0.016556	0.816029	1301	1	-2.3373	0.98338	0.9834	0.999978	21665	0	-2.3373
GTF3C5	4	0.0046845	0.016558	0.816029	434	4	-1.191	0.99532	0.99531	0.999978	21971	0	-1.191
AOPEP	4	0.0047788	0.016897	0.818343	440	1	0.45649	0.13727	0.28036	0.994008	6090	3	0.45649
SLC32A1	4	0.0047788	0.016897	0.818343	441	1	0.23835	0.20557	0.36014	0.999978	7760	2	0.23835
EIF2B3	4	0.0048252	0.017058	0.818343	444	3	-3.4994	0.36312	0.51307	0.999978	11099	1	-3.4994
LMCD1	4	0.0047322	0.01674	0.818343	436	2	-1.6494	0.47784	0.62542	0.999978	13505	2	-1.6494
SPOUT1	4	0.0048071	0.016989	0.818343	442	3	-2.5619	0.69783	0.73619	0.999978	16054	1	-2.5619
EIF3J	3	0.0061421	0.016784	0.818343	539	2	-5.1972	0.80506	0.80495	0.999978	17699	0	-5.1972
RBM27	4	0.0047788	0.016897	0.818343	439	1	0.059473	0.81644	0.81902	0.999978	17937	1	0.059473
ZNF226	4	0.0048335	0.017083	0.818343	446	3	-1.8437	0.91413	0.91392	0.999978	20034	0	-1.8437
LOC103243467	1	0.01705	0.016994	0.818343	1343	1	-3.1271	0.98295	0.98298	0.999978	21648	0	-3.1271
ENSCSAG00000002342	4	0.0048131	0.01701	0.818343	443	4	-1.7963	0.98372	0.98367	0.999978	21672	0	-1.7963
TFDP1	4	0.0048319	0.017077	0.818343	445	4	-1.1212	0.99517	0.99516	0.999978	21969	0	-1.1212
RFWD3	4	0.0047521	0.016798	0.818343	438	4	-1.1608	0.99525	0.99524	0.999978	21970	0	-1.1608
PHLDB1	4	0.0048433	0.017132	0.818885	447	3	-1.7303	0.96973	0.96965	0.999978	21304	0	-1.7303
LOC103218326	4	0.0049065	0.017341	0.820402	449	3	-2.1	0.042349	0.10961	0.98037	2395	1	-2.1
XRCC2	4	0.0049197	0.017391	0.820402	453	2	-0.64171	0.69837	0.73648	0.999978	16062	1	-0.64171
MPIG6B	4	0.0049197	0.017391	0.820402	452	2	-0.44844	0.75041	0.76929	0.999978	16796	1	-0.44844
MMP24	8	0.0032674	0.017423	0.820402	309	7	-0.61704	0.89531	0.9405	0.999978	19595	1	-0.61704
HEXIM2	4	0.0049172	0.017381	0.820402	451	3	-2.576	0.93991	0.93982	0.999978	20613	0	-2.576
NAA38	4	0.0049098	0.017356	0.820402	450	4	-1.279	0.99509	0.99508	0.999978	21966	0	-1.279
NXT2	4	0.0048766	0.017239	0.820402	448	4	-1.3158	0.99512	0.99511	0.999978	21967	0	-1.3158
DLEU7	4	0.0051577	0.018151	0.82293	466	2	-1.0357	0.25657	0.40962	0.999978	8851	1	-1.0357
PTPN11	4	0.0052396	0.018444	0.82293	474	3	-3.7859	0.35306	0.5032	0.999978	10886	1	-3.7859
SNAPC4	4	0.0052127	0.018348	0.82293	468	3	-2.237	0.59288	0.68158	0.999978	14805	1	-2.237
KIF5A	4	0.0051318	0.018081	0.82293	463	2	-1.0092	0.66332	0.71692	0.999978	15606	1	-1.0092
LOC103230942	4	0.0052251	0.018384	0.82293	471	3	-0.67175	0.7528	0.77091	0.999978	16831	1	-0.67175
CLTA	4	0.0052396	0.018444	0.82293	473	2	-2.4571	0.75455	0.77209	0.999978	16856	1	-2.4571
PPAN	4	0.0051897	0.018271	0.82293	467	3	-3.0984	0.79471	0.80134	0.999978	17518	1	-3.0984
HAUS5	4	0.0050015	0.017639	0.82293	455	2	-1.6706	0.81647	0.81904	0.999978	17938	1	-1.6706
SLC25A1	4	0.0052183	0.018364	0.82293	470	3	-1.6548	0.90452	0.90424	0.999978	19799	0	-1.6548
SCD	4	0.0052396	0.018444	0.82293	475	3	-1.8726	0.91363	0.91342	0.999978	20021	0	-1.8726
LYRM4	4	0.0050282	0.017731	0.82293	457	3	-3.4946	0.92487	0.92465	0.999978	20303	0	-3.4946
PDILT	4	0.0050137	0.017678	0.82293	456	2	-0.71822	0.93506	0.93489	0.999978	20517	0	-0.71822
PITX1	4	0.0050733	0.017884	0.82293	458	3	-1.4428	0.96779	0.96769	0.999978	21256	0	-1.4428
DDX49	4	0.0052127	0.018348	0.82293	469	3	-3.4376	0.97948	0.97945	0.999978	21557	0	-3.4376
STIM2	4	0.005108	0.018001	0.82293	461	3	-1.8638	0.9816	0.98158	0.999978	21614	0	-1.8638
CDC42	1	0.017935	0.017873	0.82293	1397	1	-5.914	0.98207	0.9821	0.999978	21622	0	-5.914
multiKO_LOC103222585_LOC103243131_LOC103244433_LOC103245600	1	0.017935	0.017873	0.82293	1398	1	-5.914	0.98207	0.9821	0.999978	21623	0	-5.914
multiKO_LOC103231548_NREP_NREP	1	0.017935	0.017873	0.82293	1396	1	-5.914	0.98207	0.9821	0.999978	21624	0	-5.914
ENY2	2	0.0095116	0.018067	0.82293	791	2	-2.8292	0.99049	0.99039	0.999978	21859	0	-2.8292
C1H11orf53	4	0.0052337	0.018422	0.82293	472	4	-1.1852	0.99477	0.99475	0.999978	21959	0	-1.1852
CUL4A	4	0.0051453	0.018115	0.82293	465	4	-0.77702	0.99485	0.99484	0.999978	21960	0	-0.77702
DEK	4	0.0051349	0.018086	0.82293	464	4	-0.93858	0.99487	0.99485	0.999978	21961	0	-0.93858
LOC103231534	4	0.0051118	0.018017	0.82293	462	4	-1.1089	0.99489	0.99487	0.999978	21962	0	-1.1089
PGBD1	4	0.0051046	0.017992	0.82293	460	4	-1.3886	0.9949	0.99488	0.999978	21963	0	-1.3886
CPSF2	4	0.0050745	0.01789	0.82293	459	4	-3.0586	0.99493	0.99491	0.999978	21964	0	-3.0586
NO_SITE_187	4	0.0049731	0.017548	0.82293	454	4	-0.97403	0.99503	0.99501	0.999978	21965	0	-0.97403
MEGF11	4	0.0052586	0.018501	0.823824	476	4	-1.6916	0.99474	0.99473	0.999978	21958	0	-1.6916
SMIM13	4	0.0053426	0.018783	0.823877	479	1	0.81495	0.054527	0.13303	0.980948	2908	3	0.81495
P2RX6	4	0.0055749	0.019534	0.823877	501	3	-1.852	0.14132	0.28717	0.9958	6223	1	-1.852
ENSCSAG00000006070	4	0.005489	0.01925	0.823877	494	3	-1.5418	0.26461	0.41736	0.999978	9033	1	-1.5418
STARD6	4	0.0054115	0.019003	0.823877	486	2	-0.83695	0.44436	0.59257	0.999978	12821	2	-0.83695
KIAA0930	4	0.0054065	0.018985	0.823877	485	3	-1.2524	0.52619	0.6521	0.999978	14098	1	-1.2524
NDRG2	4	0.0054258	0.019054	0.823877	487	2	-1.6582	0.55017	0.66228	0.999978	14339	1	-1.6582
EBLN2	4	0.0054835	0.019233	0.823877	491	2	-0.27975	0.56171	0.6674	0.999978	14459	1	-0.27975
TMEM61	4	0.0054	0.018962	0.823877	483	3	-1.7655	0.64008	0.70478	0.999978	15324	1	-1.7655
APOBEC3D	4	0.0054835	0.019233	0.823877	492	3	-1.9001	0.66517	0.71797	0.999978	15632	1	-1.9001
PCBP1	4	0.0054759	0.019206	0.823877	489	3	-1.8723	0.71445	0.74606	0.999978	16290	1	-1.8723
MANSC1	4	0.0055699	0.019521	0.823877	500	3	-1.345	0.75573	0.77287	0.999978	16874	1	-1.345
SNAI3	4	0.00548	0.019219	0.823877	490	3	-1.6318	0.81094	0.81439	0.999978	17824	1	-1.6318
DIS3L	4	0.0055269	0.019379	0.823877	497	3	-1.8718	0.84527	0.84495	0.999978	18498	1	-1.8718
LOC103246471	4	0.0056009	0.019619	0.823877	502	1	0.13862	0.84787	0.84747	0.999978	18563	1	0.13862
MAFB	4	0.0053896	0.018924	0.823877	482	2	-0.22676	0.85846	0.85808	0.999978	18780	0	-0.22676
SIRT4	4	0.0055613	0.019493	0.823877	499	2	-1.0987	0.8933	0.89301	0.999978	19543	0	-1.0987
SCPEP1	4	0.0056009	0.019619	0.823877	503	2	-0.3678	0.90308	0.90278	0.999978	19763	0	-0.3678
ASH1L	4	0.0052919	0.018623	0.823877	478	3	-2.1191	0.92721	0.92699	0.999978	20345	0	-2.1191
TRIM37	4	0.0054	0.018962	0.823877	484	3	-1.9899	0.96377	0.96366	0.999978	21158	0	-1.9899
RAI1	4	0.0054835	0.019233	0.823877	493	2	-0.8591	0.96723	0.96711	0.999978	21234	0	-0.8591
multiKO_LOC103218626_LOC103218630	1	0.01958	0.019554	0.823877	1474	1	-5.8604	0.98042	0.98043	0.999978	21582	0	-5.8604
multiKO_LOC103235673_LOC103235721	1	0.019379	0.019337	0.823877	1464	1	-4.0285	0.98062	0.98063	0.999978	21588	0	-4.0285
ENSCSAG00000019410	2	0.010322	0.019574	0.823877	859	2	-3.4678	0.98968	0.98962	0.999978	21832	0	-3.4678
NREP	3	0.0070751	0.01924	0.823877	612	3	-3.0098	0.99007	0.99023	0.999978	21847	0	-3.0098
SLC18B1	4	0.0055533	0.019468	0.823877	498	4	-1.9562	0.99445	0.99441	0.999978	21952	0	-1.9562
INPPL1	4	0.0054998	0.019291	0.823877	495	4	-1.2371	0.9945	0.99447	0.999978	21953	0	-1.2371
CEP128	4	0.0054656	0.019176	0.823877	488	4	-0.65505	0.99453	0.99451	0.999978	21954	0	-0.65505
USF2	4	0.0053765	0.018887	0.823877	481	4	-1.4075	0.99462	0.9946	0.999978	21955	0	-1.4075
TAF1B	4	0.0053611	0.018846	0.823877	480	4	-1.8837	0.99464	0.99461	0.999978	21956	0	-1.8837
LOC103240981	4	0.0052798	0.018579	0.823877	477	4	-0.77695	0.99472	0.9947	0.999978	21957	0	-0.77695
multiKO_LOC103224565_LOC103236164	2	0.010404	0.019727	0.826283	863	2	-3.5244	0.9896	0.98954	0.999978	21828	0	-3.5244
NLRP7	4	0.0056407	0.019751	0.826283	504	4	-1.4731	0.99428	0.99426	0.999978	21948	0	-1.4731
MYO7B	4	0.0056518	0.019788	0.826294	505	4	-0.8353	0.99435	0.99432	0.999978	21951	0	-0.8353
CNGB3	4	0.0056714	0.019845	0.827087	506	1	-0.12567	0.096326	0.20991	0.983815	4589	1	-0.12567
STX4	4	0.0056942	0.019931	0.82794	507	3	-2.4387	0.96467	0.96457	0.999978	21183	0	-2.4387
SUMO3	4	0.0056982	0.01994	0.82794	508	4	-0.89494	0.9943	0.99428	0.999978	21950	0	-0.89494
LCN6	4	0.0057204	0.020012	0.829375	510	3	-2.0503	0.19808	0.35285	0.999978	7605	1	-2.0503
NO_SITE_194	4	0.0057653	0.020159	0.830528	512	2	-0.27998	0.0068919	0.02383	0.940503	540	1	-0.27998
DNAL1	4	0.0058286	0.020359	0.830528	517	2	-0.38024	0.044248	0.11331	0.98037	2467	2	-0.38024
CS	4	0.0059062	0.020617	0.830528	522	1	0.19314	0.27247	0.42498	0.999978	9199	1	0.19314
UBR5	4	0.0058086	0.020295	0.830528	515	3	-1.5503	0.27653	0.42893	0.999978	9267	1	-1.5503
NELFE	4	0.0059062	0.020617	0.830528	523	2	-0.39232	0.28892	0.44087	0.999978	9507	1	-0.39232
SSBP1	4	0.0059485	0.020753	0.830528	527	3	-1.6508	0.61671	0.69314	0.999978	15057	1	-1.6508
ZKSCAN7	4	0.005883	0.02054	0.830528	520	3	-2.4092	0.72443	0.75225	0.999978	16425	1	-2.4092
RBM48	4	0.0059295	0.020688	0.830528	524	3	-3.329	0.79655	0.80279	0.999978	17550	1	-3.329
ASF1B	4	0.005883	0.02054	0.830528	519	3	-1.4076	0.87991	0.87958	0.999978	19259	0	-1.4076
ZBTB37	4	0.0059364	0.020712	0.830528	525	3	-1.455	0.8867	0.88641	0.999978	19405	0	-1.455
FAM117A	4	0.0058476	0.020425	0.830528	518	3	-1.6184	0.91314	0.91297	0.999978	20005	0	-1.6184
NOP56	4	0.0057612	0.020142	0.830528	511	3	-2.1107	0.94143	0.94131	0.999978	20657	0	-2.1107
RTTN	3	0.0075354	0.020429	0.830528	649	2	-2.261	0.94651	0.94676	0.999978	20765	0	-2.261
MRPL18	4	0.0057822	0.020216	0.830528	513	3	-1.75	0.95316	0.95301	0.999978	20927	0	-1.75
QRSL1	4	0.0059407	0.020726	0.830528	526	3	-1.404	0.96344	0.96333	0.999978	21157	0	-1.404
MED4	4	0.0058171	0.020323	0.830528	516	3	-2.5125	0.97512	0.97504	0.999978	21440	0	-2.5125
FABP7	4	0.0059008	0.020598	0.830528	521	4	-1.0622	0.9941	0.99408	0.999978	21946	0	-1.0622
ZNF335	4	0.005806	0.020288	0.830528	514	4	-0.96751	0.99419	0.99417	0.999978	21947	0	-0.96751
ELP6	8	0.0039478	0.020636	0.830528	366	7	-0.87535	0.99679	0.99679	0.999978	22016	0	-0.87535
ENSCSAG00000000791	4	0.0059727	0.020827	0.831996	528	3	-2.3609	0.84593	0.84561	0.999978	18515	1	-2.3609
NLRC3	4	0.0060001	0.020922	0.832388	529	2	-0.46979	0.19948	0.35422	0.999978	7640	2	-0.46979
DHX30	4	0.006141	0.021373	0.832388	538	3	-3.0772	0.31655	0.46766	0.999978	10100	1	-3.0772
RNF138	4	0.0060116	0.020955	0.832388	530	2	-2.432	0.32474	0.47561	0.999978	10278	2	-2.432
PIGH	4	0.0060179	0.020978	0.832388	531	3	-1.2983	0.63608	0.70274	0.999978	15276	1	-1.2983
FBN1	4	0.0061134	0.021285	0.832388	534	3	-1.7478	0.78271	0.79213	0.999978	17316	1	-1.7478
SPARC	4	0.0061192	0.021301	0.832388	535	3	-1.4522	0.78426	0.79329	0.999978	17342	1	-1.4522
SKA3	4	0.006141	0.021373	0.832388	537	3	-2.5403	0.84488	0.84457	0.999978	18490	1	-2.5403
NOSIP	4	0.0060471	0.021066	0.832388	532	3	-1.6612	0.96896	0.96885	0.999978	21288	0	-1.6612
GGPS1	1	0.021384	0.0213	0.832388	1561	1	-5.8048	0.97862	0.97865	0.999978	21527	0	-5.8048
multiKO_LOC103218060_SREK1IP1_SREK1IP1	1	0.021384	0.0213	0.832388	1560	1	-5.8048	0.97862	0.97865	0.999978	21528	0	-5.8048
multiKO_LOC103236458_LOC103243191_TOMM6_ENSCSAG00000000107_ENSCSAG00000011289_ENSCSAG00000019015	1	0.02116	0.021075	0.832388	1549	1	-3.5421	0.97884	0.97886	0.999978	21540	0	-3.5421
SUSD1	4	0.0061443	0.021385	0.832388	540	4	-1.4606	0.98396	0.98393	0.999978	21679	0	-1.4606
POLR3C	4	0.0061505	0.021401	0.832388	541	4	-1.894	0.98987	0.9898	0.999978	21836	0	-1.894
FAM131C	4	0.0061383	0.021362	0.832388	536	4	-1.4439	0.99386	0.99383	0.999978	21944	0	-1.4439
ILF2	4	0.006112	0.021281	0.832388	533	4	-1.4005	0.99389	0.99386	0.999978	21945	0	-1.4005
LOC103227351	4	0.0066338	0.022995	0.832549	576	3	-1.2711	0.00084872	0.0031408	0.86848	71	1	-1.2711
MIS12	4	0.0068385	0.023665	0.832549	590	2	-1.9024	0.017128	0.055597	0.947234	1247	2	-1.9024
RTN4RL1	4	0.0069345	0.023955	0.832549	600	2	-0.48472	0.051892	0.128	0.980948	2810	2	-0.48472
ZNF580	4	0.0063287	0.021987	0.832549	551	2	-1.1523	0.062944	0.14884	0.980948	3248	2	-1.1523
KLHL28	4	0.0067567	0.023406	0.832549	582	3	-1.6716	0.088916	0.19663	0.980948	4309	1	-1.6716
MPP7	4	0.0072907	0.025103	0.832549	631	2	-0.021285	0.090022	0.19863	0.980948	4360	2	-0.021285
MRPL33	4	0.0066054	0.022906	0.832549	575	3	-1.4182	0.13143	0.27051	0.99205	5873	1	-1.4182
RAB39B	4	0.0071377	0.024597	0.832549	617	3	-2.7059	0.14067	0.2861	0.9958	6199	1	-2.7059
POP7	4	0.0069505	0.024002	0.832549	602	3	-2.2399	0.19283	0.34773	0.999978	7492	1	-2.2399
FLOT2	4	0.0065165	0.022613	0.832549	564	3	-2.691	0.204	0.35857	0.999978	7732	1	-2.691
CFHR2	4	0.0072293	0.024916	0.832549	626	3	-1.6822	0.22406	0.37811	0.999978	8179	1	-1.6822
SPINT1	4	0.0069076	0.023877	0.832549	595	3	-1.68	0.23349	0.38733	0.999978	8383	1	-1.68
FAM131A	4	0.0072826	0.025074	0.832549	629	2	-1.1706	0.2731	0.42558	0.999978	9210	1	-1.1706
EDEM1	4	0.0063086	0.021928	0.832549	548	2	-1.8802	0.28173	0.43392	0.999978	9356	2	-1.8802
TMEM160	4	0.0073108	0.025167	0.832549	637	3	-1.5908	0.28678	0.43881	0.999978	9458	1	-1.5908
GHDC	4	0.0067949	0.023526	0.832549	586	3	-2.0339	0.29143	0.44333	0.999978	9574	1	-2.0339
PRMT8	4	0.0062364	0.021689	0.832549	544	3	-1.2824	0.35095	0.50118	0.999978	10842	1	-1.2824
MPO	4	0.0063966	0.022203	0.832549	556	2	-1.1223	0.35166	0.50188	0.999978	10862	2	-1.1223
FGF4	4	0.0064283	0.022321	0.832549	559	3	-1.5743	0.37632	0.52607	0.999978	11376	1	-1.5743
OR5T3	4	0.0067703	0.023454	0.832549	583	3	-1.8819	0.39054	0.53993	0.999978	11690	1	-1.8819
PTDSS2	4	0.0069858	0.024117	0.832549	606	2	-0.79366	0.41433	0.56316	0.999978	12216	1	-0.79366
LOC103245204	4	0.0069858	0.024117	0.832549	605	2	-1.0783	0.43195	0.58044	0.999978	12556	1	-1.0783
RBM39	4	0.0067949	0.023526	0.832549	585	3	-1.9132	0.43443	0.58281	0.999978	12611	1	-1.9132
CCAR1	4	0.0064202	0.022286	0.832549	558	3	-1.9339	0.4386	0.5869	0.999978	12682	1	-1.9339
BPNT1	4	0.006845	0.023687	0.832549	592	2	-1.5037	0.45834	0.60633	0.999978	13114	1	-1.5037
THUMPD3	4	0.0063287	0.021987	0.832549	550	3	-1.2186	0.521	0.64992	0.999978	14047	1	-1.2186
SHCBP1L	4	0.0065676	0.02278	0.832549	569	3	-3.0566	0.54468	0.65988	0.999978	14277	1	-3.0566
LINC02870	4	0.0068385	0.023665	0.832549	591	3	-1.645	0.54623	0.66055	0.999978	14291	1	-1.645
TMPPE	4	0.0068572	0.023729	0.832549	593	3	-1.5475	0.54708	0.66091	0.999978	14299	1	-1.5475
BATF	4	0.0065165	0.022613	0.832549	563	2	-0.66112	0.55974	0.66649	0.999978	14442	1	-0.66112
FMN1	4	0.0070581	0.024345	0.832549	611	3	-1.5576	0.57856	0.67489	0.999978	14648	1	-1.5576
LOC103247849	3	0.0084889	0.022885	0.832549	713	2	-5.0375	0.62369	0.64428	0.999978	15133	1	-5.0375
NPY1R	4	0.0072907	0.025103	0.832549	630	3	-1.0077	0.63873	0.70411	0.999978	15307	1	-1.0077
CIT	4	0.0071377	0.024597	0.832549	618	3	-1.8671	0.66271	0.71658	0.999978	15599	1	-1.8671
WDR1	4	0.0071377	0.024597	0.832549	619	3	-3.3545	0.66966	0.72039	0.999978	15684	1	-3.3545
ABHD3	4	0.0069858	0.024117	0.832549	607	2	-0.2704	0.70104	0.738	0.999978	16096	1	-0.2704
LOC103244191	4	0.0065165	0.022613	0.832549	565	1	0.059462	0.73806	0.761	0.999978	16607	1	0.059462
TBL2	4	0.0066778	0.023148	0.832549	578	3	-2.9737	0.74926	0.76849	0.999978	16780	1	-2.9737
MSTN	4	0.0063287	0.021987	0.832549	552	1	0.032749	0.75715	0.77384	0.999978	16897	1	0.032749
COLEC10	4	0.0072907	0.025103	0.832549	632	2	-0.38446	0.76486	0.77926	0.999978	17031	1	-0.38446
RAC3	4	0.0072421	0.024956	0.832549	628	3	-3.1531	0.78029	0.79034	0.999978	17266	1	-3.1531
TMCO2	4	0.00639	0.022183	0.832549	555	2	-1.2597	0.78473	0.79364	0.999978	17349	1	-1.2597
SLC48A1	4	0.0072907	0.025103	0.832549	633	3	-0.90114	0.78676	0.79517	0.999978	17385	1	-0.90114
LIN9	4	0.0063086	0.021928	0.832549	547	2	-2.5216	0.82144	0.82321	0.999978	18036	1	-2.5216
NLN	4	0.0063037	0.021916	0.832549	546	3	-1.7678	0.82237	0.82402	0.999978	18060	1	-1.7678
ZNF480	4	0.0062277	0.02166	0.832549	543	3	-2.446	0.8331	0.83352	0.999978	18256	1	-2.446
PHB2	4	0.0065676	0.02278	0.832549	570	3	-4.1977	0.83654	0.83667	0.999978	18324	1	-4.1977
KLRG2	4	0.0063287	0.021987	0.832549	553	2	-0.48365	0.84509	0.84477	0.999978	18496	1	-0.48365
MICU3	4	0.0071687	0.024709	0.832549	623	3	-1.3485	0.84697	0.84661	0.999978	18545	1	-1.3485
MLLT10	4	0.0072962	0.025118	0.832549	635	3	-1.5072	0.87962	0.87929	0.999978	19254	0	-1.5072
KNTC1	4	0.0069207	0.023914	0.832549	597	3	-1.9837	0.89202	0.89174	0.999978	19520	0	-1.9837
BCL7B	4	0.0069142	0.023895	0.832549	596	3	-1.5975	0.91594	0.91571	0.999978	20080	0	-1.5975
ROMO1	4	0.0064849	0.022503	0.832549	562	3	-2.9022	0.91782	0.91762	0.999978	20135	0	-2.9022
multiKO_CYP11B1_CYP11B2	2	0.012612	0.023843	0.832549	1035	2	-3.6824	0.93724	0.93738	0.999978	20562	0	-3.6824
TRAPPC5	4	0.007198	0.024808	0.832549	624	3	-1.5925	0.94623	0.94614	0.999978	20757	0	-1.5925
RECQL4	4	0.0069266	0.023936	0.832549	598	3	-1.4771	0.94889	0.94881	0.999978	20831	0	-1.4771
ZFYVE16	4	0.0065676	0.02278	0.832549	568	2	-2.8918	0.95316	0.95301	0.999978	20926	0	-2.8918
MRPL27	4	0.0071265	0.024563	0.832549	614	3	-1.3075	0.95432	0.95416	0.999978	20954	0	-1.3075
LOC103246926	4	0.0062016	0.021576	0.832549	542	3	-0.96171	0.95627	0.95616	0.999978	21006	0	-0.96171
RAD54L	4	0.0069926	0.02414	0.832549	609	3	-1.8577	0.95689	0.95679	0.999978	21011	0	-1.8577
SEC23A	4	0.0067431	0.023363	0.832549	581	3	-1.4521	0.95815	0.95807	0.999978	21038	0	-1.4521
PARG	4	0.0069873	0.02412	0.832549	608	3	-1.9304	0.96096	0.96085	0.999978	21099	0	-1.9304
PLPPR1	4	0.0070794	0.024405	0.832549	613	3	-1.2222	0.96234	0.96223	0.999978	21132	0	-1.2222
multiKO_HMGA1_LOC103246596_HMGA1	1	0.025222	0.025105	0.832549	1739	1	-5.6868	0.97478	0.97478	0.999978	21431	0	-5.6868
multiKO_KPNA2_LOC103226799_KPNA2	1	0.024945	0.024808	0.832549	1717	1	-2.2299	0.97506	0.97507	0.999978	21438	0	-2.2299
multiKO_LOC103237260_RPS6	1	0.024627	0.024481	0.832549	1712	1	-5.7021	0.97537	0.9754	0.999978	21444	0	-5.7021
SART3	4	0.0069582	0.024022	0.832549	603	3	-1.9688	0.97701	0.97697	0.999978	21480	0	-1.9688
multiKO_LOC103222274_LOC103222277_LOC103222278_TUBB2A	5	0.005516	0.022762	0.832549	496	4	-1.0551	0.97768	0.97776	0.999978	21498	0	-1.0551
SF3B4	4	0.0067826	0.023488	0.832549	584	3	-1.9802	0.97952	0.9795	0.999978	21559	0	-1.9802
TEDC1	4	0.0065924	0.022861	0.832549	572	4	-1.844	0.98323	0.9832	0.999978	21658	0	-1.844
LOC103231322	4	0.0070253	0.024235	0.832549	610	4	-1.231	0.98387	0.98383	0.999978	21677	0	-1.231
KIAA0100	4	0.0067981	0.023535	0.832549	587	4	-0.90606	0.98413	0.98409	0.999978	21687	0	-0.90606
HNRNPA1L2	2	0.011458	0.021715	0.832549	939	2	-3.0875	0.98854	0.98849	0.999978	21799	0	-3.0875
NDUFC1	4	0.0067277	0.02331	0.832549	580	4	-1.0662	0.98863	0.98861	0.999978	21801	0	-1.0662
POC5	4	0.0065399	0.022688	0.832549	567	4	-1.7011	0.99006	0.99	0.999978	21846	0	-1.7011
PAX8	4	0.0072293	0.024916	0.832549	627	4	-1.6634	0.99225	0.99221	0.999978	21908	0	-1.6634
A4GALT	4	0.0073063	0.025152	0.832549	636	4	-0.92721	0.99269	0.99264	0.999978	21917	0	-0.92721
PHGDH	4	0.0072956	0.025117	0.832549	634	4	-1.03	0.9927	0.99265	0.999978	21918	0	-1.03
SPG7	4	0.007213	0.02486	0.832549	625	4	-1.0414	0.99279	0.99274	0.999978	21921	0	-1.0414
RTCB	4	0.00716	0.02468	0.832549	622	4	-0.98395	0.99284	0.9928	0.999978	21922	0	-0.98395
COPS2	4	0.0071502	0.024646	0.832549	621	4	-3.2699	0.99285	0.99281	0.999978	21923	0	-3.2699
UBQLN4	4	0.0071363	0.024591	0.832549	616	4	-1.6946	0.99286	0.99282	0.999978	21924	0	-1.6946
POLR2L	4	0.0069596	0.02403	0.832549	604	4	-3.931	0.99304	0.99299	0.999978	21926	0	-3.931
GNGT2	4	0.0069442	0.023987	0.832549	601	4	-2.03	0.99306	0.99301	0.999978	21927	0	-2.03
C16H17orf100	4	0.0069278	0.02394	0.832549	599	4	-1.2081	0.99307	0.99303	0.999978	21928	0	-1.2081
ZBTB7A	4	0.006873	0.023774	0.832549	594	4	-1.2035	0.99313	0.99309	0.999978	21929	0	-1.2035
NUDCD3	4	0.0068214	0.023612	0.832549	589	4	-0.90783	0.99318	0.99315	0.999978	21930	0	-0.90783
LOC103221031	4	0.0068063	0.02356	0.832549	588	4	-0.91609	0.99319	0.99316	0.999978	21931	0	-0.91609
LOC103233708	4	0.0066991	0.023217	0.832549	579	4	-1.1377	0.9933	0.99326	0.999978	21932	0	-1.1377
ENSCSAG00000007578	4	0.0066655	0.023106	0.832549	577	4	-1.1827	0.99333	0.99329	0.999978	21933	0	-1.1827
DLST	4	0.0065959	0.022872	0.832549	574	4	-0.75921	0.9934	0.99336	0.999978	21934	0	-0.75921
CBX2	4	0.0065931	0.022864	0.832549	573	4	-1.264	0.99341	0.99337	0.999978	21935	0	-1.264
ELAVL1	4	0.0065904	0.022855	0.832549	571	4	-2.5571	0.99341	0.99337	0.999978	21936	0	-2.5571
SHOC2	4	0.0065192	0.022621	0.832549	566	4	-1.799	0.99348	0.99344	0.999978	21937	0	-1.799
PLEKHO1	4	0.0064449	0.022373	0.832549	561	4	-1.109	0.99356	0.99352	0.999978	21938	0	-1.109
KRTAP8-1	4	0.0064315	0.022328	0.832549	560	4	-0.5513	0.99357	0.99352	0.999978	21939	0	-0.5513
CLNS1A	4	0.0064	0.022212	0.832549	557	4	-2.4178	0.9936	0.99356	0.999978	21940	0	-2.4178
GGN	4	0.006334	0.022004	0.832549	554	4	-0.71238	0.99367	0.99363	0.999978	21941	0	-0.71238
SEMA6D	4	0.0063224	0.021968	0.832549	549	4	-2.815	0.99368	0.99364	0.999978	21942	0	-2.815
GCNT3	4	0.0062923	0.021874	0.832549	545	4	-0.96457	0.99371	0.99367	0.999978	21943	0	-0.96457
CLDN19	4	0.0079472	0.027212	0.836434	680	1	0.043846	0.029039	0.083259	0.962369	1857	2	0.043846
CDC20	4	0.0074621	0.025674	0.836434	642	2	-2.7525	0.063675	0.15022	0.980948	3285	1	-2.7525
KIF20A	4	0.0079472	0.027212	0.836434	682	1	0.77229	0.065061	0.15286	0.980948	3340	3	0.77229
FAM214A	4	0.0079472	0.027212	0.836434	678	2	-0.17729	0.10807	0.23053	0.985116	5042	1	-0.17729
POLA2	4	0.0079472	0.027212	0.836434	679	3	-3.9477	0.13679	0.27955	0.993683	6070	1	-3.9477
TRIM72	4	0.0076425	0.026255	0.836434	657	1	0.019872	0.35679	0.50686	0.999978	10965	1	0.019872
MSR1	4	0.0075454	0.025951	0.836434	651	3	-3.1596	0.38955	0.53894	0.999978	11668	1	-3.1596
FBLN5	4	0.0079472	0.027212	0.836434	681	1	0.45933	0.39987	0.54907	0.999978	11891	2	0.45933
XAGE2	4	0.007947	0.027212	0.836434	676	3	-1.8419	0.40741	0.55644	0.999978	12062	1	-1.8419
USH1G	4	0.0076316	0.026223	0.836434	656	2	-1.3152	0.45317	0.60125	0.999978	13007	1	-1.3152
FARSB	4	0.0075359	0.025925	0.836434	650	2	-1.4651	0.5534	0.6637	0.999978	14374	1	-1.4651
ZNF71	4	0.0074783	0.025724	0.836434	645	2	-0.37852	0.55387	0.66393	0.999978	14377	1	-0.37852
NUF2	4	0.0074621	0.025674	0.836434	643	2	-1.6857	0.6076	0.68866	0.999978	14959	1	-1.6857
SBF1	4	0.0077362	0.026545	0.836434	662	2	-0.082302	0.65159	0.71068	0.999978	15459	1	-0.082302
TMEM167B	4	0.0079472	0.027212	0.836434	677	3	-0.91204	0.66867	0.71985	0.999978	15674	1	-0.91204
multiKO_COX7B_LOC103234253	4	0.0075605	0.026001	0.836434	653	3	-1.908	0.68062	0.72645	0.999978	15831	1	-1.908
ENSCSAG00000001871	3	0.0096119	0.025774	0.836434	800	2	-2.4211	0.70002	0.70467	0.999978	16078	1	-2.4211
CCNB1	4	0.0077712	0.026662	0.836434	664	3	-2.916	0.70194	0.73853	0.999978	16105	1	-2.916
GLYATL3	4	0.0075721	0.026046	0.836434	654	1	0.17822	0.70488	0.74028	0.999978	16143	1	0.17822
LOC103242894	4	0.0073721	0.025374	0.836434	638	2	-1.6995	0.71877	0.74874	0.999978	16340	1	-1.6995
SDK2	4	0.0077343	0.026537	0.836434	661	3	-1.5136	0.79756	0.80357	0.999978	17570	1	-1.5136
CD248	4	0.0074811	0.025736	0.836434	646	3	-1.674	0.80245	0.80742	0.999978	17658	1	-1.674
COPS6	4	0.0078867	0.027028	0.836434	672	3	-3.7033	0.81418	0.8171	0.999978	17891	1	-3.7033
USH2A	4	0.0079178	0.027121	0.836434	675	3	-1.7577	0.84159	0.84135	0.999978	18420	1	-1.7577
DNAAF5	4	0.0078345	0.026865	0.836434	670	2	-1.3648	0.86459	0.8642	0.999978	18915	0	-1.3648
PRPF19	4	0.0078185	0.026807	0.836434	666	3	-4.6272	0.92816	0.92794	0.999978	20364	0	-4.6272
ZNF730	3	0.0098714	0.026445	0.836434	820	2	-2.042	0.9394	0.93962	0.999978	20606	0	-2.042
LIMK2	4	0.0077897	0.026724	0.836434	665	3	-1.3345	0.95185	0.95172	0.999978	20890	0	-1.3345
TAPT1	4	0.0078185	0.026807	0.836434	668	3	-2.1399	0.95888	0.9588	0.999978	21054	0	-2.1399
ACLY	4	0.0078867	0.027028	0.836434	673	3	-2.1316	0.96512	0.96501	0.999978	21194	0	-2.1316
multiKO_LOC103216627_LOC103221000_LOC103233873	1	0.025835	0.025712	0.836434	1764	1	-5.6713	0.97416	0.97421	0.999978	21412	0	-5.6713
multiKO_LOC103220275_LOC103221142_TAF9	1	0.025835	0.025712	0.836434	1763	1	-5.6713	0.97416	0.97421	0.999978	21413	0	-5.6713
LOC103214199	1	0.02557	0.025455	0.836434	1751	1	-2.5922	0.97443	0.97445	0.999978	21422	0	-2.5922
PAFAH1B1	3	0.010124	0.027106	0.836434	845	3	-2.5708	0.98019	0.98032	0.999978	21576	0	-2.5708
ENSCSAG00000007335	4	0.0078345	0.026865	0.836434	669	3	-1.4896	0.98165	0.98163	0.999978	21615	0	-1.4896
CCL3	4	0.0075777	0.026061	0.836434	655	3	-1.3151	0.98177	0.98174	0.999978	21618	0	-1.3151
S100A11	2	0.014342	0.026991	0.836434	1150	2	-3.1022	0.98566	0.98565	0.999978	21726	0	-3.1022
GPRC5A	4	0.0075222	0.025883	0.836434	647	4	-1.4075	0.98649	0.98643	0.999978	21746	0	-1.4075
SUMO2	3	0.010057	0.026929	0.836434	838	3	-1.1675	0.98994	0.99011	0.999978	21842	0	-1.1675
EXOSC4	4	0.0078185	0.026807	0.836434	667	4	-3.5168	0.99174	0.99169	0.999978	21897	0	-3.5168
PRPF31	4	0.0078987	0.027058	0.836434	674	4	-0.93705	0.9921	0.99207	0.999978	21904	0	-0.93705
ZBTB14	4	0.0077169	0.026482	0.836434	658	4	-1.5568	0.99213	0.99209	0.999978	21905	0	-1.5568
RELB	4	0.0078556	0.026928	0.836434	671	4	-1.3823	0.99214	0.9921	0.999978	21906	0	-1.3823
MRPL44	4	0.0077541	0.026603	0.836434	663	4	-1.2242	0.99225	0.99221	0.999978	21907	0	-1.2242
B4GALT2	4	0.0077227	0.026501	0.836434	660	4	-0.93222	0.99228	0.99224	0.999978	21909	0	-0.93222
NOC4L	4	0.0077172	0.026483	0.836434	659	4	-1.369	0.99228	0.99224	0.999978	21910	0	-1.369
LOC103247890	4	0.0075575	0.025992	0.836434	652	4	-0.81459	0.99244	0.9924	0.999978	21911	0	-0.81459
DAP	4	0.0075334	0.025918	0.836434	648	4	-0.80626	0.99247	0.99242	0.999978	21912	0	-0.80626
LOC103214538	4	0.0074775	0.025723	0.836434	644	4	-1.2974	0.99252	0.99248	0.999978	21913	0	-1.2974
NO_SITE_148	4	0.0074595	0.025662	0.836434	641	4	-0.63946	0.99254	0.9925	0.999978	21914	0	-0.63946
PEX7	4	0.0074058	0.025484	0.836434	639	4	-0.9708	0.99259	0.99255	0.999978	21916	0	-0.9708
GINS4	4	0.007981	0.027316	0.837285	684	2	-1.6752	0.95513	0.955	0.999978	20970	0	-1.6752
FAM120C	4	0.0079714	0.027285	0.837285	683	4	-1.2159	0.99203	0.99199	0.999978	21902	0	-1.2159
ERP29	4	0.0080736	0.027601	0.844878	685	3	-1.4226	0.94988	0.94981	0.999978	20852	0	-1.4226
MRPL54	4	0.0086738	0.029538	0.845913	727	2	-0.084638	0.025343	0.075801	0.957372	1694	2	-0.084638
FAU	4	0.008814	0.029971	0.845913	740	3	-3.0535	0.064123	0.15108	0.980948	3298	1	-3.0535
VARS1	4	0.0083308	0.028438	0.845913	698	3	-1.8465	0.10486	0.22501	0.98494	4919	1	-1.8465
GBP1	4	0.0087326	0.029719	0.845913	732	2	-2.3456	0.1053	0.22578	0.98494	4938	2	-2.3456
ZHX1	4	0.0083457	0.028484	0.845913	702	2	0.10701	0.12693	0.26289	0.989781	5721	2	0.10701
OBP2B	4	0.0085097	0.029003	0.845913	714	2	-1.2666	0.12812	0.26494	0.991093	5762	1	-1.2666
FZD4	4	0.0085097	0.029003	0.845913	715	1	0.17454	0.14233	0.28885	0.996219	6259	2	0.17454
TOPORS	4	0.0088249	0.030007	0.845913	743	2	-1.0696	0.14559	0.29417	0.997692	6358	2	-1.0696
ATG4B	4	0.0086178	0.029355	0.845913	723	2	-0.71166	0.14744	0.29714	0.997692	6430	2	-0.71166
DET1	4	0.0083457	0.028484	0.845913	700	2	0.30989	0.17657	0.33194	0.999978	7152	2	0.30989
PKIG	4	0.0081582	0.027883	0.845913	688	3	-0.83695	0.23026	0.38421	0.999978	8309	1	-0.83695
PREP	4	0.0083003	0.028336	0.845913	696	2	-0.98172	0.24495	0.39834	0.999978	8627	2	-0.98172
ZNF574	4	0.008481	0.028915	0.845913	712	2	-1.1368	0.27297	0.42546	0.999978	9207	2	-1.1368
VDAC2	4	0.0088612	0.03012	0.845913	747	1	0.41174	0.39341	0.5427	0.999978	11751	2	0.41174
METTL18	4	0.0088612	0.03012	0.845913	748	2	0.048803	0.39594	0.54525	0.999978	11804	2	0.048803
BRD8	4	0.0082783	0.028258	0.845913	694	3	-1.6661	0.42877	0.57732	0.999978	12502	1	-1.6661
ZNHIT6	4	0.0082944	0.028318	0.845913	695	3	-1.9192	0.43618	0.58452	0.999978	12644	1	-1.9192
TBCE	4	0.008403	0.028668	0.845913	705	2	-1.3001	0.48093	0.62847	0.999978	13564	2	-1.3001
C1H11orf40	4	0.0081634	0.027902	0.845913	689	2	-1.5227	0.50912	0.64504	0.999978	13945	1	-1.5227
ZNF776	4	0.0083051	0.028349	0.845913	697	3	-2.8415	0.52483	0.65153	0.999978	14079	1	-2.8415
ERGIC3	4	0.008744	0.029756	0.845913	735	3	-1.0998	0.56648	0.66948	0.999978	14507	1	-1.0998
LOC103246856	4	0.008647	0.029448	0.845913	726	3	-1.3851	0.58684	0.67869	0.999978	14730	1	-1.3851
SREK1IP1	3	0.010838	0.028962	0.845913	897	1	-0.19154	0.63447	0.65223	0.999978	15260	1	-0.19154
TECTA	4	0.0082051	0.028031	0.845913	690	1	0.087139	0.70649	0.74127	0.999978	16166	1	0.087139
TTLL10	4	0.0082578	0.028204	0.845913	693	2	-1.3817	0.75573	0.77287	0.999978	16873	1	-1.3817
ACSM2B	4	0.0088612	0.03012	0.845913	745	1	0.22672	0.76045	0.77615	0.999978	16960	1	0.22672
GRSF1	4	0.0087206	0.029682	0.845913	729	1	0.26741	0.82338	0.82492	0.999978	18073	1	0.26741
DLEC1	4	0.0087326	0.029719	0.845913	734	2	-2.6848	0.84492	0.84462	0.999978	18491	1	-2.6848
TEFM	4	0.0088612	0.03012	0.845913	746	1	-0.29397	0.86698	0.86656	0.999978	18980	0	-0.29397
ELP2	4	0.0086269	0.029386	0.845913	724	2	-0.50235	0.88825	0.88797	0.999978	19435	0	-0.50235
ACTN1	4	0.0084256	0.028739	0.845913	707	3	-1.4025	0.89693	0.89664	0.999978	19630	0	-1.4025
ENO4	4	0.0087326	0.029719	0.845913	731	2	-1.222	0.90802	0.90777	0.999978	19893	0	-1.222
ACOT6	4	0.0083457	0.028484	0.845913	701	2	-0.78645	0.90892	0.90866	0.999978	19907	0	-0.78645
WDR64	4	0.008824	0.030003	0.845913	742	3	-1.5006	0.92366	0.92347	0.999978	20263	0	-1.5006
PCED1A	4	0.0088612	0.03012	0.845913	749	2	-1.0214	0.92691	0.92669	0.999978	20341	0	-1.0214
CCDC105	4	0.0086448	0.029441	0.845913	725	3	-1.2664	0.93655	0.93639	0.999978	20546	0	-1.2664
TAS1R1	4	0.0087951	0.029908	0.845913	739	3	-1.6836	0.95625	0.95614	0.999978	21005	0	-1.6836
MMP15	4	0.0087326	0.029719	0.845913	733	2	-2.2333	0.96519	0.96508	0.999978	21195	0	-2.2333
multiKO_LOC103239912_LOC103239913	1	0.030157	0.030032	0.845913	1959	1	-5.5582	0.96984	0.96994	0.999978	21307	0	-5.5582
multiKO_LOC103231593_LOC103232069_LOC103234254	1	0.028683	0.028544	0.845913	1892	1	-2.805	0.97132	0.97134	0.999978	21339	0	-2.805
LOC103245293	4	0.0085569	0.029158	0.845913	720	3	-1.332	0.97219	0.97211	0.999978	21364	0	-1.332
PODXL	4	0.00847	0.028879	0.845913	710	3	-2.7162	0.97287	0.97279	0.999978	21378	0	-2.7162
multiKO_LOC103223872_LOC103223874	2	0.014919	0.028031	0.845913	1185	2	-1.6079	0.98508	0.98507	0.999978	21713	0	-1.6079
ENSCSAG00000018772	3	0.010412	0.027856	0.845913	865	3	-1.0922	0.98959	0.98975	0.999978	21827	0	-1.0922
FUNDC2	4	0.0082367	0.028134	0.845913	691	4	-1.2688	0.98962	0.98957	0.999978	21830	0	-1.2688
CHORDC1	4	0.0088451	0.03007	0.845913	744	4	-1.6788	0.99115	0.9911	0.999978	21874	0	-1.6788
RNF123	4	0.0087935	0.029902	0.845913	738	4	-0.96872	0.99121	0.99115	0.999978	21876	0	-0.96872
SRC	4	0.0087583	0.0298	0.845913	737	4	-0.84737	0.99124	0.99118	0.999978	21877	0	-0.84737
ENSCSAG00000011969	4	0.0087495	0.029774	0.845913	736	4	-1.8636	0.99125	0.99119	0.999978	21878	0	-1.8636
JHY	4	0.008728	0.029703	0.845913	730	4	-0.86376	0.99127	0.99121	0.999978	21879	0	-0.86376
UBE2S	4	0.0086964	0.029601	0.845913	728	4	-1.4178	0.9913	0.99125	0.999978	21880	0	-1.4178
HK1	4	0.0085974	0.029284	0.845913	722	4	-1.0542	0.9914	0.99135	0.999978	21881	0	-1.0542
ABCD3	4	0.0085728	0.029211	0.845913	721	4	-1.0265	0.99143	0.99138	0.999978	21882	0	-1.0265
SKIL	4	0.0085522	0.029146	0.845913	719	4	-1.1049	0.99145	0.9914	0.999978	21883	0	-1.1049
NR1I2	4	0.0085462	0.029119	0.845913	718	4	-1.1374	0.99145	0.99141	0.999978	21884	0	-1.1374
TEAD1	4	0.0085363	0.029091	0.845913	716	4	-0.9109	0.99146	0.99142	0.999978	21885	0	-0.9109
NEK5	4	0.0085363	0.029091	0.845913	717	4	-0.85509	0.99146	0.99142	0.999978	21886	0	-0.85509
MED22	4	0.0084716	0.028883	0.845913	711	4	-1.4069	0.99153	0.99148	0.999978	21889	0	-1.4069
UBL3	4	0.0084551	0.028825	0.845913	709	4	-0.80954	0.99154	0.99149	0.999978	21890	0	-0.80954
RERE	4	0.0084282	0.028744	0.845913	708	4	-1.0672	0.99157	0.99152	0.999978	21892	0	-1.0672
CNDP1	4	0.0083687	0.028558	0.845913	704	4	-0.53948	0.99163	0.99158	0.999978	21894	0	-0.53948
VPS36	4	0.0083543	0.02851	0.845913	703	4	-1.4321	0.99165	0.99159	0.999978	21895	0	-1.4321
RBBP4	4	0.0083374	0.028459	0.845913	699	4	-4.176	0.99166	0.99161	0.999978	21896	0	-4.176
TMEM175	4	0.0081235	0.027765	0.845913	687	4	-1.1778	0.99188	0.99184	0.999978	21900	0	-1.1778
LOC103215708	4	0.0081043	0.027707	0.845913	686	4	-0.79487	0.9919	0.99185	0.999978	21901	0	-0.79487
TASOR	4	0.0094467	0.03197	0.845914	787	2	-0.064188	0.011452	0.038294	0.945239	856	2	-0.064188
LOC103244816	4	0.009849	0.033263	0.845914	819	2	-0.60928	0.011669	0.038966	0.945239	875	2	-0.60928
PATE1	4	0.0090017	0.030563	0.845914	756	2	-0.92878	0.013351	0.044114	0.947234	988	1	-0.92878
DHRS13	4	0.010596	0.035601	0.845914	884	3	-1.582	0.01871	0.060243	0.947234	1350	1	-1.582
FAM193B	4	0.011178	0.037446	0.845914	922	1	1.2858	0.029054	0.083295	0.962369	1858	3	1.2858
SLC39A14	4	0.012651	0.041963	0.845914	1039	1	0.34128	0.035069	0.095312	0.97812	2106	2	0.34128
SACM1L	4	0.011621	0.038815	0.845914	952	3	-1.9407	0.040659	0.10633	0.98037	2328	1	-1.9407
CLDN10	4	0.01121	0.037551	0.845914	927	3	-1.7187	0.060235	0.14375	0.980948	3134	1	-1.7187
AMPD1	4	0.010172	0.034279	0.845914	851	2	-0.30429	0.06336	0.14962	0.980948	3271	1	-0.30429
LOC103244766	4	0.011715	0.039098	0.845914	968	3	-1.4927	0.070212	0.16253	0.980948	3565	1	-1.4927
MPP5	4	0.011347	0.03797	0.845914	936	3	-1.5078	0.071417	0.1648	0.980948	3611	1	-1.5078
SRPRB	4	0.011623	0.03882	0.845914	955	3	-2.799	0.075915	0.17312	0.980948	3787	1	-2.799
LOC103223999	4	0.012441	0.041318	0.845914	1019	1	0.37581	0.091351	0.20104	0.980948	4407	2	0.37581
CEACAM19	4	0.010289	0.034649	0.845914	856	2	0.23636	0.09661	0.21041	0.983815	4598	2	0.23636
TSR1	4	0.01005	0.033896	0.845914	835	2	-2.0153	0.10339	0.22238	0.98494	4859	2	-2.0153
SLC25A45	4	0.010467	0.035207	0.845914	874	2	-1.1977	0.11585	0.24393	0.987334	5317	2	-1.1977
LRRC10	4	0.011623	0.03882	0.845914	959	1	0.35894	0.11708	0.24605	0.987334	5361	2	0.35894
SUB1	3	0.01219	0.032335	0.845914	1003	2	-0.64545	0.14582	0.24796	0.987334	6369	1	-0.64545
ADPRH	4	0.010921	0.036634	0.845914	903	1	0.50065	0.1223	0.255	0.988296	5549	2	0.50065
CMTR2	4	0.01202	0.040035	0.845914	989	2	-0.60016	0.12343	0.25696	0.988296	5598	1	-0.60016
RASGEF1A	4	0.012387	0.041155	0.845914	1016	3	-1.4013	0.12624	0.26173	0.989693	5693	1	-1.4013
CHM	4	0.012441	0.041318	0.845914	1020	2	0.25246	0.1295	0.26726	0.991996	5807	2	0.25246
CHAF1A	4	0.010032	0.03384	0.845914	833	1	0.56348	0.1315	0.27063	0.99205	5876	3	0.56348
LOC103227017	4	0.011623	0.03882	0.845914	961	2	-0.32697	0.13215	0.27176	0.992271	5902	1	-0.32697
USP8	4	0.010467	0.035207	0.845914	875	2	-1.074	0.13588	0.27801	0.993683	6029	1	-1.074
LYG2	4	0.012678	0.042042	0.845914	1045	2	-0.88126	0.13656	0.27917	0.993683	6059	2	-0.88126
SMYD1	4	0.0094467	0.03197	0.845914	784	1	-0.20267	0.14317	0.29025	0.996522	6293	1	-0.20267
SCUBE2	4	0.010138	0.03416	0.845914	846	2	-0.87823	0.14786	0.29782	0.99788	6450	2	-0.87823
RABL3	4	0.0096894	0.03274	0.845914	806	3	-1.6015	0.18477	0.3399	0.999978	7316	1	-1.6015
OTOP3	4	0.0092828	0.031477	0.845914	775	2	-0.37492	0.19614	0.35098	0.999978	7561	2	-0.37492
CCDC126	4	0.0095907	0.032421	0.845914	797	3	-2.9627	0.20301	0.35764	0.999978	7716	1	-2.9627
UFSP1	4	0.010523	0.035388	0.845914	878	3	-1.3933	0.20902	0.36351	0.999978	7840	1	-1.3933
ZNF845	4	0.012651	0.041963	0.845914	1041	2	0.11987	0.21104	0.36547	0.999978	7890	2	0.11987
GNRHR	4	0.010728	0.03601	0.845914	892	2	-0.84756	0.21906	0.37331	0.999978	8070	2	-0.84756
TCN2	4	0.012651	0.041963	0.845914	1038	1	0.34451	0.2247	0.37874	0.999978	8194	2	0.34451
LOC103245920	4	0.011061	0.037073	0.845914	913	1	0.40877	0.226	0.38	0.999978	8222	2	0.40877
ASB1	4	0.011531	0.038543	0.845914	945	3	-1.171	0.22702	0.38099	0.999978	8241	1	-1.171
ENSA	3	0.012769	0.033778	0.845914	1050	1	0.53699	0.22899	0.35104	0.999978	8287	2	0.53699
RAB6A	4	0.010289	0.034649	0.845914	855	1	0.31415	0.23388	0.38771	0.999978	8388	2	0.31415
CA1	4	0.0098893	0.033391	0.845914	821	3	-1.4928	0.23504	0.38885	0.999978	8416	1	-1.4928
BTN2A1	4	0.01237	0.041113	0.845914	1014	3	-1.0283	0.23991	0.39342	0.999978	8517	1	-1.0283
PPP1R3E	4	0.011108	0.037222	0.845914	915	2	-0.64375	0.24016	0.39366	0.999978	8524	2	-0.64375
ACADL	4	0.011203	0.037531	0.845914	925	2	-0.98628	0.24575	0.39912	0.999978	8641	1	-0.98628
DR1	4	0.010289	0.034649	0.845914	858	2	-0.64762	0.24908	0.40241	0.999978	8695	1	-0.64762
SPEM2	4	0.010154	0.034224	0.845914	849	3	-1.3731	0.25206	0.40525	0.999978	8758	1	-1.3731
SUPT20H	4	0.0091891	0.031174	0.845914	772	2	-0.57079	0.25828	0.41126	0.999978	8896	2	-0.57079
ENSCSAG00000001944	4	0.0099223	0.033499	0.845914	826	2	-0.96693	0.2606	0.41347	0.999978	8951	2	-0.96693
ACTR3B	4	0.011319	0.037888	0.845914	933	1	0.29819	0.27366	0.42613	0.999978	9219	2	0.29819
LORICRIN	4	0.01202	0.040035	0.845914	987	2	-0.060183	0.27897	0.43127	0.999978	9305	2	-0.060183
AHCYL2	4	0.0090954	0.030867	0.845914	766	3	-0.48825	0.28002	0.43226	0.999978	9322	1	-0.48825
LUZP4	4	0.0093135	0.03158	0.845914	777	3	-1.3774	0.28197	0.43415	0.999978	9361	1	-1.3774
CLUAP1	4	0.01016	0.034239	0.845914	850	3	-1.0634	0.28985	0.44179	0.999978	9534	1	-1.0634
OPRM1	4	0.01202	0.040035	0.845914	988	2	-0.60989	0.28999	0.44193	0.999978	9540	1	-0.60989
TTC39A	4	0.01168	0.038999	0.845914	966	2	-0.92854	0.2948	0.44655	0.999978	9635	2	-0.92854
STYXL1	4	0.010921	0.036634	0.845914	901	1	0.1069	0.29932	0.45095	0.999978	9732	2	0.1069
RHOJ	4	0.0098213	0.033179	0.845914	816	2	-0.028909	0.29989	0.45151	0.999978	9742	2	-0.028909
KCTD6	4	0.011732	0.039149	0.845914	969	3	-1.4985	0.30031	0.45194	0.999978	9751	1	-1.4985
SYT8	4	0.011178	0.037446	0.845914	921	2	-0.34916	0.30348	0.45496	0.999978	9816	2	-0.34916
AP1S1	4	0.012523	0.041568	0.845914	1027	2	-1.1429	0.31081	0.46211	0.999978	9982	1	-1.1429
SEC22B	4	0.010464	0.035194	0.845914	872	3	-1.5996	0.33472	0.48529	0.999978	10493	1	-1.5996
ZNF343	4	0.010664	0.035811	0.845914	889	1	0.30558	0.3359	0.48642	0.999978	10519	2	0.30558
SRSF11	4	0.011909	0.039697	0.845914	979	3	-2.3268	0.34119	0.4916	0.999978	10634	1	-2.3268
CPS1	4	0.0090954	0.030867	0.845914	764	2	-0.14822	0.34238	0.49282	0.999978	10661	1	-0.14822
ENSCSAG00000012688	4	0.0097042	0.0328	0.845914	809	2	0.0047207	0.34889	0.49915	0.999978	10794	2	0.0047207
HIVEP3	4	0.010598	0.035608	0.845914	885	2	-1.1244	0.34915	0.49939	0.999978	10800	2	-1.1244
TPRKB	4	0.011615	0.038795	0.845914	950	3	-1.7457	0.36324	0.51317	0.999978	11103	1	-1.7457
EZH1	4	0.011623	0.03882	0.845914	957	2	-0.5339	0.37058	0.52044	0.999978	11262	2	-0.5339
IRF9	4	0.010921	0.036634	0.845914	904	2	0.10196	0.37291	0.52271	0.999978	11312	2	0.10196
C11H12orf4	4	0.010664	0.035811	0.845914	887	2	-2.4003	0.37686	0.5266	0.999978	11385	1	-2.4003
DPYSL2	4	0.0095907	0.032421	0.845914	796	2	-0.53598	0.38468	0.53418	0.999978	11556	2	-0.53598
DCC	4	0.010566	0.035513	0.845914	881	3	-1.5642	0.38513	0.53462	0.999978	11561	1	-1.5642
SERPINB6	4	0.0094467	0.03197	0.845914	786	3	-0.55869	0.38622	0.53566	0.999978	11587	1	-0.55869
ETV5	4	0.011995	0.039965	0.845914	984	3	-1.4903	0.40171	0.55088	0.999978	11927	1	-1.4903
UBE2E3	3	0.014381	0.037791	0.845914	1154	1	-0.034145	0.40209	0.5056	0.999978	11937	1	-0.034145
COL11A1	4	0.0089772	0.030494	0.845914	753	3	-1.6799	0.41086	0.55976	0.999978	12141	1	-1.6799
CHD7	4	0.0098112	0.033142	0.845914	814	2	-0.75825	0.41108	0.55997	0.999978	12149	2	-0.75825
MOB3A	4	0.012146	0.040424	0.845914	997	3	-1.3951	0.42606	0.57464	0.999978	12440	1	-1.3951
PSMA7	4	0.010467	0.035207	0.845914	876	2	-2.4073	0.42869	0.57723	0.999978	12500	1	-2.4073
SLC15A2	4	0.0094467	0.03197	0.845914	788	2	-1.5605	0.43412	0.58252	0.999978	12603	2	-1.5605
CYB5R2	4	0.01205	0.040123	0.845914	990	3	-1.2214	0.43438	0.58277	0.999978	12610	1	-1.2214
LYPD4	4	0.009435	0.031941	0.845914	783	3	-1.9625	0.45415	0.60218	0.999978	13028	1	-1.9625
MRPS28	4	0.011197	0.03751	0.845914	924	3	-1.2723	0.45427	0.60229	0.999978	13031	1	-1.2723
ADGRF2	4	0.012568	0.041699	0.845914	1032	3	-1.613	0.45895	0.60693	0.999978	13120	1	-1.613
TRMT61A	4	0.0097474	0.032939	0.845914	813	3	-1.5441	0.46721	0.61497	0.999978	13302	1	-1.5441
OTUD1	4	0.0090678	0.030778	0.845914	761	3	-2.1614	0.4758	0.62347	0.999978	13464	1	-2.1614
RAB30	4	0.0098213	0.033179	0.845914	815	3	-0.92965	0.47711	0.62472	0.999978	13492	1	-0.92965
XKR5	4	0.0094467	0.03197	0.845914	785	3	-0.45449	0.4827	0.63019	0.999978	13598	1	-0.45449
ELMO2	4	0.012137	0.040396	0.845914	995	2	-1.3504	0.49712	0.64028	0.999978	13829	1	-1.3504
LOC103247865	4	0.0095623	0.032333	0.845914	793	3	-1.6887	0.51581	0.64776	0.999978	14001	1	-1.6887
TBC1D2	4	0.011856	0.039547	0.845914	972	2	-0.51358	0.53428	0.6555	0.999978	14175	1	-0.51358
METTL11B	4	0.012254	0.040756	0.845914	1006	2	-0.44112	0.54804	0.66136	0.999978	14312	1	-0.44112
MZT1	4	0.010406	0.035017	0.845914	864	3	-0.72776	0.55394	0.66396	0.999978	14379	1	-0.72776
LOC103234816	4	0.012651	0.041963	0.845914	1040	2	-0.66981	0.55945	0.66635	0.999978	14437	1	-0.66981
PLA2G4E	4	0.011178	0.037446	0.845914	920	2	-0.86474	0.57618	0.67381	0.999978	14626	1	-0.86474
COL11A2	4	0.012636	0.041916	0.845914	1037	3	-1.5137	0.57618	0.67381	0.999978	14628	1	-1.5137
EGFL7	4	0.010781	0.036184	0.845914	895	1	0.19425	0.57643	0.67392	0.999978	14632	1	0.19425
PNPLA6	4	0.011903	0.039676	0.845914	976	2	-0.45253	0.57719	0.67426	0.999978	14640	1	-0.45253
LOC103247501	4	0.012396	0.041175	0.845914	1017	3	-1.4697	0.58371	0.67724	0.999978	14699	1	-1.4697
LOC103238131	4	0.012129	0.040371	0.845914	994	3	-1.4141	0.59575	0.68294	0.999978	14835	1	-1.4141
BARD1	4	0.011842	0.039495	0.845914	971	3	-1.7287	0.59974	0.68489	0.999978	14876	1	-1.7287
MRPL51	2	0.018766	0.034978	0.845914	1441	1	-2.9805	0.60012	0.60011	0.999978	14879	1	-2.9805
CLASRP	4	0.011026	0.036959	0.845914	910	2	-0.88781	0.62692	0.69821	0.999978	15174	1	-0.88781
NXT1	4	0.010697	0.035911	0.845914	890	3	-1.6462	0.62927	0.69937	0.999978	15205	1	-1.6462
RORC	4	0.0091701	0.031114	0.845914	769	3	-1.6172	0.64226	0.70593	0.999978	15342	1	-1.6172
TBL3	4	0.011621	0.038815	0.845914	954	3	-2.6533	0.65159	0.71068	0.999978	15458	1	-2.6533
LOC103227246	4	0.012381	0.041135	0.845914	1015	2	-1.1314	0.65998	0.71514	0.999978	15563	1	-1.1314
PFDN5	4	0.012636	0.041916	0.845914	1036	3	-1.4339	0.6729	0.72215	0.999978	15726	1	-1.4339
CAMK4	4	0.010217	0.03441	0.845914	852	3	-1.4932	0.67886	0.72545	0.999978	15806	1	-1.4932
SERPINE1	4	0.011623	0.03882	0.845914	958	3	-2.1311	0.67937	0.72574	0.999978	15813	1	-2.1311
LOC103225807	4	0.0096738	0.032693	0.845914	804	3	-1.3896	0.68652	0.72979	0.999978	15913	1	-1.3896
EVI2B	4	0.01072	0.035984	0.845914	891	3	-1.7151	0.69769	0.7361	0.999978	16053	1	-1.7151
LOC103217614	4	0.012663	0.041998	0.845914	1043	3	-1.441	0.69954	0.73714	0.999978	16069	1	-1.441
ZNF593	4	0.01106	0.037068	0.845914	912	3	-1.2157	0.70187	0.73849	0.999978	16104	1	-1.2157
AFF3	4	0.012568	0.041699	0.845914	1031	3	-3.2865	0.70369	0.73958	0.999978	16128	1	-3.2865
DLD	4	0.010276	0.034595	0.845914	854	3	-1.5825	0.71119	0.74407	0.999978	16235	1	-1.5825
PRPF8	4	0.01092	0.036629	0.845914	900	2	-2.4535	0.71598	0.747	0.999978	16309	1	-2.4535
MED6	4	0.01005	0.033896	0.845914	834	2	-2.7858	0.72787	0.75442	0.999978	16462	1	-2.7858
MED11	4	0.012523	0.041568	0.845914	1026	3	-3.1246	0.73817	0.76106	0.999978	16610	1	-3.1246
TAF12	4	0.0095201	0.032187	0.845914	792	3	-1.8935	0.74075	0.76276	0.999978	16651	1	-1.8935
LOC103242048	4	0.0094828	0.032078	0.845914	790	3	-2.5905	0.74295	0.76424	0.999978	16685	1	-2.5905
ZNF48	4	0.01195	0.039826	0.845914	981	3	-1.3535	0.76045	0.77615	0.999978	16962	1	-1.3535
RNF40	4	0.011503	0.038446	0.845914	941	3	-1.6812	0.77214	0.78448	0.999978	17136	1	-1.6812
LOC103222001	4	0.011014	0.036924	0.845914	909	3	-1.9247	0.77281	0.78495	0.999978	17152	1	-1.9247
RPS17	4	0.011334	0.037934	0.845914	935	3	-1.6529	0.77843	0.78899	0.999978	17227	1	-1.6529
LOC103216760	4	0.012523	0.041568	0.845914	1025	2	-1.5408	0.77904	0.78942	0.999978	17243	1	-1.5408
TTC30A	4	0.011255	0.037689	0.845914	931	2	-1.3838	0.79625	0.80256	0.999978	17544	1	-1.3838
WDR82	4	0.01202	0.040035	0.845914	986	3	-0.65558	0.79845	0.80431	0.999978	17585	1	-0.65558
ZNF283	4	0.0097249	0.032877	0.845914	810	2	-1.4449	0.79845	0.80431	0.999978	17586	1	-1.4449
RAC2	4	0.010151	0.034214	0.845914	848	3	-1.2817	0.79926	0.80493	0.999978	17600	1	-1.2817
MIOS	4	0.0093493	0.031681	0.845914	779	3	-1.8327	0.80056	0.80595	0.999978	17622	1	-1.8327
LOC103246542	4	0.009177	0.031139	0.845914	770	3	-1.3665	0.80213	0.80716	0.999978	17650	1	-1.3665
XCR1	4	0.012681	0.042052	0.845914	1046	3	-1.6982	0.80528	0.80974	0.999978	17706	1	-1.6982
LOC103247697	2	0.017971	0.033535	0.845914	1400	1	-2.4731	0.80994	0.80964	0.999978	17800	0	-2.4731
LOC103225217	4	0.0090317	0.03066	0.845914	759	3	-1.9563	0.81558	0.81828	0.999978	17921	1	-1.9563
PCBD2	4	0.012117	0.040335	0.845914	993	2	-1.3488	0.81715	0.81959	0.999978	17950	1	-1.3488
PDP2	4	0.0093224	0.031604	0.845914	778	3	-1.2377	0.82177	0.82349	0.999978	18045	1	-1.2377
BRD7	4	0.0098409	0.03324	0.845914	818	3	-2.0379	0.83173	0.83227	0.999978	18224	1	-2.0379
HACD3	4	0.010032	0.03384	0.845914	832	1	0.13545	0.83289	0.83334	0.999978	18251	1	0.13545
CDCA8	4	0.010025	0.033817	0.845914	830	3	-1.9185	0.8355	0.83573	0.999978	18308	1	-1.9185
PCED1B	4	0.012651	0.041963	0.845914	1042	3	-1.0053	0.83803	0.83803	0.999978	18355	1	-1.0053
POLDIP2	4	0.0093631	0.031722	0.845914	781	3	-1.9792	0.84683	0.84648	0.999978	18540	1	-1.9792
DDAH2	4	0.011215	0.037563	0.845914	928	3	-1.0199	0.8548	0.85442	0.999978	18711	0	-1.0199
PDCD2	4	0.010088	0.03401	0.845914	842	3	-1.7434	0.8631	0.86274	0.999978	18880	0	-1.7434
HELLS	4	0.010819	0.036302	0.845914	896	3	-1.7298	0.86704	0.86662	0.999978	18983	0	-1.7298
MDM2	4	0.010464	0.035194	0.845914	871	3	-4.3531	0.87431	0.87397	0.999978	19154	0	-4.3531
LAMTOR4	4	0.011909	0.039697	0.845914	977	2	-2.5558	0.88157	0.88124	0.999978	19293	0	-2.5558
EIF4A1	4	0.010728	0.03601	0.845914	893	2	-1.1481	0.8816	0.88125	0.999978	19294	0	-1.1481
ZNF724	4	0.0099061	0.033448	0.845914	825	3	-1.4074	0.88284	0.8825	0.999978	19321	0	-1.4074
RBP5	4	0.0096106	0.032487	0.845914	799	2	-1.1635	0.88591	0.8856	0.999978	19387	0	-1.1635
SCUBE3	4	0.012067	0.040173	0.845914	992	2	-1.4622	0.88979	0.88949	0.999978	19470	0	-1.4622
SMIM1	4	0.0093631	0.031722	0.845914	780	3	-1.6172	0.89071	0.89044	0.999978	19496	0	-1.6172
PPIE	4	0.011762	0.039247	0.845914	970	3	-1.3907	0.89192	0.89165	0.999978	19516	0	-1.3907
GNAI3	4	0.012511	0.041534	0.845914	1024	3	-1.2725	0.89246	0.89217	0.999978	19528	0	-1.2725
PGD	3	0.014766	0.038776	0.845914	1175	2	-0.81033	0.89521	0.89541	0.999978	19592	0	-0.81033
LOC103234708	4	0.0090954	0.030867	0.845914	765	2	-0.28265	0.90466	0.90437	0.999978	19800	0	-0.28265
NSL1	4	0.0095907	0.032421	0.845914	798	3	-2.1024	0.9076	0.90736	0.999978	19883	0	-2.1024
multiKO_ATP5MC1_LOC103214808_LOC103233760	3	0.013858	0.03651	0.845914	1114	2	-4.7736	0.90931	0.90945	0.999978	19916	0	-4.7736
KIAA1191	4	0.012141	0.040409	0.845914	996	2	-1.2654	0.91041	0.91019	0.999978	19942	0	-1.2654
WDTC1	4	0.0096363	0.032573	0.845914	802	3	-1.4768	0.91148	0.91129	0.999978	19963	0	-1.4768
ZNHIT2	4	0.011319	0.037888	0.845914	932	1	-0.34582	0.91375	0.91354	0.999978	20028	0	-0.34582
ZNF607	4	0.0098915	0.033396	0.845914	822	3	-1.6818	0.91409	0.91389	0.999978	20033	0	-1.6818
TADA3	4	0.011519	0.038506	0.845914	944	3	-1.4718	0.91455	0.91434	0.999978	20047	0	-1.4718
GPN2	4	0.0091621	0.031087	0.845914	768	3	-3.3679	0.91748	0.91729	0.999978	20128	0	-3.3679
ARHGAP33	4	0.011389	0.038097	0.845914	937	1	-0.23503	0.92088	0.92065	0.999978	20198	0	-0.23503
LOC103215806	4	0.0093647	0.031725	0.845914	782	2	-1.2331	0.92439	0.92417	0.999978	20285	0	-1.2331
LYN	4	0.010289	0.034649	0.845914	857	3	-0.68145	0.92572	0.92551	0.999978	20320	0	-0.68145
UBA52	4	0.010592	0.035593	0.845914	883	3	-2.9453	0.93005	0.92983	0.999978	20407	0	-2.9453
RPGRIP1L	4	0.011623	0.03882	0.845914	960	3	-0.87648	0.93558	0.93539	0.999978	20530	0	-0.87648
CYRIB	4	0.01005	0.033896	0.845914	836	3	-3.0396	0.93884	0.93872	0.999978	20597	0	-3.0396
ATG14	4	0.011551	0.038608	0.845914	946	3	-1.5361	0.94316	0.943	0.999978	20695	0	-1.5361
FXN	4	0.011658	0.038927	0.845914	963	3	-1.8779	0.94431	0.94414	0.999978	20722	0	-1.8779
TEX37	4	0.0097042	0.0328	0.845914	808	2	-0.31967	0.9481	0.94805	0.999978	20805	0	-0.31967
SETD1A	4	0.011621	0.038815	0.845914	951	3	-2.0791	0.95058	0.95049	0.999978	20862	0	-2.0791
ENSCSAG00000007983	3	0.01219	0.032335	0.845914	1002	3	-2.0754	0.952	0.95227	0.999978	20895	0	-2.0754
FAM151B	4	0.01005	0.033896	0.845914	837	3	-1.8069	0.95419	0.95403	0.999978	20952	0	-1.8069
LOC103222381	4	0.0089513	0.030403	0.845914	752	3	-1.2508	0.95506	0.95492	0.999978	20968	0	-1.2508
MROH9	4	0.010453	0.035164	0.845914	870	3	-0.45668	0.95562	0.95551	0.999978	20984	0	-0.45668
ENSCSAG00000019314	3	0.013014	0.034388	0.845914	1068	3	-0.95907	0.95573	0.956	0.999978	20985	0	-0.95907
IGBP1	4	0.011621	0.038815	0.845914	953	3	-1.3375	0.95595	0.95583	0.999978	20997	0	-1.3375
TRIM21	4	0.012324	0.040963	0.845914	1010	3	-0.79328	0.95713	0.95705	0.999978	21017	0	-0.79328
multiKO_LOC103215417_LOC103215442_LOC103247565_LOC103247698_ENSCSAG00000018405	1	0.042107	0.042003	0.845914	2490	1	-5.2811	0.95789	0.95806	0.999978	21032	0	-5.2811
multiKO_LOC103246174_LOC103248595	1	0.042107	0.042003	0.845914	2489	1	-5.2811	0.95789	0.95806	0.999978	21033	0	-5.2811
PSMD3	4	0.011474	0.038363	0.845914	940	3	-2.8093	0.95843	0.95835	0.999978	21048	0	-2.8093
multiKO_LOC103216127_LOC103231354_ENSCSAG00000000349_ENSCSAG00000018435	1	0.041559	0.04144	0.845914	2473	1	-2.0911	0.95844	0.95861	0.999978	21049	0	-2.0911
multiKO_LOC103217516_SRSF1_SRSF1	1	0.041105	0.040967	0.845914	2450	1	-5.3013	0.95889	0.95907	0.999978	21055	0	-5.3013
PDE3B	4	0.009654	0.032637	0.845914	803	3	-1.662	0.95923	0.95912	0.999978	21061	0	-1.662
ACAP2	4	0.012249	0.040738	0.845914	1004	3	-1.3575	0.95983	0.95973	0.999978	21072	0	-1.3575
multiKO_LOC103237662_LOC103247118	1	0.04015	0.04003	0.845914	2412	1	-5.3212	0.95985	0.95999	0.999978	21074	0	-5.3212
multiKO_ENY2_LOC103241957	1	0.039425	0.039318	0.845914	2394	1	-2.448	0.96058	0.96071	0.999978	21090	0	-2.448
multiKO_ETF1_LOC103240547	1	0.039171	0.039057	0.845914	2377	1	-3.8205	0.96083	0.96096	0.999978	21094	0	-3.8205
multiKO_LOC103225320_SET_ENSCSAG00000000647	1	0.038706	0.038597	0.845914	2354	1	-2.4039	0.96129	0.96144	0.999978	21105	0	-2.4039
SAA4	4	0.01122	0.03758	0.845914	929	3	-1.4611	0.9614	0.96128	0.999978	21109	0	-1.4611
multiKO_LOC103223365_LOC103229029_ENSCSAG00000019281_ENSCSAG00000019410	1	0.037668	0.037562	0.845914	2298	1	-5.3795	0.96233	0.96248	0.999978	21131	0	-5.3795
multiKO_LOC103232514_RNF4	1	0.037078	0.036963	0.845914	2263	1	-3.6163	0.96292	0.96306	0.999978	21148	0	-3.6163
multiKO_LOC103232846_LOC103232853_ENSCSAG00000005305	1	0.036878	0.036751	0.845914	2257	1	-5.3984	0.96312	0.96326	0.999978	21152	0	-5.3984
ASL	4	0.011158	0.037386	0.845914	918	3	-1.6087	0.96414	0.96405	0.999978	21167	0	-1.6087
multiKO_FAHD2A_LOC103241366	1	0.035775	0.035663	0.845914	2211	1	-2.6995	0.96422	0.96437	0.999978	21170	0	-2.6995
LOC103243722	4	0.011668	0.038964	0.845914	964	3	-3.1253	0.96444	0.96434	0.999978	21175	0	-3.1253
multiKO_LOC103217505_LOC103247496_ENSCSAG00000018658_ENSCSAG00000017963	1	0.035321	0.035231	0.845914	2193	1	-5.4355	0.96468	0.96482	0.999978	21185	0	-5.4355
multiKO_IFITM1_IFITM3_LOC103225363_LOC103243415	1	0.035321	0.035231	0.845914	2194	1	-5.4355	0.96468	0.96482	0.999978	21186	0	-5.4355
ASIC4	4	0.010963	0.036762	0.845914	906	3	-2.1978	0.96496	0.96485	0.999978	21191	0	-2.1978
DNAJA1	4	0.01269	0.042084	0.845914	1047	3	-1.2568	0.96545	0.96534	0.999978	21202	0	-1.2568
multiKO_LOC103237237_RPL36_ENSCSAG00000018603	1	0.033847	0.033743	0.845914	2124	1	-5.4716	0.96615	0.96633	0.999978	21214	0	-5.4716
RETNLB	4	0.0089313	0.030342	0.845914	751	3	-1.4544	0.96619	0.96608	0.999978	21215	0	-1.4544
RPA2	4	0.010464	0.035194	0.845914	873	3	-2.8235	0.96871	0.96861	0.999978	21279	0	-2.8235
GTF3C2	4	0.010664	0.035811	0.845914	888	3	-1.2704	0.97186	0.97179	0.999978	21356	0	-1.2704
POMP	4	0.011623	0.03882	0.845914	956	3	-1.1804	0.97259	0.97249	0.999978	21370	0	-1.1804
ARHGEF38	4	0.010324	0.034764	0.845914	860	3	-1.1509	0.97269	0.9726	0.999978	21373	0	-1.1509
POLR3B	4	0.011585	0.038708	0.845914	948	3	-1.9339	0.97548	0.97539	0.999978	21450	0	-1.9339
SERP2	4	0.012327	0.040974	0.845914	1011	3	-1.5133	0.97663	0.97655	0.999978	21473	0	-1.5133
MICALL2	4	0.0094828	0.032078	0.845914	789	3	-2.7909	0.97754	0.97751	0.999978	21494	0	-2.7909
multiKO_ISG20L2_LOC103246359	2	0.021756	0.040368	0.845914	1580	2	-1.3336	0.97824	0.97824	0.999978	21519	0	-1.3336
multiKO_LOC103247166_LOC103247786_ENSCSAG00000000205	2	0.021217	0.039392	0.845914	1553	2	-1.7541	0.97878	0.97878	0.999978	21538	0	-1.7541
CEP85L	4	0.011987	0.039938	0.845914	982	3	-1.0298	0.97881	0.97878	0.999978	21539	0	-1.0298
ASB18	4	0.010921	0.036634	0.845914	902	3	-0.82383	0.97903	0.97902	0.999978	21547	0	-0.82383
B4GALT5	4	0.0090383	0.030689	0.845914	760	3	-1.2106	0.97904	0.97903	0.999978	21549	0	-1.2106
MEOX2	4	0.010032	0.03384	0.845914	831	3	-2.0696	0.97933	0.97931	0.999978	21555	0	-2.0696
multiKO_LOC103236366_LOC103246566_TRMT112_ENSCSAG00000000388_ENSCSAG00000007187_ENSCSAG00000018295	2	0.020478	0.038066	0.845914	1518	2	-4.5349	0.97952	0.97951	0.999978	21560	0	-4.5349
multiKO_LOC103232654_RPL8	2	0.020365	0.03787	0.845914	1512	2	-3.2785	0.97963	0.97962	0.999978	21561	0	-3.2785
multiKO_LOC103247592_LOC103247650	2	0.020165	0.037512	0.845914	1504	2	-1.7694	0.97983	0.97983	0.999978	21566	0	-1.7694
LOC103238770	2	0.020165	0.037512	0.845914	1503	2	-3.1468	0.97983	0.97983	0.999978	21567	0	-3.1468
RPS9	2	0.017926	0.033451	0.845914	1394	2	-1.2921	0.98207	0.9821	0.999978	21625	0	-1.2921
ANKRD39	4	0.012332	0.040993	0.845914	1012	3	-1.299	0.98213	0.9821	0.999978	21626	0	-1.299
ENSCSAG00000017671	2	0.017867	0.033358	0.845914	1391	2	-1.6633	0.98213	0.98214	0.999978	21627	0	-1.6633
SMOX	4	0.0095705	0.032365	0.845914	794	4	-1.3921	0.98305	0.98302	0.999978	21652	0	-1.3921
LOC103232947	3	0.013785	0.036321	0.845914	1108	3	-0.88078	0.98308	0.98324	0.999978	21654	0	-0.88078
RPL14	2	0.016734	0.03129	0.845914	1316	2	-4.72	0.98327	0.98325	0.999978	21660	0	-4.72
TPI1	4	0.011687	0.039022	0.845914	967	4	-1.4832	0.98397	0.98395	0.999978	21682	0	-1.4832
ARL17A	4	0.012173	0.040508	0.845914	1000	4	-1.6361	0.98409	0.98405	0.999978	21685	0	-1.6361
ZCCHC9	4	0.011909	0.039697	0.845914	978	4	-2.8931	0.98461	0.98457	0.999978	21700	0	-2.8931
ENSCSAG00000013661	3	0.01402	0.036898	0.845914	1123	3	-0.95217	0.98598	0.98616	0.999978	21734	0	-0.95217
TARS2	4	0.01236	0.041081	0.845914	1013	4	-1.303	0.98668	0.98662	0.999978	21752	0	-1.303
STOML2	4	0.012664	0.042001	0.845914	1044	4	-0.96354	0.98734	0.98731	0.999978	21765	0	-0.96354
PDPK1	4	0.012067	0.040173	0.845914	991	4	-1.9742	0.98738	0.98735	0.999978	21766	0	-1.9742
SELENBP1	4	0.012571	0.041712	0.845914	1033	4	-1.5657	0.98743	0.98741	0.999978	21768	0	-1.5657
DLG5	4	0.012552	0.041655	0.845914	1030	4	-0.71383	0.98745	0.98742	0.999978	21769	0	-0.71383
ATP6V1G3	4	0.01255	0.041649	0.845914	1029	4	-0.81206	0.98745	0.98743	0.999978	21770	0	-0.81206
NUDT12	4	0.012546	0.041634	0.845914	1028	4	-1.347	0.98745	0.98743	0.999978	21771	0	-1.347
ACTN2	4	0.011082	0.037141	0.845914	914	4	-2.3825	0.98747	0.98744	0.999978	21772	0	-2.3825
USP50	4	0.01249	0.041466	0.845914	1023	4	-0.88516	0.98751	0.98749	0.999978	21773	0	-0.88516
GAS8	4	0.012484	0.041437	0.845914	1022	4	-1.2314	0.98752	0.9875	0.999978	21774	0	-1.2314
NO_SITE_226	4	0.012477	0.041412	0.845914	1021	4	-0.85935	0.98752	0.98751	0.999978	21775	0	-0.85935
MED21	4	0.012434	0.041295	0.845914	1018	4	-0.76398	0.98757	0.98754	0.999978	21777	0	-0.76398
LOC103247274	4	0.012301	0.0409	0.845914	1009	4	-1.1197	0.9877	0.98768	0.999978	21779	0	-1.1197
CCDC84	4	0.012279	0.040826	0.845914	1008	4	-1.3415	0.98772	0.9877	0.999978	21780	0	-1.3415
S100P	4	0.012269	0.0408	0.845914	1007	4	-1.1619	0.98773	0.98771	0.999978	21781	0	-1.1619
ITM2A	4	0.012252	0.04075	0.845914	1005	4	-0.8646	0.98775	0.98773	0.999978	21782	0	-0.8646
PHC3	4	0.012179	0.040525	0.845914	1001	4	-1.1565	0.98782	0.98781	0.999978	21783	0	-1.1565
DPAGT1	4	0.012171	0.040504	0.845914	999	4	-1.186	0.98783	0.98782	0.999978	21784	0	-1.186
RPA1	4	0.012152	0.040441	0.845914	998	4	-1.6104	0.98785	0.98784	0.999978	21785	0	-1.6104
BPTF	4	0.011998	0.039976	0.845914	985	4	-1.1122	0.988	0.98797	0.999978	21786	0	-1.1122
MTCP1	4	0.011987	0.039941	0.845914	983	4	-0.95973	0.98801	0.98799	0.999978	21787	0	-0.95973
LOC103229508	4	0.011918	0.039722	0.845914	980	4	-0.84041	0.98808	0.98806	0.999978	21788	0	-0.84041
LOC103225953	4	0.011899	0.039663	0.845914	975	4	-0.70776	0.9881	0.98807	0.999978	21789	0	-0.70776
ENSCSAG00000017324	4	0.011882	0.03962	0.845914	974	4	-0.7729	0.98812	0.98809	0.999978	21790	0	-0.7729
CTBS	4	0.011871	0.039588	0.845914	973	4	-1.059	0.98813	0.9881	0.999978	21791	0	-1.059
DTD2	4	0.011678	0.038989	0.845914	965	4	-1.1656	0.98832	0.98828	0.999978	21793	0	-1.1656
MED26	4	0.011638	0.03887	0.845914	962	4	-3.7342	0.98836	0.98833	0.999978	21794	0	-3.7342
RPLP0	3	0.011585	0.03079	0.845914	949	3	-1.465	0.98842	0.98862	0.999978	21795	0	-1.465
CCDC173	4	0.011565	0.03865	0.845914	947	4	-1.6036	0.98844	0.9884	0.999978	21796	0	-1.6036
GPX5	4	0.011516	0.038494	0.845914	943	4	-0.65821	0.98848	0.98846	0.999978	21797	0	-0.65821
MYC	4	0.011508	0.038468	0.845914	942	4	-1.62	0.98849	0.98847	0.999978	21798	0	-1.62
ANKRD13B	4	0.011403	0.038141	0.845914	938	4	-0.80156	0.9886	0.98858	0.999978	21800	0	-0.80156
POLD3	4	0.011208	0.037545	0.845914	926	4	-1.4613	0.98879	0.98877	0.999978	21805	0	-1.4613
TBC1D22B	4	0.01119	0.037485	0.845914	923	4	-1.8845	0.98881	0.98878	0.999978	21806	0	-1.8845
LOC103227424	4	0.011167	0.037409	0.845914	919	4	-1.3917	0.98883	0.9888	0.999978	21807	0	-1.3917
LOC103222287	4	0.011147	0.037355	0.845914	917	4	-0.65684	0.98885	0.98882	0.999978	21808	0	-0.65684
ATP6AP1	4	0.011109	0.037227	0.845914	916	4	-1.0417	0.98889	0.98886	0.999978	21809	0	-1.0417
CNN3	4	0.01105	0.037037	0.845914	911	4	-0.79563	0.98895	0.98892	0.999978	21810	0	-0.79563
ALPL	4	0.010984	0.036834	0.845914	907	4	-0.57524	0.98902	0.98899	0.999978	21811	0	-0.57524
TAF1	4	0.010984	0.036834	0.845914	908	4	-2.0591	0.98902	0.98899	0.999978	21812	0	-2.0591
CASZ1	4	0.010944	0.036702	0.845914	905	4	-1.3573	0.98906	0.98903	0.999978	21813	0	-1.3573
PPP1R11	4	0.01089	0.036529	0.845914	899	4	-1.2684	0.98911	0.98908	0.999978	21814	0	-1.2684
STAU1	4	0.010845	0.036386	0.845914	898	4	-1.1404	0.98915	0.98911	0.999978	21815	0	-1.1404
FIGNL1	4	0.010751	0.036082	0.845914	894	4	-0.91353	0.98925	0.98921	0.999978	21816	0	-0.91353
LOC103241267	4	0.010656	0.035789	0.845914	886	4	-0.82873	0.98934	0.98931	0.999978	21817	0	-0.82873
LOC103228400	4	0.01058	0.035551	0.845914	882	4	-1.2594	0.98942	0.98938	0.999978	21818	0	-1.2594
KDM1A	4	0.010561	0.0355	0.845914	880	4	-0.89763	0.98944	0.98939	0.999978	21819	0	-0.89763
CACFD1	4	0.010482	0.035259	0.845914	877	4	-0.59774	0.98952	0.98948	0.999978	21821	0	-0.59774
RUFY1	4	0.010452	0.03516	0.845914	869	4	-1.0142	0.98955	0.9895	0.999978	21822	0	-1.0142
MRPL12	4	0.010452	0.03516	0.845914	868	4	-0.66008	0.98955	0.9895	0.999978	21823	0	-0.66008
COMMD4	4	0.010433	0.035096	0.845914	866	4	-0.7872	0.98957	0.98952	0.999978	21824	0	-0.7872
PPP2R5E	4	0.010398	0.034992	0.845914	862	4	-1.1004	0.9896	0.98955	0.999978	21829	0	-1.1004
UBE2F	4	0.010339	0.034801	0.845914	861	4	-0.89841	0.98966	0.98961	0.999978	21831	0	-0.89841
LOC103218619	4	0.010264	0.034559	0.845914	853	4	-0.60157	0.98974	0.98967	0.999978	21834	0	-0.60157
SCYL3	4	0.010146	0.03419	0.845914	847	4	-1.0664	0.98985	0.98979	0.999978	21835	0	-1.0664
BUD23	4	0.010117	0.034097	0.845914	844	4	-0.7146	0.98988	0.98982	0.999978	21837	0	-0.7146
BIRC7	4	0.010104	0.034064	0.845914	843	4	-1.0935	0.9899	0.98983	0.999978	21838	0	-1.0935
NO_SITE_49	4	0.01008	0.033987	0.845914	841	4	-0.75068	0.98992	0.98986	0.999978	21839	0	-0.75068
GUCA1A	4	0.010068	0.033951	0.845914	840	4	-0.81662	0.98993	0.98986	0.999978	21840	0	-0.81662
ELP1	4	0.010063	0.033935	0.845914	839	4	-1.1385	0.98994	0.98987	0.999978	21841	0	-1.1385
TM9SF2	4	0.010023	0.033811	0.845914	829	4	-0.91843	0.98998	0.98991	0.999978	21843	0	-0.91843
AP2B1	4	0.0099645	0.033622	0.845914	828	4	-0.77536	0.99004	0.98997	0.999978	21844	0	-0.77536
ZWINT	4	0.00994	0.033542	0.845914	827	4	-1.6029	0.99006	0.99	0.999978	21845	0	-1.6029
UTP14A	4	0.0098933	0.033402	0.845914	824	4	-1.0859	0.99011	0.99003	0.999978	21849	0	-1.0859
LOC103227556	4	0.0098933	0.033402	0.845914	823	4	-0.87912	0.99011	0.99003	0.999978	21850	0	-0.87912
RNF223	4	0.0098254	0.03319	0.845914	817	4	-1.3867	0.99017	0.99009	0.999978	21851	0	-1.3867
CRMP1	4	0.0097286	0.032889	0.845914	811	4	-1.1634	0.99027	0.99019	0.999978	21852	0	-1.1634
TOP3A	4	0.0097286	0.032889	0.845914	812	4	-1.2225	0.99027	0.99019	0.999978	21853	0	-1.2225
C2CD2	4	0.0096841	0.032727	0.845914	805	4	-0.74485	0.99032	0.99024	0.999978	21855	0	-0.74485
SLC2A2	4	0.0096123	0.032497	0.845914	801	4	-0.75921	0.99039	0.99031	0.999978	21857	0	-0.75921
CENPO	4	0.0095891	0.032417	0.845914	795	4	-1.3613	0.99041	0.99033	0.999978	21858	0	-1.3613
NO_SITE_7	4	0.0092892	0.031495	0.845914	776	4	-0.71964	0.99071	0.99064	0.999978	21860	0	-0.71964
RRM1	4	0.0092153	0.031263	0.845914	774	4	-3.5456	0.99078	0.99072	0.999978	21861	0	-3.5456
ZSCAN32	4	0.0091943	0.031195	0.845914	773	4	-0.99446	0.99081	0.99075	0.999978	21863	0	-0.99446
PRSS8	4	0.0091782	0.031141	0.845914	771	4	-0.92457	0.99082	0.99077	0.999978	21864	0	-0.92457
ARAF	4	0.0091099	0.030914	0.845914	767	4	-0.93296	0.99089	0.99083	0.999978	21865	0	-0.93296
IMPACT	4	0.0090737	0.030797	0.845914	762	4	-0.59642	0.99093	0.99087	0.999978	21867	0	-0.59642
PSAT1	4	0.0090281	0.030648	0.845914	758	4	-0.90505	0.99097	0.99092	0.999978	21869	0	-0.90505
SMG6	4	0.0090046	0.030571	0.845914	757	4	-0.79784	0.991	0.99094	0.999978	21870	0	-0.79784
GPS2	4	0.0089929	0.030538	0.845914	754	4	-1.2322	0.99101	0.99095	0.999978	21871	0	-1.2322
KTI12	4	0.0089929	0.030538	0.845914	755	4	-1.0075	0.99101	0.99095	0.999978	21872	0	-1.0075
ZNF174	4	0.008903	0.030257	0.845914	750	4	-1.2237	0.9911	0.99104	0.999978	21873	0	-1.2237
RPL19	3	0.016134	0.042129	0.846054	1270	2	-4.684	0.71034	0.71364	0.999978	16215	1	-4.684
PMPCB	4	0.012744	0.042254	0.847445	1048	3	-1.5715	0.97503	0.97495	0.999978	21437	0	-1.5715
LOC103215277	4	0.01275	0.042275	0.847445	1049	4	-1.0097	0.98725	0.98722	0.999978	21764	0	-1.0097
LOC103221686	4	0.012774	0.042345	0.848094	1051	4	-0.69427	0.98723	0.9872	0.999978	21763	0	-0.69427
ACACA	4	0.012978	0.042966	0.848239	1063	2	-0.09763	0.36206	0.51205	0.999978	11076	2	-0.09763
GNG7	4	0.012972	0.042946	0.848239	1060	3	-1.6544	0.46891	0.61665	0.999978	13341	1	-1.6544
NEIL2	4	0.012978	0.042966	0.848239	1066	1	0.24986	0.49778	0.64054	0.999978	13836	1	0.24986
LOC103241284	4	0.012978	0.042966	0.848239	1064	3	-1.4004	0.57066	0.67131	0.999978	14560	1	-1.4004
MAIP1	4	0.012978	0.042966	0.848239	1062	1	-0.12096	0.84101	0.84081	0.999978	18414	1	-0.12096
NPAT	4	0.012911	0.042757	0.848239	1059	3	-4.1342	0.93252	0.93228	0.999978	20464	0	-4.1342
FBXL3	4	0.012978	0.042966	0.848239	1065	1	-0.25257	0.9447	0.94453	0.999978	20729	0	-0.25257
NHSL1	4	0.012901	0.042729	0.848239	1056	3	-1.9395	0.9473	0.94727	0.999978	20781	0	-1.9395
RSL24D1	1	0.042998	0.042908	0.848239	2519	1	-5.2605	0.957	0.95714	0.999978	21014	0	-5.2605
NR3C2	4	0.012911	0.042757	0.848239	1058	3	-2.1987	0.97031	0.97022	0.999978	21313	0	-2.1987
PNPLA8	4	0.012813	0.042471	0.848239	1052	3	-1.6416	0.97977	0.97977	0.999978	21565	0	-1.6416
JADE1	4	0.012911	0.042757	0.848239	1057	4	-2.1974	0.98328	0.98325	0.999978	21661	0	-2.1974
MAP2K2	4	0.012977	0.04296	0.848239	1061	4	-0.57432	0.98702	0.98698	0.999978	21759	0	-0.57432
LETM1	4	0.012853	0.04259	0.848239	1055	4	-1.339	0.98715	0.98711	0.999978	21760	0	-1.339
ADCY3	4	0.012841	0.04256	0.848239	1054	4	-0.92239	0.98716	0.98712	0.999978	21761	0	-0.92239
ASB4	4	0.01283	0.042521	0.848239	1053	4	-0.75593	0.98717	0.98713	0.999978	21762	0	-0.75593
MEFV	4	0.012998	0.04303	0.848754	1067	4	-0.90211	0.987	0.98696	0.999978	21758	0	-0.90211
HNRNPK	4	0.013093	0.043312	0.849016	1075	2	-1.1843	0.015567	0.050867	0.947234	1141	1	-1.1843
DNAI4	4	0.013083	0.043282	0.849016	1072	3	-1.327	0.41461	0.56344	0.999978	12219	1	-1.327
NKRF	4	0.013093	0.043312	0.849016	1074	2	-1.4145	0.8425	0.84223	0.999978	18442	1	-1.4145
MCM2	4	0.013093	0.043312	0.849016	1073	3	-2.2247	0.86903	0.86863	0.999978	19024	0	-2.2247
LOC103243834	4	0.013032	0.043134	0.849016	1069	3	-1.3981	0.97501	0.97494	0.999978	21436	0	-1.3981
PSMF1	4	0.013081	0.043274	0.849016	1071	4	-2.8523	0.98692	0.98688	0.999978	21756	0	-2.8523
CD36	4	0.013052	0.043192	0.849016	1070	4	-1.1497	0.98695	0.98691	0.999978	21757	0	-1.1497
TCAF2	4	0.013165	0.043541	0.851236	1077	1	0.88527	0.038691	0.10248	0.98037	2246	3	0.88527
LOC103230086	3	0.016691	0.04349	0.851236	1311	2	-1.3195	0.14217	0.24336	0.987334	6252	1	-1.3195
PAX1	4	0.01316	0.043528	0.851236	1076	4	-0.9082	0.98684	0.98679	0.999978	21755	0	-0.9082
FOXD2	4	0.013179	0.043581	0.851262	1078	3	-1.5613	0.22826	0.38222	0.999978	8271	1	-1.5613
FGF19	4	0.013235	0.043753	0.853873	1079	4	-1.6211	0.98255	0.98251	0.999978	21636	0	-1.6211
GSTA4	4	0.01326	0.043831	0.854639	1080	3	-0.9974	0.87336	0.87302	0.999978	19129	0	-0.9974
TPR	4	0.013323	0.044019	0.855306	1083	4	-1.7327	0.98668	0.98662	0.999978	21750	0	-1.7327
RBM11	4	0.013323	0.044019	0.855306	1082	4	-0.75666	0.98668	0.98662	0.999978	21751	0	-0.75666
NCAPH	4	0.013323	0.044019	0.855306	1084	4	-0.93662	0.98668	0.98662	0.999978	21753	0	-0.93662
CCL8	4	0.013301	0.043951	0.855306	1081	4	-0.70173	0.9867	0.98664	0.999978	21754	0	-0.70173
DDX54	4	0.013399	0.044266	0.85689	1089	3	-3.0732	0.046361	0.11732	0.98037	2578	1	-3.0732
NLRP11	4	0.013398	0.044265	0.85689	1088	3	-0.6127	0.66234	0.71637	0.999978	15592	1	-0.6127
ARF6	4	0.013409	0.044295	0.85689	1090	3	-1.4343	0.78007	0.79017	0.999978	17262	1	-1.4343
DAND5	4	0.013382	0.044206	0.85689	1086	2	-1.0489	0.86072	0.86032	0.999978	18835	0	-1.0489
DHX15	4	0.01338	0.044202	0.85689	1085	4	-1.2343	0.98662	0.98656	0.999978	21749	0	-1.2343
RSPO3	4	0.01345	0.044405	0.857987	1091	2	-1.4026	0.042121	0.10915	0.98037	2385	1	-1.4026
SERAC1	4	0.013478	0.04448	0.857987	1092	3	-0.94763	0.22414	0.37818	0.999978	8181	1	-0.94763
LOC103224833	4	0.013538	0.044661	0.857987	1096	2	0.021745	0.30156	0.45312	0.999978	9776	2	0.021745
ALG12	4	0.013538	0.044661	0.857987	1095	2	-0.52095	0.3138	0.46503	0.999978	10039	1	-0.52095
SLC25A11	4	0.01353	0.044644	0.857987	1094	3	-1.1256	0.7567	0.77351	0.999978	16888	1	-1.1256
LMNB2	4	0.013538	0.044661	0.857987	1098	1	-0.082192	0.86482	0.86444	0.999978	18922	0	-0.082192
SLC2A4	4	0.013538	0.044661	0.857987	1097	3	-0.77472	0.91326	0.91307	0.999978	20008	0	-0.77472
MYOCD	4	0.013486	0.044507	0.857987	1093	4	-2.4876	0.98651	0.98646	0.999978	21747	0	-2.4876
multiKO_LOC103214521_LOC103216238_LOC103247265_SNRPD2_SNRPD2	1	0.044902	0.044851	0.860884	2592	1	-5.2186	0.9551	0.95517	0.999978	20969	0	-5.2186
ASB7	4	0.013678	0.045085	0.862218	1100	2	0.015787	0.096999	0.2111	0.983815	4623	2	0.015787
VANGL1	4	0.013725	0.045232	0.862218	1106	1	0.16899	0.41489	0.5637	0.999978	12224	2	0.16899
ENSCSAG00000016965	4	0.013686	0.045113	0.862218	1102	2	-1.4383	0.84821	0.84782	0.999978	18569	1	-1.4383
ZNF440	4	0.01365	0.045003	0.862218	1099	3	-1.6894	0.9757	0.9756	0.999978	21457	0	-1.6894
DGCR8	4	0.013678	0.045086	0.862218	1101	4	-1.1994	0.98239	0.98234	0.999978	21632	0	-1.1994
RPL5	3	0.017366	0.045123	0.862218	1360	3	-1.3013	0.98263	0.98279	0.999978	21641	0	-1.3013
ADIPOR2	4	0.013717	0.045211	0.862218	1104	4	-0.71423	0.98628	0.98623	0.999978	21743	0	-0.71423
SPECC1	4	0.013703	0.045167	0.862218	1103	4	-0.90324	0.9863	0.98624	0.999978	21744	0	-0.90324
SKI	4	0.013982	0.046011	0.862364	1118	1	0.092153	0.32202	0.47295	0.999978	10216	2	0.092153
FBXO39	4	0.014066	0.04625	0.862364	1127	3	-1.6111	0.33612	0.48663	0.999978	10524	1	-1.6111
RIN2	4	0.014238	0.04676	0.862364	1142	2	-0.32838	0.33843	0.4889	0.999978	10579	1	-0.32838
TMEM179B	4	0.013982	0.046011	0.862364	1119	1	0.38894	0.4078	0.5568	0.999978	12068	2	0.38894
ZNF750	4	0.013969	0.045968	0.862364	1116	2	-1.0243	0.433	0.58147	0.999978	12580	1	-1.0243
LOC103243847	4	0.014238	0.04676	0.862364	1143	2	-0.44427	0.44385	0.59206	0.999978	12810	1	-0.44427
SPACA9	4	0.014052	0.04621	0.862364	1125	1	0.06229	0.48969	0.637	0.999978	13743	2	0.06229
TMEM200A	4	0.014238	0.04676	0.862364	1145	2	-1.2298	0.53401	0.65539	0.999978	14173	1	-1.2298
IPO11	4	0.013842	0.045589	0.862364	1111	1	-0.2713	0.57618	0.67381	0.999978	14627	1	-0.2713
KCNN4	4	0.014238	0.04676	0.862364	1144	2	-1.1104	0.63405	0.70174	0.999978	15251	1	-1.1104
FLT3	4	0.013839	0.045584	0.862364	1110	3	-1.2147	0.69307	0.7335	0.999978	15990	1	-1.2147
YARS1	4	0.014238	0.046756	0.862364	1138	2	-2.3713	0.74098	0.7629	0.999978	16654	1	-2.3713
DDX24	4	0.014139	0.046473	0.862364	1133	3	-1.6106	0.74489	0.76552	0.999978	16711	1	-1.6106
GLI4	4	0.014118	0.046412	0.862364	1131	3	-1.295	0.76654	0.78045	0.999978	17055	1	-1.295
C23H5orf15	4	0.014238	0.04676	0.862364	1146	2	-0.36226	0.82121	0.82302	0.999978	18028	1	-0.36226
TRNT1	4	0.013987	0.046023	0.862364	1120	3	-1.5873	0.84269	0.84243	0.999978	18445	1	-1.5873
GDF11	4	0.014238	0.04676	0.862364	1147	2	-0.0339	0.84531	0.84498	0.999978	18500	1	-0.0339
USP32	4	0.014238	0.046756	0.862364	1140	2	-2.7509	0.84544	0.84511	0.999978	18503	1	-2.7509
AMOTL2	4	0.014147	0.046491	0.862364	1134	3	-1.1309	0.8593	0.85892	0.999978	18801	0	-1.1309
PHF12	4	0.014238	0.046756	0.862364	1139	3	-2.0288	0.86057	0.86017	0.999978	18830	0	-2.0288
RAB27A	4	0.013842	0.045589	0.862364	1112	2	-0.39363	0.8984	0.89811	0.999978	19659	0	-0.39363
SSC4D	8	0.010439	0.045951	0.862364	867	6	-0.60749	0.90989	0.94446	0.999978	19928	1	-0.60749
RAB1B	4	0.014074	0.046283	0.862364	1128	2	-1.0788	0.91232	0.91213	0.999978	19981	0	-1.0788
ADM	4	0.014219	0.046703	0.862364	1136	3	-1.0701	0.93134	0.93112	0.999978	20433	0	-1.0701
SOSTDC1	4	0.014157	0.046524	0.862364	1135	3	-1.5358	0.93587	0.93567	0.999978	20539	0	-1.5358
DCTN2	4	0.014238	0.046756	0.862364	1141	3	-4.276	0.96201	0.9619	0.999978	21123	0	-4.276
CARTPT	4	0.014227	0.046724	0.862364	1137	4	-0.67769	0.98577	0.98574	0.999978	21728	0	-0.67769
MNT	4	0.014127	0.046441	0.862364	1132	4	-0.86498	0.98587	0.98583	0.999978	21729	0	-0.86498
ZNF500	4	0.014111	0.046388	0.862364	1130	4	-0.68768	0.98589	0.98586	0.999978	21730	0	-0.68768
FBXO7	4	0.0141	0.046357	0.862364	1129	4	-0.72022	0.9859	0.98587	0.999978	21731	0	-0.72022
RPE	4	0.014053	0.046213	0.862364	1126	4	-0.87621	0.98595	0.98591	0.999978	21732	0	-0.87621
LOC103247043	4	0.014028	0.046139	0.862364	1124	4	-0.58502	0.98597	0.98593	0.999978	21733	0	-0.58502
CD2AP	4	0.01401	0.046089	0.862364	1122	4	-1.0013	0.98599	0.98596	0.999978	21735	0	-1.0013
TRAPPC11	4	0.01401	0.046089	0.862364	1121	4	-2.5322	0.98599	0.98596	0.999978	21736	0	-2.5322
SNCG	4	0.013979	0.046002	0.862364	1117	4	-1.0105	0.98602	0.98599	0.999978	21737	0	-1.0105
HGS	4	0.013928	0.045857	0.862364	1115	4	-1.2593	0.98607	0.98604	0.999978	21738	0	-1.2593
FBXL7	4	0.013856	0.045636	0.862364	1113	4	-0.74178	0.98614	0.9861	0.999978	21739	0	-0.74178
TBPL1	4	0.013788	0.045418	0.862364	1109	4	-0.99429	0.98621	0.98616	0.999978	21740	0	-0.99429
LOC103235730	4	0.013763	0.04535	0.862364	1107	4	-1.1021	0.98624	0.98619	0.999978	21742	0	-1.1021
TPCN1	4	0.01428	0.046893	0.8641	1148	3	-1.3527	0.2415	0.39498	0.999978	8553	1	-1.3527
MSRB2	4	0.014292	0.046932	0.8641	1149	4	-0.64779	0.98571	0.98568	0.999978	21727	0	-0.64779
LOC103237668	3	0.018137	0.047014	0.864888	1411	3	-1.2951	0.98186	0.98203	0.999978	21619	0	-1.2951
SPATA5	4	0.014345	0.04711	0.8652	1151	3	-2.4879	0.83939	0.83928	0.999978	18379	1	-2.4879
multiKO_LOC103219323_LOC103246954	1	0.047166	0.047138	0.8652	2680	1	-5.1754	0.95283	0.95297	0.999978	20918	0	-5.1754
MED17	4	0.014357	0.047148	0.8652	1152	4	-1.4821	0.98564	0.98562	0.999978	21725	0	-1.4821
PAMR1	4	0.014379	0.047223	0.865853	1153	3	-1.9859	0.73883	0.76149	0.999978	16624	1	-1.9859
OR13H1	4	0.014457	0.047476	0.867153	1158	3	-1.6241	0.15697	0.31271	0.999978	6742	1	-1.6241
PKNOX1	4	0.014463	0.047494	0.867153	1160	3	-1.095	0.9163	0.91607	0.999978	20093	0	-1.095
STXBP1	4	0.01443	0.047387	0.867153	1156	3	-1.7735	0.93789	0.93775	0.999978	20576	0	-1.7735
PPFIBP2	4	0.014457	0.047477	0.867153	1159	3	-1.5991	0.96148	0.96138	0.999978	21112	0	-1.5991
CBY3	4	0.014445	0.047436	0.867153	1157	3	-1.4663	0.98113	0.98109	0.999978	21603	0	-1.4663
TMEM186	4	0.014473	0.047529	0.867153	1161	4	-0.58725	0.98553	0.98551	0.999978	21724	0	-0.58725
KIF5B	4	0.014611	0.047952	0.869142	1169	2	-2.4827	0.045724	0.11608	0.98037	2548	1	-2.4827
GPR37L1	4	0.014609	0.047942	0.869142	1166	3	-1.3194	0.056426	0.13663	0.980948	2994	1	-1.3194
TP53I11	4	0.014611	0.047952	0.869142	1167	1	0.30403	0.19694	0.35175	0.999978	7579	2	0.30403
C1GALT1C1L	4	0.014611	0.047952	0.869142	1168	2	-0.43104	0.39484	0.54416	0.999978	11787	1	-0.43104
PRICKLE4	4	0.014541	0.047742	0.869142	1163	2	-0.90278	0.79951	0.80511	0.999978	17606	1	-0.90278
NT5E	4	0.014581	0.047862	0.869142	1165	4	-0.62679	0.98542	0.98538	0.999978	21721	0	-0.62679
LUM	4	0.01457	0.047823	0.869142	1164	4	-0.58214	0.98543	0.9854	0.999978	21722	0	-0.58214
TLR3	4	0.014524	0.047683	0.869142	1162	4	-0.68717	0.98548	0.98545	0.999978	21723	0	-0.68717
ENSCSAG00000007276	4	0.01594	0.051994	0.869617	1260	1	0.11132	0.0066104	0.022921	0.940503	518	1	0.11132
CNP	4	0.016367	0.053302	0.869617	1284	2	-1.1429	0.014518	0.047659	0.947234	1079	1	-1.1429
multiKO_LOC103218368_PRELID1_ENSCSAG00000008906_ENSCSAG00000019218	5	0.014747	0.049965	0.869617	1173	3	-2.4051	0.019334	0.063614	0.949964	1397	1	-2.4051
KCNA1	4	0.017314	0.056149	0.869617	1355	2	0.11731	0.023505	0.072005	0.957372	1608	2	0.11731
LINC00452	4	0.01622	0.052859	0.869617	1276	1	0.9089	0.028261	0.081692	0.961541	1824	3	0.9089
CSTF1	4	0.017929	0.05786	0.869617	1395	3	-2.7901	0.0295	0.084196	0.963029	1878	1	-2.7901
AMN1	4	0.017849	0.057694	0.869617	1387	2	-0.54038	0.029505	0.084201	0.963029	1879	2	-0.54038
CD7	4	0.016112	0.052535	0.869617	1268	3	-1.2417	0.032771	0.090677	0.967859	2022	1	-1.2417
CARM1	4	0.015497	0.050656	0.869617	1228	2	-0.39297	0.045131	0.11499	0.98037	2517	1	-0.39297
FBXO38	4	0.017937	0.057873	0.869617	1399	2	-1.0154	0.046498	0.11759	0.98037	2586	2	-1.0154
CDH5	8	0.013723	0.057767	0.869617	1105	4	0.029167	0.052415	0.17187	0.980948	2829	4	0.029167
CEP44	4	0.015637	0.051071	0.869617	1239	2	-0.53708	0.062372	0.14778	0.980948	3220	1	-0.53708
IGF2	4	0.017314	0.056149	0.869617	1357	2	-0.63592	0.064729	0.15223	0.980948	3327	2	-0.63592
MMGT1	4	0.018268	0.058587	0.869617	1424	1	0.71592	0.065431	0.15357	0.980948	3357	3	0.71592
SAPCD1	4	0.018268	0.058587	0.869617	1423	2	0.31229	0.066339	0.15524	0.980948	3398	2	0.31229
SULT1E1	4	0.017849	0.057694	0.869617	1389	1	0.56322	0.066612	0.15576	0.980948	3406	3	0.56322
NIPA1	4	0.017919	0.057841	0.869617	1393	2	-0.78052	0.069408	0.16099	0.980948	3530	2	-0.78052
ATP1B4	4	0.016662	0.054199	0.869617	1308	1	0.33887	0.076671	0.17453	0.980948	3815	2	0.33887
PIP	4	0.016429	0.053483	0.869617	1293	1	0.51848	0.10736	0.22932	0.98494	5013	3	0.51848
MAJIN	4	0.015554	0.050825	0.869617	1233	2	-2.4034	0.12103	0.25286	0.988296	5506	1	-2.4034
TRMT10A	4	0.01675	0.054445	0.869617	1318	3	-1.1435	0.12437	0.25855	0.988767	5634	1	-1.1435
RAD23A	4	0.015692	0.051245	0.869617	1244	2	-0.29146	0.14806	0.29816	0.997957	6458	2	-0.29146
ELOVL3	4	0.016764	0.054497	0.869617	1319	2	-1.5314	0.1483	0.29853	0.998172	6462	1	-1.5314
CUL1	4	0.014796	0.048534	0.869617	1177	3	-1.2749	0.16107	0.31676	0.999978	6832	1	-1.2749
C14H2orf74	4	0.015031	0.049275	0.869617	1197	1	0.33784	0.17572	0.3311	0.999978	7140	2	0.33784
MZT2B	4	0.016476	0.053634	0.869617	1295	2	0.11373	0.18009	0.33532	0.999978	7224	2	0.11373
CD9	4	0.01594	0.051994	0.869617	1259	1	0.39068	0.18807	0.34307	0.999978	7388	2	0.39068
ZMYND11	4	0.016728	0.054378	0.869617	1314	3	-1.3712	0.19468	0.34951	0.999978	7531	1	-1.3712
KIF2A	4	0.018227	0.058489	0.869617	1420	3	-0.9676	0.20044	0.35513	0.999978	7659	1	-0.9676
GOLIM4	4	0.016849	0.054738	0.869617	1326	1	0.31549	0.20607	0.36066	0.999978	7772	2	0.31549
RBM3	4	0.01622	0.052859	0.869617	1277	1	0.49387	0.21077	0.36521	0.999978	7887	2	0.49387
SLC25A29	4	0.016662	0.054199	0.869617	1305	2	-0.35745	0.21849	0.37275	0.999978	8056	2	-0.35745
INPP5A	4	0.016603	0.054014	0.869617	1300	3	-1.2443	0.21906	0.37331	0.999978	8068	1	-1.2443
CCT7	4	0.016367	0.053302	0.869617	1286	3	-1.8063	0.22389	0.37796	0.999978	8175	1	-1.8063
SCRN2	4	0.015387	0.050318	0.869617	1221	2	-0.82484	0.24443	0.39784	0.999978	8614	2	-0.82484
MMS19	4	0.018076	0.058176	0.869617	1407	2	-2.0191	0.246	0.39937	0.999978	8645	2	-2.0191
SCAMP4	4	0.015404	0.05037	0.869617	1222	2	-0.19276	0.24896	0.40228	0.999978	8692	2	-0.19276
KLHL15	4	0.015637	0.051071	0.869617	1240	2	-0.18765	0.28045	0.43269	0.999978	9330	2	-0.18765
MSH5	4	0.016988	0.055174	0.869617	1334	3	-0.72432	0.29161	0.4435	0.999978	9576	1	-0.72432
NONO	4	0.017081	0.055444	0.869617	1345	2	-1.1322	0.31104	0.46233	0.999978	9988	1	-1.1322
TTI1	4	0.017594	0.056964	0.869617	1375	1	0.39605	0.31489	0.46607	0.999978	10065	2	0.39605
THOC3	4	0.018192	0.058421	0.869617	1417	3	-1.7714	0.32261	0.47354	0.999978	10224	1	-1.7714
LOC103242495	4	0.017436	0.056508	0.869617	1368	3	-1.0413	0.33792	0.48839	0.999978	10572	1	-1.0413
DEFB4B	4	0.015404	0.05037	0.869617	1224	1	0.093452	0.34048	0.49092	0.999978	10616	2	0.093452
GHRL	4	0.016793	0.054577	0.869617	1323	3	-1.2501	0.34341	0.49382	0.999978	10685	1	-1.2501
CTF1	4	0.016775	0.054522	0.869617	1321	3	-1.2321	0.34506	0.49546	0.999978	10716	1	-1.2321
NO_SITE_64	4	0.015637	0.051071	0.869617	1238	2	-0.58017	0.35139	0.50162	0.999978	10855	2	-0.58017
LOC103218789	3	0.020816	0.053572	0.869617	1532	2	-1.4111	0.35254	0.47942	0.999978	10873	1	-1.4111
FAM136A	4	0.017849	0.057694	0.869617	1388	1	0.092518	0.35485	0.50494	0.999978	10927	2	0.092518
HVCN1	4	0.018152	0.058335	0.869617	1415	3	-0.57726	0.36218	0.51216	0.999978	11077	1	-0.57726
KIAA0586	4	0.017011	0.055245	0.869617	1339	2	-1.1505	0.37457	0.52434	0.999978	11350	2	-1.1505
DTYMK	4	0.015031	0.049275	0.869617	1193	3	-2.2745	0.37878	0.5285	0.999978	11424	1	-2.2745
SOX15	4	0.018152	0.058335	0.869617	1414	2	-0.52065	0.38406	0.53359	0.999978	11543	1	-0.52065
ARID5A	4	0.016988	0.055174	0.869617	1335	2	-0.93065	0.39741	0.54668	0.999978	11839	2	-0.93065
ENSCSAG00000003367	4	0.017314	0.056149	0.869617	1352	2	-0.035166	0.40939	0.55836	0.999978	12103	2	-0.035166
TCIM	4	0.018152	0.058335	0.869617	1413	1	0.10716	0.41108	0.55997	0.999978	12148	2	0.10716
OLFM4	4	0.018012	0.058033	0.869617	1403	1	-0.11907	0.41196	0.56083	0.999978	12169	1	-0.11907
RNASE4	4	0.015637	0.051071	0.869617	1237	3	-1.1608	0.42049	0.56919	0.999978	12340	1	-1.1608
LOC103235246	4	0.016662	0.054199	0.869617	1306	1	-0.062759	0.42234	0.57098	0.999978	12381	1	-0.062759
LHX8	4	0.015289	0.050034	0.869617	1216	3	-1.1437	0.42914	0.57769	0.999978	12508	1	-1.1437
TNPO3	4	0.016367	0.053302	0.869617	1282	2	-2.3409	0.43249	0.58096	0.999978	12569	2	-2.3409
PKIA	4	0.017815	0.057591	0.869617	1385	2	-1.2649	0.43561	0.58395	0.999978	12636	2	-1.2649
QDPR	4	0.015752	0.05142	0.869617	1249	3	-1.3682	0.43678	0.58513	0.999978	12656	1	-1.3682
CHMP7	4	0.016172	0.052715	0.869617	1272	2	-0.5477	0.44131	0.58958	0.999978	12750	2	-0.5477
JOSD2	4	0.015118	0.049534	0.869617	1203	2	-1.0274	0.46173	0.60966	0.999978	13184	1	-1.0274
PSMC3	4	0.016367	0.053302	0.869617	1280	2	-2.5383	0.47325	0.62095	0.999978	13426	1	-2.5383
BRMS1L	4	0.017457	0.056561	0.869617	1369	2	-1.2427	0.50309	0.64264	0.999978	13893	1	-1.2427
HDAC2	4	0.01736	0.056289	0.869617	1359	3	-1.5373	0.50331	0.64272	0.999978	13894	1	-1.5373
IL1R1	4	0.015946	0.052022	0.869617	1262	3	-1.5713	0.52902	0.65329	0.999978	14123	1	-1.5713
RNF166	4	0.014964	0.049067	0.869617	1188	3	-0.98802	0.53986	0.65787	0.999978	14235	1	-0.98802
LOC103223876	4	0.016367	0.053302	0.869617	1283	2	-2.4339	0.55711	0.66531	0.999978	14421	1	-2.4339
CTDP1	4	0.016367	0.053302	0.869617	1281	3	-4.0781	0.60409	0.68699	0.999978	14922	1	-4.0781
PREX2	4	0.018076	0.058176	0.869617	1408	3	-1.6072	0.61129	0.69045	0.999978	14998	1	-1.6072
AAAS	4	0.016938	0.055014	0.869617	1331	2	-1.2034	0.61656	0.69308	0.999978	15055	1	-1.2034
NCL	6	0.014392	0.054043	0.869617	1155	2	-0.32206	0.61724	0.76029	0.999978	15062	2	-0.32206
UXT	4	0.015554	0.050825	0.869617	1235	3	-2.9387	0.61909	0.69431	0.999978	15087	1	-2.9387
RPL35A	3	0.020989	0.053995	0.869617	1541	2	-2.5725	0.6244	0.6448	0.999978	15144	1	-2.5725
LOC103248655	4	0.015026	0.049256	0.869617	1192	2	-0.83897	0.62713	0.69831	0.999978	15176	1	-0.83897
PROS1	4	0.016462	0.053593	0.869617	1294	3	-1.3662	0.63518	0.70229	0.999978	15267	1	-1.3662
NDUFA4L2	4	0.017314	0.056149	0.869617	1354	2	-0.69858	0.63941	0.70445	0.999978	15317	1	-0.69858
DNASE1L2	4	0.016484	0.05365	0.869617	1296	3	-0.94206	0.6413	0.70545	0.999978	15333	1	-0.94206
SEH1L	4	0.01674	0.054411	0.869617	1317	3	-1.6707	0.65101	0.71039	0.999978	15450	1	-1.6707
NCKAP1L	4	0.015199	0.049758	0.869617	1209	3	-1.4839	0.66706	0.71898	0.999978	15660	1	-1.4839
LOC103225973	4	0.015541	0.050785	0.869617	1230	3	-1.1402	0.6701	0.72063	0.999978	15688	1	-1.1402
GP9	4	0.015517	0.050716	0.869617	1229	3	-1.5415	0.6746	0.72311	0.999978	15749	1	-1.5415
ARHGAP9	4	0.016662	0.054199	0.869617	1307	2	-0.70298	0.6778	0.72486	0.999978	15791	1	-0.70298
CNTROB	4	0.018059	0.058138	0.869617	1404	2	-2.1255	0.70991	0.74334	0.999978	16203	1	-2.1255
RTBDN	4	0.017011	0.055245	0.869617	1338	2	-1.4456	0.71487	0.7463	0.999978	16297	1	-1.4456
ATXN10	4	0.016662	0.054199	0.869617	1304	3	-0.90605	0.72124	0.75028	0.999978	16380	1	-0.90605
USP20	4	0.018076	0.058176	0.869617	1405	2	-0.7774	0.72556	0.75296	0.999978	16439	1	-0.7774
CHST12	4	0.018139	0.05831	0.869617	1412	3	-0.94259	0.73127	0.75661	0.999978	16520	1	-0.94259
LOC103236197	3	0.020161	0.051952	0.869617	1502	2	-1.121	0.7462	0.74656	0.999978	16733	1	-1.121
COPE	4	0.016729	0.054381	0.869617	1315	3	-1.1014	0.75248	0.7707	0.999978	16827	1	-1.1014
ORC6	4	0.018232	0.058505	0.869617	1421	3	-2.0498	0.75855	0.77479	0.999978	16923	1	-2.0498
LOC103242255	4	0.016993	0.055195	0.869617	1337	3	-1.2534	0.75943	0.77542	0.999978	16943	1	-1.2534
USO1	4	0.016827	0.054677	0.869617	1325	3	-1.7224	0.76844	0.7818	0.999978	17082	1	-1.7224
NADK2	4	0.01742	0.056464	0.869617	1365	3	-1.1101	0.77894	0.78934	0.999978	17239	1	-1.1101
PSPN	4	0.014733	0.04834	0.869617	1172	3	-1.5163	0.78113	0.79094	0.999978	17285	1	-1.5163
NUTF2	4	0.016688	0.054266	0.869617	1310	3	-1.8548	0.7849	0.79377	0.999978	17353	1	-1.8548
ENSCSAG00000017955	4	0.014975	0.049097	0.869617	1190	3	-1.5879	0.79001	0.79766	0.999978	17440	1	-1.5879
TMEM35A	4	0.017314	0.056149	0.869617	1353	2	-1.0956	0.79376	0.8006	0.999978	17498	1	-1.0956
DNASE2	4	0.016662	0.054199	0.869617	1309	2	-1.0266	0.79878	0.80456	0.999978	17591	1	-1.0266
SRF	4	0.017384	0.056359	0.869617	1362	3	-1.4537	0.80255	0.80751	0.999978	17660	1	-1.4537
EIF4EBP1	3	0.020011	0.051567	0.869617	1488	1	0.067996	0.80735	0.80726	0.999978	17750	0	0.067996
FRMD1	4	0.017997	0.057998	0.869617	1402	3	-1.3469	0.81162	0.81495	0.999978	17839	1	-1.3469
TM9SF4	4	0.016943	0.055031	0.869617	1332	3	-0.94913	0.81488	0.81768	0.999978	17904	1	-0.94913
LOC103235134	4	0.015231	0.049858	0.869617	1211	2	-1.1367	0.81612	0.81875	0.999978	17932	1	-1.1367
ENSCSAG00000007993	4	0.018218	0.058469	0.869617	1419	3	-1.1885	0.83209	0.8326	0.999978	18231	1	-1.1885
KYAT3	4	0.016807	0.054614	0.869617	1324	3	-1.0813	0.83238	0.83287	0.999978	18238	1	-1.0813
POC1B	4	0.01764	0.057091	0.869617	1378	3	-0.65466	0.83428	0.83461	0.999978	18280	1	-0.65466
CD3E	4	0.017687	0.057216	0.869617	1381	2	-1.0693	0.84312	0.84283	0.999978	18452	1	-1.0693
ERCC2	4	0.018204	0.058445	0.869617	1418	3	-1.4014	0.85311	0.85268	0.999978	18678	0	-1.4014
HIF1A	4	0.01594	0.051994	0.869617	1258	3	-1.0197	0.86427	0.8639	0.999978	18907	0	-1.0197
ND6	4	0.017422	0.05647	0.869617	1366	2	-0.97492	0.86782	0.86741	0.999978	19002	0	-0.97492
ZNF614	4	0.017015	0.055258	0.869617	1341	3	-1.206	0.87143	0.87107	0.999978	19078	0	-1.206
TLE2	4	0.015705	0.051286	0.869617	1245	3	-1.3595	0.87673	0.87642	0.999978	19201	0	-1.3595
ALDH16A1	4	0.017314	0.056149	0.869617	1356	1	-0.034121	0.87983	0.8795	0.999978	19256	0	-0.034121
DDX55	4	0.01758	0.056927	0.869617	1373	3	-1.2869	0.88192	0.88158	0.999978	19302	0	-1.2869
H2AC6	4	0.017217	0.055856	0.869617	1348	3	-1.668	0.88205	0.88169	0.999978	19306	0	-1.668
TOMM22	3	0.020057	0.051687	0.869617	1496	2	-1.7575	0.88528	0.8855	0.999978	19373	0	-1.7575
NO_SITE_95	4	0.017547	0.056817	0.869617	1371	2	-0.59063	0.8867	0.88641	0.999978	19407	0	-0.59063
ALOX15B	4	0.017597	0.056976	0.869617	1377	3	-1.4628	0.88695	0.88665	0.999978	19413	0	-1.4628
ARHGAP23	4	0.015251	0.04992	0.869617	1212	3	-1.1896	0.88879	0.88848	0.999978	19449	0	-1.1896
CYP2D8	4	0.017899	0.057802	0.869617	1392	3	-0.94881	0.89505	0.89476	0.999978	19590	0	-0.94881
DES	4	0.015031	0.049275	0.869617	1199	1	0.080001	0.89831	0.89802	0.999978	19656	0	0.080001
TLCD3A	4	0.01475	0.048396	0.869617	1174	3	-1.4879	0.89846	0.89816	0.999978	19664	0	-1.4879
ARNTL2	4	0.018076	0.058176	0.869617	1406	2	-0.75371	0.90254	0.90222	0.999978	19758	0	-0.75371
TRAFD1	4	0.01532	0.050125	0.869617	1218	3	-1.2492	0.90352	0.90322	0.999978	19772	0	-1.2492
RABL2B	4	0.017687	0.057217	0.869617	1382	2	-1.2496	0.91163	0.91145	0.999978	19964	0	-1.2496
FAM32A	4	0.016881	0.054827	0.869617	1328	3	-1.3404	0.91223	0.91205	0.999978	19976	0	-1.3404
A1CF	4	0.015554	0.050825	0.869617	1234	2	-2.596	0.91422	0.91401	0.999978	20036	0	-2.596
MANEAL	4	0.015177	0.049699	0.869617	1207	3	-1.1911	0.9172	0.917	0.999978	20121	0	-1.1911
ARMS2	4	0.015031	0.049275	0.869617	1200	3	-0.44169	0.92003	0.91982	0.999978	20180	0	-0.44169
ZBBX	4	0.015031	0.049275	0.869617	1195	2	-0.21406	0.92082	0.9206	0.999978	20197	0	-0.21406
C8H8orf88	4	0.015909	0.051898	0.869617	1256	3	-1.4295	0.92233	0.92214	0.999978	20227	0	-1.4295
NUP85	4	0.016057	0.052367	0.869617	1267	2	-0.95773	0.92347	0.92328	0.999978	20254	0	-0.95773
GART	4	0.015735	0.051369	0.869617	1248	3	-1.8089	0.92405	0.92386	0.999978	20278	0	-1.8089
ENSCSAG00000008054	4	0.014694	0.048208	0.869617	1170	3	-1.6539	0.92445	0.92423	0.999978	20288	0	-1.6539
NO_SITE_4	4	0.014775	0.048475	0.869617	1176	1	-0.14375	0.92462	0.92439	0.999978	20293	0	-0.14375
LOC103239662	4	0.015031	0.049275	0.869617	1198	2	-0.58813	0.92798	0.92774	0.999978	20360	0	-0.58813
IL4R	4	0.015777	0.051495	0.869617	1251	3	-1.3107	0.9287	0.92848	0.999978	20374	0	-1.3107
COQ8A	4	0.01663	0.054104	0.869617	1302	3	-1.3565	0.93139	0.93118	0.999978	20435	0	-1.3565
NRXN2	4	0.015857	0.051737	0.869617	1254	3	-1.6431	0.93279	0.93255	0.999978	20467	0	-1.6431
LAS1L	4	0.015993	0.052172	0.869617	1263	3	-3.0398	0.9328	0.93257	0.999978	20469	0	-3.0398
TUBGCP5	4	0.018076	0.058176	0.869617	1409	3	-2.969	0.93457	0.93439	0.999978	20505	0	-2.969
CST5	4	0.017595	0.056965	0.869617	1376	2	-1.123	0.9346	0.93442	0.999978	20507	0	-1.123
NLE1	4	0.01622	0.052859	0.869617	1278	2	-0.75822	0.93649	0.93634	0.999978	20545	0	-0.75822
EXTL3	4	0.017026	0.055288	0.869617	1342	3	-1.4092	0.93658	0.93643	0.999978	20548	0	-1.4092
ANGPTL2	4	0.01494	0.048985	0.869617	1186	2	-1.4155	0.93778	0.93764	0.999978	20572	0	-1.4155
HTR1B	4	0.017577	0.056918	0.869617	1372	3	-1.2336	0.93784	0.93771	0.999978	20573	0	-1.2336
CCDC38	4	0.016783	0.054544	0.869617	1322	3	-1.896	0.94225	0.94211	0.999978	20672	0	-1.896
PRELID3A	4	0.017158	0.055679	0.869617	1346	3	-1.195	0.94239	0.94223	0.999978	20677	0	-1.195
multiKO_LOC103233035_LOC103233042_LOC103233043	1	0.057413	0.057341	0.869617	3094	1	-2.1516	0.94259	0.94278	0.999978	20685	0	-2.1516
multiKO_LOC103233098_NSA2	1	0.057053	0.056982	0.869617	3078	1	-4.9885	0.94295	0.94313	0.999978	20689	0	-4.9885
multiKO_LOC103216107_NOL12_ENSCSAG00000007256_ENSCSAG00000007497	1	0.055626	0.05555	0.869617	3026	1	-5.0132	0.94437	0.94455	0.999978	20723	0	-5.0132
DHX16	4	0.017997	0.057998	0.869617	1401	3	-2.9928	0.94572	0.9456	0.999978	20752	0	-2.9928
multiKO_LOC103223379_LOC103245449	1	0.054182	0.054151	0.869617	2979	1	-5.0375	0.94582	0.94595	0.999978	20753	0	-5.0375
multiKO_LOC103221354_GSTA3_GSTA1	1	0.053622	0.053605	0.869617	2963	1	-2.8284	0.94638	0.94653	0.999978	20761	0	-2.8284
multiKO_LOC103218614_LOC103218615_ENSCSAG00000008683	1	0.052767	0.052765	0.869617	2924	1	-5.0615	0.94723	0.94739	0.999978	20776	0	-5.0615
multiKO_LOC103216022_LOC103216451_LOC103221473_LOC103228383_LOC103231787_LOC103234232_LOC103242848_LOC103249023_ENSCSAG00000007955_ENSCSAG00000008585_ENSCSAG00000014668	1	0.052767	0.052765	0.869617	2923	1	-5.0615	0.94723	0.94739	0.999978	20777	0	-5.0615
multiKO_LOC103218205_LOC103218206_OR6B2_OR6B3	1	0.052336	0.05234	0.869617	2907	1	-1.729	0.94766	0.94782	0.999978	20789	0	-1.729
multiKO_ABCD1_LOC103246731	1	0.05216	0.052168	0.869617	2898	1	-2.9803	0.94784	0.948	0.999978	20794	0	-2.9803
PRKAR1B	4	0.01488	0.048801	0.869617	1183	3	-1.2486	0.94822	0.94817	0.999978	20813	0	-1.2486
multiKO_LOC103217655_LOC103222009_LOC103231084_LOC103241115_LOC103243263_RPL36A_ENSCSAG00000009861	1	0.051676	0.051693	0.869617	2880	1	-5.085	0.94832	0.9485	0.999978	20816	0	-5.085
HINFP	4	0.017858	0.057709	0.869617	1390	3	-1.9723	0.94876	0.94869	0.999978	20825	0	-1.9723
multiKO_LOC103217705_LOC103236479_PRELID3B_ENSCSAG00000000105_ENSCSAG00000010231	1	0.050403	0.050418	0.869617	2816	1	-5.1081	0.9496	0.94979	0.999978	20844	0	-5.1081
multiKO_COX7A2L_LOC103231764	1	0.049672	0.049719	0.869617	2788	1	-1.9232	0.95033	0.95051	0.999978	20857	0	-1.9232
multiKO_LOC103236366_LOC103245638_TRMT112_ENSCSAG00000000388_ENSCSAG00000007187	1	0.049383	0.049433	0.869617	2774	1	-3.6105	0.95062	0.95078	0.999978	20863	0	-3.6105
DHX9	4	0.017239	0.055919	0.869617	1350	3	-1.373	0.95102	0.95093	0.999978	20875	0	-1.373
GZMK	4	0.015682	0.051214	0.869617	1243	3	-1.5223	0.95117	0.95107	0.999978	20878	0	-1.5223
CCDC125	4	0.015287	0.05003	0.869617	1215	3	-1.8061	0.95169	0.95157	0.999978	20887	0	-1.8061
TERF2	4	0.016367	0.053302	0.869617	1287	3	-3.7342	0.95397	0.95382	0.999978	20947	0	-3.7342
SLC7A8	4	0.018167	0.058367	0.869617	1416	3	-1.0944	0.95589	0.95576	0.999978	20994	0	-1.0944
SLITRK1	3	0.020395	0.052534	0.869617	1516	3	-1.5578	0.95605	0.95631	0.999978	21001	0	-1.5578
LOC103220749	4	0.015281	0.050014	0.869617	1214	3	-1.7344	0.96193	0.96181	0.999978	21120	0	-1.7344
PDLIM1	4	0.016383	0.053349	0.869617	1289	3	-1.0035	0.96288	0.96277	0.999978	21145	0	-1.0035
LRP4	4	0.016325	0.053176	0.869617	1279	3	-1.1112	0.96495	0.96484	0.999978	21190	0	-1.1112
DARS1	4	0.018246	0.058533	0.869617	1422	3	-1.3475	0.96681	0.96671	0.999978	21226	0	-1.3475
EMC3	4	0.014942	0.048991	0.869617	1187	3	-2.1342	0.96709	0.96698	0.999978	21231	0	-2.1342
multiKO_LOC103246456_RPS9	2	0.032062	0.058576	0.869617	2037	2	-2.404	0.96794	0.96796	0.999978	21261	0	-2.404
PTGES3	2	0.031997	0.058468	0.869617	2034	2	-2.9265	0.968	0.96803	0.999978	21265	0	-2.9265
multiKO_LOC103233166_LOC103235920_MRPS16_ENSCSAG00000000413	2	0.031348	0.057347	0.869617	2003	2	-1.9839	0.96865	0.9687	0.999978	21277	0	-1.9839
RGS9	4	0.017546	0.056816	0.869617	1370	3	-1.255	0.96897	0.96887	0.999978	21289	0	-1.255
RPL34	2	0.031011	0.056743	0.869617	1989	2	-2.9326	0.96899	0.96904	0.999978	21290	0	-2.9326
multiKO_LOC103220309_LOC103220310_ENSCSAG00000013624	2	0.028885	0.053014	0.869617	1905	2	-2.4615	0.97111	0.97112	0.999978	21333	0	-2.4615
ETS1	4	0.015554	0.050825	0.869617	1232	3	-1.8165	0.97182	0.97175	0.999978	21354	0	-1.8165
POLL	4	0.015031	0.049275	0.869617	1196	3	-0.75099	0.97197	0.97189	0.999978	21359	0	-0.75099
SLC16A7	4	0.017655	0.057123	0.869617	1380	3	-1.7153	0.97391	0.97382	0.999978	21405	0	-1.7153
SF3B2	4	0.017762	0.057428	0.869617	1384	3	-3.2354	0.97405	0.97394	0.999978	21408	0	-3.2354
ABCE1	4	0.017217	0.055856	0.869617	1349	3	-2.76	0.97419	0.97409	0.999978	21414	0	-2.76
CSPG5	4	0.015404	0.05037	0.869617	1223	3	-0.65409	0.97454	0.97447	0.999978	21425	0	-0.65409
BRCA2	4	0.016118	0.052552	0.869617	1269	3	-1.966	0.97557	0.97549	0.999978	21453	0	-1.966
LCTL	4	0.015824	0.051636	0.869617	1253	3	-1.3156	0.97595	0.97588	0.999978	21464	0	-1.3156
PSMC1	3	0.022627	0.057843	0.869617	1619	3	-0.82789	0.97737	0.9775	0.999978	21486	0	-0.82789
multiKO_LOC103231174_RSL24D1_ENSCSAG00000011613_ENSCSAG00000000332	3	0.021992	0.056359	0.869617	1594	3	-1.84	0.97801	0.97812	0.999978	21512	0	-1.84
ENSCSAG00000017570	3	0.021955	0.056274	0.869617	1589	3	-0.6124	0.97805	0.97816	0.999978	21514	0	-0.6124
EIF3H	3	0.021697	0.055671	0.869617	1574	3	-0.74028	0.9783	0.97843	0.999978	21520	0	-0.74028
NT5C3B	4	0.018102	0.058231	0.869617	1410	3	-1.2295	0.97844	0.97841	0.999978	21524	0	-1.2295
multiKO_LOC103218574_ELOB_ENSCSAG00000010372_ENSCSAG00000019224	5	0.014864	0.050309	0.869617	1182	4	-0.77758	0.97901	0.9791	0.999978	21546	0	-0.77758
ZBTB20	4	0.016375	0.053321	0.869617	1288	3	-1.3929	0.97986	0.97984	0.999978	21568	0	-1.3929
ENSCSAG00000016818	3	0.019813	0.05108	0.869617	1484	3	-2.5708	0.98019	0.98032	0.999978	21577	0	-2.5708
ENSCSAG00000000205	3	0.019575	0.05051	0.869617	1473	3	-4.1746	0.98042	0.98056	0.999978	21583	0	-4.1746
NO_SITE_113	4	0.017848	0.05769	0.869617	1386	4	-0.61505	0.98215	0.98212	0.999978	21628	0	-0.61505
LOC103248816	4	0.017701	0.057258	0.869617	1383	4	-0.76155	0.9823	0.98227	0.999978	21629	0	-0.76155
ZNF250	4	0.017655	0.057122	0.869617	1379	4	-0.77874	0.98235	0.98231	0.999978	21630	0	-0.77874
PCNP	4	0.015311	0.050093	0.869617	1217	4	-0.54155	0.98235	0.98231	0.999978	21631	0	-0.54155
VSTM5	4	0.017582	0.056934	0.869617	1374	4	-0.51503	0.98242	0.98239	0.999978	21635	0	-0.51503
CBY1	4	0.017425	0.05648	0.869617	1367	4	-1.5242	0.98257	0.98254	0.999978	21637	0	-1.5242
EPGN	4	0.017416	0.056453	0.869617	1364	4	-0.53757	0.98258	0.98255	0.999978	21638	0	-0.53757
DIPK1B	4	0.017406	0.056421	0.869617	1363	4	-0.80817	0.98259	0.98256	0.999978	21639	0	-0.80817
C3AR1	4	0.017367	0.056313	0.869617	1361	4	-0.60744	0.98263	0.9826	0.999978	21640	0	-0.60744
PLK1	4	0.017316	0.056158	0.869617	1358	4	-3.8367	0.98268	0.98265	0.999978	21643	0	-3.8367
RBFA	4	0.017282	0.056056	0.869617	1351	4	-0.62334	0.98272	0.98268	0.999978	21644	0	-0.62334
CRIPT	4	0.016367	0.053302	0.869617	1285	4	-1.3512	0.98282	0.98279	0.999978	21645	0	-1.3512
CARD10	4	0.017176	0.055729	0.869617	1347	4	-0.5052	0.98282	0.98279	0.999978	21646	0	-0.5052
FAR1	4	0.017075	0.055428	0.869617	1344	4	-0.77409	0.98292	0.98291	0.999978	21647	0	-0.77409
VEZT	4	0.017013	0.05525	0.869617	1340	4	-0.82878	0.98299	0.98296	0.999978	21649	0	-0.82878
COX14	4	0.016988	0.055174	0.869617	1336	4	-0.6626	0.98301	0.98298	0.999978	21650	0	-0.6626
LOC103246584	4	0.016952	0.055061	0.869617	1333	4	-0.7564	0.98305	0.98302	0.999978	21651	0	-0.7564
NCF2	4	0.016935	0.055011	0.869617	1330	4	-0.47495	0.98306	0.98304	0.999978	21653	0	-0.47495
multiKO_LOC103234380_ADGRL1	4	0.016889	0.054854	0.869617	1329	4	-0.87554	0.98311	0.98308	0.999978	21655	0	-0.87554
HFM1	4	0.016872	0.054802	0.869617	1327	4	-0.60525	0.98313	0.9831	0.999978	21656	0	-0.60525
FNTB	4	0.016772	0.054515	0.869617	1320	4	-0.90841	0.98323	0.9832	0.999978	21659	0	-0.90841
LOC103246760	4	0.016697	0.054295	0.869617	1313	4	-0.8173	0.9833	0.98328	0.999978	21662	0	-0.8173
LOC103238463	4	0.016692	0.054279	0.869617	1312	4	-0.48799	0.98331	0.98328	0.999978	21663	0	-0.48799
LOC103233633	4	0.016645	0.054146	0.869617	1303	4	-0.95672	0.98336	0.98333	0.999978	21664	0	-0.95672
ARL14EPL	4	0.016541	0.05383	0.869617	1299	4	-1.2153	0.98346	0.98344	0.999978	21667	0	-1.2153
CEP57L1	4	0.016541	0.05383	0.869617	1298	4	-0.76392	0.98346	0.98344	0.999978	21668	0	-0.76392
DCUN1D1	4	0.016414	0.053432	0.869617	1292	4	-0.94273	0.98359	0.98355	0.999978	21670	0	-0.94273
HARS1	4	0.016414	0.053432	0.869617	1291	4	-1.1651	0.98359	0.98355	0.999978	21671	0	-1.1651
LOC103231903	4	0.016195	0.052777	0.869617	1275	4	-0.7817	0.98381	0.98376	0.999978	21673	0	-0.7817
LOC103247889	4	0.016186	0.052753	0.869617	1274	4	-0.98539	0.98381	0.98377	0.999978	21674	0	-0.98539
CFAP221	4	0.016178	0.052726	0.869617	1273	4	-0.49308	0.98382	0.98378	0.999978	21675	0	-0.49308
RPGRIP1	4	0.016162	0.052681	0.869617	1271	4	-0.83499	0.98384	0.9838	0.999978	21676	0	-0.83499
CHRND	4	0.016053	0.052354	0.869617	1266	4	-0.99956	0.98395	0.98392	0.999978	21678	0	-0.99956
SMAP2	4	0.016035	0.052291	0.869617	1265	4	-0.77602	0.98397	0.98394	0.999978	21680	0	-0.77602
GCN1	4	0.016035	0.052291	0.869617	1264	4	-1.3273	0.98397	0.98394	0.999978	21681	0	-1.3273
ARMC5	4	0.015943	0.052004	0.869617	1261	4	-0.51266	0.98406	0.98403	0.999978	21683	0	-0.51266
LOC103223521	4	0.015921	0.051934	0.869617	1257	4	-1.1279	0.98408	0.98404	0.999978	21684	0	-1.1279
UTP20	4	0.015901	0.051875	0.869617	1255	4	-0.71663	0.9841	0.98406	0.999978	21686	0	-0.71663
SENP8	4	0.015787	0.051524	0.869617	1252	4	-0.49892	0.98421	0.98418	0.999978	21688	0	-0.49892
PNMT	4	0.015776	0.051493	0.869617	1250	4	-1.2334	0.98422	0.98419	0.999978	21689	0	-1.2334
SMAD6	4	0.015725	0.051342	0.869617	1247	4	-0.44369	0.98428	0.98424	0.999978	21690	0	-0.44369
RAD23B	4	0.015712	0.051302	0.869617	1246	4	-1.0708	0.98429	0.98426	0.999978	21691	0	-1.0708
EIF2D	4	0.015661	0.051146	0.869617	1242	4	-0.49265	0.98434	0.9843	0.999978	21692	0	-0.49265
EMC4	4	0.015644	0.051097	0.869617	1241	4	-1.348	0.98436	0.98432	0.999978	21693	0	-1.348
TCN1	4	0.015614	0.051005	0.869617	1236	4	-1.9199	0.98439	0.98435	0.999978	21694	0	-1.9199
RGS3	4	0.015031	0.049275	0.869617	1194	4	-1.1716	0.98441	0.98437	0.999978	21695	0	-1.1716
KREMEN2	4	0.015549	0.050808	0.869617	1231	4	-0.89746	0.98445	0.98441	0.999978	21696	0	-0.89746
KCNJ9	4	0.015459	0.050531	0.869617	1227	4	-0.72845	0.98454	0.9845	0.999978	21697	0	-0.72845
DCK	4	0.015438	0.050468	0.869617	1226	4	-2.0496	0.98456	0.98452	0.999978	21698	0	-2.0496
SERPINH1	4	0.015427	0.050438	0.869617	1225	4	-1.374	0.98457	0.98453	0.999978	21699	0	-1.374
OR10W1	4	0.015352	0.05022	0.869617	1220	4	-0.81357	0.98465	0.9846	0.999978	21701	0	-0.81357
OR13C8	4	0.015352	0.05022	0.869617	1219	4	-1.1176	0.98465	0.9846	0.999978	21702	0	-1.1176
TRMT5	4	0.015269	0.049979	0.869617	1213	4	-2.1305	0.98473	0.98467	0.999978	21703	0	-2.1305
LOC103222346	4	0.0152	0.049763	0.869617	1210	4	-0.97099	0.9848	0.98474	0.999978	21704	0	-0.97099
RPS6KB1	4	0.015188	0.049729	0.869617	1208	4	-1.1777	0.98481	0.98475	0.999978	21705	0	-1.1777
LOC103241983	4	0.015168	0.049677	0.869617	1205	4	-0.77596	0.98483	0.98478	0.999978	21706	0	-0.77596
SKIDA1	4	0.015168	0.049677	0.869617	1206	4	-1.124	0.98483	0.98478	0.999978	21707	0	-1.124
WBP4	4	0.015139	0.049597	0.869617	1204	4	-0.74297	0.98486	0.98482	0.999978	21708	0	-0.74297
H2AFY	4	0.015103	0.049481	0.869617	1202	4	-0.69237	0.9849	0.98486	0.999978	21709	0	-0.69237
TMED8	4	0.015081	0.049416	0.869617	1201	4	-0.59189	0.98492	0.98488	0.999978	21710	0	-0.59189
SMIM18	4	0.014997	0.049167	0.869617	1191	4	-1.6627	0.985	0.98497	0.999978	21711	0	-1.6627
BABAM1	4	0.014968	0.049078	0.869617	1189	4	-0.98729	0.98503	0.985	0.999978	21712	0	-0.98729
MBTPS1	4	0.014915	0.048911	0.869617	1184	4	-1.4621	0.98509	0.98506	0.999978	21714	0	-1.4621
ECT2	4	0.014855	0.048722	0.869617	1181	4	-1.0141	0.98514	0.98512	0.999978	21715	0	-1.0141
SRPRA	4	0.014836	0.048659	0.869617	1180	4	-0.99306	0.98516	0.98514	0.999978	21716	0	-0.99306
TNFSF18	4	0.014826	0.048634	0.869617	1179	4	-0.79311	0.98517	0.98515	0.999978	21717	0	-0.79311
C9H10orf113	4	0.014816	0.048597	0.869617	1178	4	-0.76696	0.98518	0.98516	0.999978	21718	0	-0.76696
EGLN1	4	0.014732	0.048335	0.869617	1171	4	-0.56092	0.98527	0.98524	0.999978	21720	0	-0.56092
OMA1	4	0.018367	0.058788	0.871449	1425	3	-1.3288	0.07727	0.17561	0.980948	3841	1	-1.3288
PCDH15	4	0.018375	0.058808	0.871449	1426	2	-1.2087	0.54116	0.6584	0.999978	14248	1	-1.2087
DYRK4	4	0.018384	0.058829	0.871449	1427	2	-0.80691	0.83192	0.83244	0.999978	18227	1	-0.80691
OTUD6B	4	0.018571	0.059235	0.873375	1432	1	0.023667	0.14464	0.29266	0.997692	6332	1	0.023667
ZFP36	4	0.018571	0.059235	0.873375	1434	2	-0.61221	0.22813	0.3821	0.999978	8269	2	-0.61221
LOC103223112	4	0.018571	0.059235	0.873375	1431	2	-0.53939	0.3569	0.50697	0.999978	10967	1	-0.53939
LIMD2	4	0.018466	0.059012	0.873375	1428	3	-3.0962	0.46173	0.60966	0.999978	13182	1	-3.0962
GRM4	4	0.018531	0.059157	0.873375	1429	2	-0.68619	0.55009	0.66224	0.999978	14337	1	-0.68619
SIAH3	4	0.018571	0.059235	0.873375	1433	2	-0.70672	0.74127	0.7631	0.999978	16658	1	-0.70672
KLRG1	4	0.018561	0.059209	0.873375	1430	3	-1.2846	0.95203	0.95189	0.999978	20897	0	-1.2846
CCDC177	4	0.018677	0.059439	0.874384	1436	2	-1.491	0.35881	0.50888	0.999978	11014	2	-1.491
ZNF608	4	0.018803	0.059717	0.874384	1442	2	-0.48216	0.44813	0.5963	0.999978	12889	2	-0.48216
LOC103245982	4	0.018819	0.059758	0.874384	1444	2	-0.81501	0.50678	0.64412	0.999978	13930	1	-0.81501
PLN	4	0.01875	0.059603	0.874384	1439	3	-1.343	0.60166	0.68582	0.999978	14894	1	-1.343
RNF44	4	0.018757	0.059619	0.874384	1440	1	-0.015803	0.78288	0.79226	0.999978	17318	1	-0.015803
ZFHX3	4	0.018804	0.059721	0.874384	1443	3	-1.2541	0.80268	0.8076	0.999978	17661	1	-1.2541
SPATA16	4	0.018648	0.059386	0.874384	1435	2	-0.90331	0.84981	0.84937	0.999978	18604	1	-0.90331
BORA	4	0.018739	0.059577	0.874384	1438	2	-1.1312	0.92198	0.92175	0.999978	20223	0	-1.1312
NO_SITE_50	4	0.01885	0.059817	0.874384	1445	3	-0.86288	0.93038	0.93016	0.999978	20416	0	-0.86288
multiKO_LOC103214464_LOC103245010_HNRNPA1L2_ENSCSAG00000019724	1	0.059824	0.059804	0.874384	3196	1	-4.9377	0.94018	0.94036	0.999978	20620	0	-4.9377
multiKO_LOC103244060_SNRPE_ENSCSAG00000018742	1	0.059824	0.059804	0.874384	3195	1	-4.9377	0.94018	0.94036	0.999978	20621	0	-4.9377
multiKO_LOC103221232_LOC103235868_TXN	1	0.059824	0.059804	0.874384	3194	1	-4.9377	0.94018	0.94036	0.999978	20622	0	-4.9377
LIMS2	4	0.018723	0.059541	0.874384	1437	3	-1.1725	0.95553	0.9554	0.999978	20980	0	-1.1725
TRIM5	4	0.018896	0.05992	0.875303	1446	2	-1.2702	0.7498	0.76887	0.999978	16789	1	-1.2702
DNAJC9	4	0.018976	0.060096	0.876143	1447	2	-2.5412	0.21354	0.36795	0.999978	7943	1	-2.5412
C13H6orf118	4	0.018976	0.060096	0.876143	1448	2	-1.1583	0.33758	0.48806	0.999978	10561	1	-1.1583
CALML3	4	0.018976	0.060096	0.876143	1449	2	-1.1383	0.84956	0.84912	0.999978	18600	1	-1.1383
NUS1	4	0.019094	0.060348	0.877378	1451	3	-1.4527	0.031781	0.088708	0.96577	1983	1	-1.4527
DNAH2	4	0.019129	0.060419	0.877378	1454	1	0.68231	0.045434	0.11556	0.98037	2535	2	0.68231
SAE1	4	0.019109	0.060377	0.877378	1453	3	-1.109	0.16922	0.32473	0.999978	6992	1	-1.109
NAA25	4	0.019129	0.060419	0.877378	1455	2	-0.32233	0.87565	0.87532	0.999978	19180	0	-0.32233
EEF1G	4	0.019102	0.060362	0.877378	1452	3	-1.5075	0.94825	0.94819	0.999978	20814	0	-1.5075
PFKFB2	4	0.019042	0.060243	0.877378	1450	3	-1.1645	0.97311	0.97301	0.999978	21385	0	-1.1645
multiKO_LOC103228795_SLC25A36_ENSCSAG00000019400	2	0.033184	0.060506	0.878068	2094	1	-1.3665	0.17313	0.25675	0.988296	7073	1	-1.3665
LOC103243840	3	0.023836	0.060747	0.878113	1679	2	-2.0967	0.042041	0.1024	0.98037	2381	1	-2.0967
NDUFB3	4	0.019222	0.060604	0.878113	1456	3	-1.1283	0.19203	0.34694	0.999978	7476	1	-1.1283
MRPL41	4	0.01927	0.06071	0.878113	1459	3	-1.1087	0.86777	0.86736	0.999978	18998	0	-1.1087
ALOX12	4	0.019278	0.060724	0.878113	1460	3	-1.2779	0.91541	0.91517	0.999978	20068	0	-1.2779
ANKRD42	4	0.019253	0.060668	0.878113	1458	3	-2.6946	0.93961	0.93951	0.999978	20608	0	-2.6946
KCNF1	4	0.019249	0.060662	0.878113	1457	3	-1.0856	0.96505	0.96494	0.999978	21193	0	-1.0856
ENSCSAG00000019515	4	0.019389	0.060976	0.878255	1466	3	-1.1628	0.081238	0.18285	0.980948	3998	1	-1.1628
SH3GL2	4	0.019367	0.060925	0.878255	1462	2	-0.44262	0.14705	0.29651	0.997692	6420	2	-0.44262
PUS3	4	0.019314	0.060806	0.878255	1461	2	-0.11734	0.35279	0.50294	0.999978	10876	2	-0.11734
TLE5	4	0.019477	0.061154	0.878255	1471	1	0.07481	0.40867	0.55768	0.999978	12091	2	0.07481
LOC103227652	4	0.019477	0.061154	0.878255	1468	2	-0.20385	0.46441	0.61226	0.999978	13244	1	-0.20385
LOC103246707	4	0.019477	0.061154	0.878255	1472	3	-0.80567	0.65972	0.71499	0.999978	15559	1	-0.80567
USP25	4	0.019477	0.061154	0.878255	1469	3	-0.61167	0.68082	0.72657	0.999978	15833	1	-0.61167
TNFAIP2	4	0.019477	0.061154	0.878255	1470	1	-0.073763	0.77853	0.78906	0.999978	17230	1	-0.073763
RAD50	4	0.019475	0.061149	0.878255	1467	2	-1.0325	0.90377	0.90348	0.999978	19776	0	-1.0325
DSN1	4	0.019369	0.060928	0.878255	1463	3	-1.6361	0.93907	0.93897	0.999978	20601	0	-1.6361
GPR83	4	0.0196	0.061389	0.879915	1475	3	-1.0353	0.59482	0.68251	0.999978	14826	1	-1.0353
multiKO_LOC103220263_LOC103237177	1	0.061357	0.061336	0.879915	3246	1	-4.9116	0.93864	0.93883	0.999978	20595	0	-4.9116
RPL10A	3	0.024096	0.061364	0.879915	1691	3	-2.4309	0.9759	0.97605	0.999978	21461	0	-2.4309
DHX58	4	0.019621	0.061432	0.879967	1476	3	-1.3196	0.4203	0.569	0.999978	12336	1	-1.3196
TPT1	4	0.019756	0.061709	0.881083	1480	2	-0.49005	0.078771	0.17837	0.980948	3900	2	-0.49005
EIF4E3	4	0.019756	0.061709	0.881083	1478	2	-0.91342	0.1239	0.25778	0.988296	5619	1	-0.91342
GRK7	4	0.019756	0.061709	0.881083	1481	2	-0.2732	0.18962	0.34456	0.999978	7421	2	-0.2732
CHRNB2	4	0.019756	0.061709	0.881083	1479	2	-0.4304	0.20287	0.3575	0.999978	7713	2	-0.4304
COQ10B	4	0.0197	0.06159	0.881083	1477	3	-1.247	0.86235	0.86198	0.999978	18867	0	-1.247
FARSA	4	0.019799	0.061793	0.881153	1483	3	-2.8918	0.089883	0.19839	0.980948	4358	1	-2.8918
NDUFAF8	4	0.019799	0.061793	0.881153	1482	3	-1.2507	0.97698	0.97692	0.999978	21478	0	-1.2507
multiKO_LOC103217395_KRTAP19-5_ENSCSAG00000009354	1	0.061882	0.061843	0.8813	3273	1	-1.4955	0.93812	0.93829	0.999978	20582	0	-1.4955
GPR6	4	0.020118	0.062465	0.881513	1499	2	-1.1609	0.06109	0.14537	0.980948	3165	1	-1.1609
HTR1E	4	0.020151	0.062536	0.881513	1501	1	0.32384	0.076093	0.17347	0.980948	3792	2	0.32384
PLEKHS1	4	0.020104	0.062431	0.881513	1498	1	-0.13115	0.25845	0.41145	0.999978	8899	1	-0.13115
CTIF	4	0.020032	0.062266	0.881513	1489	3	-1.1265	0.30415	0.45562	0.999978	9833	1	-1.1265
LOC103220966	4	0.020035	0.062271	0.881513	1490	1	0.21712	0.45408	0.60211	0.999978	13025	2	0.21712
multiKO_LOC103243485_LOC103243497_KRTAP1-3	2	0.034274	0.062392	0.881513	2145	1	-2.7851	0.63441	0.63419	0.999978	15258	0	-2.7851
IL17C	4	0.020138	0.06251	0.881513	1500	3	-1.0126	0.68991	0.73168	0.999978	15958	1	-1.0126
BRIX1	4	0.020096	0.062411	0.881513	1497	2	-1.8107	0.81233	0.81555	0.999978	17853	1	-1.8107
TLN2	4	0.020035	0.062271	0.881513	1491	3	-0.45278	0.84375	0.84344	0.999978	18464	1	-0.45278
MRPL4	4	0.01994	0.062095	0.881513	1485	3	-1.776	0.87455	0.87421	0.999978	19161	0	-1.776
SNAPC3	4	0.020056	0.062314	0.881513	1495	3	-2.152	0.88321	0.88289	0.999978	19330	0	-2.152
CCNE1	4	0.020056	0.062314	0.881513	1494	3	-2.4057	0.89182	0.89156	0.999978	19515	0	-2.4057
DMKN	4	0.020039	0.062282	0.881513	1492	3	-2.3922	0.91941	0.91919	0.999978	20166	0	-2.3922
OR10P1	4	0.019968	0.062152	0.881513	1487	3	-1.0672	0.92424	0.92403	0.999978	20283	0	-1.0672
multiKO_FCF1_LOC103248157_ENSCSAG00000000611	2	0.034097	0.062069	0.881513	2139	2	-3.4182	0.9659	0.96594	0.999978	21209	0	-3.4182
RPL23	4	0.019966	0.062149	0.881513	1486	3	-2.9213	0.98025	0.98024	0.999978	21578	0	-2.9213
EMC6	4	0.020056	0.062314	0.881513	1493	3	-2.306	0.98158	0.98155	0.999978	21613	0	-2.306
SCRG1	4	0.020368	0.062984	0.882569	1513	2	-1.2986	0.019361	0.062171	0.947234	1400	1	-1.2986
TPD52L3	4	0.02036	0.062968	0.882569	1510	1	0.35779	0.1274	0.26367	0.99072	5736	3	0.35779
LRRC59	4	0.020345	0.062931	0.882569	1506	2	-0.76489	0.26874	0.42129	0.999978	9119	2	-0.76489
ASPG	4	0.020265	0.062779	0.882569	1505	2	-1.2614	0.32699	0.47779	0.999978	10323	1	-1.2614
RNF112	4	0.020368	0.062984	0.882569	1514	3	-1.5957	0.35011	0.50034	0.999978	10821	1	-1.5957
STX12	4	0.02036	0.062968	0.882569	1509	2	-0.53984	0.45408	0.60211	0.999978	13026	2	-0.53984
HPS6	4	0.02036	0.062968	0.882569	1508	1	-0.19908	0.66541	0.7181	0.999978	15636	1	-0.19908
CCNG1	4	0.020347	0.062935	0.882569	1507	3	-1.4186	0.72268	0.75116	0.999978	16401	1	-1.4186
CHRDL1	4	0.020398	0.063049	0.882569	1517	3	-1.3303	0.95471	0.95454	0.999978	20962	0	-1.3303
SLCO1B3	4	0.020379	0.063014	0.882569	1515	3	-1.6769	0.96024	0.96012	0.999978	21083	0	-1.6769
SERPINB8	4	0.02036	0.062968	0.882569	1511	3	-1.4478	0.96694	0.96684	0.999978	21228	0	-1.4478
LOC103219744	4	0.020535	0.06335	0.88352	1519	2	-0.737	0.080397	0.18128	0.980948	3962	1	-0.737
ENSCSAG00000016411	4	0.020592	0.063476	0.88352	1525	2	-0.97251	0.26877	0.42133	0.999978	9120	2	-0.97251
MRPS23	4	0.020577	0.063442	0.88352	1523	3	-1.4353	0.63732	0.70337	0.999978	15294	1	-1.4353
IZUMO2	4	0.020569	0.063421	0.88352	1522	2	-0.52463	0.70505	0.74039	0.999978	16146	1	-0.52463
RBBP8	4	0.020535	0.06335	0.88352	1521	3	-1.1214	0.77106	0.7837	0.999978	17124	1	-1.1214
ANKRD40CL	4	0.020535	0.06335	0.88352	1520	3	-1.0461	0.93362	0.93341	0.999978	20486	0	-1.0461
multiKO_LOC103245173_NUDT15_NUDT15	1	0.063273	0.063227	0.88352	3336	1	-1.9154	0.93673	0.93691	0.999978	20551	0	-1.9154
LOC103232654	1	0.063255	0.063205	0.88352	3335	1	-1.7012	0.93674	0.93692	0.999978	20552	0	-1.7012
BICRAL	4	0.020592	0.063476	0.88352	1524	3	-1.4931	0.97923	0.97921	0.999978	21554	0	-1.4931
ERCC4	4	0.020615	0.063522	0.8836	1526	1	0.23087	0.28987	0.44181	0.999978	9535	2	0.23087
LOC103235752	4	0.02066	0.063604	0.88364	1527	2	-1.0079	0.60422	0.68706	0.999978	14924	1	-1.0079
SHISAL2B	4	0.020662	0.063605	0.88364	1528	3	-0.61668	0.93991	0.93982	0.999978	20614	0	-0.61668
LOC103231789	4	0.020691	0.063667	0.883949	1529	3	-1.4404	0.5249	0.65157	0.999978	14080	1	-1.4404
GPX4	4	0.020909	0.064105	0.884649	1537	2	-0.61168	0.09653	0.21026	0.983815	4595	2	-0.61168
ENSCSAG00000015540	4	0.02099	0.064269	0.884649	1542	2	-0.38456	0.23194	0.38581	0.999978	8348	2	-0.38456
XPOT	4	0.021054	0.064409	0.884649	1544	3	-1.3839	0.28913	0.4411	0.999978	9514	1	-1.3839
LOC103241970	4	0.020987	0.064262	0.884649	1540	3	-0.83704	0.29521	0.44696	0.999978	9645	1	-0.83704
ENSCSAG00000018259	4	0.020847	0.063979	0.884649	1535	3	-1.2339	0.58543	0.67806	0.999978	14717	1	-1.2339
CPSF4	4	0.020947	0.064183	0.884649	1539	2	-1.5285	0.62957	0.69952	0.999978	15209	1	-1.5285
HYI	4	0.021056	0.064416	0.884649	1546	3	-1.0815	0.66863	0.71983	0.999978	15672	1	-1.0815
DEPTOR	4	0.02089	0.064071	0.884649	1536	2	-0.81699	0.7302	0.75595	0.999978	16502	1	-0.81699
GPR132	4	0.021056	0.064416	0.884649	1545	2	-0.37958	0.73208	0.75713	0.999978	16529	1	-0.37958
multiKO_LOC103231588_LOC103231589	3	0.025376	0.064377	0.884649	1743	1	-0.022439	0.83872	0.83871	0.999978	18364	0	-0.022439
GLMN	4	0.020847	0.063979	0.884649	1534	3	-0.89803	0.85619	0.85579	0.999978	18739	0	-0.89803
THSD7B	4	0.020804	0.063887	0.884649	1531	3	-0.95989	0.93198	0.93173	0.999978	20447	0	-0.95989
multiKO_LOC103214521_LOC103247265_SNRPD2_SNRPD2	1	0.064358	0.064331	0.884649	3376	1	-4.858	0.93564	0.93581	0.999978	20531	0	-4.858
TIMM13	4	0.020804	0.063887	0.884649	1530	3	-1.252	0.96398	0.96387	0.999978	21163	0	-1.252
RNPS1	2	0.035347	0.064245	0.884649	2195	2	-4.4073	0.96465	0.96469	0.999978	21182	0	-4.4073
LOC103243180	4	0.020938	0.064162	0.884649	1538	3	-0.82424	0.96526	0.96515	0.999978	21198	0	-0.82424
FER1L6	4	0.021009	0.064312	0.884649	1543	3	-1.6845	0.97864	0.97861	0.999978	21529	0	-1.6845
TEX261	4	0.021066	0.064437	0.884649	1547	3	-1.6272	0.98111	0.98108	0.999978	21602	0	-1.6272
PTH	4	0.021126	0.064573	0.885973	1548	2	-0.46006	0.39939	0.54861	0.999978	11880	1	-0.46006
PRR23B	4	0.021182	0.064687	0.886356	1551	2	-1.2813	0.66491	0.7178	0.999978	15627	1	-1.2813
SMIM5	4	0.021172	0.064668	0.886356	1550	2	-0.94211	0.75786	0.77433	0.999978	16909	1	-0.94211
RNASEH2C	4	0.021195	0.064721	0.886356	1552	3	-2.7422	0.87852	0.87819	0.999978	19231	0	-2.7422
PLEKHG4	4	0.021248	0.064828	0.886711	1555	3	-1.5397	0.54597	0.66044	0.999978	14287	1	-1.5397
CENPB	4	0.021242	0.064814	0.886711	1554	2	-0.39907	0.81251	0.81569	0.999978	17857	1	-0.39907
SEZ6L2	4	0.021441	0.065222	0.886755	1563	2	-1.0236	0.083494	0.18694	0.980948	4082	1	-1.0236
BRCA1	4	0.021483	0.065312	0.886755	1569	3	-1.5283	0.22141	0.37556	0.999978	8119	1	-1.5283
CXCL13	4	0.021403	0.06513	0.886755	1562	2	-1.0605	0.38229	0.53189	0.999978	11500	1	-1.0605
N4BP3	4	0.021313	0.064959	0.886755	1558	2	-0.95807	0.43412	0.58252	0.999978	12601	2	-0.95807
TMEM161A	4	0.021351	0.065037	0.886755	1559	3	-1.179	0.62411	0.69685	0.999978	15140	1	-1.179
NDUFC2	4	0.021474	0.06529	0.886755	1566	2	-0.52466	0.62488	0.69723	0.999978	15149	1	-0.52466
SLC38A11	4	0.021474	0.06529	0.886755	1568	2	-0.13961	0.62823	0.69885	0.999978	15191	1	-0.13961
TLK2	4	0.021441	0.065222	0.886755	1564	3	-1.6747	0.88321	0.88289	0.999978	19327	0	-1.6747
QRFP	4	0.021474	0.06529	0.886755	1567	2	-0.38909	0.89526	0.89498	0.999978	19594	0	-0.38909
COA3	4	0.021312	0.064956	0.886755	1557	2	-0.35059	0.9081	0.90785	0.999978	19894	0	-0.35059
LOC103247162	4	0.021298	0.064928	0.886755	1556	3	-1.5259	0.92255	0.92235	0.999978	20234	0	-1.5259
VPS25	4	0.021474	0.06529	0.886755	1565	2	-0.42703	0.95531	0.95518	0.999978	20974	0	-0.42703
PGAM2	4	0.021938	0.066273	0.887431	1583	2	-1.3856	0.0039325	0.01398	0.940503	297	2	-1.3856
BHLHE41	4	0.023173	0.068885	0.887431	1646	3	-1.1531	0.0060001	0.020922	0.940503	471	1	-1.1531
SLC41A2	4	0.023584	0.069763	0.887431	1662	1	0.98518	0.0070589	0.024346	0.940503	550	3	0.98518
NCAPD3	4	0.02368	0.069977	0.887431	1673	3	-2.7885	0.016895	0.054875	0.947234	1232	1	-2.7885
SIT1	4	0.024232	0.071136	0.887431	1696	1	0.94746	0.019275	0.061902	0.947234	1390	3	0.94746
CCP110	4	0.023223	0.068998	0.887431	1649	2	-1.0173	0.025528	0.07618	0.957372	1706	1	-1.0173
ANAPC11	4	0.023079	0.068677	0.887431	1633	3	-1.2378	0.03369	0.092549	0.971689	2059	1	-1.2378
JPH4	4	0.022934	0.068379	0.887431	1627	2	-0.58982	0.03669	0.098549	0.979468	2167	2	-0.58982
KCTD4	4	0.023584	0.069763	0.887431	1664	1	0.70747	0.045699	0.11604	0.98037	2544	3	0.70747
GRINA	4	0.023525	0.069636	0.887431	1659	2	-0.94798	0.061473	0.14606	0.980948	3177	2	-0.94798
LRRC8A	4	0.021938	0.066273	0.887431	1588	2	-0.10223	0.062018	0.14713	0.980948	3206	2	-0.10223
TXNIP	4	0.023097	0.068718	0.887431	1638	2	0.44675	0.068637	0.15954	0.980948	3498	2	0.44675
CIP2A	4	0.023815	0.070244	0.887431	1678	2	0.2128	0.075064	0.17151	0.980948	3751	2	0.2128
MRAP2	4	0.023584	0.069763	0.887431	1661	2	0.15214	0.077281	0.17563	0.980948	3842	2	0.15214
TUBB4B	4	0.023584	0.069763	0.887431	1666	1	0.62018	0.084544	0.18881	0.980948	4120	3	0.62018
LOC103235471	4	0.023097	0.068718	0.887431	1637	1	0.13549	0.086252	0.19188	0.980948	4193	2	0.13549
RSPO2	4	0.021683	0.065752	0.887431	1573	1	0.44559	0.086457	0.19224	0.980948	4203	2	0.44559
LOC103232624	4	0.024232	0.071136	0.887431	1699	2	0.015128	0.087529	0.19414	0.980948	4245	2	0.015128
FAM166B	4	0.023862	0.070332	0.887431	1681	2	-1.6208	0.097681	0.2123	0.983815	4648	2	-1.6208
MSGN1	4	0.022771	0.068038	0.887431	1624	2	-0.63751	0.10107	0.21831	0.98494	4773	2	-0.63751
MX1	4	0.023097	0.068718	0.887431	1640	1	0.01438	0.12707	0.26313	0.989938	5726	2	0.01438
TBC1D23	4	0.022054	0.066523	0.887431	1595	2	-0.77148	0.1726	0.32807	0.999978	7058	2	-0.77148
EFCAB3	4	0.023032	0.068584	0.887431	1632	3	-1.6032	0.17408	0.32951	0.999978	7099	1	-1.6032
FCRLA	4	0.022074	0.066563	0.887431	1597	3	-1.1812	0.18051	0.33573	0.999978	7236	1	-1.1812
BTNL3	4	0.02405	0.070741	0.887431	1686	2	-0.77033	0.19099	0.3459	0.999978	7451	2	-0.77033
THRSP	4	0.023659	0.069929	0.887431	1671	2	-0.82278	0.20625	0.36084	0.999978	7778	2	-0.82278
FCER1A	4	0.022495	0.06744	0.887431	1608	1	0.41071	0.2219	0.37604	0.999978	8131	2	0.41071
GAL3ST4	4	0.024232	0.071136	0.887431	1700	1	0.38243	0.22282	0.37695	0.999978	8150	2	0.38243
WDR37	4	0.02275	0.067997	0.887431	1622	1	-0.13608	0.23048	0.38443	0.999978	8312	1	-0.13608
SHLD2	4	0.023855	0.070321	0.887431	1680	3	-1.7147	0.24473	0.39814	0.999978	8621	1	-1.7147
IKBKG	4	0.023183	0.068906	0.887431	1647	2	-0.75682	0.27481	0.42726	0.999978	9238	2	-0.75682
SLC22A13	4	0.023446	0.069454	0.887431	1656	3	-1.2465	0.27514	0.42758	0.999978	9244	1	-1.2465
HTR4	4	0.022796	0.068086	0.887431	1626	2	0.084058	0.28394	0.43605	0.999978	9400	2	0.084058
F2RL1	4	0.023097	0.068718	0.887431	1641	2	-0.29102	0.28877	0.44073	0.999978	9505	2	-0.29102
PLXNB3	4	0.023239	0.069028	0.887431	1650	2	-0.65307	0.29735	0.44906	0.999978	9697	2	-0.65307
ZC3H14	4	0.024232	0.071136	0.887431	1697	1	0.20689	0.31143	0.46271	0.999978	9997	2	0.20689
RLN3	4	0.023352	0.069268	0.887431	1653	2	-0.54433	0.31225	0.46352	0.999978	10009	2	-0.54433
GPN3	4	0.023768	0.070148	0.887431	1676	3	-2.0605	0.32261	0.47354	0.999978	10225	1	-2.0605
H2AFJ	4	0.023097	0.068718	0.887431	1636	2	-0.1458	0.32483	0.47569	0.999978	10279	2	-0.1458
FZD3	4	0.021975	0.06635	0.887431	1591	3	-0.90636	0.34319	0.49359	0.999978	10680	1	-0.90636
RAP1GAP2	4	0.023481	0.069536	0.887431	1658	3	-1.1251	0.34595	0.49632	0.999978	10736	1	-1.1251
ZNF358	4	0.023387	0.069349	0.887431	1654	3	-1.4947	0.36162	0.51164	0.999978	11069	1	-1.4947
MICU1	4	0.023527	0.06964	0.887431	1660	3	-0.88937	0.36797	0.51784	0.999978	11208	1	-0.88937
RPRM	4	0.02407	0.070782	0.887431	1687	3	-1.133	0.43813	0.58645	0.999978	12671	1	-1.133
ENSCSAG00000001526	4	0.021938	0.066273	0.887431	1586	1	-0.035633	0.44573	0.59389	0.999978	12849	1	-0.035633
RSRC2	4	0.022465	0.067382	0.887431	1602	2	-0.93231	0.45252	0.60062	0.999978	12992	2	-0.93231
LINC02877	4	0.024095	0.070838	0.887431	1689	2	-0.67404	0.4572	0.60518	0.999978	13092	2	-0.67404
STK35	3	0.027983	0.070456	0.887431	1861	2	-1.7658	0.45908	0.53729	0.999978	13121	1	-1.7658
STT3A	4	0.02222	0.066886	0.887431	1598	3	-1.3955	0.47518	0.62285	0.999978	13456	1	-1.3955
RRP12	4	0.021925	0.066247	0.887431	1582	3	-1.4823	0.47701	0.62463	0.999978	13490	1	-1.4823
L3HYPDH	4	0.021894	0.066176	0.887431	1581	3	-1.466	0.53455	0.65561	0.999978	14181	1	-1.466
CD84	4	0.022495	0.06744	0.887431	1609	1	0.12511	0.5353	0.6559	0.999978	14192	1	0.12511
RIPOR1	4	0.021984	0.066367	0.887431	1593	2	-0.95503	0.55022	0.6623	0.999978	14341	1	-0.95503
PLXND1	4	0.024086	0.070815	0.887431	1688	3	-1.0135	0.55159	0.6629	0.999978	14361	1	-1.0135
ENSCSAG00000000280	4	0.021938	0.066273	0.887431	1585	3	-1.3749	0.56946	0.67077	0.999978	14544	1	-1.3749
SLC22A31	4	0.023584	0.069763	0.887431	1663	2	-0.61715	0.57291	0.6723	0.999978	14582	1	-0.61715
SRP72	4	0.023202	0.068952	0.887431	1648	3	-1.712	0.57507	0.6733	0.999978	14606	1	-1.712
ZNF704	4	0.02154	0.065442	0.887431	1570	3	-1.0423	0.59791	0.68397	0.999978	14855	1	-1.0423
FGF20	4	0.024232	0.071136	0.887431	1702	2	-0.68703	0.61958	0.69456	0.999978	15089	1	-0.68703
PDRG1	4	0.021632	0.065648	0.887431	1572	3	-1.8911	0.62031	0.69493	0.999978	15096	1	-1.8911
LY6G5C	4	0.022495	0.06744	0.887431	1604	3	-0.70167	0.6263	0.69791	0.999978	15167	1	-0.70167
ATG5	4	0.024222	0.071117	0.887431	1695	3	-1.285	0.63405	0.70174	0.999978	15250	1	-1.285
MAK	4	0.024232	0.071136	0.887431	1701	2	-0.59567	0.63608	0.70274	0.999978	15277	1	-0.59567
LOC103227062	4	0.022576	0.067606	0.887431	1614	2	-0.87586	0.64346	0.70653	0.999978	15356	1	-0.87586
G6PC	4	0.022275	0.067	0.887431	1600	2	-1.075	0.67015	0.72066	0.999978	15689	1	-1.075
LOC103220457	4	0.023908	0.070436	0.887431	1682	1	0.073079	0.675	0.72333	0.999978	15755	1	0.073079
AIMP1	4	0.022771	0.068038	0.887431	1623	2	-1.6105	0.67559	0.72366	0.999978	15762	1	-1.6105
HDLBP	4	0.022994	0.068508	0.887431	1629	3	-1.2621	0.71325	0.74534	0.999978	16265	1	-1.2621
RUNX1	4	0.022727	0.067947	0.887431	1621	3	-1.1484	0.71415	0.74587	0.999978	16279	1	-1.1484
SLC6A1	4	0.023151	0.068841	0.887431	1645	2	-0.8142	0.71914	0.74897	0.999978	16348	1	-0.8142
LONP1	4	0.023962	0.070551	0.887431	1683	3	-1.0544	0.72165	0.75051	0.999978	16389	1	-1.0544
NKX2-5	4	0.022495	0.06744	0.887431	1606	2	-0.46694	0.72634	0.75346	0.999978	16444	1	-0.46694
SERINC3	4	0.024156	0.070973	0.887431	1693	3	-1.6752	0.73049	0.75613	0.999978	16506	1	-1.6752
NO_SITE_85	4	0.023812	0.070235	0.887431	1677	3	-1.2211	0.73735	0.76054	0.999978	16595	1	-1.2211
SOS1	4	0.023097	0.068718	0.887431	1635	1	-0.054365	0.74595	0.76625	0.999978	16730	1	-0.054365
HSCB	4	0.021702	0.065789	0.887431	1575	3	-1.3687	0.75651	0.77338	0.999978	16883	1	-1.3687
CASR	4	0.023679	0.069975	0.887431	1672	3	-1.1998	0.77384	0.78567	0.999978	17168	1	-1.1998
ANKRD35	4	0.023097	0.068718	0.887431	1639	3	-0.88156	0.77392	0.78573	0.999978	17169	1	-0.88156
LOC103227409	4	0.024232	0.071136	0.887431	1698	2	-0.31156	0.77859	0.7891	0.999978	17231	1	-0.31156
TFG	4	0.023134	0.068801	0.887431	1644	3	-1.3259	0.77942	0.78968	0.999978	17249	1	-1.3259
NFATC4	4	0.0225	0.067454	0.887431	1611	2	-0.84332	0.77948	0.78973	0.999978	17250	1	-0.84332
PDCD2L	4	0.022381	0.067207	0.887431	1601	3	-1.4169	0.77994	0.79008	0.999978	17258	1	-1.4169
TBP	4	0.021546	0.065455	0.887431	1571	2	-1.337	0.7812	0.791	0.999978	17288	1	-1.337
multiKO_LOC103246572_LOC103246927_VKORC1L1	2	0.038776	0.070217	0.887431	2355	1	-2.9833	0.78844	0.78797	0.999978	17415	0	-2.9833
DPH3P1	4	0.023399	0.06937	0.887431	1655	3	-1.0388	0.79268	0.79973	0.999978	17478	1	-1.0388
HYOU1	4	0.021981	0.066364	0.887431	1592	3	-1.0835	0.79356	0.80043	0.999978	17492	1	-1.0835
LOC103247982	4	0.023006	0.068532	0.887431	1630	2	-0.77338	0.79799	0.80393	0.999978	17575	1	-0.77338
AGPAT2	4	0.0225	0.067454	0.887431	1610	3	-1.3088	0.79858	0.8044	0.999978	17589	1	-1.3088
COMMD3	4	0.022771	0.068038	0.887431	1625	2	-2.4687	0.8001	0.80559	0.999978	17614	1	-2.4687
KCNA7	4	0.023336	0.069231	0.887431	1652	3	-1.3112	0.80064	0.80601	0.999978	17624	1	-1.3112
TEN1	4	0.021938	0.066273	0.887431	1587	3	-0.63208	0.80482	0.80936	0.999978	17696	1	-0.63208
UTP4	4	0.023584	0.069763	0.887431	1665	2	-0.24176	0.80835	0.81222	0.999978	17774	1	-0.24176
EARS2	4	0.023584	0.069763	0.887431	1667	1	-0.067167	0.81317	0.81625	0.999978	17871	1	-0.067167
RPS14	3	0.02728	0.068846	0.887431	1831	2	-4.3374	0.81524	0.81511	0.999978	17915	0	-4.3374
ZFPM2	4	0.023119	0.068764	0.887431	1643	2	-0.93262	0.8229	0.82451	0.999978	18068	1	-0.93262
ZNF821	4	0.022559	0.067568	0.887431	1613	3	-1.1225	0.83463	0.83495	0.999978	18284	1	-1.1225
RHBDF2	4	0.021754	0.065898	0.887431	1579	3	-1.8569	0.83555	0.83576	0.999978	18309	1	-1.8569
LOC103241974	4	0.023475	0.069519	0.887431	1657	3	-1.3286	0.84086	0.84067	0.999978	18410	1	-1.3286
LOC103242926	4	0.023656	0.06992	0.887431	1670	3	-1.1359	0.84628	0.84594	0.999978	18525	1	-1.1359
multiKO_LOC103247702_TAF11_ENSCSAG00000009843_ENSCSAG00000019686	2	0.036416	0.066116	0.887431	2239	1	-3.1276	0.85105	0.85094	0.999978	18629	0	-3.1276
FTCD	4	0.02414	0.070941	0.887431	1692	3	-0.91085	0.85541	0.85503	0.999978	18725	0	-0.91085
LOC103222890	4	0.022495	0.06744	0.887431	1607	2	-0.44029	0.8582	0.85782	0.999978	18774	0	-0.44029
CYP26C1	4	0.023712	0.070042	0.887431	1675	3	-1.188	0.86516	0.86478	0.999978	18930	0	-1.188
PHETA2	4	0.024031	0.070695	0.887431	1685	3	-1.0857	0.87094	0.87056	0.999978	19062	0	-1.0857
SGMS2	4	0.02359	0.069773	0.887431	1668	3	-1.2222	0.88346	0.88313	0.999978	19335	0	-1.2222
RAB24	3	0.028193	0.070952	0.887431	1870	2	-2.022	0.88825	0.88843	0.999978	19434	0	-2.022
LOC103221614	4	0.022626	0.067715	0.887431	1618	3	-1.13	0.90347	0.90318	0.999978	19771	0	-1.13
CHCHD10	4	0.022576	0.067606	0.887431	1615	2	-1.0378	0.90712	0.90688	0.999978	19876	0	-1.0378
MAPK3	4	0.023962	0.070551	0.887431	1684	3	-1.1392	0.90902	0.90877	0.999978	19910	0	-1.1392
LOC103225847	4	0.021734	0.065854	0.887431	1578	3	-1.7046	0.91048	0.91026	0.999978	19944	0	-1.7046
TP53I13	4	0.022982	0.068481	0.887431	1628	3	-1.4052	0.91429	0.91408	0.999978	20039	0	-1.4052
multiKO_LOC103216196_RPL23A_TLCD1	1	0.070743	0.07071	0.887431	3644	1	-1.9524	0.92926	0.92945	0.999978	20386	0	-1.9524
multiKO_LOC103245311_LOC103246048_ENSCSAG00000014630	1	0.070672	0.07063	0.887431	3641	1	-1.3895	0.92933	0.92952	0.999978	20387	0	-1.3895
METTL7A	4	0.024095	0.070838	0.887431	1690	2	-1.026	0.93005	0.92983	0.999978	20408	0	-1.026
multiKO_LOC103227227_LSM3_ENSCSAG00000019525	1	0.069263	0.069253	0.887431	3590	1	-2.5339	0.93074	0.9309	0.999978	20423	0	-2.5339
HEPHL1	4	0.024197	0.071066	0.887431	1694	3	-1.385	0.93164	0.93141	0.999978	20443	0	-1.385
LOC103247138	1	0.068231	0.068197	0.887431	3538	1	-2.0089	0.93177	0.93192	0.999978	20445	0	-2.0089
multiKO_LOC103219999_LOC103232177	1	0.067524	0.067515	0.887431	3508	1	-4.8023	0.93248	0.93264	0.999978	20462	0	-4.8023
multiKO_LOC103236291_LOC103247364_RPL14_ENSCSAG00000016907_ENSCSAG00000003523	1	0.067524	0.067515	0.887431	3507	1	-4.8023	0.93248	0.93264	0.999978	20463	0	-4.8023
multiKO_FKBP3_LOC103248413	1	0.067211	0.067217	0.887431	3495	1	-2.3857	0.93279	0.93296	0.999978	20468	0	-2.3857
multiKO_IFT122_LOC103228082	1	0.067023	0.067032	0.887431	3488	1	-2.5561	0.93298	0.93316	0.999978	20471	0	-2.5561
RHBDD2	4	0.02359	0.069773	0.887431	1669	2	-1.3366	0.9343	0.93413	0.999978	20501	0	-1.3366
TBC1D28	4	0.021938	0.066273	0.887431	1584	2	-0.29706	0.93442	0.93424	0.999978	20504	0	-0.29706
SNUPN	4	0.022495	0.06744	0.887431	1603	2	-0.70213	0.93693	0.93678	0.999978	20555	0	-0.70213
LOC103232116	4	0.022692	0.067859	0.887431	1620	3	-1.3896	0.93896	0.93885	0.999978	20598	0	-1.3896
CAPN3	4	0.023094	0.068711	0.887431	1634	3	-1.2649	0.93922	0.93911	0.999978	20605	0	-1.2649
TONSL	4	0.023011	0.068544	0.887431	1631	3	-1.4479	0.93983	0.93972	0.999978	20611	0	-1.4479
PWWP3B	4	0.02252	0.067492	0.887431	1612	2	-1.4126	0.94242	0.94226	0.999978	20678	0	-1.4126
ESX1	4	0.021729	0.065846	0.887431	1576	3	-1.5032	0.94306	0.94289	0.999978	20692	0	-1.5032
GDPD3	4	0.021734	0.065854	0.887431	1577	3	-1.4135	0.94698	0.94693	0.999978	20769	0	-1.4135
FIGNL2	4	0.023259	0.069066	0.887431	1651	3	-1.3156	0.94801	0.94796	0.999978	20799	0	-1.3156
PPP1R3D	4	0.023712	0.070042	0.887431	1674	3	-0.96701	0.95449	0.95433	0.999978	20959	0	-0.96701
C11H12orf57	4	0.022495	0.06744	0.887431	1605	3	-0.517	0.96137	0.96125	0.999978	21107	0	-0.517
MUC15	4	0.02227	0.066993	0.887431	1599	3	-1.5784	0.96188	0.96177	0.999978	21118	0	-1.5784
GNAT3	4	0.023109	0.06874	0.887431	1642	3	-1.1755	0.96228	0.96216	0.999978	21128	0	-1.1755
TEKT2	4	0.022069	0.066553	0.887431	1596	3	-1.2535	0.96258	0.96248	0.999978	21136	0	-1.2535
NACA	2	0.036805	0.066782	0.887431	2254	2	-3.659	0.96319	0.96328	0.999978	21154	0	-3.659
EAPP	4	0.022595	0.067659	0.887431	1616	3	-2.6956	0.96413	0.96404	0.999978	21165	0	-2.6956
TMEM101	4	0.022626	0.067715	0.887431	1617	3	-1.0904	0.96727	0.96716	0.999978	21241	0	-1.0904
PPP4C	3	0.026553	0.067145	0.887431	1797	3	-1.042	0.97345	0.97356	0.999978	21391	0	-1.042
SRSF1	3	0.025873	0.065534	0.887431	1766	3	-0.76767	0.97413	0.97425	0.999978	21410	0	-0.76767
HEXIM1	3	0.025873	0.065534	0.887431	1767	3	-2.4651	0.97413	0.97425	0.999978	21411	0	-2.4651
CLCC1	8	0.016385	0.067189	0.887431	1290	5	-0.66814	0.97508	0.97542	0.999978	21439	1	-0.66814
MPI	4	0.021968	0.06633	0.887431	1590	3	-1.6067	0.97782	0.97779	0.999978	21505	0	-1.6067
TCTEX1D4	4	0.024267	0.071211	0.887873	1703	3	-1.4104	0.86026	0.85988	0.999978	18825	0	-1.4104
E2F7	4	0.024956	0.072651	0.88995	1719	2	-0.92847	0.041527	0.10802	0.98037	2364	2	-0.92847
KIAA1586	4	0.025065	0.072866	0.88995	1734	1	-0.021547	0.095145	0.20781	0.983815	4545	2	-0.021547
LOC103218610	4	0.024699	0.072097	0.88995	1714	2	-0.67898	0.095802	0.20895	0.983815	4571	2	-0.67898
L3MBTL4	4	0.025065	0.072866	0.88995	1730	2	0.10828	0.10725	0.22913	0.98494	5010	2	0.10828
PLA2G2D	4	0.02502	0.072782	0.88995	1725	3	-1.2304	0.12255	0.25545	0.988296	5556	1	-1.2304
LOC103214949	4	0.025065	0.072866	0.88995	1728	1	-0.041739	0.12744	0.26374	0.990721	5737	1	-0.041739
CIITA	4	0.025065	0.072866	0.88995	1733	1	0.37459	0.13346	0.27395	0.992271	5946	3	0.37459
ZNF655	4	0.025007	0.072747	0.88995	1724	3	-0.80264	0.14945	0.30041	0.998983	6498	1	-0.80264
FANCL	4	0.02458	0.071847	0.88995	1708	2	-1.1303	0.15927	0.31502	0.999978	6800	1	-1.1303
LOC103249004	4	0.025065	0.072866	0.88995	1727	2	0.045764	0.22181	0.37595	0.999978	8127	2	0.045764
PDGFRA	4	0.024649	0.071993	0.88995	1713	2	1.4425e-05	0.31704	0.46815	0.999978	10112	2	1.4425e-05
FOXG1	4	0.025065	0.072866	0.88995	1735	1	0.25524	0.33501	0.48557	0.999978	10502	2	0.25524
AIRE	4	0.025065	0.072866	0.88995	1726	1	0.070408	0.38278	0.53236	0.999978	11513	2	0.070408
FAM47E	4	0.024956	0.072651	0.88995	1721	2	-1.3174	0.44085	0.58913	0.999978	12736	1	-1.3174
DRAM1	4	0.025065	0.072866	0.88995	1732	2	-0.41559	0.46365	0.61154	0.999978	13226	2	-0.41559
AMDHD1	4	0.024603	0.071898	0.88995	1709	2	-0.6843	0.57977	0.67545	0.999978	14665	1	-0.6843
ATG4C	4	0.025065	0.072866	0.88995	1737	3	-0.5398	0.61893	0.69424	0.999978	15084	1	-0.5398
MLLT1	4	0.024958	0.072653	0.88995	1723	3	-1.0726	0.64237	0.70599	0.999978	15343	1	-1.0726
DNAJC2	4	0.024956	0.072651	0.88995	1718	3	-2.7338	0.66192	0.71615	0.999978	15586	1	-2.7338
ORC2	4	0.025065	0.072866	0.88995	1729	2	-0.58414	0.77217	0.7845	0.999978	17137	1	-0.58414
ANKRD46	4	0.024453	0.071584	0.88995	1705	3	-1.2057	0.78664	0.79508	0.999978	17382	1	-1.2057
MYH7	4	0.024956	0.072651	0.88995	1720	3	-1.7071	0.84407	0.84376	0.999978	18470	1	-1.7071
LOC103243838	4	0.024767	0.072246	0.88995	1716	3	-1.0479	0.8485	0.8481	0.999978	18578	1	-1.0479
YTHDF1	4	0.024604	0.071901	0.88995	1710	2	-1.1587	0.87289	0.87255	0.999978	19117	0	-1.1587
CIAO3	4	0.025065	0.072866	0.88995	1731	2	-0.02332	0.87986	0.87953	0.999978	19258	0	-0.02332
CHAF1B	4	0.024699	0.072097	0.88995	1715	3	-1.2312	0.88702	0.88672	0.999978	19415	0	-1.2312
LOC103221996	2	0.039932	0.072213	0.88995	2406	2	-1.493	0.91172	0.91182	0.999978	19967	0	-1.493
FAM102B	4	0.024457	0.071591	0.88995	1706	3	-1.1806	0.91717	0.91696	0.999978	20120	0	-1.1806
multiKO_LOC103233787_LOC103233790_ENSCSAG00000009106	1	0.072217	0.072182	0.88995	3719	1	-2.2726	0.92778	0.928	0.999978	20358	0	-2.2726
multiKO_LOC103223126_LOC103243283_RPS23_ENSCSAG00000014919	1	0.071504	0.071473	0.88995	3678	1	-4.7444	0.9285	0.92869	0.999978	20367	0	-4.7444
multiKO_LOC103218749_RAN_RAN_ENSCSAG00000007882	1	0.071504	0.071473	0.88995	3677	1	-4.7444	0.9285	0.92869	0.999978	20368	0	-4.7444
RNGTT	4	0.024956	0.072651	0.88995	1722	3	-2.7817	0.9342	0.93401	0.999978	20498	0	-2.7817
SNTG2	4	0.024544	0.071777	0.88995	1707	3	-1.1314	0.93499	0.93482	0.999978	20515	0	-1.1314
EYA4	4	0.025065	0.072866	0.88995	1736	3	-0.36641	0.94141	0.94129	0.999978	20656	0	-0.36641
LOC103237647	4	0.024444	0.071566	0.88995	1704	3	-1.1851	0.95996	0.95986	0.999978	21076	0	-1.1851
EXOSC7	3	0.028742	0.072257	0.88995	1898	3	-0.83718	0.97126	0.97136	0.999978	21336	0	-0.83718
RSRC1	4	0.024625	0.071946	0.88995	1711	2	-1.189	0.97199	0.97191	0.999978	21360	0	-1.189
XRCC4	4	0.025134	0.07301	0.891223	1738	3	-1.6231	0.9771	0.97706	0.999978	21482	0	-1.6231
MMD2	4	0.025309	0.07336	0.895005	1740	3	-0.94015	0.9807	0.98067	0.999978	21590	0	-0.94015
LOC103214830	4	0.025368	0.073483	0.895386	1742	3	-1.0993	0.032403	0.089952	0.966395	2008	1	-1.0993
UVSSA	4	0.025353	0.073454	0.895386	1741	3	-1.2465	0.6909	0.73227	0.999978	15971	1	-1.2465
multiKO_LOC103222009_LOC103231084_LOC103241865_LOC103243357_RPL36A_ENSCSAG00000009861	1	0.073555	0.073513	0.895386	3765	1	-4.7145	0.92644	0.92668	0.999978	20332	0	-4.7145
PLXNA3	4	0.025435	0.073625	0.895536	1744	3	-0.94052	0.55517	0.66447	0.999978	14398	1	-0.94052
IFNK	4	0.025436	0.073627	0.895536	1745	2	-1.101	0.80087	0.80619	0.999978	17625	1	-1.101
USP14	4	0.025446	0.073647	0.895536	1746	3	-0.961	0.89608	0.89579	0.999978	19611	0	-0.961
TTC25	4	0.025528	0.073817	0.895635	1750	2	-0.55497	0.01098	0.036821	0.945239	821	2	-0.55497
KLHL1	4	0.025528	0.073817	0.895635	1749	1	0.29108	0.10529	0.22577	0.98494	4937	2	0.29108
ZNF532	4	0.025478	0.073711	0.895635	1747	2	-0.52298	0.41895	0.56768	0.999978	12307	2	-0.52298
HES6	4	0.025507	0.073776	0.895635	1748	3	-0.97008	0.97573	0.97564	0.999978	21458	0	-0.97008
LRRC56	4	0.026291	0.075375	0.895742	1786	2	-0.16937	0.00058944	0.0022004	0.86848	43	1	-0.16937
MGME1	4	0.028088	0.079052	0.895742	1867	2	-0.031782	0.011586	0.03871	0.945239	867	2	-0.031782
FRMD3	4	0.026852	0.076523	0.895742	1811	2	-0.087097	0.017833	0.057652	0.947234	1295	2	-0.087097
GPR31	4	0.028231	0.079331	0.895742	1872	3	-1.159	0.051131	0.12656	0.980948	2779	1	-1.159
TMEM129	4	0.028231	0.079331	0.895742	1880	2	0.090147	0.059177	0.14178	0.980948	3096	2	0.090147
MTMR12	4	0.026083	0.074942	0.895742	1778	2	0.086963	0.082035	0.18429	0.980948	4028	2	0.086963
PTEN	4	0.026882	0.076591	0.895742	1815	3	-1.7597	0.098161	0.21312	0.983815	4666	1	-1.7597
MAGI1	4	0.026977	0.076783	0.895742	1818	2	-0.6799	0.10099	0.21816	0.98494	4771	2	-0.6799
FGA	4	0.025646	0.074075	0.895742	1754	3	-1.2096	0.10243	0.22068	0.98494	4821	1	-1.2096
CHST14	4	0.027516	0.077884	0.895742	1841	1	0.37237	0.1079	0.23024	0.985116	5037	2	0.37237
SLC29A2	4	0.026874	0.076568	0.895742	1814	2	-0.6123	0.10993	0.23381	0.986768	5104	2	-0.6123
ENSCSAG00000000602	4	0.0268	0.076429	0.895742	1809	1	-0.26827	0.11287	0.23893	0.987334	5205	1	-0.26827
PHYHIP	4	0.027885	0.078643	0.895742	1858	1	0.33196	0.11562	0.24356	0.987334	5309	2	0.33196
C8H8orf33	4	0.027578	0.078016	0.895742	1846	2	-0.59441	0.16074	0.31645	0.999978	6826	2	-0.59441
C2CD5	4	0.027409	0.077671	0.895742	1838	2	-0.81941	0.17618	0.33156	0.999978	7145	1	-0.81941
ENSCSAG00000009812	4	0.026499	0.075804	0.895742	1793	2	-0.32268	0.18396	0.33911	0.999978	7301	1	-0.32268
HOXD10	4	0.025759	0.074323	0.895742	1756	2	-0.090169	0.18491	0.34003	0.999978	7318	1	-0.090169
CCDC178	4	0.027516	0.077884	0.895742	1844	3	-0.50456	0.18772	0.34273	0.999978	7382	1	-0.50456
TM2D2	4	0.028	0.078871	0.895742	1862	3	-1.2882	0.19241	0.34731	0.999978	7482	1	-1.2882
LOC103247856	4	0.028231	0.079331	0.895742	1873	1	0.4582	0.22354	0.37763	0.999978	8170	2	0.4582
IL13RA2	4	0.0268	0.076429	0.895742	1808	1	0.39233	0.22747	0.38146	0.999978	8248	2	0.39233
ASMT	4	0.026831	0.076482	0.895742	1810	3	-1.0472	0.24004	0.39354	0.999978	8521	1	-1.0472
TINF2	4	0.02783	0.078536	0.895742	1855	2	-1.9789	0.24642	0.39979	0.999978	8655	2	-1.9789
ZNF787	4	0.025991	0.074784	0.895742	1773	1	0.16127	0.24732	0.40066	0.999978	8667	2	0.16127
CDCA5	4	0.02626	0.075314	0.895742	1779	3	-1.0224	0.24769	0.40102	0.999978	8671	1	-1.0224
FAM3B	4	0.0268	0.076429	0.895742	1805	1	0.42856	0.25629	0.40935	0.999978	8841	2	0.42856
ERN2	4	0.02626	0.075314	0.895742	1780	3	-0.94254	0.26805	0.42066	0.999978	9105	1	-0.94254
MEMO1	4	0.028123	0.079118	0.895742	1868	2	-0.99672	0.28567	0.43774	0.999978	9438	2	-0.99672
RMND1	4	0.025759	0.074323	0.895742	1757	2	-0.87628	0.28592	0.43798	0.999978	9441	2	-0.87628
ZNF582	4	0.027747	0.07836	0.895742	1850	2	-0.3779	0.2944	0.44618	0.999978	9627	2	-0.3779
LOC103246546	4	0.025966	0.074734	0.895742	1772	3	-2.2146	0.29536	0.4471	0.999978	9649	1	-2.2146
LOC103219908	4	0.02825	0.079369	0.895742	1881	2	-0.65035	0.31737	0.46846	0.999978	10122	1	-0.65035
CASP7	4	0.026914	0.076653	0.895742	1817	3	-1.0644	0.32369	0.47456	0.999978	10253	1	-1.0644
LTBR	4	0.026291	0.075375	0.895742	1785	2	-0.11373	0.32841	0.47916	0.999978	10355	1	-0.11373
LOC103242058	4	0.025587	0.073933	0.895742	1753	2	-0.72677	0.33172	0.48241	0.999978	10426	1	-0.72677
PELP1	4	0.025966	0.074734	0.895742	1769	3	-1.9656	0.35737	0.50744	0.999978	10978	1	-1.9656
EFNB2	4	0.027236	0.07732	0.895742	1828	3	-1.2415	0.36186	0.51186	0.999978	11070	1	-1.2415
MUC16	4	0.0277	0.078275	0.895742	1848	2	-0.427	0.37431	0.5241	0.999978	11345	1	-0.427
TFAP4	4	0.027119	0.077065	0.895742	1823	2	-0.57474	0.37625	0.52601	0.999978	11375	2	-0.57474
WNT3	4	0.028231	0.079331	0.895742	1871	2	-0.65361	0.37729	0.52702	0.999978	11394	1	-0.65361
LOC103227656	4	0.025876	0.074553	0.895742	1768	3	-1.4402	0.38219	0.5318	0.999978	11497	1	-1.4402
DUSP1	4	0.025966	0.074734	0.895742	1770	3	-2.1819	0.40523	0.5543	0.999978	12011	1	-2.1819
SCNN1B	4	0.028231	0.079331	0.895742	1876	2	-0.1094	0.40784	0.55683	0.999978	12070	2	-0.1094
WASF3	4	0.026051	0.074883	0.895742	1776	3	-1.6069	0.41624	0.56497	0.999978	12250	1	-1.6069
MKS1	4	0.025759	0.074323	0.895742	1760	2	-0.37491	0.42114	0.56982	0.999978	12356	2	-0.37491
PTBP2	4	0.027547	0.077961	0.895742	1845	2	-0.37066	0.42712	0.57568	0.999978	12462	2	-0.37066
RPS5	4	0.027945	0.078759	0.895742	1860	3	-2.7988	0.44191	0.59017	0.999978	12767	1	-2.7988
PALM	4	0.025996	0.074793	0.895742	1774	2	-0.84255	0.44933	0.5975	0.999978	12916	2	-0.84255
LOC103247878	4	0.026304	0.075407	0.895742	1787	3	-0.8111	0.45152	0.59963	0.999978	12964	1	-0.8111
STK4	4	0.025759	0.074323	0.895742	1759	2	-0.75848	0.45708	0.60505	0.999978	13090	1	-0.75848
COMMD10	4	0.027308	0.077466	0.895742	1834	3	-0.76422	0.46603	0.61385	0.999978	13276	1	-0.76422
FECH	4	0.026638	0.076098	0.895742	1800	2	-1.3215	0.48201	0.62953	0.999978	13583	1	-1.3215
MRPS30	4	0.028231	0.079331	0.895742	1875	2	-0.30721	0.51764	0.64854	0.999978	14015	1	-0.30721
LOC103240990	4	0.026291	0.075375	0.895742	1784	1	0.26673	0.52598	0.65202	0.999978	14094	1	0.26673
YPEL1	4	0.0268	0.076429	0.895742	1806	3	-1.3968	0.53222	0.65462	0.999978	14157	1	-1.3968
LOC103223034	4	0.027239	0.077322	0.895742	1829	3	-0.93787	0.53364	0.65523	0.999978	14171	1	-0.93787
LOC103244398	4	0.027046	0.076926	0.895742	1820	2	-0.65344	0.54744	0.66109	0.999978	14305	1	-0.65344
MAK16	4	0.027864	0.078607	0.895742	1857	3	-2.2813	0.55243	0.66328	0.999978	14369	1	-2.2813
LOC103235280	4	0.025759	0.074323	0.895742	1758	2	-0.51683	0.55488	0.66435	0.999978	14393	1	-0.51683
DGKA	4	0.027182	0.077206	0.895742	1825	3	-0.91156	0.56232	0.66767	0.999978	14468	1	-0.91156
TMEM255A	4	0.0268	0.076429	0.895742	1804	1	-0.071054	0.5632	0.66804	0.999978	14479	1	-0.071054
NO_SITE_10	4	0.027793	0.078461	0.895742	1852	2	-0.66315	0.57675	0.67405	0.999978	14638	1	-0.66315
ENSCSAG00000006297	4	0.026438	0.07568	0.895742	1789	2	-2.33	0.58536	0.67803	0.999978	14716	1	-2.33
IREB2	4	0.027516	0.077884	0.895742	1842	1	-0.027978	0.60278	0.68638	0.999978	14907	1	-0.027978
UGDH	4	0.027603	0.078071	0.895742	1847	3	-0.86262	0.61299	0.69131	0.999978	15015	1	-0.86262
PADI2	4	0.027386	0.077629	0.895742	1836	3	-1.2745	0.63518	0.70229	0.999978	15268	1	-1.2745
MERTK	4	0.025587	0.073933	0.895742	1752	2	-1.1311	0.64516	0.70737	0.999978	15376	1	-1.1311
RPAIN	4	0.028012	0.078898	0.895742	1863	3	-1.5308	0.64936	0.70953	0.999978	15427	1	-1.5308
PURB	4	0.026037	0.07486	0.895742	1775	1	0.042953	0.65697	0.7135	0.999978	15528	1	0.042953
RANGAP1	4	0.026438	0.07568	0.895742	1790	2	-3.3393	0.66222	0.71632	0.999978	15589	1	-3.3393
CFAP91	4	0.027308	0.077466	0.895742	1833	1	0.07591	0.66358	0.71706	0.999978	15612	1	0.07591
MFN2	4	0.026509	0.075818	0.895742	1794	3	-1.282	0.67424	0.72291	0.999978	15741	1	-1.282
ERP27	4	0.027391	0.077638	0.895742	1837	2	-0.50343	0.68623	0.72962	0.999978	15910	1	-0.50343
ADAMTS17	4	0.026362	0.075528	0.895742	1788	3	-1.0227	0.69415	0.73413	0.999978	16002	1	-1.0227
SELENOO	4	0.027219	0.077285	0.895742	1827	3	-1.3796	0.69796	0.73627	0.999978	16057	1	-1.3796
CLK4	4	0.02628	0.075355	0.895742	1781	3	-1.3792	0.7014	0.73819	0.999978	16101	1	-1.3792
RNF207	4	0.027357	0.077561	0.895742	1835	3	-1.249	0.70501	0.74037	0.999978	16145	1	-1.249
WFDC3	4	0.026672	0.07617	0.895742	1801	3	-0.96923	0.71998	0.7495	0.999978	16359	1	-0.96923
CHTOP	4	0.028231	0.079331	0.895742	1874	2	-0.40121	0.72738	0.75411	0.999978	16457	1	-0.40121
POLG	4	0.026291	0.075375	0.895742	1782	2	-0.37951	0.72918	0.75529	0.999978	16484	1	-0.37951
TUBB	4	0.02783	0.078536	0.895742	1854	3	-1.5531	0.73182	0.75697	0.999978	16528	1	-1.5531
MANF	4	0.02658	0.075972	0.895742	1798	3	-1.0906	0.75015	0.76912	0.999978	16794	1	-1.0906
ATG2B	4	0.026698	0.07622	0.895742	1802	3	-1.0246	0.75066	0.76946	0.999978	16799	1	-1.0246
PRSS45P	4	0.026545	0.075896	0.895742	1796	2	-0.09741	0.76345	0.7783	0.999978	17012	1	-0.09741
LOC103230574	4	0.0268	0.076429	0.895742	1807	2	-0.26108	0.76707	0.78083	0.999978	17063	1	-0.26108
KLK2	4	0.028231	0.079331	0.895742	1877	2	-1.0742	0.77775	0.78848	0.999978	17215	1	-1.0742
FASTKD3	4	0.026608	0.076031	0.895742	1799	3	-1.3268	0.78092	0.79078	0.999978	17280	1	-1.3268
SEZ6	4	0.026438	0.07568	0.895742	1792	3	-1.6054	0.78919	0.79703	0.999978	17427	1	-1.6054
C10H2orf72	4	0.02783	0.078536	0.895742	1853	2	-0.9159	0.79452	0.80119	0.999978	17516	1	-0.9159
GUK1	4	0.02783	0.078536	0.895742	1856	2	-1.4179	0.8087	0.81252	0.999978	17778	1	-1.4179
MEX3B	4	0.026768	0.07636	0.895742	1803	3	-0.99849	0.8181	0.82037	0.999978	17970	1	-0.99849
TXNRD1	4	0.02585	0.074501	0.895742	1765	3	-1.5872	0.81905	0.82117	0.999978	17986	1	-1.5872
BTG1	4	0.026438	0.07568	0.895742	1791	2	-1.2433	0.8193	0.82139	0.999978	17991	1	-1.2433
ERCC3	4	0.025688	0.074168	0.895742	1755	2	-0.86688	0.83808	0.83806	0.999978	18356	1	-0.86688
STRADB	4	0.028231	0.079331	0.895742	1879	2	-0.64693	0.84883	0.84843	0.999978	18584	1	-0.64693
LTBP4	4	0.027724	0.078318	0.895742	1849	3	-0.90751	0.8518	0.85135	0.999978	18645	1	-0.90751
FABP6	4	0.026898	0.076626	0.895742	1816	3	-1.2081	0.88675	0.88645	0.999978	19409	0	-1.2081
CCDC103	4	0.027926	0.07872	0.895742	1859	3	-1.6454	0.88866	0.88836	0.999978	19446	0	-1.6454
SAMD4B	4	0.028231	0.079331	0.895742	1878	1	-0.14828	0.89279	0.8925	0.999978	19533	0	-0.14828
PPP1R26	4	0.026291	0.075375	0.895742	1783	2	-0.78619	0.90149	0.90119	0.999978	19733	0	-0.78619
TPO	4	0.025793	0.074387	0.895742	1762	3	-1.2081	0.90521	0.90494	0.999978	19818	0	-1.2081
PARPBP	4	0.027516	0.077884	0.895742	1840	2	-0.64637	0.90559	0.90534	0.999978	19825	0	-0.64637
SENP2	4	0.027008	0.07684	0.895742	1819	1	-0.13873	0.91058	0.91037	0.999978	19947	0	-0.13873
multiKO_DYNLL1_LOC103227169_LOC103229446_ENSCSAG00000018946	1	0.079197	0.079176	0.895742	3981	1	-4.6211	0.9208	0.92115	0.999978	20194	0	-4.6211
ENSCSAG00000013624	1	0.079197	0.079176	0.895742	3979	1	-4.6211	0.9208	0.92115	0.999978	20195	0	-4.6211
multiKO_LOC103232566_LOC103238605_LOC103245613_RPS13_ENSCSAG00000000301_RPS13	1	0.079197	0.079176	0.895742	3980	1	-4.6211	0.9208	0.92115	0.999978	20196	0	-4.6211
multiKO_LOC103218612_LOC103218874	1	0.078962	0.078932	0.895742	3975	1	-1.8204	0.92104	0.92137	0.999978	20203	0	-1.8204
multiKO_ACSL4_LOC103246651_ENSCSAG00000013566	1	0.078042	0.078025	0.895742	3941	1	-1.5664	0.92196	0.9223	0.999978	20222	0	-1.5664
multiKO_CHMP5_LOC103232871_CHMP5	1	0.077712	0.077687	0.895742	3925	1	-1.7264	0.92229	0.92262	0.999978	20226	0	-1.7264
multiKO_LOC103216022_LOC103216629_LOC103221473_LOC103228383_LOC103234232_LOC103249023	1	0.077299	0.077262	0.895742	3911	1	-4.6529	0.9227	0.92304	0.999978	20236	0	-4.6529
multiKO_LOC103243988_RPS7_RPS7_ENSCSAG00000013251	1	0.077046	0.077007	0.895742	3903	1	-2.4533	0.92295	0.92329	0.999978	20244	0	-2.4533
multiKO_HDHD2_LOC103246126_HDHD2_ENSCSAG00000013916	1	0.076055	0.075993	0.895742	3871	1	-1.7141	0.92394	0.92427	0.999978	20274	0	-1.7141
multiKO_LAMTOR3_LOC103232026	1	0.075412	0.075334	0.895742	3846	1	-2.9956	0.92459	0.92491	0.999978	20292	0	-2.9956
multiKO_LOC103217115_LOC103219473_LOC103220309_LOC103220310_LOC103227688_LOC103230047_LOC103231734_LOC103237885_LOC103238940_LOC103240409_LOC103243383_LOC103244515_PPIA	1	0.075247	0.075168	0.895742	3836	1	-4.684	0.92475	0.92508	0.999978	20299	0	-4.684
multiKO_DHFR2_LOC103219973	1	0.075247	0.075168	0.895742	3835	1	-3.1636	0.92475	0.92508	0.999978	20300	0	-3.1636
multiKO_LOC103237043_LOC103243424	1	0.074846	0.074775	0.895742	3816	1	-1.9189	0.92515	0.92548	0.999978	20312	0	-1.9189
OGFOD2	4	0.027146	0.077129	0.895742	1824	2	-0.63087	0.92562	0.92541	0.999978	20318	0	-0.63087
FOXK1	4	0.027784	0.078437	0.895742	1851	3	-1.0146	0.93093	0.93071	0.999978	20426	0	-1.0146
SDR9C7	4	0.027516	0.077884	0.895742	1843	2	-0.32625	0.93568	0.9355	0.999978	20534	0	-0.32625
WDR45B	4	0.028078	0.079031	0.895742	1866	3	-1.1829	0.9375	0.93737	0.999978	20568	0	-1.1829
TRARG1	4	0.026081	0.074936	0.895742	1777	2	-0.8949	0.93993	0.93983	0.999978	20615	0	-0.8949
ORMDL2	4	0.026524	0.075848	0.895742	1795	3	-1.1513	0.9433	0.94313	0.999978	20697	0	-1.1513
DCTN1	4	0.026853	0.076523	0.895742	1813	3	-1.2415	0.94464	0.94447	0.999978	20727	0	-1.2415
TUBA1B	2	0.042241	0.07618	0.895742	2495	2	-2.0759	0.95776	0.95785	0.999978	21028	0	-2.0759
multiKO_LOC103221189_LOC103222559_LOC103228073_LOC103230414_LOC103238804_LOC103241684_RPL32	2	0.042158	0.076037	0.895742	2491	2	-3.306	0.95784	0.95792	0.999978	21030	0	-3.306
PLAAT3	4	0.02727	0.077389	0.895742	1830	3	-1.3355	0.95805	0.95798	0.999978	21036	0	-1.3355
LOC103239635	4	0.027102	0.077026	0.895742	1821	3	-1.0734	0.95974	0.95965	0.999978	21071	0	-1.0734
BLVRA	4	0.028069	0.07901	0.895742	1865	3	-1.1729	0.96044	0.96034	0.999978	21088	0	-1.1729
LONRF3	4	0.026853	0.076523	0.895742	1812	3	-1.4071	0.96104	0.96092	0.999978	21101	0	-1.4071
COPS7B	4	0.027117	0.077061	0.895742	1822	3	-0.87498	0.96784	0.96774	0.999978	21258	0	-0.87498
LOC103241675	4	0.027192	0.077225	0.895742	1826	2	-0.36163	0.96876	0.96866	0.999978	21281	0	-0.36163
multiKO_LOC103227687_MAPKAPK3_ENSCSAG00000014135_ENSCSAG00000014150	3	0.03115	0.077783	0.895742	1995	3	-0.71399	0.96885	0.969	0.999978	21284	0	-0.71399
LOXL1	4	0.028053	0.078978	0.895742	1864	3	-1.2352	0.96913	0.96903	0.999978	21293	0	-1.2352
ZNF559	4	0.028252	0.079371	0.895742	1882	3	-1.1696	0.97072	0.97064	0.999978	21324	0	-1.1696
KAZALD1	8	0.019382	0.077658	0.895742	1465	6	-0.72227	0.97156	0.97251	0.999978	21345	1	-0.72227
CDA	4	0.028167	0.079205	0.895742	1869	3	-1.011	0.97779	0.97776	0.999978	21504	0	-1.011
MRPL16	4	0.025966	0.074734	0.895742	1771	3	-1.538	0.9817	0.98168	0.999978	21616	0	-1.538
ULBP1	4	0.028286	0.07944	0.896072	1883	2	-0.80297	0.28333	0.43547	0.999978	9387	1	-0.80297
POU5F1	4	0.028325	0.079525	0.896574	1884	3	-1.5138	0.60773	0.68872	0.999978	14961	1	-1.5138
LBH	4	0.028354	0.079596	0.896919	1885	3	-1.6598	0.028855	0.082914	0.962369	1847	1	-1.6598
PRKCG	4	0.028947	0.080799	0.898123	1908	2	-0.26821	0.054663	0.13327	0.980948	2919	1	-0.26821
GTF3C1	4	0.028947	0.080799	0.898123	1912	1	0.482	0.1194	0.25002	0.987398	5448	3	0.482
LOC103247909	4	0.028647	0.080206	0.898123	1891	2	0.070672	0.13311	0.27336	0.992271	5932	2	0.070672
ZKSCAN8	4	0.028762	0.080451	0.898123	1899	2	-0.41732	0.13351	0.27403	0.992271	5951	1	-0.41732
VPS4B	4	0.028695	0.08031	0.898123	1893	2	-1.0691	0.13778	0.28123	0.994884	6103	2	-1.0691
SIX1	4	0.028819	0.080564	0.898123	1901	3	-1.3848	0.21627	0.3706	0.999978	8000	1	-1.3848
C1H11orf83	4	0.028934	0.080778	0.898123	1906	3	-1.4335	0.22568	0.37968	0.999978	8217	1	-1.4335
RORA	4	0.028779	0.080484	0.898123	1900	3	-1.4036	0.25092	0.40414	0.999978	8729	1	-1.4036
IFNLR1	4	0.028947	0.080799	0.898123	1907	1	0.35265	0.28511	0.43719	0.999978	9424	2	0.35265
KLHL8	4	0.028947	0.080799	0.898123	1910	1	-0.034094	0.30861	0.45993	0.999978	9926	1	-0.034094
FANCD2OS	4	0.028545	0.079983	0.898123	1887	2	-1.0318	0.41683	0.56558	0.999978	12260	1	-1.0318
PCF11	4	0.028947	0.080799	0.898123	1909	3	-1.8752	0.42759	0.57614	0.999978	12473	1	-1.8752
LOC103218313	2	0.044456	0.079968	0.898123	2572	1	-0.76565	0.42803	0.44659	0.999978	12484	1	-0.76565
ABCB11	4	0.028716	0.080352	0.898123	1894	2	-0.44796	0.47648	0.62414	0.999978	13481	2	-0.44796
GIMAP2	4	0.028426	0.079754	0.898123	1886	2	-0.88605	0.50571	0.64369	0.999978	13915	1	-0.88605
DRAXIN	4	0.028647	0.080206	0.898123	1890	2	-0.16126	0.58655	0.67855	0.999978	14727	1	-0.16126
GALT	4	0.028855	0.08063	0.898123	1902	2	-0.94294	0.85668	0.85631	0.999978	18747	0	-0.94294
PTPMT1	4	0.028947	0.080799	0.898123	1911	1	0.082846	0.86691	0.86649	0.999978	18979	0	0.082846
RCC2	4	0.028732	0.080377	0.898123	1895	3	-0.81116	0.86749	0.86708	0.999978	18991	0	-0.81116
NCAPD2	4	0.028855	0.08063	0.898123	1903	2	-1.2188	0.89135	0.89108	0.999978	19505	0	-1.2188
GALNT8	4	0.028578	0.080052	0.898123	1889	2	-0.53845	0.90415	0.90386	0.999978	19789	0	-0.53845
NEK4	4	0.028732	0.080377	0.898123	1896	3	-0.90515	0.91337	0.91318	0.999978	20011	0	-0.90515
DNAJC17	4	0.028567	0.080025	0.898123	1888	2	-0.89042	0.91652	0.91629	0.999978	20099	0	-0.89042
multiKO_LOC103233030_LOC103233035_LOC103233042_LOC103233043	1	0.080671	0.080637	0.898123	4045	1	-1.3805	0.91933	0.91974	0.999978	20162	0	-1.3805
ICAM2	4	0.02874	0.080399	0.898123	1897	2	-1.1105	0.95364	0.9535	0.999978	20940	0	-1.1105
FDX1	4	0.028881	0.080678	0.898123	1904	3	-1.2912	0.96724	0.96713	0.999978	21236	0	-1.2912
RPL21	3	0.03203	0.079785	0.898123	2036	3	-1.0145	0.96797	0.9681	0.999978	21264	0	-1.0145
FBXO2	4	0.028974	0.080853	0.898274	1913	3	-0.8284	0.53126	0.65421	0.999978	14145	1	-0.8284
ASGR1	4	0.028997	0.080899	0.89833	1914	2	-0.93006	0.42008	0.56879	0.999978	12331	2	-0.93006
BFSP2	4	0.029086	0.081081	0.898998	1917	2	-0.49742	0.10338	0.22236	0.98494	4858	2	-0.49742
LRRC57	4	0.02908	0.08107	0.898998	1916	3	-1.8985	0.86221	0.86183	0.999978	18865	0	-1.8985
ENSCSAG00000018404	4	0.029068	0.081044	0.898998	1915	2	-0.92069	0.86401	0.86363	0.999978	18901	0	-0.92069
UBA1	4	0.029366	0.081642	0.899106	1924	3	-3.1564	0.0086738	0.029538	0.945239	659	1	-3.1564
PAEP	4	0.029154	0.08123	0.899106	1919	1	0.12579	0.039698	0.10446	0.98037	2295	2	0.12579
ORC5	4	0.029366	0.081642	0.899106	1925	2	-1.1628	0.15776	0.31358	0.999978	6765	2	-1.1628
[truncated: 20,132 more rows]

## Sheet: 8.wei_vero_v1_d10_highMOIFDR
wei_vero_v1_d10_highMOI.geneFDR
id	pos|score	pos|p-value	pos|fdr	pos|rank	pos|goodsgrna	pos|lfc
								Resistant FDR<0.25

## Sheet: 9.wei_vero_v1_d10_lowMOI
id	num	neg|score	neg|p-value	neg|fdr	neg|rank	neg|goodsgrna	neg|lfc	pos|score	pos|p-value	pos|fdr	pos|rank	pos|goodsgrna	pos|lfc
HIRA	4	5.305e-06	2.0357e-05	0.206271	1	4	-4.9935	0.99991	0.9999	0.999987	22124	0	-4.9935
COA3	4	5.8766e-06	2.2146e-05	0.206271	2	3	-3.4472	0.63768	0.70475	0.999987	15244	1	-3.4472
DNMT1	4	7.1232e-06	2.7963e-05	0.206271	3	4	-3.0272	0.99999	0.99999	0.999991	22130	0	-3.0272
DNHD1	4	2.3579e-05	9.1941e-05	0.262995	8	2	-0.50908	0.025894	0.076811	0.952177	1718	1	-0.50908
MED16	4	1.973e-05	7.4045e-05	0.262995	6	3	-3.6859	0.09701	0.21119	0.990643	4600	1	-3.6859
multiKO_LOC103231342_LOC103231344_ENSCSAG00000016663_ENSCSAG00000016677	6	1.4349e-05	9.5073e-05	0.262995	4	5	-2.6603	0.55855	0.7224	0.999987	14401	1	-2.6603
CABIN1	4	1.8708e-05	7.0913e-05	0.262995	5	3	-4.2199	0.95468	0.95457	0.999987	20929	0	-4.2199
NSD1	4	1.9992e-05	7.5387e-05	0.262995	7	3	-3.5996	0.6063	0.68922	0.999987	14913	1	-3.5996
KIF18A	4	3.5899e-05	0.000134	0.329483	9	4	-5.9174	0.99644	0.99643	0.999987	21999	0	-5.9174
HSPD1	4	5.3037e-05	0.00019753	0.405067	10	4	-5.0379	0.99995	0.99994	0.999987	22129	0	-5.0379
MYC	4	6.3811e-05	0.00024316	0.405067	11	4	-3.9771	0.99994	0.99993	0.999987	22128	0	-3.9771
U2AF2	4	6.9874e-05	0.00027359	0.405067	12	4	-4.7893	0.99993	0.99992	0.999987	22127	0	-4.7893
ENSCSAG00000003560	4	7.0735e-05	0.00027582	0.405067	13	2	-0.84355	0.84524	0.84531	0.999987	18407	1	-0.84355
PSMG4	4	7.0761e-05	0.00027582	0.405067	14	4	-2.4181	0.99993	0.99992	0.999987	22126	0	-2.4181
ZNF574	4	7.0781e-05	0.00027582	0.405067	15	3	-4.3213	0.96698	0.96696	0.999987	21243	0	-4.3213
LOC103227175	4	7.8992e-05	0.00030804	0.405067	16	3	-3.0913	0.63506	0.70342	0.999987	15211	1	-3.0913
TRAPPC4	4	7.9497e-05	0.00031117	0.405067	17	3	-4.3627	0.73686	0.76106	0.999987	16562	1	-4.3627
KDM1A	4	8.9279e-05	0.00034785	0.427668	18	4	-3.9419	0.99991	0.9999	0.999987	22125	0	-3.9419
C17H6orf62	4	0.00012002	0.00047715	0.440388	22	3	-2.4997	0.063844	0.15071	0.979729	3322	1	-2.4997
GPN2	4	0.00010213	0.00040825	0.440388	19	4	-5.6255	0.9957	0.99568	0.999987	21972	0	-5.6255
LYRM4	4	0.00011296	0.00044941	0.440388	20	4	-3.7148	0.99989	0.99988	0.999987	22123	0	-3.7148
DHRS7C	4	0.00011789	0.00046686	0.440388	21	2	-0.25746	0.24498	0.39892	0.999987	8619	1	-0.25746
PPP3R2	4	0.00012065	0.0004776	0.440388	23	2	-1.9251	0.30477	0.45684	0.999987	9860	1	-1.9251
ENSCSAG00000017570	3	0.00015915	0.00047134	0.440388	24	2	-0.80281	0.56883	0.60608	0.999987	14515	1	-0.80281
CHMP7	4	0.00017978	0.00070533	0.601104	25	4	-2.3344	0.99669	0.99669	0.999987	22009	0	-2.3344
TANGO6	4	0.00018043	0.00070622	0.601104	26	3	-4.4248	0.80784	0.81232	0.999987	17693	1	-4.4248
DNAAF5	4	0.00019552	0.00076125	0.603076	27	4	-2.1164	0.99966	0.99964	0.999987	22117	0	-2.1164
EEF1G	4	0.00019607	0.00076304	0.603076	28	4	-2.0787	0.9998	0.99979	0.999987	22122	0	-2.0787
ALDOA	4	0.00049418	0.0018623	0.6138	61	3	-3.4419	0.010919	0.03658	0.918766	842	1	-3.4419
RILPL2	4	0.00051922	0.0019531	0.6138	65	2	-2.5422	0.030651	0.086473	0.963312	1913	2	-2.5422
MARS1	8	0.0002605	0.0017992	0.6138	31	5	-2.1728	0.024941	0.096545	0.967481	1678	2	-2.1728
TRIM2	4	0.00040078	0.0015277	0.6138	50	1	0.45798	0.093298	0.20471	0.990643	4468	3	0.45798
NUBP2	4	0.00044413	0.0016802	0.6138	55	2	-3.1981	0.10302	0.22164	0.992406	4822	1	-3.1981
FSCN1	4	0.00056285	0.0021218	0.6138	71	3	-2.4054	0.11388	0.24061	0.993144	5230	1	-2.4054
NAPA	4	0.00022195	0.00087221	0.6138	29	3	-2.9662	0.36905	0.51944	0.999987	11180	1	-2.9662
CD200	4	0.00025934	0.0010015	0.6138	30	2	-0.50158	0.82133	0.82366	0.999987	17942	1	-0.50158
TRNAU1AP	4	0.00026546	0.0010234	0.6138	32	4	-3.4693	0.99958	0.99956	0.999987	22113	0	-3.4693
RABGGTB	4	0.0002885	0.0011125	0.6138	33	4	-3.4753	0.99971	0.99969	0.999987	22121	0	-3.4753
PDCD11	4	0.00029779	0.0011447	0.6138	34	4	-2.8037	0.9997	0.99968	0.999987	22120	0	-2.8037
MINDY3	4	0.00030464	0.0011684	0.6138	35	4	-1.24	0.9997	0.99968	0.999987	22119	0	-1.24
TRIM5	4	0.00030649	0.0011738	0.6138	36	1	0.021204	0.54877	0.66296	0.999987	14299	1	0.021204
ATP6V0E1	4	0.00031807	0.0012185	0.6138	37	4	-2.6066	0.99968	0.99966	0.999987	22118	0	-2.6066
IQCE	4	0.00032503	0.0012467	0.6138	38	3	-2.2236	0.75238	0.77135	0.999987	16785	1	-2.2236
OTUD5	4	0.00033345	0.0012793	0.6138	39	4	-2.7806	0.99918	0.99917	0.999987	22097	0	-2.7806
WDR5B	4	0.00033605	0.0012883	0.6138	40	3	-2.3749	0.44682	0.59518	0.999987	12848	1	-2.3749
ZNF486	4	0.00035197	0.0013496	0.6138	41	2	-3.1154	0.23658	0.39082	0.999987	8434	1	-3.1154
LOC103234344	4	0.00035364	0.0013558	0.6138	42	3	-0.6797	0.93127	0.93123	0.999987	20391	0	-0.6797
ANAPC10	4	0.00036467	0.001401	0.6138	43	3	-3.6611	0.85012	0.85005	0.999987	18507	1	-3.6611
KCNJ11	4	0.00037098	0.0014297	0.6138	44	2	-3.3388	0.55377	0.66515	0.999987	14354	1	-3.3388
SF3B2	4	0.00037487	0.0014413	0.6138	45	4	-3.7456	0.99963	0.99961	0.999987	22116	0	-3.7456
MED25	4	0.00038042	0.0014614	0.6138	46	4	-2.5553	0.99669	0.99669	0.999987	22010	0	-2.5553
MRPL9	4	0.0003865	0.0014798	0.6138	47	3	-2.0891	0.90798	0.90781	0.999987	19831	0	-2.0891
MPIG6B	4	0.00038993	0.0014919	0.6138	48	2	-2.1934	0.62152	0.69677	0.999987	15066	1	-2.1934
ENSCSAG00000019753	3	0.00039405	0.0011483	0.6138	49	3	-4.7981	0.99961	0.99962	0.999987	22115	0	-4.7981
ZCCHC17	4	0.00040646	0.0015514	0.6138	51	3	-3.9563	0.40562	0.55501	0.999987	11974	1	-3.9563
TEDC1	4	0.00041357	0.0015764	0.6138	52	4	-2.4993	0.99959	0.99957	0.999987	22114	0	-2.4993
IMPA2	4	0.00041433	0.0015778	0.6138	53	3	-3.0387	0.97684	0.97697	0.999987	21504	0	-3.0387
TRIP12	4	0.0004217	0.001597	0.6138	54	4	-1.8548	0.99958	0.99956	0.999987	22112	0	-1.8548
SMARCA5	4	0.00044793	0.0016945	0.6138	56	2	-1.0717	0.83501	0.83586	0.999987	18211	1	-1.0717
SNAPC3	4	0.00045066	0.0017102	0.6138	57	4	-2.8445	0.99955	0.99953	0.999987	22111	0	-2.8445
CPSF4	4	0.00045527	0.0017241	0.6138	58	4	-3.7285	0.99954	0.99953	0.999987	22110	0	-3.7285
PSMB4	4	0.00045933	0.0017335	0.6138	59	4	-3.2027	0.99954	0.99952	0.999987	22109	0	-3.2027
UTP6	4	0.00045972	0.0017361	0.6138	60	4	-4.4757	0.99352	0.99354	0.999987	21915	0	-4.4757
AHCTF1	4	0.00050694	0.0019035	0.6138	62	2	-1.5675	0.83172	0.83288	0.999987	18130	1	-1.5675
CXXC1	4	0.00051864	0.0019509	0.6138	63	3	-1.3705	0.30807	0.46006	0.999987	9930	1	-1.3705
RPS6KB2	4	0.00051864	0.0019509	0.6138	64	3	-3.2539	0.34081	0.4919	0.999987	10627	1	-3.2539
EIF2B2	4	0.00052783	0.0019871	0.6138	67	4	-2.1805	0.99841	0.9984	0.999987	22067	0	-2.1805
RBM48	4	0.00053862	0.0020243	0.6138	68	4	-4.9932	0.98665	0.98666	0.999987	21739	0	-4.9932
RBBP4	4	0.0005399	0.0020323	0.6138	69	4	-4.0718	0.99946	0.99945	0.999987	22108	0	-4.0718
ZNF607	4	0.00055248	0.0020757	0.6138	70	4	-2.3082	0.99944	0.99942	0.999987	22107	0	-2.3082
ENSCSAG00000002038	4	0.00056908	0.00215	0.6138	72	3	-2.3042	0.48508	0.63289	0.999987	13654	1	-2.3042
LOC103247050	4	0.00057566	0.0021737	0.6138	73	4	-2.0328	0.99942	0.99941	0.999987	22106	0	-2.0328
PAX8	4	0.00057856	0.0021835	0.6138	74	4	-1.8953	0.99942	0.99941	0.999987	22105	0	-1.8953
HFM1	4	0.00058935	0.0022126	0.6138	75	3	-0.79636	0.93112	0.93106	0.999987	20381	0	-0.79636
RMI1	4	0.0005897	0.002214	0.6138	76	3	-2.2778	0.98104	0.98105	0.999987	21596	0	-2.2778
TBCB	4	0.00059105	0.0022189	0.6138	77	3	-3.4851	0.82658	0.82824	0.999987	18036	1	-3.4851
CSE1L	3	0.00065699	0.0019039	0.6138	84	2	-6.0676	0.52998	0.5808	0.999987	14136	1	-6.0676
multiKO_LOC103221189_LOC103222559_LOC103228073_LOC103230414_LOC103238804_LOC103241684_RPL32	2	0.00065904	0.001278	0.6138	85	2	-5.9359	0.99934	0.99935	0.999987	22102	0	-5.9359
RPL36	2	0.0009234	0.0017675	0.6138	113	2	-5.6336	0.99908	0.99908	0.999987	22088	0	-5.6336
multiKO_LOC103233100_UBE2N	1	0.0015857	0.0015697	0.6138	182	1	-3.8649	0.99841	0.99845	0.999987	22068	0	-3.8649
USP34	4	0.00062084	0.0023325	0.620021	78	4	-1.6383	0.99938	0.99937	0.999987	22104	0	-1.6383
TTK	4	0.00062698	0.0023504	0.620021	79	4	-2.384	0.99937	0.99936	0.999987	22103	0	-2.384
PWP1	4	0.00063516	0.0023795	0.620021	80	3	-4.0759	0.96289	0.96287	0.999987	21142	0	-4.0759
LOC103214885	4	0.00063648	0.0023826	0.620021	81	1	0.18776	0.37029	0.52061	0.999987	11204	1	0.18776
TCF15	4	0.00063764	0.0023876	0.620021	82	2	-1.4929	0.43106	0.57978	0.999987	12480	1	-1.4929
PDCL	4	0.00064485	0.0024095	0.620021	83	3	-3.8805	0.97324	0.97328	0.999987	21401	0	-3.8805
CPSF2	4	0.00068223	0.0025419	0.640695	86	3	-3.8249	0.89857	0.89839	0.999987	19612	0	-3.8249
NTNG2	4	0.00068362	0.0025477	0.640695	87	2	0.070714	0.17982	0.33561	0.999987	7257	2	0.070714
LIMD2	4	0.00084469	0.0031267	0.643099	99	2	-2.1565	0.0028657	0.010187	0.886301	234	2	-2.1565
PCYOX1	4	0.00089496	0.0033079	0.643099	106	2	-2.4667	0.052614	0.1296	0.977416	2842	2	-2.4667
USB1	8	0.00052137	0.0032739	0.643099	66	6	-1.7101	0.85786	0.92704	0.999987	18664	1	-1.7101
HAND2	4	0.00072069	0.002686	0.643099	88	4	-2.1192	0.99905	0.99905	0.999987	22087	0	-2.1192
DGCR8	4	0.00073075	0.0027227	0.643099	89	3	-0.77215	0.8589	0.85873	0.999987	18687	0	-0.77215
HOXA9	4	0.00073175	0.0027262	0.643099	90	3	-3.0968	0.27332	0.42642	0.999987	9201	1	-3.0968
ENSCSAG00000016820	4	0.00075368	0.0027983	0.643099	91	4	-1.2255	0.99925	0.99924	0.999987	22101	0	-1.2255
TIPRL	4	0.00076179	0.0028242	0.643099	92	3	-3.4166	0.68653	0.73091	0.999987	15865	1	-3.4166
ODF3B	4	0.00077788	0.0028819	0.643099	93	2	-0.40641	0.19259	0.34809	0.999987	7517	2	-0.40641
QARS1	4	0.00079159	0.0029303	0.643099	94	4	-4.3017	0.99921	0.9992	0.999987	22100	0	-4.3017
MED20	4	0.00079159	0.0029303	0.643099	95	4	-3.3896	0.99921	0.9992	0.999987	22099	0	-3.3896
ERCC6L	4	0.00079543	0.0029446	0.643099	96	3	-3.6834	0.8485	0.84842	0.999987	18466	1	-3.6834
PCBP1	4	0.00079997	0.0029598	0.643099	97	4	-1.7899	0.9992	0.99919	0.999987	22098	0	-1.7899
RUFY1	4	0.00082501	0.0030461	0.643099	98	4	-1.3256	0.99031	0.99033	0.999987	21839	0	-1.3256
SLC45A3	4	0.00085177	0.0031513	0.643099	100	4	-1.3948	0.99915	0.99914	0.999987	22096	0	-1.3948
WARS1	4	0.0008662	0.0032032	0.643099	101	4	-1.5634	0.99913	0.99913	0.999987	22095	0	-1.5634
TTC1	4	0.0008778	0.0032501	0.643099	102	4	-2.3466	0.99912	0.99912	0.999987	22094	0	-2.3466
SRPK1	4	0.00088359	0.0032752	0.643099	103	4	-1.1689	0.99912	0.99911	0.999987	22093	0	-1.1689
POLR2G	4	0.00088831	0.0032895	0.643099	104	4	-3.3967	0.99911	0.99911	0.999987	22092	0	-3.3967
TMEM9	4	0.00089496	0.0033079	0.643099	105	4	-2.338	0.99448	0.99448	0.999987	21934	0	-2.338
LOC103222859	4	0.00089879	0.0033195	0.643099	107	4	-1.8288	0.9991	0.9991	0.999987	22091	0	-1.8288
EIF4B	4	0.00090333	0.0033325	0.643099	108	4	-1.2588	0.9991	0.9991	0.999987	22090	0	-1.2588
CCNL1	4	0.00090929	0.0033557	0.643099	109	4	-2.552	0.99714	0.99714	0.999987	22023	0	-2.552
EIF4H	4	0.0009129	0.0033701	0.643099	110	3	-2.4192	0.82523	0.82704	0.999987	18013	1	-2.4192
RTEL1	4	0.00091927	0.0033929	0.643099	111	2	-1.1112	0.90021	0.90006	0.999987	19660	0	-1.1112
DPM1	4	0.0009214	0.0034	0.643099	112	4	-2.0741	0.99908	0.99908	0.999987	22089	0	-2.0741
EEF1A1	3	0.00097694	0.0027947	0.643099	119	2	-5.935	0.89002	0.89018	0.999987	19407	0	-5.935
COPZ1	3	0.0010364	0.0029669	0.643099	125	2	-5.9195	0.80799	0.80787	0.999987	17699	0	-5.9195
TOMM6	3	0.0011827	0.0033739	0.643099	142	2	-3.0665	0.55866	0.5993	0.999987	14405	1	-3.0665
CCP110	4	0.0010415	0.0038309	0.647154	128	2	-3.0142	0.13256	0.27226	0.997067	5877	1	-3.0142
CPSF1	4	0.00093868	0.0034573	0.647154	114	4	-2.2122	0.9969	0.99691	0.999987	22016	0	-2.2122
TRMT61A	4	0.00095717	0.0035231	0.647154	115	2	-1.7055	0.63948	0.70568	0.999987	15270	1	-1.7055
PRKD3	4	0.00096093	0.0035378	0.647154	116	4	-1.1424	0.99904	0.99904	0.999987	22086	0	-1.1424
NCAPG2	4	0.0009617	0.0035403	0.647154	117	4	-2.2789	0.99904	0.99904	0.999987	22085	0	-2.2789
EHMT1	4	0.00097295	0.003583	0.647154	118	4	-3.873	0.99903	0.99903	0.999987	22084	0	-3.873
ENSCSAG00000017277	4	0.00098822	0.0036354	0.647154	120	3	-2.147	0.90804	0.90787	0.999987	19832	0	-2.147
FES	4	0.0010142	0.003723	0.647154	121	4	-2.0087	0.9967	0.9967	0.999987	22011	0	-2.0087
RUVBL1	4	0.001021	0.0037503	0.647154	122	4	-4.9973	0.99898	0.99898	0.999987	22083	0	-4.9973
COPB1	4	0.001035	0.0038063	0.647154	123	4	-2.5059	0.99896	0.99896	0.999987	22082	0	-2.5059
BMS1	4	0.0010361	0.0038103	0.647154	124	4	-1.7847	0.99896	0.99896	0.999987	22081	0	-1.7847
LOC103231036	4	0.0010371	0.003813	0.647154	126	2	-0.75275	0.86666	0.86653	0.999987	18869	0	-0.75275
FLNA	4	0.0010371	0.003813	0.647154	127	3	-1.6408	0.44247	0.59092	0.999987	12739	1	-1.6408
multiKO_DPPA3_LOC103221324_LOC103236197_LOC103238298	1	0.0038493	0.0037812	0.647154	377	1	-6.7144	0.99615	0.99621	0.999987	21992	0	-6.7144
LOC103233633	4	0.0010927	0.004021	0.648483	129	4	-1.8465	0.99891	0.99891	0.999987	22080	0	-1.8465
LYPD6B	4	0.0011022	0.0040559	0.648483	130	3	-2.2564	0.4639	0.61206	0.999987	13198	1	-2.2564
C23H5orf15	4	0.0011036	0.0040635	0.648483	131	3	-1.9479	0.9493	0.94918	0.999987	20816	0	-1.9479
PXDNL	4	0.0011078	0.0040729	0.648483	132	1	0.07994	0.66331	0.71811	0.999987	15567	1	0.07994
GTF2F1	4	0.001115	0.0040989	0.648483	133	4	-1.1493	0.99889	0.99888	0.999987	22079	0	-1.1493
MBTPS1	4	0.0011383	0.0041821	0.648483	134	4	-2.0823	0.99886	0.99885	0.999987	22078	0	-2.0823
PAF1	4	0.0011414	0.0041933	0.648483	135	3	-4.7801	0.23514	0.38947	0.999987	8404	1	-4.7801
CYP2W1	4	0.0011506	0.00423	0.648483	136	4	-2.086	0.99459	0.9946	0.999987	21940	0	-2.086
DDX51	4	0.0011518	0.0042358	0.648483	137	3	-3.2752	0.9398	0.93971	0.999987	20593	0	-3.2752
LOC103241299	4	0.0011523	0.0042367	0.648483	138	2	-1.1619	0.8859	0.88573	0.999987	19313	0	-1.1619
SEC23A	4	0.0011549	0.0042452	0.648483	139	2	-0.50123	0.96622	0.96621	0.999987	21220	0	-0.50123
LCTL	4	0.0011695	0.0042926	0.648483	140	3	-2.2931	0.91706	0.91696	0.999987	20069	0	-2.2931
ERG28	4	0.0011791	0.0043279	0.648483	141	3	-2.4845	0.40207	0.5516	0.999987	11890	1	-2.4845
FOXD4L1	4	0.0011979	0.0043982	0.648483	143	3	-3.6595	0.29686	0.44921	0.999987	9692	1	-3.6595
DPAGT1	4	0.0011979	0.0043982	0.648483	144	4	-3.68	0.99869	0.99869	0.999987	22076	0	-3.68
SMCR8	4	0.001202	0.0044138	0.648483	145	1	0.0089456	0.83378	0.83471	0.999987	18179	1	0.0089456
TM9SF2	4	0.0012146	0.0044568	0.648483	146	3	-2.0841	0.67775	0.72601	0.999987	15752	1	-2.0841
LOC103249062	4	0.0012245	0.0044912	0.648483	147	4	-1.5214	0.99878	0.99877	0.999987	22077	0	-1.5214
LOC103230293	4	0.0012285	0.0045038	0.648483	148	3	-2.2519	0.98114	0.98115	0.999987	21601	0	-2.2519
GPN3	4	0.0012437	0.004553	0.648483	149	3	-3.673	0.96495	0.96494	0.999987	21187	0	-3.673
TEX10	4	0.0012464	0.0045606	0.648483	150	3	-5.3686	0.98075	0.98077	0.999987	21588	0	-5.3686
ROCK2	4	0.0012491	0.0045713	0.648483	151	2	-0.37453	0.36572	0.51618	0.999987	11124	1	-0.37453
SMU1	3	0.0014805	0.0041816	0.648483	170	2	-5.7891	0.94154	0.94173	0.999987	20633	0	-5.7891
multiKO_LOC103229820_LOC103229845_ENSCSAG00000008935_ENSCSAG00000009123	1	0.0042501	0.0041821	0.648483	427	1	-6.6872	0.99575	0.9958	0.999987	21975	0	-6.6872
multiKO_LOC103233787_LOC103233790_ENSCSAG00000009106	1	0.0043503	0.0042711	0.648483	431	1	-6.678	0.99565	0.99569	0.999987	21970	0	-6.678
RPL34	2	0.0024239	0.0047243	0.66592	262	2	-5.8435	0.99758	0.99754	0.999987	22039	0	-5.8435
CHKA	4	0.0013433	0.0049015	0.667284	155	1	0.4117	0.074358	0.17021	0.982138	3726	2	0.4117
LOC103231970	4	0.0013318	0.0048657	0.667284	152	2	-1.0295	0.90715	0.90701	0.999987	19810	0	-1.0295
DYNLL2	4	0.001337	0.0048845	0.667284	153	2	-1.3566	0.28178	0.43466	0.999987	9364	2	-1.3566
RNASEH2B	4	0.0013401	0.0048921	0.667284	154	3	-2.231	0.88909	0.88894	0.999987	19392	0	-2.231
C7H4orf54	4	0.0013433	0.0049015	0.667284	156	3	-1.2719	0.79461	0.80184	0.999987	17427	1	-1.2719
BCL10	4	0.0013468	0.0049149	0.667284	157	4	-1.0502	0.99865	0.99864	0.999987	22075	0	-1.0502
LIN54	4	0.0013661	0.0049816	0.66968	158	2	-2.2023	0.0019085	0.0068584	0.886301	154	2	-2.2023
MRPS27	4	0.0013772	0.0050254	0.66968	159	4	-1.9041	0.99862	0.99861	0.999987	22074	0	-1.9041
CEP89	4	0.0013772	0.0050254	0.66968	160	4	-3.6436	0.98607	0.9861	0.999987	21724	0	-3.6436
CAB39L	4	0.0013842	0.0050536	0.66968	161	3	-3.4142	0.71699	0.74867	0.999987	16287	1	-3.4142
C23H5orf24	4	0.0016266	0.0058992	0.673386	185	3	-1.8577	0.0089066	0.030117	0.913207	693	1	-1.8577
MMP9	4	0.0014375	0.0052362	0.673386	165	1	0.64947	0.032846	0.090847	0.963312	2016	2	0.64947
BARX2	4	0.0016731	0.0060428	0.673386	191	1	0.23413	0.032397	0.089982	0.963312	1995	2	0.23413
ABHD17C	4	0.0014114	0.0051467	0.673386	162	2	-1.5089	0.18641	0.34199	0.999987	7383	2	-1.5089
EGFR	4	0.0014208	0.0051807	0.673386	163	3	-4.2276	0.96015	0.96009	0.999987	21077	0	-4.2276
SOAT1	4	0.0014266	0.0052006	0.673386	164	3	-2.7885	0.9573	0.95722	0.999987	20996	0	-2.7885
MYO7B	4	0.0014406	0.0052433	0.673386	166	4	-1.4707	0.99856	0.99855	0.999987	22073	0	-1.4707
ERCC3	4	0.0014542	0.0052872	0.673386	167	3	-3.619	0.9621	0.96206	0.999987	21129	0	-3.619
POLR2F	4	0.0014695	0.0053422	0.673386	168	4	-4.7727	0.9869	0.98692	0.999987	21745	0	-4.7727
ENSCSAG00000016912	4	0.0014796	0.0053807	0.673386	169	4	-1.147	0.99852	0.99851	0.999987	22072	0	-1.147
SPEM2	4	0.0014847	0.005395	0.673386	171	2	-0.52608	0.72235	0.75199	0.999987	16360	1	-0.52608
SNRPC	4	0.0014924	0.0054245	0.673386	172	4	-3.1409	0.99851	0.99849	0.999987	22071	0	-3.1409
LOC103241675	4	0.0015104	0.005488	0.673386	173	4	-0.83355	0.99849	0.99848	0.999987	22070	0	-0.83355
TSEN34	4	0.0015229	0.0055323	0.673386	174	2	-1.7231	0.86903	0.86891	0.999987	18913	0	-1.7231
RNASE12	4	0.0015318	0.0055637	0.673386	175	3	-1.3425	0.87359	0.87348	0.999987	19008	0	-1.3425
CCNB1	4	0.0015376	0.0055829	0.673386	176	4	-3.2674	0.99511	0.99511	0.999987	21952	0	-3.2674
KAT2A	4	0.0015473	0.0056129	0.673386	177	4	-2.5232	0.98808	0.98815	0.999987	21781	0	-2.5232
EXOC8	4	0.0015707	0.0056983	0.673386	178	3	-2.0276	0.61546	0.6937	0.999987	15008	1	-2.0276
KRTAP8-1	4	0.0015724	0.0057046	0.673386	179	4	-1.1854	0.99843	0.99841	0.999987	22069	0	-1.1854
HUS1B	4	0.0015789	0.0057247	0.673386	180	2	0.024956	0.36226	0.5128	0.999987	11052	2	0.024956
MYL4	4	0.0015853	0.0057462	0.673386	181	4	-2.6611	0.99801	0.998	0.999987	22051	0	-2.6611
TRIAP1	4	0.0016077	0.0058245	0.673386	183	4	-1.3224	0.99839	0.99839	0.999987	22066	0	-1.3224
PUM1	4	0.001626	0.0058961	0.673386	184	2	-0.61488	0.21734	0.37214	0.999987	8026	2	-0.61488
KLF10	4	0.0016273	0.0059001	0.673386	186	4	-1.3101	0.99837	0.99837	0.999987	22065	0	-1.3101
CENPM	4	0.0016375	0.0059372	0.673386	187	4	-3.4218	0.99532	0.99531	0.999987	21959	0	-3.4218
RPL37	4	0.0016533	0.0059851	0.673386	188	3	-3.5454	0.98117	0.98118	0.999987	21603	0	-3.5454
PEX7	4	0.0016613	0.0060088	0.673386	189	4	-1.6022	0.99834	0.99833	0.999987	22064	0	-1.6022
SLC25A3	4	0.0016668	0.0060245	0.673386	190	4	-1.3879	0.99833	0.99833	0.999987	22063	0	-1.3879
HMGN2	4	0.0016779	0.0060656	0.673386	192	3	-2.7745	0.86929	0.86918	0.999987	18921	0	-2.7745
MASTL	4	0.0016817	0.0060764	0.673386	193	3	-2.35	0.26188	0.41544	0.999987	8965	1	-2.35
PTGDS	4	0.0017021	0.0061448	0.673386	194	4	-1.2302	0.9983	0.9983	0.999987	22061	0	-1.2302
ENSCSAG00000018367	4	0.0017021	0.0061448	0.673386	195	4	-1.3491	0.9983	0.9983	0.999987	22062	0	-1.3491
RPAP1	4	0.0017124	0.0061811	0.673386	196	3	-2.298	0.69142	0.73366	0.999987	15933	1	-2.298
ELFN2	4	0.0017202	0.0062052	0.673386	197	2	-0.24742	0.68014	0.72735	0.999987	15779	1	-0.24742
TUBE1	4	0.0017331	0.0062495	0.673386	198	4	-1.2755	0.99827	0.99827	0.999987	22060	0	-1.2755
COMMD9	4	0.0017423	0.0062858	0.673386	199	4	-1.7395	0.99826	0.99826	0.999987	22059	0	-1.7395
DUSP28	4	0.001749	0.0063077	0.673386	200	4	-1.6863	0.99825	0.99826	0.999987	22058	0	-1.6863
SNRPD3	4	0.001752	0.0063207	0.673386	201	4	-4.7175	0.99707	0.99708	0.999987	22021	0	-4.7175
CRIPT	4	0.0017538	0.0063292	0.673386	202	4	-1.2761	0.99825	0.99825	0.999987	22057	0	-1.2761
ENSCSAG00000017144	3	0.002076	0.0058321	0.673386	229	3	-2.1259	0.99792	0.99796	0.999987	22047	0	-2.1259
SNRPF	3	0.002076	0.0058321	0.673386	230	3	-4.7637	0.99792	0.99796	0.999987	22048	0	-4.7637
TNFRSF6B	4	0.0017673	0.0063739	0.674902	203	2	-0.18566	0.085378	0.19044	0.985358	4175	1	-0.18566
THUMPD1	4	0.0017899	0.00645	0.675626	204	4	-1.6443	0.99579	0.99577	0.999987	21977	0	-1.6443
TAF1	4	0.0017943	0.0064629	0.675626	205	4	-3.2809	0.99807	0.99806	0.999987	22052	0	-3.2809
multiKO_LOC103230436_PPIB	2	0.0033219	0.0064723	0.675626	333	1	-3.3891	0.6679	0.66791	0.999987	15618	0	-3.3891
MNT	4	0.0018144	0.0065265	0.678078	206	3	-0.61854	0.70825	0.74342	0.999987	16165	1	-0.61854
VAX2	4	0.0018428	0.0066312	0.678397	207	3	-2.0787	0.89004	0.88991	0.999987	19409	0	-2.0787
RELA	4	0.0018526	0.006662	0.678397	208	4	-1.5509	0.99815	0.99815	0.999987	22056	0	-1.5509
LOC103226962	4	0.0018562	0.0066746	0.678397	209	4	-2.2709	0.99073	0.99076	0.999987	21853	0	-2.2709
XRCC3	4	0.0018714	0.0067265	0.678397	210	4	-1.1606	0.99813	0.99813	0.999987	22055	0	-1.1606
NUS1	4	0.0018738	0.0067354	0.678397	211	3	-2.2547	0.38623	0.53606	0.999987	11552	1	-2.2547
ACLY	4	0.001885	0.0067748	0.678397	212	3	-0.62341	0.94282	0.94271	0.999987	20671	0	-0.62341
UBA2	4	0.001885	0.0067748	0.678397	213	2	-2.5389	0.5597	0.66771	0.999987	14419	1	-2.5389
KPNA2	3	0.0024208	0.0067609	0.678397	260	1	-0.18757	0.43992	0.52709	0.999987	12677	1	-0.18757
multiKO_GGPS1_LOC103227760	3	0.0024914	0.0069569	0.684246	270	1	-0.1996	0.16834	0.27648	0.997067	7003	1	-0.1996
THAP10	4	0.0019168	0.0068808	0.684246	214	4	-1.5953	0.99808	0.99808	0.999987	22054	0	-1.5953
LOC103242147	4	0.0019231	0.0069085	0.684246	215	4	-1.1763	0.99808	0.99807	0.999987	22053	0	-1.1763
NRG3	4	0.0019303	0.0069314	0.684246	216	2	-2.9607	0.50737	0.64574	0.999987	13918	1	-2.9607
CYP24A1	4	0.0019556	0.0070153	0.684493	217	3	-0.97712	0.68988	0.73278	0.999987	15912	1	-0.97712
THAP11	4	0.0019635	0.0070405	0.684493	218	3	-1.9386	0.88205	0.88193	0.999987	19226	0	-1.9386
multiKO_EP400_LOC103239433	1	0.0070973	0.0070522	0.684493	615	1	-6.4595	0.9929	0.99287	0.999987	21901	0	-6.4595
CSTF1	4	0.0019919	0.0071461	0.686407	219	3	-3.2969	0.32019	0.47183	0.999987	10187	1	-3.2969
LOC103247648	4	0.0019996	0.0071788	0.686407	220	4	-1.5808	0.998	0.99799	0.999987	22050	0	-1.5808
LSMEM1	4	0.0020263	0.0072678	0.686407	221	3	-0.91044	0.96264	0.96262	0.999987	21136	0	-0.91044
GUCA1ANB	4	0.0020263	0.0072678	0.686407	222	1	-0.055478	0.41568	0.56474	0.999987	12180	1	-0.055478
FASTKD2	4	0.0020471	0.0073457	0.686407	223	2	-2.9382	0.9255	0.92546	0.999987	20261	0	-2.9382
RPGR	4	0.002056	0.007377	0.686407	224	3	-1.9179	0.69665	0.73663	0.999987	15994	1	-1.9179
TARM1	4	0.0020623	0.0073998	0.686407	225	4	-1.2404	0.99794	0.99794	0.999987	22049	0	-1.2404
TUBGCP5	4	0.0020722	0.007436	0.686407	226	3	-3.7051	0.95795	0.95791	0.999987	21019	0	-3.7051
ZMYM2	4	0.0020726	0.0074369	0.686407	227	3	-2.4493	0.41646	0.56551	0.999987	12201	1	-2.4493
TTC27	4	0.0020752	0.0074441	0.686407	228	3	-2.0037	0.96622	0.96621	0.999987	21219	0	-2.0037
ENSCSAG00000000479	3	0.0026529	0.0073967	0.686407	281	3	-1.5249	0.99735	0.99737	0.999987	22034	0	-1.5249
multiKO_ENY2_LOC103235346_LOC103241957_ENY2_ENSCSAG00000019314	1	0.0072211	0.0071662	0.686407	620	1	-4.1236	0.99278	0.99275	0.999987	21898	0	-4.1236
SEMA3C	4	0.0020969	0.0075246	0.689776	231	1	0.72037	0.095591	0.20872	0.990643	4548	3	0.72037
RRM2	4	0.0021034	0.0075515	0.689776	232	3	-4.8445	0.93183	0.93173	0.999987	20404	0	-4.8445
DTX1	4	0.0021228	0.0076172	0.689776	233	3	-1.6589	0.64446	0.70825	0.999987	15328	1	-1.6589
NCBP2	4	0.0021242	0.0076217	0.689776	234	2	-2.6794	0.33186	0.48316	0.999987	10435	2	-2.6794
multiKO_IFT122_LOC103228082	1	0.0076986	0.0076365	0.689776	649	1	-6.4159	0.9923	0.99227	0.999987	21891	0	-6.4159
multiKO_GABARAPL1_LOC103231198_GABARAPL1_ENSCSAG00000000331	3	0.0028798	0.008002	0.690901	305	1	0.72743	0.10689	0.19847	0.989292	4971	2	0.72743
TMEM30A	4	0.0022146	0.0079532	0.690901	243	1	0.54047	0.099903	0.21619	0.990643	4714	2	0.54047
UBFD1	4	0.0021433	0.0076955	0.690901	235	3	-2.1423	0.94755	0.94746	0.999987	20781	0	-2.1423
PLK1	4	0.002149	0.0077152	0.690901	236	4	-3.3907	0.99785	0.99784	0.999987	22046	0	-3.3907
PPP1R8	4	0.0021797	0.007828	0.690901	237	4	-1.3666	0.99782	0.99782	0.999987	22045	0	-1.3666
PPP1R11	4	0.0021912	0.0078678	0.690901	238	4	-2.1032	0.99781	0.99781	0.999987	22044	0	-2.1032
UXS1	4	0.0022133	0.0079488	0.690901	239	3	-2.1148	0.44225	0.5907	0.999987	12734	1	-2.1148
UBE2D3	4	0.0022134	0.0079492	0.690901	240	4	-1.3159	0.99779	0.99779	0.999987	22043	0	-1.3159
STON1	4	0.0022146	0.0079532	0.690901	241	1	0.40657	0.1965	0.35185	0.999987	7605	2	0.40657
ENSCSAG00000002401	4	0.0022146	0.0079532	0.690901	242	2	-0.33428	0.84952	0.84944	0.999987	18486	1	-0.33428
CIT	4	0.0022215	0.0079796	0.690901	244	3	-1.9095	0.50617	0.64524	0.999987	13904	1	-1.9095
TXNRD1	4	0.0022412	0.0080548	0.690901	245	4	-3.4198	0.99716	0.99716	0.999987	22024	0	-3.4198
multiKO_FKBP1A_LOC103243967_ENSCSAG00000010606	2	0.0041368	0.0080517	0.690901	404	2	-3.8371	0.99586	0.99585	0.999987	21984	0	-3.8371
C16H17orf75	4	0.0023872	0.0085595	0.692547	257	3	-2.555	0.15277	0.30572	0.997067	6606	1	-2.555
LOC103225240	4	0.0022698	0.0081505	0.692547	246	4	-1.9952	0.98983	0.98985	0.999987	21823	0	-1.9952
FAAP20	4	0.0022827	0.0081944	0.692547	247	3	-3.5287	0.93015	0.9301	0.999987	20360	0	-3.5287
MED15	4	0.0022855	0.008206	0.692547	248	4	-1.3978	0.99771	0.99772	0.999987	22042	0	-1.3978
DBP	4	0.002309	0.0082901	0.692547	249	3	-2.0374	0.95128	0.95113	0.999987	20855	0	-2.0374
LOC103244579	4	0.0023175	0.0083147	0.692547	250	4	-1.1089	0.99768	0.99768	0.999987	22041	0	-1.1089
PSMA6	4	0.0023269	0.008351	0.692547	251	4	-4.4332	0.99753	0.99752	0.999987	22038	0	-4.4332
IDO1	4	0.0023323	0.0083644	0.692547	252	3	-1.0523	0.84286	0.84302	0.999987	18359	1	-1.0523
TPR	4	0.0023443	0.0084056	0.692547	253	4	-1.882	0.99766	0.99765	0.999987	22040	0	-1.882
HENMT1	4	0.0023491	0.0084243	0.692547	254	3	-2.0837	0.68332	0.72914	0.999987	15819	1	-2.0837
LOC103227965	4	0.0023624	0.0084677	0.692547	255	3	-1.9661	0.89634	0.89619	0.999987	19560	0	-1.9661
POU4F3	4	0.0023794	0.0085308	0.692547	256	2	-0.38476	0.67546	0.72476	0.999987	15728	1	-0.38476
ENSCSAG00000007720	4	0.0023939	0.00858	0.692547	258	3	-1.8399	0.8271	0.82869	0.999987	18044	1	-1.8399
CDC5L	4	0.002401	0.008606	0.692547	259	3	-2.5511	0.81909	0.82177	0.999987	17901	1	-2.5511
FAHD2A	3	0.0030931	0.0085841	0.692547	318	3	-3.0942	0.99691	0.99696	0.999987	22017	0	-3.0942
multiKO_LOC103218574_ELOB	2	0.0042044	0.0081783	0.692547	420	2	-4.2537	0.99569	0.99568	0.999987	21971	0	-4.2537
multiKO_LOC103214542_LOC103237177_ENSCSAG00000018600	1	0.0086535	0.0086051	0.692547	717	1	-6.3596	0.99135	0.99132	0.999987	21867	0	-6.3596
CHAF1B	4	0.0024689	0.0088485	0.693577	265	3	-2.3195	0.017172	0.055717	0.933128	1256	1	-2.3195
PDSS2	4	0.0024217	0.0086753	0.693577	261	4	-1.7898	0.98582	0.98581	0.999987	21714	0	-1.7898
SLC4A1AP	4	0.0024689	0.0088485	0.693577	263	3	-3.5319	0.58535	0.67929	0.999987	14680	1	-3.5319
ELP5	4	0.0024689	0.0088485	0.693577	264	3	-2.0418	0.31962	0.4713	0.999987	10173	1	-2.0418
TMPRSS7	4	0.0024691	0.0088498	0.693577	266	3	-3.5389	0.81434	0.81772	0.999987	17798	1	-3.5389
UBR5	4	0.0024735	0.0088695	0.693577	267	4	-2.4263	0.99753	0.99752	0.999987	22037	0	-2.4263
CLEC7A	4	0.0024735	0.0088695	0.693577	268	3	-0.79707	0.50687	0.64554	0.999987	13912	1	-0.79707
KIF22	4	0.0024735	0.0088695	0.693577	269	3	-1.1474	0.21177	0.36671	0.999987	7910	1	-1.1474
TMEM135	4	0.0026853	0.0095733	0.707265	284	2	-0.89946	0.031615	0.08838	0.963312	1959	2	-0.89946
LRRC7	4	0.0027559	0.0098193	0.707265	288	2	-0.30099	0.16362	0.31987	0.997436	6917	1	-0.30099
LMOD3	4	0.0025462	0.0091107	0.707265	272	2	-2.7164	0.34849	0.49938	0.999987	10786	2	-2.7164
MAMDC4	4	0.0025462	0.0091107	0.707265	273	2	-1.502	0.23554	0.38986	0.999987	8411	2	-1.502
BTRC	4	0.0025761	0.009206	0.707265	274	2	-1.4193	0.45566	0.60391	0.999987	13039	2	-1.4193
RPA3	4	0.0025763	0.0092086	0.707265	275	3	-4.8001	0.96128	0.96122	0.999987	21108	0	-4.8001
PGK1	4	0.0025925	0.0092695	0.707265	276	3	-3.6622	0.96818	0.96818	0.999987	21275	0	-3.6622
QRSL1	4	0.0025973	0.0092856	0.707265	277	4	-1.4186	0.9974	0.99739	0.999987	22036	0	-1.4186
CLK2	4	0.0026147	0.0093478	0.707265	278	1	-0.09388	0.70229	0.73989	0.999987	16077	1	-0.09388
MRPL22	4	0.0026164	0.0093554	0.707265	279	4	-1.2391	0.99738	0.99738	0.999987	22035	0	-1.2391
TADA2B	4	0.0026276	0.0093939	0.707265	280	3	-1.5704	0.26818	0.42141	0.999987	9098	1	-1.5704
ATP1A4	4	0.0026613	0.0094972	0.707265	282	3	-2.1269	0.47319	0.62122	0.999987	13394	1	-2.1269
BTNL9	4	0.00267	0.0095182	0.707265	283	4	-2.3456	0.99726	0.99725	0.999987	22031	0	-2.3456
BTNL8	4	0.0026853	0.0095733	0.707265	285	2	-2.7543	0.46942	0.61748	0.999987	13324	2	-2.7543
ANKRD39	4	0.0026891	0.0095889	0.707265	286	4	-1.4831	0.99731	0.99731	0.999987	22033	0	-1.4831
SMURF2	4	0.0027053	0.0096355	0.707265	287	4	-1.9442	0.99729	0.99728	0.999987	22032	0	-1.9442
PRPF19	4	0.0027571	0.0098222	0.707265	289	4	-1.6077	0.99724	0.99724	0.999987	22030	0	-1.6077
SEMA3D	4	0.0027654	0.0098498	0.707265	290	4	-1.1029	0.99723	0.99723	0.999987	22029	0	-1.1029
MED10	4	0.0027751	0.009882	0.707265	291	4	-1.8203	0.99722	0.99722	0.999987	22028	0	-1.8203
MCRS1	4	0.0027797	0.009899	0.707265	292	4	-1.9382	0.98945	0.98949	0.999987	21812	0	-1.9382
TFDP1	4	0.0027839	0.009912	0.707265	293	3	-2.5522	0.87322	0.87313	0.999987	19002	0	-2.5522
BRPF1	4	0.0027968	0.0099589	0.707265	294	4	-1.1868	0.9972	0.9972	0.999987	22027	0	-1.1868
[truncated: 21,825 more rows]

## Sheet: 10.wei_vero_v1_d10_lowMOIFDR
wei_vero_v1_d10_lowMOI.geneFDR
[truncated: 5 more rows]

[truncated: 16 more sheets: 11.wei_vero_v2_d2_5e6_highMOI, 12wei_vero_v2_d2_5e6_highMOIFDR, 13wei_vero_v2_d5_2.5e6_HIGHMOI, 14wei_verov2_d5_2.5e6HIGHMOIFDR, 15wei_vero_v2_d5_2.5e6_lowMOI, 16wei_verov2_d5_2.5e6_lowMOIFDR, 17wei_vero_v2_d5_5e6_highMOI, 18wei_vero_v2_d5_5e6_highMOIFDR, 19wei_vero_v2_d10_5e6_highMOI, 20wei_verov2_d10_5e6_highMOIFDR,  21.Wei Resistant Comparisons, 22.Wei 2 or more Resistant, 23WeivsGrodzki Compar Resistant, 24Grodzki and Wei Common Resist, 25Grodzki Wei Summary, 26Grodzki Wei Sorted]
