# Supplementary material for: Genome-scale CRISPR screens identify host factors that promote human coronavirus infection
Source: Genome Med. 2022 Jan 27;14:10. doi: 10.1186/s13073-022-01013-1 (PMC8792531; doi:10.1186/s13073-022-01013-1)
Supplement: Supplementary file 5 — Additional file 5. VERO E6 OC43 study analysis. [file 13073_2022_1013_MOESM5_ESM.xlsx]

## Sheet: 1.Read Me
OC43 infection of VERO E6
Custom Chlorocebus sabaeus (African Green Monkey) CRISPR KO sgRNA library in Supplemental File 8
Tab	Title	Explanation
1	Read Me	Read Me for the study
2	VERO MAGECK oc43_1st	VERO E6 OC43 MAGeCK initial infection 28 days
3	OC43 VERO RES 1st FDR <0.25	VERO E6 OC43 MAGeCK initial infection 28 days FDR <0.25
4	VERO MAGECK oc43 2nd	VERO E6 OC43 MAGecK Reinfection 9 days
5	OC43 VERO RES 2nd FDR <0.25	VERO E6 OC43 MAGecK Reinfection 9 days FDR <0.25
6	Compare OC43 RES	Comparison of Initial and Reinfection VERO E6 OC43 FDR <0.25
7	OC43 sorted 2 of 2	Sorted Comparison of Initial and Reinfection VERO E6 OC43 FDR <0.25

## Sheet: 2.VERO MAGECK oc43_1st
id	num	neg|score	neg|p-value	neg|fdr	neg|rank	neg|goodsgrna	neg|lfc	pos|score	pos|p-value	pos|fdr	pos|rank	pos|goodsgrna	pos|lfc
TMEM41B	4	1	1	1	19415	0	6.715	3.91e-12	2.55e-07	0.000707	1	4	6.715
SLC35B2	4	0.99568	0.99571	1	19306	0	10.032	1.11e-10	2.55e-07	0.000707	2	4	10.032
multiKO_ENSCSAG00000011099_ENSCSAG00000011104/IFITM1-3	2	1	1	1	19414	0	10.897	4.08e-10	2.55e-07	0.000707	3	2	10.897
EXT1	4	0.9972	0.99721	1	19345	0	8.6249	1.26e-09	2.55e-07	0.000707	4	4	8.6249
PLN	4	1	1	1	19413	0	3.5282	3.98e-08	2.55e-07	0.000707	5	4	3.5282
C16orf74	4	0.98611	0.9861	1	19126	0	3.8811	9.6e-08	2.55e-07	0.000707	6	3	3.8811
B4GALT7	4	0.94104	0.94096	1	18190	0	5.3492	9.81e-08	2.55e-07	0.000707	7	2	5.3492
SYS1	4	0.99994	0.99994	1	19411	0	4.9422	2.72e-07	7.65e-07	0.001856	8	4	4.9422
RAB25	4	0.50376	0.60501	1	11525	1	3.6635	1.95e-06	4.84e-06	0.010451	9	3	3.6635
CDK4	4	1	1	1	19412	0	3.4217	4.55e-06	1.5e-05	0.027453	10	4	3.4217
ENSCSAG00000000090/IFITM3	4	0.60611	0.65867	1	12626	1	2.6741	4.66e-06	1.56e-05	0.027453	11	2	2.6741
PTH2	4	0.28738	0.42594	1	8096	2	2.619	6.86e-06	2.07e-05	0.033416	12	2	2.619
C3orf80	4	0.96508	0.96503	1	18681	0	3.4255	4.58e-05	0.00016599	0.247906	13	3	3.4255
USP27X	4	0.33984	0.48123	1	9124	1	2.0898	6e-05	0.00022056	0.30587	14	2	2.0898
DLG2	4	0.47748	0.59273	1	11276	1	3.6244	6.43e-05	0.00024198	0.312402	15	3	3.6244
RNF122	4	0.99993	0.99993	1	19410	0	2.4848	7.21e-05	0.00027003	0.312402	16	4	2.4848
TMSB15A	4	0.99992	0.99993	1	19409	0	3.2262	7.75e-05	0.00029604	0.312402	17	4	3.2262
GALM	4	0.88529	0.88489	1	17110	0	1.8919	7.91e-05	0.00030215	0.312402	18	2	1.8919
BTBD6	4	0.092588	0.20119	0.990989	3824	1	2.3564	7.97e-05	0.00030572	0.312402	19	3	2.3564
OPN5	4	0.92978	0.92955	1	17971	0	2.0378	0.00010353	0.00039395	0.350194	20	2	2.0378
PTP4A2	3	0.99986	0.99986	1	19408	0	3.5787	0.00013745	0.00041231	0.350194	23	3	3.5787
C8orf34	3	0.99986	0.99986	1	19407	0	3.4296	0.00013831	0.00041486	0.350194	24	3	3.4296
multiKO_ENSCSAG00000019281_ENSCSAG00000019410 (IFITM3 homologs)	1	0.99963	0.99966	1	19399	0	8.0504	0.00037012	0.00037304	0.350194	42	1	8.0504
TPD52L1	4	0.99977	0.99977	1	19405	0	3.3187	0.00013179	0.00050818	0.404158	21	4	3.3187
FANCF	4	0.079359	0.17673	0.990989	3357	3	-0.65017	0.00013458	0.00052042	0.404158	22	1	-0.65017
TACSTD2	4	0.70398	0.72089	1	13927	1	1.7555	0.00015546	0.00059794	0.446497	25	2	1.7555
CDKN1A	4	0.99982	0.99983	1	19406	0	2.2955	0.0001786	0.00067596	0.477125	26	4	2.2955
MXD1	4	0.95032	0.95026	1	18373	0	3.1881	0.00018661	0.00070656	0.477125	27	3	3.1881
KRT20	4	0.77162	0.77419	1	14993	1	0.41669	0.00018841	0.00071268	0.477125	28	2	0.41669
HRK	4	0.9832	0.9832	1	19067	0	2.4131	0.00022857	0.00085649	0.513541	29	3	2.4131
OAZ2	4	0.33033	0.47118	1	8933	1	3.2322	0.00023265	0.00087281	0.513541	30	3	3.2322
KAAG1	4	0.99977	0.99977	1	19404	0	2.1381	0.00023399	0.00087689	0.513541	31	4	2.1381
TP53	4	0.99976	0.99976	1	19403	0	1.6421	0.00023685	0.00088505	0.513541	32	4	1.6421
WDR90	4	0.7836	0.78472	1	15197	1	-0.070167	0.00024224	0.00089933	0.513541	33	1	-0.070167
TTC39C	4	0.84869	0.84809	1	16395	0	3.1338	0.00026803	0.00099469	0.551768	34	3	3.1338
GET3	4	0.99972	0.99972	1	19402	0	1.8336	0.00028377	0.0010518	0.552181	35	4	1.8336
SEPTIN8	4	0.063387	0.14627	0.990989	2775	1	1.9059	0.00028394	0.0010523	0.552181	36	2	1.9059
SERPINB1	4	0.32048	0.46069	1	8741	2	0.069596	0.00029606	0.0010962	0.555542	37	2	0.069596
VPS26A	4	0.94636	0.94629	1	18298	0	2.2221	0.00031097	0.0011421	0.555542	38	3	2.2221
FAM122A	4	0.99293	0.99297	1	19258	0	3.1962	0.00031804	0.0011686	0.555542	39	4	3.1962
KRT25	4	0.99968	0.99969	1	19401	0	1.525	0.00031883	0.0011732	0.555542	40	4	1.525
ACE2	4	0.99965	0.99966	1	19400	0	1.9701	0.00035259	0.001294	0.598185	41	4	1.9701
ENSCSAG00000005695	3	0.99954	0.99953	1	19396	0	3.462	0.0004648	0.0013672	0.617315	50	3	3.462
ERO1B	4	0.05964	0.13907	0.990989	2644	1	1.9159	0.00038131	0.0014032	0.619149	43	2	1.9159
UBE2Q1	4	0.86942	0.86898	1	16795	0	3.2835	0.00039099	0.0014353	0.619252	44	3	3.2835
ALX4	4	0.96354	0.96349	1	18649	0	0.93564	0.0004037	0.0014781	0.62104	45	3	0.93564
RBCK1	4	0.99958	0.9996	1	19398	0	2.1758	0.00041745	0.0015286	0.62104	46	4	2.1758
IDE	4	0.85041	0.8498	1	16428	0	2.9115	0.00043251	0.0015781	0.62104	47	3	2.9115
ENSCSAG00000017088	4	0.99956	0.99957	1	19397	0	1.8299	0.00044318	0.0016199	0.62104	48	4	1.8299
ARL6	4	0.22556	0.36103	1	6843	1	3.2969	0.00045432	0.0016638	0.62104	49	3	3.2969
PIP4P2	4	0.99952	0.99954	1	19395	0	2.4708	0.00047682	0.0017525	0.62104	51	4	2.4708
C11orf95	4	0.99952	0.99954	1	19394	0	3.1199	0.00048082	0.0017703	0.62104	52	4	3.1199
UBALD2	4	0.9995	0.99952	1	19393	0	2.9365	0.00049604	0.0018229	0.62104	53	4	2.9365
SSNA1	4	0.9995	0.99951	1	19392	0	2.962	0.00050233	0.0018448	0.62104	54	4	2.962
FUCA2	4	0.033303	0.08659	0.979201	1657	1	2.5609	0.00050738	0.0018647	0.62104	55	3	2.5609
ENSCSAG00000004855	4	0.67461	0.70079	1	13497	1	3.1131	0.00050758	0.0018652	0.62104	56	3	3.1131
CSRP3	4	0.33405	0.47506	1	9008	1	1.9786	0.00051918	0.001905	0.62104	57	3	1.9786
ENSCSAG00000019410	3	0.86583	0.86584	1	16729	0	1.2634	0.00058534	0.0016831	0.62104	60	2	1.2634
multiKO_ENSCSAG00000000119_ENSCSAG00000010042	1	0.99818	0.99819	1	19363	0	3.8969	0.0018237	0.0017923	0.62104	146	1	3.8969
MT1B	1	0.99804	0.99805	1	19360	0	5.0193	0.0019583	0.0019193	0.62104	152	1	5.0193
BCL3	4	0.49321	0.60005	1	11418	1	1.9739	0.00054775	0.0019952	0.626078	58	3	1.9739
TACR3	4	0.99945	0.99946	1	19391	0	0.86809	0.00054903	0.0019993	0.626078	59	4	0.86809
CORIN	4	0.95784	0.95781	1	18511	0	1.8383	0.00060554	0.0022181	0.665509	61	2	1.8383
RGS8	4	0.99764	0.99765	1	19351	0	3.0071	0.00061341	0.0022518	0.665509	62	4	3.0071
DIP2C	4	0.14682	0.27772	0.997591	5267	2	-0.57188	0.00061896	0.0022711	0.665509	63	1	-0.57188
BLCAP	4	0.86312	0.86267	1	16667	0	1.6409	0.00062653	0.0022966	0.665509	64	2	1.6409
multiKO_ENSCSAG00000015125_TRAPPC2B	3	0.99921	0.99922	1	19389	0	1.8729	0.00079203	0.0022589	0.665509	69	3	1.8729
ENSCSAG00000017883	4	0.75141	0.75725	1	14634	1	0.13501	0.00067277	0.0024593	0.702169	65	2	0.13501
WNT6	4	0.35041	0.4924	1	9317	2	1.5137	0.00069502	0.002546	0.716387	66	2	1.5137
SLC38A3	4	0.99929	0.99929	1	19390	0	1.6278	0.00070695	0.0025894	0.718175	67	4	1.6278
BFAR	4	0.99172	0.99176	1	19232	0	2.0409	0.00072658	0.0026582	0.726886	68	4	2.0409
GZMH	3	0.82868	0.82861	1	16011	0	3.3489	0.0010435	0.0029637	0.799161	87	2	3.3489
RAB23	4	0.16136	0.29306	1	5544	1	2.9396	0.00085299	0.0031024	0.802708	70	3	2.9396
ENSCSAG00000012327	4	0.99912	0.99911	1	19388	0	1.8704	0.00088146	0.0032085	0.802708	71	4	1.8704
SDC1	4	0.96695	0.9669	1	18725	0	0.72696	0.00088798	0.0032345	0.802708	72	3	0.72696
NNAT	4	0.99582	0.99584	1	19309	0	2.8941	0.00089268	0.0032538	0.802708	73	4	2.8941
GRIK2	4	0.024007	0.06732	0.979201	1291	1	1.9736	0.00089796	0.0032707	0.802708	74	3	1.9736
MTF2	4	0.51079	0.60835	1	11598	1	1.5732	0.00091946	0.0033477	0.802708	75	2	1.5732
TRIOBP	4	0.91298	0.91273	1	17635	0	2.4955	0.00093328	0.0034017	0.802708	76	3	2.4955
CYP4B1	4	0.21117	0.34593	1	6539	2	-0.38043	0.00094178	0.0034277	0.802708	77	1	-0.38043
LYPD3	4	0.99905	0.99904	1	19387	0	0.99612	0.00094536	0.0034405	0.802708	78	4	0.99612
ENSCSAG00000004326	4	0.99158	0.9916	1	19231	0	2.0167	0.00098547	0.003569	0.802708	79	4	2.0167
PRRC1	4	0.66283	0.69306	1	13333	1	1.258	0.00099558	0.0036052	0.802708	80	3	1.258
ZDHHC8	4	0.999	0.99898	1	19386	0	2.3152	0.0010048	0.003646	0.802708	81	4	2.3152
PCBD2	4	0.99898	0.99897	1	19385	0	2.0221	0.0010213	0.003699	0.802708	82	4	2.0221
TMEM143	4	0.99898	0.99897	1	19384	0	1.0638	0.0010237	0.0037052	0.802708	83	4	1.0638
GRM8	4	0.96953	0.96948	1	18779	0	1.9049	0.0010245	0.0037097	0.802708	84	3	1.9049
CHCHD5	4	0.97371	0.97365	1	18860	0	3.0804	0.0010335	0.003747	0.802708	85	3	3.0804
EIF4EBP2	4	0.99897	0.99896	1	19383	0	1.7457	0.0010346	0.00375	0.802708	86	4	1.7457
PPP1CA	4	0.29253	0.43133	1	8193	1	2.0535	0.0010516	0.0038097	0.802708	88	3	2.0535
PITPNB	4	0.99893	0.99892	1	19382	0	2.7597	0.0010682	0.0038663	0.802708	89	4	2.7597
RPS3	4	0.99892	0.9989	1	19381	0	1.2636	0.0010842	0.0039295	0.802708	90	4	1.2636
SCGN	4	0.95953	0.95944	1	18550	0	2.8714	0.0010968	0.0039749	0.802708	91	3	2.8714
COG3	4	0.72996	0.74024	1	14305	1	0.31124	0.0011032	0.0040055	0.802708	92	1	0.31124
RPS6KB1	4	0.99889	0.99888	1	19380	0	2.201	0.0011062	0.0040122	0.802708	93	4	2.201
UHMK1	4	0.98065	0.98067	1	19014	0	2.8678	0.0011267	0.0040841	0.802708	94	3	2.8678
SHC3	4	0.99886	0.99885	1	19379	0	1.9231	0.0011396	0.0041223	0.802708	95	4	1.9231
ADRA2A	4	0.49237	0.59969	1	11411	1	1.6866	0.0011482	0.0041504	0.802708	96	2	1.6866
TCN2	4	0.43799	0.57496	1	10903	1	1.4567	0.001157	0.0041835	0.802708	97	2	1.4567
CAMK2N1	3	0.3788	0.46126	1	9877	1	3.0882	0.001158	0.0032814	0.802708	98	2	3.0882
PHIP	4	0.99884	0.99883	1	19378	0	0.81315	0.0011587	0.0041927	0.802708	99	4	0.81315
MT3	3	0.91896	0.91901	1	17750	0	3.1824	0.0015008	0.0042172	0.802708	117	2	3.1824
MOGAT3	4	0.10345	0.22081	0.991326	4205	1	2.8943	0.0011992	0.0043365	0.810396	100	3	2.8943
MED13	4	0.9988	0.99879	1	19377	0	1.3328	0.0012047	0.0043559	0.810396	101	4	1.3328
RNF152	4	0.97195	0.97192	1	18832	0	1.8205	0.0012217	0.0044212	0.810396	102	2	1.8205
CUL1	4	0.57862	0.64321	1	12319	1	2.0319	0.0012239	0.0044288	0.810396	103	2	2.0319
FAM229A	4	0.99875	0.99874	1	19376	0	1.2542	0.001251	0.0045349	0.810396	104	4	1.2542
ENSCSAG00000008019	4	0.99873	0.99873	1	19375	0	1.3559	0.0012661	0.0045864	0.810396	105	4	1.3559
CDK5R2	4	0.84729	0.84663	1	16362	0	2.0691	0.0012673	0.0045915	0.810396	106	3	2.0691
multiKO_ENSCSAG00000004230_ENSCSAG00000004233	2	0.54912	0.54943	1	11993	1	2.4035	0.002327	0.0045339	0.810396	183	1	2.4035
ARMC7	4	0.93353	0.93333	1	18050	0	2.7898	0.0013091	0.0047317	0.827625	107	3	2.7898
AIDA	4	0.71037	0.7255	1	14014	1	1.581	0.0013444	0.0048602	0.839175	108	2	1.581
MBD3	4	0.99865	0.99866	1	19374	0	1.4072	0.0013512	0.0048842	0.839175	109	4	1.4072
COL12A1	4	0.88528	0.88488	1	17109	0	-0.14799	0.0013721	0.0049632	0.84223	110	1	-0.14799
ENSCSAG00000019115	2	0.22879	0.27694	0.997591	6924	1	2.3516	0.002569	0.0049887	0.84223	202	1	2.3516
LHFPL2	4	0.80093	0.80079	1	15494	1	1.6007	0.001397	0.0050474	0.844785	111	2	1.6007
ROBO3	4	0.808	0.80765	1	15610	1	0.011647	0.0014259	0.0051484	0.845644	112	1	0.011647
CCN4	4	0.47343	0.59086	1	11238	1	1.5991	0.0014358	0.0051902	0.845644	113	2	1.5991
C1orf122	4	0.7497	0.75586	1	14614	1	2.8341	0.0014475	0.005233	0.845644	114	3	2.8341
XCR1	4	0.88595	0.88559	1	17122	0	2.9737	0.0014483	0.0052361	0.845644	115	3	2.9737
GRAP2	4	0.28119	0.41947	1	7970	1	2.6184	0.0014721	0.0053243	0.845644	116	3	2.6184
CPT2	4	0.36186	0.50448	1	9555	1	1.8049	0.0015127	0.0054793	0.845644	118	2	1.8049
HK3	4	0.204	0.33824	1	6408	1	0.78687	0.0015334	0.0055548	0.845644	119	3	0.78687
GOLT1A	4	0.99846	0.99848	1	19373	0	2.1415	0.0015403	0.0055737	0.845644	120	4	2.1415
RDH5	4	0.29814	0.43718	1	8312	1	1.7462	0.0015404	0.0055747	0.845644	121	2	1.7462
PSMA7	4	0.99845	0.99847	1	19372	0	1.6569	0.0015539	0.0056237	0.845644	122	4	1.6569
CNPY1	4	0.74184	0.74949	1	14499	1	1.8607	0.0015709	0.0056843	0.845644	123	2	1.8607
ZNF140	4	0.79482	0.79498	1	15391	1	-0.085676	0.0015872	0.0057435	0.845644	124	1	-0.085676
CLDND1	4	0.58384	0.64608	1	12374	1	2.9751	0.0015917	0.0057557	0.845644	125	3	2.9751
DDX18	4	0.99841	0.99842	1	19371	0	1.3715	0.0015937	0.0057644	0.845644	126	4	1.3715
APCDD1	4	0.9984	0.99841	1	19370	0	0.92534	0.001601	0.0057904	0.845644	127	4	0.92534
RMND5B	4	0.050959	0.12207	0.987503	2343	2	1.2343	0.0016199	0.0058557	0.845644	128	2	1.2343
TOX4	4	0.21779	0.35292	1	6685	2	-0.40833	0.001641	0.0059327	0.845644	129	1	-0.40833
FGFBP1	4	0.85458	0.85403	1	16504	0	1.7278	0.0016511	0.0059709	0.845644	130	2	1.7278
PROK1	4	0.71379	0.72797	1	14067	1	1.8031	0.0016538	0.0059816	0.845644	131	2	1.8031
SPR	4	0.99834	0.99836	1	19369	0	0.93776	0.0016564	0.0059944	0.845644	132	4	0.93776
SIRT3	4	0.99352	0.99354	1	19267	0	1.9922	0.0016669	0.006026	0.845644	133	4	1.9922
RBX1	4	0.99831	0.99832	1	19368	0	0.88004	0.001693	0.0061102	0.845644	134	4	0.88004
PSENEN	4	0.76189	0.76591	1	14809	1	0.88467	0.0016947	0.0061142	0.845644	135	2	0.88467
MMP8	4	0.75553	0.76061	1	14709	1	1.8063	0.0017146	0.0061897	0.845644	136	2	1.8063
ENSCSAG00000013205	4	0.99828	0.9983	1	19367	0	0.83506	0.0017183	0.006205	0.845644	137	4	0.83506
MSTN	4	0.95126	0.95117	1	18396	0	2.8107	0.001744	0.0062983	0.845644	138	3	2.8107
ABCD2	4	0.99825	0.99827	1	19366	0	0.93415	0.0017501	0.0063192	0.845644	139	4	0.93415
KTN1	4	0.83248	0.83185	1	16086	0	1.6362	0.0017819	0.0064365	0.845644	140	2	1.6362
NTNG2	4	0.99203	0.99207	1	19242	0	2.3935	0.0017901	0.0064687	0.845644	141	4	2.3935
ENSCSAG00000002453	4	0.61587	0.66439	1	12747	1	1.8954	0.0017928	0.0064768	0.845644	142	2	1.8954
RAB8A	4	0.38998	0.53422	1	10108	1	1.6588	0.0018037	0.0065074	0.845644	143	2	1.6588
SLC48A1	4	0.9982	0.99823	1	19365	0	1.9334	0.0018043	0.00651	0.845644	144	4	1.9334
SPSB3	4	0.99819	0.99822	1	19364	0	0.86921	0.0018119	0.0065334	0.845644	145	4	0.86921
FOXC1	3	0.83091	0.83089	1	16056	0	3.4197	0.0022623	0.0063213	0.845644	176	2	3.4197
ENSCSAG00000011465	4	0.35342	0.49561	1	9376	1	1.1665	0.001856	0.0066956	0.855687	147	2	1.1665
ENSCSAG00000001808	3	0.67641	0.67787	1	13523	1	0.42419	0.0024005	0.0066992	0.855687	189	2	0.42419
UBE2Z	4	0.99811	0.99814	1	19362	0	1.5308	0.0018941	0.0068292	0.86072	148	4	1.5308
ENSCSAG00000017282	4	0.60742	0.65942	1	12641	1	0.4087	0.0019098	0.0068853	0.86072	149	2	0.4087
SCRT1	4	0.99808	0.99811	1	19361	0	2.1259	0.0019167	0.0069128	0.86072	150	4	2.1259
AP1M1	4	0.93705	0.93699	1	18117	0	2.2198	0.0019176	0.0069159	0.86072	151	3	2.2198
FERD3L	4	0.80161	0.80144	1	15507	1	0.51797	0.0019635	0.007076	0.864817	153	2	0.51797
IGFBP4	4	0.01403	0.045678	0.963858	898	1	0.31658	0.0020173	0.007279	0.864817	154	2	0.31658
GJA1	4	0.96571	0.96567	1	18696	0	1.8038	0.0020348	0.0073285	0.864817	155	2	1.8038
CREBBP	4	0.99796	0.99799	1	19359	0	1.1949	0.0020419	0.0073499	0.864817	156	4	1.1949
TSPO	4	0.80892	0.80855	1	15631	1	1.5758	0.0020551	0.0073937	0.864817	157	2	1.5758
WSB1	4	0.99794	0.99797	1	19358	0	1.5901	0.0020627	0.0074182	0.864817	158	4	1.5901
P2RX6	4	0.9692	0.96913	1	18771	0	1.8264	0.0020697	0.0074544	0.864817	159	3	1.8264
PRSS53	4	0.24047	0.37664	1	7158	2	-0.15515	0.002071	0.0074595	0.864817	160	1	-0.15515
IMP4	4	0.99789	0.99792	1	19357	0	1.2203	0.0021063	0.0075855	0.864817	161	4	1.2203
PTX3	4	0.97821	0.97826	1	18965	0	1.7509	0.0021079	0.0075891	0.864817	162	2	1.7509
MAP2K6	4	0.82502	0.82451	1	15954	0	2.701	0.0021169	0.0076263	0.864817	163	3	2.701
API5	4	0.34814	0.48999	1	9278	1	1.7374	0.0021197	0.0076375	0.864817	164	2	1.7374
FAM160B2	4	0.26249	0.39974	1	7620	2	0.018196	0.0021248	0.0076503	0.864817	165	2	0.018196
DVL2	4	0.99787	0.99789	1	19356	0	0.92664	0.0021345	0.0076875	0.864817	166	4	0.92664
RAB14	4	0.29124	0.43002	1	8171	1	1.7315	0.0021763	0.0078323	0.864817	167	2	1.7315
ACTG2	4	0.88293	0.8825	1	17062	0	-0.097666	0.0021785	0.0078395	0.864817	168	1	-0.097666
DNM1	4	0.9978	0.99782	1	19355	0	0.74502	0.0022016	0.007918	0.864817	169	4	0.74502
MATN4	4	0.99779	0.99781	1	19354	0	0.82954	0.0022147	0.0079654	0.864817	170	4	0.82954
ANAPC1	4	0.72019	0.73282	1	14160	1	0.8718	0.0022323	0.0080327	0.864817	171	3	0.8718
SLC16A13	4	0.70359	0.72062	1	13921	1	1.709	0.0022336	0.0080378	0.864817	172	2	1.709
ARMC4	4	0.99776	0.99778	1	19353	0	0.96123	0.0022357	0.0080439	0.864817	173	4	0.96123
ALG5	4	0.57151	0.63938	1	12248	1	2.1152	0.002258	0.0081153	0.864817	174	3	2.1152
CLK1	4	0.99774	0.99776	1	19352	0	1.4819	0.0022613	0.0081296	0.864817	175	4	1.4819
CROT	4	0.67871	0.70352	1	13556	1	2.3014	0.00227	0.0081521	0.864817	177	3	2.3014
HEG1	4	0.19222	0.3259	1	6181	2	-0.024338	0.002286	0.0082071	0.864817	178	2	-0.024338
KIAA1109	4	0.16585	0.29784	1	5640	2	1.3464	0.0022916	0.0082245	0.864817	179	2	1.3464
KRTAP3-1	4	0.73774	0.74626	1	14428	1	1.7356	0.0022947	0.0082357	0.864817	180	2	1.7356
OVCH1	4	0.78341	0.78455	1	15194	1	1.762	0.002304	0.0082765	0.864817	181	2	1.762
CDK17	4	0.99079	0.99081	1	19218	0	2.8137	0.0023212	0.0083418	0.864817	182	4	2.8137
ENSCSAG00000001759	4	0.98953	0.98953	1	19190	0	2.1001	0.0023287	0.0083647	0.864817	184	3	2.1001
RPGRIP1L	4	0.27637	0.41437	1	7875	1	0.5509	0.0023398	0.0084055	0.864817	185	2	0.5509
MSRA	4	0.25283	0.38968	1	7428	1	1.7266	0.0023442	0.0084188	0.864817	186	2	1.7266
ENSCSAG00000015147	3	0.99708	0.99713	1	19340	0	1.7231	0.0029172	0.0081215	0.864817	224	3	1.7231
ABTB1	4	0.99763	0.99763	1	19350	0	0.72143	0.0023738	0.0085264	0.871166	187	4	0.72143
ALKAL2	4	0.9976	0.99761	1	19349	0	2.2137	0.0023965	0.00861	0.871166	188	4	2.2137
LRRC19	4	0.24242	0.37868	1	7199	1	2.3163	0.0024148	0.0086732	0.871166	190	3	2.3163
GLRA2	4	0.27518	0.41314	1	7854	2	1.4399	0.0024193	0.0086911	0.871166	191	2	1.4399
NEK11	4	0.78958	0.79009	1	15297	1	2.763	0.0024292	0.0087186	0.871166	192	3	2.763
LAYN	4	0.16567	0.29766	1	5637	2	-0.32218	0.0024472	0.0087803	0.871166	193	1	-0.32218
PPM1N	4	0.97064	0.97059	1	18799	0	2.297	0.0024892	0.008916	0.871166	194	3	2.297
ENSCSAG00000017594	4	0.82257	0.8221	1	15908	0	0.061452	0.002501	0.0089527	0.871166	195	1	0.061452
MCIDAS	4	0.97806	0.97811	1	18963	0	1.8811	0.0025052	0.0089695	0.871166	196	3	1.8811
NRARP	4	0.75749	0.7622	1	14745	1	2.6749	0.0025198	0.0090139	0.871166	197	3	2.6749
DRD3	4	0.14836	0.27932	0.997591	5307	1	1.7166	0.0025213	0.0090175	0.871166	198	2	1.7166
B3GAT3	4	0.50749	0.60684	1	11562	1	2.3775	0.0025547	0.0091343	0.871166	199	3	2.3775
KCNJ9	4	0.78307	0.78424	1	15186	1	1.4869	0.0025568	0.0091394	0.871166	200	2	1.4869
EPHB2	4	0.7806	0.78196	1	15139	1	1.7919	0.0025666	0.00917	0.871166	201	2	1.7919
ENSCSAG00000007349	4	0.99742	0.99743	1	19348	0	0.902	0.0025753	0.0091985	0.871166	203	4	0.902
ENSCSAG00000015385	3	0.9967	0.99678	1	19330	0	1.6703	0.0033005	0.0091322	0.871166	248	3	1.6703
IDH3A	4	0.60246	0.65664	1	12589	1	0.082828	0.0026084	0.0093015	0.873132	204	1	0.082828
POU2F1	4	0.99739	0.99739	1	19347	0	2.3017	0.0026115	0.0093133	0.873132	205	4	2.3017
TTR	4	0.99734	0.99735	1	19346	0	1.1599	0.002661	0.0094759	0.873132	206	4	1.1599
ENSCSAG00000011751	4	0.96852	0.96847	1	18752	0	0.93467	0.0026622	0.0094795	0.873132	207	3	0.93467
CPA6	4	0.76963	0.77244	1	14955	1	3.1533	0.0026723	0.0095152	0.873132	208	3	3.1533
FGFR2	4	0.79305	0.79331	1	15360	1	2.037	0.0026748	0.0095223	0.873132	209	3	2.037
MOS	4	0.65843	0.69031	1	13290	1	2.2258	0.0026781	0.0095341	0.873132	210	3	2.2258
BIRC7	4	0.32483	0.46534	1	8824	1	1.4958	0.002708	0.0096463	0.879259	211	2	1.4958
OR2W1	4	0.90709	0.90682	1	17519	0	2.2346	0.0027247	0.0097044	0.880425	212	3	2.2346
ENSCSAG00000001860	4	0.37894	0.5226	1	9881	1	1.7159	0.0027696	0.0098666	0.887752	213	3	1.7159
CYP27A1	4	0.87428	0.87384	1	16882	0	2.3459	0.0027893	0.0099324	0.887752	214	3	2.3459
LAMTOR2	4	0.96773	0.96769	1	18738	0	2.1552	0.002792	0.009939	0.887752	215	3	2.1552
SRCIN1	4	0.99719	0.99719	1	19344	0	0.68513	0.0028143	0.01003	0.887752	216	4	0.68513
IGHM	4	0.11566	0.24251	0.991326	4622	1	0.62557	0.0028233	0.010061	0.887752	217	2	0.62557
ENSCSAG00000007940	4	0.95269	0.95256	1	18420	0	2.1897	0.0028257	0.010072	0.887752	218	3	2.1897
ENSCSAG00000006894	4	0.99714	0.99714	1	19343	0	1.0647	0.0028627	0.010197	0.887752	219	4	1.0647
SLBP	4	0.31467	0.45464	1	8629	1	2.2883	0.0028699	0.010226	0.887752	220	3	2.2883
CSTA	4	0.98446	0.98445	1	19096	0	2.8536	0.0028736	0.010238	0.887752	221	3	2.8536
ZSCAN16	4	0.99712	0.99712	1	19342	0	1.1122	0.0028753	0.010242	0.887752	222	4	1.1122
PLCZ1	4	0.9971	0.9971	1	19341	0	1.5321	0.0028965	0.010313	0.889879	223	4	1.5321
RPS20	4	0.63529	0.67589	1	13006	1	0.97666	0.0029308	0.010444	0.890763	225	2	0.97666
TBX21	4	0.48071	0.59422	1	11305	1	2.1499	0.0029323	0.010447	0.890763	226	3	2.1499
PRRX2	4	0.60154	0.65612	1	12573	1	1.5518	0.0029358	0.010461	0.890763	227	2	1.5518
MYO1B	4	0.5951	0.65244	1	12501	1	2.6016	0.0029533	0.010515	0.891457	228	3	2.6016
ENSCSAG00000002358	4	0.95178	0.95168	1	18406	0	0.4705	0.0029845	0.010625	0.894793	229	3	0.4705
NELFA	4	0.49598	0.60137	1	11442	1	0.43446	0.0030382	0.010816	0.894793	230	2	0.43446
GRAMD1B	4	0.99695	0.99695	1	19339	0	0.81553	0.003051	0.010858	0.894793	231	4	0.81553
DRD4	4	0.9272	0.92697	1	17921	0	1.7222	0.0030512	0.010859	0.894793	232	2	1.7222
TMEM100	4	0.99691	0.99691	1	19338	0	1.2587	0.0030897	0.010982	0.894793	233	4	1.2587
FAM240C	4	0.089961	0.19633	0.990989	3730	2	-0.5281	0.0030919	0.010989	0.894793	234	1	-0.5281
UFM1	4	0.9969	0.9969	1	19337	0	1.9877	0.0030974	0.011007	0.894793	235	4	1.9877
KLK12	4	0.9969	0.9969	1	19336	0	1.8233	0.0031006	0.011018	0.894793	236	4	1.8233
MMP13	4	0.63479	0.67559	1	12998	1	1.968	0.0031473	0.011179	0.894793	237	3	1.968
CACNG6	4	0.93951	0.93949	1	18161	0	1.6817	0.0031581	0.011214	0.894793	238	2	1.6817
C1orf146	4	0.99683	0.99683	1	19335	0	1.8636	0.0031658	0.01124	0.894793	239	4	1.8636
RAB3IL1	4	0.99681	0.99681	1	19334	0	0.77777	0.0031867	0.011308	0.894793	240	4	0.77777
GNG8	4	0.9968	0.99681	1	19333	0	1.0079	0.003199	0.011352	0.894793	241	4	1.0079
SMIM3	4	0.66527	0.69469	1	13369	1	1.7119	0.0032339	0.011477	0.894793	242	2	1.7119
SMIM14	4	0.57242	0.63986	1	12255	1	1.7212	0.0032375	0.011494	0.894793	243	2	1.7212
FLRT3	4	0.84481	0.84415	1	16318	0	0.14067	0.003253	0.011556	0.894793	244	2	0.14067
TPP2	4	0.99674	0.99675	1	19332	0	0.57677	0.0032603	0.01158	0.894793	245	4	0.57677
BOLL	4	0.99672	0.99673	1	19331	0	1.9247	0.0032772	0.011637	0.894793	246	4	1.9247
CCNJL	4	0.78969	0.7902	1	15299	1	2.6102	0.0032998	0.011706	0.894793	247	3	2.6102
BBS5	4	0.3125	0.45241	1	8583	2	-0.32559	0.0033067	0.011732	0.894793	249	1	-0.32559
ENSCSAG00000016474	4	0.89337	0.89305	1	17254	0	1.4658	0.0033216	0.011788	0.894793	250	2	1.4658
ZIC3	4	0.33776	0.47898	1	9083	2	1.3644	0.0033253	0.0118	0.894793	251	2	1.3644
ISLR2	4	0.57834	0.64307	1	12313	1	0.224	0.0033604	0.011926	0.894793	252	2	0.224
JAGN1	4	0.82521	0.82467	1	15958	0	1.6934	0.0033733	0.011976	0.894793	253	2	1.6934
CCR5	4	0.93458	0.93442	1	18073	0	1.8209	0.003377	0.011988	0.894793	254	2	1.8209
ADRA1B	4	0.9703	0.97024	1	18791	0	2.7515	0.0033787	0.011995	0.894793	255	3	2.7515
AP1S2	4	0.12324	0.25252	0.994313	4808	2	1.0057	0.0034141	0.012104	0.894793	256	2	1.0057
SLC6A20	4	0.99657	0.99659	1	19329	0	1.441	0.0034257	0.012155	0.894793	257	4	1.441
CENPS	4	0.54512	0.62546	1	11953	1	2.3604	0.003456	0.012261	0.894793	258	3	2.3604
GSTCD	4	0.071575	0.16203	0.990989	3078	2	-0.026675	0.0034678	0.012299	0.894793	259	2	-0.026675
TMEM33	4	0.26018	0.39736	1	7568	2	1.3795	0.003508	0.012438	0.894793	260	2	1.3795
ENSCSAG00000018589	4	0.91748	0.91727	1	17715	0	1.7339	0.0035345	0.012524	0.894793	261	2	1.7339
EREG	4	0.7232	0.73511	1	14208	1	2.1418	0.0035535	0.012584	0.894793	262	3	2.1418
CTPS2	4	0.96758	0.96752	1	18736	0	0.2164	0.0035752	0.012648	0.894793	263	1	0.2164
MEST	4	0.99642	0.99643	1	19328	0	0.72605	0.0035838	0.012679	0.894793	264	4	0.72605
LSM12	4	0.45465	0.58234	1	11051	1	2.6965	0.0035897	0.012699	0.894793	265	3	2.6965
RAN	4	0.9964	0.99641	1	19327	0	0.99989	0.0035996	0.012738	0.894793	266	4	0.99989
MAFF	4	0.99638	0.99639	1	19326	0	0.68826	0.0036203	0.012821	0.894793	267	4	0.68826
ENSCSAG00000000519	4	0.8067	0.80639	1	15586	1	2.1267	0.003637	0.012881	0.894793	268	3	2.1267
HELZ2	4	0.99633	0.99635	1	19325	0	0.53853	0.0036666	0.012996	0.894793	269	4	0.53853
NOSTRIN	4	0.99633	0.99634	1	19324	0	1.3695	0.003673	0.013012	0.894793	270	4	1.3695
ASB14	4	0.30317	0.44252	1	8406	1	0.12762	0.0036826	0.013044	0.894793	271	2	0.12762
KLK10	4	0.95943	0.95935	1	18548	0	2.5667	0.0037149	0.013149	0.894793	272	3	2.5667
INTS2	4	0.99628	0.9963	1	19323	0	1.3547	0.0037165	0.013155	0.894793	273	4	1.3547
ATP6V1H	4	0.83538	0.83476	1	16146	0	2.2635	0.0037253	0.013181	0.894793	274	3	2.2635
ENSCSAG00000012472	4	0.99627	0.99629	1	19322	0	0.98935	0.0037279	0.013186	0.894793	275	4	0.98935
ENSCSAG00000007993	4	0.3064	0.4459	1	8472	2	0.23892	0.0037363	0.013218	0.894793	276	2	0.23892
CRKL	4	0.31333	0.45328	1	8599	1	1.6883	0.0037969	0.01343	0.894793	277	2	1.6883
SLC25A35	4	0.99619	0.99622	1	19321	0	1.6524	0.0038057	0.013461	0.894793	278	4	1.6524
SGCG	4	0.84049	0.83977	1	16252	0	1.7219	0.0038323	0.013547	0.894793	279	2	1.7219
S100A5	4	0.41309	0.55867	1	10598	1	2.0729	0.0038493	0.013615	0.894793	280	3	2.0729
ZNF696	4	0.9961	0.99613	1	19320	0	0.7526	0.0038981	0.013771	0.894793	281	4	0.7526
EBF3	4	0.68593	0.70841	1	13665	1	2.7143	0.0039002	0.013777	0.894793	282	3	2.7143
MVB12B	4	0.9961	0.99612	1	19319	0	1.1987	0.0039031	0.013784	0.894793	283	4	1.1987
COG7	4	0.97463	0.97458	1	18886	0	1.7565	0.0039077	0.013798	0.894793	284	3	1.7565
TRIM47	4	0.99608	0.9961	1	19318	0	0.76166	0.003925	0.013856	0.894793	285	4	0.76166
ZFP36L1	4	0.90092	0.90055	1	17404	0	2.1478	0.003947	0.013936	0.894793	286	3	2.1478
EXT2	4	0.91795	0.91771	1	17728	0	0.30068	0.003951	0.013949	0.894793	287	2	0.30068
MGAT2	4	0.99604	0.99607	1	19317	0	0.71972	0.0039589	0.013973	0.894793	288	4	0.71972
TMBIM1	4	0.0049705	0.017404	0.961011	325	2	-0.066527	0.0040047	0.01413	0.894793	289	2	-0.066527
STEAP4	4	0.95349	0.95339	1	18436	0	2.5303	0.0040556	0.014302	0.894793	290	3	2.5303
SGSH	4	0.99594	0.99597	1	19316	0	0.85795	0.0040566	0.014304	0.894793	291	4	0.85795
METTL14	4	0.016282	0.050688	0.979201	978	3	-1.1047	0.0040584	0.014309	0.894793	292	1	-1.1047
TOP2B	4	0.84893	0.84832	1	16396	0	1.6063	0.0040682	0.014342	0.894793	293	2	1.6063
DPH6	4	0.61235	0.66231	1	12695	1	2.4044	0.0040726	0.014358	0.894793	294	3	2.4044
NPY	4	0.99591	0.99594	1	19315	0	0.49906	0.0040861	0.014408	0.894793	295	4	0.49906
ING4	4	0.99591	0.99594	1	19314	0	2.0029	0.004087	0.014411	0.894793	296	4	2.0029
ENSCSAG00000011340	4	0.81431	0.81393	1	15738	0	2.3772	0.0040926	0.014431	0.894793	297	3	2.3772
LRRN4	4	0.99591	0.99593	1	19313	0	0.71928	0.0040948	0.014438	0.894793	298	4	0.71928
CYTH2	4	0.9959	0.99593	1	19312	0	2.172	0.0040957	0.014442	0.894793	299	4	2.172
CD86	4	0.93945	0.93942	1	18160	0	1.9015	0.0040967	0.014446	0.894793	300	2	1.9015
KIF2A	4	0.97763	0.97766	1	18946	0	1.8493	0.0040974	0.014448	0.894793	301	3	1.8493
MDP1	4	0.89825	0.89795	1	17355	0	2.4334	0.0040989	0.01445	0.894793	302	3	2.4334
KCNAB3	4	0.9959	0.99593	1	19311	0	2.0169	0.0041001	0.014452	0.894793	303	4	2.0169
LRIG3	4	0.50978	0.6079	1	11586	1	0.13857	0.004112	0.014492	0.894793	304	1	0.13857
UBE2L6	4	0.9082	0.9079	1	17536	0	1.6288	0.0041334	0.014577	0.894793	305	2	1.6288
SRSF2	4	0.99586	0.99589	1	19310	0	1.8254	0.0041395	0.014591	0.894793	306	4	1.8254
RFC1	4	0.92619	0.926	1	17899	0	2.136	0.0041535	0.014634	0.894793	307	3	2.136
RPL7	4	0.20898	0.34357	1	6492	1	2.2068	0.0041645	0.014669	0.894793	308	3	2.2068
NHSL1	4	0.11178	0.23578	0.991326	4495	1	1.3839	0.0041657	0.014671	0.894793	309	2	1.3839
CORO1A	4	0.017037	0.052347	0.979201	1005	2	1.1446	0.0041785	0.014709	0.894793	310	2	1.1446
TRBV19	4	0.9958	0.99583	1	19308	0	0.76184	0.0041986	0.014781	0.894793	311	4	0.76184
LUC7L	4	0.15863	0.29016	1	5490	1	1.3678	0.004199	0.014782	0.894793	312	2	1.3678
multiKO_ENSCSAG00000016663_ENSCSAG00000016677	4	0.69379	0.71379	1	13787	1	1.9018	0.0042238	0.014865	0.894793	313	3	1.9018
SERTAD2	4	0.90939	0.90912	1	17553	0	2.0518	0.0042355	0.01491	0.894793	314	3	2.0518
ATP2B4	4	0.85753	0.85704	1	16559	0	1.4453	0.0042569	0.014974	0.894793	315	2	1.4453
PHPT1	4	0.97167	0.97163	1	18826	0	2.2641	0.0042832	0.015062	0.894793	316	3	2.2641
PXMP4	4	0.9957	0.99572	1	19307	0	1.3953	0.0043026	0.01513	0.894793	317	4	1.3953
PTGFR	4	0.17548	0.30808	1	5847	2	1.2459	0.0043267	0.015201	0.894793	318	2	1.2459
ENSCSAG00000016662	4	0.035472	0.091066	0.979201	1752	3	-0.85904	0.0043803	0.015387	0.894793	319	1	-0.85904
BOK	4	0.96826	0.96821	1	18746	0	1.8007	0.0044455	0.015603	0.894793	320	3	1.8007
ENSCSAG00000002138	4	0.97442	0.97437	1	18877	0	1.9653	0.0044667	0.015688	0.894793	321	3	1.9653
RBFOX3	4	0.99552	0.99555	1	19305	0	0.70766	0.0044826	0.015736	0.894793	322	4	0.70766
PCDH9	4	0.62819	0.67173	1	12924	1	1.9456	0.0044837	0.015738	0.894793	323	3	1.9456
ASB1	4	0.81622	0.81586	1	15778	0	1.1036	0.0044877	0.015752	0.894793	324	3	1.1036
SCN2B	4	0.65442	0.6877	1	13243	1	1.5177	0.0045007	0.0158	0.894793	325	2	1.5177
DNAL1	4	0.68717	0.70924	1	13686	1	1.5606	0.0045135	0.015854	0.894793	326	2	1.5606
TMEM114	4	0.98251	0.98252	1	19048	0	1.6754	0.0045355	0.015925	0.894793	327	3	1.6754
SCN10A	4	0.12955	0.25929	0.995461	4938	1	-0.16535	0.0045413	0.015946	0.894793	328	1	-0.16535
TWIST1	4	0.38364	0.52756	1	9975	1	2.064	0.0045721	0.016046	0.894793	329	3	2.064
BGLAP	4	0.7285	0.73912	1	14290	1	1.6314	0.0045862	0.016092	0.894793	330	2	1.6314
AP1B1	4	0.015601	0.04918	0.978316	956	1	0.21412	0.004595	0.016119	0.894793	331	2	0.21412
KLHL32	4	0.94353	0.94343	1	18239	0	1.9139	0.0046173	0.016194	0.894793	332	3	1.9139
SNRNP200	4	0.93657	0.93648	1	18106	0	1.839	0.0046357	0.016257	0.894793	333	3	1.839
MEGF11	4	0.73006	0.74031	1	14307	1	1.9111	0.0046466	0.016296	0.894793	334	3	1.9111
SDR42E2	4	0.99535	0.99537	1	19304	0	0.66447	0.0046538	0.016321	0.894793	335	4	0.66447
GZMM	4	0.99532	0.99534	1	19303	0	1.0283	0.0046836	0.016417	0.894793	336	4	1.0283
E2F6	4	0.96897	0.96891	1	18763	0	0.7661	0.0047023	0.016495	0.894793	337	2	0.7661
NCKAP1L	4	0.99527	0.99529	1	19302	0	0.71902	0.0047349	0.016612	0.894793	338	4	0.71902
AIMP1	4	0.13736	0.26766	0.996542	5082	2	-0.026062	0.0047559	0.016685	0.894793	339	1	-0.026062
FGF19	4	0.99523	0.99525	1	19301	0	0.83998	0.0047661	0.016714	0.894793	340	4	0.83998
CLIC1	4	0.86381	0.86335	1	16681	0	1.9488	0.0047728	0.016745	0.894793	341	3	1.9488
C9orf40	4	0.78107	0.78239	1	15150	1	1.702	0.0047772	0.016763	0.894793	342	3	1.702
PEA15	4	0.99522	0.99523	1	19300	0	2.4727	0.0047847	0.016785	0.894793	343	4	2.4727
DUSP6	4	0.99521	0.99523	1	19299	0	1.6605	0.0047857	0.016788	0.894793	344	4	1.6605
GTF2H1	4	0.33861	0.47992	1	9097	2	-0.4243	0.0048095	0.016871	0.894793	345	1	-0.4243
LIMCH1	4	0.99519	0.99521	1	19298	0	1.0788	0.0048122	0.016879	0.894793	346	4	1.0788
CHRM1	4	0.89515	0.89485	1	17289	0	1.4963	0.0048432	0.01699	0.894793	347	2	1.4963
TATDN3	4	0.88646	0.8861	1	17132	0	0.15736	0.0048632	0.017058	0.894793	348	1	0.15736
GSTM4	4	0.99513	0.99515	1	19297	0	1.7928	0.0048655	0.017064	0.894793	349	4	1.7928
RAD54L2	4	0.87393	0.8735	1	16874	0	1.4125	0.0048733	0.017087	0.894793	350	3	1.4125
EDDM3B	4	0.99511	0.99513	1	19296	0	1.973	0.0048943	0.017155	0.894793	351	4	1.973
LYSMD3	4	0.9951	0.99512	1	19295	0	0.70587	0.0048988	0.017174	0.894793	352	4	0.70587
PERP	4	0.9951	0.99512	1	19294	0	1.1989	0.0049033	0.017188	0.894793	353	4	1.1989
RHBDL2	4	0.99508	0.99511	1	19293	0	1.6534	0.0049153	0.01723	0.894793	354	4	1.6534
EVPL	4	0.87756	0.87711	1	16952	0	0.087326	0.0049168	0.017237	0.894793	355	1	0.087326
LGALS12	4	0.99508	0.99511	1	19292	0	1.9436	0.0049183	0.017242	0.894793	356	4	1.9436
CLCN3	4	0.090007	0.19641	0.990989	3732	1	2.1261	0.0049273	0.01727	0.894793	357	3	2.1261
NDUFA12	4	0.38603	0.53004	1	10022	1	1.8777	0.0049308	0.017286	0.894793	358	3	1.8777
S100B	4	0.17076	0.30303	1	5750	2	1.3137	0.0049318	0.017287	0.894793	359	2	1.3137
DNALI1	4	0.7372	0.74583	1	14419	1	1.2857	0.0049451	0.017334	0.894793	360	2	1.2857
TAPT1	4	0.93477	0.93462	1	18078	0	0.3435	0.0049705	0.017404	0.894793	361	2	0.3435
OR13G1	4	0.99501	0.99504	1	19291	0	0.76879	0.0049856	0.017452	0.894793	362	4	0.76879
COPA	4	0.99501	0.99503	1	19290	0	1.9563	0.0049937	0.017481	0.894793	363	4	1.9563
NKX2-6	4	0.95384	0.95374	1	18441	0	0.35947	0.0050241	0.017582	0.894793	364	2	0.35947
MAP4K2	4	0.99497	0.995	1	19289	0	0.54976	0.0050322	0.017608	0.894793	365	4	0.54976
SFT2D1	4	0.35884	0.50131	1	9492	1	2.084	0.0050347	0.017619	0.894793	366	3	2.084
C8orf88	4	0.96378	0.96374	1	18652	0	2.1215	0.0050481	0.01767	0.894793	367	3	2.1215
CTDSP2	4	0.93915	0.93912	1	18156	0	2.268	0.0050489	0.017673	0.894793	368	3	2.268
IARS1	4	0.99494	0.99497	1	19288	0	0.63867	0.0050638	0.01772	0.894793	369	4	0.63867
ARF1	4	0.99493	0.99496	1	19287	0	1.4114	0.005072	0.017753	0.894793	370	4	1.4114
IL22RA2	4	0.58336	0.64581	1	12363	1	1.8662	0.0050752	0.017762	0.894793	371	2	1.8662
RAD51B	4	0.30474	0.44416	1	8438	2	1.2712	0.0050777	0.017775	0.894793	372	2	1.2712
QRFP	4	0.99395	0.99399	1	19271	0	1.9128	0.0051096	0.017886	0.894793	373	4	1.9128
TRIAP1	4	0.78053	0.7819	1	15136	1	1.7972	0.0051204	0.01792	0.894793	374	3	1.7972
TNS4	4	0.99485	0.99489	1	19286	0	0.89284	0.0051456	0.017993	0.894793	375	4	0.89284
TIMP3	4	0.6106	0.66126	1	12675	1	1.5337	0.0051476	0.017997	0.894793	376	2	1.5337
SLC9A9	4	0.70169	0.71926	1	13893	1	2.3319	0.0051599	0.018036	0.894793	377	3	2.3319
RAB21	4	0.63507	0.67576	1	13002	1	1.9745	0.0051635	0.018048	0.894793	378	3	1.9745
SMIM12	4	0.99483	0.99486	1	19285	0	2.129	0.0051678	0.018062	0.894793	379	4	2.129
ZNF200	4	0.63929	0.67834	1	13054	1	1.7189	0.0051703	0.018069	0.894793	380	2	1.7189
CFLAR	4	0.84701	0.84636	1	16356	0	1.867	0.005184	0.018125	0.894793	381	2	1.867
ETV5	4	0.33036	0.47121	1	8935	2	0.011815	0.005185	0.018129	0.894793	382	2	0.011815
JUNB	4	0.2596	0.39675	1	7554	1	1.9468	0.0051978	0.018169	0.894793	383	3	1.9468
RCVRN	4	0.56466	0.63578	1	12173	1	1.9897	0.005216	0.018229	0.894793	384	2	1.9897
NUDCD3	4	0.41275	0.55829	1	10589	1	0.070549	0.0052386	0.018304	0.894793	385	1	0.070549
ZDHHC6	4	0.78383	0.78492	1	15200	1	1.7124	0.0052632	0.018392	0.894793	386	3	1.7124
CYSTM1	4	0.79098	0.79137	1	15323	1	1.9159	0.0052664	0.018401	0.894793	387	3	1.9159
ENSCSAG00000006682	4	0.99473	0.99477	1	19284	0	1.4108	0.0052724	0.018422	0.894793	388	4	1.4108
ESYT3	4	0.99471	0.99475	1	19283	0	0.90046	0.0052882	0.018479	0.894793	389	4	0.90046
ENSCSAG00000001769	4	0.73526	0.74434	1	14387	1	0.35931	0.0052922	0.018491	0.894793	390	3	0.35931
NUDT16	4	0.21264	0.34754	1	6577	2	1.2502	0.0053124	0.018551	0.894793	391	2	1.2502
SEPTIN10	4	0.37031	0.5134	1	9711	1	2.1982	0.0053384	0.018643	0.894793	392	3	2.1982
LIN37	4	0.35793	0.5003	1	9473	1	2.2742	0.0053421	0.018654	0.894793	393	3	2.2742
FAM241A	4	0.99466	0.99469	1	19282	0	0.76324	0.0053433	0.018658	0.894793	394	4	0.76324
ENSCSAG00000012963	4	0.73961	0.7477	1	14458	1	-0.045425	0.0053458	0.018666	0.894793	395	1	-0.045425
ENSCSAG00000006191	2	0.99429	0.99416	1	19276	0	3.0846	0.005712	0.010946	0.894793	409	2	3.0846
multiKO_OR2F2_OR2F1_ENSCSAG00000019515	2	0.90382	0.90362	1	17456	0	1.8031	0.0059533	0.011403	0.894793	424	2	1.8031
ATP6V0C	3	0.79597	0.79598	1	15412	0	0.26901	0.0060643	0.016589	0.894793	430	1	0.26901
LRRTM4	3	0.175	0.2791	0.997591	5834	1	2.9655	0.0060885	0.016645	0.894793	432	2	2.9655
POU1F1	3	0.61796	0.62728	1	12776	1	3.6301	0.0062018	0.016955	0.894793	435	2	3.6301
N6AMT1	2	0.99352	0.9934	1	19268	0	2.9752	0.0064765	0.012355	0.894793	450	2	2.9752
RAB40C	3	0.24091	0.36305	1	7173	1	0.71461	0.0068282	0.018601	0.894793	468	2	0.71461
multiKO_ENSCSAG00000014135_ENSCSAG00000014150	2	0.99222	0.99209	1	19244	0	2.398	0.0077772	0.014794	0.894793	530	2	2.398
KCNA5	2	0.89088	0.89056	1	17203	0	2.0521	0.0078847	0.014987	0.894793	534	1	2.0521
multiKO_ATP6V1G1_ENSCSAG00000014888	1	0.98865	0.9887	1	19172	0	3.3099	0.011352	0.011276	0.894793	718	1	3.3099
ENSCSAG00000000439	1	0.98118	0.98123	1	19022	0	3.3158	0.018822	0.018781	0.898125	1034	1	3.3158
GDF11	4	0.92766	0.92742	1	17933	0	1.8864	0.0053995	0.018834	0.898424	396	3	1.8864
EMC6	4	0.99459	0.99462	1	19281	0	1.1391	0.0054139	0.018883	0.898551	397	4	1.1391
ZHX1	4	0.46827	0.58851	1	11185	1	1.8288	0.0054329	0.018954	0.899756	398	3	1.8288
GLYAT	4	0.99452	0.99456	1	19280	0	0.82813	0.0054765	0.019089	0.903256	399	4	0.82813
IGFBP5	4	0.99451	0.99455	1	19279	0	0.73225	0.0054895	0.019134	0.903256	400	4	0.73225
ZNF469	4	0.048538	0.11721	0.982882	2259	2	0.19943	0.0055067	0.019195	0.903256	401	2	0.19943
PRKACB	4	0.14734	0.27824	0.997591	5280	1	1.6093	0.0055124	0.019214	0.903256	402	2	1.6093
SNPH	4	0.94465	0.94455	1	18252	0	2.1231	0.0055303	0.019268	0.903609	403	3	2.1231
IP6K1	4	0.85425	0.8537	1	16500	0	1.5945	0.0055965	0.019489	0.911617	404	3	1.5945
TANGO2	4	0.55699	0.63166	1	12080	1	1.9188	0.0056114	0.019533	0.911617	405	3	1.9188
PPP2CB	4	0.68629	0.70865	1	13673	1	1.9443	0.0056589	0.019681	0.91493	406	3	1.9443
PRPF8	4	0.99433	0.99438	1	19278	0	0.78924	0.0056653	0.019698	0.91493	407	4	0.78924
GABARAPL2	4	0.99432	0.99435	1	19277	0	1.7167	0.0056842	0.019771	0.916125	408	4	1.7167
TIGD5	4	0.30528	0.44471	1	8448	2	-0.15322	0.0057211	0.019902	0.916274	410	2	-0.15322
IFI30	4	0.8819	0.88145	1	17042	0	1.6761	0.0057285	0.019923	0.916274	411	3	1.6761
JPH3	4	0.96772	0.96767	1	18737	0	2.0714	0.0057487	0.019988	0.916274	412	3	2.0714
ENSCSAG00000000566	4	0.99425	0.99429	1	19275	0	0.60038	0.0057536	0.020008	0.916274	413	4	0.60038
HAPLN2	4	0.10377	0.22138	0.991326	4216	1	1.5818	0.0057543	0.02001	0.916274	414	2	1.5818
RIC1	4	0.50613	0.60616	1	11548	1	0.025174	0.0057747	0.020081	0.916481	415	1	0.025174
ENSCSAG00000015374	4	0.33047	0.47132	1	8937	1	1.3783	0.0057831	0.020109	0.916481	416	2	1.3783
NDUFB7	4	0.99419	0.99424	1	19274	0	1.0283	0.0058101	0.020197	0.918323	417	4	1.0283
EVC	4	0.24471	0.3811	1	7254	1	-0.15425	0.0058283	0.020262	0.919138	418	1	-0.15425
ANKRD40	4	0.43	0.57151	1	10824	1	2.1206	0.0058553	0.020348	0.920896	419	3	2.1206
RABGAP1L	4	0.054551	0.1292	0.990989	2469	3	-0.63081	0.0058819	0.020442	0.922549	420	1	-0.63081
FLCN	4	0.095662	0.20681	0.991212	3933	1	1.3644	0.0058938	0.02048	0.922549	421	3	1.3644
SLC40A1	4	0.59747	0.65378	1	12529	1	1.9071	0.0059193	0.02056	0.924012	422	3	1.9071
SMG6	4	0.99407	0.99411	1	19273	0	0.64665	0.0059345	0.020616	0.924371	423	4	0.64665
RDH14	4	0.18394	0.31709	1	6024	1	1.848	0.0059767	0.020748	0.927609	425	3	1.848
POLR2L	4	0.99401	0.99406	1	19272	0	0.8101	0.0059853	0.020783	0.927609	426	4	0.8101
TINAGL1	4	0.97789	0.97794	1	18955	0	1.1346	0.0060262	0.020918	0.930951	427	3	1.1346
TLNRD1	4	0.67421	0.70054	1	13493	1	1.7187	0.0060427	0.02097	0.930951	428	3	1.7187
CCR10	4	0.9649	0.96486	1	18677	0	2.0532	0.0060599	0.021026	0.930951	429	3	2.0532
SLC30A10	4	0.47678	0.5924	1	11267	1	1.6106	0.0060796	0.021096	0.930951	431	2	1.6106
RAB9A	4	0.23628	0.37231	1	7071	1	1.6472	0.0060963	0.021146	0.930951	433	2	1.6472
multiKO_COX6A1_ENSCSAG00000000303	1	0.97882	0.97888	1	18978	0	3.1965	0.021177	0.021113	0.930951	1133	1	3.1965
ABLIM3	4	0.41078	0.55624	1	10538	1	1.4595	0.0061289	0.021245	0.933213	434	2	1.4595
multiKO_ENSCSAG00000000557_CIAO2A	1	0.97862	0.97868	1	18973	0	3.2703	0.021379	0.02131	0.933945	1139	1	3.2703
FAM135A	4	0.84954	0.84891	1	16406	0	-0.11012	0.0062035	0.021493	0.936349	436	1	-0.11012
PRMT2	4	0.99379	0.99382	1	19270	0	0.60508	0.0062109	0.021526	0.936349	437	4	0.60508
CRH	4	0.93268	0.93245	1	18029	0	1.9149	0.006233	0.021592	0.936349	438	3	1.9149
LIMD2	4	0.80637	0.80606	1	15582	1	2.0047	0.0062356	0.021605	0.936349	439	3	2.0047
LGALS8	4	0.81129	0.81091	1	15672	1	0.22693	0.0062571	0.021675	0.936349	440	2	0.22693
BCL7B	4	0.89547	0.89515	1	17300	0	2.0045	0.0062579	0.021678	0.936349	441	3	2.0045
ASIC5	4	0.74137	0.74909	1	14491	1	1.7973	0.0062866	0.021776	0.936349	442	3	1.7973
CBFB	4	0.9485	0.94845	1	18337	0	1.8241	0.0063028	0.021823	0.936349	443	2	1.8241
CLDN25	4	0.096984	0.20921	0.991212	3982	1	0.27652	0.0063642	0.022028	0.936349	444	2	0.27652
MZF1	4	0.99363	0.99366	1	19269	0	0.56186	0.0063672	0.022037	0.936349	445	4	0.56186
DCX	4	0.8085	0.80816	1	15622	1	2.0167	0.0063781	0.022075	0.936349	446	3	2.0167
C11orf94	4	0.94593	0.94586	1	18285	0	1.8821	0.0063831	0.02209	0.936349	447	3	1.8821
LY6D	4	0.041436	0.10317	0.981489	1977	3	-0.57869	0.0064178	0.022198	0.936349	448	1	-0.57869
OPN3	4	0.30453	0.44394	1	8436	2	1.2956	0.0064235	0.022225	0.936349	449	2	1.2956
EFNA1	4	0.99351	0.99354	1	19266	0	0.64698	0.0064857	0.022428	0.936349	451	4	0.64698
CNR2	4	0.99112	0.99114	1	19224	0	2.1393	0.0064933	0.022455	0.936349	452	4	2.1393
CNTROB	4	0.16068	0.29234	1	5529	2	1.1861	0.0065197	0.022536	0.936349	453	2	1.1861
TMEM74	4	0.48076	0.59424	1	11306	1	0.43575	0.0065249	0.022557	0.936349	454	2	0.43575
B4GALNT2	4	0.35705	0.49938	1	9457	2	-0.13782	0.0065785	0.022723	0.936349	455	1	-0.13782
IL5RA	4	0.36531	0.50813	1	9629	1	1.4081	0.0065809	0.02273	0.936349	456	2	1.4081
CCDC34	4	0.99342	0.99345	1	19265	0	0.54334	0.006581	0.022731	0.936349	457	4	0.54334
ENSCSAG00000018238	4	0.98697	0.98697	1	19140	0	2.0622	0.0066131	0.022833	0.936349	458	3	2.0622
SLC38A9	4	0.1628	0.29454	1	5575	2	0.087917	0.0066321	0.022893	0.936349	459	2	0.087917
EIF3I	4	0.9785	0.97854	1	18970	0	1.5128	0.0066512	0.022951	0.936349	460	3	1.5128
CASD1	4	0.67298	0.69974	1	13478	1	1.1657	0.0066856	0.023063	0.936349	461	2	1.1657
ARL3	4	0.20412	0.33837	1	6409	1	1.4822	0.0066886	0.023074	0.936349	462	2	1.4822
TUBB2B	4	0.97518	0.97513	1	18899	0	0.413	0.0067392	0.023247	0.936349	463	2	0.413
GATM	4	0.99322	0.99326	1	19264	0	0.72214	0.0067759	0.023365	0.936349	464	4	0.72214
NR4A3	4	0.50605	0.60612	1	11547	1	0.49403	0.0067928	0.023409	0.936349	465	2	0.49403
OTUD3	4	0.27491	0.41284	1	7850	1	1.3862	0.006823	0.023508	0.936349	466	2	1.3862
TRPV4	4	0.78922	0.78978	1	15288	1	1.5981	0.0068266	0.023515	0.936349	467	3	1.5981
ESF1	4	0.80272	0.80248	1	15523	1	1.8831	0.0068417	0.023561	0.936349	469	3	1.8831
PLSCR4	4	0.68989	0.71109	1	13730	1	2.282	0.006849	0.023587	0.936349	470	3	2.282
MYL2	4	0.99312	0.99314	1	19263	0	1.0031	0.0068846	0.023692	0.936349	471	4	1.0031
TIGD3	4	0.24521	0.38161	1	7267	2	1.4001	0.0068907	0.023711	0.936349	472	2	1.4001
STOML2	4	0.59708	0.65356	1	12525	1	1.409	0.0068999	0.02374	0.936349	473	2	1.409
RRM2	4	0.89528	0.89499	1	17295	0	2.2491	0.0069024	0.023749	0.936349	474	3	2.2491
TRMT11	4	0.95697	0.95691	1	18494	0	2.3316	0.0069046	0.023758	0.936349	475	3	2.3316
CYTH3	4	0.99308	0.99311	1	19262	0	0.87684	0.0069181	0.023795	0.936349	476	4	0.87684
ABCC10	4	0.99308	0.9931	1	19261	0	0.75977	0.006922	0.023811	0.936349	477	4	0.75977
ENSCSAG00000004126	4	0.91216	0.91194	1	17617	0	0.26889	0.0069534	0.023915	0.936349	478	1	0.26889
CD1D	4	0.96559	0.96553	1	18693	0	1.6618	0.0069588	0.023927	0.936349	479	2	1.6618
C1QL1	4	0.81901	0.81856	1	15832	0	1.4288	0.0069745	0.023985	0.936349	480	2	1.4288
YWHAH	4	0.99302	0.99305	1	19260	0	0.72776	0.0069777	0.023995	0.936349	481	4	0.72776
DNAAF1	4	0.58065	0.64434	1	12336	1	1.8023	0.0070008	0.024075	0.936349	482	2	1.8023
SLC35A1	4	0.22963	0.3654	1	6947	2	-0.045029	0.007007	0.024093	0.936349	483	1	-0.045029
REV1	4	0.99297	0.99301	1	19259	0	1.7007	0.0070259	0.024145	0.936349	484	4	1.7007
PSMB10	4	0.96938	0.96931	1	18776	0	1.5058	0.0070429	0.024202	0.936349	485	2	1.5058
CREBL2	4	0.76474	0.76827	1	14862	1	1.9866	0.0070533	0.024238	0.936349	486	3	1.9866
ARL8A	4	0.96527	0.96521	1	18689	0	1.4024	0.0070605	0.024261	0.936349	487	2	1.4024
IL23A	4	0.016983	0.052221	0.979201	1003	1	1.5962	0.0070746	0.0243	0.936349	488	2	1.5962
DCAF16	4	0.18514	0.31836	1	6043	2	1.1036	0.0070852	0.02433	0.936349	489	2	1.1036
HYI	4	0.26286	0.40015	1	7627	1	2.0382	0.0070975	0.024367	0.936349	490	3	2.0382
PSMB4	4	0.9798	0.97986	1	18998	0	1.446	0.007113	0.024424	0.936349	491	3	1.446
IMMP1L	4	0.032648	0.085234	0.979201	1632	2	0.82069	0.0071141	0.024427	0.936349	492	2	0.82069
TRIM21	4	0.057376	0.13465	0.990989	2570	1	1.8027	0.0071218	0.024458	0.936349	493	3	1.8027
PELO	4	0.99287	0.99292	1	19257	0	0.79686	0.0071297	0.024481	0.936349	494	4	0.79686
TMEM179	4	0.99285	0.9929	1	19256	0	2.0128	0.0071456	0.024534	0.936349	495	4	2.0128
PDCL2	4	0.99284	0.99288	1	19255	0	2.102	0.0071601	0.024586	0.936349	496	4	2.102
FOXL2	4	0.064668	0.1488	0.990989	2826	1	0.22096	0.0071676	0.024608	0.936349	497	2	0.22096
ATP6V1G3	4	0.86904	0.86858	1	16790	0	1.9521	0.0071701	0.024616	0.936349	498	3	1.9521
ETFA	4	0.9615	0.96142	1	18603	0	2.0986	0.0071752	0.024635	0.936349	499	3	2.0986
PPP2R5A	4	0.85985	0.85935	1	16596	0	1.5101	0.0071754	0.024636	0.936349	500	2	1.5101
SAMD13	4	0.99282	0.99286	1	19254	0	0.63116	0.0071807	0.024655	0.936349	501	4	0.63116
ANTXR2	4	0.091812	0.19979	0.990989	3794	2	1.1272	0.0071914	0.024691	0.936349	502	2	1.1272
SULF2	4	0.99281	0.99285	1	19253	0	0.70178	0.007192	0.024693	0.936349	503	4	0.70178
multiKO_OR8J1_OR8J3	3	0.99146	0.99158	1	19230	0	1.3035	0.0085395	0.023021	0.936349	574	3	1.3035
ENSCSAG00000003208	2	0.98845	0.98831	1	19167	0	2.7835	0.011548	0.021848	0.936349	726	2	2.7835
FOXI3	2	0.98786	0.9877	1	19156	0	2.5843	0.012137	0.022952	0.936349	751	2	2.5843
TMEM102	4	0.2698	0.40741	1	7754	1	-0.25931	0.0072212	0.024782	0.937242	504	1	-0.25931
PCDH17	4	0.99277	0.99281	1	19252	0	0.57106	0.0072306	0.024813	0.937242	505	4	0.57106
GNAT3	4	0.99274	0.99278	1	19251	0	0.56959	0.0072614	0.024909	0.938038	506	4	0.56959
FAM180B	4	0.99271	0.99274	1	19250	0	2.0581	0.0072922	0.025013	0.938038	507	4	2.0581
ENSCSAG00000008279	4	0.97228	0.97224	1	18838	0	2.2818	0.0073144	0.025088	0.938038	508	3	2.2818
COG1	4	0.41299	0.55857	1	10595	2	0.016287	0.0073283	0.025135	0.938038	509	2	0.016287
SNRPD2	4	0.99261	0.99265	1	19249	0	1.2265	0.0073935	0.025339	0.938038	510	4	1.2265
PDE6B	4	0.7893	0.78985	1	15290	1	0.47198	0.0074353	0.025492	0.938038	511	2	0.47198
SLC7A11	4	0.58922	0.64909	1	12443	1	1.7679	0.0074438	0.025518	0.938038	512	2	1.7679
ENSCSAG00000000908	4	0.99255	0.9926	1	19248	0	1.8257	0.0074452	0.025524	0.938038	513	4	1.8257
PNPLA4	4	0.096539	0.2084	0.991212	3964	2	-0.37107	0.0074889	0.025661	0.938038	514	1	-0.37107
UBE2NL	4	0.9925	0.99255	1	19247	0	1.2101	0.007502	0.025705	0.938038	515	4	1.2101
ENSCSAG00000018209	4	0.0475	0.11518	0.982882	2214	1	1.4441	0.0075028	0.025706	0.938038	516	3	1.4441
PRAG1	4	0.73744	0.74603	1	14421	1	-0.044992	0.0075424	0.025838	0.938038	517	1	-0.044992
HLF	4	0.87524	0.87479	1	16903	0	1.6979	0.0075634	0.025911	0.938038	518	3	1.6979
PRPSAP1	4	0.99242	0.99247	1	19246	0	1.2304	0.0075826	0.025971	0.938038	519	4	1.2304
SLC39A9	4	0.15229	0.28348	0.999409	5382	2	-0.3721	0.0075959	0.026022	0.938038	520	1	-0.3721
SLC31A1	4	0.84031	0.83958	1	16248	0	1.5235	0.0076759	0.02625	0.938038	521	3	1.5235
TBX2	4	0.99232	0.99237	1	19245	0	1.7335	0.0076834	0.02627	0.938038	522	4	1.7335
KPRP	4	0.62087	0.66739	1	12822	1	1.0608	0.0076945	0.026304	0.938038	523	3	1.0608
ENSCSAG00000014775	4	0.048227	0.11661	0.982882	2241	2	0.97907	0.0077004	0.026327	0.938038	524	2	0.97907
ENSCSAG00000014035	4	0.096161	0.20774	0.991212	3953	1	0.27419	0.007703	0.026332	0.938038	525	1	0.27419
RO60	4	0.12581	0.25523	0.994431	4859	2	1.4059	0.007739	0.026457	0.938038	526	2	1.4059
ENSCSAG00000005530	4	0.88007	0.8796	1	17008	0	0.29375	0.0077565	0.026516	0.938038	527	2	0.29375
RRAS	4	0.72275	0.73475	1	14202	1	1.8329	0.0077611	0.026532	0.938038	528	3	1.8329
EFNA2	4	0.092212	0.20049	0.990989	3809	1	1.2699	0.0077646	0.026546	0.938038	529	3	1.2699
UPF1	4	0.98744	0.98746	1	19149	0	1.4204	0.0078233	0.026725	0.938038	531	3	1.4204
CLDN16	4	0.52341	0.6146	1	11728	1	1.5356	0.0078553	0.026828	0.938038	532	2	1.5356
UQCRC2	4	0.23529	0.3713	1	7054	1	0.19958	0.0078635	0.026854	0.938038	533	2	0.19958
CALB1	4	0.62624	0.67059	1	12901	1	1.7982	0.0079109	0.027006	0.938038	535	2	1.7982
CNOT10	4	0.89528	0.89499	1	17294	0	1.8532	0.0079154	0.02702	0.938038	536	3	1.8532
LRRC46	4	0.99208	0.99212	1	19243	0	0.90651	0.007923	0.027042	0.938038	537	4	0.90651
CWC15	4	0.96703	0.96697	1	18726	0	1.7334	0.0079276	0.027059	0.938038	538	2	1.7334
MCF2L	4	0.86583	0.86538	1	16728	0	2.0266	0.0079297	0.027065	0.938038	539	3	2.0266
FZD3	4	0.72977	0.74008	1	14302	1	1.3269	0.0079701	0.027189	0.938038	540	3	1.3269
A4GALT	4	0.69126	0.71205	1	13748	1	0.76059	0.0079706	0.027189	0.938038	541	3	0.76059
NHLH2	4	0.99201	0.99206	1	19241	0	0.62502	0.0079861	0.027244	0.938038	542	4	0.62502
FAM216A	4	0.30177	0.44106	1	8375	1	2.0203	0.0079891	0.027251	0.938038	543	3	2.0203
HCN4	4	0.99199	0.99203	1	19240	0	0.47894	0.0080062	0.027303	0.938038	544	4	0.47894
BHLHA15	4	0.99199	0.99203	1	19239	0	0.48174	0.0080077	0.027307	0.938038	545	4	0.48174
MBD6	4	0.56146	0.63407	1	12140	1	1.937	0.0080083	0.027308	0.938038	546	3	1.937
TMED2	4	0.44709	0.57899	1	10982	1	0.14882	0.0080241	0.02735	0.938038	547	2	0.14882
TPST2	4	0.86277	0.86231	1	16660	0	1.1387	0.0080274	0.027361	0.938038	548	3	1.1387
ADD1	4	0.99193	0.99198	1	19238	0	1.9447	0.0080684	0.027488	0.938038	549	4	1.9447
TMEM47	4	0.6674	0.6961	1	13400	1	1.5051	0.008079	0.027522	0.938038	550	2	1.5051
ACSF2	4	0.99187	0.99192	1	19237	0	0.79519	0.0081294	0.027684	0.938038	551	4	0.79519
INPP5K	4	0.22786	0.36348	1	6898	2	-0.36299	0.0081311	0.027689	0.938038	552	1	-0.36299
POLE2	4	0.99185	0.9919	1	19236	0	0.92488	0.0081498	0.027751	0.938038	553	4	0.92488
CRYBB3	4	0.95863	0.95858	1	18529	0	1.3354	0.0081846	0.027861	0.938038	554	2	1.3354
IL2	4	0.84964	0.84903	1	16411	0	1.5542	0.0082089	0.027945	0.938038	555	2	1.5542
LRPAP1	4	0.99179	0.99183	1	19235	0	0.66567	0.0082099	0.027947	0.938038	556	4	0.66567
IFI35	4	0.74195	0.74959	1	14502	1	1.4616	0.0082146	0.027962	0.938038	557	2	1.4616
CCDC184	4	0.65014	0.68505	1	13194	1	2.1848	0.0082179	0.02797	0.938038	558	3	2.1848
ENSCSAG00000018914	4	0.97947	0.97951	1	18987	0	1.2795	0.0082381	0.028041	0.938038	559	3	1.2795
EPDR1	4	0.99176	0.9918	1	19234	0	0.93471	0.0082422	0.028053	0.938038	560	4	0.93471
RP2	4	0.99175	0.99179	1	19233	0	0.8736	0.0082511	0.028083	0.938038	561	4	0.8736
BTG3	4	0.39873	0.54357	1	10279	2	1.3549	0.0082601	0.028115	0.938038	562	2	1.3549
KCTD9	4	0.86472	0.86426	1	16705	0	1.5494	0.0082714	0.028145	0.938038	563	2	1.5494
DNTTIP1	4	0.8636	0.86315	1	16675	0	0.92278	0.0082916	0.028216	0.938038	564	2	0.92278
BASP1	4	0.92858	0.92837	1	17945	0	1.645	0.008317	0.028305	0.938038	565	2	1.645
EIF1AD	4	0.41225	0.55776	1	10573	2	0.37688	0.0083451	0.02839	0.938038	566	2	0.37688
PIDD1	4	0.8313	0.83072	1	16066	0	0.21911	0.0083986	0.028554	0.938038	567	2	0.21911
EPB41L4A	4	0.86051	0.86	1	16611	0	1.5837	0.0084373	0.02868	0.938038	568	2	1.5837
POPDC2	4	0.8604	0.85989	1	16607	0	0.55082	0.0084521	0.028723	0.938038	569	2	0.55082
IL2RA	4	0.27343	0.41128	1	7827	2	1.0935	0.0084661	0.028769	0.938038	570	2	1.0935
TEX264	4	0.95267	0.95254	1	18419	0	0.45402	0.0085056	0.028891	0.938038	571	2	0.45402
SPATA16	4	0.024614	0.0686	0.979201	1315	1	1.5585	0.0085179	0.028928	0.938038	572	2	1.5585
SH3BGRL3	4	0.4725	0.59043	1	11229	1	1.6829	0.0085326	0.028977	0.938038	573	3	1.6829
GLP2R	4	0.39745	0.54216	1	10248	1	1.7099	0.0085468	0.02902	0.938038	575	3	1.7099
TAF7	4	0.74148	0.74919	1	14492	1	2.0823	0.0085924	0.029166	0.938038	576	3	2.0823
SYCE1L	4	0.6969	0.71589	1	13833	1	1.6993	0.0085989	0.029188	0.938038	577	2	1.6993
DGKA	4	0.97459	0.97454	1	18884	0	1.9002	0.0086049	0.029203	0.938038	578	3	1.9002
HS2ST1	4	0.88311	0.88267	1	17064	0	1.4836	0.0086126	0.029224	0.938038	579	2	1.4836
APOBEC1	4	0.99135	0.99137	1	19229	0	0.92583	0.0086456	0.029338	0.938038	580	4	0.92583
RABEPK	4	0.42681	0.57011	1	10797	1	1.2608	0.0086488	0.029348	0.938038	581	3	1.2608
ARPP21	4	0.99134	0.99136	1	19228	0	0.72988	0.0086639	0.029394	0.938038	582	4	0.72988
PEAR1	4	0.068654	0.15641	0.990989	2975	2	-0.30482	0.0086661	0.029399	0.938038	583	1	-0.30482
SLC35D3	4	0.2441	0.38048	1	7243	1	1.4219	0.0087036	0.029504	0.938038	584	2	1.4219
WDFY4	4	0.86315	0.8627	1	16669	0	0.31173	0.0087195	0.029564	0.938038	585	2	0.31173
GPR20	4	0.99127	0.99129	1	19227	0	1.0641	0.0087267	0.02959	0.938038	586	4	1.0641
CBLN1	4	0.82703	0.82649	1	15985	0	2.1906	0.008762	0.029697	0.938038	587	3	2.1906
VAMP7	4	0.34124	0.48274	1	9151	1	1.9453	0.008766	0.029709	0.938038	588	3	1.9453
HIKESHI	4	0.38414	0.52809	1	9987	2	-0.3385	0.008773	0.029737	0.938038	589	1	-0.3385
SLIT3	4	0.23198	0.36786	1	6998	2	1.028	0.0087737	0.02974	0.938038	590	2	1.028
PRX	4	0.9912	0.99123	1	19226	0	0.80076	0.0087961	0.029795	0.938038	591	4	0.80076
RIPPLY2	4	0.99119	0.99122	1	19225	0	0.54411	0.0088054	0.029829	0.938038	592	4	0.54411
NR4A1	4	0.96036	0.96028	1	18567	0	0.89332	0.0088244	0.029886	0.938038	593	3	0.89332
ENSCSAG00000019522	4	0.75326	0.75879	1	14668	1	1.1776	0.0088778	0.030055	0.938038	594	3	1.1776
VEZF1	4	0.11409	0.2398	0.991326	4576	1	0.8453	0.00888	0.030062	0.938038	595	3	0.8453
CCL5	4	0.75015	0.75622	1	14622	1	1.9986	0.0088804	0.030064	0.938038	596	3	1.9986
DERA	4	0.37872	0.52236	1	9873	1	1.7342	0.0089034	0.030135	0.938038	597	3	1.7342
XPNPEP2	4	0.72182	0.73404	1	14191	1	1.5249	0.0089335	0.030231	0.938038	598	3	1.5249
MAFB	4	0.99107	0.99109	1	19223	0	0.57596	0.0089345	0.030232	0.938038	599	4	0.57596
CTSZ	4	0.95162	0.95151	1	18403	0	1.6255	0.0089442	0.03026	0.938038	600	2	1.6255
GPR68	4	0.37191	0.51511	1	9742	1	1.3549	0.0089619	0.030318	0.938038	601	2	1.3549
KIAA0040	4	0.71801	0.73114	1	14124	1	2.2277	0.0089623	0.030318	0.938038	602	3	2.2277
RABAC1	4	0.98128	0.98129	1	19023	0	1.0829	0.0089649	0.030327	0.938038	603	3	1.0829
CBLB	4	0.98826	0.98827	1	19163	0	2.0093	0.0089797	0.030378	0.938038	604	3	2.0093
KLHL18	4	0.048123	0.1164	0.982882	2239	1	1.1421	0.0089829	0.030387	0.938038	605	3	1.1421
SCARA3	4	0.8793	0.87884	1	16992	0	0.22704	0.0089869	0.030394	0.938038	606	2	0.22704
CHAC2	4	0.71904	0.73192	1	14140	1	1.2429	0.0090047	0.030453	0.938038	607	3	1.2429
PSD2	4	0.99098	0.99101	1	19222	0	0.62159	0.0090193	0.030499	0.938038	608	4	0.62159
ARAF	4	0.76805	0.77111	1	14926	1	1.4913	0.0090212	0.030506	0.938038	609	2	1.4913
ENSCSAG00000017125	4	0.32732	0.46795	1	8864	2	-0.038991	0.0090404	0.030573	0.938038	610	2	-0.038991
ENSCSAG00000017377	4	0.65731	0.68957	1	13279	1	1.2049	0.0090421	0.030578	0.938038	611	3	1.2049
M6PR	4	0.22772	0.36335	1	6891	2	1.1383	0.0090508	0.030608	0.938038	612	2	1.1383
NMBR	4	0.99089	0.99091	1	19221	0	0.36716	0.0091095	0.030793	0.938038	613	4	0.36716
KEAP1	4	0.029624	0.078975	0.979201	1523	2	-0.88248	0.0091473	0.030907	0.938038	614	1	-0.88248
LCP1	4	0.99082	0.99085	1	19220	0	0.36982	0.0091763	0.031008	0.938038	615	4	0.36982
IKZF4	4	0.98877	0.98881	1	19175	0	1.0623	0.0091823	0.031026	0.938038	616	3	1.0623
SLC25A34	4	0.99081	0.99084	1	19219	0	0.49533	0.0091891	0.031043	0.938038	617	4	0.49533
ENSCSAG00000004698	4	0.77788	0.77956	1	15089	1	1.953	0.0091999	0.031081	0.938038	618	3	1.953
CEP250	4	0.8474	0.84674	1	16365	0	0.41501	0.0092008	0.031085	0.938038	619	2	0.41501
SH3BP5L	4	0.98311	0.98312	1	19063	0	2.0436	0.0092084	0.031109	0.938038	620	3	2.0436
EYA1	4	0.63906	0.67821	1	13050	1	0.34179	0.0092543	0.031262	0.938038	621	2	0.34179
ESCO1	4	0.62056	0.6672	1	12817	1	1.5101	0.0092659	0.031297	0.938038	622	2	1.5101
CIB4	4	0.99073	0.99075	1	19217	0	1.6965	0.009266	0.031297	0.938038	623	4	1.6965
ENSCSAG00000016902	4	0.83406	0.83345	1	16114	0	0.95453	0.0092764	0.031326	0.938038	624	3	0.95453
VDAC3	4	0.99072	0.99073	1	19216	0	1.7889	0.0092773	0.03133	0.938038	625	4	1.7889
GADL1	4	0.38205	0.52592	1	9942	1	1.0993	0.0093077	0.031427	0.938038	626	2	1.0993
WEE2	4	0.99069	0.99069	1	19215	0	0.90323	0.0093079	0.031427	0.938038	627	4	0.90323
CC2D2A	4	0.99065	0.99065	1	19214	0	0.73045	0.0093483	0.031551	0.938038	628	4	0.73045
SPRED3	4	0.74471	0.75176	1	14539	1	1.155	0.0093554	0.031579	0.938038	629	3	1.155
CD1B	4	0.9588	0.95875	1	18533	0	1.9546	0.0093562	0.031582	0.938038	630	3	1.9546
KIF5C	4	0.75867	0.76313	1	14763	1	0.065662	0.0093612	0.031595	0.938038	631	2	0.065662
C17orf58	4	0.14557	0.27639	0.997591	5241	1	1.9614	0.0093682	0.03162	0.938038	632	3	1.9614
DESI2	4	0.90701	0.90674	1	17518	0	1.7342	0.0093739	0.031634	0.938038	633	3	1.7342
SOS2	4	0.85474	0.85418	1	16508	0	1.3386	0.0093818	0.03166	0.938038	634	3	1.3386
ENSCSAG00000003841	4	0.9906	0.9906	1	19213	0	0.51568	0.0093986	0.031711	0.938038	635	4	0.51568
HMG20B	4	0.99059	0.99058	1	19212	0	0.67349	0.0094132	0.031757	0.938038	636	4	0.67349
MAN1C1	4	0.99056	0.99056	1	19211	0	0.95417	0.0094376	0.031824	0.938038	637	4	0.95417
TSNAX	4	0.030992	0.081812	0.979201	1569	1	2.0314	0.0094408	0.031831	0.938038	638	3	2.0314
RAB19	4	0.93097	0.93073	1	17997	0	1.8788	0.009456	0.031878	0.938038	639	3	1.8788
SLC17A5	4	0.08049	0.17876	0.990989	3398	1	0.096012	0.0094681	0.031915	0.938038	640	1	0.096012
INIP	4	0.77147	0.77406	1	14989	1	1.6959	0.0094906	0.031982	0.938038	641	3	1.6959
H2AJ	4	0.8289	0.82831	1	16016	0	1.993	0.0094954	0.031991	0.938038	642	3	1.993
NUP37	4	0.99048	0.99048	1	19210	0	1.5436	0.0095161	0.032053	0.938038	643	4	1.5436
CYB5D1	4	0.076902	0.17208	0.990989	3275	2	-0.72389	0.0095215	0.032068	0.938038	644	1	-0.72389
COPZ1	4	0.99048	0.99047	1	19209	0	1.5553	0.0095227	0.032071	0.938038	645	4	1.5553
RNF38	4	0.60857	0.66006	1	12651	1	1.8073	0.0095502	0.032161	0.938038	646	3	1.8073
IPO9	4	0.99045	0.99044	1	19208	0	0.61689	0.0095523	0.032171	0.938038	647	4	0.61689
ODF3	4	0.84496	0.8443	1	16320	0	-0.024839	0.009575	0.032247	0.938038	648	1	-0.024839
TENT5C	4	0.41298	0.55856	1	10594	1	1.549	0.0096112	0.032343	0.938038	649	2	1.549
ERO1A	4	0.59834	0.65428	1	12533	1	2.1132	0.0096217	0.032369	0.938038	650	3	2.1132
FKBP1A	4	0.59899	0.65463	1	12543	1	0.20639	0.0096284	0.032385	0.938038	651	1	0.20639
TRPT1	4	0.1491	0.28011	0.997843	5321	1	2.0361	0.0096297	0.032388	0.938038	652	3	2.0361
RBM5	4	0.099414	0.21359	0.991212	4062	3	-0.69792	0.0096819	0.032512	0.938038	653	1	-0.69792
NDUFS7	4	0.93326	0.93306	1	18041	0	0.54472	0.0097888	0.032784	0.938038	654	3	0.54472
OLFM2	4	0.404	0.5491	1	10382	2	1.3373	0.0097953	0.032797	0.938038	655	2	1.3373
B4GALNT4	4	0.81786	0.81742	1	15811	0	0.80138	0.0098422	0.032908	0.938038	656	3	0.80138
HES5	4	0.77145	0.77404	1	14988	1	1.65	0.0098756	0.032979	0.938038	657	2	1.65
B3GNT7	4	0.93667	0.93659	1	18107	0	0.14416	0.0098956	0.033023	0.938038	658	1	0.14416
YARS2	4	0.9841	0.98409	1	19090	0	1.391	0.0099037	0.033041	0.938038	659	3	1.391
ENSCSAG00000005370	4	0.12413	0.25347	0.994394	4825	1	1.1284	0.0099173	0.033075	0.938038	660	3	1.1284
ZFP14	4	0.40442	0.5495	1	10395	1	1.7144	0.0099438	0.03313	0.938038	661	3	1.7144
TSPAN3	4	0.69403	0.71396	1	13790	1	1.8145	0.0099562	0.033159	0.938038	662	3	1.8145
ENSCSAG00000018734	4	0.76777	0.77088	1	14920	1	0.94579	0.009975	0.033206	0.938038	663	3	0.94579
NOSIP	4	0.23779	0.3739	1	7103	1	0.69988	0.010003	0.033263	0.938038	664	3	0.69988
DEGS1	4	0.96462	0.96458	1	18668	0	1.8972	0.010031	0.033322	0.938038	665	3	1.8972
PLA2G2A	4	0.032253	0.084402	0.979201	1614	2	-0.1731	0.010056	0.033374	0.938038	666	1	-0.1731
RNF128	4	0.68353	0.7068	1	13628	1	1.2343	0.010083	0.033429	0.938038	667	3	1.2343
PPP1CC	4	0.13885	0.26929	0.996721	5113	1	2.2497	0.010099	0.03347	0.938038	668	3	2.2497
ING2	4	0.93415	0.93397	1	18062	0	0.39137	0.010109	0.033488	0.938038	669	2	0.39137
SLC2A6	4	0.43705	0.57456	1	10895	1	1.3994	0.010112	0.033494	0.938038	670	2	1.3994
BCL7A	4	0.95074	0.95066	1	18382	0	1.4073	0.010156	0.033611	0.938038	671	2	1.4073
PIM3	4	0.46048	0.585	1	11112	1	-0.23802	0.010163	0.033625	0.938038	672	1	-0.23802
HSD11B1L	4	0.92901	0.9288	1	17954	0	1.7701	0.010168	0.033637	0.938038	673	3	1.7701
ENSCSAG00000015876	3	0.98839	0.98854	1	19165	0	2.5626	0.010193	0.02728	0.938038	674	3	2.5626
DYRK1A	4	0.66832	0.69668	1	13410	1	1.3173	0.010202	0.033711	0.938038	675	3	1.3173
WNK1	4	0.97956	0.9796	1	18990	0	1.1049	0.010216	0.033739	0.938038	676	3	1.1049
CTNNBIP1	4	0.26402	0.40139	1	7646	2	-0.13595	0.010216	0.03374	0.938038	677	1	-0.13595
GFM1	4	0.90003	0.89967	1	17390	0	2.1833	0.010222	0.033754	0.938038	678	3	2.1833
SF3B5	4	0.95032	0.95026	1	18374	0	1.7504	0.010224	0.033763	0.938038	679	3	1.7504
ENSCSAG00000015837	4	0.9034	0.90306	1	17450	0	1.5749	0.010238	0.033793	0.938038	680	3	1.5749
KIFAP3	4	0.96636	0.9663	1	18714	0	1.4071	0.010263	0.033854	0.938038	681	2	1.4071
YAF2	4	0.97512	0.97507	1	18898	0	0.96033	0.010306	0.033955	0.938038	682	3	0.96033
PA2G4	4	0.62498	0.66985	1	12878	1	1.6856	0.010308	0.03396	0.938038	683	3	1.6856
POLB	4	0.0033604	0.011926	0.961011	224	1	1.4675	0.010364	0.034086	0.938038	684	2	1.4675
LONRF2	4	0.1299	0.25966	0.99573	4941	2	-0.41905	0.010376	0.034117	0.938038	685	1	-0.41905
S100A16	4	0.63039	0.67301	1	12944	1	1.4537	0.010389	0.03415	0.938038	686	2	1.4537
NFKBIE	4	0.40387	0.54895	1	10376	1	1.3018	0.010393	0.034159	0.938038	687	3	1.3018
ENSCSAG00000008166	3	0.14576	0.24085	0.991326	5245	2	-0.7051	0.011002	0.029374	0.938038	703	1	-0.7051
TPCN1	3	0.96713	0.96732	1	18729	0	0.63576	0.011203	0.029855	0.938038	714	2	0.63576
multiKO_ENSCSAG00000004306_ENSCSAG00000018526	3	0.17804	0.28308	0.999409	5894	1	2.3735	0.011405	0.030366	0.938038	721	2	2.3735
GPATCH1	3	0.98776	0.98792	1	19155	0	0.81289	0.012236	0.03244	0.938038	758	3	0.81289
multiKO_ENSCSAG00000012220_ENSCSAG00000019535	3	0.98752	0.98766	1	19150	0	0.82055	0.012482	0.033027	0.938038	773	3	0.82055
ENSCSAG00000002846	3	0.86148	0.86147	1	16636	0	0.38724	0.012485	0.033031	0.938038	774	2	0.38724
multiKO_ENSCSAG00000002687_ENSCSAG00000002694	3	0.93066	0.93075	1	17988	0	0.22048	0.012845	0.033955	0.938038	796	2	0.22048
SCN2A	2	0.98646	0.98636	1	19130	0	1.6817	0.013539	0.025473	0.938038	819	2	1.6817
MT1X	2	0.51175	0.51342	1	11606	1	1.6048	0.015378	0.028804	0.938038	895	1	1.6048
ENSCSAG00000012062	2	0.086932	0.1498	0.990989	3617	1	0.87334	0.016686	0.031105	0.938038	943	1	0.87334
multiKO_STAT5B_STAT5A	2	0.98171	0.98165	1	19029	0	1.077	0.018294	0.03402	0.938038	1009	2	1.077
multiKO_ENSCSAG00000000654_ENSCSAG00000001902	1	0.97239	0.97247	1	18841	0	3.2884	0.027611	0.027556	0.938038	1384	1	3.2884
multiKO_ENSCSAG00000000076_ENSCSAG00000013661	1	0.97158	0.97167	1	18824	0	3.3846	0.028418	0.028353	0.938038	1421	1	3.3846
multiKO_ENSCSAG00000000576_OR1D2	1	0.97087	0.97099	1	18804	0	3.2893	0.029132	0.029075	0.938038	1444	1	3.2893
HECTD4	4	0.23972	0.37588	1	7140	1	1.3373	0.01043	0.034243	0.939021	688	3	1.3373
PACSIN3	4	0.15346	0.2847	0.999409	5403	1	0.11088	0.010483	0.034381	0.941467	689	2	0.11088
DYNAP	4	0.40328	0.54837	1	10359	1	2.0065	0.010517	0.034442	0.941828	690	3	2.0065
AGBL3	4	0.65906	0.69069	1	13295	1	0.42954	0.01059	0.034605	0.944946	691	2	0.42954
PAX6	4	0.66743	0.69613	1	13401	1	0.56711	0.010644	0.034741	0.947318	692	2	0.56711
MARVELD3	4	0.97928	0.97931	1	18983	0	1.5545	0.010712	0.034876	0.947821	693	3	1.5545
CCSAP	4	0.7857	0.78658	1	15233	1	0.065216	0.01075	0.03497	0.947821	694	1	0.065216
SYNGR1	4	0.43586	0.57407	1	10883	1	1.3567	0.010796	0.035076	0.947821	695	3	1.3567
TLX3	4	0.93841	0.93837	1	18144	0	0.94616	0.010804	0.035098	0.947821	696	3	0.94616
PRKCE	4	0.17917	0.312	1	5924	1	0.66878	0.010857	0.035219	0.947821	697	2	0.66878
ZMYM2	4	0.57729	0.64248	1	12308	1	1.6398	0.010889	0.035293	0.947821	698	2	1.6398
HILPDA	4	0.69392	0.71389	1	13788	1	1.5199	0.0109	0.035317	0.947821	699	3	1.5199
PHF6	4	0.87918	0.87871	1	16990	0	0.32933	0.010911	0.035337	0.947821	700	2	0.32933
SLC4A11	4	0.20532	0.33965	1	6432	1	0.15654	0.010964	0.035447	0.947821	701	2	0.15654
HBZ	4	0.90449	0.90414	1	17469	0	1.6499	0.01099	0.035513	0.947821	702	3	1.6499
ENSCSAG00000008263	4	0.68392	0.70706	1	13633	1	-0.079923	0.011017	0.035574	0.947821	704	1	-0.079923
SLC4A1AP	4	0.81571	0.81534	1	15764	0	1.5596	0.011045	0.035644	0.947821	705	2	1.5596
RAI14	4	0.85279	0.8522	1	16474	0	1.173	0.011058	0.035672	0.947821	706	3	1.173
VPS16	4	0.35175	0.49382	1	9346	2	0.2296	0.011071	0.035699	0.947821	707	2	0.2296
ATP5MD	4	0.67072	0.69826	1	13450	1	1.9185	0.011084	0.035729	0.947821	708	3	1.9185
NME8	4	0.028302	0.0762	0.979201	1467	2	0.84565	0.011091	0.035745	0.947821	709	2	0.84565
HTRA3	4	0.95585	0.95577	1	18481	0	0.39577	0.011124	0.035831	0.947821	710	2	0.39577
NINJ2	4	0.71896	0.73187	1	14138	1	0.97137	0.011143	0.035873	0.947821	711	3	0.97137
AJAP1	4	0.42781	0.57053	1	10805	1	1.6432	0.011176	0.035945	0.947821	712	2	1.6432
TP53I13	4	0.13348	0.26347	0.996542	5010	2	-0.58726	0.011177	0.035947	0.947821	713	1	-0.58726
EXOC7	4	0.73966	0.74774	1	14460	1	0.19798	0.011231	0.036062	0.947821	715	2	0.19798
CLVS1	4	0.91127	0.91102	1	17600	0	1.0775	0.011288	0.036192	0.947821	716	3	1.0775
LYRM1	4	0.46902	0.58886	1	11196	1	0.77337	0.011338	0.036299	0.947821	717	3	0.77337
PPP1R14B	4	0.12803	0.25764	0.994752	4908	2	0.29026	0.011391	0.036414	0.947821	719	2	0.29026
TMEM189-UBE2V1	4	0.78971	0.79021	1	15300	1	1.563	0.0114	0.036432	0.947821	720	2	1.563
GLIPR1	4	0.23889	0.37503	1	7126	1	1.6121	0.011407	0.036448	0.947821	722	2	1.6121
FAM199X	4	0.77142	0.774	1	14986	1	1.776	0.011413	0.03646	0.947821	723	3	1.776
DHX15	4	0.65539	0.6883	1	13257	1	2.0315	0.011467	0.036577	0.947821	724	3	2.0315
PGLYRP1	4	0.97372	0.97366	1	18861	0	1.0061	0.011498	0.036635	0.947821	725	3	1.0061
multiKO_ENSCSAG00000012692_ENSCSAG00000012705	4	0.82012	0.81968	1	15858	0	0.37104	0.011551	0.036766	0.947821	727	2	0.37104
CRIP2	4	0.9549	0.95478	1	18464	0	0.63265	0.011604	0.036876	0.947821	728	2	0.63265
TMEM106A	4	0.093013	0.20198	0.990989	3839	1	1.8315	0.011606	0.036878	0.947821	729	3	1.8315
NKG7	4	0.96704	0.96699	1	18727	0	1.0011	0.011615	0.036896	0.947821	730	3	1.0011
ICA1L	4	0.1892	0.32263	1	6120	1	1.167	0.01163	0.036937	0.947821	731	3	1.167
SFSWAP	4	0.3064	0.4459	1	8471	1	1.7187	0.011633	0.036943	0.947821	732	3	1.7187
NUBPL	4	0.90766	0.90739	1	17528	0	1.5197	0.011649	0.036968	0.947821	733	3	1.5197
UNK	4	0.57888	0.64335	1	12321	1	1.2897	0.011658	0.036989	0.947821	734	3	1.2897
DERL2	4	0.13523	0.26538	0.996542	5040	1	0.51188	0.011658	0.036989	0.947821	735	3	0.51188
DCTN5	4	0.88955	0.8892	1	17183	0	1.287	0.011664	0.037	0.947821	736	3	1.287
DUSP23	4	0.55494	0.63059	1	12057	1	1.5747	0.011673	0.037019	0.947821	737	2	1.5747
LMBRD1	4	0.67202	0.6991	1	13471	1	1.8536	0.011679	0.037036	0.947821	738	3	1.8536
PIP4K2C	4	0.71308	0.72743	1	14056	1	1.6795	0.011691	0.037062	0.947821	739	3	1.6795
TRIM63	4	0.25236	0.38918	1	7420	1	1.7524	0.011753	0.037197	0.947821	740	3	1.7524
ENSCSAG00000009335	4	0.67113	0.69852	1	13458	1	0.5186	0.011765	0.037227	0.947821	741	2	0.5186
SPOPL	4	0.95194	0.95185	1	18408	0	1.7348	0.011767	0.037234	0.947821	742	2	1.7348
CCRL2	4	0.02234	0.063741	0.979201	1215	2	0.12924	0.011818	0.037346	0.947821	743	2	0.12924
LRFN2	4	0.0016643	0.0060176	0.961011	117	2	-0.56379	0.011925	0.037579	0.947821	744	2	-0.56379
KIDINS220	4	0.35076	0.4928	1	9323	2	0.38848	0.011978	0.037702	0.947821	745	2	0.38848
INA	4	0.96617	0.96611	1	18708	0	0.87541	0.012013	0.037783	0.947821	746	3	0.87541
TMEM35B	4	0.83907	0.83834	1	16219	0	-0.068885	0.012031	0.037827	0.947821	747	1	-0.068885
ERI3	4	0.47691	0.59246	1	11270	1	1.5602	0.012085	0.037931	0.947821	748	2	1.5602
PTGS1	4	0.625	0.66987	1	12879	1	1.4454	0.012118	0.03801	0.947821	749	2	1.4454
STK39	4	0.28733	0.42588	1	8092	1	1.3397	0.012125	0.038032	0.947821	750	2	1.3397
H2AZ2	4	0.64522	0.68199	1	13134	1	1.2716	0.012138	0.038054	0.947821	752	2	1.2716
DCAF12	4	0.76255	0.76648	1	14821	1	0.33679	0.012191	0.038171	0.947821	753	2	0.33679
TAF15	4	0.70407	0.72095	1	13929	1	1.2199	0.0122	0.038195	0.947821	754	3	1.2199
PRM3	4	0.92027	0.92006	1	17774	0	1.6816	0.012221	0.038236	0.947821	755	2	1.6816
CSMD3	4	0.67062	0.69819	1	13448	1	1.4319	0.012225	0.038247	0.947821	756	3	1.4319
HECW1	4	0.58695	0.6478	1	12416	1	1.7219	0.012228	0.038253	0.947821	757	3	1.7219
CCDC189	4	0.74106	0.74885	1	14488	1	0.80835	0.012245	0.038295	0.947821	759	2	0.80835
CZIB	4	0.96688	0.96684	1	18724	0	1.7263	0.012289	0.038385	0.947821	760	3	1.7263
RAD54L	4	0.18635	0.31965	1	6066	1	0.019657	0.012298	0.038403	0.947821	761	1	0.019657
ORC6	4	0.9744	0.97434	1	18876	0	1.9626	0.012322	0.038453	0.947821	762	3	1.9626
KCTD4	4	0.63295	0.67454	1	12975	1	1.4593	0.012344	0.038512	0.947821	763	2	1.4593
S100A6	4	0.35278	0.4949	1	9363	1	-0.20749	0.012351	0.038527	0.947821	764	1	-0.20749
DND1	4	0.75486	0.76006	1	14699	1	1.8836	0.012365	0.038562	0.947821	765	3	1.8836
SDHB	4	0.91795	0.91771	1	17727	0	1.9394	0.012379	0.038582	0.947821	766	3	1.9394
ARRDC4	4	0.0018092	0.0065258	0.961011	126	2	-0.3039	0.012405	0.03864	0.947821	767	1	-0.3039
ESPN	4	0.60069	0.65563	1	12558	1	1.2497	0.012426	0.038687	0.947821	768	3	1.2497
RNASE8	4	0.9246	0.9244	1	17865	0	1.2348	0.012458	0.038763	0.947821	769	3	1.2348
TXNDC15	4	0.18989	0.32341	1	6134	1	0.72853	0.012458	0.038763	0.947821	770	2	0.72853
BMP10	4	0.87334	0.87292	1	16860	0	1.9754	0.012461	0.03877	0.947821	771	3	1.9754
multiKO_ENSCSAG00000008658_ENSCSAG00000002626	4	0.20731	0.34182	1	6466	1	1.3091	0.012475	0.038795	0.947821	772	2	1.3091
WFDC13	4	0.43498	0.5737	1	10875	1	1.5952	0.012489	0.038828	0.947821	775	2	1.5952
SOSTDC1	4	0.83462	0.83402	1	16127	0	0.25704	0.012511	0.038885	0.947821	776	2	0.25704
CHD1	4	0.94845	0.9484	1	18335	0	1.6168	0.012558	0.03898	0.947821	777	2	1.6168
SPRN	4	0.2276	0.36324	1	6888	2	-0.27579	0.012565	0.038994	0.947821	778	1	-0.27579
SCRT2	4	0.36898	0.51202	1	9687	1	1.0275	0.012572	0.039017	0.947821	779	3	1.0275
CRELD1	4	0.10603	0.22547	0.991326	4305	1	1.0112	0.012588	0.039052	0.947821	780	3	1.0112
MLX	4	0.98912	0.98914	1	19180	0	1.7579	0.012613	0.039118	0.947821	781	3	1.7579
KIAA1191	4	0.77664	0.77848	1	15060	1	1.3672	0.01262	0.039131	0.947821	782	2	1.3672
GPATCH4	4	0.86134	0.86083	1	16633	0	1.5897	0.012627	0.039147	0.947821	783	2	1.5897
CSDC2	4	0.20026	0.33432	1	6336	2	0.20052	0.012671	0.039248	0.947821	784	2	0.20052
CP	4	0.52456	0.61517	1	11741	1	1.8136	0.01269	0.03929	0.947821	785	2	1.8136
TSEN15	4	0.95909	0.959	1	18541	0	1.4122	0.012713	0.039344	0.947821	786	3	1.4122
SSR4	4	0.34682	0.48858	1	9248	1	0.52743	0.012725	0.039372	0.947821	787	3	0.52743
CHAMP1	4	0.98912	0.98914	1	19179	0	1.7161	0.012753	0.039435	0.947821	788	3	1.7161
SSU72	4	0.51989	0.61283	1	11696	1	1.7268	0.012758	0.03945	0.947821	789	3	1.7268
CD226	4	0.96405	0.96401	1	18658	0	1.0952	0.012762	0.039458	0.947821	790	3	1.0952
ENSCSAG00000008219	4	0.94387	0.94378	1	18243	0	1.8192	0.01277	0.039479	0.947821	791	3	1.8192
SPRY3	4	0.58724	0.64797	1	12419	1	0.28186	0.012778	0.039495	0.947821	792	2	0.28186
ENSCSAG00000012407	3	0.91011	0.91019	1	17572	0	0.86446	0.014205	0.037332	0.947821	849	2	0.86446
ENSCSAG00000000127	2	0.98117	0.98112	1	19021	0	1.0295	0.018825	0.034986	0.947821	1035	2	1.0295
multiKO_SNU13_ENSCSAG00000015062	2	0.97976	0.97966	1	18996	0	2.2556	0.020236	0.037561	0.947821	1097	2	2.2556
ENSCSAG00000006491	1	0.96384	0.96409	1	18655	0	3.1239	0.036157	0.036064	0.947821	1728	1	3.1239
multiKO_ENSCSAG00000018666_DKKL1	1	0.96244	0.96269	1	18621	0	3.1404	0.037557	0.037464	0.947821	1780	1	3.1404
multiKO_ENSCSAG00000001921_ENSCSAG00000019743	1	0.96189	0.96215	1	18612	0	3.102	0.038109	0.038018	0.947821	1803	1	3.102
CAB39L	4	0.13243	0.26235	0.995785	4992	2	0.087202	0.012831	0.039621	0.948209	793	2	0.087202
SLK	4	0.81954	0.81911	1	15841	0	1.8509	0.012843	0.039654	0.948209	794	3	1.8509
GJC3	4	0.98021	0.98026	1	19006	0	1.0582	0.012845	0.039657	0.948209	795	3	1.0582
NFKB1	4	0.028571	0.07678	0.979201	1477	1	0.77621	0.012885	0.039739	0.948984	797	2	0.77621
RUNX1	4	0.074882	0.16823	0.990989	3197	3	-0.58967	0.012938	0.039866	0.948984	798	1	-0.58967
RHPN1	4	0.18124	0.31421	1	5968	1	1.6809	0.012942	0.039874	0.948984	799	3	1.6809
MCM6	4	0.1176	0.24587	0.991326	4691	1	1.684	0.012948	0.039885	0.948984	800	3	1.684
COX7A1	4	0.63832	0.67773	1	13040	1	0.572	0.012991	0.039991	0.949182	801	2	0.572
multiKO_TNFRSF10A_TNFRSF10B	1	0.95991	0.96018	1	18557	0	2.5061	0.040087	0.039958	0.949182	1871	1	2.5061
RPLP2	4	0.98232	0.98232	1	19044	0	0.97852	0.013069	0.040161	0.949651	802	3	0.97852
LNPK	4	0.37096	0.51409	1	9725	1	1.7718	0.013089	0.040203	0.949651	803	3	1.7718
NUDT15	4	0.85834	0.85785	1	16571	0	-0.12098	0.013098	0.040225	0.949651	804	1	-0.12098
EXOC8	4	0.9501	0.95005	1	18370	0	1.8874	0.013111	0.040262	0.949651	805	3	1.8874
IL12B	4	0.81964	0.8192	1	15844	0	0.053029	0.013151	0.040332	0.949651	806	1	0.053029
SMG1	4	0.9214	0.92119	1	17791	0	1.1815	0.013183	0.040403	0.949651	807	3	1.1815
ANO5	4	0.77713	0.77891	1	15070	1	1.5052	0.013203	0.04045	0.949651	808	2	1.5052
PGC	4	0.75569	0.76074	1	14713	1	0.34195	0.013204	0.040451	0.949651	809	2	0.34195
multiKO_ENSCSAG00000004258_ENSCSAG00000013550	2	0.69203	0.69173	1	13764	0	1.6485	0.021751	0.040282	0.949651	1157	1	1.6485
multiKO_ENSCSAG00000000439_ENSCSAG00000000440	3	0.40668	0.47807	1	10447	1	2.3451	0.015486	0.040513	0.949963	898	2	2.3451
RNF32	4	0.96483	0.96479	1	18673	0	0.38516	0.013258	0.040578	0.950334	810	2	0.38516
TBC1D21	4	0.97344	0.97337	1	18857	0	1.4213	0.013311	0.040705	0.951295	811	2	1.4213
PRR22	4	0.032043	0.08397	0.979201	1602	2	-0.071418	0.013364	0.040826	0.951295	812	2	-0.071418
LARP4	4	0.73064	0.74077	1	14315	1	1.0532	0.013391	0.04089	0.951295	813	3	1.0532
HELLS	4	0.42491	0.5693	1	10781	1	1.5216	0.013401	0.040913	0.951295	814	3	1.5216
EML1	4	0.76451	0.76809	1	14854	1	0.77372	0.013418	0.040951	0.951295	815	3	0.77372
GUCA1C	4	0.94181	0.94173	1	18203	0	1.2551	0.013421	0.040958	0.951295	816	3	1.2551
ZNF462	4	0.38413	0.52808	1	9985	1	1.0728	0.013471	0.041058	0.951295	817	3	1.0728
C1orf21	4	0.92815	0.92792	1	17941	0	1.1327	0.013514	0.04116	0.951295	818	3	1.1327
GLOD5	4	0.92211	0.92191	1	17812	0	1.7345	0.013552	0.041243	0.951295	820	2	1.7345
OR2AP1	4	0.10778	0.22859	0.991326	4369	1	2.0042	0.013574	0.041291	0.951295	821	3	2.0042
PILRA	4	0.083751	0.18488	0.990989	3501	3	-0.80032	0.013578	0.041301	0.951295	822	1	-0.80032
PCDHB3	4	0.6719	0.69903	1	13469	1	1.8588	0.013609	0.041369	0.951295	823	3	1.8588
ENSCSAG00000013023	4	0.97169	0.97165	1	18827	0	0.49817	0.013631	0.041431	0.951295	824	2	0.49817
TFAP4	4	0.95145	0.95136	1	18400	0	1.6501	0.013634	0.04144	0.951295	825	3	1.6501
S100G	4	0.67778	0.70287	1	13542	1	1.7055	0.013674	0.041521	0.951295	826	2	1.7055
INTS11	4	0.78976	0.79027	1	15303	1	0.94351	0.013674	0.041522	0.951295	827	3	0.94351
TPMT	4	0.93294	0.93273	1	18034	0	0.97284	0.013681	0.041541	0.951295	828	3	0.97284
BRICD5	4	0.7358	0.74474	1	14394	1	-0.15044	0.013684	0.04155	0.951295	829	1	-0.15044
ENSCSAG00000016323	2	0.9778	0.9777	1	18950	0	1.598	0.0222	0.041125	0.951295	1170	2	1.598
MSRB3	4	0.92602	0.92583	1	17897	0	1.0737	0.013782	0.04176	0.953101	830	3	1.0737
SLC6A4	4	0.30173	0.44101	1	8374	1	-0.067931	0.013791	0.041781	0.953101	831	1	-0.067931
FBXO10	4	0.6759	0.70163	1	13517	1	1.041	0.013796	0.041795	0.953101	832	3	1.041
KCNJ13	4	0.2461	0.38257	1	7284	2	1.2703	0.013826	0.041875	0.953101	833	2	1.2703
ZIC1	3	0.98398	0.98413	1	19084	0	0.52362	0.016023	0.041836	0.953101	925	3	0.52362
SH3BGRL2	4	0.62513	0.66994	1	12883	1	1.5413	0.013857	0.041958	0.953118	834	3	1.5413
TFAP2A	4	0.51902	0.6124	1	11686	1	0.96367	0.013867	0.041974	0.953118	835	3	0.96367
GPR35	4	0.96052	0.96045	1	18573	0	1.0636	0.013921	0.042108	0.953993	836	3	1.0636
MARCHF5	4	0.61904	0.66629	1	12793	1	1.0107	0.01395	0.042168	0.953993	837	3	1.0107
ADAMTS19	4	0.80791	0.80756	1	15608	1	1.2902	0.013989	0.042261	0.953993	838	3	1.2902
CGGBP1	4	0.24593	0.38239	1	7280	1	0.98221	0.014027	0.042336	0.953993	839	3	0.98221
TNFSF11	4	0.68387	0.70702	1	13632	1	1.1374	0.014054	0.042392	0.953993	840	3	1.1374
YIPF6	4	0.5345	0.62007	1	11847	1	0.013462	0.014057	0.042401	0.953993	841	1	0.013462
HDAC2	4	0.96775	0.96772	1	18740	0	1.7179	0.014095	0.042499	0.953993	842	3	1.7179
ETFB	4	0.84827	0.84764	1	16385	0	0.91278	0.01411	0.042533	0.953993	843	3	0.91278
ENSCSAG00000000663	4	0.98007	0.98013	1	19002	0	0.98799	0.014136	0.042592	0.953993	844	3	0.98799
SLC6A17	4	0.1731	0.30555	1	5798	1	1.828	0.014154	0.042628	0.953993	845	2	1.828
FASTK	4	0.056137	0.13226	0.990989	2522	3	-0.77339	0.014164	0.042651	0.953993	846	1	-0.77339
GLRX5	4	0.76757	0.77068	1	14915	1	0.95725	0.014177	0.042686	0.953993	847	3	0.95725
C5orf30	4	0.21173	0.34655	1	6553	1	1.8126	0.014197	0.042728	0.953993	848	3	1.8126
GBF1	4	0.90783	0.90756	1	17531	0	1.0817	0.014239	0.04283	0.953993	850	3	1.0817
HSPB6	4	0.96443	0.9644	1	18665	0	1.5022	0.014267	0.042892	0.953993	851	3	1.5022
TGFBR2	4	0.011549	0.038431	0.961011	755	2	-0.77401	0.01427	0.0429	0.953993	852	1	-0.77401
CLDN1	4	0.96142	0.96133	1	18602	0	1.0247	0.01427	0.0429	0.953993	853	3	1.0247
POLR2H	4	0.75241	0.7581	1	14650	1	1.0955	0.014296	0.042966	0.953993	854	3	1.0955
PSTPIP1	4	0.75198	0.75773	1	14643	1	0.057124	0.014323	0.043027	0.953993	855	2	0.057124
ENSCSAG00000000602	3	0.98358	0.98372	1	19077	0	0.60065	0.016424	0.042862	0.953993	937	3	0.60065
ENSCSAG00000018909	2	0.57321	0.57329	1	12267	0	2.0375	0.023294	0.043044	0.953993	1221	1	2.0375
LEMD1	4	0.93365	0.93346	1	18052	0	1.6183	0.014374	0.043149	0.955242	856	2	1.6183
NAT16	4	0.40156	0.54659	1	10330	1	0.85638	0.01443	0.043285	0.957143	857	3	0.85638
MTMR12	4	0.48083	0.59427	1	11308	1	1.0703	0.014471	0.043387	0.958307	858	3	1.0703
CHMP4B	4	0.084629	0.18649	0.990989	3535	1	1.7526	0.014544	0.043562	0.960533	859	3	1.7526
PTGIR	4	0.98756	0.98758	1	19151	0	0.82945	0.014558	0.043593	0.960533	860	3	0.82945
KATNAL2	4	0.70018	0.71818	1	13871	1	0.00095932	0.01459	0.043656	0.960533	861	2	0.00095932
AP4E1	4	0.75744	0.76215	1	14742	1	1.3851	0.014611	0.043696	0.960533	862	2	1.3851
SMCO3	4	0.34787	0.4897	1	9271	1	0.91581	0.014633	0.043754	0.960533	863	2	0.91581
PFN4	4	0.19129	0.3249	1	6160	2	0.92654	0.01467	0.043835	0.960533	864	2	0.92654
POLM	4	0.86625	0.86579	1	16740	0	1.5294	0.014678	0.04385	0.960533	865	2	1.5294
SHARPIN	4	0.88899	0.88863	1	17172	0	0.40473	0.014696	0.04389	0.960533	866	3	0.40473
SERBP1	4	0.77935	0.78086	1	15117	1	1.0048	0.014727	0.043963	0.960533	867	3	1.0048
AP1S3	4	0.51149	0.60868	1	11603	1	1.6088	0.014782	0.044082	0.960533	868	2	1.6088
LRRN4CL	4	0.71327	0.72759	1	14060	1	0.78395	0.014856	0.044256	0.960533	869	2	0.78395
ENSCSAG00000009400	4	0.98743	0.98745	1	19148	0	0.99314	0.014857	0.044261	0.960533	870	3	0.99314
JMJD8	4	0.11664	0.24423	0.991326	4659	1	1.0151	0.014886	0.044333	0.960533	871	3	1.0151
ZNF768	4	0.5152	0.61051	1	11645	1	1.1691	0.014893	0.044355	0.960533	872	3	1.1691
BORCS5	4	0.9599	0.95982	1	18555	0	1.735	0.014909	0.04439	0.960533	873	3	1.735
PAFAH1B1	4	0.28701	0.42555	1	8085	1	1.5906	0.014918	0.044408	0.960533	874	3	1.5906
RASSF4	4	0.52981	0.61776	1	11792	1	1.9176	0.014932	0.044439	0.960533	875	3	1.9176
RXRG	4	0.62353	0.66899	1	12857	1	1.6824	0.01496	0.044503	0.960533	876	3	1.6824
TGM6	4	0.12646	0.25591	0.994431	4874	2	-0.29409	0.014962	0.044507	0.960533	877	1	-0.29409
CLU	4	0.15191	0.28307	0.999409	5374	2	1.5411	0.014977	0.044542	0.960533	878	2	1.5411
GUCY2C	4	0.91625	0.916	1	17693	0	1.6012	0.014984	0.044557	0.960533	879	2	1.6012
NPPC	4	0.92647	0.92626	1	17906	0	1.7211	0.01501	0.044613	0.960533	880	3	1.7211
PARK7	4	0.95745	0.95742	1	18504	0	1.7039	0.015014	0.044625	0.960533	881	3	1.7039
PBX1	4	0.25833	0.39545	1	7531	2	1.1861	0.015052	0.044712	0.96107	882	2	1.1861
C19orf81	4	0.35708	0.4994	1	9458	2	-0.29038	0.015069	0.044749	0.96107	883	1	-0.29038
CTSL	4	0.72776	0.73855	1	14276	1	1.1171	0.015096	0.044808	0.961266	884	3	1.1171
NTRK3	4	0.89787	0.89759	1	17349	0	0.78232	0.015122	0.044867	0.961472	885	3	0.78232
IKZF5	4	0.4129	0.55846	1	10591	2	1.3259	0.015158	0.04494	0.961503	886	2	1.3259
ZC3HAV1L	4	0.76044	0.76464	1	14782	1	0.33304	0.015175	0.044968	0.961503	887	1	0.33304
ZNF585B	4	0.96932	0.96926	1	18772	0	0.67382	0.015228	0.045077	0.961559	888	2	0.67382
ARFRP1	4	0.41266	0.5582	1	10586	1	1.3627	0.015282	0.045193	0.961559	889	2	1.3627
DDHD1	4	0.9353	0.93516	1	18084	0	1.5962	0.015286	0.045206	0.961559	890	2	1.5962
PTGDR2	4	0.7248	0.7363	1	14233	1	-0.072945	0.015335	0.045313	0.961559	891	1	-0.072945
PRSS12	4	0.18971	0.3232	1	6128	2	0.86183	0.01534	0.045325	0.961559	892	2	0.86183
FAR1	4	0.97714	0.97718	1	18936	0	0.94579	0.015344	0.045334	0.961559	893	3	0.94579
ENSCSAG00000003852	4	0.77072	0.77338	1	14969	1	1.165	0.015376	0.045398	0.961559	894	3	1.165
TMED10	4	0.090482	0.19732	0.990989	3750	2	-0.30666	0.015441	0.045541	0.961559	896	1	-0.30666
RBM10	4	0.35642	0.49868	1	9443	1	0.8015	0.015478	0.045633	0.961559	897	3	0.8015
RAP1GDS1	4	0.8539	0.85334	1	16492	0	0.55229	0.015494	0.045672	0.961559	899	3	0.55229
RBM46	4	0.11875	0.24772	0.991326	4730	2	1.2574	0.015499	0.045682	0.961559	900	2	1.2574
TOR1B	4	0.93747	0.93742	1	18126	0	0.67447	0.015521	0.045725	0.961559	901	3	0.67447
TMEM123	4	0.21261	0.34751	1	6572	1	0.36355	0.015548	0.045789	0.961559	902	2	0.36355
ENSCSAG00000005053	4	0.48738	0.59738	1	11370	1	1.1185	0.015598	0.045907	0.961559	903	3	1.1185
TMEM127	4	0.10466	0.223	0.991326	4247	2	0.0076553	0.015601	0.045913	0.961559	904	2	0.0076553
AVPR1A	4	0.86841	0.86797	1	16778	0	0.68823	0.015654	0.046023	0.961559	905	3	0.68823
FBXO5	4	0.017727	0.053824	0.979201	1033	1	1.0944	0.015671	0.046062	0.961559	906	3	1.0944
ACSM1	4	0.49263	0.59979	1	11415	1	0.80668	0.015708	0.04615	0.961559	907	3	0.80668
BLID	4	0.55743	0.6319	1	12084	1	1.3212	0.015729	0.04619	0.961559	908	2	1.3212
FAM71F1	4	0.79872	0.79873	1	15450	1	1.5969	0.015737	0.046204	0.961559	909	3	1.5969
TRAF3IP1	4	0.95435	0.95424	1	18449	0	0.7409	0.015748	0.04623	0.961559	910	3	0.7409
KLHL3	4	0.9269	0.92668	1	17918	0	0.85964	0.015755	0.046246	0.961559	911	3	0.85964
SOBP	4	0.68528	0.70797	1	13652	1	0.021096	0.01576	0.046254	0.961559	912	1	0.021096
FNBP4	4	0.95556	0.95546	1	18473	0	1.8388	0.015777	0.046288	0.961559	913	3	1.8388
TCP11	4	0.61857	0.66601	1	12787	1	1.0615	0.015781	0.046297	0.961559	914	3	1.0615
EPOR	4	0.56443	0.63566	1	12170	1	0.39914	0.015814	0.046366	0.961559	915	2	0.39914
LMBR1	4	0.21603	0.35109	1	6651	2	1.0333	0.015814	0.046366	0.961559	916	2	1.0333
SFRP1	4	0.96852	0.96847	1	18753	0	0.74778	0.015844	0.046432	0.961559	917	3	0.74778
EYA3	4	0.066489	0.15228	0.990989	2899	2	-0.23438	0.015867	0.04649	0.961559	918	2	-0.23438
SLC4A1	4	0.96893	0.96886	1	18761	0	0.92342	0.01589	0.046542	0.961559	919	3	0.92342
CD55	4	0.92227	0.92209	1	17815	0	1.3999	0.015899	0.046561	0.961559	920	2	1.3999
ATXN7L1	4	0.12495	0.25433	0.994431	4841	1	0.73452	0.01592	0.046605	0.961559	921	2	0.73452
ZNF808	2	0.97541	0.97533	1	18903	0	1.2702	0.024587	0.045361	0.961559	1279	2	1.2702
SLC7A5	4	0.41475	0.5604	1	10631	1	0.072682	0.015973	0.046744	0.962793	922	1	0.072682
TTC14	4	0.92589	0.92568	1	17891	0	0.86634	0.015995	0.046792	0.962793	923	3	0.86634
KCNK4	4	0.93832	0.93827	1	18140	0	1.763	0.016007	0.046813	0.962793	924	3	1.763
ENOPH1	4	0.21358	0.34854	1	6597	1	1.6969	0.016046	0.04691	0.963454	926	2	1.6969
ENSCSAG00000003865	4	0.97595	0.97593	1	18914	0	1.4574	0.016077	0.046986	0.963454	927	3	1.4574
SNX3	4	0.91753	0.91732	1	17717	0	0.086117	0.01608	0.046994	0.963454	928	1	0.086117
MAP1LC3C	4	0.54222	0.62398	1	11926	1	1.625	0.016139	0.047113	0.96357	929	2	1.625
EFCAB9	4	0.70277	0.72002	1	13912	1	1.6734	0.016155	0.047148	0.96357	930	3	1.6734
PKIA	3	0.93704	0.9372	1	18115	0	2.4254	0.018173	0.047149	0.96357	1002	2	2.4254
IL21R	4	0.20606	0.34047	1	6445	2	0.046345	0.016186	0.047219	0.963993	931	2	0.046345
KIFC3	4	0.97134	0.97131	1	18819	0	0.87922	0.016215	0.047292	0.964276	932	3	0.87922
RASL10A	4	0.077859	0.17388	0.990989	3310	2	1.2519	0.016233	0.047332	0.964276	933	2	1.2519
ENSCSAG00000001306	1	0.9526	0.95287	1	18417	0	3.2934	0.047395	0.047383	0.964304	2158	1	3.2934
ENSCSAG00000016915	4	0.46439	0.58672	1	11147	1	1.375	0.016292	0.047478	0.965212	934	3	1.375
DUSP9	4	0.38044	0.52421	1	9913	2	0.11273	0.016345	0.047596	0.966615	935	2	0.11273
OR2B11	4	0.25093	0.38763	1	7384	1	0.76258	0.016399	0.047706	0.967819	936	3	0.76258
CACNA1H	4	0.85488	0.85433	1	16510	0	0.96306	0.016505	0.047941	0.971466	938	3	0.96306
CLNS1A	4	0.98328	0.98329	1	19071	0	1.156	0.01658	0.048106	0.971466	939	3	1.156
PLEK	4	0.78588	0.78674	1	15239	1	1.3539	0.016593	0.048134	0.971466	940	2	1.3539
COX15	4	0.81313	0.81276	1	15713	0	1.0361	0.016664	0.048291	0.971466	941	3	1.0361
RAB43	4	0.97582	0.97579	1	18910	0	0.72192	0.016664	0.048294	0.971466	942	3	0.72192
LHFPL1	4	0.97053	0.97048	1	18794	0	1.8547	0.016711	0.048394	0.971466	944	3	1.8547
SYCE1	4	0.91565	0.91541	1	17683	0	0.4672	0.016718	0.048402	0.971466	945	3	0.4672
CDYL2	4	0.74064	0.74852	1	14478	1	1.7059	0.016727	0.048423	0.971466	946	3	1.7059
LRSAM1	4	0.7835	0.78463	1	15196	1	0.9504	0.016744	0.048462	0.971466	947	3	0.9504
LGALSL	4	0.11368	0.23908	0.991326	4558	2	-0.458	0.016771	0.048531	0.971466	948	1	-0.458
ILKAP	4	0.7851	0.78605	1	15225	1	1.053	0.016782	0.048549	0.971466	949	3	1.053
GAS2L3	4	0.30062	0.43985	1	8352	1	0.32568	0.016824	0.048637	0.971466	950	2	0.32568
ARMC9	4	0.60078	0.65569	1	12559	1	0.96642	0.016832	0.048655	0.971466	951	3	0.96642
RNF19B	4	0.9778	0.97785	1	18951	0	0.77114	0.016874	0.048751	0.971466	952	3	0.77114
SLC1A1	4	0.90514	0.90479	1	17479	0	1.7531	0.016877	0.048756	0.971466	953	3	1.7531
RAB2A	4	0.13769	0.26803	0.996542	5088	2	0.93978	0.016878	0.048758	0.971466	954	2	0.93978
KRT23	4	0.9531	0.95299	1	18426	0	1.7014	0.016925	0.048872	0.971466	955	2	1.7014
ERMARD	4	0.66308	0.69322	1	13338	1	-0.078984	0.01693	0.048885	0.971466	956	1	-0.078984
TMEM239	4	0.77542	0.77743	1	15045	1	1.6983	0.01702	0.049097	0.971466	957	3	1.6983
ITGA2B	4	0.90487	0.90451	1	17473	0	0.43794	0.017037	0.04914	0.971466	958	2	0.43794
SPTBN2	4	0.2311	0.36693	1	6978	1	1.2468	0.017163	0.049427	0.971466	959	3	1.2468
WAS	4	0.91218	0.91196	1	17618	0	0.73167	0.017196	0.049496	0.971466	960	3	0.73167
MC4R	4	0.96483	0.96479	1	18674	0	1.4568	0.017225	0.049561	0.971466	961	3	1.4568
CRISPLD2	4	0.55884	0.63263	1	12102	1	0.29452	0.017249	0.049616	0.971466	962	2	0.29452
ATRX	4	0.73857	0.7469	1	14437	1	1.3321	0.017293	0.049712	0.971466	963	2	1.3321
GALNT5	4	0.79283	0.79311	1	15357	1	1.0344	0.017299	0.049722	0.971466	964	3	1.0344
RXRB	4	0.76489	0.76841	1	14867	1	0.56853	0.017302	0.049735	0.971466	965	3	0.56853
NYNRIN	4	0.39448	0.53901	1	10199	1	0.95781	0.017358	0.049861	0.971466	966	3	0.95781
FAM234B	4	0.98845	0.98848	1	19166	0	1.1039	0.017362	0.049867	0.971466	967	3	1.1039
NOB1	4	0.62146	0.66775	1	12831	1	0.88655	0.017373	0.049888	0.971466	968	3	0.88655
ENSCSAG00000003926	4	0.95381	0.9537	1	18440	0	1.5238	0.017405	0.049957	0.971466	969	3	1.5238
OGG1	4	0.36443	0.50718	1	9611	1	1.8577	0.017408	0.049964	0.971466	970	3	1.8577
RSPH9	4	0.37963	0.52335	1	9897	2	-0.31676	0.017409	0.049964	0.971466	971	1	-0.31676
C1orf210	4	0.76549	0.7689	1	14876	1	1.5838	0.017438	0.050025	0.971466	972	2	1.5838
TRIM52	4	0.47863	0.59326	1	11287	1	1.2304	0.01744	0.050029	0.971466	973	3	1.2304
ARRDC3	4	0.98801	0.98803	1	19157	0	1.0742	0.017462	0.050073	0.971466	974	3	1.0742
JAM2	4	0.32963	0.47045	1	8918	2	1.2125	0.017478	0.050107	0.971466	975	2	1.2125
DOCK5	4	0.9673	0.96725	1	18734	0	0.82982	0.017515	0.050189	0.971466	976	2	0.82982
GFRA4	4	0.69449	0.71429	1	13795	1	0.70262	0.017526	0.050216	0.971466	977	3	0.70262
CDK18	4	0.86202	0.86158	1	16647	0	1.2078	0.017546	0.050255	0.971466	978	3	1.2078
GPM6B	4	0.45856	0.58412	1	11096	1	1.3842	0.01755	0.050264	0.971466	979	3	1.3842
PLCB1	4	0.53824	0.62197	1	11878	1	1.736	0.017567	0.05031	0.971466	980	2	1.736
CALML4	4	0.40644	0.55164	1	10438	2	-0.021764	0.017568	0.050312	0.971466	981	2	-0.021764
RORA	4	0.73903	0.74725	1	14448	1	0.90822	0.01762	0.050419	0.971466	982	3	0.90822
KNSTRN	4	0.60898	0.66031	1	12658	1	0.53508	0.017621	0.05042	0.971466	983	2	0.53508
TNIP3	4	0.8191	0.81864	1	15834	0	0.85246	0.01768	0.050527	0.971466	984	3	0.85246
HPRT1	4	0.87791	0.87746	1	16962	0	1.3197	0.01778	0.050768	0.971466	985	2	1.3197
NCLN	4	0.96851	0.96846	1	18751	0	1.9643	0.017827	0.05088	0.971466	986	3	1.9643
GNRH1	4	0.12134	0.25054	0.992396	4780	2	-0.32484	0.017833	0.050899	0.971466	987	1	-0.32484
ENSCSAG00000007678	4	0.88049	0.88002	1	17015	0	1.53	0.017862	0.050954	0.971466	988	3	1.53
ODR4	4	0.95547	0.95538	1	18470	0	1.664	0.017875	0.050981	0.971466	989	2	1.664
SIM1	4	0.58392	0.64612	1	12376	1	1.6886	0.017882	0.050994	0.971466	990	3	1.6886
SLC13A4	4	0.97066	0.97062	1	18800	0	0.29247	0.017887	0.051009	0.971466	991	2	0.29247
TRIM15	4	0.95789	0.95786	1	18513	0	0.91134	0.017898	0.051037	0.971466	992	3	0.91134
GSKIP	4	0.76235	0.7663	1	14817	1	1.8139	0.0179	0.051044	0.971466	993	3	1.8139
SMYD5	4	0.070387	0.15977	0.990989	3036	3	-0.63186	0.01794	0.051133	0.971466	994	1	-0.63186
FSD1L	4	0.71765	0.73089	1	14119	1	0.43628	0.017993	0.051243	0.971466	995	2	0.43628
IRF5	4	0.34458	0.48626	1	9206	2	-0.28846	0.018046	0.051355	0.971466	996	1	-0.28846
SELENBP1	4	0.96976	0.96971	1	18784	0	1.1031	0.018061	0.051396	0.971466	997	3	1.1031
MID1	4	0.89385	0.89354	1	17264	0	1.5678	0.018089	0.051456	0.971466	998	3	1.5678
DSC3	4	0.97408	0.974	1	18866	0	0.53322	0.018099	0.051479	0.971466	999	2	0.53322
ANAPC7	4	0.56894	0.63803	1	12223	1	1.2508	0.018137	0.051567	0.971466	1000	2	1.2508
GNG4	4	0.9481	0.94807	1	18331	0	1.1146	0.018152	0.051599	0.971466	1001	2	1.1146
TMEM80	4	0.58737	0.64805	1	12421	1	-0.32346	0.018205	0.051718	0.971466	1003	1	-0.32346
BEND6	4	0.7015	0.71912	1	13891	1	1.4307	0.018219	0.051747	0.971466	1004	2	1.4307
LIPI	4	0.27148	0.40919	1	7780	1	1.5367	0.018226	0.051764	0.971466	1005	3	1.5367
TTC21A	4	0.66893	0.69709	1	13423	1	0.16095	0.018258	0.051837	0.971466	1006	2	0.16095
CDK3	4	0.15898	0.29053	1	5499	1	1.1	0.018266	0.051863	0.971466	1007	3	1.1
CDC42SE2	4	0.69166	0.71232	1	13760	1	1.6614	0.018285	0.051907	0.971466	1008	3	1.6614
ATP6V0E1	4	0.87935	0.87889	1	16993	0	1.3906	0.018302	0.051937	0.971466	1010	2	1.3906
ENSCSAG00000018294	4	0.7646	0.76817	1	14858	1	-0.223	0.018311	0.051965	0.971466	1011	1	-0.223
MICU2	4	0.96665	0.9666	1	18718	0	0.96446	0.018331	0.052004	0.971466	1012	3	0.96446
KYNU	4	0.19118	0.32478	1	6157	1	0.92945	0.018375	0.052102	0.971466	1013	3	0.92945
GAREM1	4	0.38124	0.52506	1	9929	1	-0.055546	0.018418	0.0522	0.971466	1014	1	-0.055546
NT5C3B	4	0.93092	0.93068	1	17993	0	1.2502	0.018436	0.052241	0.971466	1015	3	1.2502
HOXA1	4	0.90228	0.90191	1	17431	0	0.76859	0.01846	0.052295	0.971466	1016	3	0.76859
HS3ST3A1	4	0.74166	0.74935	1	14495	1	0.18538	0.018471	0.05232	0.971466	1017	1	0.18538
BMP15	4	0.7042	0.72104	1	13930	1	1.2942	0.018491	0.052369	0.971466	1018	2	1.2942
FOXJ1	4	0.16276	0.2945	1	5574	1	1.082	0.018509	0.052414	0.971466	1019	3	1.082
WDR81	4	0.74634	0.75309	1	14559	1	1.0129	0.018524	0.052439	0.971466	1020	3	1.0129
multiKO_ENSCSAG00000003958_ENSCSAG00000003961	3	0.93147	0.93154	1	18006	0	2.3241	0.018531	0.048016	0.971466	1021	2	2.3241
RPRML	4	0.90211	0.90174	1	17426	0	1.63	0.018558	0.052511	0.971466	1022	2	1.63
THNSL1	4	0.20209	0.33627	1	6379	1	-0.11113	0.018577	0.052558	0.971466	1023	1	-0.11113
RPS6KA4	4	0.15926	0.29084	1	5504	1	1.1001	0.018599	0.052602	0.971466	1024	3	1.1001
NIM1K	4	0.52206	0.61391	1	11716	1	1.2137	0.018623	0.052659	0.971466	1025	3	1.2137
UBE2G1	4	0.45485	0.58243	1	11055	1	1.6192	0.018627	0.052668	0.971466	1026	3	1.6192
GRK3	4	0.8707	0.87026	1	16818	0	0.49957	0.01863	0.052674	0.971466	1027	2	0.49957
DPY19L4	4	0.95342	0.95331	1	18434	0	0.7661	0.01868	0.052778	0.971466	1028	3	0.7661
KCNB1	4	0.52369	0.61474	1	11730	1	0.56294	0.018683	0.05278	0.971466	1029	3	0.56294
UPF2	4	0.98954	0.98954	1	19191	0	1.8344	0.018691	0.052801	0.971466	1030	3	1.8344
PGAP3	4	0.73886	0.74712	1	14444	1	1.5536	0.018707	0.052835	0.971466	1031	3	1.5536
EHD3	4	0.045682	0.11163	0.981489	2145	1	1.7068	0.018733	0.052889	0.971466	1032	3	1.7068
FLT4	4	0.80252	0.8023	1	15518	1	0.90831	0.01875	0.052928	0.971466	1033	3	0.90831
ENSCSAG00000019310	4	0.84959	0.84897	1	16407	0	0.085854	0.018842	0.053143	0.971466	1036	2	0.085854
C3orf84	4	0.18468	0.31789	1	6036	2	1.2498	0.018849	0.053157	0.971466	1037	2	1.2498
TUBGCP6	4	0.56565	0.6363	1	12188	1	0.88999	0.018873	0.053212	0.971466	1038	3	0.88999
WFDC8	4	0.62304	0.66871	1	12850	1	1.0225	0.018877	0.053217	0.971466	1039	3	1.0225
COQ9	4	0.93743	0.93738	1	18125	0	1.067	0.018885	0.053238	0.971466	1040	3	1.067
TGFA	4	0.82398	0.8235	1	15940	0	0.81267	0.0189	0.053269	0.971466	1041	3	0.81267
PLCD3	4	0.035139	0.090372	0.979201	1734	1	0.84801	0.018906	0.053285	0.971466	1042	3	0.84801
CLDN4	3	0.34502	0.44139	1	9214	1	0.25389	0.018917	0.048974	0.971466	1043	1	0.25389
CIAO1	4	0.91035	0.91008	1	17579	0	1.2013	0.018948	0.053381	0.971466	1044	2	1.2013
HENMT1	4	0.33766	0.47888	1	9079	2	1.3157	0.019	0.05349	0.971466	1045	2	1.3157
POLR3A	4	0.60849	0.66001	1	12650	1	1.0153	0.019001	0.053494	0.971466	1046	3	1.0153
SCML2	4	0.69245	0.71286	1	13771	1	0.23986	0.019001	0.053495	0.971466	1047	1	0.23986
KYAT3	4	0.98538	0.98537	1	19108	0	0.9515	0.019022	0.05354	0.971466	1048	3	0.9515
YPEL5	4	0.93877	0.93873	1	18149	0	1.1044	0.019104	0.053731	0.971466	1049	3	1.1044
IZUMO1R	4	0.37884	0.52251	1	9878	2	0.010401	0.019108	0.053738	0.971466	1050	2	0.010401
LMOD3	4	0.70513	0.72174	1	13943	1	1.2032	0.019109	0.05374	0.971466	1051	2	1.2032
TMCC3	4	0.36032	0.50288	1	9525	1	1.1874	0.019154	0.053834	0.971466	1052	3	1.1874
KCTD16	4	0.5481	0.62702	1	11986	1	1.0405	0.019161	0.053853	0.971466	1053	2	1.0405
OPRM1	4	0.971	0.97096	1	18812	0	1.0451	0.019162	0.053857	0.971466	1054	3	1.0451
DPY19L1	4	0.63734	0.67714	1	13023	1	1.1587	0.019184	0.053893	0.971466	1055	2	1.1587
FHDC1	4	0.81393	0.81355	1	15732	0	-0.12895	0.019214	0.053961	0.971466	1056	1	-0.12895
FAM110D	4	0.22396	0.35939	1	6814	1	1.5793	0.019227	0.053989	0.971466	1057	2	1.5793
ENSCSAG00000011379	4	0.95722	0.95718	1	18499	0	1.8881	0.019233	0.054011	0.971466	1058	3	1.8881
ADAL	4	0.85041	0.8498	1	16430	0	0.81411	0.019267	0.054086	0.971466	1059	2	0.81411
PDE7A	4	0.12037	0.24946	0.991651	4765	2	-0.41077	0.01932	0.05421	0.971466	1060	1	-0.41077
SLC35D1	4	0.16417	0.296	1	5605	2	-0.42432	0.019373	0.054333	0.971466	1061	1	-0.42432
SRSF11	4	0.49884	0.60271	1	11470	1	1.2279	0.019375	0.054339	0.971466	1062	3	1.2279
DCAF11	4	0.029361	0.078442	0.979201	1516	2	0.054129	0.019426	0.054451	0.971466	1063	2	0.054129
SPATA25	4	0.79572	0.79585	1	15406	1	1.3326	0.019429	0.054458	0.971466	1064	2	1.3326
PSMA8	4	0.61363	0.66308	1	12713	1	1.4812	0.019446	0.054493	0.971466	1065	2	1.4812
RNF181	4	0.45802	0.58389	1	11089	1	0.79034	0.01945	0.054506	0.971466	1066	3	0.79034
HCST	4	0.98855	0.98857	1	19169	0	1.1287	0.019467	0.054543	0.971466	1067	3	1.1287
UMPS	4	0.97357	0.9735	1	18858	0	0.93083	0.019476	0.054565	0.971466	1068	3	0.93083
FKTN	4	0.046618	0.11345	0.981608	2189	2	-0.66212	0.019479	0.054571	0.971466	1069	1	-0.66212
NSMCE4A	4	0.93012	0.9299	1	17977	0	0.85837	0.019484	0.054582	0.971466	1070	3	0.85837
MCRIP1	4	0.49123	0.59916	1	11401	1	1.5313	0.019489	0.054596	0.971466	1071	3	1.5313
SYN3	4	0.13687	0.26716	0.996542	5071	2	-0.18092	0.019532	0.054674	0.971466	1072	2	-0.18092
ENSCSAG00000007319	4	0.92657	0.92635	1	17909	0	1.9281	0.019606	0.054818	0.971466	1073	3	1.9281
RNF6	4	0.98026	0.9803	1	19010	0	1.0724	0.019631	0.05487	0.971466	1074	3	1.0724
TRABD	4	0.46246	0.58587	1	11128	1	0.0492	0.019638	0.05489	0.971466	1075	1	0.0492
ENSCSAG00000004449	3	0.98008	0.98018	1	19003	0	0.50464	0.019917	0.051357	0.971466	1085	3	0.50464
multiKO_ENSCSAG00000000319_ENSCSAG00000000324	3	0.037338	0.091978	0.979201	1829	1	2.3594	0.020158	0.051979	0.971466	1094	2	2.3594
VAX2	3	0.4666	0.51615	1	11171	1	0.11395	0.020272	0.052279	0.971466	1098	1	0.11395
MAFA	3	0.56946	0.5889	1	12227	1	2.3466	0.020818	0.053649	0.971466	1117	2	2.3466
FZD7	3	0.93905	0.93924	1	18153	0	2.4101	0.021257	0.05472	0.971466	1134	2	2.4101
ENSCSAG00000014399	1	0.94956	0.94987	1	18356	0	3.2923	0.050437	0.050455	0.971466	2282	1	3.2923
ENSCSAG00000003891	1	0.94504	0.94533	1	18263	0	2.9686	0.054959	0.054886	0.971466	2471	1	2.9686
FAM131C	4	0.91706	0.91683	1	17706	0	0.69905	0.019678	0.054966	0.971545	1076	3	0.69905
FBXO15	4	0.68539	0.70804	1	13655	1	0.19591	0.019691	0.054995	0.971545	1077	1	0.19591
PDZD2	4	0.76567	0.76905	1	14880	1	0.23643	0.019744	0.055108	0.971692	1078	2	0.23643
EPHA10	4	0.58695	0.6478	1	12415	1	1.6038	0.019769	0.055161	0.971692	1079	3	1.6038
ENSCSAG00000000561	4	0.34197	0.48351	1	9162	2	-0.098274	0.019797	0.055224	0.971692	1080	1	-0.098274
CDK5R1	4	0.67307	0.69979	1	13479	1	0.99451	0.019813	0.055259	0.971692	1081	3	0.99451
ENSCSAG00000016817	4	0.92593	0.92573	1	17893	0	1.1284	0.01983	0.055298	0.971692	1082	3	1.1284
MLN	4	0.95486	0.95474	1	18463	0	0.8093	0.019885	0.055435	0.971692	1083	3	0.8093
CCDC130	4	0.75809	0.76267	1	14755	1	-0.11158	0.019903	0.055473	0.971692	1084	1	-0.11158
PDCD5	4	0.70911	0.72459	1	13998	1	1.6662	0.019949	0.05557	0.971692	1086	3	1.6662
FBXO8	4	0.37483	0.51823	1	9807	2	-0.30109	0.019956	0.055585	0.971692	1087	1	-0.30109
SYAP1	4	0.95252	0.9524	1	18415	0	1.6893	0.019957	0.055588	0.971692	1088	3	1.6893
multiKO_ENSCSAG00000012048_ENSCSAG00000018519	3	0.63134	0.63845	1	12955	1	-0.33891	0.021585	0.0555	0.971692	1148	1	-0.33891
multiKO_ENSCSAG00000019029_ENSCSAG00000019030_ENSCSAG00000019031_ENSCSAG00000019032	3	0.48519	0.52864	1	11348	1	1.853	0.02163	0.055604	0.971692	1153	2	1.853
ADRA1A	4	0.47467	0.59143	1	11252	1	0.55087	0.020009	0.055685	0.972243	1089	2	0.55087
TOR1A	4	0.10288	0.21978	0.991326	4192	1	1.8483	0.02006	0.055801	0.972577	1090	3	1.8483
INHBA	4	0.81377	0.81341	1	15726	0	0.23976	0.020062	0.055805	0.972577	1091	2	0.23976
ENSCSAG00000019418	4	0.32526	0.46581	1	8832	2	1.1376	0.020086	0.05587	0.972841	1092	2	1.1376
DENND5B	4	0.020846	0.060559	0.979201	1160	3	-1.0149	0.020115	0.055944	0.973247	1093	1	-1.0149
ENSCSAG00000000170	2	0.96935	0.96931	1	18775	0	0.8008	0.030648	0.056027	0.97382	1504	2	0.8008
STK32A	4	0.39056	0.53483	1	10122	1	1.4205	0.020215	0.056152	0.974584	1095	2	1.4205
UBE2T	4	0.17848	0.31126	1	5905	2	-0.3535	0.020221	0.056171	0.974584	1096	1	-0.3535
multiKO_ENSCSAG00000017253_ENSCSAG00000017254_ENSCSAG00000017264	1	0.94361	0.9439	1	18241	0	2.7365	0.056386	0.056296	0.975888	2521	1	2.7365
SLITRK4	4	0.40199	0.54702	1	10335	1	1.4335	0.020336	0.056421	0.977173	1099	2	1.4335
ENSCSAG00000009293	4	0.68767	0.70959	1	13694	1	0.44049	0.020433	0.056644	0.977173	1100	3	0.44049
GON7	4	0.45775	0.58377	1	11085	1	1.2779	0.020504	0.056797	0.977173	1101	3	1.2779
BCL2L2	4	0.224	0.35942	1	6817	1	0.11594	0.020539	0.056871	0.977173	1102	1	0.11594
RAB39A	4	0.82348	0.82299	1	15929	0	1.2529	0.020544	0.05688	0.977173	1103	2	1.2529
ENSCSAG00000010428	4	0.95215	0.95204	1	18409	0	0.74105	0.020551	0.056898	0.977173	1104	3	0.74105
SCNM1	4	0.97758	0.97762	1	18944	0	1.5392	0.020573	0.05695	0.977173	1105	3	1.5392
ZNHIT2	4	0.72658	0.73766	1	14261	1	1.035	0.020586	0.05698	0.977173	1106	3	1.035
ENSCSAG00000019370	4	0.66409	0.69389	1	13354	1	1.3108	0.02059	0.056992	0.977173	1107	3	1.3108
TMEM41A	4	0.23083	0.36666	1	6971	1	0.68792	0.020592	0.056994	0.977173	1108	3	0.68792
TPBG	4	0.042861	0.10607	0.981489	2041	2	0.67168	0.020622	0.057055	0.977173	1109	2	0.67168
SLC2A1	4	0.96198	0.96189	1	18614	0	0.6465	0.020645	0.0571	0.977173	1110	2	0.6465
DCAF15	4	0.92654	0.92631	1	17907	0	1.5306	0.020649	0.057108	0.977173	1111	3	1.5306
IFI6	4	0.75617	0.76114	1	14722	1	0.056872	0.020698	0.057212	0.977173	1112	2	0.056872
TSSC4	4	0.53078	0.6182	1	11801	1	0.83026	0.020738	0.057285	0.977173	1113	3	0.83026
C11orf86	4	0.16854	0.30064	1	5698	1	0.596	0.020751	0.057306	0.977173	1114	2	0.596
CXorf21	4	0.94599	0.94592	1	18288	0	1.9179	0.020788	0.057383	0.977173	1115	3	1.9179
SLC43A2	4	0.54726	0.62656	1	11976	1	0.22924	0.020804	0.057415	0.977173	1116	2	0.22924
DMTF1	4	0.46344	0.58632	1	11137	1	0.7387	0.020839	0.057505	0.977173	1118	3	0.7387
KCNQ2	4	0.39159	0.53591	1	10143	2	0.27045	0.020857	0.057541	0.977173	1119	2	0.27045
GNAI2	4	0.98409	0.98407	1	19089	0	1.0687	0.020909	0.05764	0.977173	1120	3	1.0687
LGMN	4	0.094675	0.20497	0.991212	3900	2	0.37943	0.02091	0.057644	0.977173	1121	2	0.37943
TAGLN2	4	0.03828	0.096819	0.981489	1854	2	-0.5198	0.020963	0.057761	0.977173	1122	1	-0.5198
TBXA2R	4	0.68953	0.71084	1	13723	1	-0.22927	0.021016	0.057869	0.977173	1123	1	-0.22927
STX2	4	0.73221	0.74201	1	14338	1	1.0545	0.021033	0.057906	0.977173	1124	2	1.0545
SESN3	4	0.48935	0.59828	1	11385	1	1.0245	0.02105	0.057942	0.977173	1125	3	1.0245
ENSCSAG00000010592	4	0.82573	0.82518	1	15968	0	1.4266	0.021068	0.057986	0.977173	1126	3	1.4266
PIK3CB	4	0.073888	0.16638	0.990989	3160	2	-0.75695	0.021069	0.05799	0.977173	1127	1	-0.75695
ENSCSAG00000007850	4	0.84842	0.8478	1	16389	0	0.86977	0.021072	0.057998	0.977173	1128	3	0.86977
PKN3	4	0.63489	0.67566	1	13000	1	-0.16928	0.021122	0.058117	0.977173	1129	1	-0.16928
VSTM1	4	0.43298	0.57283	1	10851	1	1.2021	0.02113	0.058137	0.977173	1130	2	1.2021
PRR30	4	0.85099	0.85037	1	16442	0	1.8748	0.021139	0.058157	0.977173	1131	3	1.8748
COX4I2	4	0.011276	0.037591	0.961011	737	3	-1.1321	0.021175	0.058233	0.977173	1132	1	-1.1321
ENSCSAG00000012244	3	0.97761	0.97775	1	18945	0	0.70172	0.022392	0.057422	0.977173	1183	3	0.70172
ENSCSAG00000018860	3	0.97737	0.97752	1	18942	0	0.5101	0.022627	0.057982	0.977173	1195	3	0.5101
multiKO_ENSCSAG00000016057_ENSCSAG00000019592	1	0.94173	0.94204	1	18200	0	2.7868	0.05827	0.058204	0.977173	2596	1	2.7868
CLDN22	1	0.94172	0.94203	1	18198	0	2.8029	0.058283	0.058224	0.977173	2597	1	2.8029
RASSF3	4	0.72663	0.73769	1	14262	1	1.2144	0.02128	0.058465	0.978763	1135	2	1.2144
FRZB	4	0.33504	0.47612	1	9031	1	0.06639	0.021281	0.058468	0.978763	1136	1	0.06639
GPR173	4	0.18752	0.32088	1	6091	1	1.5708	0.021315	0.058529	0.978763	1137	3	1.5708
SOD3	4	0.032894	0.08574	0.979201	1640	2	-0.47489	0.021334	0.058574	0.978763	1138	1	-0.47489
KCNMB1	4	0.92317	0.92301	1	17833	0	1.329	0.021386	0.058675	0.978763	1140	2	1.329
ITGA2	4	0.62477	0.66973	1	12877	1	0.5332	0.021387	0.058677	0.978763	1141	2	0.5332
ENSCSAG00000017636	4	0.067072	0.15337	0.990989	2919	2	0.39974	0.021403	0.058707	0.978763	1142	2	0.39974
AMN	4	0.84563	0.84494	1	16336	0	-0.012451	0.02144	0.058791	0.978763	1143	1	-0.012451
GPR82	4	0.57274	0.64003	1	12258	1	1.4617	0.021448	0.058807	0.978763	1144	2	1.4617
COTL1	4	0.11227	0.23663	0.991326	4512	1	0.035507	0.021493	0.058914	0.978763	1145	1	0.035507
TRMT2A	4	0.41302	0.55859	1	10597	1	1.211	0.021498	0.058923	0.978763	1146	3	1.211
PLA1A	4	0.40659	0.55179	1	10443	1	1.0819	0.021546	0.05903	0.978763	1147	2	1.0819
GRB7	4	0.40601	0.55117	1	10428	2	-0.009237	0.021599	0.059156	0.978763	1149	2	-0.009237
HOXD12	4	0.36568	0.50851	1	9633	1	0.77565	0.021601	0.059157	0.978763	1150	3	0.77565
AVPI1	4	0.91272	0.91248	1	17627	0	1.0612	0.021614	0.059186	0.978763	1151	3	1.0612
B4GAT1	4	0.98388	0.98386	1	19082	0	0.94406	0.021618	0.059189	0.978763	1152	3	0.94406
CTSB	4	0.93289	0.93267	1	18032	0	0.44361	0.021652	0.059254	0.978763	1154	2	0.44361
MORC3	4	0.4527	0.58145	1	11034	1	1.3706	0.021679	0.05931	0.978763	1155	3	1.3706
PCBD1	4	0.6923	0.71275	1	13769	1	0.022081	0.021705	0.059372	0.978763	1156	2	0.022081
RORB	4	0.98888	0.98891	1	19176	0	0.86248	0.021864	0.059711	0.978763	1158	3	0.86248
IZUMO2	4	0.34411	0.48577	1	9199	1	1.2883	0.02191	0.059813	0.978763	1159	2	1.2883
ABHD17C	4	0.95053	0.95046	1	18379	0	0.89673	0.021917	0.059825	0.978763	1160	3	0.89673
ENY2	4	0.0050241	0.017582	0.961011	328	1	0.98509	0.021942	0.059875	0.978763	1161	3	0.98509
YTHDC2	4	0.076034	0.17046	0.990989	3242	1	1.494	0.021946	0.059884	0.978763	1162	2	1.494
ENSCSAG00000008377	4	0.97158	0.97155	1	18825	0	0.42206	0.02197	0.059929	0.978763	1163	3	0.42206
SVIP	4	0.96579	0.96575	1	18699	0	0.59651	0.022023	0.060057	0.978763	1164	3	0.59651
ADPRH	4	0.37001	0.51309	1	9705	1	0.64421	0.022047	0.060105	0.978763	1165	3	0.64421
ERVFRD-1	4	0.78707	0.78784	1	15254	1	1.1768	0.022074	0.060163	0.978763	1166	3	1.1768
FGF7	4	0.11024	0.23298	0.991326	4445	2	-0.70754	0.022076	0.060165	0.978763	1167	1	-0.70754
KCNMB2	4	0.61752	0.6654	1	12769	1	0.40259	0.022129	0.060285	0.978763	1168	3	0.40259
TSPAN1	4	0.90987	0.9096	1	17564	0	0.67399	0.022182	0.060416	0.978763	1169	2	0.67399
USF1	4	0.85604	0.8555	1	16536	0	1.4182	0.022206	0.060481	0.978763	1171	2	1.4182
BCS1L	4	0.80181	0.80161	1	15512	1	0.99488	0.022233	0.060534	0.978763	1172	2	0.99488
CD82	4	0.6865	0.70879	1	13676	1	0.027896	0.022234	0.060536	0.978763	1173	1	0.027896
MLLT10	4	0.80052	0.8004	1	15484	1	1.7329	0.022242	0.060553	0.978763	1174	3	1.7329
RERG	4	0.37162	0.5148	1	9738	1	1.6226	0.022256	0.060582	0.978763	1175	3	1.6226
CAMSAP1	4	0.88971	0.88937	1	17187	0	-0.23184	0.022287	0.060642	0.978763	1176	1	-0.23184
OTUD6A	4	0.51899	0.61239	1	11685	1	0.65366	0.022292	0.060651	0.978763	1177	3	0.65366
KCNJ14	4	0.24458	0.38097	1	7248	1	1.2452	0.022323	0.060724	0.978763	1178	2	1.2452
ITGAV	4	0.49875	0.60266	1	11469	1	0.15212	0.02234	0.060762	0.978763	1179	1	0.15212
MOSPD1	4	0.26696	0.40448	1	7698	1	1.1298	0.02236	0.060799	0.978763	1180	2	1.1298
TOP3A	4	0.98524	0.98524	1	19106	0	1.1773	0.02237	0.060813	0.978763	1181	3	1.1773
OSGEPL1	4	0.94176	0.94169	1	18201	0	1.0439	0.022388	0.06085	0.978763	1182	3	1.0439
THBS3	4	0.21686	0.35195	1	6665	2	-0.30974	0.022393	0.060864	0.978763	1184	1	-0.30974
YIPF1	4	0.066222	0.15178	0.990989	2884	2	0.77087	0.022432	0.06094	0.978763	1185	2	0.77087
IRF3	4	0.95501	0.95491	1	18465	0	0.65438	0.022446	0.06097	0.978763	1186	2	0.65438
SEC23B	4	0.21672	0.35181	1	6662	1	0.80298	0.022453	0.060988	0.978763	1187	3	0.80298
ILRUN	4	0.24493	0.38132	1	7258	1	1.3451	0.022504	0.061107	0.978763	1188	2	1.3451
CYB5R1	4	0.36639	0.50929	1	9647	2	1.176	0.02254	0.061181	0.978763	1189	2	1.176
MAP2K4	4	0.97585	0.97581	1	18911	0	1.2885	0.022549	0.0612	0.978763	1190	2	1.2885
SOCS3	4	0.80573	0.80546	1	15574	1	0.28038	0.022552	0.061203	0.978763	1191	2	0.28038
PI4KB	4	0.96916	0.96909	1	18770	0	0.96251	0.022584	0.061275	0.978763	1192	3	0.96251
EVA1C	4	0.33605	0.47718	1	9047	2	1.1478	0.022604	0.061329	0.978763	1193	2	1.1478
ZNF771	4	0.69009	0.71125	1	13732	1	0.033542	0.022605	0.061333	0.978763	1194	1	0.033542
GPR139	4	0.71757	0.73082	1	14117	1	0.8504	0.022646	0.061422	0.978763	1196	3	0.8504
DCBLD2	4	0.32788	0.46853	1	8875	1	1.573	0.022649	0.06143	0.978763	1197	2	1.573
ENSCSAG00000014395	4	0.025221	0.069887	0.979201	1344	2	-0.63253	0.022658	0.061448	0.978763	1198	1	-0.63253
MYLK3	4	0.98499	0.98499	1	19101	0	1.2083	0.022664	0.061459	0.978763	1199	3	1.2083
ENSCSAG00000010125	4	0.85656	0.85607	1	16542	0	0.81764	0.022711	0.061566	0.978763	1200	3	0.81764
TMEM87A	4	0.88503	0.88461	1	17104	0	1.5596	0.022713	0.06157	0.978763	1201	2	1.5596
PIEZO2	4	0.81026	0.80988	1	15653	1	0.091383	0.022764	0.061683	0.978763	1202	1	0.091383
UBTF	4	0.9876	0.98762	1	19153	0	1.1116	0.022812	0.061789	0.978763	1203	3	1.1116
LCE5A	4	0.10828	0.22947	0.991326	4382	1	0.215	0.022817	0.061799	0.978763	1204	2	0.215
PAN3	4	0.84234	0.8416	1	16283	0	0.80927	0.022821	0.061813	0.978763	1205	3	0.80927
NAALADL1	4	0.9737	0.97364	1	18859	0	0.71075	0.022845	0.061859	0.978763	1206	3	0.71075
ENSCSAG00000018555	4	0.82489	0.82438	1	15952	0	0.0789	0.02287	0.061917	0.978763	1207	2	0.0789
NEXMIF	4	0.50297	0.60465	1	11517	1	1.712	0.022895	0.061973	0.978763	1208	3	1.712
UIMC1	4	0.3021	0.44139	1	8382	1	1.6126	0.022922	0.062035	0.978763	1209	3	1.6126
MAN1A2	4	0.6013	0.65597	1	12567	1	1.3266	0.022931	0.062051	0.978763	1210	2	1.3266
ARL11	4	0.036998	0.094191	0.981489	1814	2	0.019288	0.022975	0.062146	0.978763	1211	2	0.019288
HTRA1	4	0.93128	0.93105	1	18002	0	0.20071	0.023028	0.062268	0.978763	1212	1	0.20071
DNPEP	4	0.77835	0.77998	1	15098	1	0.49817	0.023081	0.062378	0.978763	1213	2	0.49817
ENSCSAG00000000476	4	0.49582	0.60128	1	11440	1	0.8481	0.023082	0.062381	0.978763	1214	3	0.8481
HOXC11	4	0.011978	0.039729	0.961011	780	1	1.4277	0.023105	0.062429	0.978763	1215	2	1.4277
NEUROD6	4	0.092185	0.20044	0.990989	3808	3	-0.59133	0.023134	0.062502	0.978763	1216	1	-0.59133
SLC13A3	4	0.824	0.82352	1	15941	0	1.5141	0.023151	0.06255	0.978763	1217	2	1.5141
HOXB1	4	0.32433	0.46482	1	8815	2	-0.3519	0.023187	0.062633	0.978763	1218	1	-0.3519
KCTD13	4	0.4285	0.57084	1	10814	1	0.1508	0.023217	0.062707	0.978763	1219	3	0.1508
KIF19	4	0.032872	0.085688	0.979201	1639	2	-0.41996	0.023293	0.062862	0.978763	1220	2	-0.41996
CPT1A	3	0.84502	0.84508	1	16322	0	0.20976	0.023296	0.059617	0.978763	1222	1	0.20976
ENSCSAG00000001990	4	0.12432	0.25368	0.994402	4832	2	1.3712	0.023325	0.062932	0.978763	1223	2	1.3712
COMMD2	4	0.90893	0.90864	1	17544	0	0.46399	0.023346	0.06298	0.978763	1224	2	0.46399
NIPBL	4	0.1599	0.29151	1	5519	2	1.1722	0.023353	0.062997	0.978763	1225	2	1.1722
PDZD8	4	0.8509	0.85028	1	16440	0	0.88805	0.023358	0.063015	0.978763	1226	3	0.88805
ACTL6B	4	0.18806	0.32144	1	6097	2	-0.62278	0.023399	0.063101	0.978763	1227	1	-0.62278
ENSCSAG00000005881	4	0.92783	0.92758	1	17936	0	1.702	0.023417	0.063137	0.978763	1228	3	1.702
SMG7	4	0.9473	0.94727	1	18318	0	1.4544	0.023438	0.063179	0.978763	1229	3	1.4544
FXYD4	4	0.095263	0.20607	0.991212	3922	2	1.0282	0.023473	0.063253	0.978763	1230	2	1.0282
LHX8	4	0.75394	0.75933	1	14680	1	1.6925	0.023485	0.063281	0.978763	1231	3	1.6925
TMX4	4	0.092112	0.20032	0.990989	3806	2	0.48475	0.023504	0.063321	0.978763	1232	2	0.48475
SNX16	4	0.95987	0.95979	1	18554	0	1.5162	0.023528	0.063376	0.978763	1233	3	1.5162
CNGB3	4	0.37452	0.51791	1	9800	2	0.10746	0.023557	0.063443	0.978763	1234	2	0.10746
ZMAT4	4	0.68899	0.71048	1	13713	1	0.74839	0.023561	0.063454	0.978763	1235	3	0.74839
PLK5	4	0.76103	0.76515	1	14791	1	0.082024	0.02361	0.063565	0.978763	1236	1	0.082024
NCF2	4	0.024305	0.067962	0.979201	1303	2	-0.86178	0.023663	0.063681	0.978763	1237	1	-0.86178
BCL7C	4	0.6336	0.67492	1	12983	1	0.93086	0.023693	0.06375	0.978763	1238	3	0.93086
ERLIN1	4	0.87782	0.87738	1	16960	0	1.4313	0.023713	0.063789	0.978763	1239	2	1.4313
ASZ1	4	0.87498	0.87453	1	16896	0	0.069225	0.023716	0.063794	0.978763	1240	1	0.069225
DAPP1	4	0.94085	0.94078	1	18186	0	0.92366	0.02376	0.063882	0.978763	1241	3	0.92366
GLUL	4	0.33317	0.47413	1	8989	2	-0.34554	0.023822	0.064002	0.978763	1242	1	-0.34554
ENSCSAG00000018124	4	0.69938	0.71763	1	13868	1	0.73445	0.023874	0.064118	0.978763	1243	3	0.73445
DOT1L	4	0.97805	0.97809	1	18960	0	0.81516	0.023888	0.064153	0.978763	1244	3	0.81516
CRABP1	4	0.001641	0.0059327	0.961011	115	1	1.7003	0.023899	0.064179	0.978763	1245	3	1.7003
PAFAH2	4	0.44082	0.5762	1	10928	1	1.3242	0.023908	0.064201	0.978763	1246	2	1.3242
CAP2	4	0.96168	0.9616	1	18607	0	1.4979	0.023927	0.064246	0.978763	1247	3	1.4979
TEAD3	4	0.16228	0.29401	1	5562	2	-0.54841	0.023927	0.064247	0.978763	1248	1	-0.54841
PMP22	4	0.36568	0.50851	1	9635	1	0.89084	0.023946	0.064286	0.978763	1249	3	0.89084
IGF2BP3	4	0.72881	0.73936	1	14292	1	0.95337	0.023974	0.06435	0.978763	1250	3	0.95337
ICAM2	4	0.88478	0.88437	1	17097	0	0.29094	0.02398	0.064361	0.978763	1251	2	0.29094
SLFN5	4	0.94252	0.94243	1	18220	0	0.88957	0.023998	0.064396	0.978763	1252	3	0.88957
IGSF21	4	0.86163	0.86115	1	16640	0	0.56464	0.024033	0.064479	0.978763	1253	2	0.56464
CDCA5	4	0.92656	0.92634	1	17908	0	1.1584	0.024039	0.064495	0.978763	1254	3	1.1584
STX16	4	0.97103	0.971	1	18813	0	0.88674	0.024142	0.064721	0.978763	1255	3	0.88674
ENSCSAG00000012366	3	0.96525	0.96541	1	18688	0	2.0954	0.024151	0.061641	0.978763	1256	2	2.0954
PHF1	4	0.97788	0.97793	1	18953	0	0.80967	0.024176	0.064799	0.978763	1257	3	0.80967
CPNE3	4	0.074193	0.16694	0.990989	3172	3	-0.81151	0.024192	0.064829	0.978763	1258	1	-0.81151
RRP7A	4	0.98022	0.98026	1	19007	0	1.3243	0.024209	0.064869	0.978763	1259	3	1.3243
ZFAND2B	4	0.95171	0.9516	1	18405	0	1.482	0.024225	0.064901	0.978763	1260	2	1.482
SNRPD3	4	0.98264	0.98264	1	19052	0	1.232	0.024253	0.064964	0.978763	1261	3	1.232
SGF29	4	0.98661	0.9866	1	19135	0	1.6422	0.024282	0.065027	0.978763	1262	3	1.6422
DHRS1	4	0.7969	0.79698	1	15424	1	1.8835	0.024306	0.065073	0.978763	1263	3	1.8835
ALDH3A1	4	0.66278	0.69303	1	13332	1	0.75938	0.024315	0.065087	0.978763	1264	3	0.75938
ENSCSAG00000010328	4	0.86737	0.8669	1	16759	0	1.6254	0.024338	0.06514	0.978763	1265	3	1.6254
CRCP	4	0.98864	0.98868	1	19171	0	0.73027	0.024344	0.065152	0.978763	1266	3	0.73027
HNRNPH3	4	0.98938	0.9894	1	19187	0	0.44411	0.02435	0.065164	0.978763	1267	2	0.44411
C2orf49	4	0.49491	0.60084	1	11431	1	1.7513	0.024394	0.065259	0.978763	1268	2	1.7513
MELK	4	0.54604	0.62596	1	11961	1	0.8619	0.024403	0.065275	0.978763	1269	2	0.8619
PAH	4	0.14617	0.27703	0.997591	5252	1	1.1434	0.024412	0.06529	0.978763	1270	3	1.1434
ENSCSAG00000016909	4	0.69536	0.71485	1	13811	1	1.7523	0.02445	0.065369	0.978763	1271	3	1.7523
ENSCSAG00000001621	4	0.22844	0.36409	1	6911	1	-0.072716	0.024456	0.065378	0.978763	1272	1	-0.072716
SLC25A47	4	0.88839	0.88805	1	17164	0	1.6431	0.024504	0.065476	0.978763	1273	3	1.6431
CCDC61	4	0.32474	0.46524	1	8822	2	0.12608	0.024509	0.065486	0.978763	1274	2	0.12608
SERPINI2	4	0.33583	0.47694	1	9042	1	1.1369	0.024516	0.06551	0.978763	1275	2	1.1369
ELAVL3	4	0.72678	0.7378	1	14265	1	1.2782	0.024518	0.065516	0.978763	1276	3	1.2782
FRMD8	4	0.49052	0.59883	1	11397	1	0.75272	0.024523	0.065523	0.978763	1277	3	0.75272
NDST4	4	0.55992	0.63322	1	12119	1	1.5731	0.024533	0.065542	0.978763	1278	3	1.5731
TGFBR3L	4	0.042716	0.10577	0.981489	2037	1	1.0186	0.024614	0.065722	0.978763	1280	2	1.0186
NIT2	4	0.14195	0.27253	0.997591	5174	1	1.6302	0.024629	0.06576	0.978763	1281	2	1.6302
RASSF1	4	0.43645	0.57431	1	10888	1	0.89205	0.024635	0.065771	0.978763	1282	3	0.89205
YAE1	4	0.88375	0.88332	1	17076	0	1.4506	0.024649	0.065797	0.978763	1283	3	1.4506
SCARB1	4	0.87774	0.87729	1	16956	0	0.32721	0.024667	0.065837	0.978763	1284	1	0.32721
ENSCSAG00000001008	3	0.14113	0.2348	0.991326	5158	2	-0.73965	0.024686	0.062907	0.978763	1285	1	-0.73965
CTSD	4	0.13462	0.26471	0.996542	5030	2	0.0060036	0.02472	0.065949	0.978763	1286	2	0.0060036
AP2M1	4	0.93876	0.93873	1	18148	0	0.35263	0.024826	0.066169	0.978763	1287	3	0.35263
ZNF592	4	0.9049	0.90455	1	17474	0	0.73852	0.024829	0.066174	0.978763	1288	3	0.73852
OR6F1	4	0.79377	0.794	1	15375	1	1.4029	0.024834	0.066185	0.978763	1289	3	1.4029
PTCHD1	4	0.5835	0.64588	1	12368	1	1.4804	0.024922	0.06639	0.978763	1290	2	1.4804
ENSCSAG00000012066	4	0.8977	0.8974	1	17346	0	0.10968	0.024931	0.066409	0.978763	1291	1	0.10968
PLOD2	4	0.8137	0.81333	1	15724	0	1.8237	0.02496	0.066478	0.978763	1292	3	1.8237
GABRA1	4	0.60065	0.65561	1	12557	1	1.1094	0.024979	0.06652	0.978763	1293	2	1.1094
VEGFB	4	0.3119	0.45176	1	8573	2	0.054392	0.024984	0.06653	0.978763	1294	2	0.054392
S100A13	4	0.23892	0.37508	1	7127	2	1.218	0.025103	0.066793	0.978763	1295	2	1.218
FTL	3	0.49503	0.53532	1	11433	1	-0.44402	0.025162	0.064062	0.978763	1296	1	-0.44402
CDKL1	4	0.53434	0.61999	1	11846	1	1.7129	0.025188	0.066974	0.978763	1297	3	1.7129
ENSCSAG00000008760	4	0.83059	0.82998	1	16051	0	1.0938	0.025202	0.066997	0.978763	1298	3	1.0938
CFAP70	4	0.91745	0.91724	1	17714	0	1.3061	0.025236	0.067067	0.978763	1299	2	1.3061
FGF17	3	0.97476	0.97491	1	18888	0	0.56069	0.025242	0.064252	0.978763	1300	3	0.56069
MLXIPL	4	0.30991	0.44963	1	8532	2	0.18029	0.025301	0.067204	0.978763	1301	2	0.18029
RAB8B	4	0.96095	0.96087	1	18588	0	1.462	0.025331	0.067273	0.978763	1302	3	1.462
TCF7	4	0.91544	0.91521	1	17677	0	0.29414	0.025354	0.06732	0.978763	1303	2	0.29414
CLEC4E	4	0.79906	0.79905	1	15460	1	0.14828	0.025383	0.067374	0.978763	1304	3	0.14828
PELI3	4	0.98373	0.98372	1	19081	0	1.6457	0.025408	0.067433	0.978763	1305	3	1.6457
MARCHF11	4	0.61924	0.66642	1	12796	1	0.37704	0.02546	0.067538	0.978763	1306	2	0.37704
UCMA	4	0.9882	0.98822	1	19162	0	1.3706	0.025479	0.067582	0.978763	1307	3	1.3706
OTUD6B	4	0.25473	0.3917	1	7459	1	0.42953	0.025512	0.067655	0.978763	1308	2	0.42953
TENM2	4	0.43009	0.57154	1	10825	1	1.2822	0.025589	0.067813	0.978763	1309	2	1.2822
SH3GLB1	4	0.34048	0.48191	1	9134	2	-0.19616	0.025618	0.067874	0.978763	1310	1	-0.19616
ENSCSAG00000009261	4	0.91595	0.91571	1	17688	0	0.64075	0.025708	0.068086	0.978763	1311	3	0.64075
RPS6KA2	4	0.98591	0.9859	1	19118	0	0.85646	0.025713	0.068096	0.978763	1312	3	0.85646
IER5L	4	0.25069	0.3874	1	7380	2	-0.4676	0.025723	0.068122	0.978763	1313	1	-0.4676
ARF6	4	0.69494	0.71456	1	13801	1	1.5214	0.025734	0.068144	0.978763	1314	2	1.5214
HEPACAM	4	0.89519	0.89489	1	17291	0	0.7708	0.025788	0.068251	0.978763	1315	3	0.7708
CD163L1	4	0.89646	0.89615	1	17320	0	0.6645	0.025808	0.0683	0.978763	1316	3	0.6645
NABP1	4	0.83569	0.83505	1	16153	0	1.103	0.025839	0.06837	0.978763	1317	2	1.103
RAG2	4	0.89447	0.89415	1	17276	0	0.94999	0.025841	0.068371	0.978763	1318	3	0.94999
GALT	4	0.97543	0.97537	1	18904	0	1.5385	0.025848	0.068393	0.978763	1319	3	1.5385
ZNF487	4	0.68961	0.7109	1	13724	1	1.3144	0.025853	0.068401	0.978763	1320	3	1.3144
SNX2	4	0.04067	0.10165	0.981489	1947	3	-0.67093	0.025882	0.068458	0.978763	1321	1	-0.67093
PRRX1	4	0.6974	0.71626	1	13842	1	0.42405	0.025935	0.06858	0.978763	1322	2	0.42405
IRAK1BP1	4	0.55226	0.62919	1	12025	1	1.4044	0.025965	0.068633	0.978763	1323	2	1.4044
ASB3	4	0.74402	0.75124	1	14530	1	1.3185	0.025994	0.068697	0.978763	1324	2	1.3185
SOX9	3	0.59862	0.61173	1	12535	1	0.14514	0.025996	0.065995	0.978763	1325	1	0.14514
CRB3	4	0.91091	0.91066	1	17592	0	0.78685	0.026079	0.068855	0.978763	1326	3	0.78685
TIMM8A	4	0.96003	0.95994	1	18560	0	0.87486	0.026135	0.068964	0.978763	1327	3	0.87486
RAB6B	4	0.07877	0.17562	0.990989	3336	1	0.32673	0.026146	0.068988	0.978763	1328	2	0.32673
ABITRAM	4	0.50994	0.60796	1	11588	1	1.7287	0.026148	0.068994	0.978763	1329	3	1.7287
ELFN2	4	0.69067	0.71167	1	13739	1	0.17512	0.026199	0.069103	0.978763	1330	2	0.17512
NTN1	4	0.87709	0.87665	1	16938	0	1.2279	0.026245	0.069214	0.978763	1331	2	1.2279
DEF8	4	0.72634	0.73749	1	14257	1	-0.16824	0.026251	0.069229	0.978763	1332	1	-0.16824
CDR2	4	0.67924	0.7039	1	13565	1	1.3874	0.026284	0.069293	0.978763	1333	2	1.3874
ENSCSAG00000018669	4	0.085329	0.18777	0.990989	3556	3	-0.54268	0.026304	0.069339	0.978763	1334	1	-0.54268
LXN	4	0.42049	0.56649	1	10723	1	1.0276	0.026357	0.069451	0.978763	1335	2	1.0276
MPZL3	4	0.97501	0.97497	1	18895	0	1.4813	0.026377	0.069488	0.978763	1336	3	1.4813
WNT16	4	0.82667	0.82615	1	15980	0	0.29759	0.02641	0.069559	0.978763	1337	2	0.29759
FAM126B	4	0.55061	0.62834	1	12007	1	1.2793	0.02644	0.069619	0.978763	1338	2	1.2793
PLPBP	4	0.89593	0.89561	1	17310	0	1.7572	0.026459	0.069666	0.978763	1339	3	1.7572
TMEM187	4	0.96731	0.96726	1	18735	0	0.68327	0.026462	0.069671	0.978763	1340	2	0.68327
STAB2	4	0.84105	0.84032	1	16264	0	1.0595	0.026469	0.069678	0.978763	1341	3	1.0595
TNFRSF12A	4	0.054829	0.12973	0.990989	2478	2	-0.45531	0.026515	0.069765	0.978763	1342	1	-0.45531
TAF6L	4	0.95439	0.95429	1	18450	0	0.69844	0.026525	0.069781	0.978763	1343	3	0.69844
CRYBB1	4	0.66463	0.69425	1	13362	1	0.96452	0.026545	0.069833	0.978763	1344	3	0.96452
BTBD1	4	0.57767	0.6427	1	12309	1	0.75397	0.026565	0.06988	0.978763	1345	3	0.75397
CACYBP	4	0.60514	0.65816	1	12619	1	1.2299	0.026615	0.069991	0.978763	1346	2	1.2299
GAS1	4	0.24529	0.38169	1	7269	2	-0.33446	0.026621	0.069998	0.978763	1347	1	-0.33446
SLC22A31	4	0.89165	0.89136	1	17223	0	0.65791	0.026657	0.070086	0.978763	1348	3	0.65791
ARSH	4	0.11429	0.24014	0.991326	4586	1	-0.065238	0.026673	0.070111	0.978763	1349	1	-0.065238
TG	4	0.020327	0.059462	0.979201	1140	1	0.82439	0.026683	0.070129	0.978763	1350	3	0.82439
WDR26	4	0.7015	0.71912	1	13890	1	1.1773	0.026713	0.070199	0.978763	1351	2	1.1773
ALKBH8	4	0.70227	0.71968	1	13904	1	1.0469	0.026718	0.070216	0.978763	1352	3	1.0469
CDRT4	4	0.8732	0.87278	1	16855	0	0.47564	0.026726	0.070232	0.978763	1353	2	0.47564
PITX3	4	0.98902	0.98906	1	19178	0	0.61269	0.02677	0.070311	0.978763	1354	3	0.61269
PGPEP1	4	0.83364	0.83302	1	16106	0	1.0007	0.026779	0.07033	0.978763	1355	2	1.0007
PKIG	4	0.94064	0.94057	1	18180	0	-0.020812	0.026832	0.070434	0.978763	1356	1	-0.020812
GLCE	4	0.93452	0.93435	1	18070	0	1.6393	0.026859	0.070491	0.978763	1357	2	1.6393
RAB3GAP2	4	0.66837	0.69673	1	13412	1	1.1437	0.026869	0.070513	0.978763	1358	2	1.1437
ABRAXAS1	4	0.70129	0.71896	1	13885	1	0.73461	0.026884	0.070552	0.978763	1359	2	0.73461
CXorf38	4	0.98982	0.98981	1	19201	0	0.6902	0.026887	0.070556	0.978763	1360	3	0.6902
DEDD	4	0.93022	0.92999	1	17978	0	0.79806	0.026898	0.070578	0.978763	1361	3	0.79806
SFT2D2	4	0.93624	0.93614	1	18094	0	1.1525	0.026923	0.070623	0.978763	1362	3	1.1525
NAMPT	4	0.84865	0.84804	1	16394	0	1.3627	0.026977	0.070737	0.978763	1363	2	1.3627
NAT14	4	0.52561	0.61566	1	11749	1	0.10121	0.02699	0.070754	0.978763	1364	2	0.10121
ENSCSAG00000012924	4	0.7407	0.74858	1	14480	1	0.9966	0.027052	0.070881	0.978763	1365	3	0.9966
LEAP2	4	0.87339	0.87297	1	16861	0	1.3973	0.027095	0.070963	0.978763	1366	2	1.3973
WFDC11	4	0.29711	0.43608	1	8284	1	0.64189	0.027095	0.070964	0.978763	1367	2	0.64189
ASAP2	4	0.35791	0.50028	1	9469	2	1.0613	0.027105	0.070988	0.978763	1368	2	1.0613
ENSCSAG00000014545	4	0.98858	0.9886	1	19170	0	1.7459	0.027115	0.071011	0.978763	1369	3	1.7459
ENSCSAG00000000501	4	0.74785	0.75432	1	14584	1	0.1263	0.027148	0.071088	0.978763	1370	2	0.1263
CLUL1	4	0.038071	0.096411	0.981489	1852	1	-0.27596	0.027201	0.071208	0.978763	1371	1	-0.27596
LRRC49	4	0.82604	0.82547	1	15973	0	1.3142	0.027203	0.071213	0.978763	1372	2	1.3142
GUCA2B	4	0.53878	0.62224	1	11884	1	0.90994	0.02723	0.071276	0.978763	1373	3	0.90994
TRAPPC6B	4	0.16647	0.2985	1	5657	1	0.94491	0.027254	0.071316	0.978763	1374	2	0.94491
KRTDAP	4	0.58661	0.64761	1	12408	1	1.2742	0.027263	0.071342	0.978763	1375	2	1.2742
CDC14A	4	0.49727	0.60196	1	11454	1	0.7242	0.027306	0.071432	0.978763	1376	3	0.7242
ELF5	4	0.7807	0.78204	1	15141	1	1.2073	0.027445	0.071724	0.978763	1377	3	1.2073
CRP	4	0.31864	0.45878	1	8700	1	0.31515	0.027465	0.071767	0.978763	1378	2	0.31515
PDHB	4	0.80067	0.80054	1	15487	1	1.7118	0.0275	0.071839	0.978763	1379	3	1.7118
HPS5	4	0.94759	0.94753	1	18324	0	0.63265	0.027502	0.071848	0.978763	1380	3	0.63265
FBXL14	4	0.35607	0.49831	1	9436	1	0.24783	0.027517	0.071873	0.978763	1381	2	0.24783
GPR137C	4	0.34561	0.48736	1	9227	2	1.2379	0.027559	0.071965	0.978763	1382	2	1.2379
MSI1	4	0.56246	0.63462	1	12149	1	1.3396	0.027579	0.072005	0.978763	1383	2	1.3396
ENSCSAG00000009961	4	0.43164	0.57222	1	10838	1	0.64853	0.027623	0.072103	0.978763	1385	2	0.64853
CCNA2	4	0.93058	0.93035	1	17985	0	0.68762	0.027633	0.072131	0.978763	1386	3	0.68762
SLCO5A1	4	0.22855	0.36423	1	6916	2	1.3145	0.027649	0.072163	0.978763	1387	2	1.3145
IL17REL	4	0.2077	0.34223	1	6470	2	-0.29722	0.027675	0.072217	0.978763	1388	1	-0.29722
MTERF4	4	0.98211	0.98211	1	19036	0	1.204	0.027687	0.072246	0.978763	1389	3	1.204
STXBP4	4	0.61749	0.66538	1	12768	1	1.3796	0.027687	0.072246	0.978763	1390	3	1.3796
KREMEN1	4	0.98443	0.98443	1	19095	0	1.7324	0.027728	0.072319	0.978763	1391	3	1.7324
TNFSF13B	4	0.18005	0.31292	1	5949	2	-0.45556	0.027728	0.072319	0.978763	1392	1	-0.45556
CCDC85A	4	0.91106	0.9108	1	17595	0	0.59908	0.027781	0.072427	0.978763	1393	2	0.59908
PGS1	4	0.98403	0.98403	1	19087	0	0.82822	0.027805	0.072479	0.978763	1394	3	0.82822
PNMA1	4	0.62024	0.66702	1	12811	1	1.3509	0.027827	0.07253	0.978763	1395	3	1.3509
TSPAN4	4	0.82553	0.82499	1	15963	0	-0.19906	0.027834	0.072546	0.978763	1396	1	-0.19906
SERTAD3	4	0.87637	0.87592	1	16929	0	1.5698	0.027847	0.07258	0.978763	1397	3	1.5698
R3HCC1	4	0.85542	0.85487	1	16518	0	1.5498	0.027857	0.072603	0.978763	1398	3	1.5498
PIM1	4	0.025565	0.070602	0.979201	1357	1	0.22197	0.027939	0.072754	0.978763	1399	2	0.22197
CELF3	4	0.51541	0.61061	1	11648	1	1.2893	0.027957	0.072789	0.978763	1400	2	1.2893
CLIC5	4	0.61339	0.66293	1	12710	1	1.4216	0.027973	0.072819	0.978763	1401	3	1.4216
SLC35C1	4	0.91896	0.91874	1	17749	0	0.092782	0.027992	0.072859	0.978763	1402	1	0.092782
SLC26A2	4	0.14267	0.2733	0.997591	5190	2	0.10881	0.028044	0.072965	0.978763	1403	2	0.10881
ENSCSAG00000000698	4	0.92234	0.92216	1	17817	0	1.012	0.028047	0.072968	0.978763	1404	3	1.012
CUTC	4	0.094213	0.20413	0.991212	3882	2	0.926	0.028057	0.072985	0.978763	1405	2	0.926
CD96	4	0.30501	0.44445	1	8444	1	0.68743	0.028078	0.073042	0.978763	1406	3	0.68743
OST4	4	0.41396	0.55958	1	10618	2	1.0201	0.028097	0.073075	0.978763	1407	2	1.0201
GRASP	4	0.92731	0.92707	1	17926	0	0.13648	0.028097	0.073075	0.978763	1408	2	0.13648
KRTAP22-1	4	0.94335	0.94325	1	18234	0	1.492	0.028127	0.073137	0.978763	1409	2	1.492
VPS9D1	4	0.30115	0.4404	1	8360	1	0.83505	0.028131	0.073148	0.978763	1410	3	0.83505
HTR1A	4	0.9579	0.95786	1	18514	0	0.42035	0.02815	0.073178	0.978763	1411	2	0.42035
CLK3	4	0.66084	0.69181	1	13310	1	0.77296	0.028184	0.073244	0.978763	1412	3	0.77296
TLL1	4	0.10984	0.23227	0.991326	4434	2	-0.74836	0.028202	0.073276	0.978763	1413	1	-0.74836
USE1	4	0.27799	0.41609	1	7905	1	0.57238	0.028216	0.073299	0.978763	1414	3	0.57238
SEC11C	4	0.75477	0.75999	1	14697	1	1.2441	0.028257	0.073387	0.978763	1415	2	1.2441
ENSCSAG00000018881	4	0.038644	0.097552	0.981489	1871	2	0.92571	0.028307	0.073487	0.978763	1416	2	0.92571
HDDC3	4	0.91374	0.9135	1	17651	0	0.15366	0.028308	0.073488	0.978763	1417	1	0.15366
VDAC2	4	0.80498	0.80471	1	15561	1	0.057537	0.02836	0.073626	0.978763	1418	1	0.057537
ZCCHC4	4	0.41342	0.55903	1	10606	2	-0.36043	0.028413	0.073749	0.978763	1419	1	-0.36043
SH2D2A	4	0.97533	0.97527	1	18901	0	0.71323	0.028417	0.07376	0.978763	1420	3	0.71323
MPDU1	4	0.29924	0.43834	1	8331	1	0.89291	0.028428	0.073783	0.978763	1422	3	0.89291
UBP1	4	0.058568	0.13695	0.990989	2612	3	-0.89655	0.028466	0.073853	0.978763	1423	1	-0.89655
CHIC1	4	0.41436	0.55999	1	10625	2	1.1167	0.028488	0.073894	0.978763	1424	2	1.1167
MSH3	4	0.97005	0.97	1	18788	0	1.0685	0.028555	0.074041	0.978763	1425	3	1.0685
TMEM233	4	0.24737	0.38389	1	7308	2	0.34009	0.028571	0.074071	0.978763	1426	2	0.34009
NPR1	4	0.95479	0.95466	1	18459	0	0.74997	0.028571	0.074071	0.978763	1427	3	0.74997
EFNA5	4	0.30988	0.44959	1	8531	1	1.438	0.028619	0.074187	0.978763	1428	2	1.438
SMUG1	4	0.35851	0.50095	1	9487	1	0.74053	0.028622	0.074193	0.978763	1429	3	0.74053
NEK6	4	0.74339	0.75072	1	14523	1	1.3224	0.028679	0.074333	0.978763	1430	2	1.3224
B4GALNT1	4	0.5384	0.62205	1	11881	1	1.2515	0.02872	0.074413	0.978763	1431	2	1.2515
PDZRN3	4	0.92578	0.92558	1	17888	0	0.5623	0.028726	0.074425	0.978763	1432	3	0.5623
FPR3	4	0.036894	0.093981	0.981489	1807	2	-0.20711	0.028729	0.07443	0.978763	1433	1	-0.20711
NKTR	4	0.73108	0.74111	1	14321	1	1.0002	0.028742	0.074465	0.978763	1434	3	1.0002
POLR2I	4	0.95387	0.95377	1	18443	0	0.93783	0.02878	0.074551	0.978763	1435	3	0.93783
ZFP30	4	0.92894	0.92873	1	17953	0	0.89869	0.028782	0.074557	0.978763	1436	2	0.89869
PSMG4	4	0.61744	0.66535	1	12767	1	0.72088	0.028838	0.074679	0.978763	1437	3	0.72088
CLDN2	4	0.81568	0.81531	1	15763	0	1.6055	0.028841	0.074682	0.978763	1438	3	1.6055
SRD5A2	4	0.73817	0.74658	1	14434	1	-0.23706	0.028887	0.074773	0.978763	1439	1	-0.23706
RPL27	4	0.91836	0.91812	1	17739	0	1.0697	0.028967	0.074948	0.978763	1440	3	1.0697
CCK	4	0.71259	0.72706	1	14045	1	0.71475	0.029016	0.075054	0.978763	1441	3	0.71475
PGF	4	0.74164	0.74933	1	14494	1	0.67514	0.029098	0.07522	0.978763	1442	2	0.67514
ARID5A	4	0.98707	0.98708	1	19142	0	0.59409	0.029118	0.07526	0.978763	1443	3	0.59409
QKI	4	0.28166	0.41997	1	7984	2	-0.0061282	0.029151	0.075332	0.978763	1445	2	-0.0061282
VAMP3	4	0.95368	0.95357	1	18437	0	1.3993	0.029176	0.075386	0.978763	1446	2	1.3993
GDF15	4	0.4663	0.58762	1	11168	1	0.21525	0.029203	0.075442	0.978763	1447	2	0.21525
MIP	4	0.30328	0.44264	1	8411	2	0.94442	0.029206	0.075448	0.978763	1448	2	0.94442
CYTH4	4	0.45541	0.58272	1	11061	1	0.84422	0.02921	0.075456	0.978763	1449	3	0.84422
PSORS1C2	4	0.95782	0.95779	1	18509	0	1.6283	0.029237	0.075517	0.978763	1450	3	1.6283
CARM1	4	0.40842	0.55377	1	10485	2	0.22273	0.029256	0.075551	0.978763	1451	2	0.22273
E2F4	4	0.34321	0.4848	1	9182	1	0.10894	0.029308	0.075656	0.978763	1452	1	0.10894
ENSCSAG00000018892	4	0.52171	0.61374	1	11713	1	1.4924	0.029328	0.075707	0.978763	1453	2	1.4924
PNPO	4	0.29372	0.43255	1	8214	1	0.21545	0.029361	0.075769	0.978763	1454	2	0.21545
ENSCSAG00000008170	4	0.039534	0.099336	0.981489	1910	1	0.64032	0.029361	0.075769	0.978763	1455	3	0.64032
GALNT7	4	0.33984	0.48123	1	9126	1	1.0456	0.029369	0.075785	0.978763	1456	2	1.0456
SMIM9	4	0.98061	0.98063	1	19013	0	1.4954	0.029399	0.075844	0.978763	1457	3	1.4954
SMIM19	4	0.9765	0.97649	1	18924	0	0.29323	0.029414	0.075875	0.978763	1458	1	0.29323
OR2G3	4	0.45424	0.58215	1	11047	1	0.83656	0.029486	0.076015	0.978763	1459	3	0.83656
HSD17B7	4	0.092062	0.20023	0.990989	3804	1	0.05132	0.029519	0.076085	0.978763	1460	1	0.05132
TOMM34	4	0.56948	0.63829	1	12228	1	1.3602	0.029522	0.07609	0.978763	1461	2	1.3602
STK25	4	0.98541	0.9854	1	19109	0	0.6424	0.029573	0.076203	0.978763	1462	3	0.6424
TAAR2	4	0.9347	0.93455	1	18076	0	1.741	0.029595	0.076245	0.978763	1463	3	1.741
OLFM3	4	0.32909	0.46988	1	8907	1	1.4604	0.029633	0.076331	0.978763	1464	3	1.4604
RAB33A	4	0.036346	0.092841	0.981489	1788	3	-0.76976	0.029677	0.07643	0.978763	1465	1	-0.76976
CEBPG	4	0.33874	0.48006	1	9101	1	1.6523	0.029696	0.07647	0.978763	1466	2	1.6523
LBR	4	0.7187	0.73167	1	14135	1	1.008	0.029704	0.076491	0.978763	1467	3	1.008
ZFC3H1	4	0.042193	0.10469	0.981489	2013	3	-0.9498	0.02973	0.076542	0.978763	1468	1	-0.9498
SLC16A5	4	0.33055	0.47141	1	8939	2	0.013087	0.029782	0.076652	0.978763	1469	1	0.013087
RFNG	4	0.41176	0.55725	1	10561	1	-0.22348	0.029835	0.076758	0.978763	1470	1	-0.22348
ZBTB10	4	0.97463	0.97457	1	18885	0	0.92503	0.029835	0.076758	0.978763	1471	3	0.92503
GPR183	4	0.60801	0.65975	1	12645	1	-0.1713	0.029887	0.076871	0.978763	1472	1	-0.1713
CCDC15	4	0.13692	0.2672	0.996542	5072	1	0.80287	0.02989	0.076878	0.978763	1473	3	0.80287
HERPUD1	4	0.98264	0.98265	1	19053	0	1.2805	0.029922	0.07694	0.978763	1474	2	1.2805
ATXN1	4	0.051949	0.12403	0.98815	2382	3	-0.61138	0.02994	0.076971	0.978763	1475	1	-0.61138
CARD18	4	0.59906	0.65467	1	12545	1	1.1773	0.029963	0.077028	0.978763	1476	2	1.1773
CDK6	4	0.9766	0.97661	1	18926	0	0.76079	0.029993	0.077081	0.978763	1477	2	0.76079
USP31	4	0.82381	0.82332	1	15935	0	1.6423	0.030035	0.077167	0.978763	1478	3	1.6423
CXorf65	4	0.19984	0.33389	1	6328	1	0.84999	0.030065	0.07723	0.978763	1479	3	0.84999
PPT2	4	0.94966	0.94959	1	18357	0	1.2281	0.030087	0.077269	0.978763	1480	2	1.2281
DUPD1	4	0.84818	0.84756	1	16383	0	0.41029	0.030098	0.077294	0.978763	1481	2	0.41029
CSTF2T	4	0.91171	0.91149	1	17610	0	-0.10439	0.030151	0.077408	0.978763	1482	1	-0.10439
PITPNM2	4	0.063848	0.14716	0.990989	2793	1	0.78014	0.030153	0.077412	0.978763	1483	3	0.78014
QRFPR	4	0.81924	0.81878	1	15836	0	0.92957	0.030203	0.077533	0.978763	1484	3	0.92957
PCMTD2	4	0.27803	0.41614	1	7906	1	1.1853	0.030231	0.077592	0.978763	1485	2	1.1853
ENSCSAG00000004191	4	0.76223	0.76619	1	14813	1	1.2574	0.030262	0.077655	0.978763	1486	2	1.2574
ENSCSAG00000005031	3	0.13735	0.2298	0.991326	5080	1	1.7219	0.03029	0.075999	0.978763	1487	2	1.7219
GPR61	4	0.17658	0.30928	1	5864	2	-0.12469	0.030308	0.077736	0.978763	1488	1	-0.12469
ENSCSAG00000001902	3	0.49291	0.53388	1	11417	1	1.8531	0.030343	0.076117	0.978763	1489	2	1.8531
AZU1	4	0.75381	0.75923	1	14677	1	0.59635	0.030352	0.077831	0.978763	1490	3	0.59635
TRIM24	4	0.31386	0.45381	1	8609	2	-0.32867	0.030361	0.077851	0.978763	1491	1	-0.32867
CPLX4	4	0.81885	0.81841	1	15829	0	0.95756	0.030402	0.077938	0.978763	1492	3	0.95756
MYCBP	4	0.67325	0.69991	1	13484	1	0.84976	0.030414	0.077963	0.978763	1493	2	0.84976
ENSCSAG00000002214	4	0.99035	0.99035	1	19206	0	1.4852	0.030446	0.078024	0.978763	1494	3	1.4852
CAAP1	4	0.28083	0.41908	1	7965	1	1.4418	0.030448	0.078031	0.978763	1495	3	1.4418
ENSCSAG00000000103	4	0.38812	0.53227	1	10069	2	-0.12205	0.030466	0.078065	0.978763	1496	1	-0.12205
MMP19	4	0.44847	0.57961	1	10999	1	1.205	0.030474	0.078081	0.978763	1497	3	1.205
QARS1	4	0.33805	0.47931	1	9087	1	0.64611	0.030479	0.078089	0.978763	1498	3	0.64611
EFEMP2	4	0.57625	0.64194	1	12299	1	1.7608	0.030496	0.078124	0.978763	1499	3	1.7608
CALM3	4	0.80189	0.80169	1	15513	1	0.39152	0.030571	0.078277	0.978763	1500	2	0.39152
ATG4D	4	0.9115	0.91127	1	17606	0	1.2537	0.030583	0.078302	0.978763	1501	2	1.2537
TPM2	4	0.1917	0.32536	1	6171	1	1.2557	0.030625	0.078392	0.978763	1502	2	1.2557
THOC7	4	0.76775	0.77085	1	14919	1	1.6522	0.030635	0.078421	0.978763	1503	3	1.6522
CTNNA1	4	0.33499	0.47605	1	9030	2	-0.074098	0.030677	0.078509	0.978763	1505	2	-0.074098
MTPN	4	0.14814	0.27909	0.997591	5297	2	0.89356	0.030677	0.07851	0.978763	1506	2	0.89356
PDXP	4	0.60159	0.65615	1	12575	1	1.4245	0.030687	0.078539	0.978763	1507	2	1.4245
COLEC12	4	0.52333	0.61457	1	11727	1	0.22486	0.030729	0.078625	0.978763	1508	2	0.22486
CHMP7	4	0.34037	0.48181	1	9133	2	0.95024	0.030739	0.07865	0.978763	1509	2	0.95024
CAB39	4	0.47221	0.59029	1	11226	1	1.6818	0.03077	0.078708	0.978763	1510	3	1.6818
GRM7	4	0.04859	0.1173	0.982882	2263	2	-0.10056	0.030782	0.078731	0.978763	1511	2	-0.10056
COPS6	4	0.97764	0.97768	1	18947	0	0.66809	0.030813	0.078793	0.978763	1512	3	0.66809
NOD2	4	0.66127	0.69206	1	13316	1	0.35719	0.030834	0.078849	0.978763	1513	2	0.35719
ACVR1	4	0.035558	0.091236	0.979201	1757	1	0.72378	0.030886	0.078965	0.978763	1514	3	0.72378
COMMD10	4	0.67735	0.70258	1	13540	1	1.2621	0.030937	0.079081	0.978763	1515	2	1.2621
VWA7	4	0.010574	0.03537	0.961011	694	2	0.57523	0.030979	0.079169	0.978763	1516	2	0.57523
NRN1	4	0.91546	0.91523	1	17678	0	1.4766	0.030992	0.079193	0.978763	1517	3	1.4766
NAPG	4	0.91202	0.91181	1	17615	0	1.3693	0.030992	0.079193	0.978763	1518	3	1.3693
LRFN5	4	0.29189	0.43068	1	8178	2	1.0289	0.031021	0.079259	0.978763	1519	2	1.0289
NGDN	4	0.83331	0.83268	1	16099	0	1.5688	0.031037	0.079293	0.978763	1520	3	1.5688
AMOTL1	4	0.93367	0.93348	1	18053	0	0.77286	0.031054	0.07933	0.978763	1521	3	0.77286
GRPR	4	0.18224	0.31528	1	5986	2	0.78085	0.031104	0.079443	0.978763	1522	2	0.78085
TMEM62	4	0.65678	0.68922	1	13272	1	0.85401	0.031104	0.079443	0.978763	1523	3	0.85401
UTRN	4	0.26586	0.40333	1	7676	1	1.1227	0.031172	0.07961	0.978763	1524	3	1.1227
RNF146	4	0.98933	0.98935	1	19185	0	1.3944	0.031251	0.079767	0.978763	1525	3	1.3944
CALHM1	4	0.21552	0.35057	1	6642	2	-0.17561	0.031255	0.079773	0.978763	1526	2	-0.17561
STAM	4	0.97148	0.97146	1	18823	0	1.6117	0.031261	0.079785	0.978763	1527	3	1.6117
CPNE6	4	0.35528	0.49749	1	9417	1	1.5168	0.031282	0.079823	0.978763	1528	2	1.5168
GK5	4	0.090409	0.19717	0.990989	3748	1	0.33973	0.031308	0.079877	0.978763	1529	1	0.33973
ZNF106	4	0.24377	0.38012	1	7233	1	0.3477	0.03136	0.079999	0.978763	1530	2	0.3477
STMN1	4	0.47565	0.59189	1	11258	1	0.94812	0.031369	0.080013	0.978763	1531	3	0.94812
ARL16	4	0.35777	0.50013	1	9468	2	0.97256	0.031377	0.080029	0.978763	1532	2	0.97256
CST6	4	0.20198	0.33613	1	6376	2	1.0387	0.031398	0.080074	0.978763	1533	2	1.0387
RTF1	4	0.95913	0.95904	1	18543	0	0.7396	0.03142	0.080122	0.978763	1534	3	0.7396
FAM24B	4	0.47565	0.59189	1	11259	1	1.5628	0.03144	0.080168	0.978763	1535	3	1.5628
JAZF1	4	0.9802	0.98024	1	19005	0	0.7006	0.031442	0.080174	0.978763	1536	3	0.7006
CHEK2	4	0.74411	0.7513	1	14532	1	0.73113	0.031465	0.080227	0.978763	1537	2	0.73113
PTGER3	4	0.76077	0.76492	1	14786	1	0.69309	0.031505	0.080316	0.978763	1538	3	0.69309
FAM219B	4	0.86681	0.86635	1	16748	0	1.4312	0.031518	0.080353	0.978763	1539	2	1.4312
HKDC1	4	0.93957	0.93956	1	18163	0	0.70234	0.031561	0.080429	0.978763	1540	3	0.70234
ENSCSAG00000005143	4	0.60686	0.65911	1	12635	1	0.64029	0.031623	0.080547	0.978763	1541	2	0.64029
SLC12A2	4	0.44971	0.58019	1	11010	1	1.3845	0.031646	0.080598	0.978763	1542	3	1.3845
RIC8B	4	0.073775	0.16615	0.990989	3153	2	1.0753	0.03165	0.080603	0.978763	1543	2	1.0753
GALNT3	4	0.2513	0.38801	1	7394	2	0.90808	0.031713	0.08073	0.978763	1544	2	0.90808
ART4	4	0.37668	0.52018	1	9842	1	0.7829	0.031743	0.080793	0.978763	1545	3	0.7829
ENSCSAG00000011487	4	0.45126	0.58083	1	11026	1	0.66131	0.031771	0.080857	0.978763	1546	3	0.66131
ZNF134	4	0.87805	0.87761	1	16964	0	-0.0040885	0.031781	0.080873	0.978763	1547	1	-0.0040885
ENSCSAG00000013519	4	0.91846	0.91822	1	17743	0	1.435	0.03183	0.080977	0.978763	1548	2	1.435
multiKO_ENSCSAG00000002788_GJD3	4	0.98449	0.98448	1	19097	0	0.54664	0.031833	0.080983	0.978763	1549	3	0.54664
PPP1R1C	4	0.81912	0.81867	1	15835	0	1.2776	0.03184	0.080999	0.978763	1550	2	1.2776
TAX1BP1	4	0.76655	0.76983	1	14897	1	0.93371	0.03186	0.081033	0.978763	1551	3	0.93371
VRK2	4	0.052711	0.12555	0.988635	2412	2	0.76211	0.031882	0.081074	0.978763	1552	2	0.76211
ENSCSAG00000007586	4	0.34648	0.48824	1	9238	2	-0.039001	0.031886	0.081083	0.978763	1553	1	-0.039001
MTMR1	4	0.68189	0.70567	1	13606	1	1.3504	0.031893	0.081096	0.978763	1554	2	1.3504
PEMT	4	0.0417	0.10371	0.981489	1990	1	0.83129	0.031928	0.081172	0.978763	1555	3	0.83129
SPRED1	4	0.55874	0.63257	1	12099	1	0.91956	0.031938	0.081189	0.978763	1556	2	0.91956
IL24	4	0.74262	0.75011	1	14510	1	1.6087	0.031962	0.081243	0.978763	1557	3	1.6087
ITGA5	4	0.35863	0.50107	1	9488	1	0.75738	0.031977	0.081267	0.978763	1558	3	0.75738
FYCO1	4	0.87237	0.87197	1	16841	0	0.32801	0.031991	0.081296	0.978763	1559	2	0.32801
CDS1	4	0.88749	0.88714	1	17153	0	1.1297	0.03202	0.081354	0.978763	1560	2	1.1297
SSTR3	4	0.16021	0.29185	1	5521	2	0.85896	0.032041	0.081402	0.978763	1561	2	0.85896
GUCY1A2	4	0.87734	0.87691	1	16947	0	0.53316	0.032043	0.081404	0.978763	1562	3	0.53316
ABHD17B	4	0.15533	0.28668	1	5432	1	-0.22532	0.032096	0.081513	0.978763	1563	1	-0.22532
KMT2C	4	0.87375	0.87332	1	16869	0	0.8346	0.032097	0.081513	0.978763	1564	3	0.8346
ECT2L	4	0.8496	0.84898	1	16408	0	0.83649	0.032137	0.081587	0.978763	1565	3	0.83649
CINP	4	0.54726	0.62656	1	11980	1	1.6801	0.032147	0.081615	0.978763	1566	3	1.6801
SOX8	4	0.94272	0.94264	1	18224	0	0.38226	0.032148	0.081617	0.978763	1567	2	0.38226
C1orf189	4	0.065461	0.15032	0.990989	2858	1	1.2093	0.032228	0.081806	0.978763	1568	3	1.2093
ENSCSAG00000015068	4	0.74767	0.75418	1	14582	1	1.3245	0.032232	0.081813	0.978763	1569	2	1.3245
SLAIN2	4	0.3841	0.52805	1	9984	2	-0.32264	0.032253	0.081845	0.978763	1570	1	-0.32264
ACTA2	4	0.38154	0.52538	1	9934	1	0.9685	0.032289	0.08193	0.978763	1571	3	0.9685
EVA1B	4	0.90149	0.90113	1	17415	0	1.1115	0.032361	0.082078	0.978763	1572	3	1.1115
ACOT9	4	0.89609	0.89576	1	17314	0	0.64802	0.032366	0.082087	0.978763	1573	3	0.64802
TNFRSF17	4	0.55094	0.62853	1	12010	1	0.78855	0.032384	0.082121	0.978763	1574	3	0.78855
APH1B	4	0.25693	0.394	1	7501	1	1.2873	0.032402	0.082161	0.978763	1575	2	1.2873
GNS	4	0.044048	0.10843	0.981489	2086	3	-1.1111	0.032411	0.082183	0.978763	1576	1	-1.1111
REEP4	4	0.91379	0.91354	1	17652	0	1.4797	0.032424	0.082206	0.978763	1577	3	1.4797
P2RY4	4	0.3521	0.49419	1	9349	1	0.62904	0.032441	0.082244	0.978763	1578	3	0.62904
H2BC5	4	0.61574	0.66431	1	12743	1	0.58335	0.032463	0.082294	0.978763	1579	2	0.58335
EAF2	4	0.89533	0.89503	1	17296	0	1.3938	0.032466	0.082303	0.978763	1580	3	1.3938
CAPN3	4	0.6163	0.66465	1	12752	1	1.2967	0.032498	0.082368	0.978763	1581	2	1.2967
MYOC	4	0.02973	0.079205	0.979201	1527	1	0.61136	0.032505	0.082381	0.978763	1582	3	0.61136
FEN1	4	0.039586	0.099448	0.981489	1913	2	0.65309	0.032509	0.082387	0.978763	1583	2	0.65309
BMT2	4	0.88034	0.87986	1	17013	0	0.024858	0.032516	0.082399	0.978763	1584	1	0.024858
NFIB	4	0.70381	0.72077	1	13924	1	-0.10907	0.032568	0.082516	0.978763	1585	1	-0.10907
WFDC12	4	0.61612	0.66453	1	12749	1	0.72515	0.03262	0.082629	0.978763	1586	3	0.72515
BAP1	4	0.9638	0.96375	1	18653	0	0.24538	0.032621	0.082631	0.978763	1587	2	0.24538
ZC3H15	4	0.65584	0.68859	1	13264	1	1.115	0.032626	0.082641	0.978763	1588	2	1.115
USP9X	4	0.60936	0.66051	1	12664	1	0.022753	0.032674	0.08273	0.978763	1589	1	0.022753
ANGPT2	4	0.070542	0.16008	0.990989	3040	1	0.91406	0.032724	0.082839	0.978763	1590	3	0.91406
OXSM	4	0.029519	0.078753	0.979201	1519	2	0.15975	0.032726	0.082842	0.978763	1591	2	0.15975
FGF22	4	0.98438	0.98437	1	19093	0	0.62331	0.032742	0.082864	0.978763	1592	3	0.62331
FOXA3	4	0.18575	0.31902	1	6055	2	1.2045	0.032787	0.082976	0.978763	1593	2	1.2045
SLC6A15	4	0.38178	0.52565	1	9939	1	1.6182	0.03283	0.083055	0.978763	1594	3	1.6182
LRRK1	4	0.48288	0.59526	1	11333	1	0.29555	0.032831	0.08306	0.978763	1595	2	0.29555
CNN3	4	0.78141	0.78273	1	15157	1	1.2809	0.03284	0.083077	0.978763	1596	2	1.2809
OPRD1	4	0.96898	0.96891	1	18764	0	0.67643	0.032884	0.083178	0.978763	1597	3	0.67643
GPR180	4	0.11178	0.23578	0.991326	4494	1	1.7997	0.032916	0.083247	0.978763	1598	3	1.7997
HNRNPA0	4	0.95891	0.95885	1	18536	0	1.399	0.032926	0.083272	0.978763	1599	3	1.399
FAM171A1	4	0.77797	0.77962	1	15091	1	0.41366	0.032936	0.083294	0.978763	1600	2	0.41366
OTUB2	4	0.96778	0.96774	1	18741	0	1.3814	0.032937	0.083295	0.978763	1601	2	1.3814
PLEKHA2	4	0.93388	0.9337	1	18056	0	1.5851	0.032958	0.083344	0.978763	1602	2	1.5851
NCBP2	4	0.50348	0.60488	1	11522	1	0.88388	0.032968	0.083362	0.978763	1603	3	0.88388
SEPTIN14	4	0.17284	0.30527	1	5795	2	0.13445	0.032989	0.083405	0.978763	1604	2	0.13445
RRN3	4	0.34554	0.48728	1	9226	1	1.4929	0.03299	0.083409	0.978763	1605	3	1.4929
C4orf48	4	0.91023	0.90997	1	17576	0	0.607	0.032992	0.08341	0.978763	1606	3	0.607
CDKAL1	4	0.099561	0.21386	0.991212	4064	3	-0.63915	0.033041	0.083508	0.978763	1607	1	-0.63915
CMC4	4	0.77052	0.77321	1	14967	1	1.6788	0.033055	0.083539	0.978763	1608	3	1.6788
MARCHF9	4	0.39911	0.54395	1	10283	1	1.2191	0.033076	0.083584	0.978763	1609	2	1.2191
AP3B1	4	0.88501	0.88458	1	17102	0	1.1877	0.033119	0.083677	0.978763	1610	2	1.1877
SLC49A3	4	0.69933	0.7176	1	13867	1	0.25123	0.033146	0.08373	0.978763	1611	2	0.25123
TMEM121	4	0.98183	0.98186	1	19030	0	1.3262	0.033162	0.08376	0.978763	1612	2	1.3262
CCDC136	4	0.93086	0.93061	1	17991	0	0.72995	0.033184	0.083804	0.978763	1613	3	0.72995
RFTN1	4	0.58147	0.64478	1	12348	1	-0.037191	0.033199	0.08384	0.978763	1614	1	-0.037191
EIF1AY	4	0.022393	0.063842	0.979201	1218	2	0.81966	0.03327	0.083991	0.978763	1615	2	0.81966
IQCG	4	0.80423	0.80396	1	15544	1	0.090312	0.033303	0.08407	0.978763	1616	1	0.090312
C3orf38	4	0.79348	0.79372	1	15369	1	0.69367	0.033336	0.084141	0.978763	1617	3	0.69367
GRIN2A	4	0.90208	0.90171	1	17425	0	0.41561	0.033356	0.084182	0.978763	1618	2	0.41561
SLC46A2	4	0.93724	0.93717	1	18120	0	0.5405	0.033365	0.08421	0.978763	1619	3	0.5405
LCN8	4	0.98814	0.98816	1	19160	0	1.541	0.033367	0.084213	0.978763	1620	3	1.541
GRK6	4	0.98949	0.9895	1	19189	0	1.4372	0.033383	0.084248	0.978763	1621	3	1.4372
DCUN1D5	4	0.24462	0.38101	1	7249	1	1.5461	0.033399	0.084281	0.978763	1622	2	1.5461
NPY1R	4	0.66544	0.6948	1	13372	1	1.3925	0.033432	0.084352	0.978763	1623	2	1.3925
TIAL1	4	0.9314	0.93117	1	18004	0	0.86639	0.033453	0.084408	0.978763	1624	3	0.86639
SNTA1	4	0.82872	0.82812	1	16013	0	0.55424	0.033461	0.084423	0.978763	1625	3	0.55424
SLC10A7	4	0.59077	0.65	1	12458	1	1.1472	0.033464	0.084429	0.978763	1626	2	1.1472
ENSCSAG00000006845	4	0.85008	0.84947	1	16422	0	-0.02052	0.033513	0.084526	0.978763	1627	1	-0.02052
GAS6	4	0.93238	0.93215	1	18023	0	0.31366	0.033566	0.08463	0.978763	1628	2	0.31366
CD63	4	0.86676	0.8663	1	16747	0	1.0744	0.033583	0.084666	0.978763	1629	3	1.0744
PPP3CB	4	0.92224	0.92206	1	17814	0	0.65225	0.033618	0.084737	0.978763	1630	2	0.65225
DERL1	4	0.05268	0.12551	0.988635	2411	1	1.1477	0.033637	0.084776	0.978763	1631	2	1.1477
EPS15	4	0.25082	0.38754	1	7382	1	0.18905	0.033671	0.084842	0.978763	1632	1	0.18905
PRELID3A	4	0.32716	0.4678	1	8861	1	0.72159	0.033683	0.084873	0.978763	1633	3	0.72159
TMEM101	4	0.17443	0.30696	1	5824	1	0.76068	0.033701	0.08491	0.978763	1634	3	0.76068
COG6	4	0.85273	0.85212	1	16473	0	0.32576	0.033723	0.084951	0.978763	1635	2	0.32576
RTP4	4	0.47153	0.58998	1	11218	1	0.60989	0.033748	0.085001	0.978763	1636	3	0.60989
FBXW4	4	0.55679	0.63155	1	12078	1	-0.357	0.033776	0.085059	0.978763	1637	1	-0.357
SOX17	4	0.76947	0.77231	1	14951	1	0.18735	0.033828	0.085176	0.978763	1638	1	0.18735
HCAR1	4	0.58666	0.64764	1	12409	1	1.2524	0.033865	0.085248	0.978763	1639	2	1.2524
ATP9A	4	0.11417	0.23994	0.991326	4579	2	-0.25496	0.033881	0.085275	0.978763	1640	2	-0.25496
KRTCAP2	4	0.074257	0.16705	0.990989	3176	2	0.95413	0.033897	0.085317	0.978763	1641	2	0.95413
SLAMF8	4	0.82056	0.82013	1	15868	0	1.5688	0.033908	0.085342	0.978763	1642	3	1.5688
SF3B6	4	0.19067	0.32423	1	6148	2	0.35349	0.033919	0.085365	0.978763	1643	2	0.35349
TSG101	4	0.6571	0.68943	1	13275	1	0.95399	0.033931	0.085398	0.978763	1644	3	0.95399
FITM2	4	0.96721	0.96714	1	18731	0	0.91519	0.033937	0.085408	0.978763	1645	3	0.91519
SF1	4	0.52963	0.61766	1	11789	1	0.70056	0.033986	0.085502	0.978763	1646	3	0.70056
NUP62	4	0.35658	0.49884	1	9448	1	0.6889	0.033987	0.085508	0.978763	1647	3	0.6889
ENSCSAG00000016361	2	0.96594	0.9659	1	18703	0	1.8432	0.03406	0.061963	0.978763	1648	2	1.8432
FMC1	4	0.77099	0.77363	1	14975	1	1.2838	0.034137	0.085861	0.978763	1649	2	1.2838
KCTD18	4	0.33029	0.47113	1	8931	2	-0.50426	0.034143	0.085872	0.978763	1650	1	-0.50426
CACNB1	4	0.29809	0.43714	1	8309	2	-0.33303	0.034195	0.085984	0.978763	1651	1	-0.33303
DDIT4	4	0.85152	0.85092	1	16452	0	0.089718	0.034248	0.086101	0.978763	1652	1	0.089718
C2orf74	4	0.35643	0.49869	1	9444	2	1.0676	0.034322	0.08626	0.978763	1653	2	1.0676
CNOT6	4	0.75303	0.75861	1	14663	1	1.6173	0.034333	0.08629	0.978763	1654	3	1.6173
SNRPD1	4	0.75587	0.76088	1	14714	1	1.3749	0.03438	0.086385	0.978763	1655	3	1.3749
ENSCSAG00000013302	4	0.13146	0.26129	0.995785	4970	2	-0.22182	0.034405	0.086443	0.978763	1656	1	-0.22182
PM20D1	4	0.6917	0.71234	1	13761	1	0.84161	0.034449	0.086525	0.978763	1657	3	0.84161
LDHD	4	0.048279	0.1167	0.982882	2244	2	0.13821	0.034458	0.086541	0.978763	1658	2	0.13821
SOCS2	4	0.49146	0.59926	1	11403	1	0.81854	0.034467	0.086561	0.978763	1659	3	0.81854
ENSCSAG00000010145	4	0.83111	0.83052	1	16061	0	0.80474	0.034563	0.086744	0.978763	1660	3	0.80474
NEUROG1	4	0.95892	0.95885	1	18537	0	1.3451	0.034585	0.086793	0.978763	1661	2	1.3451
MAX	4	0.42612	0.5698	1	10789	1	0.70662	0.034599	0.086816	0.978763	1662	3	0.70662
ORAI3	4	0.97828	0.97832	1	18968	0	0.32342	0.034615	0.086847	0.978763	1663	2	0.32342
GJA9	4	0.19035	0.32388	1	6143	1	1.1213	0.03464	0.086897	0.978763	1664	2	1.1213
CDK19	4	0.86597	0.86552	1	16735	0	0.48258	0.034667	0.086953	0.978763	1665	2	0.48258
ENSCSAG00000010448	4	0.93854	0.93849	1	18146	0	0.77815	0.034671	0.086957	0.978763	1666	3	0.77815
GMFB	4	0.6556	0.68843	1	13259	1	1.2898	0.034705	0.087033	0.978763	1667	2	1.2898
MDGA1	4	0.7894	0.78993	1	15293	1	0.76788	0.03472	0.087068	0.978763	1668	3	0.76788
LRRC74B	4	0.010537	0.035264	0.961011	691	2	-0.23574	0.034772	0.087165	0.978763	1669	2	-0.23574
ZNF384	4	0.10603	0.22547	0.991326	4303	1	0.68181	0.034803	0.087227	0.978763	1670	3	0.68181
KCNH1	4	0.98581	0.9858	1	19114	0	1.6157	0.034821	0.087258	0.978763	1671	3	1.6157
TOX2	4	0.12502	0.25439	0.994431	4842	2	0.9286	0.034837	0.087297	0.978763	1672	2	0.9286
ENSCSAG00000006297	4	0.93063	0.9304	1	17986	0	1.6652	0.034848	0.087322	0.978763	1673	2	1.6652
DDX11	4	0.96895	0.96888	1	18762	0	0.68593	0.034863	0.087361	0.978763	1674	3	0.68593
ZNF787	4	0.34781	0.48964	1	9269	1	0.22819	0.034877	0.087391	0.978763	1675	2	0.22819
ASGR2	4	0.36121	0.50378	1	9542	1	0.69671	0.034899	0.087438	0.978763	1676	3	0.69671
GPR141	4	0.90828	0.90799	1	17538	0	1.4543	0.034903	0.087445	0.978763	1677	2	1.4543
AGTR1	4	0.049109	0.11833	0.986109	2276	1	1.4186	0.034947	0.087527	0.978763	1678	3	1.4186
CAMK2A	4	0.59666	0.6533	1	12522	1	0.53909	0.035002	0.087634	0.978763	1679	3	0.53909
multiKO_TUBA1A_TUBA1B	2	0.96495	0.96492	1	18679	0	1.0119	0.035051	0.063675	0.978763	1680	2	1.0119
ZC3H3	4	0.87348	0.87306	1	16863	0	0.69804	0.035062	0.087768	0.978763	1681	3	0.69804
NR1H4	4	0.93709	0.93702	1	18118	0	0.68901	0.035092	0.087826	0.978763	1682	3	0.68901
DUSP1	4	0.97877	0.97881	1	18977	0	1.5534	0.035098	0.087836	0.978763	1683	3	1.5534
CLCF1	4	0.48268	0.59517	1	11329	1	1.2489	0.035135	0.087912	0.978763	1684	2	1.2489
ENSCSAG00000007876	4	0.5604	0.63349	1	12131	1	-0.076292	0.035139	0.087923	0.978763	1685	1	-0.076292
SSC5D	4	0.85807	0.85759	1	16570	0	1.4834	0.035179	0.088006	0.978763	1686	3	1.4834
SPARC	4	0.90279	0.90244	1	17439	0	0.30502	0.035192	0.08804	0.978763	1687	2	0.30502
RBM8A	4	0.60849	0.66001	1	12649	1	0.89552	0.035207	0.088074	0.978763	1688	3	0.89552
ZRANB3	4	0.9519	0.9518	1	18407	0	1.4845	0.035234	0.088143	0.978763	1689	3	1.4845
MBIP	4	0.47059	0.58953	1	11208	1	-0.13366	0.035244	0.088157	0.978763	1690	1	-0.13366
SIT1	4	0.40773	0.55302	1	10469	2	1.0244	0.0353	0.088283	0.978763	1691	2	1.0244
ENSCSAG00000002763	2	0.96469	0.96466	1	18671	0	1.9315	0.035313	0.064126	0.978763	1692	2	1.9315
CLYBL	4	0.5824	0.6453	1	12353	1	1.3178	0.035344	0.088368	0.978763	1693	2	1.3178
MYDGF	4	0.73641	0.74519	1	14405	1	0.95158	0.035378	0.088453	0.978763	1694	2	0.95158
SCAF1	4	0.74436	0.75149	1	14536	1	0.81058	0.035383	0.088464	0.978763	1695	3	0.81058
TERF2IP	4	0.19966	0.33369	1	6326	2	0.06491	0.035401	0.088497	0.978763	1696	2	0.06491
OR10W1	3	0.90033	0.9004	1	17394	0	1.3345	0.035417	0.083756	0.978763	1697	2	1.3345
RPH3A	4	0.0411	0.1025	0.981489	1961	2	-0.40402	0.035454	0.088603	0.978763	1698	1	-0.40402
RELA	4	0.72355	0.73538	1	14215	1	1.2767	0.035488	0.088661	0.978763	1699	3	1.2767
RUNX2	4	0.043501	0.10735	0.981489	2065	2	-0.30598	0.035506	0.088689	0.978763	1700	1	-0.30598
CAVIN2	4	0.37005	0.51314	1	9706	1	-0.042406	0.035558	0.088804	0.978763	1701	1	-0.042406
BUD31	4	0.97778	0.97783	1	18949	0	1.1423	0.035572	0.088829	0.978763	1702	3	1.1423
UBXN8	4	0.58798	0.64841	1	12430	1	0.64477	0.03559	0.088868	0.978763	1703	3	0.64477
LMO4	4	0.54594	0.62591	1	11960	1	-0.075376	0.035611	0.088904	0.978763	1704	1	-0.075376
KCNQ1	4	0.1021	0.21841	0.991326	4159	3	-0.5451	0.035663	0.089009	0.978763	1705	1	-0.5451
PORCN	4	0.56262	0.6347	1	12152	1	1.2833	0.035721	0.089135	0.978763	1706	3	1.2833
CXCR6	4	0.966	0.96595	1	18705	0	0.63071	0.035737	0.089163	0.978763	1707	3	0.63071
ENSCSAG00000008798	4	0.20232	0.33652	1	6382	1	1.3537	0.035744	0.089176	0.978763	1708	2	1.3537
ACKR2	4	0.98709	0.9871	1	19144	0	0.46503	0.035768	0.089224	0.978763	1709	3	0.46503
VPS13C	4	0.85408	0.85352	1	16496	0	0.23428	0.03582	0.089333	0.978763	1710	2	0.23428
WEE1	4	0.81764	0.81721	1	15805	0	1.1839	0.035908	0.089525	0.978763	1711	3	1.1839
PTPRCAP	4	0.93838	0.93833	1	18142	0	0.81381	0.035915	0.08954	0.978763	1712	3	0.81381
SRSF7	4	0.67823	0.70317	1	13548	1	0.94023	0.035921	0.089552	0.978763	1713	3	0.94023
RNFT2	4	0.19864	0.33261	1	6308	1	0.14026	0.035925	0.08956	0.978763	1714	2	0.14026
HIPK2	4	0.96254	0.96247	1	18625	0	1.1278	0.035927	0.089566	0.978763	1715	3	1.1278
THAP7	4	0.51781	0.61182	1	11671	1	0.33084	0.035977	0.089674	0.978763	1716	2	0.33084
FBXO4	4	0.3907	0.53498	1	10126	2	0.93156	0.035989	0.089693	0.978763	1717	2	0.93156
CIDEA	4	0.86637	0.86591	1	16743	0	0.5177	0.036001	0.08972	0.978763	1718	3	0.5177
WFDC5	4	0.50903	0.60754	1	11579	1	-0.14431	0.03603	0.089778	0.978763	1719	1	-0.14431
RNF212	4	0.96171	0.96164	1	18608	0	0.48428	0.036031	0.08978	0.978763	1720	3	0.48428
GADD45A	4	0.49637	0.60155	1	11448	1	1.1115	0.036056	0.089826	0.978763	1721	2	1.1115
FOXG1	4	0.68769	0.7096	1	13695	1	0.74256	0.036068	0.089852	0.978763	1722	3	0.74256
AP5S1	4	0.9128	0.91257	1	17630	0	0.37976	0.036082	0.089889	0.978763	1723	2	0.37976
RSRC2	4	0.83896	0.83823	1	16215	0	0.89397	0.036089	0.0899	0.978763	1724	2	0.89397
CFAP157	4	0.9665	0.96645	1	18716	0	0.48845	0.036099	0.089921	0.978763	1725	3	0.48845
VILL	4	0.098714	0.21229	0.991212	4036	3	-0.4578	0.036135	0.089986	0.978763	1726	1	-0.4578
TSPAN6	4	0.92046	0.92024	1	17775	0	0.58457	0.036154	0.09003	0.978763	1727	3	0.58457
DEDD2	4	0.40129	0.5463	1	10328	2	1.2026	0.036212	0.090164	0.978763	1729	2	1.2026
CAPN15	4	0.89722	0.89692	1	17335	0	0.61707	0.036216	0.090171	0.978763	1730	3	0.61707
ENSCSAG00000007176	4	0.29732	0.43629	1	8288	1	1.2013	0.036234	0.090212	0.978763	1731	2	1.2013
SHPRH	4	0.95705	0.957	1	18497	0	0.74223	0.036239	0.090228	0.978763	1732	3	0.74223
TTYH2	4	0.98276	0.98278	1	19056	0	0.56579	0.036247	0.090236	0.978763	1733	3	0.56579
OR6C2	4	0.63726	0.67709	1	13022	1	0.94072	0.036279	0.090309	0.978763	1734	2	0.94072
ENSCSAG00000018928	4	0.38657	0.53063	1	10033	2	-0.10446	0.036292	0.090333	0.978763	1735	1	-0.10446
ENSCSAG00000002811	4	0.72186	0.73407	1	14193	1	1.2448	0.036313	0.090374	0.978763	1736	2	1.2448
ZSWIM6	4	0.0072212	0.024782	0.961011	478	1	-0.38408	0.036344	0.090435	0.978763	1737	1	-0.38408
C1orf159	4	0.58481	0.64661	1	12387	1	1.6634	0.036369	0.090491	0.978763	1738	3	1.6634
MYF5	4	0.7661	0.76942	1	14888	1	-0.20339	0.036396	0.090547	0.978763	1739	1	-0.20339
HDGFL2	4	0.89409	0.89378	1	17271	0	0.71531	0.036407	0.090575	0.978763	1740	3	0.71531
DIRAS2	4	0.35816	0.50055	1	9478	2	1.0907	0.036425	0.090619	0.978763	1741	2	1.0907
AEBP2	4	0.66044	0.69155	1	13308	1	1.5249	0.036492	0.090772	0.978763	1742	3	1.5249
CRK	4	0.27494	0.41288	1	7851	2	0.71135	0.036514	0.090817	0.978763	1743	2	0.71135
TMCO5A	4	0.38775	0.5319	1	10060	1	0.82826	0.036537	0.090868	0.978763	1744	3	0.82826
MEX3C	4	0.070364	0.15972	0.990989	3035	1	0.71981	0.036556	0.090913	0.978763	1745	3	0.71981
CCNG2	4	0.32808	0.46877	1	8882	2	-0.17171	0.036606	0.091021	0.978763	1746	1	-0.17171
CBX6	4	0.90697	0.90669	1	17516	0	0.67453	0.036643	0.091092	0.978763	1747	3	0.67453
ENSCSAG00000014706	4	0.80255	0.80233	1	15519	1	0.050845	0.036658	0.091126	0.978763	1748	2	0.050845
KDM5C	4	0.18817	0.32154	1	6099	1	0.74674	0.036668	0.091145	0.978763	1749	3	0.74674
ZFAND3	4	0.067471	0.15415	0.990989	2934	3	-0.51943	0.03671	0.091223	0.978763	1750	1	-0.51943
PPP1R17	4	0.77683	0.77864	1	15064	1	1.2549	0.036716	0.091236	0.978763	1751	2	1.2549
ST3GAL4	4	0.95274	0.95262	1	18421	0	0.80046	0.03673	0.091265	0.978763	1752	3	0.80046
SFTA3	4	0.31268	0.45259	1	8588	1	1.417	0.03675	0.091306	0.978763	1753	2	1.417
ENSCSAG00000005730	4	0.97963	0.97968	1	18993	0	0.86486	0.036786	0.091376	0.978763	1754	3	0.86486
ENSCSAG00000013815	4	0.5717	0.63949	1	12250	1	0.028022	0.036815	0.091434	0.978763	1755	2	0.028022
ENSCSAG00000016426	4	0.89705	0.89673	1	17333	0	1.1395	0.036829	0.091464	0.978763	1756	2	1.1395
PDLIM1	4	0.32944	0.47025	1	8913	2	-0.43015	0.036868	0.091545	0.978763	1757	1	-0.43015
KIAA0355	4	0.77963	0.78112	1	15123	1	1.62	0.036885	0.091586	0.978763	1758	3	1.62
GPBP1	4	0.94821	0.94817	1	18334	0	1.3032	0.036908	0.091634	0.978763	1759	2	1.3032
ZDHHC17	4	0.98477	0.98475	1	19100	0	1.3649	0.036929	0.091687	0.978763	1760	3	1.3649
RPUSD3	4	0.89391	0.89359	1	17267	0	1.2726	0.036972	0.091767	0.978763	1761	2	1.2726
ENSCSAG00000018578	3	0.8955	0.89554	1	17302	0	1.1606	0.036986	0.086014	0.978763	1762	2	1.1606
ENSCSAG00000018434	4	0.1466	0.27748	0.997591	5263	1	0.72442	0.036998	0.091815	0.978763	1763	3	0.72442
SLC35B4	4	0.35943	0.50191	1	9504	2	0.081994	0.037025	0.091866	0.978763	1764	2	0.081994
NELL1	4	0.97195	0.97192	1	18833	0	0.48214	0.037077	0.091982	0.978763	1765	3	0.48214
MEI1	4	0.19164	0.32529	1	6166	2	-0.15139	0.037129	0.09209	0.978763	1766	2	-0.15139
PTS	4	0.62126	0.66763	1	12827	1	0.93439	0.037129	0.09209	0.978763	1767	3	0.93439
TCTN1	4	0.98505	0.98505	1	19102	0	0.58878	0.037142	0.092119	0.978763	1768	3	0.58878
IER2	4	0.24305	0.37937	1	7211	1	0.65889	0.037182	0.092202	0.978763	1769	3	0.65889
RUVBL2	4	0.16971	0.30192	1	5731	1	1.4606	0.037251	0.092358	0.978763	1770	3	1.4606
CCDC160	4	0.29868	0.43776	1	8321	2	0.076127	0.037286	0.092426	0.978763	1771	2	0.076127
RFESD	4	0.82354	0.82306	1	15931	0	1.0567	0.037292	0.092436	0.978763	1772	2	1.0567
PTPN12	4	0.79081	0.79121	1	15320	1	0.85983	0.037326	0.092517	0.978763	1773	2	0.85983
STMN4	4	0.069416	0.15789	0.990989	3002	3	-0.60475	0.037338	0.092538	0.978763	1774	1	-0.60475
KCTD15	4	0.57034	0.63874	1	12238	1	0.56478	0.037391	0.09264	0.978763	1775	2	0.56478
DNASE1L2	4	0.12526	0.25464	0.994431	4849	2	-0.37015	0.037443	0.092742	0.978763	1776	1	-0.37015
ENSCSAG00000015882	4	0.9255	0.92528	1	17880	0	0.73023	0.037481	0.092821	0.978763	1777	3	0.73023
CAV2	4	0.11417	0.23994	0.991326	4581	2	-0.72065	0.037495	0.09285	0.978763	1778	1	-0.72065
GPR39	4	0.03136	0.0826	0.979201	1579	1	-0.0096363	0.037548	0.092969	0.978763	1779	2	-0.0096363
EID2B	4	0.3828	0.52671	1	9956	1	0.005915	0.0376	0.093059	0.978763	1781	1	0.005915
SIGLECL1	4	0.91391	0.91367	1	17656	0	1.3259	0.03761	0.093076	0.978763	1782	2	1.3259
NHLRC4	4	0.38979	0.53403	1	10105	1	0.94151	0.037632	0.093125	0.978763	1783	2	0.94151
GREM1	4	0.099123	0.21306	0.991212	4049	3	-0.64015	0.037652	0.09317	0.978763	1784	1	-0.64015
TTC39A	4	0.66428	0.694	1	13356	1	0.68328	0.037689	0.093244	0.978763	1785	3	0.68328
PANX2	4	0.61458	0.66363	1	12727	1	0.57965	0.037705	0.093278	0.978763	1786	2	0.57965
VSTM2B	4	0.6723	0.69929	1	13472	1	1.1468	0.037712	0.093289	0.978763	1787	2	1.1468
TEX38	4	0.059434	0.13868	0.990989	2638	2	0.66138	0.037723	0.093318	0.978763	1788	2	0.66138
HSPB7	4	0.60873	0.66015	1	12654	1	0.78849	0.037752	0.093372	0.978763	1789	3	0.78849
ACY3	4	0.39307	0.53747	1	10169	2	-0.039816	0.037757	0.093379	0.978763	1790	2	-0.039816
ZNF451	4	0.66759	0.69622	1	13404	1	-0.045822	0.037809	0.093506	0.978763	1791	1	-0.045822
ENSCSAG00000000498	4	0.7309	0.74097	1	14318	1	0.89791	0.037844	0.093579	0.978763	1792	3	0.89791
CLPTM1	4	0.47416	0.59118	1	11242	1	0.37013	0.037862	0.093619	0.978763	1793	2	0.37013
FGF21	4	0.72457	0.73612	1	14229	1	1.0677	0.037872	0.093648	0.978763	1794	3	1.0677
AKAP3	4	0.085283	0.18768	0.990989	3554	1	0.98293	0.037879	0.093663	0.978763	1795	3	0.98293
C6orf132	4	0.23749	0.37358	1	7095	1	0.97792	0.037951	0.093815	0.978763	1796	2	0.97792
ESRRB	4	0.75238	0.75807	1	14649	1	0.042494	0.037966	0.093849	0.978763	1797	1	0.042494
multiKO_ENSCSAG00000006491_ENSCSAG00000019601	3	0.89492	0.89496	1	17283	0	0.14787	0.038007	0.087503	0.978763	1798	1	0.14787
CD44	4	0.74956	0.75573	1	14612	1	0.72699	0.038018	0.093954	0.978763	1799	3	0.72699
ENSCSAG00000000280	2	0.96196	0.96196	1	18613	0	0.92408	0.03804	0.068874	0.978763	1800	2	0.92408
ANAPC16	4	0.35655	0.49882	1	9446	2	0.9403	0.038054	0.094044	0.978763	1801	2	0.9403
RNF19A	4	0.76701	0.77021	1	14907	1	1.2129	0.038077	0.094091	0.978763	1802	2	1.2129
ENSCSAG00000011069	4	0.71655	0.73004	1	14101	1	1.3576	0.038111	0.094155	0.978763	1804	2	1.3576
OR4S1	4	0.62991	0.67274	1	12941	1	0.56782	0.038175	0.094278	0.978763	1805	3	0.56782
LRRC73	4	0.07796	0.17409	0.990989	3311	1	1.242	0.038226	0.09438	0.978763	1806	2	1.242
ENSCSAG00000019394	4	0.4058	0.55098	1	10424	1	0.096983	0.038228	0.094383	0.978763	1807	2	0.096983
P2RY6	4	0.98587	0.98586	1	19116	0	0.73172	0.038324	0.094582	0.978763	1808	3	0.73172
TBXT	4	0.92866	0.92845	1	17947	0	1.2914	0.038329	0.094591	0.978763	1809	2	1.2914
FAM155A	4	0.055692	0.13139	0.990989	2507	2	-0.24642	0.038332	0.094597	0.978763	1810	1	-0.24642
PFDN2	4	0.093013	0.20198	0.990989	3840	2	0.76487	0.038443	0.094844	0.978763	1811	2	0.76487
LRRC30	4	0.86538	0.86493	1	16719	0	0.24641	0.038489	0.094935	0.978763	1812	2	0.24641
CCDC83	4	0.60699	0.65918	1	12636	1	1.3859	0.038489	0.094936	0.978763	1813	2	1.3859
NMT1	4	0.85296	0.85235	1	16476	0	0.76391	0.038528	0.095016	0.978763	1814	3	0.76391
PEX6	4	0.34631	0.48807	1	9235	1	0.68481	0.038541	0.095044	0.978763	1815	3	0.68481
ENSCSAG00000004519	4	0.026146	0.071797	0.979201	1382	2	0.91172	0.038558	0.09507	0.978763	1816	2	0.91172
SP1	4	0.48824	0.59778	1	11379	1	1.1132	0.038581	0.09511	0.978763	1817	2	1.1132
PGLYRP4	4	0.91689	0.91666	1	17704	0	1.4098	0.038593	0.095137	0.978763	1818	2	1.4098
LBX1	4	0.93635	0.93625	1	18096	0	0.14738	0.038594	0.09514	0.978763	1819	1	0.14738
MICALL2	4	0.18775	0.32111	1	6093	1	0.6252	0.038599	0.095149	0.978763	1820	3	0.6252
NKX1-1	4	0.67295	0.69972	1	13477	1	0.54806	0.038612	0.095179	0.978763	1821	3	0.54806
SRPK3	4	0.10735	0.22782	0.991326	4354	3	-0.57964	0.038646	0.095239	0.978763	1822	1	-0.57964
PLAA	4	0.07207	0.16295	0.990989	3101	2	0.077004	0.03875	0.09546	0.978763	1823	2	0.077004
LINGO4	4	0.97935	0.97939	1	18985	0	1.2531	0.038765	0.095486	0.978763	1824	2	1.2531
TOR3A	4	0.17209	0.30447	1	5782	2	0.90491	0.038788	0.09553	0.978763	1825	2	0.90491
ENSCSAG00000009978	4	0.81072	0.81033	1	15660	1	0.88326	0.038798	0.095547	0.978763	1826	3	0.88326
MEIOB	4	0.41908	0.56498	1	10689	1	0.6459	0.038803	0.095557	0.978763	1827	2	0.6459
ATF2	4	0.91052	0.91026	1	17583	0	1.3684	0.03888	0.095706	0.978763	1828	3	1.3684
CNN1	4	0.27336	0.41122	1	7825	2	-0.21106	0.038907	0.095764	0.978763	1829	2	-0.21106
PPIA	4	0.97892	0.97896	1	18979	0	0.77174	0.03894	0.095843	0.978763	1830	3	0.77174
POC5	4	0.55992	0.63322	1	12120	1	0.63368	0.038946	0.095856	0.978763	1831	3	0.63368
GADD45GIP1	4	0.078213	0.17455	0.990989	3320	1	0.14451	0.038959	0.09588	0.978763	1832	1	0.14451
KRTAP22-2	4	0.17527	0.30784	1	5842	2	0.71717	0.038996	0.095949	0.978763	1833	2	0.71717
GP9	4	0.57487	0.64119	1	12284	1	0.45198	0.039012	0.095985	0.978763	1834	2	0.45198
VPS52	4	0.96592	0.96587	1	18702	0	0.79179	0.039062	0.096092	0.978763	1835	3	0.79179
FOXK1	4	0.90571	0.90539	1	17494	0	1.0846	0.039065	0.096096	0.978763	1836	2	1.0846
RND2	4	0.095412	0.20634	0.991212	3926	1	0.77946	0.039075	0.096117	0.978763	1837	3	0.77946
GTSF1	4	0.039351	0.098961	0.981489	1898	1	1.4291	0.039134	0.096229	0.978763	1838	3	1.4291
RAB27B	4	0.07738	0.17297	0.990989	3288	3	-0.6239	0.039221	0.096399	0.978763	1839	1	-0.6239
MTDH	4	0.30103	0.44028	1	8358	2	1.0752	0.039227	0.096411	0.978763	1840	2	1.0752
KCNAB1	4	0.45996	0.58478	1	11109	1	1.1873	0.039239	0.096442	0.978763	1841	2	1.1873
CHERP	4	0.96312	0.96306	1	18638	0	0.8117	0.039256	0.096479	0.978763	1842	3	0.8117
NTS	4	0.54993	0.62797	1	12001	1	0.80768	0.039263	0.096492	0.978763	1843	3	0.80768
TIRAP	4	0.76813	0.77117	1	14928	1	0.054578	0.039273	0.096514	0.978763	1844	1	0.054578
PPIC	4	0.85208	0.85146	1	16462	0	1.0262	0.039302	0.096573	0.978763	1845	3	1.0262
RHOC	4	0.38158	0.52542	1	9935	1	1.306	0.03932	0.096615	0.978763	1846	3	1.306
CHMP2B	4	0.81574	0.81538	1	15765	0	0.11266	0.039325	0.096624	0.978763	1847	2	0.11266
SEC61A2	4	0.9103	0.91004	1	17577	0	1.4053	0.039366	0.096698	0.978763	1848	3	1.4053
multiKO_ENSCSAG00000010369_ENSCSAG00000018909	2	0.88886	0.88859	1	17171	0	1.8524	0.039428	0.071302	0.978763	1849	1	1.8524
FAM171A2	4	0.070094	0.15924	0.990989	3026	2	-0.52834	0.03943	0.096838	0.978763	1850	1	-0.52834
CYP27B1	4	0.75415	0.7595	1	14683	1	0.70725	0.039457	0.096897	0.978763	1851	3	0.70725
RAB5B	4	0.89167	0.89138	1	17225	0	1.3062	0.03947	0.096927	0.978763	1852	2	1.3062
DPM1	4	0.29021	0.42894	1	8154	2	0.22535	0.039482	0.096952	0.978763	1853	2	0.22535
ANXA10	4	0.38205	0.52592	1	9941	1	1.1283	0.039581	0.097152	0.978763	1854	3	1.1283
CASC3	4	0.44349	0.57738	1	10953	1	0.11114	0.039586	0.097166	0.978763	1855	1	0.11114
NEFM	4	0.17708	0.30978	1	5875	1	0.61443	0.039633	0.097271	0.978763	1856	3	0.61443
TPD52L3	4	0.69569	0.71505	1	13817	1	0.90554	0.039653	0.097309	0.978763	1857	3	0.90554
NOS3	4	0.41144	0.55693	1	10554	2	-0.23776	0.039691	0.097381	0.978763	1858	1	-0.23776
ST18	4	0.95558	0.95549	1	18475	0	1.0343	0.039721	0.097451	0.978763	1859	3	1.0343
ALX3	4	0.36665	0.50957	1	9652	1	0.13934	0.039743	0.097498	0.978763	1860	2	0.13934
COLEC10	4	0.98311	0.98313	1	19064	0	0.61357	0.039795	0.09761	0.978763	1861	3	0.61357
FAM162A	4	0.70439	0.72119	1	13935	1	0.9804	0.039889	0.097809	0.978763	1862	2	0.9804
HFE	4	0.52182	0.61379	1	11714	1	-0.058608	0.0399	0.097831	0.978763	1863	1	-0.058608
PRDM2	4	0.91008	0.90981	1	17571	0	0.58	0.039927	0.097879	0.978763	1864	3	0.58
STAMBP	4	0.7921	0.79243	1	15341	1	1.1796	0.040029	0.098092	0.978763	1865	2	1.1796
DDX27	4	0.93793	0.93788	1	18134	0	0.55917	0.040045	0.098118	0.978763	1866	3	0.55917
ACTA1	4	0.95851	0.95845	1	18525	0	0.87357	0.040051	0.098135	0.978763	1867	3	0.87357
SPI1	4	0.086289	0.18952	0.990989	3600	3	-0.57591	0.040056	0.098145	0.978763	1868	1	-0.57591
PHLDA3	4	0.75004	0.75614	1	14619	1	0.66537	0.040058	0.098151	0.978763	1869	3	0.66537
GLOD4	4	0.023822	0.066912	0.979201	1278	1	0.93495	0.040064	0.098166	0.978763	1870	3	0.93495
FGF20	4	0.021848	0.062677	0.979201	1202	2	-0.83399	0.040108	0.098257	0.978763	1872	1	-0.83399
RAPGEFL1	4	0.77901	0.78055	1	15112	1	0.56334	0.040123	0.098291	0.978763	1873	3	0.56334
NDFIP1	4	0.96433	0.9643	1	18661	0	1.3143	0.040134	0.098312	0.978763	1874	3	1.3143
NUBP1	4	0.98948	0.98949	1	19188	0	1.1728	0.040161	0.098357	0.978763	1875	3	1.1728
EFCAB2	4	0.63376	0.67502	1	12985	1	1.0973	0.040183	0.098398	0.978763	1876	3	1.0973
ENSCSAG00000002865	4	0.98597	0.98596	1	19120	0	1.5169	0.040209	0.098451	0.978763	1877	3	1.5169
CAPN11	4	0.66456	0.6942	1	13360	1	0.21679	0.040213	0.098461	0.978763	1878	2	0.21679
PUS1	4	0.88784	0.88748	1	17158	0	1.1791	0.040215	0.098466	0.978763	1879	3	1.1791
OLFML3	4	0.79487	0.79503	1	15392	1	0.85447	0.040263	0.098571	0.978763	1880	2	0.85447
APOO	4	0.21136	0.34616	1	6544	2	0.75766	0.040265	0.098574	0.978763	1881	2	0.75766
CBARP	4	0.0078192	0.026708	0.961011	517	2	-0.32197	0.040317	0.098679	0.978763	1882	2	-0.32197
PTP4A3	4	0.47393	0.59108	1	11241	1	0.66289	0.04034	0.098726	0.978763	1883	3	0.66289
C1QTNF1	3	0.75747	0.75764	1	14744	0	1.2365	0.040363	0.090958	0.978763	1884	2	1.2365
G0S2	4	0.32057	0.46079	1	8742	1	0.069164	0.040369	0.098788	0.978763	1885	1	0.069164
POGLUT1	4	0.85654	0.85604	1	16541	0	1.3169	0.04038	0.09881	0.978763	1886	2	1.3169
TCF12	4	0.28781	0.42639	1	8102	1	0.57695	0.040422	0.098889	0.978763	1887	2	0.57695
GTF2A1L	4	0.54312	0.62445	1	11936	1	1.3961	0.040462	0.09898	0.978763	1888	3	1.3961
GPX5	4	0.51653	0.61119	1	11658	1	0.33373	0.040474	0.099007	0.978763	1889	2	0.33373
SETD5	4	0.34621	0.48798	1	9233	1	1.4977	0.040479	0.099013	0.978763	1890	3	1.4977
ENSCSAG00000016635	4	0.3352	0.47629	1	9034	1	0.95331	0.040492	0.099043	0.978763	1891	3	0.95331
DDX52	4	0.92305	0.9229	1	17829	0	1.4764	0.040497	0.099056	0.978763	1892	3	1.4764
TEP1	4	0.10852	0.2299	0.991326	4392	1	1.3527	0.040533	0.099128	0.978763	1893	3	1.3527
MAP2K2	4	0.064821	0.14911	0.990989	2833	2	-0.52228	0.040578	0.099218	0.978763	1894	1	-0.52228
AP5B1	4	0.85976	0.85926	1	16592	0	1.405	0.040603	0.099275	0.978763	1895	3	1.405
ZKSCAN2	4	0.40307	0.54814	1	10352	1	1.0115	0.040644	0.099356	0.978763	1896	3	1.0115
ENSCSAG00000014289	4	0.66752	0.69618	1	13403	1	0.13293	0.040683	0.099429	0.978763	1897	1	0.13293
DNAL4	4	0.3192	0.45936	1	8709	1	1.4032	0.040768	0.099578	0.978763	1898	2	1.4032
NEURL1B	4	0.90428	0.90393	1	17462	0	0.55355	0.04077	0.099586	0.978763	1899	3	0.55355
OR5D13	4	0.17467	0.30721	1	5829	2	-0.44661	0.040787	0.099623	0.978763	1900	1	-0.44661
SRSF3	4	0.31737	0.45745	1	8674	1	0.82193	0.040829	0.099707	0.978763	1901	3	0.82193
GABRB1	4	0.70958	0.72493	1	14005	1	0.32632	0.040839	0.099723	0.978763	1902	2	0.32632
MYCBPAP	4	0.87883	0.87839	1	16982	0	1.0356	0.04085	0.099746	0.978763	1903	2	1.0356
LZTFL1	4	0.062135	0.14389	0.990989	2726	3	-1.1619	0.040891	0.099841	0.978763	1904	1	-1.1619
SAT2	4	0.50621	0.6062	1	11549	1	0.3847	0.040944	0.099964	0.978763	1905	2	0.3847
FAM163A	4	0.89896	0.89865	1	17372	0	1.2728	0.041039	0.10014	0.978763	1906	3	1.2728
SLC33A1	4	0.85561	0.85505	1	16524	0	0.78987	0.041048	0.10016	0.978763	1907	2	0.78987
GDAP1	4	0.96279	0.96273	1	18630	0	0.75841	0.041099	0.10027	0.978763	1908	3	0.75841
HTRA2	4	0.62632	0.67064	1	12902	1	0.75832	0.041149	0.10037	0.978763	1909	3	0.75832
DYNC1LI2	4	0.13485	0.26496	0.996542	5033	1	0.54309	0.041152	0.10037	0.978763	1910	2	0.54309
MIIP	4	0.97991	0.97996	1	19000	0	0.54717	0.041202	0.10048	0.978763	1911	3	0.54717
ENSCSAG00000006401	4	0.1628	0.29454	1	5576	2	-0.15832	0.041204	0.10048	0.978763	1912	2	-0.15832
GJA4	4	0.80099	0.80085	1	15496	1	1.1533	0.04124	0.10055	0.978763	1913	2	1.1533
PSMB5	4	0.76681	0.77005	1	14904	1	1.3168	0.041257	0.10059	0.978763	1914	2	1.3168
PRELID2	4	0.33274	0.47371	1	8980	2	-0.48831	0.041309	0.1007	0.978763	1915	1	-0.48831
CARS1	4	0.15148	0.28261	0.999409	5366	1	1.0104	0.041336	0.10076	0.978763	1916	3	1.0104
ENSCSAG00000003643	4	0.49508	0.60093	1	11435	1	1.0295	0.041453	0.10099	0.978763	1917	2	1.0295
FBXO16	4	0.4658	0.58739	1	11161	1	0.94214	0.041465	0.10102	0.978763	1918	2	0.94214
PSMC5	4	0.86424	0.86379	1	16692	0	0.77261	0.041469	0.10103	0.978763	1919	3	0.77261
AZIN1	4	0.12447	0.25382	0.994431	4834	2	-0.49347	0.041517	0.10114	0.978763	1920	1	-0.49347
GAP43	4	0.17076	0.30303	1	5749	1	0.068437	0.041569	0.10124	0.978763	1921	1	0.068437
SLC27A4	4	0.69467	0.7144	1	13797	1	0.58486	0.041617	0.10133	0.978763	1922	3	0.58486
PLEKHA6	4	0.082258	0.18209	0.990989	3450	2	-0.37168	0.041622	0.10135	0.978763	1923	2	-0.37168
PRCD	4	0.62676	0.67088	1	12910	1	1.158	0.041631	0.10136	0.978763	1924	2	1.158
TM4SF18	4	0.090531	0.1974	0.990989	3752	2	-0.2045	0.041674	0.10146	0.978763	1925	2	-0.2045
RSBN1	4	0.844	0.84331	1	16305	0	-0.25062	0.041726	0.10157	0.978763	1926	1	-0.25062
ERG28	4	0.14244	0.27304	0.997591	5186	2	-0.58632	0.041778	0.10168	0.978763	1927	1	-0.58632
ZBTB1	4	0.83165	0.83104	1	16073	0	0.98293	0.041797	0.10172	0.978763	1928	2	0.98293
XPO4	4	0.39143	0.53573	1	10142	1	0.30013	0.04183	0.10179	0.978763	1929	2	0.30013
CBX1	4	0.82158	0.82113	1	15884	0	0.80656	0.041832	0.10179	0.978763	1930	3	0.80656
ABL1	4	0.21916	0.35439	1	6716	1	0.84359	0.041852	0.10183	0.978763	1931	3	0.84359
PPP1R12B	4	0.95244	0.95233	1	18412	0	0.68846	0.041859	0.10184	0.978763	1932	3	0.68846
PKD2L2	4	0.24262	0.37892	1	7206	2	0.29639	0.041882	0.10189	0.978763	1933	2	0.29639
CPA4	4	0.79104	0.79144	1	15324	1	0.81824	0.041886	0.1019	0.978763	1934	3	0.81824
PAF1	4	0.95728	0.95725	1	18500	0	0.65631	0.041953	0.10203	0.978763	1935	3	0.65631
ENSCSAG00000013100	2	0.30303	0.33416	1	8401	1	1.4043	0.041985	0.075689	0.978763	1936	1	1.4043
CHRM4	4	0.97559	0.97555	1	18907	0	0.29148	0.041987	0.10211	0.978763	1937	1	0.29148
PSMB3	4	0.98938	0.98939	1	19186	0	0.90698	0.041987	0.10211	0.978763	1938	3	0.90698
ZNF543	4	0.20189	0.33603	1	6374	1	0.90331	0.042023	0.10217	0.978763	1939	2	0.90331
ARID1B	4	0.83752	0.83684	1	16182	0	-0.21236	0.042039	0.1022	0.978763	1940	1	-0.21236
ENSCSAG00000003134	4	0.97798	0.97803	1	18957	0	1.3308	0.042083	0.10229	0.978763	1941	2	1.3308
ADRA2B	4	0.022703	0.064508	0.979201	1231	3	-1.1577	0.042091	0.1023	0.978763	1942	1	-1.1577
HOXC10	4	0.09681	0.2089	0.991212	3978	1	0.61799	0.042102	0.10232	0.978763	1943	3	0.61799
PDYN	4	0.73697	0.74563	1	14418	1	0.76899	0.042115	0.10234	0.978763	1944	3	0.76899
ELOVL2	4	0.90911	0.90883	1	17550	0	1.2785	0.042131	0.10238	0.978763	1945	2	1.2785
ENSCSAG00000006519	4	0.52681	0.61625	1	11762	1	1.3806	0.042143	0.1024	0.978763	1946	2	1.3806
ENSCSAG00000009374	4	0.74254	0.75004	1	14507	1	1.1348	0.042178	0.10248	0.978763	1947	2	1.1348
TMEM86A	4	0.15704	0.28848	1	5463	2	-0.28109	0.042195	0.10251	0.978763	1948	1	-0.28109
LRCH3	4	0.072833	0.1644	0.990989	3128	2	0.61806	0.042202	0.10253	0.978763	1949	2	0.61806
PRR15L	4	0.12081	0.24995	0.992199	4773	2	0.52179	0.042238	0.10259	0.978763	1950	2	0.52179
DPF2	4	0.92548	0.92526	1	17879	0	0.99266	0.042247	0.10261	0.978763	1951	2	0.99266
RNF182	4	0.2237	0.35913	1	6809	2	0.90795	0.042274	0.10267	0.978763	1952	2	0.90795
B3GAT1	4	0.96439	0.96436	1	18662	0	0.63518	0.042274	0.10267	0.978763	1953	3	0.63518
AKAP6	4	0.86013	0.85963	1	16603	0	0.83314	0.042312	0.10275	0.978763	1954	3	0.83314
C8orf76	4	0.14409	0.27483	0.997591	5213	2	0.76734	0.042322	0.10278	0.978763	1955	2	0.76734
MRTFB	4	0.62705	0.67105	1	12913	1	-0.20098	0.042351	0.10284	0.978763	1956	1	-0.20098
UCHL3	4	0.094857	0.20532	0.991212	3905	2	0.65399	0.042358	0.10285	0.978763	1957	2	0.65399
DHCR7	4	0.64904	0.68435	1	13178	1	0.96274	0.042379	0.10289	0.978763	1958	3	0.96274
C6orf52	4	0.71655	0.73004	1	14100	1	1.19	0.042394	0.10292	0.978763	1959	2	1.19
RAB11FIP1	4	0.65392	0.68737	1	13234	1	0.33642	0.042404	0.10294	0.978763	1960	2	0.33642
DPM2	4	0.27668	0.41472	1	7883	1	0.68459	0.04242	0.10297	0.978763	1961	3	0.68459
ENSCSAG00000000153	2	0.049374	0.088136	0.979201	2284	1	0.83661	0.042433	0.076467	0.978763	1962	1	0.83661
PAPSS2	4	0.88687	0.8865	1	17138	0	0.50011	0.042456	0.10305	0.978763	1963	2	0.50011
REPS2	4	0.070907	0.16076	0.990989	3055	2	-0.40527	0.042508	0.10315	0.978763	1964	1	-0.40527
FSHB	4	0.096061	0.20755	0.991212	3948	2	0.87518	0.042525	0.10318	0.978763	1965	2	0.87518
FABP9	4	0.89687	0.89655	1	17328	0	1.045	0.042549	0.10324	0.978763	1966	2	1.045
SLC17A6	4	0.024007	0.06732	0.979201	1286	1	0.29174	0.042612	0.10338	0.978763	1967	2	0.29174
ZNF653	4	0.78482	0.78579	1	15218	1	0.68531	0.04272	0.10362	0.978763	1968	3	0.68531
HSD11B2	4	0.65395	0.68739	1	13236	1	1.1094	0.042753	0.10368	0.978763	1969	2	1.1094
VAT1L	4	0.014403	0.046537	0.966865	914	1	0.47071	0.042768	0.10371	0.978763	1970	2	0.47071
IFNA2	4	0.20114	0.33524	1	6356	2	-1.0576	0.04282	0.10382	0.978763	1971	1	-1.0576
FAM184B	4	0.94975	0.94968	1	18359	0	0.63725	0.042829	0.10383	0.978763	1972	3	0.63725
HSCB	4	0.67652	0.70205	1	13527	1	1.3322	0.042849	0.10388	0.978763	1973	3	1.3322
ADAD1	4	0.22208	0.35743	1	6773	1	-0.67683	0.042872	0.10394	0.978763	1974	1	-0.67683
RDH10	4	0.061467	0.14258	0.990989	2705	3	-0.87111	0.042925	0.10404	0.978763	1975	1	-0.87111
FN3K	4	0.083514	0.18444	0.990989	3493	2	-0.45663	0.042977	0.10415	0.978763	1976	2	-0.45663
MAP11	4	0.29893	0.43802	1	8326	1	1.2236	0.043024	0.10425	0.978763	1977	2	1.2236
ZNF131	4	0.38205	0.52592	1	9943	1	1.1639	0.043068	0.10433	0.978763	1978	3	1.1639
ENSCSAG00000003443	4	0.98245	0.98245	1	19047	0	0.53468	0.043089	0.10437	0.978763	1979	3	0.53468
KCNV2	4	0.77678	0.7786	1	15062	1	0.30121	0.043133	0.10444	0.978763	1980	2	0.30121
MTM1	4	0.070644	0.16026	0.990989	3045	1	0.89356	0.043144	0.10446	0.978763	1981	3	0.89356
LGALS1	4	0.74915	0.75541	1	14604	1	0.90353	0.043185	0.10455	0.978763	1982	3	0.90353
GNB4	4	0.36536	0.50817	1	9630	2	-0.49021	0.043185	0.10455	0.978763	1983	1	-0.49021
SERPINI1	4	0.068604	0.15631	0.990989	2974	2	0.6216	0.043199	0.10458	0.978763	1984	2	0.6216
PCDH8	4	0.97946	0.97949	1	18986	0	0.61047	0.043233	0.10465	0.978763	1985	3	0.61047
SSTR1	4	0.41576	0.56145	1	10645	1	0.0032316	0.043237	0.10467	0.978763	1986	1	0.0032316
KLHL4	4	0.31451	0.45446	1	8623	1	1.0116	0.043271	0.10474	0.978763	1987	2	1.0116
GUCY1A1	4	0.51534	0.61058	1	11647	1	0.65695	0.043288	0.10478	0.978763	1988	3	0.65695
MC5R	4	0.98185	0.98187	1	19031	0	0.38632	0.043289	0.10478	0.978763	1989	3	0.38632
ADIG	4	0.013474	0.044316	0.961011	870	3	-1.3009	0.043341	0.10488	0.978763	1990	1	-1.3009
PTPN13	4	0.28827	0.42688	1	8111	1	0.65826	0.04335	0.1049	0.978763	1991	3	0.65826
ENSCSAG00000004512	4	0.74899	0.75527	1	14600	1	0.24062	0.043393	0.10499	0.978763	1992	2	0.24062
DIAPH1	4	0.82366	0.82317	1	15932	0	1.1537	0.043445	0.10509	0.978763	1993	2	1.1537
[truncated: 17,416 more rows]

## Sheet: 3. OC43 VERO RES 1st FDR <0.25
id	pos|fdr	pos|rank	pos|lfc
TMEM41B	0.000707	1	6.715
SLC35B2	0.000707	2	10.032
multiKO_ENSCSAG00000011099_ENSCSAG00000011104/IFITM1-3	0.000707	3	10.897
EXT1	0.000707	4	8.6249
PLN	0.000707	5	3.5282
C16orf74	0.000707	6	3.8811
B4GALT7	0.000707	7	5.3492
SYS1	0.001856	8	4.9422
RAB25	0.010451	9	3.6635
CDK4	0.027453	10	3.4217
ENSCSAG00000000090/IFITM3	0.027453	11	2.6741
PTH2	0.033416	12	2.619
C3orf80	0.247906	13	3.4255

## Sheet: 4. VERO MAGECK oc43 2nd 
id	num	neg|score	neg|p-value	neg|fdr	neg|rank	neg|goodsgrna	neg|lfc	pos|score	pos|p-value	pos|fdr	pos|rank	pos|goodsgrna	pos|lfc
TMEM41B	4	1	1	1	19415	0	6.2801	1.39e-11	2.55e-07	0.000707	1	4	6.2801
multiKO_ENSCSAG00000011099_ENSCSAG00000011104/IFITM1-3	2	1	1	1	19414	0	11.521	4.08e-10	2.55e-07	0.000707	2	2	11.521
SLC35B2	4	0.99507	0.9951	1	19288	0	8.7565	5.14e-10	2.55e-07	0.000707	3	4	8.7565
EXT1	4	0.99427	0.99432	1	19266	0	8.0815	2.27e-09	2.55e-07	0.000707	4	4	8.0815
PLN	4	1	1	1	19413	0	3.3077	2.58e-08	2.55e-07	0.000707	5	4	3.3077
C16orf74	4	0.99813	0.99816	1	19366	0	3.6759	9.47e-08	2.55e-07	0.000707	6	4	3.6759
B4GALT7	4	0.8119	0.81151	1	15657	0	5.5489	9.81e-08	2.55e-07	0.000707	7	3	5.5489
ENSCSAG00000000090/IFITM3?	4	0.56031	0.62812	1	11999	1	3.1441	2.77e-06	8.41e-06	0.020421	8	2	3.1441
RAB25	4	0.85363	0.85305	1	16481	0	3.3186	8.48e-06	2.68e-05	0.057756	9	3	3.3186
PTH2	4	0.15928	0.28732	0.989793	5423	2	2.1346	1.37e-05	5.07e-05	0.098515	10	2	2.1346
CDK4	4	0.99998	0.99998	1	19412	0	2.7875	1.59e-05	5.74e-05	0.10126	11	4	2.7875
SYS1	4	0.99996	0.99996	1	19411	0	2.6594	3.53e-05	0.0001252	0.195545	12	4	2.6594
C3orf80	4	0.98515	0.98516	1	19083	0	3.1667	3.75e-05	0.00013438	0.195545	13	3	3.1667
C8orf34	3	0.99996	0.99996	1	19410	0	3.0982	4.4e-05	0.00014101	0.195545	15	3	3.0982
C11orf95	4	0.99979	0.99979	1	19405	0	3.2774	4.34e-05	0.00015936	0.206271	14	4	3.2774
USP27X	4	0.60091	0.65112	1	12466	1	2.0015	4.8e-05	0.00017466	0.211943	16	2	2.0015
BTBD6	4	0.74535	0.75061	1	14421	1	2.0418	6.85e-05	0.00025626	0.292662	17	2	2.0418
MXD1	4	0.86411	0.86367	1	16681	0	3.1198	7.51e-05	0.00028482	0.293812	18	3	3.1198
TMSB15A	4	0.99992	0.99993	1	19409	0	3.2777	7.7e-05	0.00029349	0.293812	19	4	3.2777
MTF2	4	0.98606	0.98606	1	19113	0	2.3885	7.92e-05	0.00030266	0.293812	20	3	2.3885
DLG2	4	0.79463	0.79439	1	15324	1	3.3025	8.38e-05	0.00032	0.295851	21	3	3.3025
ENSCSAG00000006894	4	0.9999	0.99991	1	19408	0	1.9674	9.7e-05	0.00036794	0.319199	22	4	1.9674
CDKN1A	4	0.9999	0.99991	1	19407	0	2.2411	9.95e-05	0.00037814	0.319199	23	4	2.2411
HRK	4	0.37115	0.5137	1	9786	1	3.0849	0.00013121	0.00050512	0.388614	24	3	3.0849
WDR90	4	0.69041	0.70856	1	13580	1	0.38737	0.0001346	0.00052042	0.388614	25	2	0.38737
multiKO_ENSCSAG00000019281_ENSCSAG00000019410	1	0.99952	0.99955	1	19394	0	7.0551	0.00047785	0.00048421	0.388614	59	1	7.0551
ENSCSAG00000004855/H3F3B -H3 histone, family 3B	4	0.57312	0.63515	1	12137	1	2.9137	0.00015953	0.00060813	0.424092	26	3	2.9137
TPD52L1	4	0.94029	0.94024	1	18179	0	3.2166	0.00016139	0.00061476	0.424092	27	3	3.2166
OPN5	4	0.38154	0.52492	1	9978	1	1.8201	0.0001697	0.00064536	0.424092	28	2	1.8201
TTC39C	4	0.67884	0.70046	1	13422	1	3.1056	0.00018099	0.00068361	0.424092	29	3	3.1056
FAM122A	4	0.99981	0.99982	1	19406	0	2.9756	0.00018631	0.00070503	0.424092	30	4	2.9756
SERPINB1	4	0.3947	0.53896	1	10240	2	-0.12292	0.00018843	0.00071268	0.424092	31	1	-0.12292
PTP4A2	3	0.99974	0.99974	1	19402	0	3.4267	0.0002458	0.00072084	0.424092	38	3	3.4267
ZDHHC6	4	0.99977	0.99977	1	19404	0	1.5552	0.00022846	0.00085598	0.43504	32	4	1.5552
TP53	4	0.99977	0.99977	1	19403	0	1.652	0.00022996	0.00086465	0.43504	33	4	1.652
SSNA1	4	0.96353	0.96348	1	18674	0	2.9254	0.00023084	0.00086669	0.43504	34	3	2.9254
TACSTD2	4	0.909	0.90872	1	17570	0	1.8048	0.00023261	0.0008723	0.43504	35	2	1.8048
RAB8A	4	0.83372	0.83309	1	16090	0	1.7071	0.00023461	0.00087893	0.43504	36	2	1.7071
FANCF	4	0.082572	0.18245	0.98963	3488	2	0.16219	0.00024227	0.00089933	0.43504	37	2	0.16219
FUCA2	4	0.31048	0.4488	0.992859	8615	1	2.6638	0.00024884	0.0009187	0.43504	39	3	2.6638
ENSCSAG00000005695/KRT6A	3	0.99964	0.99963	1	19396	0	3.6186	0.00027341	0.00080218	0.43504	42	3	3.6186
CORIN	4	0.95673	0.95667	1	18537	0	1.7421	0.00026774	0.00099418	0.452337	40	2	1.7421
IL2	4	0.99973	0.99973	1	19401	0	2.3542	0.00027005	0.0010018	0.452337	41	4	2.3542
KRT20	4	0.85532	0.85476	1	16509	0	0.77234	0.0002961	0.0010962	0.469113	43	3	0.77234
ASB1	4	0.9997	0.99971	1	19400	0	1.4599	0.00029942	0.0011043	0.469113	44	4	1.4599
PIP4P2	4	0.9997	0.99971	1	19399	0	2.248	0.00030163	0.0011115	0.469113	45	4	2.248
RALBP1	4	0.99967	0.99968	1	19398	0	1.1661	0.00033205	0.0012191	0.50128	46	4	1.1661
ALX4	4	0.8211	0.82064	1	15841	0	0.44699	0.00034993	0.0012838	0.50128	47	2	0.44699
ENSCSAG00000004326	4	0.84303	0.84234	1	16282	0	1.4308	0.00035512	0.0013063	0.50128	48	2	1.4308
SRSF2	4	0.99964	0.99965	1	19397	0	2.0894	0.00036336	0.0013415	0.50128	49	4	2.0894
RGS8	4	0.73852	0.745	1	14301	1	2.8009	0.00037465	0.0013802	0.50128	50	3	2.8009
BCL3	4	0.97198	0.97195	1	18825	0	1.8266	0.00038014	0.0013991	0.50128	51	2	1.8266
C1orf122	4	0.87823	0.87779	1	16971	0	3.3277	0.00039555	0.0014531	0.50128	52	3	3.3277
DIP2C	4	0.41591	0.55795	1	10587	1	0.74908	0.00040376	0.0014781	0.50128	53	3	0.74908
IDE	4	0.020012	0.057952	0.974994	1121	1	2.7161	0.00040571	0.0014904	0.50128	54	3	2.7161
MARVELD3	4	0.99959	0.99961	1	19395	0	1.4126	0.00040769	0.0014975	0.50128	55	4	1.4126
ENSCSAG00000019410	3	0.99244	0.99255	1	19234	0	0.8744	0.00042395	0.0012446	0.50128	56	3	0.8744
MT1B	1	0.99857	0.99861	1	19378	0	5.2257	0.0014336	0.0014149	0.50128	108	1	5.2257
OAZ2	4	0.56589	0.6312	1	12048	1	2.8372	0.00042876	0.0015669	0.515607	57	3	2.8372
UBE2Q1	4	0.35555	0.49696	0.996093	9498	1	3.0609	0.00046267	0.0016928	0.541065	58	3	3.0609
multiKO_ENSCSAG00000000119_ENSCSAG00000010042	1	0.99827	0.99829	1	19369	0	3.7324	0.0017297	0.0017	0.541065	130	1	3.7324
multiKO_ENSCSAG00000015125_TRAPPC2B	3	0.99932	0.99933	1	19391	0	2.0304	0.00068081	0.0019519	0.611226	67	3	2.0304
CSRP3	4	0.0044614	0.015665	0.94683	300	2	-0.16744	0.0005835	0.0021431	0.650495	60	2	-0.16744
TRIOBP	4	0.95186	0.95176	1	18435	0	2.0424	0.00059138	0.0021646	0.650495	61	3	2.0424
PPM1N	4	0.99941	0.99942	1	19393	0	2.0542	0.00059492	0.0021778	0.650495	62	4	2.0542
ENSCSAG00000017883	4	0.91883	0.91862	1	17742	0	0.08599	0.00061904	0.0022711	0.668092	63	1	0.08599
GRIK2	4	0.40827	0.55348	1	10502	1	1.8769	0.00062996	0.0023058	0.668169	64	2	1.8769
LRRC19	4	0.99936	0.99937	1	19392	0	2.2648	0.00063918	0.0023415	0.668535	65	4	2.2648
BFAR	4	0.17892	0.30849	0.989793	5842	1	1.5264	0.00067286	0.0024608	0.682532	66	2	1.5264
FOXC1	3	0.81823	0.81815	1	15779	0	3.374	0.00086604	0.0024563	0.682532	79	2	3.374
GLOD5	4	0.9066	0.9063	1	17523	0	1.944	0.00072114	0.0026358	0.712277	68	3	1.944
CYP4B1	4	0.24231	0.37625	0.989793	7218	1	0.020681	0.00072667	0.0026587	0.712277	69	1	0.020681
MAP2K6	4	0.99926	0.99926	1	19390	0	2.6231	0.00074204	0.0027153	0.712277	70	4	2.6231
ARL6	4	0.43631	0.56705	1	10776	1	2.8419	0.00074835	0.0027337	0.712277	71	3	2.8419
TMEM79	4	0.99925	0.99924	1	19389	0	1.0537	0.00075349	0.0027515	0.712277	72	4	1.0537
PRRC1	4	0.13472	0.2609	0.989793	4908	1	0.75081	0.00078049	0.002851	0.725151	73	3	0.75081
FGFBP1	4	0.81766	0.81723	1	15768	0	1.5596	0.00078712	0.002876	0.725151	74	2	1.5596
CHCHD5	4	0.84557	0.84489	1	16332	0	2.8649	0.00080616	0.0029428	0.732483	75	3	2.8649
SDC1	4	0.25681	0.39176	0.989793	7499	1	0.87807	0.00083429	0.0030366	0.746271	76	2	0.87807
AIDA	4	0.59417	0.64716	1	12392	1	1.9497	0.00085215	0.0030988	0.748136	77	3	1.9497
PROK1	4	0.2041	0.33548	0.989793	6403	2	1.1642	0.00085784	0.0031212	0.748136	78	2	1.1642
SEPTIN8	4	0.39646	0.54082	1	10281	1	1.7175	0.00087503	0.0031896	0.755192	80	2	1.7175
ARMC7	4	0.39978	0.54443	1	10356	1	2.5223	0.00090402	0.0032921	0.77007	81	3	2.5223
RDH5	4	0.93703	0.93696	1	18113	0	1.889	0.00091774	0.0033426	0.772572	82	3	1.889
RBCK1	4	0.99905	0.99904	1	19388	0	1.9547	0.00095213	0.003466	0.791672	83	4	1.9547
MSRA	4	0.45691	0.57646	1	10953	1	1.6192	0.0010021	0.0036338	0.820343	84	2	1.6192
RAB23	4	0.35555	0.49696	0.996093	9500	1	2.7036	0.0010288	0.003722	0.824989	85	3	2.7036
RPL7	4	0.99897	0.99896	1	19387	0	1.4855	0.0010322	0.0037393	0.824989	86	4	1.4855
COL12A1	4	0.088865	0.19411	0.989793	3679	2	-0.25574	0.0010495	0.0038021	0.829403	87	1	-0.25574
FERD3L	4	0.93676	0.93669	1	18104	0	0.62043	0.0011033	0.004006	0.864191	88	3	0.62043
ZNHIT6	4	0.99888	0.99886	1	19386	0	1.3346	0.0011242	0.0040739	0.86603	89	4	1.3346
AGBL3	4	0.99886	0.99885	1	19385	0	1.1105	0.0011385	0.0041193	0.86603	90	4	1.1105
KCNAB3	4	0.84581	0.84514	1	16339	0	2.016	0.0011617	0.0042049	0.86603	91	3	2.016
KREMEN1	4	0.99883	0.99882	1	19384	0	1.8409	0.0011689	0.0042309	0.86603	92	4	1.8409
SCGN	4	0.80155	0.80118	1	15439	1	2.5138	0.0011816	0.0042748	0.86603	93	3	2.5138
MBD3	4	0.99881	0.9988	1	19383	0	1.1383	0.0011915	0.0043079	0.86603	94	4	1.1383
VPS26A	4	0.97734	0.97737	1	18934	0	1.7419	0.0011973	0.0043268	0.86603	95	2	1.7419
FGFR2	4	0.88287	0.88243	1	17053	0	1.9019	0.001213	0.0043855	0.868812	96	3	1.9019
UHMK1	4	0.55303	0.62416	1	11922	1	2.7302	0.0012328	0.0044665	0.875938	97	3	2.7302
LHFPL2	4	0.19921	0.33027	0.989793	6279	2	1.3257	0.0012561	0.0045456	0.880845	98	2	1.3257
ENSCSAG00000017594	4	0.71842	0.72912	1	13990	1	0.45211	0.0012647	0.0045823	0.880845	99	3	0.45211
ENSCSAG00000010328	4	0.9987	0.99871	1	19382	0	1.98	0.0012985	0.004696	0.882861	100	4	1.98
PRSS53	4	0.22763	0.36074	0.989793	6894	2	0.049735	0.0013185	0.00477	0.882861	101	2	0.049735
TCN2	4	0.63999	0.67484	1	12930	1	1.9139	0.0013723	0.0049638	0.882861	102	3	1.9139
BOK	4	0.89952	0.89921	1	17393	0	1.6143	0.0013805	0.0049918	0.882861	103	2	1.6143
RAB3C	4	0.99862	0.99862	1	19381	0	0.855	0.0013838	0.0050046	0.882861	104	4	0.855
YARS2	4	0.99861	0.99861	1	19380	0	1.2039	0.0013942	0.0050351	0.882861	105	4	1.2039
PYM1	4	0.99858	0.99859	1	19379	0	0.79617	0.0014181	0.0051157	0.882861	106	4	0.79617
ANAPC1	4	0.96935	0.96929	1	18789	0	0.39477	0.0014261	0.0051489	0.882861	107	2	0.39477
ERO1B	4	0.3647	0.50678	0.9986	9666	2	1.4042	0.0014509	0.0052447	0.882861	109	2	1.4042
CCR10	4	0.66882	0.69367	1	13275	1	2.1144	0.0014707	0.0053202	0.882861	110	3	2.1144
CRKL	4	0.85399	0.85343	1	16486	0	2.0298	0.001493	0.0054018	0.882861	111	3	2.0298
RNF152	4	0.94179	0.94171	1	18213	0	1.6123	0.0015055	0.0054518	0.882861	112	2	1.6123
PSENEN	4	0.98075	0.98077	1	18994	0	1.177	0.0015336	0.0055553	0.882861	113	2	1.177
SLC48A1	4	0.99843	0.99846	1	19377	0	1.9226	0.0015666	0.0056685	0.882861	114	4	1.9226
CPT2	4	0.22836	0.3615	0.989793	6913	2	1.4167	0.0015713	0.0056854	0.882861	115	2	1.4167
FGF19	4	0.99842	0.99844	1	19376	0	0.84209	0.001583	0.0057256	0.882861	116	4	0.84209
HK3	4	0.5762	0.63686	1	12176	1	0.20028	0.0015874	0.0057435	0.882861	117	1	0.20028
AP1M1	4	0.78323	0.78366	1	15089	1	2.0366	0.0015893	0.0057501	0.882861	118	3	2.0366
RNF19B	4	0.99841	0.99842	1	19375	0	1.0081	0.0015924	0.0057598	0.882861	119	4	1.0081
SERTAD3	4	0.9984	0.99842	1	19374	0	1.5716	0.0015984	0.0057838	0.882861	120	4	1.5716
ZER1	4	0.9984	0.99841	1	19373	0	1.2192	0.0016027	0.005797	0.882861	121	4	1.2192
ALG5	4	0.38563	0.52924	1	10043	1	1.7618	0.0016333	0.0059062	0.882861	122	2	1.7618
ROBO3	4	0.074724	0.16762	0.987991	3195	2	-0.41166	0.0016412	0.0059337	0.882861	123	1	-0.41166
CUL1	4	0.42072	0.56008	1	10631	1	1.9739	0.0016621	0.0060107	0.882861	124	2	1.9739
PITPNB	4	0.99833	0.99834	1	19372	0	2.417	0.0016728	0.0060449	0.882861	125	4	2.417
XCR1	4	0.91552	0.91529	1	17690	0	2.5611	0.0016743	0.0060479	0.882861	126	3	2.5611
HSD17B7	4	0.99832	0.99833	1	19371	0	1.1929	0.0016827	0.006078	0.882861	127	4	1.1929
CADM4	4	0.99831	0.99833	1	19370	0	0.74756	0.0016921	0.0061081	0.882861	128	4	0.74756
UBALD2	4	0.788	0.78807	1	15188	1	2.1935	0.001695	0.0061158	0.882861	129	3	2.1935
KCNJ9	4	0.95633	0.95627	1	18529	0	2.2334	0.0017311	0.006255	0.882861	131	3	2.2334
ENSCSAG00000017282	4	0.81143	0.81105	1	15648	0	0.59867	0.0017487	0.0063157	0.882861	132	2	0.59867
MOGAT3	4	0.88407	0.88363	1	17080	0	2.488	0.0017644	0.0063692	0.882861	133	3	2.488
SFSWAP	4	0.99819	0.99822	1	19368	0	1.7706	0.0018091	0.0065253	0.882861	134	4	1.7706
MRPS34	4	0.99819	0.99822	1	19367	0	0.92875	0.0018119	0.0065334	0.882861	135	4	0.92875
GRAP2	4	0.9047	0.90435	1	17485	0	2.3611	0.0018558	0.0066946	0.882861	136	3	2.3611
ENSCSAG00000011465	4	0.84659	0.84593	1	16352	0	0.39577	0.0018563	0.0066971	0.882861	137	1	0.39577
MSTN	4	0.24522	0.37934	0.989793	7267	1	2.4507	0.0018969	0.0068404	0.882861	138	3	2.4507
SLC6A20	4	0.9981	0.99813	1	19365	0	0.89585	0.0018995	0.006846	0.882861	139	4	0.89585
BCO2	4	0.9981	0.99813	1	19364	0	1.2393	0.001903	0.0068608	0.882861	140	4	1.2393
ENSCSAG00000001808	3	0.18789	0.29529	0.989793	6031	1	1.1134	0.0019169	0.0053914	0.882861	141	2	1.1134
DDHD1	4	0.88213	0.88166	1	17038	0	1.841	0.0019606	0.0070638	0.882861	142	2	1.841
CDK5R2	4	0.79043	0.79035	1	15239	1	1.7311	0.0019691	0.0070985	0.882861	143	2	1.7311
TMEM179	4	0.26823	0.40379	0.989793	7739	2	1.3062	0.0019892	0.0071683	0.882861	144	2	1.3062
CHRM1	4	0.98828	0.98829	1	19159	0	1.5893	0.0020064	0.0072336	0.882861	145	2	1.5893
ENSCSAG00000006627	4	0.99797	0.998	1	19363	0	1.14	0.0020276	0.007304	0.882861	146	4	1.14
ADRA2A	4	0.81734	0.81694	1	15763	0	1.7271	0.002044	0.007357	0.882861	147	3	1.7271
GLRX5	4	0.99794	0.99797	1	19362	0	1.0279	0.0020586	0.0074034	0.882861	148	4	1.0279
CYP27A1	4	0.52477	0.60936	1	11603	1	2.1145	0.0020675	0.0074401	0.882861	149	3	2.1145
ZNF140	4	0.28223	0.41875	0.989793	8024	1	-0.97042	0.0020713	0.0074611	0.882861	150	1	-0.97042
EVA1B	4	0.99792	0.99794	1	19361	0	1.0944	0.0020837	0.0075008	0.882861	151	4	1.0944
CCN4	4	0.89337	0.89305	1	17260	0	2.3431	0.0020908	0.0075319	0.882861	152	3	2.3431
ENSCSAG00000001759	4	0.9979	0.99793	1	19360	0	1.769	0.0020969	0.0075544	0.882861	153	4	1.769
ADRA1B	4	0.88612	0.88576	1	17127	0	2.7635	0.0021136	0.0076161	0.882861	154	3	2.7635
IGHM	4	0.23617	0.3698	0.989793	7089	1	-0.13638	0.0021251	0.0076508	0.882861	155	1	-0.13638
BCL7B	4	0.88447	0.88404	1	17089	0	1.9019	0.0021262	0.0076548	0.882861	156	3	1.9019
CLDND1	4	0.23126	0.36463	0.989793	6985	1	2.6609	0.0021268	0.0076564	0.882861	157	3	2.6609
KRTAP4-7	4	0.99787	0.9979	1	19359	0	0.9735	0.002129	0.0076671	0.882861	158	4	0.9735
SLC16A13	4	0.59587	0.64813	1	12407	1	2.0904	0.0021351	0.0076905	0.882861	159	3	2.0904
LAYN	4	0.13044	0.25622	0.989793	4826	2	-0.19421	0.0021788	0.00784	0.882861	160	1	-0.19421
DNAL1	4	0.99749	0.9975	1	19348	0	2.3332	0.0021799	0.0078456	0.882861	161	4	2.3332
KIAA1109	4	0.78765	0.78775	1	15179	1	1.2802	0.0022009	0.0079159	0.882861	162	2	1.2802
ENSCSAG00000016474	4	0.89717	0.89686	1	17337	0	1.6234	0.002204	0.0079249	0.882861	163	2	1.6234
MAN1C1	4	0.99778	0.9978	1	19358	0	1.4002	0.0022234	0.007996	0.882861	164	4	1.4002
RPS20	4	0.60509	0.65355	1	12518	1	1.4382	0.0022326	0.0080332	0.882861	165	2	1.4382
SLC4A1	4	0.99776	0.99778	1	19357	0	0.71708	0.002238	0.0080485	0.882861	166	4	0.71708
NEK11	4	0.98747	0.98748	1	19144	0	2.4342	0.0022551	0.0081067	0.882861	167	3	2.4342
COL6A5	4	0.99772	0.99774	1	19356	0	0.85521	0.0022818	0.0081985	0.882861	168	4	0.85521
JUNB	4	0.92462	0.92441	1	17842	0	2.4011	0.0022837	0.008202	0.882861	169	3	2.4011
COG3	4	0.09683	0.2088	0.989793	3955	3	-0.66213	0.0022863	0.0082076	0.882861	170	1	-0.66213
ENSCSAG00000007940	4	0.71742	0.72835	1	13972	1	2.1185	0.0023275	0.0083606	0.882861	171	3	2.1185
SLC4A9	4	0.99767	0.99769	1	19355	0	1.607	0.002328	0.0083611	0.882861	172	4	1.607
ENSCSAG00000002358	4	0.69807	0.71397	1	13679	1	0.51103	0.0023401	0.008406	0.882861	173	3	0.51103
KIFAP3	4	0.3415	0.48203	0.996093	9209	1	1.3727	0.0023479	0.0084325	0.882861	174	2	1.3727
DNAAF1	4	0.40783	0.553	1	10496	2	1.3439	0.0023666	0.0084978	0.882861	175	2	1.3439
ZNF564	4	0.99761	0.99761	1	19354	0	1.0955	0.0023908	0.0085962	0.882861	176	4	1.0955
IGFBP4	4	0.15848	0.28646	0.989793	5402	2	-0.1393	0.0023938	0.0086049	0.882861	177	1	-0.1393
RCVRN	4	0.98282	0.98284	1	19034	0	2.5215	0.0024011	0.0086233	0.882861	178	3	2.5215
GTPBP4	4	0.99759	0.9976	1	19353	0	0.83936	0.0024077	0.0086432	0.882861	179	4	0.83936
ACTG2	4	0.19875	0.32976	0.989793	6273	1	-0.025892	0.0024476	0.0087829	0.882861	180	1	-0.025892
NRARP	4	0.83522	0.83461	1	16128	0	2.4596	0.002449	0.0087875	0.882861	181	3	2.4596
MYO1B	4	0.15753	0.28545	0.989793	5387	1	2.5431	0.0024534	0.0088012	0.882861	182	3	2.5431
PRLH	4	0.99754	0.99755	1	19352	0	0.70405	0.0024614	0.0088364	0.882861	183	4	0.70405
TBX21	4	0.26653	0.40203	0.989793	7707	1	1.9706	0.0024675	0.0088517	0.882861	184	3	1.9706
ATP6V1H	4	0.73509	0.74226	1	14251	1	2.3958	0.0024735	0.0088706	0.882861	185	3	2.3958
CAMK2N1	3	0.99469	0.99481	1	19280	0	2.7044	0.0024766	0.0069042	0.882861	186	3	2.7044
P2RY14	4	0.9975	0.99752	1	19351	0	1.4932	0.0024961	0.0089405	0.882861	187	4	1.4932
ENSCSAG00000011751	4	0.81807	0.81763	1	15777	0	0.38108	0.0025013	0.0089542	0.882861	188	2	0.38108
ABCB1	4	0.99749	0.9975	1	19350	0	1.1452	0.0025106	0.0089853	0.882861	189	4	1.1452
PCBD2	4	0.99749	0.9975	1	19349	0	1.2767	0.002513	0.0089925	0.882861	190	4	1.2767
CTSL	4	0.99746	0.99747	1	19347	0	1.5831	0.0025449	0.0091067	0.882861	191	4	1.5831
MT3	3	0.93393	0.93405	1	18040	0	2.8352	0.0025454	0.0070903	0.882861	192	2	2.8352
WNT6	4	0.70975	0.72254	1	13850	1	1.6911	0.0025478	0.0091118	0.882861	193	2	1.6911
CRH	4	0.99512	0.99514	1	19290	0	2.079	0.002551	0.0091225	0.882861	194	4	2.079
SGF29	4	0.99743	0.99743	1	19346	0	1.7775	0.0025746	0.0091965	0.882861	195	4	1.7775
NNAT	4	0.48457	0.58955	1	11226	1	2.4754	0.0025837	0.009224	0.882861	196	3	2.4754
CLEC3B	4	0.9974	0.99741	1	19345	0	0.78871	0.0025974	0.0092699	0.882861	197	4	0.78871
HEG1	4	0.8677	0.86724	1	16742	0	-0.060765	0.0026088	0.0093031	0.882861	198	1	-0.060765
GRM8	4	0.849	0.84839	1	16391	0	1.8436	0.0026228	0.0093515	0.882861	199	3	1.8436
ZBTB11	3	0.99736	0.9974	1	19344	0	1.7663	0.0026376	0.0073438	0.882861	200	3	1.7663
SCN2B	4	0.94831	0.94829	1	18346	0	1.7002	0.0026491	0.0094428	0.882861	201	2	1.7002
ENSCSAG00000019736	4	0.99735	0.99736	1	19343	0	0.90857	0.0026499	0.0094443	0.882861	202	4	0.90857
GSTCD	4	0.65796	0.68642	1	13144	1	0.60084	0.0026625	0.00948	0.882861	203	2	0.60084
S100A5	4	0.10309	0.22008	0.989793	4162	1	2.1679	0.0026628	0.009481	0.882861	204	3	2.1679
GZMH	3	0.60349	0.61365	1	12492	1	2.9107	0.0026879	0.0074748	0.882861	205	2	2.9107
GALNT18	4	0.99731	0.99731	1	19342	0	1.205	0.0026897	0.0095784	0.882861	206	4	1.205
DENND2C	4	0.28242	0.41895	0.989793	8029	1	2.5899	0.002741	0.0097585	0.882861	207	3	2.5899
EPHB2	4	0.99193	0.99198	1	19225	0	1.8224	0.0027826	0.0099135	0.882861	208	3	1.8224
OR2W1	4	0.62328	0.66458	1	12741	1	2.1256	0.002786	0.0099216	0.882861	209	3	2.1256
PTX3	4	0.62293	0.66439	1	12738	1	1.7186	0.0028131	0.010027	0.882861	210	3	1.7186
PRSS36	4	0.99713	0.99713	1	19341	0	0.65245	0.0028726	0.010233	0.882861	211	4	0.65245
AIMP1	4	0.14251	0.26932	0.989793	5068	2	-0.33036	0.0028775	0.010249	0.882861	212	2	-0.33036
CRYBB3	4	0.99712	0.99712	1	19340	0	1.7516	0.0028823	0.010265	0.882861	213	4	1.7516
multiKO_ENSCSAG00000016663_ENSCSAG00000016677	4	0.52341	0.6087	1	11591	1	1.7889	0.0028882	0.010286	0.882861	214	3	1.7889
JAGN1	4	0.28223	0.41875	0.989793	8025	1	1.7628	0.0029193	0.010403	0.882861	215	2	1.7628
PRELID3A	4	0.99707	0.99707	1	19339	0	1.0042	0.0029284	0.010436	0.882861	216	4	1.0042
C3orf38	4	0.99707	0.99707	1	19338	0	1.0736	0.0029301	0.010442	0.882861	217	4	1.0736
NELFA	4	0.98538	0.98536	1	19088	0	0.69972	0.0029312	0.010444	0.882861	218	3	0.69972
COPZ1	4	0.80816	0.80777	1	15576	0	2.2224	0.0029595	0.01054	0.882861	219	3	2.2224
TRIM21	4	0.83189	0.83127	1	16055	0	2.0311	0.0029822	0.010619	0.882861	220	3	2.0311
B3GAT3	4	0.98359	0.98359	1	19049	0	0.80693	0.0029849	0.010625	0.882861	221	2	0.80693
LUC7L	4	0.78789	0.78797	1	15183	1	1.4884	0.0029853	0.010627	0.882861	222	2	1.4884
BLCAP	4	0.34246	0.48305	0.996093	9226	1	1.6602	0.0029993	0.010677	0.882861	223	3	1.6602
KCTD9	4	0.98744	0.98746	1	19142	0	2.0857	0.0030379	0.010815	0.882861	224	3	2.0857
ENSCSAG00000004126	4	0.72445	0.73385	1	14092	1	1.3203	0.0030386	0.010817	0.882861	225	3	1.3203
MMP8	4	0.88325	0.88281	1	17060	0	1.4192	0.003045	0.010838	0.882861	226	2	1.4192
EIF4EBP2	4	0.99695	0.99695	1	19337	0	1.5797	0.0030509	0.010858	0.882861	227	4	1.5797
SLC7A1	4	0.99694	0.99693	1	19336	0	1.2968	0.0030639	0.0109	0.882861	228	4	1.2968
ZNF320	4	0.99692	0.99692	1	19335	0	0.73568	0.0030783	0.010946	0.882861	229	4	0.73568
ZNF469	4	0.85549	0.85494	1	16510	0	0.24305	0.0030923	0.01099	0.882861	230	2	0.24305
MAP1LC3C	4	0.53657	0.61542	1	11725	1	1.9386	0.0030946	0.010999	0.882861	231	3	1.9386
CACNA1H	4	0.9969	0.99689	1	19334	0	0.96459	0.0031048	0.011033	0.882861	232	4	0.96459
CDK17	4	0.95321	0.9531	1	18462	0	2.2583	0.0031129	0.011062	0.882861	233	3	2.2583
MIF	4	0.99685	0.99685	1	19333	0	1.0916	0.0031539	0.011197	0.882861	234	4	1.0916
FLT4	4	0.99683	0.99683	1	19332	0	1.3037	0.0031701	0.011254	0.882861	235	4	1.3037
ENSCSAG00000000519	4	0.65536	0.68466	1	13114	1	2.1197	0.0031863	0.011307	0.882861	236	3	2.1197
SF3B5	4	0.99681	0.99681	1	19331	0	0.88328	0.0031928	0.011331	0.882861	237	4	0.88328
AP1S2	4	0.18008	0.30973	0.989793	5868	2	0.86731	0.0031998	0.011354	0.882861	238	2	0.86731
ENSCSAG00000010448	4	0.9968	0.99681	1	19330	0	1.0184	0.0032015	0.011362	0.882861	239	4	1.0184
KTN1	4	0.99062	0.99061	1	19204	0	1.7133	0.0032021	0.011364	0.882861	240	3	1.7133
SLBP	4	0.62589	0.66618	1	12769	1	2.0296	0.00325	0.011544	0.882861	241	3	2.0296
B4GALNT2	4	0.41548	0.55775	1	10579	1	-0.40615	0.0032535	0.011559	0.882861	242	1	-0.40615
C11orf94	4	0.91098	0.91073	1	17603	0	1.9514	0.0032602	0.01158	0.882861	243	3	1.9514
PSMB10	4	0.8994	0.89909	1	17391	0	2.005	0.0032785	0.01164	0.882861	244	3	2.005
MPZL1	4	0.99669	0.99669	1	19329	0	0.61144	0.0033108	0.011748	0.882861	245	4	0.61144
API5	4	0.013305	0.04317	0.961749	833	2	1.1558	0.0033225	0.01179	0.882861	246	2	1.1558
DCX	4	0.66762	0.69286	1	13264	1	1.2291	0.0033557	0.011908	0.882861	247	2	1.2291
ENSCSAG00000001860	4	0.89098	0.89066	1	17220	0	1.037	0.0033609	0.011928	0.882861	248	3	1.037
RNF122	4	0.995	0.99503	1	19284	0	1.8732	0.0033814	0.012001	0.882861	249	4	1.8732
IL20RA	4	0.99661	0.99662	1	19328	0	0.93011	0.0033941	0.012043	0.882861	250	4	0.93011
FAM160B2	4	0.576	0.63674	1	12173	1	0.3683	0.0034146	0.012107	0.882861	251	2	0.3683
IMMP1L	4	0.26011	0.39519	0.989793	7566	2	1.5226	0.0034263	0.012157	0.882861	252	2	1.5226
ENSCSAG00000002453	4	0.6645	0.69072	1	13218	1	1.9221	0.0034488	0.012237	0.882861	253	3	1.9221
RRS1	4	0.99655	0.99655	1	19327	0	0.7229	0.0034528	0.012252	0.882861	254	4	0.7229
CHMP4B	4	0.23172	0.36513	0.989793	6996	1	1.957	0.0034546	0.012256	0.882861	255	3	1.957
JPH3	4	0.93078	0.93052	1	17972	0	2.0676	0.0034573	0.012265	0.882861	256	3	2.0676
CCNJL	4	0.55807	0.62687	1	11974	1	2.2247	0.0035147	0.012462	0.882861	257	3	2.2247
IDH3A	4	0.4089	0.55418	1	10511	1	0.63789	0.003522	0.012479	0.882861	258	2	0.63789
TOX4	4	0.45846	0.57719	1	10965	1	0.058743	0.0035757	0.012648	0.882861	259	1	0.058743
IP6K1	4	0.99642	0.99644	1	19326	0	1.2587	0.0035771	0.012653	0.882861	260	4	1.2587
ZDHHC8	4	0.98622	0.9862	1	19118	0	2.3842	0.0035783	0.012658	0.882861	261	3	2.3842
LHFPL1	4	0.99642	0.99643	1	19325	0	1.7313	0.0035842	0.01268	0.882861	262	4	1.7313
KLK10	4	0.79143	0.7913	1	15265	1	2.2709	0.0035964	0.01272	0.882861	263	3	2.2709
TP53AIP1	4	0.9964	0.99641	1	19324	0	0.82655	0.0036016	0.012746	0.882861	264	4	0.82655
LIN37	4	0.98665	0.98664	1	19130	0	1.8121	0.0036117	0.012791	0.882861	265	2	1.8121
FAM240C	4	0.066478	0.1519	0.987029	2907	3	-0.65179	0.0036294	0.012849	0.882861	266	1	-0.65179
HENMT1	4	0.19111	0.32164	0.989793	6109	2	1.3912	0.0036309	0.012859	0.882861	267	2	1.3912
CSTA	4	0.92831	0.92809	1	17920	0	2.373	0.0036312	0.012862	0.882861	268	3	2.373
ENSCSAG00000015876	3	0.99637	0.99644	1	19323	0	2.0958	0.0036328	0.010031	0.882861	269	3	2.0958
TESC	4	0.99636	0.99638	1	19322	0	0.54982	0.0036357	0.012876	0.882861	270	4	0.54982
ZPBP	4	0.99635	0.99636	1	19321	0	0.70384	0.0036517	0.012939	0.882861	271	4	0.70384
HLF	4	0.99634	0.99636	1	19320	0	1.5443	0.0036597	0.012969	0.882861	272	4	1.5443
CTPS2	4	0.64119	0.67562	1	12944	1	0.66574	0.0036831	0.013045	0.882861	273	2	0.66574
FBXL20	4	0.99632	0.99634	1	19319	0	1.084	0.0036846	0.01305	0.882861	274	4	1.084
PKP3	4	0.99631	0.99634	1	19318	0	0.82946	0.0036862	0.013054	0.882861	275	4	0.82946
ACE2	4	0.99495	0.99498	1	19282	0	2.0307	0.0037035	0.013109	0.882861	276	4	2.0307
PTCHD1	4	0.89063	0.89029	1	17214	0	2.1254	0.0037224	0.013173	0.882861	277	3	2.1254
CBFB	4	0.99578	0.9958	1	19309	0	2.0226	0.0037353	0.013215	0.882861	278	4	2.0226
ASB14	4	0.83801	0.83732	1	16182	0	0.41823	0.0037368	0.013219	0.882861	279	2	0.41823
S100B	4	0.22189	0.3546	0.989793	6774	1	1.4946	0.0037509	0.01327	0.882861	280	2	1.4946
RPL36A	4	0.99625	0.99627	1	19317	0	1.0713	0.0037523	0.013274	0.882861	281	4	1.0713
TRPV4	4	0.93064	0.9304	1	17967	0	1.6402	0.0037532	0.013276	0.882861	282	3	1.6402
OTUD3	4	0.4887	0.59152	1	11261	1	1.3616	0.0037665	0.013316	0.882861	283	2	1.3616
multiKO_ENSCSAG00000012220_ENSCSAG00000019535	3	0.99573	0.99584	1	19307	0	0.79016	0.0042684	0.011772	0.882861	311	3	0.79016
N6AMT1	2	0.99543	0.99529	1	19301	0	2.9394	0.0045705	0.0087676	0.882861	333	2	2.9394
multiKO_ENSCSAG00000004230_ENSCSAG00000004233	2	0.69442	0.69413	1	13626	0	1.8249	0.0049071	0.0094362	0.882861	359	1	1.8249
multiKO_OR2F2_OR2F1_ENSCSAG00000019515	2	0.9785	0.9784	1	18954	0	2.0022	0.0050682	0.0097488	0.882861	370	2	2.0022
ENSCSAG00000003208	2	0.95505	0.95507	1	18504	0	2.4237	0.0054173	0.010379	0.882861	391	2	2.4237
ENSCSAG00000006191	2	0.99384	0.99373	1	19255	0	2.945	0.0061552	0.011762	0.882861	442	2	2.945
KCNA5	2	0.37272	0.38881	0.989793	9813	1	1.4663	0.0065714	0.01254	0.882861	467	1	1.4663
ENSCSAG00000019115	2	0.82235	0.82206	1	15867	0	2.3561	0.0069738	0.013311	0.882861	492	1	2.3561
multiKO_ENSCSAG00000014135_ENSCSAG00000014150	2	0.99302	0.99288	1	19242	0	2.2775	0.0069817	0.013324	0.882861	493	2	2.2775
multiKO_ATP6V1G1_ENSCSAG00000014888	1	0.98967	0.98968	1	19186	0	3.1193	0.010331	0.010267	0.882861	636	1	3.1193
SMIM3	4	0.99618	0.99621	1	19316	0	1.945	0.0038189	0.013502	0.889226	284	4	1.945
C8orf88	4	0.98891	0.98894	1	19172	0	2.0556	0.0038214	0.013511	0.889226	285	3	2.0556
TRIM63	4	0.27333	0.40926	0.989793	7841	2	1.4123	0.0038688	0.01368	0.893297	286	2	1.4123
RPGRIP1L	4	0.39539	0.53972	1	10258	1	0.30455	0.0038979	0.01377	0.893297	287	2	0.30455
OTUB2	4	0.98842	0.98844	1	19161	0	2.3518	0.0039017	0.013781	0.893297	288	3	2.3518
ZFP14	4	0.22416	0.35699	0.989793	6816	2	1.0373	0.0039165	0.013825	0.893297	289	2	1.0373
MCIDAS	4	0.99608	0.99611	1	19315	0	1.9424	0.0039204	0.01384	0.893297	290	4	1.9424
PANX2	4	0.15385	0.28151	0.989793	5296	2	-0.39501	0.0039515	0.013951	0.893297	291	1	-0.39501
MVB12B	4	0.9867	0.98668	1	19131	0	1.7325	0.003982	0.014052	0.893297	292	3	1.7325
NHSL1	4	0.76138	0.76416	1	14693	1	1.1283	0.0040052	0.014132	0.893297	293	2	1.1283
ZFAND2B	4	0.30578	0.44373	0.992639	8518	1	2.0384	0.0040541	0.014298	0.893297	294	3	2.0384
RIC1	4	0.5716	0.63429	1	12122	1	-0.39311	0.0040589	0.014311	0.893297	295	1	-0.39311
CROT	4	0.89767	0.89737	1	17347	0	1.8438	0.0040603	0.014315	0.893297	296	3	1.8438
PPP1R17	4	0.33134	0.4711	0.994503	9023	1	1.9541	0.0040649	0.01433	0.893297	297	3	1.9541
ENSCSAG00000002138	4	0.94609	0.94602	1	18304	0	1.624	0.0040652	0.014331	0.893297	298	2	1.624
SH3BGRL2	4	0.23573	0.36936	0.989793	7079	1	1.867	0.0040757	0.014368	0.893297	299	3	1.867
ZIC3	4	0.86459	0.86414	1	16697	0	1.6038	0.0040855	0.014406	0.893297	300	2	1.6038
LRIG3	4	0.62979	0.66855	1	12808	1	-1.0331	0.0041126	0.014495	0.893297	301	1	-1.0331
GPATCH8	4	0.99588	0.99591	1	19314	0	1.4743	0.004118	0.01451	0.893297	302	4	1.4743
LILRB4	4	0.99588	0.9959	1	19313	0	0.54162	0.0041193	0.014515	0.893297	303	4	0.54162
CCP110	4	0.99587	0.9959	1	19312	0	0.65087	0.0041268	0.014551	0.893297	304	4	0.65087
THOC7	4	0.99586	0.99589	1	19311	0	1.1568	0.0041369	0.014587	0.893297	305	4	1.1568
AP5B1	4	0.99584	0.99586	1	19310	0	1.2645	0.0041637	0.014666	0.893297	306	4	1.2645
METTL14	4	0.0034006	0.012065	0.94683	237	3	-2.3183	0.0041663	0.014674	0.893297	307	1	-2.3183
IQCD	4	0.91211	0.9119	1	17625	0	1.8501	0.0041842	0.014728	0.893297	308	3	1.8501
BBS5	4	0.32402	0.46324	0.994143	8881	2	0.081075	0.0042199	0.01485	0.893297	309	2	0.081075
ENSCSAG00000003852	4	0.99574	0.99577	1	19308	0	0.80082	0.0042554	0.014969	0.893297	310	4	0.80082
EVPL	4	0.73347	0.74099	1	14224	1	0.41236	0.0042736	0.015029	0.893297	312	2	0.41236
MOS	4	0.99039	0.99038	1	19195	0	2.1647	0.0043246	0.015196	0.893297	313	3	2.1647
PTGFR	4	0.09762	0.21025	0.989793	3985	2	1.1238	0.0043273	0.015203	0.893297	314	2	1.1238
PGAP2	4	0.99566	0.99569	1	19306	0	0.73423	0.0043403	0.015248	0.893297	315	4	0.73423
TMEM189-UBE2V1	4	0.24778	0.38208	0.989793	7328	2	1.3271	0.0043498	0.015282	0.893297	316	2	1.3271
BOLL	4	0.031916	0.083028	0.976625	1605	1	1.8743	0.0043734	0.015368	0.893297	317	3	1.8743
ENSCSAG00000009335	4	0.95318	0.95306	1	18461	0	0.72138	0.0043809	0.015389	0.893297	318	3	0.72138
FLRT3	4	0.92505	0.92484	1	17852	0	0.21491	0.0044346	0.015574	0.893297	319	1	0.21491
CMC4	4	0.98335	0.98336	1	19044	0	1.8132	0.0044352	0.015575	0.893297	320	3	1.8132
H2AC14	4	0.99556	0.99559	1	19305	0	0.90265	0.0044404	0.01559	0.893297	321	4	0.90265
TMEM33	4	0.78677	0.78695	1	15162	1	1.5266	0.0044594	0.015655	0.893297	322	2	1.5266
SERTAD4	4	0.99553	0.99556	1	19304	0	1.3374	0.0044678	0.015694	0.893297	323	4	1.3374
EREG	4	0.75167	0.75595	1	14542	1	1.5138	0.0044806	0.015732	0.893297	324	2	1.5138
TMEM187	4	0.61692	0.66068	1	12666	1	0.24478	0.0044883	0.015753	0.893297	325	1	0.24478
ALKAL2	4	0.23677	0.37044	0.989793	7100	1	1.9835	0.0044933	0.015769	0.893297	326	3	1.9835
CYSTM1	4	0.22676	0.35978	0.989793	6875	2	1.3523	0.0045232	0.015889	0.893297	327	2	1.3523
SYNGR1	4	0.99547	0.9955	1	19303	0	0.52685	0.0045309	0.015906	0.893297	328	4	0.52685
SHC3	4	0.98804	0.98806	1	19156	0	2.1252	0.004536	0.015926	0.893297	329	3	2.1252
MBOAT1	4	0.99546	0.99549	1	19302	0	0.90915	0.0045418	0.015947	0.893297	330	4	0.90915
EXT2	4	0.88763	0.88728	1	17156	0	0.37565	0.0045419	0.015948	0.893297	331	2	0.37565
POGLUT1	4	0.25681	0.39176	0.989793	7498	1	1.5195	0.004544	0.015956	0.893297	332	3	1.5195
CNPY1	4	0.23351	0.36697	0.989793	7030	1	1.8719	0.0045875	0.016096	0.893297	334	3	1.8719
ENSCSAG00000007993	4	0.56589	0.6312	1	12047	1	0.26725	0.0045956	0.016121	0.893297	335	2	0.26725
LINGO4	4	0.9954	0.99543	1	19300	0	1.365	0.0045971	0.016126	0.893297	336	4	1.365
QARS1	4	0.99536	0.99539	1	19299	0	0.88737	0.0046381	0.016266	0.893297	337	4	0.88737
OVCH1	4	0.1965	0.32743	0.989793	6220	2	1.2745	0.0046478	0.016301	0.893297	338	2	1.2745
ENSCSAG00000016662	4	0.11106	0.23443	0.989793	4411	3	-0.55363	0.0046492	0.016308	0.893297	339	1	-0.55363
RAP2B	4	0.99535	0.99537	1	19298	0	0.75036	0.004653	0.016319	0.893297	340	4	0.75036
ATG4D	4	0.99533	0.99536	1	19297	0	1.6521	0.0046659	0.01636	0.893297	341	4	1.6521
OLFM3	4	0.99532	0.99534	1	19296	0	1.3771	0.0046833	0.016416	0.893297	342	4	1.3771
TSPO	4	0.066953	0.1528	0.987029	2922	1	1.4236	0.0046868	0.016431	0.893297	343	2	1.4236
TMEM102	4	0.20937	0.34118	0.989793	6503	1	0.17353	0.0047029	0.016498	0.893297	344	2	0.17353
ENSCSAG00000014101	4	0.99529	0.99531	1	19295	0	0.87957	0.0047132	0.016536	0.893297	345	4	0.87957
FAM161B	4	0.99529	0.99531	1	19294	0	0.61033	0.0047142	0.01654	0.893297	346	4	0.61033
ZNF567	4	0.99527	0.99529	1	19293	0	0.6065	0.0047336	0.01661	0.893297	347	4	0.6065
ATP6V0C	3	0.85039	0.85038	1	16421	0	0.46944	0.0054618	0.014999	0.893297	394	2	0.46944
MAFA	3	0.99451	0.99463	1	19272	0	1.9877	0.005486	0.015055	0.893297	397	3	1.9877
POU3F3	3	0.9944	0.9945	1	19270	0	0.84185	0.0055985	0.015349	0.893297	406	3	0.84185
LRRTM4	3	0.99416	0.99427	1	19263	0	2.631	0.0058439	0.016014	0.893297	421	3	2.631
RAB40C	3	0.37324	0.4528	0.993607	9828	1	0.27427	0.0060651	0.016591	0.893297	436	1	0.27427
multiKO_ENSCSAG00000000654_ENSCSAG00000001902	1	0.98381	0.98386	1	19053	0	3.2648	0.016186	0.016082	0.893297	897	1	3.2648
TAPT1	4	0.071341	0.16127	0.987029	3081	1	-0.030649	0.0047565	0.016686	0.89401	348	1	-0.030649
GPATCH4	4	0.32939	0.46904	0.994503	8980	1	1.3324	0.0047829	0.016782	0.89401	349	2	1.3324
TRMT1	4	0.95788	0.95785	1	18563	0	1.6712	0.0047905	0.016806	0.89401	350	3	1.6712
DHTKD1	4	0.9952	0.99522	1	19292	0	0.99862	0.0047951	0.016823	0.89401	351	4	0.99862
TANGO2	4	0.35801	0.49962	0.996306	9550	1	1.6558	0.0048444	0.016992	0.89401	352	2	1.6558
DCAF16	4	0.70717	0.72065	1	13804	1	1.4309	0.0048621	0.017054	0.89401	353	2	1.4309
SCN10A	4	0.040666	0.10103	0.98267	1944	2	-1.7566	0.0048638	0.017059	0.89401	354	1	-1.7566
HOXD3	4	0.99513	0.99515	1	19291	0	1.3217	0.0048741	0.017087	0.89401	355	4	1.3217
GLRA2	4	0.62054	0.6629	1	12710	1	1.2944	0.0048842	0.017127	0.89401	356	2	1.2944
C17orf58	4	0.59891	0.64991	1	12445	1	2.1302	0.0048978	0.017171	0.89401	357	3	2.1302
PHPT1	4	0.9951	0.99512	1	19289	0	2.0573	0.0049014	0.017185	0.89401	358	4	2.0573
ENSCSAG00000001769	4	0.36799	0.51036	0.99902	9733	1	0.28376	0.0049175	0.017238	0.89401	360	2	0.28376
ENSCSAG00000011379	4	0.99506	0.99508	1	19287	0	1.884	0.0049435	0.017331	0.89401	361	4	1.884
TLNRD1	4	0.97674	0.97675	1	18911	0	1.8192	0.0049598	0.017379	0.89401	362	3	1.8192
RNF24	4	0.99504	0.99506	1	19286	0	0.65941	0.0049601	0.017379	0.89401	363	4	0.65941
IL5RA	4	0.12334	0.24854	0.989793	4684	2	0.95279	0.0049688	0.017397	0.89401	364	2	0.95279
GTF2H1	4	0.15505	0.28278	0.989793	5331	2	-0.019745	0.0049711	0.017406	0.89401	365	2	-0.019745
NEFM	4	0.99501	0.99504	1	19285	0	0.67839	0.0049853	0.017452	0.894028	366	4	0.67839
MCUB	4	0.99499	0.99501	1	19283	0	1.2224	0.0050146	0.017547	0.89604	367	4	1.2224
TATDN3	4	0.25947	0.39453	0.989793	7555	2	-0.063891	0.0050248	0.017584	0.89604	368	1	-0.063891
ENSCSAG00000007314	4	0.99493	0.99497	1	19281	0	0.74549	0.0050681	0.017742	0.901184	369	4	0.74549
ETV5	4	0.5492	0.62208	1	11884	1	0.15481	0.0050784	0.017778	0.901184	371	2	0.15481
NTNG2	4	0.73934	0.74565	1	14320	1	1.71	0.0051036	0.017867	0.901633	372	2	1.71
CYTH2	4	0.28021	0.4166	0.989793	7994	1	1.4169	0.0051217	0.017925	0.901633	373	2	1.4169
NKX2-6	4	0.61875	0.6618	1	12694	1	0.3296	0.005132	0.017956	0.901633	374	2	0.3296
TIGD3	4	0.085647	0.18813	0.989793	3574	2	1.2446	0.0051672	0.01806	0.901633	375	2	1.2446
NUDCD3	4	0.15051	0.27795	0.989793	5231	2	-0.57534	0.0051857	0.018132	0.901633	376	1	-0.57534
KAAG1	4	0.84759	0.84693	1	16370	0	1.998	0.0051944	0.018158	0.901633	377	3	1.998
RAD51B	4	0.81983	0.81939	1	15814	0	1.2013	0.0052393	0.018308	0.901633	378	2	1.2013
M6PR	4	0.63381	0.67099	1	12851	1	1.5887	0.0052769	0.01844	0.901633	379	2	1.5887
CORO1A	4	0.089373	0.19507	0.989793	3701	2	1.1361	0.0053	0.018515	0.901633	380	2	1.1361
NFIL3	4	0.99469	0.99473	1	19279	0	0.65317	0.005309	0.018542	0.901633	381	4	0.65317
CRISPLD2	4	0.99469	0.99473	1	19278	0	0.93727	0.0053112	0.018548	0.901633	382	4	0.93727
POLE2	4	0.99468	0.99472	1	19277	0	0.99387	0.0053154	0.018562	0.901633	383	4	0.99387
ARID1A	4	0.99468	0.99472	1	19276	0	0.95656	0.0053207	0.018579	0.901633	384	4	0.95656
XPOT	4	0.99467	0.9947	1	19275	0	1.1513	0.0053324	0.018624	0.901633	385	4	1.1513
GJA1	4	0.59357	0.64682	1	12387	1	1.3885	0.0053554	0.018693	0.901633	386	2	1.3885
GLP2R	4	0.39774	0.54222	1	10306	1	1.4501	0.0053785	0.018766	0.901633	387	2	1.4501
SRGAP1	4	0.9946	0.99464	1	19274	0	0.43164	0.0053953	0.018817	0.901633	388	4	0.43164
GDF11	4	0.98075	0.98078	1	18995	0	1.6932	0.0054002	0.018837	0.901633	389	3	1.6932
IMPAD1	4	0.99458	0.99462	1	19273	0	0.81232	0.0054157	0.018889	0.901633	390	4	0.81232
GPD2	4	0.12473	0.25002	0.989793	4712	1	1.4798	0.005422	0.018913	0.901633	392	3	1.4798
UBE2L6	4	0.80795	0.80757	1	15574	0	1.3819	0.005425	0.018923	0.901633	393	2	1.3819
ENSCSAG00000000602	3	0.99308	0.99321	1	19244	0	1.4732	0.0069244	0.018863	0.901633	488	3	1.4732
ENSCSAG00000017081	3	0.99304	0.99317	1	19243	0	0.9469	0.0069604	0.018948	0.901633	491	3	0.9469
STAT5B	2	0.99041	0.99024	1	19196	0	2.2614	0.0095881	0.018197	0.901633	604	2	2.2614
multiKO_COX6A1_ENSCSAG00000000303	1	0.98134	0.98141	1	19005	0	3.016	0.018663	0.018619	0.901633	990	1	3.016
HAPLN2	4	0.024195	0.066956	0.976625	1288	1	1.541	0.0054624	0.019054	0.90268	395	2	1.541
S100A16	4	0.72321	0.73291	1	14066	1	1.3111	0.0054717	0.019081	0.90268	396	2	1.3111
SIRT3	4	0.85558	0.85503	1	16511	0	1.6957	0.0055421	0.019305	0.90268	398	3	1.6957
SYCE1L	4	0.92376	0.9236	1	17827	0	1.6793	0.0055468	0.01932	0.90268	399	2	1.6793
RHOC	4	0.45943	0.57764	1	10980	1	1.6243	0.0055551	0.019351	0.90268	400	3	1.6243
DRD4	4	0.79244	0.79228	1	15289	1	1.8806	0.0055609	0.01937	0.90268	401	3	1.8806
RABGAP1L	4	0.28978	0.42678	0.989793	8187	2	-0.21522	0.005561	0.01937	0.90268	402	1	-0.21522
COG7	4	0.99442	0.99446	1	19271	0	1.1468	0.0055788	0.019429	0.90268	403	4	1.1468
SERTAD2	4	0.98324	0.98324	1	19039	0	1.4051	0.0055873	0.019459	0.90268	404	3	1.4051
IL22RA2	4	0.00773	0.026428	0.94683	513	2	0.82928	0.005594	0.019481	0.90268	405	2	0.82928
multiKO_ENSCSAG00000000076_ENSCSAG00000013661	1	0.98081	0.98086	1	18996	0	3.3118	0.019188	0.019155	0.90268	1010	1	3.3118
LAMTOR2	4	0.36585	0.50803	0.998642	9687	2	1.3195	0.0056147	0.019547	0.903118	407	2	1.3195
PEA15	4	0.99437	0.99441	1	19269	0	1.9463	0.0056273	0.019583	0.903118	408	4	1.9463
KCNJ13	4	0.25295	0.38763	0.989793	7413	2	1.3437	0.0056556	0.019672	0.903656	409	2	1.3437
RAB9A	4	0.71447	0.72606	1	13926	1	1.0435	0.0056683	0.019712	0.903656	410	2	1.0435
UFD1	4	0.99432	0.99436	1	19268	0	0.91862	0.0056834	0.019769	0.903656	411	4	0.91862
ENSCSAG00000019582	4	0.99431	0.99435	1	19267	0	1.1885	0.005694	0.019811	0.903656	412	4	1.1885
CWC15	4	0.29163	0.42873	0.989793	8226	2	1.2394	0.005708	0.019858	0.903656	413	2	1.2394
PSMB4	4	0.86119	0.86069	1	16637	0	1.2931	0.0057211	0.019902	0.903656	414	3	1.2931
STX1B	4	0.78933	0.78932	1	15216	1	1.1995	0.0057307	0.019934	0.903656	415	3	1.1995
PBDC1	4	0.99426	0.9943	1	19265	0	0.87609	0.0057415	0.019967	0.903656	416	4	0.87609
MDP1	4	0.99422	0.99426	1	19264	0	2.0998	0.0057826	0.020108	0.905448	417	4	2.0998
EFNA2	4	0.49518	0.59461	1	11314	1	1.585	0.0057829	0.020109	0.905448	418	3	1.585
DCUN1D5	4	0.89663	0.89632	1	17317	0	1.7803	0.0057926	0.020147	0.905448	419	3	1.7803
STYK1	4	0.60604	0.65408	1	12539	1	1.066	0.0058291	0.020264	0.906649	420	2	1.066
NME8	4	0.67703	0.69918	1	13394	1	1.4025	0.0058666	0.02039	0.906649	422	2	1.4025
C14orf28	4	0.99413	0.99417	1	19262	0	1.0461	0.0058746	0.020419	0.906649	423	4	1.0461
ENSCSAG00000013815	4	0.55455	0.625	1	11931	1	-0.043128	0.0058827	0.020443	0.906649	424	1	-0.043128
FNDC10	4	0.99409	0.99414	1	19261	0	1.2069	0.0059055	0.02052	0.906649	425	4	1.2069
EIF3I	4	0.99409	0.99414	1	19260	0	0.87932	0.0059101	0.020533	0.906649	426	4	0.87932
SCRT1	4	0.99409	0.99414	1	19259	0	1.6992	0.0059124	0.02054	0.906649	427	4	1.6992
SPATA16	4	0.10661	0.22644	0.989793	4275	1	1.3779	0.0059296	0.020598	0.906649	428	2	1.3779
SLC7A11	4	0.63598	0.6723	1	12883	1	1.9962	0.0059393	0.020634	0.906649	429	3	1.9962
PAFAH1B1	4	0.99405	0.99409	1	19258	0	1.2132	0.0059544	0.020681	0.906649	430	4	1.2132
PPP1CA	4	0.67695	0.69914	1	13393	1	1.2589	0.0059637	0.020711	0.906649	431	2	1.2589
SBF2	4	0.99401	0.99406	1	19257	0	1.2319	0.0059862	0.020784	0.906649	432	4	1.2319
FAM135A	4	0.87903	0.87858	1	16987	0	0.494	0.0059899	0.020793	0.906649	433	2	0.494
BGLAP	4	0.38259	0.52605	1	9998	2	1.1278	0.0060027	0.020838	0.906649	434	2	1.1278
C9orf40	4	0.92692	0.9267	1	17893	0	1.2953	0.0060125	0.020874	0.906649	435	2	1.2953
NQO2	4	0.98503	0.98504	1	19079	0	1.6065	0.0060665	0.021051	0.910463	437	3	1.6065
GPX5	4	0.96797	0.96793	1	18763	0	1.2328	0.0060685	0.021057	0.910463	438	3	1.2328
ANTXR2	4	0.68385	0.70396	1	13484	1	1.1766	0.0060861	0.021117	0.910463	439	2	1.1766
CLDN25	4	0.059622	0.13861	0.987029	2643	3	-0.61621	0.0060971	0.02115	0.910463	440	1	-0.61621
TAF4	4	0.99387	0.9939	1	19256	0	0.70466	0.0061253	0.021237	0.912216	441	4	0.70466
ARFRP1	4	0.088717	0.19386	0.989793	3674	2	0.93163	0.0061651	0.021365	0.912381	443	2	0.93163
ADAMTS17	4	0.19861	0.32963	0.989793	6269	1	1.3742	0.006169	0.02138	0.912381	444	3	1.3742
RDH14	4	0.051757	0.12314	0.98267	2378	2	0.8229	0.0061998	0.021485	0.912381	445	2	0.8229
LY6D	4	0.96684	0.96679	1	18731	0	0.15628	0.0062043	0.0215	0.912381	446	1	0.15628
BMP2K	4	0.99377	0.9938	1	19254	0	0.54394	0.0062274	0.021574	0.912381	447	4	0.54394
WFDC13	4	0.96551	0.96545	1	18705	0	1.4644	0.0062346	0.021597	0.912381	448	2	1.4644
ATP2B4	4	0.96297	0.9629	1	18658	0	1.6958	0.0062396	0.021615	0.912381	449	3	1.6958
FXYD4	4	0.14002	0.2667	0.989793	5022	2	1.2315	0.0062495	0.021651	0.912381	450	2	1.2315
COG1	4	0.37234	0.51499	1	9805	2	-0.052168	0.0062579	0.021678	0.912381	451	2	-0.052168
SLC26A11	4	0.99373	0.99376	1	19253	0	0.99787	0.0062668	0.021711	0.912381	452	4	0.99787
TMEM52	4	0.99371	0.99374	1	19252	0	0.69027	0.0062872	0.021776	0.913147	453	4	0.69027
CASD1	4	0.91735	0.91714	1	17715	0	0.57027	0.0063115	0.021847	0.914058	454	2	0.57027
CYB5A	4	0.6682	0.69325	1	13269	1	1.415	0.0063362	0.021928	0.914058	455	3	1.415
NR4A3	4	0.29555	0.4328	0.989999	8325	1	0.49725	0.0063651	0.022031	0.914058	456	2	0.49725
multiKO_ENSCSAG00000000520_ENSCSAG00000000521	4	0.99363	0.99366	1	19251	0	0.59329	0.0063718	0.022052	0.914058	457	4	0.59329
STAM	4	0.68795	0.70679	1	13545	1	1.7708	0.0063899	0.022111	0.914058	458	3	1.7708
PRAG1	4	0.85839	0.8579	1	16576	0	-0.024784	0.0064186	0.022204	0.914058	459	1	-0.024784
BORA	4	0.99353	0.99356	1	19250	0	0.64191	0.0064671	0.022372	0.914058	460	4	0.64191
SGCG	4	0.73478	0.74201	1	14247	1	1.7485	0.0064707	0.022385	0.914058	461	3	1.7485
TMEM74	4	0.8853	0.88489	1	17108	0	0.45185	0.0064722	0.022388	0.914058	462	2	0.45185
ADGRL1	4	0.71307	0.72498	1	13904	1	1.0752	0.0064875	0.022437	0.914058	463	3	1.0752
ENSCSAG00000017088	4	0.21456	0.34683	0.989793	6617	2	0.55404	0.0065258	0.022558	0.914058	464	2	0.55404
GALNT7	4	0.9636	0.96355	1	18677	0	1.892	0.0065273	0.02256	0.914058	465	3	1.892
TIMP3	4	0.84575	0.84508	1	16336	0	1.2787	0.0065316	0.022571	0.914058	466	2	1.2787
GRK6	4	0.98547	0.98547	1	19091	0	0.76265	0.0065724	0.022708	0.914058	468	3	0.76265
MUC20	4	0.99342	0.99345	1	19249	0	0.53963	0.0065764	0.022718	0.914058	469	4	0.53963
DRD3	4	0.37348	0.5162	1	9830	2	1.1947	0.0065775	0.02272	0.914058	470	2	1.1947
CLCN3	4	0.93941	0.93939	1	18163	0	2.1787	0.0065777	0.022721	0.914058	471	3	2.1787
FOXL2	4	0.058553	0.13649	0.987029	2599	3	-0.90629	0.0065794	0.022726	0.914058	472	1	-0.90629
MAP2K4	4	0.76436	0.76675	1	14748	1	1.6527	0.006584	0.02274	0.914058	473	3	1.6527
ENSCSAG00000018992	2	0.9882	0.98804	1	19158	0	2.2663	0.011798	0.022326	0.914058	707	2	2.2663
EBPL	4	0.99337	0.9934	1	19248	0	0.60594	0.0066307	0.022887	0.916454	474	4	0.60594
STOML2	4	0.019641	0.057167	0.974994	1107	1	1.481	0.006633	0.022894	0.916454	475	3	1.481
DESI2	4	0.71055	0.72314	1	13863	1	1.8861	0.0066559	0.022964	0.91738	476	3	1.8861
ICE1	4	0.9933	0.99333	1	19247	0	0.83795	0.0066998	0.02311	0.919294	477	4	0.83795
IGFBP5	4	0.99329	0.99332	1	19246	0	0.58178	0.0067098	0.023143	0.919294	478	4	0.58178
ZNF879	4	0.5617	0.62891	1	12011	1	1.7773	0.0067134	0.023154	0.919294	479	3	1.7773
SLC35A1	4	0.88733	0.88699	1	17151	0	0.14574	0.0067401	0.02325	0.919557	480	2	0.14574
PSMD3	4	0.39456	0.53881	1	10235	1	1.3694	0.0067498	0.023278	0.919557	481	3	1.3694
DNALI1	4	0.70349	0.7179	1	13744	1	1.3319	0.0067626	0.02332	0.919557	482	2	1.3319
ENSCSAG00000000439	1	0.9766	0.97665	1	18908	0	2.9973	0.023401	0.02335	0.919557	1185	1	2.9973
RNF32	4	0.3647	0.50679	0.9986	9668	1	0.49907	0.0067937	0.023412	0.920059	483	3	0.49907
ARL8A	4	0.76379	0.76627	1	14735	1	1.3991	0.0068472	0.023579	0.920059	484	2	1.3991
MYBPHL	4	0.85418	0.85362	1	16491	0	1.2346	0.0068845	0.023692	0.920059	485	3	1.2346
CACNG6	4	0.97726	0.9773	1	18929	0	1.6088	0.0068978	0.023731	0.920059	486	3	1.6088
FZD6	4	0.99308	0.99311	1	19245	0	0.53184	0.0069199	0.023802	0.920059	487	4	0.53184
RASSF4	4	0.79269	0.79253	1	15293	1	1.8801	0.006953	0.023914	0.920059	489	3	1.8801
ENSCSAG00000014035	4	0.27179	0.4076	0.989793	7810	2	-0.0057852	0.0069544	0.023917	0.920059	490	2	-0.0057852
GOLT1A	4	0.93491	0.93477	1	18060	0	1.9442	0.0069847	0.024022	0.920059	494	3	1.9442
ENSCSAG00000018881	4	0.75376	0.75769	1	14579	1	1.9566	0.0069968	0.024062	0.920059	495	3	1.9566
TMED2	4	0.26729	0.40283	0.989793	7719	2	-0.19179	0.0070079	0.024095	0.920059	496	1	-0.19179
MEGF11	4	0.26189	0.39708	0.989793	7614	2	1.2238	0.0070132	0.024111	0.920059	497	2	1.2238
ARL3	4	0.32257	0.46164	0.993799	8844	2	1.1222	0.007029	0.02415	0.920059	498	2	1.1222
PHLDA3	4	0.99297	0.993	1	19241	0	0.70938	0.0070323	0.024164	0.920059	499	4	0.70938
DZIP1	4	0.99296	0.99299	1	19240	0	0.57865	0.0070435	0.024205	0.920059	500	4	0.57865
SLC39A9	4	0.29441	0.43162	0.989793	8302	2	-0.28322	0.0070615	0.024263	0.920059	501	1	-0.28322
POMGNT1	4	0.96087	0.9608	1	18622	0	1.304	0.0070627	0.024264	0.920059	502	3	1.304
CD55	4	0.21763	0.35008	0.989793	6676	2	1.1588	0.0071082	0.02441	0.920059	503	2	1.1588
MMP13	4	0.97731	0.97735	1	18932	0	1.7091	0.0071188	0.02445	0.920059	504	2	1.7091
CELF3	4	0.69458	0.71152	1	13631	1	1.7365	0.0071468	0.024539	0.920059	505	3	1.7365
DPY19L4	4	0.99284	0.99288	1	19239	0	0.61952	0.0071627	0.024594	0.920059	506	4	0.61952
BRD1	4	0.021378	0.060879	0.974994	1183	2	-0.64	0.0071686	0.024613	0.920059	507	2	-0.64
CLDN16	4	0.26088	0.396	0.989793	7586	2	1.1355	0.007172	0.024624	0.920059	508	2	1.1355
PPP2CB	4	0.28729	0.42411	0.989793	8137	2	1.2254	0.0071773	0.024642	0.920059	509	2	1.2254
ENSCSAG00000013078	3	0.99123	0.99132	1	19214	0	1.664	0.0087685	0.023587	0.920059	567	3	1.664
ENSCSAG00000019479	3	0.99093	0.99104	1	19209	0	0.73396	0.0090689	0.024382	0.920059	582	3	0.73396
multiKO_ENSCSAG00000004258_ENSCSAG00000013550	2	0.97744	0.97733	1	18939	0	2.1132	0.012733	0.024059	0.920059	756	2	2.1132
multiKO_SNU13_ENSCSAG00000015062	2	0.98721	0.98707	1	19138	0	2.1563	0.012786	0.024155	0.920059	759	2	2.1563
KIAA0355	4	0.9928	0.99283	1	19238	0	1.4604	0.0072045	0.024731	0.920365	510	4	1.4604
NUDT16	4	0.73345	0.74098	1	14223	1	1.6297	0.0072093	0.024745	0.920365	511	2	1.6297
BIRC7	4	0.34781	0.48873	0.996093	9336	2	1.198	0.007236	0.024832	0.921292	512	2	1.198
AQP6	4	0.99275	0.99279	1	19237	0	0.69309	0.0072506	0.024876	0.921292	513	4	0.69309
ABLIM3	4	0.88399	0.88356	1	17078	0	1.7719	0.0072627	0.024913	0.921292	514	3	1.7719
LAT	4	0.99269	0.99272	1	19236	0	0.52207	0.0073069	0.02506	0.924327	515	4	0.52207
C1orf159	4	0.93603	0.9359	1	18083	0	1.7509	0.0073237	0.025117	0.924327	516	3	1.7509
PNPLA4	4	0.47204	0.58351	1	11101	1	-0.13721	0.0073292	0.025137	0.924327	517	1	-0.13721
UQCRC2	4	0.32351	0.46265	0.993799	8869	1	0.65668	0.0073828	0.025303	0.926193	518	2	0.65668
PDCD5	4	0.95667	0.95661	1	18536	0	1.6087	0.0073893	0.025324	0.926193	519	3	1.6087
MLX	4	0.99258	0.99263	1	19235	0	1.5436	0.0074206	0.025442	0.926193	520	4	1.5436
ENSCSAG00000018266	4	0.85472	0.85416	1	16501	0	1.0118	0.007428	0.025468	0.926193	521	3	1.0118
TRPT1	4	0.65582	0.68497	1	13121	1	1.443	0.0074621	0.02558	0.926193	522	2	1.443
PDCL2	4	0.78833	0.78839	1	15195	1	1.6286	0.0074675	0.025594	0.926193	523	2	1.6286
KRTAP3-1	4	0.81755	0.81714	1	15766	0	1.4295	0.0074838	0.025643	0.926193	524	2	1.4295
MAD2L1BP	4	0.89262	0.89228	1	17248	0	0.17422	0.0074899	0.025665	0.926193	525	2	0.17422
multiKO_ENSCSAG00000000349_ENSCSAG00000018435	2	0.98646	0.98636	1	19125	0	1.3197	0.013543	0.02548	0.926193	788	2	1.3197
ENSCSAG00000001306	1	0.97438	0.97443	1	18875	0	3.4317	0.025622	0.02557	0.926193	1280	1	3.4317
ZHX1	4	0.98943	0.98943	1	19179	0	1.707	0.00756	0.025889	0.932521	526	3	1.707
OLIG2	4	0.99243	0.99247	1	19233	0	0.65166	0.0075743	0.025944	0.932774	527	4	0.65166
TMED10	4	0.039889	0.099461	0.98267	1916	3	-0.70132	0.0076505	0.026153	0.935147	528	1	-0.70132
KCNK4	4	0.19501	0.32583	0.989793	6191	1	1.9442	0.0076673	0.026182	0.935147	529	3	1.9442
NRN1	4	0.65206	0.6825	1	13071	1	1.8292	0.0077045	0.026261	0.935147	530	3	1.8292
ATP5MD	4	0.97706	0.97709	1	18922	0	1.9623	0.0077068	0.026268	0.935147	531	3	1.9623
CLNS1A	4	0.54365	0.61913	1	11810	1	2.0334	0.0077302	0.026331	0.935147	532	3	2.0334
VSTM1	4	0.95414	0.95402	1	18482	0	1.8677	0.0077489	0.026374	0.935147	533	3	1.8677
CTNNBIP1	4	0.29847	0.43595	0.991065	8385	1	-0.026976	0.0077575	0.026395	0.935147	534	1	-0.026976
MT1M	2	0.98607	0.98596	1	19114	0	1.6819	0.013934	0.026189	0.935147	800	2	1.6819
WDR81	4	0.92791	0.92767	1	17912	0	0.83971	0.0078111	0.026512	0.937573	535	2	0.83971
INPP5K	4	0.56788	0.63223	1	12071	1	-0.082586	0.0078646	0.026639	0.940351	536	1	-0.082586
P2RX6	4	0.27979	0.41616	0.989793	7990	1	1.3708	0.0078907	0.026697	0.940603	537	2	1.3708
IL23A	4	0.22848	0.36163	0.989793	6918	2	1.1691	0.0079297	0.026791	0.940603	538	2	1.1691
ENSCSAG00000002846	3	0.76131	0.76153	1	14692	0	-0.28269	0.010001	0.026779	0.940603	622	1	-0.28269
A4GALT	4	0.98595	0.98594	1	19110	0	0.75744	0.0079716	0.026885	0.942194	539	3	0.75744
ENSCSAG00000004698	4	0.94847	0.94843	1	18351	0	1.7326	0.0080192	0.026992	0.942537	540	3	1.7326
KIDINS220	4	0.40629	0.55135	1	10463	2	-0.052751	0.0080252	0.027001	0.942537	541	1	-0.052751
KCTD4	4	0.95461	0.9545	1	18495	0	1.5876	0.0080586	0.027076	0.942537	542	2	1.5876
HRAS	4	0.85801	0.85754	1	16567	0	1.0873	0.0080641	0.027089	0.942537	543	3	1.0873
RIC3	4	0.90095	0.90058	1	17415	0	1.0769	0.0080881	0.027153	0.943065	544	3	1.0769
ARL16	4	0.85081	0.8502	1	16428	0	1.4669	0.0081339	0.027259	0.945076	545	3	1.4669
PRM3	4	0.85903	0.85853	1	16592	0	1.5937	0.0081827	0.027369	0.945397	546	2	1.5937
CEP250	4	0.068843	0.15643	0.987029	2985	2	0.13098	0.0081857	0.027376	0.945397	547	2	0.13098
XPNPEP2	4	0.98002	0.98008	1	18982	0	1.4986	0.0082392	0.027502	0.945397	548	3	1.4986
CENPS	4	0.97566	0.9756	1	18894	0	1.3906	0.0082927	0.027627	0.945397	549	2	1.3906
CZIB	4	0.94608	0.94601	1	18303	0	1.5783	0.0082964	0.027634	0.945397	550	2	1.5783
POLB	4	0.12098	0.24599	0.989793	4629	2	0.88182	0.0083135	0.027675	0.945397	551	2	0.88182
TGFBR2	4	0.798	0.79774	1	15368	1	0.12267	0.0083997	0.027869	0.945397	552	1	0.12267
TSG101	4	0.7347	0.74195	1	14243	1	1.7436	0.0084961	0.028099	0.945397	553	3	1.7436
ENSCSAG00000018914	4	0.28206	0.41858	0.989793	8022	1	1.0804	0.0085067	0.028125	0.945397	554	2	1.0804
ENSCSAG00000011340	4	0.90109	0.90073	1	17416	0	1.7329	0.0085144	0.028145	0.945397	555	2	1.7329
CD1B	4	0.43912	0.56832	1	10800	1	1.8801	0.0085202	0.028159	0.945397	556	3	1.8801
NAAA	4	0.17062	0.29952	0.989793	5672	1	0.43625	0.0085521	0.02824	0.945397	557	3	0.43625
WDFY4	4	0.97754	0.97757	1	18940	0	0.4727	0.0085602	0.028261	0.945397	558	2	0.4727
PIDD1	4	0.035196	0.089837	0.976625	1742	3	-0.49448	0.0086137	0.028383	0.945397	559	1	-0.49448
USF1	4	0.90976	0.90948	1	17583	0	1.7803	0.0086233	0.028413	0.945397	560	3	1.7803
CNTROB	4	0.20598	0.33754	0.989793	6436	1	1.5	0.0086476	0.028468	0.945397	561	2	1.5
SF1	4	0.78005	0.78067	1	15037	1	1.49	0.0086484	0.028469	0.945397	562	3	1.49
ENSCSAG00000012963	4	0.15279	0.28037	0.989793	5278	2	-0.40969	0.0086672	0.028514	0.945397	563	1	-0.40969
PSMA7	4	0.83552	0.83488	1	16134	0	1.3653	0.0086886	0.028558	0.945397	564	3	1.3653
ACTN3	4	0.074546	0.16728	0.987991	3191	1	1.0095	0.0087189	0.028628	0.945397	565	3	1.0095
DNTTIP1	4	0.035825	0.091104	0.976625	1774	2	-1.2019	0.0087207	0.028635	0.945397	566	1	-1.2019
ING4	4	0.99131	0.99133	1	19216	0	1.8325	0.0087719	0.028752	0.945397	568	3	1.8325
GADL1	4	0.63269	0.67032	1	12839	1	1.3083	0.0087742	0.02876	0.945397	569	3	1.3083
BMP10	4	0.94967	0.9496	1	18375	0	1.6956	0.008776	0.028762	0.945397	570	2	1.6956
PEAR1	4	0.57396	0.6356	1	12147	1	-0.2566	0.0088277	0.028873	0.945397	571	1	-0.2566
PPP2R5A	4	0.14676	0.27393	0.989793	5147	2	1.0591	0.0088346	0.028888	0.945397	572	2	1.0591
TBX2	4	0.12497	0.25028	0.989793	4720	1	1.8587	0.0088464	0.028917	0.945397	573	3	1.8587
PRRX2	4	0.95811	0.95806	1	18569	0	1.5274	0.0088699	0.028977	0.945397	574	2	1.5274
HIKESHI	4	0.053288	0.1262	0.987029	2428	3	-0.9823	0.0088812	0.028999	0.945397	575	1	-0.9823
KATNAL2	4	0.21288	0.34504	0.989793	6574	2	-0.31735	0.0089347	0.029111	0.945397	576	1	-0.31735
INKA1	4	0.54199	0.61825	1	11793	1	-0.22307	0.0089881	0.02923	0.945397	577	1	-0.22307
ALDH4A1	4	0.73111	0.73911	1	14196	1	1.2196	0.0090469	0.029376	0.945397	578	3	1.2196
POU2F1	4	0.15312	0.28072	0.989793	5286	1	1.5691	0.0090532	0.029395	0.945397	579	2	1.5691
TRMT11	4	0.9809	0.98092	1	18999	0	1.616	0.009056	0.029399	0.945397	580	3	1.616
NDUFA12	4	0.29991	0.43752	0.991266	8409	1	1.7684	0.0090663	0.029424	0.945397	581	3	1.7684
AVPR1A	4	0.80656	0.8062	1	15551	0	0.11874	0.0090951	0.029481	0.945397	583	1	0.11874
TP53I13	4	0.01822	0.05407	0.966776	1052	3	-1.4448	0.0091486	0.029613	0.945397	584	1	-1.4448
ORC6	4	0.97049	0.97044	1	18807	0	1.8397	0.0091598	0.029639	0.945397	585	3	1.8397
LGALS12	4	0.49458	0.59431	1	11310	1	1.837	0.0091963	0.029727	0.945397	586	3	1.837
PRR22	4	0.38105	0.52438	1	9967	2	-0.21452	0.009202	0.029742	0.945397	587	1	-0.21452
RMND5B	4	0.509	0.60137	1	11450	1	1.1184	0.0092023	0.029742	0.945397	588	2	1.1184
POPDC2	4	0.28851	0.4254	0.989793	8165	2	-1.3439	0.0092555	0.029873	0.945397	589	1	-1.3439
ENSCSAG00000008263	4	0.19651	0.32745	0.989793	6221	2	-0.47813	0.009309	0.029994	0.945397	590	1	-0.47813
ARRDC1	4	0.95564	0.95556	1	18520	0	1.0622	0.0093168	0.030017	0.945397	591	3	1.0622
ODF3	4	0.061137	0.14153	0.987029	2698	2	-0.5024	0.0093624	0.030125	0.945397	592	1	-0.5024
ISLR2	4	0.84121	0.84047	1	16247	0	0.0031262	0.0094159	0.030251	0.945397	593	1	0.0031262
DMRT3	4	0.97574	0.9757	1	18896	0	1.0499	0.0094491	0.030323	0.945397	594	3	1.0499
multiKO_ENSCSAG00000012692_ENSCSAG00000012705	4	0.93088	0.93063	1	17974	0	0.1832	0.0094694	0.030366	0.945397	595	2	0.1832
HMG20B	4	0.98258	0.98258	1	19027	0	0.95344	0.0095023	0.030438	0.945397	596	3	0.95344
CHAC2	4	0.49694	0.59546	1	11340	1	0.74486	0.0095228	0.030483	0.945397	597	3	0.74486
ENSCSAG00000018589	4	0.85526	0.85471	1	16508	0	1.6761	0.0095405	0.030528	0.945397	598	2	1.6761
PLEKHA2	4	0.39447	0.53871	1	10234	2	1.537	0.0095466	0.030545	0.945397	599	2	1.537
CLIC1	4	0.62471	0.66547	1	12761	1	1.5468	0.0095588	0.030581	0.945397	600	2	1.5468
CTSZ	4	0.52692	0.61045	1	11623	1	1.5322	0.0095649	0.030593	0.945397	601	3	1.5322
ING2	4	0.80329	0.80289	1	15482	1	0.26025	0.0095763	0.030622	0.945397	602	2	0.26025
SMIM12	4	0.084917	0.18679	0.989793	3556	1	2.1626	0.0095851	0.030639	0.945397	603	3	2.1626
NUBP1	4	0.30102	0.43872	0.991266	8433	1	1.3184	0.0096066	0.030681	0.945397	605	3	1.3184
UMPS	4	0.92769	0.92745	1	17906	0	1.1847	0.0096093	0.03069	0.945397	606	3	1.1847
DERL2	4	0.78716	0.7873	1	15168	1	0.84919	0.0096297	0.03074	0.945397	607	3	0.84919
SPRN	4	0.080652	0.17882	0.988103	3413	1	-0.35374	0.0096832	0.030871	0.945397	608	1	-0.35374
PIGT	4	0.95536	0.95528	1	18512	0	1.1123	0.0097035	0.030928	0.945397	609	3	1.1123
ENSCSAG00000017125	4	0.051213	0.12207	0.98267	2354	2	-0.50596	0.0097366	0.031015	0.945397	610	1	-0.50596
OLFM2	4	0.58222	0.64024	1	12243	1	1.5531	0.009804	0.031169	0.945397	611	2	1.5531
RAB3GAP2	4	0.9725	0.97246	1	18838	0	1.8562	0.0098201	0.031215	0.945397	612	3	1.8562
VDAC3	4	0.51268	0.60316	1	11486	1	1.209	0.0098411	0.031263	0.945397	613	2	1.209
CCRL2	4	0.31754	0.45631	0.99373	8743	1	0.019843	0.0098435	0.031268	0.945397	614	1	0.019843
ARPC5L	4	0.84238	0.84165	1	16273	0	1.2006	0.0098528	0.031285	0.945397	615	3	1.2006
INIP	4	0.5338	0.61397	1	11698	1	1.3648	0.0098692	0.031324	0.945397	616	3	1.3648
C5orf30	4	0.12358	0.24882	0.989793	4690	1	1.546	0.009872	0.03133	0.945397	617	2	1.546
EML1	4	0.21219	0.34428	0.989793	6562	2	-0.51977	0.009897	0.031382	0.945397	618	1	-0.51977
MID1	4	0.89281	0.89248	1	17252	0	1.4116	0.0099154	0.03143	0.945397	619	2	1.4116
PRR30	4	0.78358	0.78398	1	15095	1	1.7427	0.0099294	0.031458	0.945397	620	3	1.7427
EYA1	4	0.4828	0.58868	1	11207	1	0.099749	0.0099504	0.031503	0.945397	621	1	0.099749
PAX6	4	0.34026	0.4807	0.996093	9188	2	-0.060942	0.010004	0.031623	0.945397	623	1	-0.060942
CCSAP	4	0.37146	0.51403	1	9790	1	0.31949	0.010057	0.031737	0.945397	624	2	0.31949
BTG3	4	0.17123	0.30017	0.989793	5685	1	1.2946	0.010071	0.031769	0.945397	625	2	1.2946
RAB14	4	0.81901	0.81856	1	15797	0	2.0449	0.010073	0.031771	0.945397	626	3	2.0449
ZBTB20	4	0.032862	0.084977	0.976625	1640	1	1.9426	0.010104	0.031842	0.945397	627	3	1.9426
C19orf81	4	0.85662	0.85612	1	16532	0	-0.20483	0.010164	0.031991	0.945397	628	1	-0.20483
STK39	4	0.54553	0.62013	1	11829	1	1.9151	0.01019	0.03205	0.945397	629	3	1.9151
PPP1R14B	4	0.58637	0.64261	1	12286	1	0.52874	0.010218	0.032107	0.945397	630	2	0.52874
ZMYM2	4	0.21979	0.3524	0.989793	6716	1	1.7636	0.01024	0.032162	0.945397	631	3	1.7636
CRABP1	4	0.18073	0.31044	0.989793	5886	1	1.7551	0.010253	0.032193	0.945397	632	3	1.7551
FKBP1A	4	0.49833	0.59614	1	11353	1	-0.039431	0.010271	0.032238	0.945397	633	1	-0.039431
OLFML2A	4	0.8976	0.8973	1	17344	0	1.1726	0.010318	0.03235	0.945397	634	3	1.1726
PHF6	4	0.079355	0.17647	0.987991	3365	2	-0.1711	0.010324	0.032362	0.945397	635	2	-0.1711
NINJ2	4	0.89523	0.89493	1	17294	0	1.2259	0.010366	0.032463	0.945397	637	3	1.2259
PLA2G2A	4	0.96457	0.96452	1	18691	0	0.32171	0.010378	0.032489	0.945397	638	2	0.32171
METTL22	4	0.30942	0.44764	0.992859	8589	1	0.88786	0.010419	0.032588	0.945397	639	3	0.88786
S100A6	4	0.18205	0.31187	0.989793	5922	2	-0.081167	0.010431	0.032617	0.945397	640	2	-0.081167
ETFA	4	0.59776	0.64924	1	12433	1	1.3071	0.010455	0.03268	0.945397	641	2	1.3071
VAX2	3	0.83672	0.83669	1	16158	0	0.31644	0.010483	0.028014	0.945397	642	1	0.31644
VEZF1	4	0.020966	0.059997	0.974994	1162	2	-0.3399	0.010485	0.032753	0.945397	643	1	-0.3399
DKKL1	3	0.98951	0.98963	1	19183	0	1.4453	0.010486	0.028021	0.945397	644	3	1.4453
NIT2	4	0.76071	0.76356	1	14677	1	1.808	0.010494	0.03277	0.945397	645	3	1.808
SLC17A5	4	0.16388	0.29222	0.989793	5521	2	0.3685	0.010538	0.032861	0.945397	646	2	0.3685
MCF2L	4	0.27767	0.41389	0.989793	7942	1	1.5394	0.01057	0.032932	0.945397	647	3	1.5394
PLCB3	4	0.22767	0.36078	0.989793	6896	1	0.25407	0.010592	0.032984	0.945397	648	1	0.25407
NAA20	4	0.87804	0.8776	1	16966	0	1.8575	0.010618	0.033054	0.945397	649	3	1.8575
ARL1	4	0.6483	0.68013	1	13025	1	1.2607	0.010621	0.033063	0.945397	650	3	1.2607
TINAGL1	4	0.98028	0.98032	1	18985	0	1.0219	0.010633	0.033089	0.945397	651	3	1.0219
SPATA25	4	0.042956	0.10567	0.98267	2031	1	1.4915	0.010641	0.033113	0.945397	652	3	1.4915
SSR4	4	0.72231	0.73217	1	14052	1	0.022187	0.010645	0.03312	0.945397	653	1	0.022187
SFRP1	4	0.60523	0.65363	1	12520	1	0.76309	0.010705	0.03324	0.945397	654	3	0.76309
CHMP5	4	0.10374	0.22124	0.989793	4176	1	1.1461	0.010728	0.033292	0.945397	655	3	1.1461
TAGLN2	4	0.0024476	0.0087829	0.94683	164	2	-1.3056	0.010752	0.033353	0.945397	656	1	-1.3056
EPB41L4A	4	0.58135	0.63973	1	12233	1	1.2281	0.010788	0.033441	0.945397	657	2	1.2281
ENSCSAG00000003443	4	0.95453	0.95442	1	18493	0	0.94163	0.010814	0.033496	0.945397	658	3	0.94163
AP4E1	4	0.96372	0.96367	1	18678	0	1.6824	0.010847	0.033575	0.945397	659	3	1.6824
PARK7	4	0.79274	0.79257	1	15295	1	1.2414	0.010853	0.033587	0.945397	660	2	1.2414
CDC5L	4	0.96933	0.96927	1	18788	0	1.0749	0.010855	0.033591	0.945397	661	3	1.0749
SOBP	4	0.21349	0.34571	0.989793	6593	1	-0.22592	0.010859	0.033602	0.945397	662	1	-0.22592
CHMP7	4	0.95395	0.95384	1	18476	0	1.6856	0.010887	0.033667	0.945397	663	3	1.6856
PACSIN3	4	0.36229	0.50422	0.998428	9615	2	0.20376	0.010965	0.03383	0.945397	664	2	0.20376
ANXA13	4	0.83239	0.83176	1	16064	0	1.207	0.010977	0.033864	0.945397	665	3	1.207
ENSCSAG00000015374	4	0.90358	0.90324	1	17466	0	1.5526	0.010983	0.033877	0.945397	666	3	1.5526
SLIT3	4	0.037631	0.094833	0.98267	1834	1	1.256	0.011009	0.033935	0.945397	667	2	1.256
KIF5C	4	0.97047	0.97042	1	18806	0	0.45481	0.011019	0.033958	0.945397	668	2	0.45481
JPH2	4	0.8727	0.87229	1	16843	0	1.1213	0.011041	0.034018	0.945397	669	3	1.1213
B4GAT1	4	0.53272	0.61341	1	11685	1	1.174	0.011047	0.034033	0.945397	670	3	1.174
ITPA	4	0.65364	0.68354	1	13097	1	0.99506	0.01105	0.034038	0.945397	671	3	0.99506
CNOT6	4	0.79468	0.79445	1	15326	1	1.5551	0.011056	0.03405	0.945397	672	3	1.5551
NOSIP	4	0.24962	0.38405	0.989793	7359	2	-0.41848	0.011072	0.034084	0.945397	673	1	-0.41848
BASP1	4	0.25997	0.39503	0.989793	7563	2	1.1541	0.011074	0.03409	0.945397	674	2	1.1541
DEGS1	4	0.91303	0.91278	1	17644	0	1.462	0.011094	0.034135	0.945397	675	2	1.462
SPRY3	4	0.70007	0.7154	1	13706	1	0.48771	0.011126	0.034217	0.945397	676	2	0.48771
SSUH2	4	0.96858	0.96853	1	18778	0	1.8092	0.011127	0.034219	0.945397	677	3	1.8092
CHAMP1	4	0.64154	0.67585	1	12952	1	1.5285	0.011133	0.034235	0.945397	678	2	1.5285
KIAA1191	4	0.77467	0.77579	1	14939	1	1.3294	0.011139	0.034251	0.945397	679	2	1.3294
RNF146	4	0.99114	0.99116	1	19213	0	1.541	0.011226	0.034441	0.945397	680	3	1.541
RBM5	4	0.67301	0.69649	1	13340	1	1.1061	0.011232	0.03445	0.945397	681	3	1.1061
LRRC9	4	0.98343	0.98343	1	19045	0	1.1404	0.011245	0.034478	0.945397	682	3	1.1404
RNF38	4	0.73885	0.74526	1	14309	1	1.4321	0.011251	0.034495	0.945397	683	2	1.4321
KLHL32	4	0.82768	0.82712	1	15973	0	1.8754	0.011331	0.034677	0.945397	684	3	1.8754
RPUSD3	4	0.8639	0.86344	1	16678	0	0.82425	0.011339	0.034692	0.945397	685	2	0.82425
EHD3	4	0.9438	0.94371	1	18255	0	1.9405	0.01135	0.034716	0.945397	686	3	1.9405
EPS15L1	4	0.98955	0.98955	1	19184	0	0.99139	0.011367	0.034755	0.945397	687	3	0.99139
KRT23	4	0.56716	0.63186	1	12060	1	1.5451	0.011376	0.034775	0.945397	688	2	1.5451
ZNF585B	4	0.45003	0.57333	1	10896	1	0.077179	0.011392	0.034806	0.945397	689	1	0.077179
TSPAN3	4	0.95697	0.95691	1	18546	0	1.7352	0.011396	0.034813	0.945397	690	3	1.7352
GPR68	4	0.23888	0.37266	0.989793	7141	1	1.2394	0.011403	0.034833	0.945397	691	2	1.2394
SLC4A1AP	4	0.63424	0.67124	1	12858	1	1.312	0.011429	0.034889	0.945397	692	2	1.312
CBLB	4	0.86439	0.86394	1	16690	0	1.6327	0.011456	0.03495	0.945397	693	2	1.6327
LEMD1	4	0.75361	0.75757	1	14576	1	1.6305	0.011476	0.034985	0.945397	694	2	1.6305
GALM	4	0.87649	0.87604	1	16931	0	-0.20106	0.011499	0.035032	0.945397	695	2	-0.20106
ACTA2	4	0.96994	0.96988	1	18795	0	1.1533	0.011544	0.035146	0.945397	696	3	1.1533
RAD54L	4	0.70717	0.72065	1	13802	1	0.27901	0.011553	0.035163	0.945397	697	1	0.27901
H2AJ	4	0.39904	0.54365	1	10343	1	1.393	0.011629	0.035333	0.945397	698	2	1.393
RORB	4	0.61637	0.66033	1	12662	1	0.71763	0.011659	0.03539	0.945397	699	2	0.71763
CSF1	4	0.98721	0.98723	1	19137	0	1.1365	0.011705	0.035493	0.945397	700	3	1.1365
PLIN3	4	0.053101	0.12583	0.987029	2423	2	-0.021981	0.011713	0.035509	0.945397	701	2	-0.021981
ENSCSAG00000010145	4	0.37636	0.51934	1	9875	1	0.98603	0.011726	0.035531	0.945397	702	3	0.98603
TPCN1	4	0.95421	0.95409	1	18483	0	1.5756	0.011729	0.03554	0.945397	703	3	1.5756
GABRB1	4	0.99052	0.99051	1	19199	0	1.2976	0.011778	0.03566	0.945397	704	3	1.2976
EBF3	4	0.92017	0.91994	1	17765	0	1.7044	0.01179	0.035692	0.945397	705	3	1.7044
multiKO_ENSCSAG00000004306_ENSCSAG00000018526	3	0.64841	0.6518	1	13028	1	2.1526	0.011797	0.031333	0.945397	706	2	2.1526
LONRF2	4	0.016082	0.049396	0.966776	960	3	-0.72916	0.011819	0.035752	0.945397	708	1	-0.72916
RO60	4	0.57033	0.63357	1	12112	1	1.6125	0.011837	0.035793	0.945397	709	3	1.6125
SCARA3	4	0.33609	0.47615	0.995946	9102	2	-0.064237	0.011873	0.035869	0.945397	710	1	-0.064237
IL2RB	4	0.094525	0.20455	0.989793	3874	1	1.2729	0.011882	0.035887	0.945397	711	3	1.2729
ATP6V1G3	4	0.83979	0.83906	1	16220	0	1.5473	0.011907	0.035943	0.945397	712	3	1.5473
EIF6	4	0.59776	0.64924	1	12438	1	1.1636	0.011919	0.03597	0.945397	713	3	1.1636
CYB5D1	4	0.84324	0.84255	1	16289	0	-0.31702	0.01198	0.036112	0.945397	714	1	-0.31702
S100G	4	0.82262	0.82216	1	15873	0	1.3166	0.011999	0.036159	0.945397	715	2	1.3166
ZNF143	4	0.95234	0.95222	1	18445	0	0.94725	0.012012	0.036184	0.945397	716	3	0.94725
PLSCR4	4	0.14594	0.27305	0.989793	5130	2	0.56087	0.012013	0.036189	0.945397	717	2	0.56087
ENSCSAG00000008279	4	0.5738	0.63552	1	12145	1	1.2242	0.01202	0.0362	0.945397	718	2	1.2242
NAT16	4	0.75255	0.7567	1	14563	1	0.85577	0.012033	0.036236	0.945397	719	3	0.85577
C11orf86	4	0.68313	0.70343	1	13475	1	0.96946	0.012086	0.036342	0.945397	720	3	0.96946
CALB1	4	0.9135	0.91325	1	17653	0	1.6095	0.012088	0.036346	0.945397	721	2	1.6095
ANKRD40	4	0.11208	0.2363	0.989793	4450	2	0.86289	0.012094	0.036361	0.945397	722	2	0.86289
IL10RB	4	0.74838	0.75313	1	14478	1	1.0115	0.012139	0.036464	0.945397	723	3	1.0115
TMEM80	4	0.24698	0.38123	0.989793	7306	1	0.98648	0.01214	0.036466	0.945397	724	3	0.98648
LMBRD1	4	0.42783	0.56322	1	10693	1	1.4687	0.012183	0.036561	0.945397	725	2	1.4687
ERMARD	4	0.98594	0.98593	1	19109	0	0.45448	0.012193	0.036584	0.945397	726	2	0.45448
ENSCSAG00000019006	4	0.83476	0.83417	1	16122	0	1.2595	0.012195	0.036591	0.945397	727	3	1.2595
FAM219B	4	0.81691	0.81653	1	15756	0	1.5018	0.012211	0.036627	0.945397	728	3	1.5018
DND1	4	0.48753	0.59096	1	11251	1	1.7765	0.012217	0.036635	0.945397	729	3	1.7765
FAM180B	4	0.85302	0.85241	1	16470	0	1.4329	0.012224	0.036655	0.945397	730	2	1.4329
NPTN	4	0.74075	0.74682	1	14345	1	1.2561	0.01223	0.036668	0.945397	731	3	1.2561
GRB7	4	0.73585	0.74287	1	14263	1	-0.1229	0.012246	0.036709	0.945397	732	1	-0.1229
SLAMF8	4	0.41789	0.55884	1	10610	1	1.8391	0.012264	0.036747	0.945397	733	3	1.8391
COX4I2	4	0.218	0.35047	0.989793	6678	2	-0.51016	0.0123	0.036819	0.945397	734	1	-0.51016
RFC1	4	0.93258	0.93235	1	18010	0	1.3438	0.012336	0.036911	0.945397	735	3	1.3438
SPR	4	0.68886	0.70743	1	13556	1	1.4364	0.012346	0.03693	0.945397	736	3	1.4364
SLC30A10	4	0.056301	0.13213	0.987029	2523	1	1.3895	0.012368	0.036985	0.945397	737	2	1.3895
ALAS2	4	0.015124	0.047298	0.96642	921	1	1.3059	0.012399	0.03704	0.945397	738	3	1.3059
SNX3	4	0.73945	0.74574	1	14321	1	-0.059229	0.012406	0.037059	0.945397	739	2	-0.059229
AKAP6	4	0.30803	0.44617	0.992859	8557	1	1.0183	0.012426	0.037103	0.945397	740	3	1.0183
CAP2	4	0.29998	0.43761	0.991266	8412	2	1.0328	0.01243	0.03711	0.945397	741	2	1.0328
HTRA3	4	0.93848	0.93844	1	18147	0	0.59589	0.01246	0.037184	0.945397	742	3	0.59589
TEX38	4	0.10809	0.22909	0.989793	4323	1	1.3441	0.012485	0.037235	0.945397	743	3	1.3441
KNSTRN	4	0.23421	0.36771	0.989793	7047	2	-0.3966	0.012513	0.037306	0.945397	744	1	-0.3966
NCR1	4	0.88308	0.88264	1	17056	0	1.1351	0.012523	0.037323	0.945397	745	3	1.1351
NELL1	4	0.010004	0.033608	0.951279	660	1	0.32913	0.012566	0.037418	0.945397	746	2	0.32913
SMCHD1	4	0.78592	0.78612	1	15148	1	1.0428	0.012571	0.03743	0.945397	747	3	1.0428
VAMP7	4	0.95065	0.95057	1	18402	0	1.7733	0.012575	0.037441	0.945397	748	3	1.7733
ZBTB7C	4	0.27011	0.40579	0.989793	7770	1	1.1242	0.012594	0.037487	0.945397	749	3	1.1242
KRTDAP	4	0.9315	0.93127	1	17989	0	1.7114	0.012601	0.037503	0.945397	750	3	1.7114
CRIP2	4	0.93669	0.9366	1	18102	0	0.53211	0.01262	0.03755	0.945397	751	3	0.53211
KCNMB1	4	0.82177	0.82131	1	15854	0	1.4788	0.012638	0.037588	0.945397	752	2	1.4788
DUSP6	4	0.74581	0.751	1	14431	1	1.5288	0.012641	0.037592	0.945397	753	3	1.5288
RPS23	3	0.98642	0.98657	1	19124	0	1.0209	0.013583	0.035771	0.945397	789	3	1.0209
KCNJ11	3	0.98616	0.9863	1	19116	0	0.48277	0.013842	0.036432	0.945397	796	3	0.48277
ENSCSAG00000005241	3	0.98592	0.98606	1	19108	0	0.53174	0.014078	0.037019	0.945397	803	3	0.53174
ENSCSAG00000012327	3	0.98584	0.98598	1	19106	0	1.4195	0.014163	0.037232	0.945397	808	3	1.4195
ENSCSAG00000006491	1	0.97226	0.97234	1	18831	0	3.0374	0.027736	0.027681	0.945397	1367	1	3.0374
ENSCSAG00000014399	1	0.9679	0.9681	1	18761	0	3.3634	0.032097	0.032026	0.945397	1542	1	3.3634
multiKO_TNFRSF10A_TNFRSF10B	1	0.96595	0.96621	1	18711	0	2.3805	0.034049	0.033978	0.945397	1621	1	2.3805
multiKO_ENSCSAG00000000576_OR1D2	1	0.96412	0.96435	1	18683	0	2.9348	0.035879	0.035793	0.945397	1698	1	2.9348
multiKO_ENSCSAG00000018666_DKKL1	1	0.96378	0.96403	1	18679	0	2.928	0.036216	0.036124	0.945397	1713	1	2.928
multiKO_ENSCSAG00000000557_CIAO2A	1	0.96261	0.96285	1	18648	0	2.7617	0.037387	0.037291	0.945397	1760	1	2.7617
B3GNT7	4	0.78689	0.78706	1	15164	1	-0.28017	0.012673	0.037668	0.946095	754	1	-0.28017
NDUFS7	4	0.92503	0.92482	1	17851	0	0.24394	0.012726	0.037799	0.948148	755	2	0.24394
PLEK	4	0.85112	0.8505	1	16435	0	1.6676	0.012763	0.037881	0.948741	757	3	1.6676
ABHD17B	4	0.82199	0.82152	1	15858	0	-0.063371	0.01278	0.03792	0.948741	758	1	-0.063371
LDHD	4	0.18572	0.31586	0.989793	5993	1	-0.043614	0.012833	0.038048	0.950718	760	1	-0.043614
SMYD5	4	0.30863	0.44678	0.992859	8572	1	-0.16099	0.012886	0.038164	0.951153	761	1	-0.16099
SLC1A1	4	0.96626	0.96621	1	18717	0	0.90656	0.01294	0.038296	0.951153	762	3	0.90656
CLDN15	4	0.83044	0.82982	1	16024	0	1.096	0.01294	0.038297	0.951153	763	3	1.096
ENSCSAG00000003926	4	0.9605	0.96044	1	18618	0	1.4428	0.012952	0.038315	0.951153	764	2	1.4428
BEND6	4	0.043034	0.10583	0.98267	2032	1	1.9607	0.012987	0.038406	0.951153	765	3	1.9607
GSKIP	4	0.46428	0.57985	1	11026	1	1.4529	0.012994	0.038421	0.951153	766	2	1.4529
CIAO1	4	0.9773	0.97734	1	18931	0	1.4158	0.013046	0.038539	0.951153	767	3	1.4158
LSM12	4	0.56089	0.62844	1	12004	1	1.1426	0.013086	0.038626	0.951153	768	2	1.1426
NUAK2	4	0.96551	0.96545	1	18706	0	1.1922	0.013129	0.038721	0.951153	769	3	1.1922
NUDT15	4	0.48541	0.58997	1	11231	1	0.27153	0.013153	0.038765	0.951153	770	1	0.27153
ESCO1	4	0.84038	0.83965	1	16234	0	1.4719	0.013163	0.038789	0.951153	771	2	1.4719
MTMR8	4	0.5341	0.61414	1	11702	1	1.1204	0.013185	0.038839	0.951153	772	3	1.1204
RASL10A	4	0.2363	0.36994	0.989793	7091	2	1.259	0.013199	0.038873	0.951153	773	2	1.259
CCL5	4	0.92561	0.92541	1	17862	0	1.3678	0.013206	0.038892	0.951153	774	2	1.3678
PRKCE	4	0.41591	0.55795	1	10586	1	0.86416	0.013206	0.038892	0.951153	775	3	0.86416
SLC45A1	4	0.95237	0.95225	1	18446	0	1.2696	0.013241	0.038979	0.951153	776	3	1.2696
TMEM239	4	0.2594	0.39446	0.989793	7552	1	1.4535	0.013256	0.039011	0.951153	777	2	1.4535
HES5	4	0.87578	0.87533	1	16911	0	1.7791	0.01332	0.039165	0.951153	778	3	1.7791
SFT2D1	4	0.85673	0.85623	1	16537	0	1.4037	0.013341	0.03921	0.951153	779	2	1.4037
ABITRAM	4	0.85369	0.85311	1	16482	0	1.4189	0.013348	0.039231	0.951153	780	2	1.4189
ENSCSAG00000003865	4	0.45846	0.57719	1	10972	1	1.5647	0.01335	0.039233	0.951153	781	3	1.5647
PERP	4	0.53791	0.61611	1	11741	1	0.44278	0.013366	0.039268	0.951153	782	2	0.44278
ALDH6A1	4	0.55282	0.62405	1	11920	1	1.2243	0.013411	0.039375	0.951153	783	3	1.2243
KRT15	4	0.71733	0.72828	1	13970	1	0.25796	0.013419	0.039395	0.951153	784	2	0.25796
ZNF200	4	0.099612	0.21386	0.989793	4056	1	1.4211	0.013427	0.039411	0.951153	785	2	1.4211
CCDC184	4	0.98084	0.98085	1	18998	0	1.831	0.013439	0.039437	0.951153	786	3	1.831
multiKO_ENSCSAG00000003958_ENSCSAG00000003961	3	0.85335	0.85337	1	16479	0	2.3164	0.014776	0.038784	0.951153	841	2	2.3164
ENSCSAG00000003891	1	0.96047	0.96072	1	18617	0	2.9932	0.039527	0.039413	0.951153	1853	1	2.9932
RAP1GDS1	4	0.56465	0.63053	1	12036	1	-0.24402	0.013526	0.039628	0.954567	787	1	-0.24402
PGC	4	0.42072	0.56008	1	10627	1	-0.061094	0.013633	0.039882	0.958417	790	1	-0.061094
ENSCSAG00000018238	4	0.7661	0.76826	1	14776	1	1.7727	0.013635	0.039887	0.958417	791	3	1.7727
SPSB4	4	0.94399	0.9439	1	18257	0	0.11515	0.013686	0.040002	0.959998	792	1	0.11515
GNRH1	4	0.011713	0.03891	0.961749	755	2	-0.52834	0.013739	0.040115	0.961514	793	1	-0.52834
VPS16	4	0.076768	0.17155	0.987991	3265	3	-0.91034	0.013792	0.040234	0.961987	794	1	-0.91034
ENSCSAG00000010802	3	0.98464	0.98482	1	19069	0	1.0524	0.015356	0.040199	0.961987	865	3	1.0524
GPR141	4	0.95714	0.9571	1	18548	0	1.6846	0.013821	0.040312	0.962679	795	3	1.6846
CRP	4	0.77211	0.77358	1	14891	1	-0.093675	0.013846	0.040379	0.962735	797	1	-0.093675
PFN4	4	0.51482	0.60426	1	11506	1	1.4026	0.013858	0.040414	0.962735	798	2	1.4026
CFLAR	4	0.43204	0.56516	1	10740	1	1.2277	0.013924	0.040567	0.963698	799	2	1.2277
CLK3	4	0.77976	0.7804	1	15031	1	0.85547	0.014006	0.040749	0.963698	801	3	0.85547
YIPF6	4	0.15203	0.27956	0.989793	5262	2	-0.29523	0.014059	0.040863	0.963698	802	1	-0.29523
CTDSP2	4	0.71666	0.72777	1	13959	1	1.8624	0.01409	0.040942	0.963698	804	3	1.8624
DEFB118	4	0.67653	0.69885	1	13387	1	0.33934	0.014112	0.040995	0.963698	805	2	0.33934
ENSCSAG00000014775	4	0.35905	0.50077	0.996563	9570	2	1.0667	0.014135	0.04105	0.963698	806	2	1.0667
TMEM132C	4	0.87687	0.87642	1	16941	0	1.0829	0.014142	0.04106	0.963698	807	3	1.0829
FAM118B	4	0.66814	0.69321	1	13268	1	1.1325	0.014183	0.041157	0.963698	809	3	1.1325
ZNF707	4	0.94508	0.94497	1	18280	0	0.9982	0.014215	0.041236	0.963698	810	3	0.9982
YIPF1	4	0.046936	0.11353	0.98267	2180	2	0.82147	0.014216	0.041237	0.963698	811	2	0.82147
DNM1	4	0.90823	0.90793	1	17551	0	0.18363	0.014219	0.041242	0.963698	812	2	0.18363
ZNF367	4	0.9768	0.9768	1	18914	0	1.0732	0.014245	0.04131	0.963698	813	3	1.0732
TENM2	4	0.85588	0.85533	1	16518	0	1.4548	0.014286	0.041409	0.963698	814	3	1.4548
NUP37	4	0.54096	0.61771	1	11778	1	1.5608	0.014324	0.041495	0.963698	815	3	1.5608
PGS1	4	0.9166	0.91637	1	17707	0	0.93178	0.014331	0.041518	0.963698	816	3	0.93178
LNPK	4	0.87645	0.87601	1	16929	0	1.6253	0.014356	0.041576	0.963698	817	2	1.6253
POLM	4	0.9735	0.97343	1	18854	0	1.4912	0.01437	0.041609	0.963698	818	2	1.4912
SHARPIN	4	0.94066	0.94059	1	18190	0	0.20202	0.014378	0.04163	0.963698	819	2	0.20202
IDH3G	4	0.98842	0.98845	1	19162	0	1.2774	0.014404	0.041689	0.963698	820	3	1.2774
ENSCSAG00000009400	4	0.573	0.63507	1	12136	1	1.3499	0.014426	0.041744	0.963698	821	3	1.3499
LRRC74B	4	0.51221	0.60292	1	11480	1	0.043653	0.014432	0.04176	0.963698	822	2	0.043653
ESAM	4	0.80997	0.80959	1	15611	0	0.89673	0.014435	0.041767	0.963698	823	3	0.89673
CD1D	4	0.78645	0.78665	1	15155	1	1.2553	0.014451	0.041806	0.963698	824	2	1.2553
PSD2	4	0.94471	0.9446	1	18275	0	0.77686	0.014491	0.041903	0.963698	825	3	0.77686
B4GALNT1	4	0.84896	0.84836	1	16388	0	1.6673	0.014533	0.042005	0.963698	826	3	1.6673
ZFAND3	4	0.30341	0.44125	0.991639	8479	1	0.25725	0.014538	0.042017	0.963698	827	1	0.25725
PRKACB	4	0.0074899	0.025665	0.94683	497	2	1.1781	0.01457	0.042084	0.963698	828	2	1.1781
CRYBA1	4	0.74877	0.75345	1	14486	1	1.1114	0.014575	0.042094	0.963698	829	3	1.1114
IZUMO1R	4	0.87592	0.87547	1	16914	0	0.48575	0.014592	0.042132	0.963698	830	2	0.48575
DERA	4	0.98154	0.98155	1	19011	0	1.7656	0.014599	0.042146	0.963698	831	3	1.7656
RNF207	4	0.4053	0.5503	1	10449	1	0.93709	0.014631	0.042218	0.963698	832	3	0.93709
KRTAP22-1	4	0.25347	0.38823	0.989793	7425	2	1.3245	0.014644	0.042251	0.963698	833	2	1.3245
LCE5A	4	0.59041	0.64495	1	12346	1	0.77364	0.014645	0.042252	0.963698	834	3	0.77364
SIM1	4	0.20797	0.33969	0.989793	6478	1	1.29	0.014659	0.042281	0.963698	835	2	1.29
ENSCSAG00000000103	4	0.59598	0.64819	1	12409	1	-0.082586	0.014698	0.042367	0.963698	836	1	-0.082586
SCNM1	4	0.99171	0.99175	1	19221	0	1.601	0.014722	0.042424	0.963698	837	3	1.601
INO80	4	0.8713	0.8709	1	16812	0	1.4322	0.014729	0.042444	0.963698	838	3	1.4322
ENSCSAG00000002898	4	0.98201	0.98202	1	19019	0	0.91858	0.014747	0.042486	0.963698	839	3	0.91858
SLC13A4	4	0.98031	0.98035	1	18986	0	0.59069	0.014751	0.042499	0.963698	840	2	0.59069
HS3ST3A1	4	0.48797	0.59117	1	11253	1	0.43301	0.014858	0.042738	0.963698	842	2	0.43301
FAM216A	4	0.54634	0.62056	1	11847	1	1.2138	0.014861	0.042748	0.963698	843	2	1.2138
COMMD10	4	0.8869	0.88653	1	17142	0	1.3413	0.014876	0.042789	0.963698	844	2	1.3413
PLPBP	4	0.70648	0.72014	1	13794	1	1.5532	0.014906	0.042857	0.963698	845	2	1.5532
CAB39L	4	0.029637	0.078294	0.976625	1513	3	-0.92903	0.014911	0.042873	0.963698	846	1	-0.92903
SMIM14	4	0.84234	0.84161	1	16271	0	1.319	0.014921	0.042891	0.963698	847	2	1.319
ADAMTS19	4	0.18056	0.31025	0.989793	5882	1	0.39558	0.014964	0.042994	0.963698	848	2	0.39558
ABI3BP	4	0.94221	0.94214	1	18221	0	1.2127	0.014984	0.043037	0.963698	849	3	1.2127
MAMDC4	4	0.99135	0.99137	1	19217	0	1.1771	0.014991	0.043057	0.963698	850	3	1.1771
VPS52	4	0.98866	0.9887	1	19167	0	1.3638	0.015009	0.043092	0.963698	851	3	1.3638
LGMN	4	0.76208	0.76479	1	14707	1	0.61771	0.015017	0.043114	0.963698	852	2	0.61771
TOP2B	4	0.83176	0.83114	1	16051	0	1.8802	0.015033	0.043147	0.963698	853	3	1.8802
MATK	4	0.71044	0.72305	1	13862	1	0.88703	0.015062	0.043215	0.963698	854	3	0.88703
SLC35D1	4	0.96308	0.96301	1	18663	0	0.3391	0.015071	0.043234	0.963698	855	2	0.3391
GPATCH1	3	0.98442	0.98459	1	19063	0	1.1485	0.015582	0.04074	0.963698	875	3	1.1485
multiKO_ENSCSAG00000006491_ENSCSAG00000019601	3	0.98411	0.98426	1	19060	0	0.47115	0.015893	0.041522	0.963698	885	3	0.47115
multiKO_GALR2_GALR3	1	0.95693	0.95719	1	18542	0	3.0696	0.043067	0.042993	0.963698	1987	1	3.0696
CCNT2	4	0.66796	0.69309	1	13267	1	0.9981	0.015102	0.043303	0.964137	856	3	0.9981
ETFB	4	0.5236	0.60879	1	11594	1	1.0248	0.015124	0.043358	0.964246	857	3	1.0248
KCNQ2	4	0.92019	0.91997	1	17767	0	0.24376	0.015177	0.043457	0.964611	858	1	0.24376
RRP7A	4	0.86551	0.86507	1	16707	0	0.92008	0.015231	0.043567	0.964611	859	3	0.92008
ENSCSAG00000008919	4	0.7493	0.75393	1	14498	1	1.042	0.015281	0.043681	0.964611	860	3	1.042
TBC1D21	4	0.8568	0.85629	1	16539	0	1.1659	0.015284	0.043693	0.964611	861	2	1.1659
KIF2A	4	0.98624	0.98622	1	19119	0	1.3693	0.015295	0.043715	0.964611	862	3	1.3693
CAVIN2	4	0.2281	0.36122	0.989793	6909	2	-0.48912	0.015337	0.043807	0.964611	863	1	-0.48912
TPBG	4	0.079215	0.1762	0.987991	3358	2	0.70325	0.015344	0.043825	0.964611	864	2	0.70325
TENT5C	4	0.013681	0.044009	0.961749	855	2	0.74136	0.015397	0.043927	0.964611	866	2	0.74136
CARS1	4	0.76962	0.77135	1	14847	1	0.97123	0.015418	0.043979	0.964611	867	3	0.97123
SOCS3	4	0.46504	0.58021	1	11034	1	0.66795	0.015443	0.044036	0.964611	868	2	0.66795
TMEM47	4	0.86847	0.86802	1	16756	0	1.6776	0.015458	0.044073	0.964611	869	3	1.6776
KLK12	4	0.97826	0.9783	1	18951	0	1.7011	0.015469	0.044104	0.964611	870	3	1.7011
NAMPT	4	0.010805	0.03612	0.956846	701	1	1.6063	0.015496	0.044169	0.964611	871	3	1.6063
RAB43	4	0.30627	0.44427	0.992639	8524	2	0.085892	0.015496	0.044169	0.964611	872	2	0.085892
ENSCSAG00000012407	3	0.83596	0.83592	1	16141	0	0.31237	0.016725	0.043599	0.964611	917	1	0.31237
ENSCSAG00000013100	2	0.68526	0.68499	1	13503	0	1.6885	0.023723	0.043853	0.964611	1199	1	1.6885
TXNDC15	4	0.33955	0.47989	0.996093	9171	1	0.2496	0.01555	0.044287	0.965613	873	1	0.2496
MCPH1	4	0.98384	0.98382	1	19054	0	0.89267	0.01556	0.044314	0.965613	874	3	0.89267
IL17REL	4	0.36658	0.50884	0.998698	9707	2	-0.10601	0.015603	0.044413	0.966684	876	1	-0.10601
FKTN	4	0.62348	0.66472	1	12743	1	-0.12887	0.015656	0.044524	0.967191	877	1	-0.12887
SDK2	4	0.73734	0.74406	1	14284	1	1.292	0.015661	0.044536	0.967191	878	3	1.292
OR2B11	4	0.73998	0.74618	1	14330	1	0.1202	0.015763	0.044758	0.969036	879	1	0.1202
SNRPD3	4	0.99055	0.99055	1	19202	0	1.4306	0.015769	0.04477	0.969036	880	3	1.4306
NT5C3B	4	0.97997	0.98002	1	18981	0	1.308	0.015798	0.044833	0.969036	881	3	1.308
BMP15	4	0.87875	0.8783	1	16982	0	1.5422	0.015813	0.044867	0.969036	882	3	1.5422
DUSP9	4	0.13699	0.26339	0.989793	4952	1	0.018474	0.015816	0.044871	0.969036	883	1	0.018474
ANO5	4	0.59776	0.64924	1	12428	1	1.3586	0.015869	0.044999	0.970006	884	2	1.3586
CHD1	4	0.22605	0.359	0.989793	6865	2	0.71435	0.015895	0.045057	0.970006	886	2	0.71435
COPS5	4	0.71537	0.72677	1	13940	1	1.178	0.015901	0.045069	0.970006	887	3	1.178
MARCHF11	4	0.95221	0.95211	1	18442	0	0.24058	0.015922	0.045115	0.970006	888	2	0.24058
PSMB6	4	0.3972	0.54163	1	10295	1	1.0749	0.015987	0.04528	0.97239	889	3	1.0749
NCLN	4	0.97857	0.97861	1	18956	0	1.8343	0.016019	0.045348	0.97239	890	2	1.8343
GK5	4	0.36796	0.51033	0.99902	9732	2	-0.32629	0.016029	0.045377	0.97239	891	1	-0.32629
C2orf49	4	0.73047	0.73859	1	14187	1	1.3398	0.016066	0.045464	0.972808	892	2	1.3398
NTRK3	4	0.88741	0.88706	1	17153	0	0.22017	0.016082	0.045509	0.972808	893	1	0.22017
SYT12	4	0.82576	0.82521	1	15937	0	1.0747	0.016102	0.045546	0.972808	894	3	1.0747
WDR34	4	0.94019	0.94015	1	18174	0	0.94131	0.016132	0.045607	0.973033	895	3	0.94131
SHOC2	4	0.23929	0.3731	0.989793	7152	1	1.4214	0.016171	0.045699	0.973154	896	3	1.4214
TICRR	4	0.8141	0.81373	1	15709	0	1.1906	0.016197	0.045755	0.973154	898	3	1.1906
NEUROD1	4	0.96829	0.96824	1	18773	0	0.87529	0.016206	0.045776	0.973154	899	3	0.87529
ZFP36L1	4	0.96308	0.96301	1	18664	0	1.4641	0.016229	0.04583	0.973154	900	2	1.4641
GLB1L	4	0.30852	0.44667	0.992859	8565	2	-0.091307	0.016241	0.045864	0.973154	901	1	-0.091307
DHRS1	4	0.65796	0.68642	1	13150	1	1.6573	0.016268	0.045931	0.973154	902	3	1.6573
SLC43A2	4	0.83524	0.83463	1	16129	0	-0.064456	0.016294	0.045994	0.973154	903	1	-0.064456
ENSCSAG00000006248	4	0.97252	0.97248	1	18840	0	0.8831	0.016337	0.046085	0.973154	904	3	0.8831
HTR1A	4	0.0081488	0.027747	0.94683	548	2	-0.52113	0.016348	0.046114	0.973154	905	2	-0.52113
FZD7	3	0.97271	0.97284	1	18845	0	2.4307	0.017705	0.046037	0.973154	957	2	2.4307
WNT16	4	0.025199	0.069083	0.976625	1328	1	0.3026	0.016454	0.046353	0.975146	906	2	0.3026
TSHZ3	4	0.75373	0.75767	1	14578	1	0.86037	0.016477	0.046406	0.975146	907	3	0.86037
TMEM106A	4	0.2795	0.41586	0.989793	7982	1	1.4726	0.016479	0.046408	0.975146	908	2	1.4726
DAPP1	4	0.9857	0.98568	1	19101	0	1.0773	0.016481	0.046409	0.975146	909	3	1.0773
E2F4	4	0.13627	0.26262	0.989793	4937	2	-0.38952	0.016507	0.04646	0.975151	910	1	-0.38952
F8	4	0.8808	0.8803	1	17010	0	1.1483	0.016575	0.046614	0.976448	911	3	1.1483
ENSCSAG00000007319	4	0.40075	0.5455	1	10380	1	1.8951	0.016589	0.046646	0.976448	912	3	1.8951
NEUROD6	4	0.081849	0.1811	0.989318	3459	2	-0.32405	0.016614	0.046701	0.976448	913	2	-0.32405
PORCN	4	0.82771	0.82715	1	15974	0	1.3646	0.016637	0.046753	0.976448	914	2	1.3646
TMBIM1	4	0.62506	0.66568	1	12765	1	0.11747	0.016667	0.046819	0.976448	915	1	0.11747
FHDC1	4	0.47643	0.5856	1	11149	1	0.12792	0.01672	0.046927	0.976448	916	2	0.12792
CBLN3	4	0.94279	0.94271	1	18228	0	0.906	0.01675	0.046999	0.976448	918	3	0.906
MCU	4	0.68602	0.70547	1	13515	1	1.2067	0.016754	0.04701	0.976448	919	3	1.2067
HECTD4	4	0.055418	0.13038	0.987029	2498	2	-0.70412	0.016773	0.047054	0.976448	920	1	-0.70412
PM20D1	4	0.24857	0.38293	0.989793	7337	1	0.80032	0.016781	0.047068	0.976448	921	3	0.80032
HOXD12	4	0.80155	0.80118	1	15442	1	0.88495	0.016785	0.047075	0.976448	922	3	0.88495
ENSCSAG00000014395	4	0.3875	0.53128	1	10089	2	-0.40004	0.016826	0.047164	0.977266	923	1	-0.40004
SEC11C	4	0.78487	0.78516	1	15123	1	1.455	0.016874	0.047275	0.977641	924	3	1.455
DOCK5	4	0.76027	0.76318	1	14671	1	0.50917	0.016879	0.047283	0.977641	925	2	0.50917
GTF2B	4	0.96983	0.96977	1	18793	0	0.65597	0.016911	0.047359	0.977674	926	3	0.65597
LYRM1	4	0.82945	0.82883	1	16007	0	0.35381	0.016933	0.047414	0.977674	927	2	0.35381
BRICD5	4	0.49579	0.59491	1	11325	1	-0.025949	0.016986	0.047543	0.977674	928	1	-0.025949
ARAF	4	0.98544	0.98543	1	19090	0	1.7418	0.017001	0.047579	0.977674	929	3	1.7418
IFT122	4	0.72071	0.73096	1	14028	1	1.0666	0.017007	0.047595	0.977674	930	3	1.0666
ENSCSAG00000016902	4	0.88917	0.88883	1	17186	0	0.87721	0.017023	0.047632	0.977674	931	3	0.87721
APOO	4	0.26444	0.39981	0.989793	7664	2	0.71255	0.017039	0.047671	0.977674	932	2	0.71255
C1QL1	4	0.98101	0.98102	1	19001	0	1.4491	0.017057	0.047711	0.977674	933	3	1.4491
HDAC2	4	0.59607	0.64824	1	12410	1	1.4754	0.017081	0.047764	0.977674	934	2	1.4754
HYI	4	0.15256	0.28013	0.989793	5273	2	1.1146	0.017097	0.0478	0.977674	935	2	1.1146
TENT5B	4	0.015527	0.048154	0.966776	938	3	-0.9458	0.017145	0.047922	0.977674	936	1	-0.9458
SRSF12	4	0.9117	0.91148	1	17616	0	1.078	0.017146	0.047923	0.977674	937	3	1.078
TXLNB	4	0.95695	0.95689	1	18543	0	0.60873	0.017198	0.048031	0.977674	938	2	0.60873
RAB39A	4	0.91182	0.91161	1	17619	0	1.3742	0.017209	0.04806	0.977674	939	3	1.3742
HSD11B1L	4	0.98453	0.98452	1	19067	0	1.5121	0.01722	0.048081	0.977674	940	3	1.5121
CARD9	4	0.89664	0.89633	1	17318	0	0.72201	0.017224	0.048091	0.977674	941	3	0.72201
FAM199X	4	0.77423	0.7754	1	14927	1	1.5908	0.017296	0.048252	0.978969	942	3	1.5908
ENSCSAG00000000561	4	0.088218	0.19291	0.989793	3651	3	-0.50811	0.017305	0.048275	0.978969	943	1	-0.50811
ENSCSAG00000007560	4	0.83376	0.83313	1	16092	0	1.1837	0.017382	0.048443	0.978969	944	3	1.1837
PAPSS2	4	0.78896	0.78897	1	15204	1	-0.1974	0.017411	0.048506	0.978969	945	1	-0.1974
CDK2AP2	4	0.83585	0.83519	1	16139	0	1.5168	0.017426	0.048538	0.978969	946	2	1.5168
RTF1	4	0.7302	0.73838	1	14178	1	-0.098165	0.017464	0.048613	0.978969	947	1	-0.098165
TRABD	4	0.9442	0.9441	1	18262	0	0.74124	0.017517	0.048733	0.978969	948	2	0.74124
PCBD1	4	0.74038	0.74651	1	14340	1	1.4279	0.017533	0.048767	0.978969	949	3	1.4279
JAM2	4	0.30659	0.44462	0.992859	8534	2	1.0597	0.017571	0.048857	0.978969	950	2	1.0597
PRCD	4	0.83268	0.83206	1	16067	0	1.3862	0.017596	0.04891	0.978969	951	3	1.3862
HTRA1	4	0.60333	0.65254	1	12490	1	0.044442	0.017623	0.048969	0.978969	952	1	0.044442
EXOC8	4	0.24861	0.38299	0.989793	7338	2	1.0551	0.017628	0.048978	0.978969	953	2	1.0551
ERI3	4	0.97	0.96995	1	18797	0	1.9069	0.017669	0.049051	0.978969	954	3	1.9069
KCTD18	4	0.14114	0.26788	0.989793	5043	2	0.20248	0.017676	0.049066	0.978969	955	2	0.20248
CYB5R1	4	0.22126	0.35394	0.989793	6760	1	1.4359	0.017677	0.049066	0.978969	956	2	1.4359
CCR5	4	0.22924	0.36249	0.989793	6938	2	0.93069	0.01773	0.049199	0.978969	958	2	0.93069
MCRIP1	4	0.99225	0.9923	1	19230	0	1.4705	0.017758	0.049264	0.978969	959	3	1.4705
ARRDC4	4	0.62645	0.6665	1	12773	1	0.25936	0.017783	0.049319	0.978969	960	2	0.25936
C18orf54	4	0.87419	0.87375	1	16876	0	1.0227	0.017801	0.049369	0.978969	961	3	1.0227
CSTF2T	4	0.96295	0.96289	1	18657	0	0.72524	0.017836	0.049453	0.978969	962	3	0.72524
ENSCSAG00000013023	4	0.58276	0.64055	1	12253	1	0.17353	0.017889	0.049568	0.978969	963	2	0.17353
ERG28	4	0.29001	0.42702	0.989793	8191	2	-0.37163	0.017942	0.049687	0.978969	964	1	-0.37163
SESN3	4	0.9923	0.99235	1	19231	0	0.88011	0.017968	0.049739	0.978969	965	3	0.88011
SLC4A11	4	0.35495	0.49636	0.996093	9484	1	0.33878	0.017995	0.049803	0.978969	966	2	0.33878
BLID	4	0.96553	0.96547	1	18707	0	1.4407	0.018011	0.049838	0.978969	967	2	1.4407
RPRML	4	0.64086	0.67542	1	12937	1	1.6041	0.018068	0.049967	0.978969	968	3	1.6041
ERO1A	4	0.40442	0.54935	1	10436	1	1.5478	0.018101	0.05004	0.978969	969	2	1.5478
OTUD6B	4	0.36424	0.5063	0.9986	9660	1	-0.12583	0.018101	0.05004	0.978969	970	2	-0.12583
ENSCSAG00000001990	4	0.58839	0.64379	1	12313	1	1.4401	0.018125	0.050099	0.978969	971	2	1.4401
RSBN1	4	0.77206	0.77353	1	14890	1	0.11129	0.018208	0.050281	0.978969	972	1	0.11129
TCEA2	4	0.82262	0.82216	1	15872	0	0.62515	0.018221	0.050312	0.978969	973	3	0.62515
DCBLD2	4	0.49252	0.59335	1	11298	1	1.6149	0.01824	0.050359	0.978969	974	3	1.6149
HS2ST1	4	0.65444	0.68407	1	13103	1	1.1908	0.018249	0.050376	0.978969	975	2	1.1908
ENSCSAG00000016325	4	0.30863	0.44678	0.992859	8569	1	1.1183	0.018299	0.050492	0.978969	976	3	1.1183
C1orf127	4	0.43239	0.56532	1	10743	1	0.23489	0.018314	0.050531	0.978969	977	2	0.23489
PSMA8	4	0.73921	0.74554	1	14315	1	1.1401	0.018348	0.0506	0.978969	978	2	1.1401
FOXD3	4	0.075409	0.16893	0.987991	3218	2	-0.41974	0.018367	0.050643	0.978969	979	1	-0.41974
ZSCAN30	4	0.8041	0.80371	1	15497	1	0.78775	0.018431	0.050794	0.978969	980	3	0.78775
LRRN4CL	4	0.97229	0.97225	1	18833	0	0.49695	0.018473	0.050889	0.978969	981	2	0.49695
ZNF385C	4	0.57793	0.63781	1	12200	1	1.1936	0.01848	0.050907	0.978969	982	3	1.1936
KCNE4	4	0.99045	0.99045	1	19198	0	0.75126	0.0185	0.050952	0.978969	983	3	0.75126
ZFYVE21	4	0.31964	0.45851	0.99373	8790	1	-0.22794	0.018526	0.051011	0.978969	984	1	-0.22794
DEDD2	4	0.95794	0.95791	1	18565	0	1.514	0.018541	0.051044	0.978969	985	3	1.514
RASSF3	4	0.12175	0.24682	0.989793	4649	1	1.429	0.018554	0.05107	0.978969	986	2	1.429
SLC2A6	4	0.87521	0.87477	1	16893	0	1.2104	0.018571	0.051111	0.978969	987	2	1.2104
CCDC160	4	0.37787	0.52097	1	9907	1	0.2439	0.018579	0.051133	0.978969	988	1	0.2439
PLCZ1	4	0.6102	0.65653	1	12586	1	1.507	0.018655	0.051298	0.978969	989	3	1.507
HIP1	4	0.7929	0.79273	1	15297	1	0.020184	0.018686	0.05136	0.978969	991	2	0.020184
SEPTIN10	4	0.29466	0.43186	0.989793	8308	1	1.6424	0.018695	0.051381	0.978969	992	2	1.6424
MED27	4	0.48362	0.58908	1	11214	1	0.97255	0.0187	0.051392	0.978969	993	3	0.97255
TESPA1	4	0.47318	0.58406	1	11116	1	1.1548	0.018704	0.0514	0.978969	994	3	1.1548
GABRA6	4	0.16217	0.2904	0.989793	5492	2	-0.49296	0.018739	0.051476	0.978969	995	1	-0.49296
KCNMB2	4	0.34494	0.48569	0.996093	9273	1	0.033714	0.018792	0.051596	0.978969	996	1	0.033714
LRFN5	4	0.081789	0.18098	0.989318	3454	1	1.5222	0.018795	0.051604	0.978969	997	2	1.5222
PLK5	4	0.65247	0.68278	1	13078	1	0.19338	0.018845	0.051723	0.978969	998	2	0.19338
ENSCSAG00000002172	4	0.98063	0.98066	1	18993	0	0.74333	0.018864	0.051767	0.978969	999	3	0.74333
MAN1A2	4	0.96348	0.96343	1	18672	0	1.7326	0.018871	0.051781	0.978969	1000	3	1.7326
PIEZO2	4	0.26862	0.4042	0.989793	7744	1	0.11761	0.018898	0.051839	0.978969	1001	1	0.11761
PPP3CB	4	0.63895	0.67419	1	12920	1	0.99109	0.018932	0.051928	0.978969	1002	3	0.99109
LGALSL	4	0.05342	0.12648	0.987029	2432	3	-0.7562	0.018951	0.051966	0.978969	1003	1	-0.7562
CACYBP	4	0.90388	0.90353	1	17473	0	1.4755	0.018979	0.052022	0.978969	1004	2	1.4755
RBFOX3	4	0.19478	0.3256	0.989793	6182	1	-0.19489	0.019004	0.052077	0.978969	1005	1	-0.19489
OR2AP1	4	0.30795	0.44608	0.992859	8556	1	1.1747	0.019021	0.052118	0.978969	1006	2	1.1747
SLC26A2	4	0.74761	0.75249	1	14466	1	0.13505	0.019057	0.0522	0.978969	1007	2	0.13505
SYCE1	4	0.76157	0.76433	1	14696	1	0.39351	0.01911	0.052326	0.978969	1008	3	0.39351
SERPINI2	4	0.32725	0.4667	0.994395	8942	1	1.234	0.019164	0.052442	0.978969	1009	2	1.234
TEAD3	4	0.033109	0.0855	0.976625	1649	3	-1.0741	0.019216	0.05255	0.978969	1011	1	-1.0741
DHX15	4	0.97978	0.97984	1	18972	0	1.6349	0.019245	0.052624	0.978969	1012	3	1.6349
ABHD17C	4	0.98507	0.98507	1	19081	0	0.40879	0.019269	0.052679	0.978969	1013	2	0.40879
CDT1	4	0.69894	0.7146	1	13691	1	0.81305	0.019276	0.052689	0.978969	1014	3	0.81305
VRK2	4	0.068511	0.15577	0.987029	2973	1	1.4163	0.019276	0.052689	0.978969	1015	3	1.4163
PDHB	4	0.75185	0.75609	1	14547	1	1.5594	0.019282	0.052703	0.978969	1016	2	1.5594
KREMEN2	4	0.39138	0.53536	1	10173	1	0.81273	0.019403	0.052995	0.978969	1017	3	0.81273
EYA3	4	0.55053	0.62283	1	11894	1	0.27094	0.019482	0.053167	0.978969	1018	2	0.27094
DUSP23	4	0.93534	0.9352	1	18066	0	1.3413	0.019502	0.053213	0.978969	1019	2	1.3413
UFM1	4	0.52523	0.60961	1	11608	1	1.7018	0.019528	0.05326	0.978969	1020	3	1.7018
ORAI3	4	0.2102	0.34208	0.989793	6517	1	0.25073	0.019535	0.053274	0.978969	1021	2	0.25073
PDCD7	4	0.96162	0.96153	1	18633	0	0.82372	0.019542	0.05329	0.978969	1022	3	0.82372
MOSPD1	4	0.64119	0.67562	1	12946	1	1.1872	0.019545	0.053294	0.978969	1023	2	1.1872
RXRG	4	0.85031	0.8497	1	16419	0	1.0298	0.019587	0.053372	0.978969	1024	2	1.0298
PILRA	4	0.1001	0.2147	0.989793	4068	2	-0.40949	0.019588	0.053374	0.978969	1025	1	-0.40949
MORC3	4	0.46144	0.57857	1	11006	1	1.2722	0.019592	0.053388	0.978969	1026	3	1.2722
TRIAP1	4	0.11911	0.24396	0.989793	4592	2	0.76486	0.019638	0.053487	0.978969	1027	2	0.76486
FAM155A	4	0.17536	0.30465	0.989793	5770	1	0.36102	0.019641	0.05349	0.978969	1028	2	0.36102
PAFAH2	4	0.74205	0.74789	1	14370	1	1.2687	0.019647	0.053504	0.978969	1029	2	1.2687
FBXO8	4	0.66147	0.68869	1	13189	1	0.62003	0.019694	0.053598	0.978969	1030	2	0.62003
WDR83	4	0.31928	0.45813	0.99373	8780	1	0.68974	0.019753	0.05373	0.978969	1031	3	0.68974
RAB11FIP5	4	0.78364	0.78404	1	15097	1	1.0018	0.019778	0.053782	0.978969	1032	3	1.0018
PRSS12	4	0.50106	0.59746	1	11376	1	1.5032	0.0198	0.053828	0.978969	1033	3	1.5032
IL12B	4	0.61119	0.65716	1	12602	1	0.76886	0.019906	0.054083	0.978969	1034	2	0.76886
CDC14A	4	0.21214	0.34423	0.989793	6554	1	0.5936	0.019959	0.054195	0.978969	1035	2	0.5936
RBM46	4	0.98632	0.98631	1	19121	0	1.6517	0.019988	0.054256	0.978969	1036	2	1.6517
PSTPIP1	4	0.6472	0.67944	1	13012	1	0.29304	0.020012	0.054294	0.978969	1037	2	0.29304
ENSCSAG00000008585	4	0.832	0.83138	1	16059	0	1.0908	0.020055	0.05439	0.978969	1038	3	1.0908
IER5L	4	0.52286	0.60839	1	11584	1	1.0612	0.020064	0.054417	0.978969	1039	3	1.0612
NFKB1	4	0.12156	0.24662	0.989793	4644	2	-0.088361	0.020065	0.05442	0.978969	1040	2	-0.088361
CINP	4	0.83393	0.83332	1	16095	0	1.4642	0.020117	0.054555	0.978969	1041	2	1.4642
multiKO_ENSCSAG00000000439_ENSCSAG00000000440	3	0.69959	0.69963	1	13700	1	1.8299	0.02017	0.052007	0.978969	1042	2	1.8299
TLX3	4	0.23117	0.36453	0.989793	6984	1	0.93863	0.020171	0.054666	0.978969	1043	2	0.93863
CALML3	4	0.13477	0.26096	0.989793	4909	1	0.75124	0.020196	0.05472	0.978969	1044	3	0.75124
TOR1B	4	0.93086	0.93061	1	17973	0	0.57227	0.020214	0.054757	0.978969	1045	3	0.57227
FBXL14	4	0.95474	0.95462	1	18496	0	0.46852	0.020224	0.054786	0.978969	1046	3	0.46852
TMX4	4	0.0064682	0.022375	0.94683	424	2	0.44866	0.020277	0.054907	0.978969	1047	2	0.44866
WDR26	4	0.84038	0.83965	1	16231	0	1.6004	0.020281	0.054917	0.978969	1048	3	1.6004
SYN2	4	0.81501	0.81465	1	15718	0	0.71783	0.02033	0.055021	0.978969	1049	3	0.71783
MRAP	4	0.1352	0.26143	0.989793	4916	1	1.1774	0.020351	0.05507	0.978969	1050	3	1.1774
SLK	4	0.74038	0.74651	1	14341	1	1.5204	0.020359	0.05509	0.978969	1051	3	1.5204
ENSCSAG00000010592	4	0.17329	0.30242	0.989793	5729	2	0.79262	0.020367	0.055113	0.978969	1052	2	0.79262
FGFR1OP	4	0.27419	0.41018	0.989793	7865	2	-0.36793	0.020383	0.055151	0.978969	1053	1	-0.36793
STX2	4	0.076768	0.17155	0.987991	3267	2	0.52741	0.020402	0.055194	0.978969	1054	2	0.52741
ENSCSAG00000000566	4	0.96736	0.9673	1	18747	0	0.6261	0.020436	0.055266	0.978969	1055	3	0.6261
ZC3H15	4	0.89952	0.89921	1	17394	0	1.6506	0.020437	0.055269	0.978969	1056	3	1.6506
NUBPL	4	0.82756	0.82702	1	15969	0	1.5005	0.020483	0.055373	0.978969	1057	3	1.5005
PIK3IP1	4	0.34266	0.48325	0.996093	9231	1	0.037479	0.020489	0.055388	0.978969	1058	2	0.037479
DENND4A	4	0.78083	0.78136	1	15048	1	1.1035	0.020507	0.055427	0.978969	1059	3	1.1035
TMEM35B	4	0.95991	0.95983	1	18604	0	0.26267	0.020542	0.055497	0.978969	1060	1	0.26267
NNMT	4	0.95085	0.95077	1	18409	0	0.80795	0.020544	0.0555	0.978969	1061	3	0.80795
SOSTDC1	4	0.62008	0.66263	1	12707	1	0.10582	0.020595	0.05562	0.978969	1062	1	0.10582
HOXB1	4	0.070784	0.16018	0.987029	3060	2	-1.1406	0.020648	0.05573	0.978969	1063	1	-1.1406
CYP3A43	4	0.95171	0.9516	1	18431	0	0.71608	0.020694	0.055827	0.978969	1064	3	0.71608
MARS1	4	0.10723	0.22756	0.989793	4296	1	0.98306	0.020716	0.055874	0.978969	1065	3	0.98306
EEF2K	4	0.79197	0.79183	1	15279	1	0.82618	0.020746	0.055925	0.978969	1066	3	0.82618
SLC9A9	4	0.45526	0.5757	1	10944	1	1.9357	0.020751	0.055932	0.978969	1067	3	1.9357
WFDC11	4	0.38109	0.52443	1	9969	2	-0.27409	0.020754	0.055938	0.978969	1068	1	-0.27409
OGG1	4	0.90973	0.90945	1	17582	0	1.4442	0.020776	0.05598	0.978969	1069	2	1.4442
BORCS5	4	0.85804	0.85757	1	16568	0	1.1047	0.020802	0.056039	0.978969	1070	2	1.1047
LRFN2	4	0.019269	0.056379	0.972977	1094	1	0.22775	0.020807	0.056044	0.978969	1071	2	0.22775
RANGAP1	4	0.67148	0.69544	1	13319	1	0.7258	0.020838	0.05613	0.978969	1072	3	0.7258
CLUL1	4	0.36641	0.50866	0.998642	9701	1	0.6227	0.02086	0.05617	0.978969	1073	2	0.6227
GJB5	4	0.6157	0.65992	1	12655	1	1.629	0.020882	0.05622	0.978969	1074	3	1.629
MBLAC2	4	0.98591	0.9859	1	19107	0	1.0073	0.020886	0.056224	0.978969	1075	3	1.0073
PGAP3	4	0.29404	0.43124	0.989793	8294	2	0.93826	0.02089	0.056232	0.978969	1076	2	0.93826
PPP1CC	4	0.62285	0.66435	1	12736	1	0.91071	0.020898	0.056247	0.978969	1077	2	0.91071
SPOPL	4	0.26771	0.40326	0.989793	7731	2	1.0199	0.020907	0.056265	0.978969	1078	2	1.0199
MAN2A1	4	0.36641	0.50866	0.998642	9704	1	-0.10065	0.020913	0.056279	0.978969	1079	1	-0.10065
ZNF180	4	0.77088	0.77248	1	14863	1	0.88865	0.020952	0.056363	0.978969	1080	3	0.88865
CNR2	4	0.12971	0.25546	0.989793	4816	1	0.98934	0.02096	0.056378	0.978969	1081	2	0.98934
ASZ1	4	0.57809	0.6379	1	12202	1	-0.23045	0.020966	0.056392	0.978969	1082	1	-0.23045
NIPBL	4	0.54706	0.62092	1	11856	1	1.8739	0.021018	0.056504	0.978969	1083	3	1.8739
ENSCSAG00000018669	4	0.25435	0.38917	0.989793	7442	2	-1.2312	0.021019	0.056505	0.978969	1084	1	-1.2312
ENSCSAG00000008166	3	0.23105	0.35031	0.989793	6979	2	-0.53571	0.021071	0.054268	0.978969	1085	1	-0.53571
SLAIN2	4	0.16162	0.28983	0.989793	5480	2	-0.40151	0.021072	0.056629	0.978969	1086	1	-0.40151
DEFB128	4	0.98889	0.98892	1	19171	0	1.3485	0.02108	0.056646	0.978969	1087	3	1.3485
CLDN2	4	0.37745	0.5205	1	9897	2	1.068	0.021109	0.056716	0.978969	1088	2	1.068
PDE7A	4	0.80317	0.80277	1	15477	1	0.72285	0.021125	0.056756	0.978969	1089	3	0.72285
KRTAP22-2	4	0.062883	0.1449	0.987029	2761	2	0.81212	0.021135	0.056779	0.978969	1090	2	0.81212
PCDH9	4	0.84483	0.84417	1	16322	0	1.2911	0.021153	0.056822	0.978969	1091	2	1.2911
UBXN6	4	0.81957	0.81914	1	15807	0	0.65979	0.021164	0.056842	0.978969	1092	3	0.65979
SDHB	4	0.98778	0.98781	1	19152	0	1.5521	0.021171	0.056855	0.978969	1093	2	1.5521
GRASP	4	0.74181	0.7477	1	14366	1	0.18312	0.021231	0.056992	0.978969	1094	2	0.18312
PSMB2	4	0.514	0.60382	1	11495	1	0.95813	0.021283	0.057108	0.978969	1095	3	0.95813
FYCO1	4	0.70717	0.72065	1	13808	1	0.03598	0.021284	0.057108	0.978969	1096	2	0.03598
RETN	4	0.98555	0.98555	1	19095	0	1.0474	0.021301	0.057134	0.978969	1097	3	1.0474
CP	4	0.67368	0.69693	1	13351	1	1.3472	0.021303	0.057139	0.978969	1098	2	1.3472
NAGPA	4	0.62565	0.66605	1	12768	1	1.0206	0.021306	0.057145	0.978969	1099	3	1.0206
PKN3	4	0.047805	0.11526	0.98267	2217	3	-0.70427	0.021337	0.057213	0.978969	1100	1	-0.70427
OST4	4	0.30638	0.4444	0.992639	8530	1	1.4852	0.021365	0.057272	0.978969	1101	2	1.4852
HOXC6	4	0.81639	0.81603	1	15750	0	0.2282	0.02139	0.057316	0.978969	1102	2	0.2282
PES1	4	0.7718	0.77331	1	14886	1	0.80232	0.021419	0.057382	0.978969	1103	3	0.80232
GP9	4	0.73653	0.74338	1	14275	1	0.70133	0.021443	0.057434	0.978969	1104	2	0.70133
ENSCSAG00000018892	4	0.96762	0.96757	1	18755	0	1.4776	0.021489	0.05754	0.978969	1105	2	1.4776
SYN3	4	0.73351	0.74102	1	14225	1	0.78566	0.021549	0.057674	0.978969	1106	2	0.78566
ENSCSAG00000008061	4	0.90725	0.90699	1	17531	0	0.80213	0.021568	0.057725	0.978969	1107	3	0.80213
REX1BD	4	0.91178	0.91156	1	17617	0	0.79979	0.021573	0.057738	0.978969	1108	3	0.79979
PPP1R15B	4	0.47344	0.58418	1	11120	1	1.5119	0.0216	0.057797	0.978969	1109	3	1.5119
PGLYRP4	4	0.77167	0.7732	1	14883	1	0.83265	0.021602	0.057798	0.978969	1110	2	0.83265
PXMP4	4	0.86013	0.85963	1	16613	0	1.0142	0.021609	0.057817	0.978969	1111	3	1.0142
CARM1	4	0.56765	0.63211	1	12067	1	-0.19874	0.021655	0.057903	0.978969	1112	1	-0.19874
RCBTB2	4	0.99045	0.99044	1	19197	0	0.72407	0.021663	0.057917	0.978969	1113	3	0.72407
MARCHF5	4	0.87153	0.87112	1	16816	0	0.91341	0.021708	0.058018	0.978969	1114	2	0.91341
TWIST1	4	0.98493	0.98494	1	19076	0	1.2629	0.021755	0.058128	0.978969	1115	2	1.2629
KCNJ14	4	0.27878	0.4151	0.989793	7964	1	1.163	0.021773	0.058164	0.978969	1116	2	1.163
multiKO_ENSCSAG00000008658_ENSCSAG00000002626	4	0.61077	0.65689	1	12598	1	1.0544	0.0218	0.058223	0.978969	1117	2	1.0544
OPN3	4	0.45216	0.57426	1	10915	1	1.1099	0.021809	0.058242	0.978969	1118	2	1.1099
TMEM233	4	0.63774	0.67342	1	12905	1	0.79377	0.021814	0.058252	0.978969	1119	2	0.79377
IFI35	4	0.44969	0.57316	1	10890	1	1.3556	0.021916	0.058468	0.978969	1120	2	1.3556
KEAP1	4	0.096629	0.20844	0.989793	3949	2	0.20323	0.02192	0.058476	0.978969	1121	2	0.20323
ODR4	4	0.54026	0.61737	1	11770	1	1.4845	0.021925	0.058485	0.978969	1122	2	1.4845
CYGB	4	0.94741	0.94737	1	18335	0	0.78866	0.021937	0.058508	0.978969	1123	3	0.78866
B4GALNT4	4	0.23944	0.37324	0.989793	7156	2	-0.095232	0.021973	0.058584	0.978969	1124	1	-0.095232
PCDHB3	4	0.83422	0.83361	1	16104	0	1.5765	0.021988	0.058623	0.978969	1125	3	1.5765
SLC13A3	4	0.27236	0.40823	0.989793	7822	2	1.1192	0.022023	0.058706	0.978969	1126	2	1.1192
FAM71F1	4	0.0398	0.099272	0.98267	1913	1	1.0194	0.02205	0.058759	0.978969	1127	2	1.0194
ENSCSAG00000000908	4	0.9675	0.96745	1	18751	0	1.4381	0.022059	0.05878	0.978969	1128	2	1.4381
LEAP2	4	0.32315	0.46226	0.993799	8860	1	1.246	0.022079	0.058818	0.978969	1129	2	1.246
MGST1	4	0.10288	0.2197	0.989793	4155	3	-0.5203	0.022132	0.058942	0.978969	1130	1	-0.5203
ZC3H12D	4	0.0023938	0.0086049	0.94683	158	1	0.86134	0.022137	0.05896	0.978969	1131	3	0.86134
CPA6	4	0.16162	0.28983	0.989793	5474	1	0.90955	0.022164	0.059022	0.978969	1132	3	0.90955
DENND5B	4	0.29811	0.43557	0.990748	8381	2	-1.2384	0.022185	0.059072	0.978969	1133	1	-1.2384
ENSCSAG00000016909	4	0.72828	0.73684	1	14154	1	1.5426	0.02223	0.059178	0.978969	1134	2	1.5426
NOSTRIN	4	0.97313	0.97308	1	18850	0	1.2058	0.022232	0.059182	0.978969	1135	3	1.2058
ENSCSAG00000004974	4	0.5509	0.62304	1	11897	1	0.9246	0.022237	0.059191	0.978969	1136	3	0.9246
TGFBR3L	4	0.35992	0.50168	0.997153	9582	2	0.85126	0.022266	0.059259	0.978969	1137	2	0.85126
KCTD16	4	0.70408	0.71833	1	13751	1	1.5463	0.02229	0.059301	0.978969	1138	3	1.5463
GFI1B	4	0.82033	0.8199	1	15827	0	1.167	0.022337	0.059412	0.978969	1139	3	1.167
MYF5	4	0.221	0.35363	0.989793	6751	2	-0.11927	0.022343	0.059422	0.978969	1140	2	-0.11927
ASIC3	4	0.26388	0.3992	0.989793	7658	1	0.69728	0.02237	0.059468	0.978969	1141	3	0.69728
FAM174A	4	0.72223	0.73211	1	14050	1	0.62782	0.022374	0.05948	0.978969	1142	3	0.62782
QRFP	4	0.92543	0.92521	1	17860	0	1.0565	0.022383	0.059497	0.978969	1143	2	1.0565
PAX8	4	0.60532	0.65369	1	12522	1	0.91375	0.022388	0.059506	0.978969	1144	3	0.91375
MC5R	4	0.75147	0.75575	1	14536	1	0.50571	0.022396	0.059526	0.978969	1145	3	0.50571
FAM24B	4	0.90385	0.90351	1	17472	0	1.2011	0.022401	0.059537	0.978969	1146	2	1.2011
WDR38	4	0.46635	0.58086	1	11046	1	0.84413	0.022406	0.059544	0.978969	1147	3	0.84413
CLDN4	3	0.29144	0.40508	0.989793	8218	1	0.53118	0.022464	0.057591	0.978969	1148	2	0.53118
MON1A	4	0.91079	0.91054	1	17599	0	0.27825	0.02248	0.059707	0.978969	1149	3	0.27825
UPF2	4	0.99058	0.99057	1	19203	0	1.4649	0.02248	0.059707	0.978969	1150	3	1.4649
TPRKB	4	0.4319	0.56508	1	10738	1	0.74875	0.02248	0.059707	0.978969	1151	3	0.74875
PDZD2	4	0.42914	0.56381	1	10710	1	0.37818	0.022502	0.059764	0.978969	1152	2	0.37818
COA5	4	0.92149	0.92128	1	17788	0	0.84651	0.022539	0.059841	0.978969	1153	3	0.84651
LCN8	4	0.10423	0.22211	0.989793	4194	1	1.6114	0.022546	0.05985	0.978969	1154	3	1.6114
ATP6V0E1	4	0.34909	0.49008	0.996093	9361	2	1.0007	0.022555	0.059876	0.978969	1155	2	1.0007
ENOPH1	4	0.14762	0.27482	0.989793	5171	1	1.4215	0.022601	0.059984	0.978969	1156	2	1.4215
PDLIM1	4	0.61412	0.65898	1	12634	1	-0.038535	0.022608	0.059997	0.978969	1157	1	-0.038535
REEP4	4	0.25619	0.39107	0.989793	7481	1	0.048716	0.022622	0.060026	0.978969	1158	3	0.048716
SLC2A1	4	0.9146	0.91435	1	17669	0	0.65033	0.022661	0.060114	0.978969	1159	2	0.65033
UBE2T	4	0.44898	0.57284	1	10884	1	0.30553	0.022767	0.060354	0.978969	1160	2	0.30553
CCT4	4	0.92272	0.92256	1	17809	0	1.0602	0.022784	0.06039	0.978969	1161	3	1.0602
NAT14	4	0.09772	0.21041	0.989793	3987	1	0.26074	0.02282	0.060477	0.978969	1162	1	0.26074
TNFRSF12A	4	0.56799	0.63229	1	12074	1	-0.037049	0.022873	0.06059	0.978969	1163	1	-0.037049
C17orf49	4	0.88461	0.88419	1	17094	0	0.71776	0.022877	0.060603	0.978969	1164	3	0.71776
RRM2	4	0.97546	0.97539	1	18891	0	1.4215	0.022892	0.060633	0.978969	1165	2	1.4215
CEBPG	4	0.084917	0.18679	0.989793	3558	1	1.7584	0.022919	0.060701	0.978969	1166	3	1.7584
RRAS	4	0.89189	0.89158	1	17235	0	1.2358	0.022937	0.060727	0.978969	1167	2	1.2358
SH3BP2	4	0.099364	0.21339	0.989793	4043	2	0.97467	0.022992	0.060858	0.978969	1168	2	0.97467
GLCE	4	0.6994	0.71492	1	13699	1	1.2491	0.023029	0.060939	0.978969	1169	2	1.2491
CCDC85A	4	0.85854	0.85805	1	16579	0	0.5084	0.023031	0.060943	0.978969	1170	2	0.5084
LMBR1	4	0.82686	0.82633	1	15954	0	1.404	0.023047	0.060977	0.978969	1171	2	1.404
CCDC47	4	0.95338	0.95327	1	18465	0	0.9644	0.023077	0.061042	0.978969	1172	3	0.9644
PITHD1	4	0.8779	0.87745	1	16959	0	0.23467	0.023084	0.061057	0.978969	1173	2	0.23467
PTGS1	4	0.59167	0.6457	1	12362	1	1.1131	0.023093	0.06107	0.978969	1174	2	1.1131
EDDM3B	4	0.97739	0.97742	1	18937	0	1.7004	0.02312	0.061142	0.978969	1175	3	1.7004
CDK6	4	0.9432	0.9431	1	18240	0	0.53384	0.023137	0.061182	0.978969	1176	2	0.53384
SLC17A6	4	0.26537	0.40081	0.989793	7683	1	0.22957	0.023243	0.061436	0.978969	1177	1	0.22957
DGKG	4	0.91357	0.91333	1	17656	0	0.90186	0.023245	0.061439	0.978969	1178	3	0.90186
ENSCSAG00000013302	4	0.079323	0.1764	0.987991	3362	3	-0.61839	0.023296	0.061545	0.978969	1179	1	-0.61839
ENSCSAG00000002214	4	0.98486	0.98486	1	19073	0	1.4701	0.023306	0.06157	0.978969	1180	3	1.4701
DNAL4	4	0.02302	0.06441	0.976625	1239	2	0.57674	0.023313	0.061583	0.978969	1181	2	0.57674
CDC42SE2	4	0.0398	0.099272	0.98267	1915	1	1.2809	0.023331	0.061625	0.978969	1182	2	1.2809
SIX2	4	0.28397	0.42057	0.989793	8066	1	0.70466	0.023344	0.061655	0.978969	1183	3	0.70466
ZC3HAV1L	4	0.75664	0.76011	1	14621	1	0.37069	0.023349	0.061665	0.978969	1184	2	0.37069
C6orf136	4	0.59095	0.64528	1	12356	1	0.19124	0.023402	0.061792	0.978969	1186	2	0.19124
SFTA3	4	0.94211	0.94204	1	18217	0	1.54	0.023442	0.061869	0.978969	1187	2	1.54
BUD23	4	0.38401	0.52755	1	10022	2	0.034756	0.023455	0.061896	0.978969	1188	2	0.034756
POU1F1	3	0.042138	0.098999	0.98267	2005	1	2.219	0.02349	0.060063	0.978969	1189	2	2.219
P4HA2	4	0.1785	0.30803	0.989793	5834	1	0.78134	0.023494	0.061983	0.978969	1190	3	0.78134
CCDC159	4	0.97158	0.97155	1	18818	0	0.83939	0.023507	0.06201	0.978969	1191	3	0.83939
multiKO_ENSCSAG00000019029_ENSCSAG00000019030_ENSCSAG00000019031_ENSCSAG00000019032	3	0.70445	0.70447	1	13762	1	1.4208	0.023557	0.060205	0.978969	1192	2	1.4208
RSAD1	4	0.93457	0.9344	1	18052	0	0.91757	0.02356	0.062136	0.978969	1193	3	0.91757
OPRD1	4	0.30856	0.44671	0.992859	8566	2	-0.2054	0.023613	0.062257	0.978969	1194	1	-0.2054
CDH10	4	0.98548	0.98548	1	19092	0	1.0776	0.023615	0.062261	0.978969	1195	3	1.0776
WAS	4	0.93881	0.93878	1	18151	0	0.28283	0.023666	0.062375	0.978969	1196	2	0.28283
ADARB1	4	0.8564	0.85588	1	16529	0	1.2967	0.023693	0.062436	0.978969	1197	3	1.2967
CASC3	4	0.079184	0.17614	0.987991	3357	2	-0.21133	0.023719	0.062488	0.978969	1198	2	-0.21133
IL2RA	4	0.3638	0.50583	0.998428	9649	1	1.2807	0.023738	0.06253	0.978969	1200	2	1.2807
EAF2	4	0.93242	0.93218	1	18007	0	1.1834	0.023772	0.062597	0.978969	1201	3	1.1834
IKZF5	4	0.75743	0.76075	1	14632	1	1.538	0.023775	0.062604	0.978969	1202	3	1.538
ISX	4	0.53272	0.61341	1	11683	1	0.97931	0.023793	0.062641	0.978969	1203	3	0.97931
KPNA5	4	0.23959	0.37341	0.989793	7159	2	-0.35655	0.023825	0.062704	0.978969	1204	1	-0.35655
ENSCSAG00000006608	4	0.8233	0.82284	1	15884	0	0.83873	0.023831	0.062715	0.978969	1205	3	0.83873
CREBL2	4	0.8741	0.87366	1	16873	0	1.2109	0.023877	0.062819	0.978969	1206	2	1.2109
RAB9B	4	0.28759	0.42443	0.989793	8145	1	1.1816	0.023912	0.062904	0.978969	1207	3	1.1816
ATRX	4	0.91136	0.91112	1	17608	0	1.3644	0.023933	0.062954	0.978969	1208	2	1.3644
IL13RA2	4	0.97273	0.97269	1	18846	0	1.4655	0.023942	0.062975	0.978969	1209	3	1.4655
TSNAX	4	0.20525	0.33672	0.989793	6422	1	1.5865	0.023979	0.063057	0.978969	1210	3	1.5865
FSD1L	4	0.28913	0.42609	0.989793	8177	1	0.3534	0.023983	0.063061	0.978969	1211	2	0.3534
GSTM4	4	0.41692	0.55842	1	10595	1	1.5199	0.023998	0.063094	0.978969	1212	3	1.5199
SLC35D3	4	0.17171	0.30069	0.989793	5700	2	0.94184	0.024007	0.063117	0.978969	1213	2	0.94184
EXOC7	4	0.25652	0.39144	0.989793	7486	2	0.099934	0.024036	0.063187	0.978969	1214	2	0.099934
ENSCSAG00000006297	4	0.78489	0.78517	1	15124	1	1.4571	0.024065	0.063247	0.978969	1215	3	1.4571
PKIA	3	0.50533	0.53893	1	11417	1	1.7232	0.024069	0.061463	0.978969	1216	2	1.7232
COTL1	4	0.98637	0.98636	1	19123	0	0.67365	0.024089	0.063302	0.978969	1217	2	0.67365
RERG	4	0.92647	0.92626	1	17882	0	1.1847	0.024101	0.063328	0.978969	1218	2	1.1847
ENSCSAG00000010125	4	0.59249	0.64618	1	12369	1	0.18228	0.024142	0.063423	0.978969	1219	2	0.18228
ADD1	4	0.18648	0.31667	0.989793	6006	1	1.1393	0.024175	0.063501	0.978969	1220	2	1.1393
CYP1A1	4	0.88336	0.88293	1	17063	0	0.75692	0.024178	0.063504	0.978969	1221	3	0.75692
SOX8	4	0.22229	0.35504	0.989793	6780	2	-0.030562	0.024195	0.063536	0.978969	1222	2	-0.030562
NEDD9	4	0.25963	0.39468	0.989793	7558	1	0.8955	0.024209	0.063571	0.978969	1223	3	0.8955
RMDN1	4	0.21612	0.34848	0.989793	6648	1	0.88077	0.024238	0.063631	0.978969	1224	3	0.88077
SPI1	4	0.96655	0.9665	1	18724	0	0.074343	0.024248	0.063653	0.978969	1225	1	0.074343
TADA2A	4	0.55824	0.62696	1	11978	1	1.0564	0.024262	0.063687	0.978969	1226	3	1.0564
FASTK	4	0.019588	0.057054	0.974994	1106	2	-0.95671	0.024301	0.063766	0.978969	1227	1	-0.95671
E2F6	4	0.76995	0.77164	1	14851	1	0.12888	0.024353	0.063877	0.978969	1228	2	0.12888
PLCB1	4	0.39539	0.53972	1	10255	1	1.3552	0.024363	0.063897	0.978969	1229	2	1.3552
SCUBE3	4	0.38348	0.52698	1	10014	1	1.0114	0.024368	0.063907	0.978969	1230	3	1.0114
GPR82	4	0.87038	0.86994	1	16787	0	1.1912	0.0244	0.063979	0.978969	1231	2	1.1912
RAB27B	4	0.039557	0.09876	0.98267	1909	3	-0.99577	0.024406	0.063989	0.978969	1232	1	-0.99577
EVA1C	4	0.19693	0.32788	0.989793	6227	1	1.3951	0.024419	0.064013	0.978969	1233	2	1.3951
VWA7	4	0.12195	0.24703	0.989793	4652	1	1.0497	0.024447	0.064073	0.978969	1234	2	1.0497
ARSH	4	0.51724	0.60551	1	11525	1	-0.13882	0.024459	0.064099	0.978969	1235	1	-0.13882
GFI1	4	0.98759	0.98761	1	19147	0	0.68887	0.024489	0.064154	0.978969	1236	3	0.68887
GFM1	4	0.62093	0.66315	1	12715	1	1.9809	0.024494	0.064163	0.978969	1237	3	1.9809
CTSD	4	0.81554	0.81518	1	15734	0	0.48309	0.024512	0.064212	0.978969	1238	3	0.48309
DCAF12	4	0.58196	0.6401	1	12239	1	1.0098	0.024565	0.064325	0.978969	1239	3	1.0098
SDR39U1	4	0.30824	0.44639	0.992859	8561	1	0.63376	0.024566	0.06433	0.978969	1240	3	0.63376
ENDOG	4	0.69782	0.71378	1	13673	1	0.84829	0.024615	0.064438	0.978969	1241	3	0.84829
RSPH9	4	0.12701	0.25247	0.989793	4750	1	-0.13045	0.024618	0.064445	0.978969	1242	1	-0.13045
PITRM1	4	0.86076	0.86024	1	16626	0	0.68167	0.024629	0.064476	0.978969	1243	3	0.68167
SLC25A47	4	0.82359	0.82311	1	15893	0	0.93328	0.024649	0.064511	0.978969	1244	3	0.93328
ENSCSAG00000014289	4	0.42771	0.56316	1	10689	1	-0.15085	0.02467	0.064559	0.978969	1245	1	-0.15085
H2AZ2	4	0.8736	0.87318	1	16858	0	1.5938	0.024673	0.064562	0.978969	1246	3	1.5938
TRPM1	4	0.94303	0.94295	1	18236	0	0.79596	0.024712	0.064649	0.978969	1247	3	0.79596
GNG4	4	0.98135	0.98136	1	19006	0	1.1729	0.024723	0.064674	0.978969	1248	2	1.1729
multiKO_ENSCSAG00000012048_ENSCSAG00000018519	3	0.2826	0.40021	0.989793	8036	1	0.83695	0.024729	0.063015	0.978969	1249	2	0.83695
GMFB	4	0.94845	0.9484	1	18350	0	1.393	0.024787	0.064816	0.978969	1250	3	1.393
FRZB	4	0.6769	0.69911	1	13392	1	0.97275	0.024829	0.064894	0.978969	1251	3	0.97275
C1orf210	4	0.24133	0.37522	0.989793	7196	1	1.5866	0.024834	0.064905	0.978969	1252	2	1.5866
HECW1	4	0.8141	0.81373	1	15710	0	1.2519	0.024843	0.064925	0.978969	1253	2	1.2519
DGKA	4	0.88564	0.88525	1	17119	0	1.5632	0.024851	0.064943	0.978969	1254	3	1.5632
LIN7A	4	0.22207	0.35479	0.989793	6779	1	0.99063	0.024883	0.065019	0.978969	1255	3	0.99063
PCMTD2	4	0.45014	0.57338	1	10898	1	1.2685	0.02491	0.065081	0.978969	1256	2	1.2685
ANKRD49	4	0.9296	0.92937	1	17946	0	0.40725	0.024988	0.065259	0.978969	1257	3	0.40725
ENSCSAG00000014041	4	0.86818	0.86773	1	16750	0	0.96287	0.024993	0.065268	0.978969	1258	3	0.96287
GPR173	4	0.75224	0.75644	1	14557	1	1.1506	0.025052	0.065395	0.978969	1259	2	1.1506
PATE2	4	0.92781	0.92757	1	17910	0	0.84436	0.025054	0.065401	0.978969	1260	3	0.84436
TBX4	4	0.070195	0.15909	0.987029	3033	1	0.03518	0.025093	0.065491	0.978969	1261	1	0.03518
CLU	4	0.091673	0.19936	0.989793	3780	1	1.5394	0.025104	0.065522	0.978969	1262	3	1.5394
CCDC189	4	0.19535	0.32621	0.989793	6195	1	0.7786	0.025146	0.065611	0.978969	1263	2	0.7786
SLC17A7	4	0.6353	0.67187	1	12871	1	1.0408	0.025158	0.065638	0.978969	1264	3	1.0408
LMF1	4	0.63441	0.67133	1	12863	1	0.97151	0.025177	0.065673	0.978969	1265	3	0.97151
SNPH	4	0.063344	0.14579	0.987029	2781	1	1.5412	0.025185	0.065692	0.978969	1266	3	1.5412
PIM3	4	0.11781	0.24255	0.989793	4558	2	-0.14349	0.025199	0.065719	0.978969	1267	2	-0.14349
ENSCSAG00000019418	4	0.87078	0.87033	1	16801	0	1.2986	0.025204	0.065724	0.978969	1268	2	1.2986
ENSCSAG00000006746	4	0.99205	0.9921	1	19228	0	1.1712	0.025251	0.065821	0.978969	1269	3	1.1712
COG6	4	0.99005	0.99004	1	19189	0	0.84948	0.025252	0.065821	0.978969	1270	3	0.84948
PSMC3	4	0.41485	0.55748	1	10573	1	0.77949	0.025286	0.065891	0.978969	1271	3	0.77949
TRIP10	4	0.93202	0.93177	1	18000	0	1.0524	0.025355	0.066055	0.978969	1272	3	1.0524
IZUMO2	4	0.79897	0.79869	1	15391	1	1.3804	0.025357	0.066059	0.978969	1273	2	1.3804
FBXO4	4	0.93284	0.93261	1	18016	0	1.405	0.025405	0.066155	0.978969	1274	2	1.405
ACTL6B	4	0.58845	0.64381	1	12316	1	0.3352	0.02541	0.066166	0.978969	1275	2	0.3352
SNRNP40	4	0.96312	0.96306	1	18666	0	0.69471	0.02542	0.066186	0.978969	1276	3	0.69471
KCNB1	4	0.98795	0.98797	1	19155	0	0.48651	0.025463	0.066278	0.978969	1277	2	0.48651
CDS1	4	0.3191	0.45793	0.99373	8772	1	0.95065	0.025539	0.066446	0.978969	1278	2	0.95065
IER2	4	0.49172	0.59296	1	11289	1	0.018935	0.025569	0.066504	0.978969	1279	1	0.018935
C2orf74	4	0.1656	0.29415	0.989793	5557	1	1.4585	0.025654	0.066708	0.978969	1281	2	1.4585
BATF3	4	0.03252	0.084275	0.976625	1634	1	1.3958	0.025663	0.066727	0.978969	1282	2	1.3958
PDE3A	4	0.84526	0.84458	1	16328	0	0.050258	0.025674	0.066746	0.978969	1283	1	0.050258
DCAF15	4	0.57047	0.63366	1	12113	1	1.1893	0.025721	0.066853	0.978969	1284	2	1.1893
CDKN1B	4	0.2117	0.34376	0.989793	6548	2	-0.47241	0.025727	0.066867	0.978969	1285	1	-0.47241
ANGPT2	4	0.0049131	0.01722	0.94683	327	2	-1.0017	0.02578	0.066972	0.978969	1286	1	-1.0017
SYF2	4	0.84726	0.8466	1	16365	0	0.93074	0.025808	0.067039	0.978969	1287	3	0.93074
ANKRD13A	4	0.11464	0.23922	0.989793	4496	2	-1.7553	0.025833	0.0671	0.978969	1288	1	-1.7553
HCN3	4	0.60364	0.65272	1	12497	1	0.80783	0.025881	0.067198	0.978969	1289	3	0.80783
ENSCSAG00000017636	4	0.41719	0.55853	1	10602	1	0.6301	0.025913	0.067272	0.978969	1290	2	0.6301
FTL	3	0.31153	0.4165	0.989793	8636	1	1.1797	0.02592	0.06571	0.978969	1291	2	1.1797
STK32A	4	0.9736	0.97354	1	18857	0	1.3452	0.025981	0.06741	0.978969	1292	2	1.3452
THNSL1	4	0.15893	0.28694	0.989793	5412	2	-0.49456	0.025991	0.067433	0.978969	1293	1	-0.49456
SLC35B4	4	0.25304	0.38773	0.989793	7419	2	-1.5503	0.026044	0.067534	0.978969	1294	1	-1.5503
FZD5	4	0.9768	0.97681	1	18915	0	0.7084	0.026054	0.067554	0.978969	1295	3	0.7084
CD86	4	0.40758	0.55275	1	10488	1	0.74003	0.026058	0.067563	0.978969	1296	2	0.74003
TMEM123	4	0.45067	0.57359	1	10905	1	0.52104	0.026096	0.067636	0.978969	1297	3	0.52104
NXPE2	3	0.057684	0.12096	0.98267	2563	2	-0.94938	0.026118	0.066013	0.978969	1298	1	-0.94938
CCDC61	4	0.31511	0.45374	0.993612	8700	1	-0.5769	0.026149	0.067744	0.978969	1299	1	-0.5769
RABAC1	4	0.56272	0.62946	1	12019	1	0.039613	0.026202	0.067868	0.978969	1300	1	0.039613
SRD5A2	4	0.80139	0.80102	1	15438	1	-0.27972	0.026255	0.067983	0.978969	1301	1	-0.27972
NABP1	4	0.66506	0.6911	1	13226	1	1.3964	0.026256	0.067987	0.978969	1302	3	1.3964
GNA11	4	0.98456	0.98456	1	19068	0	0.66899	0.026281	0.068038	0.978969	1303	3	0.66899
DTNB	4	0.93213	0.93189	1	18001	0	1.3803	0.026291	0.068055	0.978969	1304	2	1.3803
CDC42EP4	4	0.32257	0.46164	0.993799	8845	2	-0.3086	0.026308	0.068094	0.978969	1305	1	-0.3086
CNIH4	4	0.90867	0.90839	1	17565	0	1.7852	0.02631	0.068105	0.978969	1306	3	1.7852
SOCS2	4	0.74712	0.75211	1	14456	1	0.61703	0.02636	0.06821	0.978969	1307	2	0.61703
FOXA3	4	0.15105	0.27851	0.989793	5242	2	0.99476	0.026378	0.068245	0.978969	1308	2	0.99476
CLEC9A	4	0.98874	0.98878	1	19168	0	0.99052	0.026413	0.068325	0.978969	1309	3	0.99052
RPS6KB1	4	0.91512	0.91488	1	17678	0	1.4144	0.026417	0.068335	0.978969	1310	2	1.4144
TMEM218	4	0.94787	0.94782	1	18339	0	0.70817	0.026436	0.068368	0.978969	1311	3	0.70817
LMOD3	4	0.51242	0.60302	1	11482	1	1.2905	0.026437	0.068369	0.978969	1312	2	1.2905
multiKO_ENSCSAG00000018752_ENSCSAG00000019116	4	0.71375	0.72552	1	13914	1	1.3746	0.026495	0.068487	0.978969	1313	2	1.3746
RIPPLY2	4	0.54701	0.62089	1	11855	1	0.87139	0.026555	0.068616	0.978969	1314	3	0.87139
CEACAM7	4	0.97426	0.9742	1	18870	0	1.0634	0.026565	0.068639	0.978969	1315	3	1.0634
ENSCSAG00000014545	4	0.97557	0.97552	1	18892	0	1.4591	0.026573	0.068658	0.978969	1316	3	1.4591
multiKO_ENSCSAG00000000319_ENSCSAG00000000324	3	0.81232	0.81224	1	15668	0	1.6617	0.026574	0.066694	0.978969	1317	2	1.6617
HPRT1	4	0.00061904	0.0022711	0.94683	41	1	0.64187	0.026624	0.068766	0.978969	1318	2	0.64187
PIGW	4	0.87064	0.87019	1	16793	0	0.76835	0.02667	0.068865	0.978969	1319	3	0.76835
ENSCSAG00000019394	4	0.9051	0.90475	1	17492	0	0.42773	0.026677	0.068879	0.978969	1320	2	0.42773
C8orf76	4	0.16945	0.29825	0.989793	5644	2	1.0145	0.0267	0.068933	0.978969	1321	2	1.0145
ENSCSAG00000000127	2	0.97328	0.9732	1	18851	0	0.95542	0.026719	0.049116	0.978969	1322	2	0.95542
MEX3A	4	0.98016	0.98021	1	18983	0	0.90476	0.026723	0.068987	0.978969	1323	3	0.90476
CHM	4	0.75847	0.76161	1	14643	1	0.91093	0.02673	0.069002	0.978969	1324	2	0.91093
GNB4	4	0.70333	0.71779	1	13742	1	0.98226	0.026754	0.069039	0.978969	1325	3	0.98226
OXSM	4	0.39576	0.5401	1	10261	1	0.079587	0.026782	0.069103	0.978969	1326	2	0.079587
USP9X	4	0.095815	0.20694	0.989793	3911	3	-0.57557	0.026835	0.06921	0.978969	1327	1	-0.57557
PAH	4	0.94663	0.94658	1	18315	0	0.95185	0.026918	0.069383	0.978969	1328	3	0.95185
GALNT14	4	0.982	0.98201	1	19017	0	1.0972	0.026926	0.069396	0.978969	1329	3	1.0972
ZMIZ2	4	0.9394	0.93938	1	18162	0	0.86739	0.026926	0.069396	0.978969	1330	3	0.86739
IRF3	4	0.94069	0.94061	1	18191	0	0.93848	0.026941	0.069429	0.978969	1331	3	0.93848
FNBP4	4	0.74782	0.75267	1	14471	1	1.6336	0.026982	0.069513	0.978969	1332	3	1.6336
PIK3CB	4	0.86459	0.86414	1	16695	0	-0.092639	0.026994	0.069531	0.978969	1333	1	-0.092639
GFRAL	4	0.67023	0.69461	1	13302	1	0.4425	0.027046	0.069645	0.978969	1334	2	0.4425
PSORS1C2	4	0.94298	0.94291	1	18235	0	1.3386	0.027053	0.069655	0.978969	1335	2	1.3386
C1orf50	4	0.99175	0.9918	1	19222	0	1.0788	0.02706	0.069672	0.978969	1336	3	1.0788
SPSB3	4	0.9669	0.96685	1	18735	0	0.63952	0.027083	0.06971	0.978969	1337	3	0.63952
STMN2	4	0.34987	0.49094	0.996093	9379	2	-0.18367	0.027099	0.069746	0.978969	1338	1	-0.18367
EPHA10	4	0.92458	0.92437	1	17840	0	1.3656	0.027102	0.069752	0.978969	1339	3	1.3656
SASH3	4	0.52199	0.60793	1	11574	1	0.3004	0.027152	0.069871	0.978969	1340	1	0.3004
TIRAP	4	0.89627	0.89596	1	17311	0	0.15575	0.027204	0.06999	0.978969	1341	1	0.15575
ITGA2	4	0.78451	0.78482	1	15113	1	-0.28118	0.027257	0.070104	0.978969	1342	1	-0.28118
DPF2	4	0.95453	0.95441	1	18492	0	1.4248	0.0273	0.070194	0.978969	1343	3	1.4248
ARHGAP27	4	0.85718	0.85667	1	16549	0	0.75918	0.027352	0.070304	0.978969	1344	3	0.75918
ARRDC3	4	0.71802	0.72881	1	13984	1	-0.82488	0.027363	0.070327	0.978969	1345	1	-0.82488
TMEM87A	4	0.95205	0.95194	1	18439	0	1.307	0.027368	0.070342	0.978969	1346	2	1.307
UBQLN4	4	0.86082	0.8603	1	16628	0	1.1017	0.027372	0.070351	0.978969	1347	3	1.1017
TOMM34	4	0.083874	0.18487	0.989793	3525	2	0.61287	0.027378	0.070368	0.978969	1348	2	0.61287
ILRUN	4	0.44039	0.56888	1	10811	1	1.122	0.027447	0.070512	0.978969	1349	2	1.122
PRPF4	4	0.95617	0.9561	1	18527	0	0.65734	0.027466	0.070552	0.978969	1350	3	0.65734
ARL11	4	0.96783	0.96778	1	18758	0	0.37716	0.027468	0.070556	0.978969	1351	1	0.37716
ENSCSAG00000001088	4	0.98771	0.98772	1	19150	0	0.70068	0.027471	0.070564	0.978969	1352	3	0.70068
LRRTM2	4	0.27834	0.41462	0.989793	7953	1	0.13606	0.027521	0.070666	0.978969	1353	1	0.13606
GPR137C	4	0.81772	0.81729	1	15769	0	1.4582	0.027546	0.070728	0.978969	1354	2	1.4582
DHODH	4	0.68351	0.70372	1	13481	1	0.10408	0.027574	0.070778	0.978969	1355	1	0.10408
BCL7A	4	0.15956	0.28762	0.989793	5429	2	0.52759	0.027596	0.070834	0.978969	1356	2	0.52759
CNTLN	4	0.65883	0.687	1	13157	1	0.72128	0.027607	0.070859	0.978969	1357	3	0.72128
AMN	4	0.74842	0.75316	1	14480	1	0.31905	0.027626	0.070905	0.978969	1358	2	0.31905
NHLRC4	4	0.45024	0.57342	1	10901	1	1.2563	0.027627	0.070906	0.978969	1359	3	1.2563
ENTPD7	4	0.9818	0.98182	1	19015	0	0.61735	0.027633	0.070917	0.978969	1360	3	0.61735
HOXC11	4	0.60549	0.65379	1	12527	1	1.1933	0.027675	0.071005	0.978969	1361	2	1.1933
DMTF1	4	0.89487	0.89456	1	17287	0	0.39911	0.027679	0.071012	0.978969	1362	2	0.39911
CARD18	4	0.35847	0.50014	0.996338	9557	1	1.0237	0.027685	0.071027	0.978969	1363	2	1.0237
multiKO_ENSCSAG00000016488_ENSCSAG00000016493	2	0.97229	0.9722	1	18834	0	0.88746	0.027709	0.050865	0.978969	1364	2	0.88746
PNMA1	4	0.81076	0.81035	1	15628	0	1.2071	0.027725	0.071103	0.978969	1365	3	1.2071
IDUA	4	0.33963	0.47998	0.996093	9174	1	0.46917	0.027732	0.071116	0.978969	1366	2	0.46917
SPRED1	4	0.061754	0.14272	0.987029	2716	2	0.87411	0.027784	0.071227	0.978969	1368	2	0.87411
CLIC5	4	0.60348	0.65263	1	12491	1	1.356	0.027785	0.071228	0.978969	1369	2	1.356
AP1S3	4	0.98379	0.98378	1	19052	0	1.7238	0.027815	0.071292	0.978969	1370	3	1.7238
GON7	4	0.22394	0.35678	0.989793	6811	1	1.1286	0.027847	0.071373	0.978969	1371	3	1.1286
SEPTIN14	4	0.63402	0.67111	1	12854	1	0.84355	0.02789	0.071456	0.978969	1372	3	0.84355
PIGS	4	0.43015	0.56427	1	10719	1	0.80032	0.027894	0.071462	0.978969	1373	3	0.80032
VWCE	4	0.95506	0.95496	1	18505	0	0.8014	0.027936	0.071544	0.978969	1374	3	0.8014
SYAP1	4	0.72289	0.73263	1	14058	1	1.2783	0.027944	0.071559	0.978969	1375	2	1.2783
YTHDC2	4	0.27964	0.416	0.989793	7985	2	0.82532	0.027964	0.071599	0.978969	1376	2	0.82532
CAB39	4	0.37284	0.51553	1	9815	1	1.4691	0.028047	0.071768	0.978969	1377	3	1.4691
RAB11FIP1	4	0.047044	0.11375	0.98267	2182	2	-0.19122	0.028048	0.071771	0.978969	1378	2	-0.19122
XPO4	4	0.82057	0.82013	1	15831	0	0.040507	0.028101	0.071883	0.978969	1379	1	0.040507
PDE6B	4	0.93485	0.93471	1	18059	0	0.9314	0.028153	0.071987	0.978969	1380	3	0.9314
MRTFB	4	0.088985	0.19434	0.989793	3686	3	-0.73234	0.028206	0.07209	0.978969	1381	1	-0.73234
TCF12	4	0.99143	0.99146	1	19219	0	0.49006	0.028259	0.072192	0.978969	1382	3	0.49006
OR10W1	4	0.92667	0.92645	1	17886	0	1.3269	0.02829	0.072258	0.978969	1383	3	1.3269
HOXD10	4	0.80873	0.80835	1	15587	0	0.72659	0.028306	0.072289	0.978969	1384	3	0.72659
ERBB2	4	0.60445	0.65318	1	12512	1	0.058524	0.028312	0.072308	0.978969	1385	2	0.058524
RRN3	4	0.80501	0.80463	1	15519	0	0.94955	0.028314	0.072314	0.978969	1386	2	0.94955
BAP1	4	0.9895	0.98951	1	19181	0	0.93575	0.028401	0.072523	0.978969	1387	3	0.93575
IFI6	4	0.086144	0.18906	0.989793	3585	3	-0.41455	0.028417	0.072566	0.978969	1388	1	-0.41455
SF3B3	4	0.92836	0.92814	1	17921	0	0.6939	0.028417	0.072567	0.978969	1389	3	0.6939
SIGMAR1	4	0.5794	0.63865	1	12215	1	0.63373	0.02843	0.072594	0.978969	1390	3	0.63373
MSI1	4	0.69362	0.71082	1	13617	1	1.3266	0.028445	0.072625	0.978969	1391	2	1.3266
ENSCSAG00000018294	4	0.43734	0.56749	1	10789	1	0.097718	0.02847	0.072668	0.978969	1392	1	0.097718
ENSCSAG00000016915	4	0.48891	0.59162	1	11262	1	1.0769	0.028522	0.072776	0.978969	1393	3	1.0769
CIB4	4	0.87047	0.87001	1	16790	0	1.2658	0.028525	0.072786	0.978969	1394	2	1.2658
ODF4	4	0.76148	0.76425	1	14694	1	0.83394	0.028534	0.072805	0.978969	1395	3	0.83394
MYLK3	4	0.74306	0.74871	1	14386	1	0.49136	0.028575	0.072895	0.978969	1396	2	0.49136
DPY19L1	4	0.2981	0.43556	0.990748	8379	1	1.0311	0.028596	0.072943	0.978969	1397	2	1.0311
GADD45A	4	0.30113	0.43883	0.991266	8437	2	0.8474	0.028616	0.072991	0.978969	1398	2	0.8474
CRK	4	0.83401	0.8334	1	16097	0	0.95155	0.028626	0.073014	0.978969	1399	2	0.95155
TMEM121	4	0.17169	0.30068	0.989793	5699	2	0.9794	0.028628	0.073015	0.978969	1400	2	0.9794
CNN3	4	0.69815	0.71402	1	13681	1	1.2019	0.028667	0.073117	0.978969	1401	2	1.2019
GRPR	4	0.64119	0.67562	1	12942	1	1.1245	0.028677	0.07314	0.978969	1402	2	1.1245
SPRED3	4	0.83025	0.82964	1	16021	0	0.24286	0.02868	0.073147	0.978969	1403	2	0.24286
ZCCHC4	4	0.3892	0.53306	1	10130	2	-0.33783	0.028733	0.073253	0.978969	1404	1	-0.33783
GDPD2	4	0.35103	0.49223	0.996093	9399	1	-0.17424	0.028786	0.07338	0.978969	1405	1	-0.17424
TMCC3	4	0.66957	0.69415	1	13290	1	0.87927	0.028793	0.073396	0.978969	1406	3	0.87927
MPDU1	4	0.98965	0.98964	1	19185	0	0.93504	0.028823	0.07346	0.978969	1407	3	0.93504
ENSCSAG00000007460	4	0.087835	0.19218	0.989793	3641	1	0.705	0.028871	0.073559	0.978969	1408	3	0.705
SERPINA9	4	0.44423	0.57062	1	10837	1	1.0628	0.028884	0.073583	0.978969	1409	3	1.0628
GLRX3	4	0.06496	0.14899	0.987029	2851	2	-0.25757	0.028944	0.073715	0.978969	1410	2	-0.25757
CCNK	4	0.4782	0.58646	1	11166	1	0.92865	0.028984	0.073803	0.978969	1411	3	0.92865
MZF1	4	0.15666	0.28449	0.989793	5360	2	-0.48682	0.028996	0.07383	0.978969	1412	1	-0.48682
ASAP2	4	0.16461	0.29306	0.989793	5538	1	1.1635	0.02901	0.073863	0.978969	1413	2	1.1635
SLC7A5	4	0.31807	0.45687	0.99373	8754	1	0.045376	0.029049	0.073935	0.978969	1414	2	0.045376
CLDN10	4	0.30869	0.44684	0.992859	8573	2	-0.3589	0.029102	0.07405	0.978969	1415	1	-0.3589
DIRAS2	4	0.93405	0.93387	1	18043	0	1.4242	0.029112	0.074072	0.978969	1416	2	1.4242
GTSF1	4	0.39424	0.53846	1	10229	2	0.93253	0.029122	0.074093	0.978969	1417	2	0.93253
ENSCSAG00000009299	4	0.87545	0.875	1	16899	0	0.64566	0.029145	0.074144	0.978969	1418	3	0.64566
GFOD2	4	0.93729	0.93723	1	18125	0	0.79123	0.029154	0.074167	0.978969	1419	3	0.79123
NDFIP1	4	0.93635	0.93625	1	18093	0	1.4735	0.029173	0.074203	0.978969	1420	2	1.4735
ACTR2	4	0.87831	0.87788	1	16974	0	0.91214	0.029205	0.07427	0.978969	1421	3	0.91214
DEDD	4	0.7849	0.78519	1	15125	1	0.74171	0.029207	0.074276	0.978969	1422	3	0.74171
CYB5R2	4	0.62452	0.66536	1	12757	1	0.97724	0.029226	0.074321	0.978969	1423	3	0.97724
KAT2B	4	0.22574	0.35867	0.989793	6857	1	-0.15904	0.02926	0.074385	0.978969	1424	1	-0.15904
MAB21L4	4	0.38381	0.52732	1	10017	1	1.1258	0.029261	0.074386	0.978969	1425	3	1.1258
ENSCSAG00000018124	4	0.73678	0.74358	1	14277	1	0.41314	0.029312	0.074497	0.978969	1426	2	0.41314
MCM6	4	0.88538	0.88498	1	17111	0	1.1454	0.029315	0.074504	0.978969	1427	2	1.1454
ADAM33	4	0.87327	0.87285	1	16853	0	0.73822	0.029329	0.074536	0.978969	1428	3	0.73822
R3HCC1	4	0.756	0.75957	1	14609	1	1.0815	0.029356	0.074587	0.978969	1429	2	1.0815
FAM110D	4	0.081614	0.18065	0.989318	3448	2	0.58426	0.029366	0.074607	0.978969	1430	2	0.58426
PIP4K2C	4	0.99179	0.99183	1	19223	0	1.4063	0.029367	0.074609	0.978969	1431	3	1.4063
MCRIP2	4	0.78253	0.78298	1	15077	1	0.81926	0.029383	0.074641	0.978969	1432	3	0.81926
DYNAP	4	0.96298	0.96291	1	18659	0	1.3958	0.029405	0.074684	0.978969	1433	3	1.3958
SOX17	4	0.45763	0.57681	1	10960	1	0.17582	0.029418	0.074713	0.978969	1434	1	0.17582
ENSCSAG00000017092	4	0.85998	0.85948	1	16609	0	1.0345	0.029427	0.07473	0.978969	1435	3	1.0345
KHDRBS1	4	0.64364	0.67716	1	12973	1	0.68766	0.029448	0.074776	0.978969	1436	3	0.68766
GADD45B	4	0.86007	0.85956	1	16610	0	0.44339	0.02947	0.074815	0.978969	1437	2	0.44339
HERPUD2	4	0.087207	0.19098	0.989793	3617	1	0.77548	0.029481	0.074835	0.978969	1438	3	0.77548
C9orf50	4	0.92348	0.92332	1	17823	0	0.73131	0.029503	0.074884	0.978969	1439	3	0.73131
MELK	4	0.81961	0.81917	1	15808	0	1.0253	0.029523	0.074924	0.978969	1440	3	1.0253
CMTM8	4	0.98159	0.98161	1	19013	0	0.99045	0.029541	0.074967	0.978969	1441	3	0.99045
SLC35C1	4	0.74951	0.75409	1	14501	1	0.35821	0.029576	0.075043	0.978969	1442	2	0.35821
CTSB	4	0.98504	0.98504	1	19080	0	0.50502	0.029628	0.075155	0.978969	1443	2	0.50502
PELI3	4	0.34097	0.48143	0.996093	9199	1	1.4629	0.029673	0.07526	0.978969	1444	3	1.4629
TSPAN4	4	0.25733	0.39228	0.989793	7507	2	-0.089003	0.029681	0.075275	0.978969	1445	2	-0.089003
SNX16	4	0.87379	0.87336	1	16863	0	1.1104	0.029683	0.075278	0.978969	1446	2	1.1104
CFAP70	4	0.046085	0.11188	0.98267	2148	2	0.26861	0.029724	0.075374	0.978969	1447	2	0.26861
VEGFB	4	0.41406	0.55711	1	10566	1	0.52424	0.029734	0.075386	0.978969	1448	2	0.52424
KLHDC9	4	0.45148	0.57395	1	10912	1	0.39927	0.029786	0.075501	0.978969	1449	2	0.39927
SSTR3	4	0.57393	0.63559	1	12146	1	0.92419	0.029806	0.075544	0.978969	1450	2	0.92419
UIMC1	4	0.4828	0.58868	1	11206	1	1.4913	0.029835	0.0756	0.978969	1451	3	1.4913
SLC15A5	4	0.98529	0.98529	1	19085	0	0.81687	0.029887	0.075713	0.978969	1452	3	0.81687
EPOR	4	0.98488	0.98487	1	19074	0	0.81576	0.029891	0.075724	0.978969	1453	3	0.81576
SMCO3	4	0.099886	0.21434	0.989793	4062	1	0.522	0.029909	0.075759	0.978969	1454	2	0.522
SLITRK4	4	0.34514	0.48591	0.996093	9281	2	-0.15297	0.029971	0.075881	0.978969	1455	2	-0.15297
ASIC5	4	0.97443	0.97437	1	18877	0	1.3552	0.029989	0.07592	0.978969	1456	3	1.3552
ESRRB	4	0.93041	0.93018	1	17962	0	0.07507	0.029997	0.075931	0.978969	1457	1	0.07507
KRTAP27-1	4	0.89244	0.89211	1	17242	0	1.2211	0.030005	0.075949	0.978969	1458	3	1.2211
TP53RK	4	0.92818	0.92796	1	17917	0	0.79005	0.030033	0.076007	0.978969	1459	3	0.79005
RAB8B	4	0.79517	0.79494	1	15332	1	0.87611	0.030064	0.076074	0.978969	1460	2	0.87611
IRF5	4	0.11492	0.23948	0.989793	4502	2	-0.32583	0.030102	0.076153	0.978969	1461	1	-0.32583
DGCR8	4	0.90447	0.90411	1	17481	0	0.93522	0.030154	0.076263	0.978969	1462	3	0.93522
ENSCSAG00000016426	4	0.18387	0.31384	0.989793	5955	1	1.0459	0.030156	0.076269	0.978969	1463	2	1.0459
SDF2	4	0.4352	0.56657	1	10769	1	1.0057	0.030198	0.076375	0.978969	1464	2	1.0057
PNMA5	4	0.10604	0.22544	0.989793	4257	3	-0.48553	0.030207	0.076396	0.978969	1465	1	-0.48553
TMEM127	4	0.58774	0.64341	1	12309	1	0.34137	0.03026	0.076507	0.978969	1466	2	0.34137
GJA4	4	0.83694	0.83626	1	16164	0	1.5379	0.030283	0.076542	0.978969	1467	3	1.5379
ENSCSAG00000019310	4	0.37787	0.52097	1	9905	1	-0.15708	0.030312	0.076604	0.978969	1468	1	-0.15708
MLLT10	4	0.61419	0.65902	1	12636	1	1.481	0.030332	0.076645	0.978969	1469	3	1.481
RARRES1	4	0.79058	0.79049	1	15245	1	0.83193	0.030336	0.076652	0.978969	1470	3	0.83193
RIC8B	4	0.46173	0.5787	1	11009	1	1.3125	0.030353	0.076689	0.978969	1471	2	1.3125
PHACTR3	4	0.64577	0.67851	1	12996	1	0.24707	0.030418	0.076831	0.978969	1472	2	0.24707
HBM	4	0.84369	0.84299	1	16303	0	0.98605	0.030425	0.076843	0.978969	1473	2	0.98605
KRTCAP2	4	0.84856	0.84794	1	16381	0	1.2381	0.030467	0.076925	0.978969	1474	2	1.2381
EID2B	4	0.96691	0.96685	1	18736	0	0.36004	0.03047	0.076929	0.978969	1475	2	0.36004
ENSCSAG00000017423	4	0.76157	0.76433	1	14698	1	0.61679	0.030524	0.077055	0.978969	1476	3	0.61679
MIP	4	0.33006	0.46974	0.994503	8993	2	0.83604	0.030581	0.077158	0.978969	1477	2	0.83604
RND3	4	0.46524	0.58031	1	11036	1	0.70019	0.030619	0.077247	0.978969	1478	3	0.70019
TNFSF4	4	0.19498	0.3258	0.989793	6187	2	-0.18389	0.030628	0.077268	0.978969	1479	2	-0.18389
ENSCSAG00000017880	4	0.97831	0.97835	1	18953	0	0.50104	0.030681	0.077386	0.978969	1480	2	0.50104
MGAT3	4	0.89781	0.89752	1	17351	0	0.95039	0.030713	0.077464	0.978969	1481	3	0.95039
PLA1A	4	0.0074729	0.02561	0.94683	495	2	-0.87866	0.030733	0.0775	0.978969	1482	1	-0.87866
KDM2B	4	0.97676	0.97677	1	18913	0	0.5991	0.030741	0.077519	0.978969	1483	3	0.5991
IFNA2	4	0.95164	0.95153	1	18429	0	1.8253	0.030747	0.077529	0.978969	1484	3	1.8253
NEPRO	4	0.27426	0.41026	0.989793	7868	1	0.79289	0.030758	0.07755	0.978969	1485	3	0.79289
MOCS1	4	0.12229	0.24739	0.989793	4658	1	-0.20097	0.030786	0.077606	0.978969	1486	1	-0.20097
CREBRF	4	0.74673	0.75176	1	14448	1	0.40287	0.030838	0.077729	0.978969	1487	2	0.40287
RAB19	4	0.22456	0.35741	0.989793	6825	2	0.79324	0.030851	0.07776	0.978969	1488	2	0.79324
CCR6	4	0.79484	0.7946	1	15328	1	0.022286	0.030891	0.077842	0.978969	1489	2	0.022286
GALT	4	0.88229	0.88183	1	17042	0	1.1759	0.030926	0.077926	0.978969	1490	3	1.1759
CREG1	4	0.93049	0.93026	1	17963	0	0.7388	0.030982	0.078045	0.978969	1491	3	0.7388
NCF2	4	0.13799	0.26448	0.989793	4975	2	-0.70116	0.030996	0.078078	0.978969	1492	1	-0.70116
CD248	4	0.34223	0.48281	0.996093	9222	1	0.75674	0.031052	0.078202	0.978969	1493	3	0.75674
IRAK1BP1	4	0.78097	0.78151	1	15050	1	1.1547	0.031091	0.078294	0.978969	1494	2	1.1547
FBXO30	4	0.25045	0.38493	0.989793	7376	2	-0.32335	0.031101	0.078313	0.978969	1495	1	-0.32335
POPDC3	4	0.58212	0.64018	1	12242	1	1.2202	0.031113	0.078341	0.978969	1496	3	1.2202
ITGA10	4	0.035276	0.090005	0.976625	1744	2	-0.92398	0.031154	0.07844	0.978969	1497	1	-0.92398
CPNE6	4	0.76812	0.77004	1	14818	1	1.4126	0.031196	0.07853	0.978969	1498	2	1.4126
ENSCSAG00000012366	3	0.38154	0.45786	0.99373	9976	1	1.3661	0.031201	0.073516	0.978969	1499	2	1.3661
ENSCSAG00000003777	4	0.97703	0.97707	1	18921	0	0.70417	0.031251	0.078645	0.978969	1500	3	0.70417
MTPN	4	0.37775	0.52082	1	9904	2	0.87383	0.031269	0.078679	0.978969	1501	2	0.87383
CCND1	4	0.85971	0.85922	1	16604	0	0.73909	0.031324	0.078798	0.978969	1502	3	0.73909
ENSCSAG00000015147	3	0.77956	0.77961	1	15029	0	1.4315	0.031331	0.073697	0.978969	1503	2	1.4315
PRDM15	4	0.94466	0.94455	1	18273	0	0.74231	0.031333	0.078819	0.978969	1504	3	0.74231
FAM162A	4	0.9703	0.97024	1	18803	0	1.1322	0.031353	0.078865	0.978969	1505	2	1.1322
HERPUD1	4	0.35213	0.49338	0.996093	9422	2	0.74993	0.031364	0.078883	0.978969	1506	2	0.74993
ENSCSAG00000001604	4	0.093901	0.20341	0.989793	3853	1	0.10011	0.031364	0.078884	0.978969	1507	1	0.10011
PBX1	4	0.96957	0.96951	1	18791	0	1.2059	0.031374	0.078899	0.978969	1508	2	1.2059
WFDC8	4	0.98671	0.9867	1	19132	0	0.90295	0.031381	0.078917	0.978969	1509	3	0.90295
STAMBP	4	0.91547	0.91524	1	17687	0	1.3611	0.031406	0.078977	0.978969	1510	2	1.3611
HCAR1	4	0.75162	0.7559	1	14541	1	1.2338	0.031415	0.078996	0.978969	1511	3	1.2338
CLPTM1	4	0.43476	0.56637	1	10763	1	0.84731	0.031417	0.078998	0.978969	1512	3	0.84731
PPP1R1C	4	0.93354	0.93335	1	18028	0	1.4297	0.031483	0.079149	0.978969	1513	3	1.4297
GABARAPL2	4	0.764	0.76643	1	14738	1	1.1668	0.031539	0.079273	0.978969	1514	3	1.1668
SMIM9	4	0.84733	0.84666	1	16367	0	1.1006	0.031563	0.079318	0.978969	1515	2	1.1006
KIF19	4	0.73247	0.74022	1	14206	1	0.4659	0.031575	0.079343	0.978969	1516	2	0.4659
PA2G4	4	0.33282	0.47267	0.995108	9048	1	0.8599	0.031585	0.079359	0.978969	1517	2	0.8599
ZNF207	4	0.93107	0.93083	1	17978	0	0.88993	0.031613	0.079416	0.978969	1518	3	0.88993
CAPN3	4	0.05366	0.12696	0.987029	2438	2	0.43701	0.031648	0.079486	0.978969	1519	2	0.43701
CDYL2	4	0.53927	0.61685	1	11758	1	1.1624	0.031658	0.079505	0.978969	1520	2	1.1624
DMAC2L	4	0.56908	0.63291	1	12089	1	0.6808	0.031658	0.079505	0.978969	1521	3	0.6808
WASL	4	0.78699	0.78715	1	15165	1	0.45464	0.03168	0.079556	0.978969	1522	2	0.45464
LHX3	4	0.33182	0.47163	0.995108	9028	1	-0.14111	0.031732	0.079661	0.978969	1523	1	-0.14111
ENSCSAG00000003716	2	0.96825	0.96819	1	18771	0	1.2318	0.03175	0.057952	0.978969	1524	2	1.2318
HS3ST1	4	0.91318	0.91294	1	17647	0	0.73832	0.031772	0.079748	0.978969	1525	3	0.73832
UPK2	4	0.25206	0.38664	0.989793	7397	1	0.14049	0.031785	0.079772	0.978969	1526	1	0.14049
FOXK1	4	0.94237	0.94229	1	18222	0	1.0763	0.031785	0.079772	0.978969	1527	2	1.0763
TFRC	4	0.089467	0.19524	0.989793	3708	1	0.66224	0.031812	0.079831	0.978969	1528	3	0.66224
RAB33A	4	0.044076	0.10792	0.98267	2072	2	-0.45431	0.031837	0.079885	0.978969	1529	1	-0.45431
PTGER2	4	0.85725	0.85676	1	16553	0	0.54643	0.031857	0.079923	0.978969	1530	3	0.54643
RNFT2	4	0.95022	0.95016	1	18387	0	0.56307	0.03189	0.079984	0.978969	1531	2	0.56307
ERLIN1	4	0.4474	0.57208	1	10874	1	1.3555	0.031891	0.079986	0.978969	1532	2	1.3555
LRRC59	4	0.13281	0.25882	0.989793	4871	1	0.7761	0.031903	0.08001	0.978969	1533	3	0.7761
HOOK2	4	0.26174	0.39691	0.989793	7612	1	-0.28161	0.031942	0.08009	0.978969	1534	1	-0.28161
KCNC3	3	0.75918	0.75937	1	14656	0	1.608	0.031977	0.074649	0.978969	1535	2	1.608
GALNT3	4	0.3583	0.49995	0.996338	9555	1	1.4096	0.031996	0.080203	0.978969	1536	3	1.4096
HDDC3	4	0.98155	0.98156	1	19012	0	1.1948	0.032011	0.080236	0.978969	1537	3	1.1948
GABRA1	4	0.54287	0.61871	1	11802	1	1.2434	0.032039	0.080293	0.978969	1538	3	1.2434
SPEF2	4	0.10493	0.22343	0.989793	4219	1	0.69086	0.03204	0.080296	0.978969	1539	3	0.69086
ENSCSAG00000019066	4	0.84169	0.84095	1	16259	0	0.16036	0.032047	0.080313	0.978969	1540	2	0.16036
OR6C2	4	0.98775	0.98776	1	19151	0	1.4471	0.03206	0.080336	0.978969	1541	3	1.4471
NEXMIF	4	0.89471	0.89438	1	17285	0	1.2755	0.032124	0.080463	0.978969	1543	2	1.2755
SRPK3	4	0.53214	0.61311	1	11678	1	0.12616	0.032153	0.080526	0.978969	1544	2	0.12616
CNOT10	4	0.91803	0.91778	1	17726	0	1.2186	0.032187	0.080605	0.978969	1545	2	1.2186
ILDR2	4	0.11097	0.23428	0.989793	4409	3	-0.57766	0.032205	0.080646	0.978969	1546	1	-0.57766
ENSCSAG00000005881	4	0.95985	0.95976	1	18601	0	1.2685	0.032272	0.080791	0.978969	1547	2	1.2685
PAQR9	4	0.98314	0.98315	1	19038	0	0.66417	0.032292	0.080848	0.978969	1548	3	0.66417
LYSMD1	4	0.7115	0.72381	1	13881	1	0.29899	0.03231	0.080887	0.978969	1549	1	0.29899
GREB1L	4	0.73534	0.74245	1	14256	1	0.78095	0.032315	0.080897	0.978969	1550	3	0.78095
PRRC2B	4	0.42072	0.56008	1	10625	1	0.98881	0.03235	0.080968	0.978969	1551	3	0.98881
COL1A2	4	0.35348	0.49484	0.996093	9457	2	-0.30695	0.032363	0.08099	0.978969	1552	1	-0.30695
SSC4D	4	0.97757	0.97761	1	18941	0	0.56112	0.032379	0.081024	0.978969	1553	3	0.56112
ENSCSAG00000012066	4	0.9841	0.98409	1	19059	0	0.4066	0.032415	0.081103	0.978969	1554	3	0.4066
multiKO_ENSCSAG00000010970_ENSCSAG00000018430	2	0.96751	0.96744	1	18752	0	0.86514	0.032493	0.059249	0.978969	1555	2	0.86514
TOGARAM2	4	0.9792	0.97924	1	18964	0	0.94004	0.032563	0.081415	0.978969	1556	3	0.94004
ZFHX4	4	0.94083	0.94076	1	18196	0	-0.58365	0.032573	0.081439	0.978969	1557	2	-0.58365
ZDHHC14	4	0.94579	0.94571	1	18296	0	1.0211	0.03258	0.081449	0.978969	1558	3	1.0211
HEATR1	4	0.99236	0.9924	1	19232	0	1.0684	0.032644	0.081592	0.978969	1559	3	1.0684
SREBF1	4	0.46716	0.58123	1	11051	1	-0.1262	0.032678	0.081653	0.978969	1560	1	-0.1262
CMTM5	4	0.12095	0.24597	0.989793	4627	2	-0.053161	0.03273	0.081762	0.978969	1561	2	-0.053161
ENSCSAG00000015068	4	0.90607	0.90575	1	17511	0	1.1552	0.032742	0.081778	0.978969	1562	2	1.1552
ZNF771	4	0.83728	0.83658	1	16167	0	0.53224	0.032783	0.081878	0.978969	1563	2	0.53224
SERF2	4	0.96132	0.96124	1	18627	0	1.5111	0.032806	0.081926	0.978969	1564	3	1.5111
RHBDD3	4	0.98255	0.98256	1	19026	0	0.59276	0.032815	0.081944	0.978969	1565	3	0.59276
FAM126B	4	0.83006	0.82943	1	16018	0	1.2664	0.032849	0.082009	0.978969	1566	2	1.2664
NABP2	4	0.98603	0.98604	1	19112	0	1.055	0.03287	0.082064	0.978969	1567	3	1.055
ENSCSAG00000008377	4	0.013526	0.043658	0.961749	844	1	0.48431	0.032888	0.082108	0.978969	1568	2	0.48431
NPY1R	4	0.097919	0.21076	0.989793	3996	1	1.0037	0.032902	0.082142	0.978969	1569	2	1.0037
EVC	4	0.25567	0.39051	0.989793	7470	1	0.21149	0.03294	0.082224	0.978969	1570	2	0.21149
SMDT1	4	0.93576	0.93563	1	18076	0	0.72667	0.032952	0.08225	0.978969	1571	3	0.72667
KYNU	4	0.97851	0.97855	1	18955	0	0.86066	0.032987	0.082324	0.978969	1572	3	0.86066
RXRB	4	0.93022	0.92999	1	17957	0	0.084048	0.032993	0.082337	0.978969	1573	1	0.084048
POLR2L	4	0.34564	0.48645	0.996093	9295	1	0.7221	0.032998	0.082345	0.978969	1574	3	0.7221
NGF	4	0.26174	0.39691	0.989793	7610	1	0.13246	0.033045	0.082442	0.978969	1575	1	0.13246
TAAR2	4	0.57336	0.63529	1	12140	1	1.3631	0.033085	0.082529	0.978969	1576	2	1.3631
ELFN2	4	0.14468	0.27172	0.989793	5108	2	-0.47409	0.033098	0.082557	0.978969	1577	1	-0.47409
LHX8	4	0.8933	0.89297	1	17258	0	1.084	0.033117	0.082595	0.978969	1578	2	1.084
CBLN1	4	0.76784	0.76981	1	14813	1	1.5259	0.033128	0.082622	0.978969	1579	2	1.5259
ENSCSAG00000013604	4	0.14747	0.27467	0.989793	5165	1	0.76039	0.033132	0.08263	0.978969	1580	3	0.76039
PKIG	4	0.94195	0.94187	1	18215	0	0.2213	0.033203	0.082774	0.978969	1581	2	0.2213
DPH6	4	0.92256	0.92239	1	17807	0	1.5333	0.033214	0.082799	0.978969	1582	3	1.5333
FBP1	4	0.82334	0.82287	1	15886	0	0.64745	0.03322	0.082813	0.978969	1583	3	0.64745
KLF3	4	0.19018	0.32063	0.989793	6084	2	-0.35954	0.033255	0.08288	0.978969	1584	1	-0.35954
COPRS	4	0.96207	0.96199	1	18639	0	1.2158	0.033289	0.082971	0.978969	1585	2	1.2158
NKD1	4	0.91889	0.91867	1	17745	0	0.046222	0.033308	0.083007	0.978969	1586	1	0.046222
ENSCSAG00000008031	4	0.42072	0.56008	1	10630	1	0.89431	0.033311	0.08301	0.978969	1587	3	0.89431
TNIP3	4	0.9354	0.93527	1	18068	0	0.508	0.03336	0.08313	0.978969	1588	2	0.508
LRRC49	4	0.075333	0.16878	0.987991	3217	1	0.95536	0.033451	0.083335	0.978969	1589	2	0.95536
CHMP2B	4	0.80221	0.80179	1	15457	1	-0.011588	0.033465	0.083367	0.978969	1590	1	-0.011588
NEUROG1	4	0.19812	0.32911	0.989793	6259	2	0.74032	0.033483	0.083406	0.978969	1591	2	0.74032
SLC40A1	4	0.014858	0.046693	0.96642	909	2	0.10587	0.033516	0.083469	0.978969	1592	2	0.10587
ERC1	4	0.77144	0.77298	1	14878	1	-0.34238	0.033518	0.083475	0.978969	1593	1	-0.34238
C1orf146	4	0.68077	0.7018	1	13448	1	1.0995	0.033538	0.083516	0.978969	1594	2	1.0995
APCDD1	4	0.75912	0.76217	1	14654	1	0.62311	0.03357	0.083579	0.978969	1595	3	0.62311
SARM1	4	0.82202	0.82155	1	15860	0	0.65444	0.03361	0.083659	0.978969	1596	3	0.65444
GRK3	4	0.94182	0.94174	1	18214	0	0.32737	0.033623	0.083688	0.978969	1597	2	0.32737
HAUS8	4	0.78193	0.78242	1	15065	1	1.2614	0.033637	0.083717	0.978969	1598	3	1.2614
RELA	4	0.53424	0.6142	1	11705	1	1.2103	0.033657	0.083757	0.978969	1599	3	1.2103
TAF7	4	0.28887	0.42581	0.989793	8171	2	0.97272	0.033667	0.083774	0.978969	1600	2	0.97272
GRM6	4	0.85491	0.85436	1	16503	0	0.74651	0.033713	0.083878	0.978969	1601	3	0.74651
ITGA2B	4	0.94715	0.94712	1	18329	0	0.13238	0.033728	0.083902	0.978969	1602	1	0.13238
MYDGF	4	0.82995	0.82934	1	16015	0	1.2415	0.033732	0.083912	0.978969	1603	2	1.2415
CCDC149	4	0.98308	0.98309	1	19037	0	0.65889	0.033746	0.083941	0.978969	1604	3	0.65889
ENSCSAG00000000501	4	0.58774	0.64341	1	12311	1	0.036695	0.03378	0.084015	0.978969	1605	1	0.036695
ENSCSAG00000001866	4	0.96342	0.96337	1	18670	0	0.81752	0.033793	0.08404	0.978969	1606	3	0.81752
CLCN1	4	0.90969	0.90942	1	17581	0	1.2405	0.033793	0.08404	0.978969	1607	3	1.2405
RSRC2	4	0.73235	0.74012	1	14205	1	0.66846	0.033797	0.084051	0.978969	1608	2	0.66846
ANKRD34B	4	0.95018	0.95012	1	18385	0	0.91092	0.033826	0.084116	0.978969	1609	3	0.91092
COMMD2	4	0.0072221	0.024785	0.94683	477	1	0.12789	0.033833	0.084132	0.978969	1610	1	0.12789
MGAT2	4	0.99108	0.99111	1	19211	0	0.93529	0.033837	0.084142	0.978969	1611	3	0.93529
ANAPC16	4	0.75392	0.75783	1	14583	1	1.2171	0.033884	0.084227	0.978969	1612	2	1.2171
EFNB3	4	0.80181	0.80141	1	15449	1	0.19177	0.033885	0.08423	0.978969	1613	2	0.19177
ZMPSTE24	4	0.83783	0.83714	1	16178	0	0.94173	0.033908	0.084287	0.978969	1614	3	0.94173
DUSP16	4	0.4089	0.55418	1	10514	1	-0.14426	0.033938	0.084355	0.978969	1615	1	-0.14426
TUT4	4	0.9903	0.99028	1	19193	0	0.89492	0.033953	0.084387	0.978969	1616	3	0.89492
RTP4	4	0.8031	0.8027	1	15474	1	0.687	0.033974	0.084427	0.978969	1617	3	0.687
DYNC1LI2	4	0.10458	0.22277	0.989793	4203	2	-0.71392	0.03399	0.08446	0.978969	1618	1	-0.71392
C6orf52	4	0.78311	0.78354	1	15087	1	0.88639	0.034015	0.084518	0.978969	1619	2	0.88639
SBSPON	4	0.99026	0.99025	1	19192	0	0.51117	0.034043	0.084583	0.978969	1620	3	0.51117
PPIP5K2	4	0.28559	0.42232	0.989793	8102	2	-0.29483	0.034095	0.084706	0.978969	1622	1	-0.29483
DDX58	4	0.37404	0.51684	1	9839	1	0.90332	0.034104	0.084731	0.978969	1623	3	0.90332
CLTC	4	0.97252	0.97247	1	18839	0	0.79189	0.03411	0.084745	0.978969	1624	3	0.79189
SMG1	4	0.97954	0.97959	1	18968	0	0.73467	0.03414	0.084813	0.978969	1625	3	0.73467
OR4S1	4	0.85191	0.8513	1	16450	0	0.51742	0.034148	0.084832	0.978969	1626	3	0.51742
TIGD2	4	0.93544	0.9353	1	18069	0	1.2136	0.034188	0.084922	0.978969	1627	3	1.2136
FAM171A1	4	0.8468	0.84614	1	16357	0	-0.061216	0.0342	0.084943	0.978969	1628	1	-0.061216
ENSCSAG00000012062	2	0.12327	0.19678	0.989793	4682	1	0.724	0.034228	0.062268	0.978969	1629	1	0.724
LDLRAD3	4	0.86255	0.8621	1	16657	0	1.0734	0.034277	0.085107	0.978969	1630	3	1.0734
ABRAXAS1	4	0.15688	0.28474	0.989793	5374	2	-0.026957	0.034305	0.085162	0.978969	1631	2	-0.026957
RFNG	4	0.060385	0.14008	0.987029	2672	2	-0.034104	0.034357	0.085286	0.978969	1632	2	-0.034104
GUCY2C	4	0.92233	0.92216	1	17803	0	1.0037	0.034375	0.085326	0.978969	1633	2	1.0037
ZNF181	4	0.85847	0.85799	1	16578	0	0.54392	0.034426	0.085436	0.978969	1634	3	0.54392
RAB2A	4	0.97647	0.97647	1	18904	0	1.122	0.034429	0.085444	0.978969	1635	2	1.122
ENSCSAG00000011694	4	0.50962	0.60167	1	11460	1	0.96737	0.034462	0.085501	0.978969	1636	3	0.96737
TMEM86A	4	0.098609	0.21199	0.989793	4019	2	-0.61263	0.034462	0.085501	0.978969	1637	1	-0.61263
KIAA0040	4	0.89912	0.8988	1	17385	0	1.3988	0.034473	0.085527	0.978969	1638	3	1.3988
HNRNPA0	4	0.18501	0.31508	0.989793	5985	1	0.82488	0.034484	0.085551	0.978969	1639	2	0.82488
TBXT	4	0.24774	0.38205	0.989793	7325	1	1.3889	0.034506	0.08559	0.978969	1640	2	1.3889
REXO4	4	0.12772	0.25325	0.989793	4766	2	-0.52159	0.034515	0.085605	0.978969	1641	1	-0.52159
SF3B6	4	0.82686	0.82633	1	15955	0	1.0563	0.03455	0.085676	0.978969	1642	2	1.0563
TNNT2	4	0.98742	0.98745	1	19141	0	0.63512	0.034558	0.085693	0.978969	1643	3	0.63512
AP1B1	4	0.85751	0.85702	1	16558	0	0.44484	0.034567	0.085711	0.978969	1644	2	0.44484
NPPC	4	0.74038	0.74651	1	14343	1	1.2854	0.034594	0.085768	0.978969	1645	2	1.2854
UQCC1	4	0.97434	0.97428	1	18873	0	0.86567	0.0346	0.085774	0.978969	1646	3	0.86567
CD63	4	0.8132	0.81282	1	15694	0	0.33675	0.03462	0.085814	0.978969	1647	2	0.33675
ENSCSAG00000000153	2	0.4034	0.41481	0.989793	10425	1	1.2892	0.034705	0.063049	0.978969	1648	1	1.2892
ACY3	4	0.15635	0.28416	0.989793	5356	1	-0.11807	0.034777	0.086135	0.978969	1649	1	-0.11807
RMI2	4	0.052325	0.12428	0.985503	2398	1	0.11091	0.034829	0.086239	0.978969	1650	1	0.11091
PDXP	4	0.4988	0.59637	1	11358	1	1.3433	0.034846	0.086276	0.978969	1651	2	1.3433
CAPN15	4	0.74689	0.75189	1	14452	1	0.30018	0.034882	0.086365	0.978969	1652	1	0.30018
TSPEAR	4	0.15732	0.28523	0.989793	5381	2	-0.56942	0.034987	0.086565	0.978969	1653	1	-0.56942
SPATA5L1	4	0.43772	0.56766	1	10792	1	0.60038	0.035003	0.0866	0.978969	1654	3	0.60038
GRIP1	4	0.19978	0.33088	0.989793	6288	1	0.80748	0.035012	0.086618	0.978969	1655	3	0.80748
OR6F1	4	0.093465	0.20261	0.989793	3843	2	0.34968	0.035022	0.086641	0.978969	1656	2	0.34968
ZRANB3	4	0.060881	0.14102	0.987029	2687	1	1.083	0.035044	0.086693	0.978969	1657	2	1.083
MT1X	2	0.84079	0.8406	1	16240	0	1.6083	0.035075	0.063719	0.978969	1658	1	1.6083
OLIG3	4	0.94952	0.94947	1	18373	0	0.69053	0.035075	0.08676	0.978969	1659	3	0.69053
ADPRH	4	0.70966	0.72247	1	13848	1	0.72459	0.035087	0.086778	0.978969	1660	3	0.72459
ENSCSAG00000011016	4	0.98937	0.98938	1	19178	0	0.4643	0.035091	0.086784	0.978969	1661	2	0.4643
ENSCSAG00000005363	4	0.026223	0.071222	0.976625	1375	2	-0.60052	0.035144	0.086906	0.978969	1662	1	-0.60052
RCC2	4	0.28913	0.42609	0.989793	8178	1	0.62343	0.035148	0.086911	0.978969	1663	3	0.62343
NFIB	4	0.38963	0.53352	1	10139	1	-0.10751	0.035196	0.08702	0.978969	1664	1	-0.10751
PRELID2	4	0.89127	0.89096	1	17223	0	1.1697	0.035199	0.087027	0.978969	1665	3	1.1697
GORASP1	4	0.97909	0.97913	1	18961	0	0.85423	0.035221	0.087079	0.978969	1666	3	0.85423
ENSCSAG00000010735	4	0.91007	0.9098	1	17587	0	0.56835	0.035249	0.087132	0.978969	1667	2	0.56835
CDKL5	4	0.25321	0.38794	0.989793	7422	1	0.77055	0.035275	0.087191	0.978969	1668	3	0.77055
HSD11B2	4	0.95753	0.9575	1	18558	0	1.0611	0.035276	0.087194	0.978969	1669	2	1.0611
SH3GLB1	4	0.97712	0.97716	1	18925	0	0.78441	0.035301	0.087252	0.978969	1670	3	0.78441
CAAP1	4	0.2908	0.42786	0.989793	8208	2	0.7945	0.035309	0.087267	0.978969	1671	2	0.7945
AMPD3	4	0.65214	0.68255	1	13072	1	0.68256	0.035312	0.087272	0.978969	1672	3	0.68256
KCNK3	4	0.89257	0.89223	1	17246	0	0.76841	0.035318	0.087291	0.978969	1673	3	0.76841
RPS3	4	0.76208	0.76479	1	14706	1	0.73525	0.035353	0.087358	0.978969	1674	2	0.73525
AVPI1	4	0.57115	0.63403	1	12120	1	0.81917	0.035354	0.087363	0.978969	1675	3	0.81917
ZNF106	4	0.29785	0.4353	0.990652	8375	2	-0.15024	0.035406	0.087474	0.978969	1676	1	-0.15024
SLC25A35	4	0.60091	0.65112	1	12463	1	1.1718	0.035409	0.087476	0.978969	1677	2	1.1718
INA	4	0.69186	0.70957	1	13596	1	0.50715	0.035427	0.087513	0.978969	1678	3	0.50715
ALX3	4	0.018076	0.053758	0.966776	1045	2	-0.54846	0.035458	0.087584	0.978969	1679	1	-0.54846
VSTM2B	4	0.35111	0.49231	0.996093	9400	2	1.004	0.035464	0.087594	0.978969	1680	2	1.004
MLN	4	0.99068	0.99068	1	19205	0	0.79502	0.03547	0.087602	0.978969	1681	3	0.79502
ADAL	4	0.95638	0.95631	1	18531	0	0.53854	0.035511	0.08767	0.978969	1682	3	0.53854
PPT2	4	0.81782	0.81739	1	15773	0	0.85158	0.035553	0.08777	0.978969	1683	2	0.85158
MFSD10	4	0.91669	0.91646	1	17710	0	1.1077	0.035579	0.087823	0.978969	1684	3	1.1077
FAM163A	4	0.27549	0.41155	0.989793	7894	1	0.92642	0.035619	0.0879	0.978969	1685	2	0.92642
SRSF10	4	0.94471	0.9446	1	18274	0	0.40466	0.035668	0.087996	0.978969	1686	2	0.40466
CST6	4	0.86288	0.86242	1	16665	0	0.9416	0.035675	0.088017	0.978969	1687	2	0.9416
ENSCSAG00000019168	4	0.47739	0.58607	1	11155	1	0.81027	0.035677	0.08802	0.978969	1688	3	0.81027
GUCA1C	4	0.93123	0.93099	1	17983	0	1.167	0.035686	0.088037	0.978969	1689	3	1.167
RANBP6	4	0.70231	0.71704	1	13727	1	0.71557	0.035686	0.088037	0.978969	1690	3	0.71557
INSL5	4	0.2855	0.42222	0.989793	8100	1	1.1508	0.035719	0.088109	0.978969	1691	2	1.1508
ENSCSAG00000013932	4	0.11833	0.24309	0.989793	4571	2	0.46149	0.03572	0.088112	0.978969	1692	2	0.46149
GTF2A1L	4	0.95841	0.95835	1	18574	0	1.3555	0.035742	0.088153	0.978969	1693	2	1.3555
PCDHGA1	4	0.052636	0.12493	0.986513	2407	1	0.77294	0.035763	0.08819	0.978969	1694	3	0.77294
AP5S1	4	0.39532	0.53964	1	10254	2	-0.3969	0.035773	0.088211	0.978969	1695	1	-0.3969
ENSCSAG00000011069	4	0.04027	0.10022	0.98267	1933	2	0.038369	0.035864	0.088405	0.978969	1696	2	0.038369
CLCF1	4	0.83829	0.83759	1	16187	0	1.3018	0.035875	0.088428	0.978969	1697	2	1.3018
TBCB	4	0.47444	0.58465	1	11128	1	0.75138	0.03591	0.088511	0.978969	1699	3	0.75138
SSC5D	4	0.9717	0.97165	1	18821	0	1.0641	0.03592	0.088533	0.978969	1700	2	1.0641
FBXW4	4	0.35717	0.49872	0.996158	9532	2	-0.43873	0.03593	0.088559	0.978969	1701	1	-0.43873
BCS1L	4	0.064241	0.14759	0.987029	2813	1	0.82995	0.035942	0.088583	0.978969	1702	2	0.82995
C1orf189	4	0.21214	0.34423	0.989793	6559	1	0.24178	0.035982	0.088667	0.978969	1703	2	0.24178
PLOD2	4	0.2831	0.41966	0.989793	8050	2	0.84567	0.036031	0.088766	0.978969	1704	2	0.84567
ACOX2	4	0.32167	0.46067	0.993799	8828	2	-0.48396	0.036035	0.088776	0.978969	1705	1	-0.48396
CDRT4	4	0.37374	0.51649	1	9833	2	0.056208	0.036087	0.088882	0.978969	1706	2	0.056208
EPYC	4	0.94333	0.94323	1	18244	0	0.60526	0.036119	0.088948	0.978969	1707	3	0.60526
ZNF787	4	0.23391	0.3674	0.989793	7040	2	-0.28363	0.036139	0.088985	0.978969	1708	1	-0.28363
FST	4	0.42354	0.56132	1	10654	1	0.58169	0.03618	0.089078	0.978969	1709	3	0.58169
ENSCSAG00000006745	4	0.012105	0.040115	0.961749	780	2	0.31404	0.036188	0.089095	0.978969	1710	2	0.31404
MLNR	4	0.69496	0.71176	1	13636	1	0.070251	0.036192	0.089105	0.978969	1711	1	0.070251
CHIC1	4	0.19925	0.33031	0.989793	6280	2	0.6937	0.03621	0.089145	0.978969	1712	2	0.6937
LIPI	4	0.52569	0.60984	1	11612	1	0.92473	0.036243	0.089224	0.978969	1714	2	0.92473
SRSF11	4	0.25435	0.38917	0.989793	7444	1	0.34958	0.036244	0.089225	0.978969	1715	2	0.34958
FCHSD1	4	0.68418	0.70419	1	13487	1	0.40136	0.036296	0.089335	0.978969	1716	2	0.40136
ENSCSAG00000019753	4	0.11155	0.23531	0.989793	4427	1	0.99084	0.036299	0.08934	0.978969	1717	2	0.99084
GPR22	4	0.87938	0.87892	1	16995	0	0.52541	0.036316	0.089377	0.978969	1718	3	0.52541
LGALS3	4	0.050773	0.12119	0.98267	2341	2	-0.14205	0.036401	0.08955	0.978969	1719	1	-0.14205
GNB5	4	0.88209	0.88162	1	17036	0	0.59817	0.036403	0.089555	0.978969	1720	3	0.59817
CPSF3	4	0.92614	0.92594	1	17874	0	1.6344	0.036423	0.089606	0.978969	1721	2	1.6344
ZNF621	4	0.91541	0.91518	1	17685	0	0.46192	0.036433	0.089631	0.978969	1722	3	0.46192
LRAT	4	0.31524	0.45387	0.993612	8704	1	0.73042	0.03644	0.089648	0.978969	1723	3	0.73042
TMPRSS7	4	0.9578	0.95777	1	18561	0	0.74582	0.036452	0.089673	0.978969	1724	3	0.74582
TGM6	4	0.15559	0.28336	0.989793	5339	1	0.26084	0.036454	0.089676	0.978969	1725	2	0.26084
ENSCSAG00000008219	4	0.81813	0.81769	1	15778	0	1.1083	0.036501	0.089787	0.978969	1726	2	1.1083
MARCHF9	4	0.88268	0.88223	1	17047	0	1.1356	0.036524	0.089832	0.978969	1727	2	1.1356
TBC1D4	4	0.086226	0.18921	0.989793	3586	2	-0.36683	0.036558	0.089914	0.978969	1728	1	-0.36683
RNF182	4	0.92537	0.92515	1	17859	0	1.0899	0.036568	0.089939	0.978969	1729	2	1.0899
KCNAB1	4	0.58145	0.63979	1	12235	1	1.1746	0.036602	0.090015	0.978969	1730	2	1.1746
ADRA2B	4	0.60878	0.65569	1	12573	1	0.31568	0.036611	0.090027	0.978969	1731	2	0.31568
BHMT	4	0.4529	0.57458	1	10922	1	0.19094	0.036663	0.090133	0.978969	1732	1	0.19094
FAM217A	4	0.90986	0.90959	1	17585	0	1.0218	0.036713	0.090229	0.978969	1733	3	1.0218
FOXL1	4	0.91315	0.91291	1	17646	0	0.33998	0.036715	0.090235	0.978969	1734	3	0.33998
DERL1	4	0.92852	0.92831	1	17924	0	1.0175	0.03676	0.090331	0.978969	1735	2	1.0175
ZFC3H1	4	0.062626	0.1444	0.987029	2748	2	-0.60764	0.036768	0.090346	0.978969	1736	1	-0.60764
RHBDL2	4	0.96731	0.96726	1	18745	0	1.4665	0.036793	0.090396	0.978969	1737	3	1.4665
FADS2	4	0.56325	0.62976	1	12024	1	0.67482	0.036806	0.090419	0.978969	1738	3	0.67482
C3orf84	4	0.3033	0.44116	0.991639	8476	1	1.3167	0.036816	0.09044	0.978969	1739	2	1.3167
INAVA	4	0.14898	0.2763	0.989793	5197	2	-0.48443	0.03682	0.090446	0.978969	1740	1	-0.48443
ZAP70	4	0.93414	0.93397	1	18046	0	0.84224	0.036859	0.090527	0.978969	1741	3	0.84224
SCML2	4	0.25636	0.39125	0.989793	7485	2	-0.023446	0.036925	0.090676	0.978969	1742	2	-0.023446
CXorf21	4	0.5304	0.61224	1	11653	1	1.0397	0.036929	0.090693	0.978969	1743	2	1.0397
KIF26A	4	0.87072	0.87028	1	16798	0	-0.081693	0.037029	0.090882	0.978969	1744	1	-0.081693
ENSCSAG00000007176	4	0.10597	0.22531	0.989793	4254	2	0.27957	0.037064	0.090962	0.978969	1745	2	0.27957
PRTG	4	0.98951	0.98952	1	19182	0	0.69009	0.037074	0.090985	0.978969	1746	3	0.69009
multiKO_ENSCSAG00000002687_ENSCSAG00000002694	3	0.80283	0.80278	1	15467	0	-0.095284	0.037107	0.082203	0.978969	1747	1	-0.095284
ANAPC7	4	0.11536	0.23996	0.989793	4509	1	0.85679	0.03712	0.091083	0.978969	1748	2	0.85679
IGSF21	4	0.73685	0.74364	1	14278	1	0.28631	0.037134	0.091112	0.978969	1749	2	0.28631
FGFR1	4	0.48041	0.58751	1	11187	1	1.2167	0.037162	0.09118	0.978969	1750	3	1.2167
ENSCSAG00000005679	2	0.96283	0.96283	1	18654	0	1.0978	0.037173	0.067393	0.978969	1751	2	1.0978
ENSCSAG00000005143	4	0.83449	0.83389	1	16112	0	-0.2307	0.037186	0.091223	0.978969	1752	1	-0.2307
SH3BP5L	4	0.67134	0.69535	1	13316	1	1.0491	0.037222	0.091303	0.978969	1753	2	1.0491
ENSCSAG00000011709	4	0.89183	0.89153	1	17233	0	0.76156	0.037237	0.09134	0.978969	1754	3	0.76156
FBXO15	4	0.72391	0.73344	1	14078	1	-0.54511	0.037239	0.091342	0.978969	1755	1	-0.54511
FMC1	4	0.32009	0.45896	0.99373	8801	1	1.1209	0.037245	0.091354	0.978969	1756	2	1.1209
MAP2K1	4	0.31966	0.45852	0.99373	8791	2	-0.33075	0.037291	0.091448	0.978969	1757	1	-0.33075
EFCAB2	4	0.66927	0.69395	1	13283	1	1.4145	0.037324	0.091527	0.978969	1758	2	1.4145
FEN1	4	0.68402	0.70408	1	13485	1	1.1238	0.037347	0.091572	0.978969	1759	3	1.1238
SP1	4	0.026	0.070766	0.976625	1363	2	0.6268	0.037392	0.091657	0.978969	1761	2	0.6268
VDR	4	0.77734	0.77821	1	14989	1	0.75116	0.037448	0.091771	0.978969	1762	3	0.75116
PTPN12	4	0.78445	0.78477	1	15112	1	1.0793	0.037472	0.091825	0.978969	1763	2	1.0793
SCN1A	4	0.76405	0.76649	1	14740	1	0.068201	0.037492	0.091863	0.978969	1764	3	0.068201
SLC6A4	4	0.062779	0.1447	0.987029	2758	2	-0.43449	0.0375	0.091875	0.978969	1765	1	-0.43449
PRKD1	4	0.00018843	0.00071268	0.94186	12	1	0.62982	0.037501	0.091877	0.978969	1766	3	0.62982
NDST4	4	0.90298	0.90264	1	17457	0	1.2897	0.037528	0.091938	0.978969	1767	3	1.2897
NDC1	4	0.33607	0.47613	0.995946	9097	1	0.30128	0.037553	0.091996	0.978969	1768	1	0.30128
ZBTB1	4	0.28525	0.42194	0.989793	8095	1	0.89763	0.037596	0.092072	0.978969	1769	2	0.89763
ADRA1A	4	0.28554	0.42227	0.989793	8101	2	0.061945	0.037605	0.092087	0.978969	1770	2	0.061945
FITM2	4	0.53063	0.61234	1	11658	1	0.70078	0.037728	0.092349	0.978969	1771	3	0.70078
AIFM2	4	0.74899	0.75366	1	14489	1	1.2325	0.037744	0.092378	0.978969	1772	2	1.2325
STK16	4	0.94147	0.94139	1	18207	0	0.66992	0.037757	0.092401	0.978969	1773	3	0.66992
DLGAP1	4	0.66729	0.69264	1	13261	1	0.68011	0.037795	0.092497	0.978969	1774	3	0.68011
ENSCSAG00000002811	4	0.19979	0.3309	0.989793	6289	2	0.37693	0.037801	0.092512	0.978969	1775	2	0.37693
SEC61A2	4	0.13996	0.26664	0.989793	5020	2	0.72715	0.037813	0.092535	0.978969	1776	2	0.72715
AP3B1	4	0.31663	0.45534	0.99373	8728	1	1.3619	0.037824	0.092554	0.978969	1777	3	1.3619
SULT4A1	4	0.90845	0.90816	1	17558	0	0.75162	0.03783	0.092569	0.978969	1778	3	0.75162
SSU72	4	0.35247	0.49374	0.996093	9429	1	1.0552	0.037847	0.092611	0.978969	1779	2	1.0552
LIMCH1	4	0.92556	0.92535	1	17861	0	0.80786	0.037858	0.092635	0.978969	1780	3	0.80786
PIM1	4	0.24256	0.37653	0.989793	7219	2	-0.37262	0.037867	0.092653	0.978969	1781	1	-0.37262
TOR1A	4	0.74172	0.74761	1	14362	1	1.3922	0.037881	0.092693	0.978969	1782	2	1.3922
ADCYAP1R1	4	0.97308	0.97302	1	18849	0	0.73618	0.037887	0.092704	0.978969	1783	3	0.73618
GNG7	4	0.56127	0.62866	1	12008	1	0.51824	0.037919	0.092762	0.978969	1784	2	0.51824
SIGLECL1	4	0.94704	0.94701	1	18324	0	0.93018	0.037971	0.092882	0.978969	1785	2	0.93018
ARF6	4	0.51593	0.60485	1	11516	1	1.0585	0.037995	0.092929	0.978969	1786	2	1.0585
MAPK4	4	0.84072	0.83999	1	16239	0	0.70651	0.03802	0.092987	0.978969	1787	3	0.70651
XKRX	4	0.67817	0.69997	1	13408	1	0.73615	0.038024	0.092997	0.978969	1788	2	0.73615
NGDN	4	0.74424	0.74968	1	14406	1	1.0657	0.038075	0.093115	0.978969	1789	2	1.0657
SEMA4B	4	0.94985	0.94978	1	18378	0	0.15373	0.038076	0.093116	0.978969	1790	2	0.15373
TUBB2B	4	0.91591	0.91567	1	17695	0	0.21554	0.038128	0.093218	0.978969	1791	2	0.21554
ENSCSAG00000008807	4	0.90223	0.90186	1	17436	0	0.70844	0.038147	0.093251	0.978969	1792	3	0.70844
DSC3	4	0.25219	0.38679	0.989793	7402	2	-0.34716	0.03818	0.093321	0.978969	1793	1	-0.34716
MOB2	4	0.65173	0.6823	1	13066	1	0.67115	0.038211	0.093385	0.978969	1794	3	0.67115
ENSCSAG00000001848	4	0.98231	0.9823	1	19024	0	0.71377	0.038217	0.0934	0.978969	1795	3	0.71377
DDIT4	4	0.13834	0.26486	0.989793	4983	2	-0.029009	0.038233	0.093422	0.978969	1796	2	-0.029009
ASB3	4	0.33718	0.4773	0.996093	9123	1	1.0236	0.038258	0.093477	0.978969	1797	2	1.0236
ANKS1A	4	0.42165	0.56049	1	10637	1	0.66647	0.038281	0.093524	0.978969	1798	3	0.66647
USP31	4	0.46869	0.58196	1	11069	1	0.97599	0.038281	0.093524	0.978969	1799	2	0.97599
CSDC2	4	0.94359	0.94351	1	18248	0	0.40659	0.038285	0.093533	0.978969	1800	2	0.40659
ZCCHC7	4	0.011168	0.037269	0.956846	729	3	-1.3169	0.038337	0.093644	0.978969	1801	1	-1.3169
ENSCSAG00000009374	4	0.071341	0.16127	0.987029	3079	1	1.1488	0.038361	0.093701	0.978969	1802	2	1.1488
TTC39A	4	0.20779	0.3395	0.989793	6477	1	0.62646	0.038389	0.093765	0.978969	1803	3	0.62646
GAS2L3	4	0.9063	0.90598	1	17514	0	0.75773	0.03839	0.093765	0.978969	1804	2	0.75773
ENSCSAG00000004000	4	0.88834	0.888	1	17167	0	1.1066	0.038442	0.093879	0.978969	1805	2	1.1066
ITGAV	4	0.92621	0.92602	1	17877	0	0.62618	0.038442	0.09388	0.978969	1806	2	0.62618
FJX1	4	0.89357	0.89324	1	17266	0	1.1559	0.038453	0.093907	0.978969	1807	3	1.1559
EHD2	4	0.59016	0.64481	1	12344	1	0.67731	0.038466	0.093931	0.978969	1808	3	0.67731
SPATA24	4	0.96802	0.96797	1	18764	0	0.52884	0.038485	0.093964	0.978969	1809	3	0.52884
CHRD	4	0.26752	0.40307	0.989793	7727	2	-0.43587	0.038494	0.093991	0.978969	1810	1	-0.43587
DEF6	4	0.57569	0.63658	1	12169	1	0.81434	0.038498	0.093996	0.978969	1811	3	0.81434
RELCH	4	0.63592	0.67226	1	12881	1	1.3176	0.038562	0.094121	0.978969	1812	3	1.3176
CCDC15	4	0.32975	0.46943	0.994503	8990	1	0.71081	0.038588	0.094168	0.978969	1813	3	0.71081
CDX1	4	0.15505	0.28278	0.989793	5330	2	0.13445	0.038599	0.094191	0.978969	1814	2	0.13445
NEK6	4	0.9437	0.94362	1	18251	0	1.1546	0.038614	0.094224	0.978969	1815	2	1.1546
IMPDH2	4	0.96971	0.96966	1	18792	0	0.92484	0.03862	0.094237	0.978969	1816	3	0.92484
S100A13	4	0.84159	0.84085	1	16256	0	1.247	0.038637	0.094264	0.978969	1817	2	1.247
CLPTM1L	4	0.88842	0.88808	1	17171	0	0.30986	0.038651	0.094298	0.978969	1818	2	0.30986
MTMR1	4	0.89437	0.89406	1	17281	0	1.2291	0.03866	0.094318	0.978969	1819	3	1.2291
GTF2E1	4	0.52391	0.60893	1	11596	1	0.78453	0.038703	0.09441	0.978969	1820	2	0.78453
RTKN2	4	0.46862	0.58193	1	11068	1	1.1131	0.03871	0.094418	0.978969	1821	3	1.1131
VAMP3	4	0.93065	0.93041	1	17968	0	1.3519	0.038763	0.094529	0.978969	1822	3	1.3519
PRR15	4	0.93107	0.93083	1	17977	0	0.47174	0.038774	0.094552	0.978969	1823	3	0.47174
POMT2	4	0.29172	0.42883	0.989793	8229	2	-0.67029	0.038808	0.09461	0.978969	1824	1	-0.67029
UCMA	4	0.46781	0.58154	1	11057	1	0.99219	0.038821	0.094637	0.978969	1825	2	0.99219
HAND2	4	0.98328	0.98329	1	19042	0	0.64709	0.038845	0.094688	0.978969	1826	3	0.64709
SMIM5	4	0.33188	0.4717	0.995108	9029	1	0.0702	0.03886	0.094724	0.978969	1827	1	0.0702
RHPN1	4	0.90734	0.90709	1	17536	0	0.86	0.038867	0.094734	0.978969	1828	2	0.86
IRAK2	4	0.95766	0.95763	1	18559	0	0.97112	0.03889	0.094776	0.978969	1829	3	0.97112
UBL5	4	0.61051	0.65673	1	12595	1	0.78001	0.038928	0.094871	0.978969	1830	3	0.78001
ELOF1	4	0.38856	0.53239	1	10115	2	-0.33659	0.038965	0.09494	0.978969	1831	1	-0.33659
CDR2	4	0.061959	0.14315	0.987029	2723	1	0.98349	0.038994	0.094999	0.978969	1832	2	0.98349
PSMD7	4	0.92313	0.92297	1	17817	0	0.79615	0.039019	0.095054	0.978969	1833	3	0.79615
IQCF5	4	0.80775	0.80738	1	15572	0	0.84309	0.039025	0.095065	0.978969	1834	3	0.84309
USB1	4	0.077692	0.17329	0.987991	3301	1	1.1669	0.03904	0.095097	0.978969	1835	2	1.1669
SLC49A3	4	0.95107	0.95099	1	18416	0	0.85348	0.039069	0.095162	0.978969	1836	2	0.85348
HOXA13	4	0.38883	0.53266	1	10120	1	0.69778	0.03907	0.095164	0.978969	1837	3	0.69778
FCER1A	4	0.94632	0.94626	1	18307	0	0.63955	0.039122	0.095262	0.978969	1838	3	0.63955
ASGR1	4	0.099886	0.21434	0.989793	4064	1	0.31901	0.039174	0.095369	0.978969	1839	2	0.31901
FGF3	4	0.05625	0.13202	0.987029	2519	2	-0.73121	0.039226	0.095467	0.978969	1840	1	-0.73121
ENSCSAG00000013519	4	0.77655	0.7775	1	14973	1	1.0693	0.039237	0.095497	0.978969	1841	2	1.0693
SESTD1	4	0.21849	0.35101	0.989793	6691	1	0.65851	0.039245	0.095513	0.978969	1842	3	0.65851
TLL1	4	0.7833	0.78372	1	15091	1	-0.39633	0.039278	0.095584	0.978969	1843	1	-0.39633
MRVI1	4	0.93062	0.93039	1	17966	0	0.54108	0.039316	0.095669	0.978969	1844	3	0.54108
OGFOD3	4	0.54796	0.62142	1	11869	1	0.62314	0.039329	0.095694	0.978969	1845	3	0.62314
SH3BP5	4	0.75185	0.75609	1	14546	1	0.45411	0.03933	0.095696	0.978969	1846	2	0.45411
RAB2B	4	0.97008	0.97004	1	18799	0	1.1621	0.039364	0.095755	0.978969	1847	2	1.1621
SLC46A2	4	0.76125	0.76405	1	14689	1	0.47763	0.039414	0.095868	0.978969	1848	3	0.47763
USP47	4	0.11536	0.23996	0.989793	4508	1	0.56732	0.039435	0.095905	0.978969	1849	2	0.56732
SFPQ	4	0.46307	0.5793	1	11016	1	0.79846	0.03944	0.095915	0.978969	1850	3	0.79846
C1QTNF7	4	0.96611	0.96606	1	18715	0	0.65493	0.039479	0.096008	0.978969	1851	3	0.65493
TOX2	4	0.30529	0.44322	0.992295	8513	2	0.80684	0.039504	0.096062	0.978969	1852	2	0.80684
MAPK3	4	0.91628	0.91604	1	17703	0	0.50839	0.039576	0.09621	0.978969	1854	3	0.50839
GAS1	4	0.092249	0.20039	0.989793	3804	1	0.46054	0.039592	0.096246	0.978969	1855	2	0.46054
multiKO_ENSCSAG00000010369_ENSCSAG00000018909	2	0.95166	0.95161	1	18430	0	1.9102	0.039592	0.071587	0.978969	1856	2	1.9102
COX5A	4	0.72817	0.73676	1	14153	1	0.68873	0.039687	0.096444	0.978969	1857	3	0.68873
FAM171A2	4	0.27248	0.40835	0.989793	7825	1	0.091289	0.039696	0.096463	0.978969	1858	1	0.091289
AGTR1	4	0.043243	0.10623	0.98267	2040	2	0.24321	0.039736	0.096558	0.978969	1859	2	0.24321
ZNF12	4	0.89506	0.89475	1	17292	0	0.43174	0.039748	0.09658	0.978969	1860	2	0.43174
C6orf132	4	0.31912	0.45795	0.99373	8773	2	0.66497	0.039759	0.096603	0.978969	1861	2	0.66497
LRRC3B	4	0.0012109	0.0043788	0.94683	79	1	1.1534	0.039806	0.096696	0.978969	1862	2	1.1534
multiKO_ENSCSAG00000009720_ENSCSAG00000009940	4	0.95608	0.956	1	18526	0	0.59216	0.039818	0.096722	0.978969	1863	3	0.59216
OLFML3	4	0.728	0.73664	1	14150	1	0.82118	0.039818	0.096723	0.978969	1864	2	0.82118
ENSCSAG00000017816	4	0.064497	0.14809	0.987029	2830	1	0.58196	0.039903	0.096907	0.978969	1865	3	0.58196
UBE2G1	4	0.41719	0.55853	1	10601	1	0.839	0.039969	0.097046	0.978969	1866	2	0.839
COMMD4	4	0.97676	0.97677	1	18912	0	0.69617	0.039988	0.097082	0.978969	1867	3	0.69617
AGA	4	0.18771	0.31796	0.989793	6029	1	0.67996	0.040001	0.097109	0.978969	1868	3	0.67996
ENSCSAG00000018555	4	0.018575	0.054864	0.968348	1068	2	-0.57899	0.040009	0.097122	0.978969	1869	1	-0.57899
MAD1L1	4	0.97935	0.97939	1	18965	0	0.82536	0.04004	0.097189	0.978969	1870	3	0.82536
SHPRH	4	0.96031	0.96023	1	18613	0	0.43843	0.040062	0.097238	0.978969	1871	2	0.43843
PAK3	4	0.83979	0.83906	1	16221	0	1.0598	0.040066	0.097245	0.978969	1872	3	1.0598
TBXA2R	4	0.11115	0.23461	0.989793	4418	2	-0.57016	0.040114	0.097346	0.978969	1873	1	-0.57016
JAM3	4	0.0093868	0.031676	0.951279	617	3	-1.5364	0.040166	0.097442	0.978969	1874	1	-1.5364
BCLAF1	4	0.39774	0.54222	1	10308	1	0.81337	0.040171	0.097452	0.978969	1875	3	0.81337
NTN1	4	0.99025	0.99023	1	19191	0	1.0739	0.040191	0.097501	0.978969	1876	3	1.0739
ENSCSAG00000014769	4	0.64119	0.67562	1	12947	1	0.2956	0.040218	0.097549	0.978969	1877	2	0.2956
ATF2	4	0.81619	0.81583	1	15748	0	1.1216	0.040297	0.097719	0.978969	1878	2	1.1216
DNAJC19	4	0.0045746	0.016053	0.94683	304	3	-1.1935	0.040323	0.097773	0.978969	1879	1	-1.1935
UBE2Z	4	0.81067	0.81027	1	15625	0	1.2136	0.040367	0.097867	0.978969	1880	2	1.2136
DBN1	4	0.44608	0.57146	1	10859	1	0.057902	0.040375	0.097883	0.978969	1881	1	0.057902
WNT7A	4	0.8424	0.84168	1	16274	0	0.63197	0.040428	0.097988	0.978969	1882	3	0.63197
OR8A1	4	0.82784	0.82728	1	15977	0	0.66559	0.040468	0.098078	0.978969	1883	3	0.66559
IL21R	4	0.28106	0.41752	0.989793	8009	1	-0.3105	0.040479	0.098098	0.978969	1884	1	-0.3105
ACER3	4	0.96025	0.96016	1	18611	0	0.75976	0.040487	0.098119	0.978969	1885	3	0.75976
SCAMP3	4	0.98215	0.98216	1	19022	0	0.76489	0.04052	0.098184	0.978969	1886	3	0.76489
SETBP1	4	0.95696	0.9569	1	18545	0	0.81937	0.040527	0.098203	0.978969	1887	3	0.81937
TMEM41A	4	0.939	0.93898	1	18157	0	0.74122	0.040531	0.098214	0.978969	1888	2	0.74122
PPIH	4	0.19042	0.32089	0.989793	6088	1	0.9841	0.040555	0.098256	0.978969	1889	2	0.9841
PHRF1	4	0.91643	0.91619	1	17705	0	0.4403	0.040567	0.098285	0.978969	1890	3	0.4403
CAPN11	4	0.04813	0.11588	0.98267	2229	1	0.72514	0.040639	0.098436	0.978969	1891	3	0.72514
ENSCSAG00000004519	4	0.068401	0.15555	0.987029	2968	2	0.5258	0.040649	0.098455	0.978969	1892	2	0.5258
IL24	4	0.8954	0.89509	1	17297	0	1.0963	0.040696	0.098543	0.978969	1893	2	1.0963
VCL	4	0.11192	0.236	0.989793	4442	1	0.63816	0.040725	0.098586	0.978969	1894	3	0.63816
SLC38A3	4	0.77784	0.77866	1	14995	1	0.9079	0.040731	0.098596	0.978969	1895	2	0.9079
CAMSAP1	4	0.056042	0.13163	0.987029	2516	3	-0.71665	0.04074	0.098618	0.978969	1896	1	-0.71665
TCF7	4	0.93121	0.93097	1	17981	0	0.27818	0.040845	0.09883	0.978969	1897	2	0.27818
GLIPR1	4	0.57645	0.63699	1	12180	1	1.18	0.040849	0.098838	0.978969	1898	3	1.18
PDIA2	4	0.89819	0.89789	1	17363	0	0.70949	0.040898	0.098951	0.978969	1899	3	0.70949
IRGQ	4	0.26047	0.39557	0.989793	7575	1	0.1064	0.040949	0.099065	0.978969	1900	1	0.1064
EIF1AY	4	0.12905	0.25475	0.989793	4797	2	0.46095	0.040955	0.099076	0.978969	1901	2	0.46095
GNAT3	4	0.025199	0.069083	0.976625	1330	1	0.62232	0.040971	0.099102	0.978969	1902	3	0.62232
ENSCSAG00000019422	2	0.95903	0.95902	1	18586	0	1.3334	0.040974	0.073994	0.978969	1903	2	1.3334
FLT3	4	0.98389	0.98387	1	19055	0	0.65183	0.040998	0.099164	0.978969	1904	3	0.65183
KRTCAP3	4	0.47984	0.58724	1	11182	1	0.079075	0.041001	0.09917	0.978969	1905	1	0.079075
GPHA2	4	0.11536	0.23996	0.989793	4515	1	0.59777	0.041034	0.099235	0.978969	1906	3	0.59777
multiKO_ENSCSAG00000002788_GJD3	4	0.73301	0.74065	1	14215	1	0.48063	0.041053	0.099268	0.978969	1907	2	0.48063
SLC10A7	4	0.17622	0.3056	0.989793	5788	1	1.1197	0.041085	0.09934	0.978969	1908	2	1.1197
VGLL3	4	0.072518	0.16349	0.987029	3124	2	-0.46378	0.041158	0.099485	0.978969	1909	1	-0.46378
TTLL5	4	0.16686	0.29549	0.989793	5585	2	0.60947	0.041191	0.099553	0.978969	1910	2	0.60947
GET3	4	0.27878	0.4151	0.989793	7962	1	1.0607	0.041215	0.099605	0.978969	1911	2	1.0607
CCDC126	4	0.6102	0.65653	1	12590	1	1.2407	0.041297	0.099772	0.978969	1912	2	1.2407
SNX24	4	0.09549	0.20636	0.989793	3900	3	-0.84044	0.041314	0.099812	0.978969	1913	1	-0.84044
ENSCSAG00000004447	4	0.35986	0.50162	0.997126	9580	1	0.6714	0.041324	0.099834	0.978969	1914	3	0.6714
CCDC3	4	0.95194	0.95185	1	18437	0	0.82279	0.041344	0.099882	0.978969	1915	3	0.82279
RDH10	4	0.77554	0.77659	1	14956	1	0.41726	0.041366	0.099925	0.978969	1916	2	0.41726
GADD45G	4	0.9122	0.91198	1	17629	0	1.143	0.041368	0.099929	0.978969	1917	2	1.143
RALYL	4	0.95859	0.95853	1	18578	0	0.59306	0.041378	0.099946	0.978969	1918	3	0.59306
RTBDN	4	0.43608	0.56696	1	10773	1	1.1362	0.041398	0.099989	0.978969	1919	3	1.1362
CLEC11A	4	0.976	0.97599	1	18899	0	0.62906	0.041411	0.10001	0.978969	1920	3	0.62906
HSPB6	4	0.53883	0.61661	1	11752	1	1.2457	0.041416	0.10002	0.978969	1921	3	1.2457
SLX4IP	4	0.3647	0.50679	0.9986	9667	1	0.45553	0.041418	0.10002	0.978969	1922	2	0.45553
TSPAN18	4	0.34711	0.48797	0.996093	9322	1	0.75094	0.041451	0.10009	0.978969	1923	2	0.75094
C1QTNF12	4	0.19801	0.32898	0.989793	6258	2	0.61891	0.041499	0.10021	0.978969	1924	2	0.61891
GAREM1	4	0.32528	0.4646	0.994395	8898	2	0.15785	0.041523	0.10025	0.978969	1925	2	0.15785
ACKR2	4	0.13092	0.25676	0.989793	4834	2	-0.33168	0.041575	0.10036	0.978969	1926	1	-0.33168
CPT1A	3	0.672	0.67302	1	13322	1	0.89207	0.041588	0.088867	0.978969	1927	2	0.89207
SIT1	4	0.77052	0.77215	1	14860	1	1.3211	0.041606	0.10042	0.978969	1928	3	1.3211
MAMLD1	4	0.016746	0.050842	0.966776	983	1	0.64807	0.041606	0.10042	0.978969	1929	3	0.64807
LRP1B	4	0.79053	0.79044	1	15243	1	-0.30637	0.041627	0.10047	0.978969	1930	1	-0.30637
REV1	4	0.14594	0.27305	0.989793	5125	2	0.62925	0.041629	0.10047	0.978969	1931	2	0.62925
CCDC6	4	0.0051857	0.018132	0.94683	348	2	0.49208	0.041641	0.10051	0.978969	1932	2	0.49208
ENSCSAG00000014612	4	0.094251	0.20405	0.989793	3864	1	0.57065	0.041676	0.10058	0.978969	1933	3	0.57065
GRIN2D	4	0.40282	0.54773	1	10410	2	0.10038	0.041731	0.10069	0.978969	1934	2	0.10038
SOAT2	4	0.49062	0.59245	1	11280	1	0.26198	0.041784	0.1008	0.978969	1935	2	0.26198
RAB5B	4	0.23929	0.3731	0.989793	7153	1	1.0888	0.041808	0.10085	0.978969	1936	2	1.0888
COX7A1	4	0.051658	0.12295	0.98267	2375	3	-0.86026	0.041836	0.10091	0.978969	1937	1	-0.86026
LRRC73	4	0.24587	0.38005	0.989793	7279	1	1.1139	0.041879	0.101	0.978969	1938	2	1.1139
DPM1	4	0.58991	0.64467	1	12340	1	0.24443	0.041888	0.10102	0.978969	1939	2	0.24443
KRT79	4	0.16162	0.28983	0.989793	5473	1	-0.96257	0.04194	0.10112	0.978969	1940	1	-0.96257
RP2	4	0.68681	0.70602	1	13525	1	0.7149	0.041982	0.10121	0.978969	1941	3	0.7149
ENSCSAG00000004023	4	0.56634	0.63143	1	12053	1	1.0205	0.042003	0.10125	0.978969	1942	3	1.0205
FARSB	4	0.69471	0.7116	1	13632	1	0.87867	0.042084	0.10141	0.978969	1943	3	0.87867
TDO2	4	0.71802	0.72881	1	13988	1	0.33529	0.042094	0.10142	0.978969	1944	2	0.33529
GPM6B	4	0.3369	0.47703	0.996093	9114	1	0.24429	0.042096	0.10143	0.978969	1945	2	0.24429
CCDC83	4	0.21365	0.34588	0.989793	6597	2	0.78743	0.042106	0.10144	0.978969	1946	2	0.78743
TMEM266	4	0.62073	0.66303	1	12711	1	0.42108	0.042145	0.10152	0.978969	1947	3	0.42108
PNOC	4	0.89258	0.89225	1	17247	0	0.56555	0.042149	0.10153	0.978969	1948	2	0.56555
MYH1	2	0.95784	0.95785	1	18562	0	1.7527	0.042162	0.075999	0.978969	1949	2	1.7527
IQCG	4	0.49994	0.59693	1	11367	1	-0.14145	0.042201	0.10165	0.978969	1950	1	-0.14145
RNF19A	4	0.62373	0.66485	1	12748	1	1.3241	0.042201	0.10165	0.978969	1951	2	1.3241
MBD6	4	0.7448	0.75013	1	14417	1	1.1182	0.042213	0.10167	0.978969	1952	2	1.1182
NCSTN	4	0.41846	0.55907	1	10615	1	0.5888	0.042246	0.10173	0.978969	1953	3	0.5888
CACNB1	4	0.84856	0.84794	1	16379	0	-0.5712	0.042253	0.10174	0.978969	1954	2	-0.5712
POLE	4	0.89405	0.89373	1	17273	0	0.75479	0.042273	0.10179	0.978969	1955	3	0.75479
MIIP	4	0.94172	0.94165	1	18211	0	0.46132	0.042305	0.10185	0.978969	1956	2	0.46132
VAX1	3	0.045156	0.1033	0.98267	2110	1	-0.075574	0.042334	0.089936	0.978969	1957	1	-0.075574
GMFG	4	0.40629	0.55135	1	10464	2	0.73325	0.042344	0.10195	0.978969	1958	2	0.73325
MPZL3	4	0.96846	0.96841	1	18777	0	1.0882	0.042356	0.10198	0.978969	1959	3	1.0882
SEC14L3	4	0.97987	0.97992	1	18977	0	0.33009	0.042357	0.10198	0.978969	1960	2	0.33009
CRTAC1	4	0.95095	0.95086	1	18412	0	1.0787	0.042382	0.10202	0.978969	1961	3	1.0787
ZBTB14	4	0.94582	0.94575	1	18298	0	0.5636	0.042395	0.10205	0.978969	1962	3	0.5636
DHCR7	4	0.27163	0.40743	0.989793	7805	1	0.39483	0.042409	0.10207	0.978969	1963	2	0.39483
GUCY1A2	4	0.94596	0.94589	1	18299	0	0.56133	0.042423	0.1021	0.978969	1964	3	0.56133
STIL	4	0.90511	0.90477	1	17493	0	0.772	0.042436	0.10213	0.978969	1965	3	0.772
RPS6KA2	4	0.12971	0.25546	0.989793	4809	1	0.87326	0.042456	0.10218	0.978969	1966	3	0.87326
SCARB1	4	0.78151	0.78204	1	15057	1	0.60573	0.042461	0.10219	0.978969	1967	2	0.60573
DNAJA4	4	0.84234	0.84161	1	16270	0	0.76861	0.042477	0.10221	0.978969	1968	3	0.76861
LXN	4	0.92084	0.92062	1	17777	0	1.0945	0.04249	0.10223	0.978969	1969	3	1.0945
MAPKAPK2	4	0.25851	0.39353	0.989793	7529	2	0.7485	0.042513	0.10228	0.978969	1970	2	0.7485
SLC10A2	4	0.21412	0.34639	0.989793	6607	2	-0.66051	0.042565	0.1024	0.978969	1971	1	-0.66051
ENSCSAG00000004191	4	0.24515	0.37928	0.989793	7265	1	1.0477	0.042572	0.10241	0.978969	1972	2	1.0477
KRTAP20-3	4	0.7712	0.77277	1	14874	1	0.68103	0.042592	0.10247	0.978969	1973	3	0.68103
SLC6A11	4	0.53158	0.61282	1	11671	1	1.1192	0.042606	0.10249	0.978969	1974	3	1.1192
MADD	4	0.67703	0.69918	1	13396	1	1.4477	0.042608	0.1025	0.978969	1975	2	1.4477
CHEK2	4	0.35634	0.49781	0.996121	9516	2	-0.4175	0.042618	0.10252	0.978969	1976	1	-0.4175
SLC22A14	4	0.23547	0.36908	0.989793	7072	2	-0.1475	0.042722	0.10275	0.978969	1977	1	-0.1475
UPRT	4	0.93663	0.93655	1	18099	0	0.77604	0.042773	0.10285	0.978969	1978	3	0.77604
ENSCSAG00000019629	4	0.40027	0.54499	1	10370	2	-0.11127	0.042774	0.10285	0.978969	1979	2	-0.11127
ESF1	4	0.16766	0.29633	0.989793	5599	2	0.82406	0.042872	0.10307	0.978969	1980	2	0.82406
SLC26A1	4	0.17585	0.30521	0.989793	5779	1	-0.15808	0.042878	0.10308	0.978969	1981	1	-0.15808
ENSCSAG00000016938	4	0.84916	0.84853	1	16393	0	0.696	0.042906	0.10313	0.978969	1982	3	0.696
NPHP1	4	0.093465	0.20261	0.989793	3844	2	-0.79781	0.04293	0.10319	0.978969	1983	1	-0.79781
COMMD9	4	0.30094	0.43865	0.991266	8429	2	-0.009023	0.042982	0.1033	0.978969	1984	1	-0.009023
POLH	4	0.41498	0.55755	1	10574	1	0.82073	0.043005	0.10335	0.978969	1985	2	0.82073
CPNE3	4	0.93201	0.93176	1	17999	0	0.92688	0.043034	0.10341	0.978969	1986	2	0.92688
TBC1D20	4	0.96942	0.96936	1	18790	0	0.65327	0.043067	0.10346	0.978969	1988	3	0.65327
FAM162B	4	0.89071	0.89036	1	17216	0	0.74759	0.043098	0.10352	0.978969	1989	3	0.74759
FAM131C	4	0.93474	0.93459	1	18055	0	0.48079	0.043105	0.10353	0.978969	1990	3	0.48079
HOXB2	4	0.68565	0.70521	1	13509	1	-0.12041	0.043139	0.10359	0.978969	1991	1	-0.12041
BCHE	4	0.62163	0.66357	1	12725	1	0.84325	0.04316	0.10363	0.978969	1992	3	0.84325
GPSM3	4	0.78533	0.78558	1	15132	1	-0.18863	0.043191	0.10371	0.978969	1993	1	-0.18863
PITPNM2	4	0.74936	0.75397	1	14499	1	0.81326	0.043235	0.1038	0.978969	1994	3	0.81326
GDF7	4	0.93557	0.93544	1	18072	0	0.5742	0.043243	0.10383	0.978969	1995	2	0.5742
ZNF543	4	0.81057	0.81017	1	15622	0	0.70471	0.04327	0.10388	0.978969	1996	2	0.70471
BCAT2	4	0.98352	0.98352	1	19048	0	0.60777	0.043304	0.10395	0.978969	1997	3	0.60777
CALHM1	4	0.98412	0.9841	1	19061	0	0.54358	0.043347	0.10404	0.978969	1998	3	0.54358
TRIM10	4	0.96657	0.96652	1	18725	0	0.80452	0.043399	0.10415	0.978969	1999	2	0.80452
[truncated: 17,416 more rows]

## Sheet: 5. OC43 VERO RES 2nd FDR <0.25
id	pos|fdr	pos|rank	pos|lfc
TMEM41B	0.000707	1	6.2801
multiKO_ENSCSAG00000011099_ENSCSAG00000011104/IFITM1-3	0.000707	2	11.521
SLC35B2	0.000707	3	8.7565
EXT1	0.000707	4	8.0815
PLN	0.000707	5	3.3077
C16orf74	0.000707	6	3.6759
B4GALT7	0.000707	7	5.5489
ENSCSAG00000000090/IFITM3?	0.020421	8	3.1441
RAB25	0.057756	9	3.3186
PTH2	0.098515	10	2.1346
CDK4	0.10126	11	2.7875
SYS1	0.195545	12	2.6594
C3orf80	0.195545	13	3.1667
C8orf34	0.195545	15	3.0982
C11orf95	0.206271	14	3.2774
USP27X	0.211943	16	2.0015

## Sheet: 6. Compare OC43 RES
OC43 VERO RES 1st FDR <0.25						OC43 VERO RES 2nd FDR <0.25					OC43 VERO RES AVG 1st and 2nd
id	pos|fdr	pos|rank	pos|lfc			id	pos|fdr	pos|rank	pos|lfc		id	pos|rank	pos|lfc
B4GALT7	0.000707	7	5.3492			B4GALT7	0.000707	7	5.5489		B4GALT7	7	5.44905
C16orf74	0.000707	6	3.8811			C16orf74	0.000707	6	3.6759		C16orf74	6	3.7785
C3orf80	0.247906	13	3.4255			C3orf80	0.195545	13	3.1667		C3orf80	13	3.2961
CDK4	0.027453	10	3.4217			CDK4	0.10126	11	2.7875		CDK4	10.5	3.1046
ENSCSAG00000000090/IFITM3?	0.027453	11	2.6741			ENSCSAG00000000090/IFITM3?	0.020421	8	3.1441		ENSCSAG00000000090/IFITM3?	9.5	2.9091
EXT1	0.000707	4	8.6249			EXT1	0.000707	4	8.0815		EXT1	4	8.3532
multiKO_ENSCSAG00000011099_ENSCSAG00000011104/IFITM1-3	0.000707	3	10.897			multiKO_ENSCSAG00000011099_ENSCSAG00000011104/IFITM1-3	0.000707	2	11.521		multiKO_ENSCSAG00000011099_ENSCSAG00000011104/IFITM1-3	2.5	11.209
PLN	0.000707	5	3.5282			PLN	0.000707	5	3.3077		PLN	5	3.41795
PTH2	0.033416	12	2.619			PTH2	0.098515	10	2.1346		PTH2	11	2.3768
RAB25	0.010451	9	3.6635			RAB25	0.057756	9	3.3186		RAB25	9	3.49105
SLC35B2	0.000707	2	10.032			SLC35B2	0.000707	3	8.7565		SLC35B2	2.5	9.39425
SYS1	0.001856	8	4.9422			SYS1	0.195545	12	2.6594		SYS1	10	3.8008
TMEM41B	0.000707	1	6.715			TMEM41B	0.000707	1	6.2801		TMEM41B	1	6.49755
						C11orf95	0.206271	14	3.2774			14	3.2774
						C8orf34	0.195545	15	3.0982			15	3.0982
						USP27X	0.211943	16	2.0015			16	2.0015

## Sheet: 7. OC43 sorted 2 of 2
OC43 VERO RES AVG 1st and 2nd
id	pos|rank	pos|lfc
Amphisome
TMEM41B	1	6.5	Transmembrane Protein 41B
Calcium signaling
C16orf74	6	3.78	Uncharacterized protein C16orf74 homolog
PLN	5	3.42	Phospholamban
Cell cycle
CDK4	10.5	3.1	Cyclin Dependent Kinase 4
Endosome
RAB25	9	3.49	RAB25
Exocytosis
EXT1	4	8.35	Exostosin Glycosyltransferase 1
Glycosyslation
B4GALT7	7	5.45	Beta-1,4-Galactosyltransferase 7
Golgi organization/transport
SYS1	10	3.8	SYS1 Golgi Trafficking Protein
Heparan sulfate synthesis
SLC35B2	2.5	9.39	Solute Carrier Family 35 Member B2
Innate Immunity
multiKO_ENSCSAG00000011099_ENSCSAG00000011104/IFITM1-3	2.5	11.21	IFITM1
