# Supplementary material for: Genome-scale CRISPR screens identify host factors that promote human coronavirus infection
Source: Genome Med. 2022 Jan 27;14:10. doi: 10.1186/s13073-022-01013-1 (PMC8792531; doi:10.1186/s13073-022-01013-1)
Supplement: Supplementary file 6 — Additional file 6. HEK293T-Ace2 SARS-CoV-2 CRISPR Study 1 analysis. [file 13073_2022_1013_MOESM6_ESM.xlsx]

## Sheet: 1.ReadME
HEK293T-hACE2 Screen 1 SARS-CoV-2
Brunello Library - Addgene #73179
See the methods and supplemental methods for additional details.
Also see schematic
Tab	Title	Explanation
1	Read Me	Read Me for this study.
2	HEKSARS 0.01 initialinfection	MAGeCK HEK293T-Ace2 SARS-CoV-2 Low MOI 0.01 initial infection day 13
3	HEK SARS_Reinfection_0.01	MAGeCK HEK293T-Ace2 SARS-CoV-2 Low MOI 0.01 re-infection day 7 (d 20 total)
4	HEK SARS_Reinfection_ext_0.01	MAGeCK HEK293T-Ace2 SARS-CoV-2 Low MOI 0.01 re-infection extended day 10 (d 23 total)
5	HEKSARS Reinfection_0.1	MAGeCK HEK293T-Ace2 SARS-CoV-2 High MOI 0.1 re-infection day 7 (d 20 total)
6	HEK SARS_Reinfection_ext_0.1	MAGeCK HEK293T-Ace2 SARS-CoV-2 High MOI 0.1 re-infection extended day 10 (d 23 total)
7	HEK SARS0.01 initial FDR<0.25	MAGeCK HEK293T-Ace2 SARS-CoV-2 Low MOI 0.01 initial infection day 13 FDR <0.25
8	HEK SARS RI 0.01 FDR <0.25	MAGeCK HEK293T-Ace2 SARS-CoV-2 Low MOI 0.01 re-infection day 7 (d 20 total) FDR <0.25
9	HEK SARS RI ext 0.01 FDR<0.25	MAGeCK HEK293T-Ace2 SARS-CoV-2 Low MOI 0.01 re-infection extended day 10(d 23 total)
10	HEK SARS 0.01 RIComFDR<0.25	Low MOI 0.01 comparison FDR <0.25
11	HEK SARS RI 0.1 FDR <0.25	High MOI 0.01 comparison FDR <0.25
12	HEKSARS RI ext 0.1 FDR <0.25	MAGeCK HEK293T-Ace2 SARS-CoV-2 High MOI 0.1 re-infection extended day 10(d 23 total) FDR <0.25
13	HEK SARS 0.1RICommonFDR <0.25	MAGeCK HEK293T-Ace2 SARS-CoV-2 High MOI 0.1 re-infection comparison
14	HEK SARS Resistant FDR <0.25	Comparison of initial and reinfection studies at low and high MOI FDR <0.25
15	HEKSARS RES Summary FDR<0.25	Summary of initial and reinfection studies at low and high MOI FDR <0.25
16	HEK SARS study 1 summary	Consolidated summary of initial and reinfection studies at low and high MOI FDR <0.25
17	HEK SARS Study 1 Grouped	Sorted Summary of initial and reinfection studies at low and high MOI FDR <0.25

## Sheet: 2.HEKSARS 0.01 initialinfection
SARS-Co-V2 initial 0.01 MOI infection
id	num	neg|score	neg|p-value	neg|fdr	neg|rank	neg|goodsgrna	neg|lfc	pos|score	pos|p-value	pos|fdr	pos|rank	pos|goodsgrna	pos|lfc
SEC63	4	0.99999	0.99999	1	19107	0	0.97888	4.21e-08	2.5898e-07	0.000825	5	4	0.97888
PIK3C3	4	1	1	1	19111	0	0.94268	1.3571e-07	2.5898e-07	0.000825	6	4	0.94268
TP53	4	1	1	1	19112	0	1.1889	6.0062e-09	2.5898e-07	0.000825	4	4	1.1889
CDH2	4	1	1	1	19113	0	1.0676	1.3437e-09	2.5898e-07	0.000825	3	4	1.0676
TMEM251	4	1	1	1	19114	0	0.84004	8.0186e-10	2.5898e-07	0.000825	2	4	0.84004
EDC4	4	1	1	1	19115	0	1.0421	1.1731e-12	2.5898e-07	0.000825	1	4	1.0421
Non-Targeting	1000	-4.5865e-167	2.5898e-07	0.000291	1	0	0	nan	7.7695e-07	0.00165	11695	0	0
WDR7	4	0.96349	0.96342	1	17918	0	0.68041	2.4036e-07	7.7695e-07	0.00165	7	3	0.68041
CCZ1	4	0.99556	0.9956	1	18920	0	0.49267	3.7203e-07	7.7695e-07	0.00165	8	4	0.49267
SMCHD1	4	0.98636	0.98635	1	18576	0	0.85471	6.3643e-07	1.8129e-06	0.00315	9	3	0.85471
BAX	4	1	1	1	19110	0	0.66219	6.9232e-07	1.8129e-06	0.00315	10	4	0.66219
UVRAG	4	0.93442	0.93428	1	17152	0	0.88473	1.445e-06	3.8848e-06	0.006188	11	2	0.88473
DNM2	4	1	1	1	19109	0	0.76641	1.9855e-06	4.4027e-06	0.006474	12	4	0.76641
WASL	4	1	1	1	19108	0	0.91765	4.8589e-06	1.528e-05	0.020863	13	4	0.91765
TBC1D7	4	0.99687	0.99686	1	18967	0	0.72057	8.7834e-06	2.7193e-05	0.034653	14	4	0.72057
DAZ3	4	0.99978	0.99978	1	19087	0	0.68585	9.7485e-06	3.2373e-05	0.038676	15	4	0.68585
FBXW10	4	0.99326	0.99331	1	18826	0	0.554	1.6198e-05	5.7236e-05	0.064356	16	4	0.554
NPRL3	4	0.79522	0.79483	1	13853	0	0.387	1.801e-05	6.2933e-05	0.066832	17	2	0.387
C18orf8	4	0.80382	0.80339	1	14051	0	0.68738	2.9107e-05	0.00010385	0.079779	21	3	0.68738
ZNF100	4	0.94372	0.94363	1	17392	0	0.66169	2.6181e-05	9.0904e-05	0.079779	20	2	0.66169
NF2	4	0.94378	0.94369	1	17395	0	0.49533	3.1214e-05	0.00010851	0.079779	25	3	0.49533
KPTN	4	0.98635	0.98635	1	18575	0	0.58212	2.5436e-05	9.0386e-05	0.079779	19	3	0.58212
INTS12	4	0.98991	0.98992	1	18709	0	0.70499	3.0769e-05	0.00010748	0.079779	23	3	0.70499
CCM2	4	0.99988	0.99988	1	19097	0	0.77803	2.2051e-05	7.9508e-05	0.079779	18	4	0.77803
SLC8A1	4	0.99997	0.99997	1	19105	0	0.59221	3.0793e-05	0.00010748	0.079779	24	4	0.59221
XPO5	4	0.99997	0.99997	1	19106	0	0.45699	3.0513e-05	0.00010696	0.079779	22	4	0.45699
LIN28B	4	0.99997	0.99996	1	19104	0	0.44149	3.2993e-05	0.00011473	0.081225	26	4	0.44149
ALG5	4	0.99921	0.99921	1	19062	0	0.50834	4.6258e-05	0.0001686	0.108416	28	4	0.50834
CTSL	4	0.99995	0.99995	1	19102	0	0.56918	4.6629e-05	0.00017015	0.108416	29	4	0.56918
UBE2Q1	4	0.99995	0.99995	1	19103	0	0.41565	4.5372e-05	0.00016601	0.108416	27	4	0.41565
C20orf85	4	0.98297	0.98301	1	18459	0	0.85217	6.0447e-05	0.00022247	0.137177	30	3	0.85217
TMEM154	4	0.99363	0.99367	1	18835	0	0.60611	6.246e-05	0.00023283	0.139078	31	4	0.60611
CT45A2	2	0.99987	0.99987	1	19095	0	0.72935	0.00013135	0.00026132	0.146913	42	2	0.72935
SMIM11	4	0.99993	0.99993	1	19101	0	0.58624	6.9328e-05	0.00026028	0.146913	32	4	0.58624
FGFR1	4	0.7954	0.795	1	13862	0	0.35276	7.8542e-05	0.00030016	0.163932	33	2	0.35276
FAM107B	4	0.99991	0.99991	1	19100	0	0.45618	9.334e-05	0.00035403	0.187981	34	4	0.45618
NUDT15	4	0.9999	0.9999	1	19099	0	0.58578	9.9608e-05	0.00037993	0.19628	35	4	0.58578
SLC33A1	4	0.98977	0.98978	1	18701	0	0.57642	0.00010929	0.00041567	0.203732	37	3	0.57642
TAPT1	4	0.99989	0.99989	1	19098	0	0.43372	0.00010845	0.0004136	0.203732	36	4	0.43372
UFM1	4	0.96543	0.96538	1	17961	0	0.69118	0.00011269	0.00042966	0.205322	38	3	0.69118
KBTBD6	4	0.7895	0.78907	1	13727	0	0.46866	0.00012469	0.00048197	0.219354	40	3	0.46866
ZNF146	4	0.99988	0.99988	1	19096	0	0.45656	0.00012268	0.00047524	0.219354	39	4	0.45656
GPATCH1	4	0.63113	0.63979	1	10533	1	0.51753	0.00012914	0.00049958	0.222082	41	2	0.51753
ZNF577	4	0.3709	0.46899	1	7344	1	0.67109	0.00016383	0.00063115	0.249646	45	3	0.67109
ALG9	4	0.99983	0.99984	1	19090	0	0.45115	0.00016712	0.00063995	0.249646	48	4	0.45115
EPN1	4	0.99983	0.99984	1	19091	0	0.50182	0.00016528	0.00063425	0.249646	47	4	0.50182
UGGT2	4	0.99984	0.99984	1	19092	0	0.66558	0.0001646	0.00063166	0.249646	46	4	0.66558
SEC14L1	4	0.99984	0.99984	1	19093	0	0.32978	0.0001603	0.00061664	0.249646	44	4	0.32978
SLC5A10	4	0.99985	0.99985	1	19094	0	0.44988	0.00015362	0.00059489	0.249646	43	4	0.44988
PAPSS1	4	0.6646	0.66782	1	11111	1	0.00052701	0.00018326	0.00069745	0.266634	49	2	0.00052701
C6orf141	4	0.99981	0.99981	1	19089	0	0.51317	0.00018948	0.00071816	0.269171	50	4	0.51317
NOMO1	4	0.28452	0.41255	1	6453	1	0.42538	0.00022289	0.00083419	0.274923	57	2	0.42538
SLC30A1	4	0.45319	0.51609	1	8146	1	0.75967	0.00021955	0.00082331	0.274923	55	3	0.75967
RAB7A	4	0.76775	0.76736	1	13232	0	0.32994	0.00021257	0.00079949	0.274923	52	2	0.32994
TRA2A	4	0.97616	0.97614	1	18271	0	1.7191	0.00020349	0.00077152	0.274923	51	3	1.7191
AKTIP	4	0.9829	0.98294	1	18456	0	0.68222	0.00021629	0.00081244	0.274923	53	3	0.68222
TMEM41B	4	0.99964	0.99964	1	19080	0	0.23104	0.00021911	0.00082279	0.274923	54	4	0.23104
PGAP1	4	0.99978	0.99978	1	19088	0	0.49623	0.00022086	0.00082538	0.274923	56	4	0.49623
FAM49B	4	0.99214	0.99219	1	18784	0	0.46055	0.00023561	0.00088392	0.281601	59	4	0.46055
RCE1	4	0.99759	0.99759	1	18983	0	0.41023	0.00023152	0.00087097	0.281601	58	4	0.41023
CYP39A1	4	0.99974	0.99974	1	19085	0	0.48011	0.00026154	0.00097482	0.300543	61	4	0.48011
ERICH6B	4	0.99974	0.99974	1	19086	0	0.29841	0.00026014	0.00096524	0.300543	60	4	0.29841
SNRPA1	4	0.58646	0.60488	1	9835	1	0.34901	0.00028796	0.0010668	0.323668	62	2	0.34901
NYAP1	4	0.42951	0.5021	1	7895	1	0.36032	0.00035604	0.0013133	0.32834	72	2	0.36032
STAU2	4	0.96906	0.96898	1	18058	0	0.51633	0.00035723	0.0013185	0.32834	74	3	0.51633
C8orf59	4	0.97057	0.97051	1	18101	0	0.86824	0.00031309	0.0011527	0.32834	64	3	0.86824
KRTAP22-2	4	0.97386	0.97378	1	18195	0	0.60322	0.00034534	0.0012688	0.32834	70	3	0.60322
MOSPD1	4	0.9855	0.9855	1	18558	0	0.58029	0.00035097	0.0012895	0.32834	71	3	0.58029
SEC61B	4	0.98891	0.98896	1	18672	0	0.65975	0.00031197	0.0011476	0.32834	63	3	0.65975
XRN1	4	0.98991	0.98993	1	18710	0	0.59299	0.0003328	0.0012232	0.32834	66	3	0.59299
RAB33B	4	0.99397	0.99402	1	18855	0	0.67767	0.00035676	0.001318	0.32834	73	4	0.67767
CHRNA6	4	0.99627	0.9963	1	18948	0	0.61101	0.00034032	0.0012506	0.32834	69	4	0.61101
THAP7	4	0.99901	0.999	1	19044	0	0.50724	0.00035952	0.0013226	0.32834	76	4	0.50724
SMCO3	4	0.99964	0.99965	1	19081	0	0.51695	0.00035948	0.0013226	0.32834	75	4	0.51695
IBSP	4	0.99966	0.99967	1	19082	0	0.50423	0.00033705	0.0012398	0.32834	68	4	0.50423
OR5W2	4	0.99967	0.99968	1	19083	0	0.35518	0.00033342	0.0012263	0.32834	67	4	0.35518
SLC25A16	4	0.99968	0.99969	1	19084	0	0.55826	0.00032295	0.0011874	0.32834	65	4	0.55826
HIRIP3	4	0.13404	0.23198	1	3800	1	0.04545	0.00039266	0.0014413	0.328771	81	1	0.04545
CYP3A7	4	0.59562	0.61186	1	9981	1	0.3713	0.00039664	0.0014542	0.328771	83	2	0.3713
ADORA2B	4	0.84268	0.84199	1	14947	0	0.53481	0.00038215	0.001405	0.328771	78	3	0.53481
ANKFY1	4	0.85391	0.85337	1	15224	0	0.59748	0.00039917	0.001462	0.328771	84	2	0.59748
OR10A6	4	0.88868	0.88834	1	16036	0	0.43743	0.00037387	0.0013796	0.328771	77	3	0.43743
SMIM2	4	0.9996	0.99961	1	19077	0	0.47548	0.0003965	0.0014537	0.328771	82	4	0.47548
KLHL6	4	0.99961	0.99962	1	19078	0	0.38053	0.00039226	0.0014394	0.328771	80	4	0.38053
MTERF2	4	0.99962	0.99962	1	19079	0	0.49932	0.00038371	0.0014086	0.328771	79	4	0.49932
SMARCB1	4	0.9991	0.99909	1	19056	0	0.43548	0.00040436	0.0014811	0.329208	85	4	0.43548
LRCH1	4	0.99383	0.99386	1	18847	0	0.48125	0.00041645	0.0015267	0.332696	86	4	0.48125
INTS6	4	0.99939	0.9994	1	19069	0	0.51532	0.0004184	0.0015316	0.332696	87	4	0.51532
C16orf72	4	0.99903	0.99901	1	19046	0	0.6776	0.00042622	0.0015547	0.333908	88	4	0.6776
OAS3	4	0.89088	0.89055	1	16095	0	0.31791	0.00044501	0.0016288	0.338409	91	2	0.31791
SHISA6	4	0.99897	0.99896	1	19042	0	0.61131	0.00043784	0.0016003	0.338409	89	4	0.61131
GFRAL	4	0.99956	0.99957	1	19076	0	0.42617	0.00044492	0.0016288	0.338409	90	4	0.42617
SYF2	4	0.99748	0.99749	1	18981	0	0.65873	0.0004528	0.0016598	0.339425	92	4	0.65873
USP24	4	0.99954	0.99956	1	19075	0	0.56324	0.00045544	0.0016692	0.339425	93	4	0.56324
CNKSR2	4	0.99476	0.99481	1	18896	0	0.70661	0.00046093	0.0016888	0.339812	94	4	0.70661
MESDC1	4	0.93497	0.93484	1	17169	0	0.31483	0.00046639	0.0017137	0.341223	95	2	0.31483
SBSPON	4	0.59271	0.60965	1	9935	1	0.55619	0.00047864	0.0017629	0.347402	96	3	0.55619
RAB41	4	0.7241	0.72359	1	12311	0	0.6065	0.00050091	0.0018406	0.351832	99	3	0.6065
SLC12A5	4	0.9602	0.96008	1	17823	0	0.31037	0.00049557	0.0018225	0.351832	98	3	0.31037
C1orf174	4	0.99951	0.99952	1	19074	0	0.52681	0.00049278	0.0018137	0.351832	97	4	0.52681
SLC36A1	4	0.99949	0.9995	1	19073	0	0.45321	0.00051282	0.0018867	0.357073	100	4	0.45321
TARS	4	0.045159	0.10701	0.855105	2392	2	0.1336	0.00054614	0.001995	0.357299	105	2	0.1336
TSTD1	4	0.28505	0.41316	1	6462	1	0.66671	0.0005207	0.0019142	0.357299	101	3	0.66671
PIK3AP1	4	0.6476	0.6533	1	10807	1	-0.042655	0.0005497	0.0020089	0.357299	106	1	-0.042655
PBX1	4	0.92924	0.92904	1	17021	0	0.51314	0.00055654	0.0020374	0.357299	108	3	0.51314
GSC2	4	0.99925	0.99925	1	19063	0	0.51174	0.00054018	0.0019727	0.357299	103	4	0.51174
RPS4Y1	4	0.99944	0.99946	1	19070	0	0.37717	0.00055568	0.0020333	0.357299	107	4	0.37717
TNFSF10	4	0.99945	0.99947	1	19071	0	0.3799	0.0005457	0.0019939	0.357299	104	4	0.3799
SPECC1	4	0.99946	0.99948	1	19072	0	0.33651	0.00053586	0.0019634	0.357299	102	4	0.33651
FERMT3	4	0.14587	0.24639	1	3978	1	0.50189	0.00060204	0.0022115	0.365194	114	3	0.50189
PDHX	4	0.48684	0.53686	1	8545	1	0.58546	0.00059591	0.0021861	0.365194	113	3	0.58546
SIK1	4	0.48723	0.53709	1	8551	1	0.75338	0.00058354	0.0021472	0.365194	110	3	0.75338
MCCC1	4	0.76241	0.76206	1	13113	0	0.67108	0.00059248	0.0021731	0.365194	112	3	0.67108
TMEM11	4	0.89004	0.88971	1	16076	0	0.52367	0.0006041	0.0022172	0.365194	115	3	0.52367
ITFG2	4	0.99205	0.99211	1	18782	0	0.56303	0.00057917	0.0021327	0.365194	109	4	0.56303
CCZ1B	4	0.99771	0.99772	1	18989	0	0.43871	0.00059141	0.0021685	0.365194	111	4	0.43871
MAP2K3	4	0.99939	0.9994	1	19068	0	0.39131	0.00060905	0.0022353	0.365194	116	4	0.39131
OR4F21	4	0.036521	0.088827	0.786441	2158	3	-0.69939	0.00065438	0.0023979	0.384327	117	1	-0.69939
PPEF1	4	0.37404	0.4707	1	7378	1	0.53767	0.00066724	0.0024492	0.384327	120	3	0.53767
MYCN	4	0.41486	0.49358	1	7744	1	0.24141	0.00066266	0.0024326	0.384327	119	2	0.24141
SYVN1	4	0.80191	0.80148	1	14008	0	0.53637	0.00067002	0.0024596	0.384327	121	3	0.53637
NAGPA	4	0.99921	0.9992	1	19061	0	0.6391	0.00066124	0.002428	0.384327	118	4	0.6391
DRGX	4	0.99933	0.99933	1	19067	0	0.32014	0.00067446	0.002473	0.384327	122	4	0.32014
RABGEF1	4	0.60538	0.61934	1	10120	1	0.35383	0.00070671	0.0025968	0.391713	125	2	0.35383
STYXL1	4	0.61922	0.63024	1	10351	1	0.3385	0.00069894	0.0025673	0.391713	123	2	0.3385
MS4A13	4	0.99326	0.9933	1	18825	0	0.54134	0.0007006	0.0025704	0.391713	124	4	0.54134
NTN1	4	0.99762	0.99762	1	18985	0	0.42284	0.00070923	0.0026025	0.391713	126	4	0.42284
ARL6	4	0.99926	0.99927	1	19064	0	0.38107	0.00073537	0.0026989	0.396839	129	4	0.38107
FRY	4	0.99927	0.99927	1	19065	0	0.29632	0.0007321	0.0026849	0.396839	128	4	0.29632
MANEA	4	0.99927	0.99927	1	19066	0	0.38282	0.00072978	0.002674	0.396839	127	4	0.38282
TMED9	4	0.9737	0.97363	1	18191	0	0.48378	0.00075795	0.0027719	0.404467	130	3	0.48378
ADAL	4	0.29097	0.42025	1	6593	1	0.43767	0.00076735	0.0028066	0.406428	131	3	0.43767
IZUMO2	4	0.84339	0.84271	1	14962	0	0.37738	0.00077789	0.0028444	0.408807	132	2	0.37738
SZT2	4	0.59893	0.61437	1	10035	1	0.35376	0.0008984	0.0032795	0.411875	147	2	0.35376
MTERF1	4	0.63905	0.64622	1	10660	1	0.57553	0.00086654	0.0031635	0.411875	144	3	0.57553
KIAA1324L	4	0.77871	0.77826	1	13489	0	0.21612	0.00091604	0.0033406	0.411875	151	2	0.21612
MYH2	4	0.82516	0.82459	1	14548	0	0.54305	0.0008613	0.0031459	0.411875	142	3	0.54305
RNF7	4	0.83186	0.83123	1	14697	0	0.50109	0.00085728	0.0031278	0.411875	141	2	0.50109
UFSP2	4	0.85327	0.85269	1	15205	0	0.5823	0.00091541	0.0033386	0.411875	150	3	0.5823
SLC36A4	4	0.85362	0.85306	1	15216	0	0.33812	0.00097362	0.003537	0.411875	163	2	0.33812
CCL16	4	0.93894	0.9389	1	17260	0	0.38996	0.00085095	0.0031039	0.411875	139	3	0.38996
IFNA13	4	0.95418	0.95406	1	17674	0	0.51493	0.00092798	0.0033924	0.411875	154	3	0.51493
ERO1LB	4	0.95598	0.95589	1	17720	0	0.4479	0.00098537	0.0035768	0.411875	164	3	0.4479
EPPIN-WFDC6	4	0.96207	0.96198	1	17879	0	0.63254	0.00083531	0.003047	0.411875	137	3	0.63254
VAMP4	4	0.9773	0.97733	1	18297	0	0.6161	0.00097052	0.0035313	0.411875	161	3	0.6161
CDKN2A	4	0.98699	0.98701	1	18606	0	0.38781	0.00088002	0.0032122	0.411875	145	3	0.38781
CCDC138	4	0.98811	0.98813	1	18639	0	0.95066	0.00090598	0.0033065	0.411875	149	3	0.95066
DEFB115	4	0.9905	0.99053	1	18728	0	0.5063	0.00082943	0.0030283	0.411875	136	3	0.5063
SH3BGRL2	4	0.99077	0.99081	1	18741	0	0.55752	0.00096757	0.0035214	0.411875	160	3	0.55752
NALCN	4	0.99596	0.99599	1	18937	0	0.49644	0.00086184	0.0031469	0.411875	143	4	0.49644
FCER1A	4	0.99682	0.99682	1	18964	0	0.58769	0.00080775	0.0029522	0.411875	133	4	0.58769
IL2	4	0.99879	0.99878	1	19034	0	0.56563	0.00082517	0.003018	0.411875	135	4	0.56563
MPRIP	4	0.99901	0.999	1	19045	0	0.40945	0.00098542	0.0035768	0.411875	165	4	0.40945
ZDHHC20	4	0.99903	0.99902	1	19047	0	0.34724	0.00097123	0.0035323	0.411875	162	4	0.34724
KMT2E	4	0.99903	0.99902	1	19048	0	0.3754	0.00096519	0.0035126	0.411875	159	4	0.3754
PRAC1	4	0.99904	0.99902	1	19049	0	0.39458	0.00096491	0.0035111	0.411875	158	4	0.39458
SLAIN2	4	0.99905	0.99904	1	19050	0	0.42969	0.00095321	0.0034795	0.411875	157	4	0.42969
TRPV2	4	0.99905	0.99904	1	19051	0	0.40074	0.0009515	0.0034738	0.411875	156	4	0.40074
MYH10	4	0.99906	0.99905	1	19052	0	0.44099	0.00093965	0.0034292	0.411875	155	4	0.44099
DOK6	4	0.99907	0.99906	1	19053	0	0.264	0.00092679	0.0033888	0.411875	153	4	0.264
MS4A14	4	0.99907	0.99906	1	19054	0	0.35127	0.0009254	0.0033842	0.411875	152	4	0.35127
ZNF624	4	0.9991	0.99909	1	19055	0	0.5752	0.00090391	0.0033002	0.411875	148	4	0.5752
RAB11FIP2	4	0.99912	0.99911	1	19057	0	0.55449	0.00088147	0.0032158	0.411875	146	4	0.55449
SUCO	4	0.99914	0.99913	1	19058	0	0.54248	0.00085682	0.0031262	0.411875	140	4	0.54248
CCDC144A	4	0.99915	0.99914	1	19059	0	0.59098	0.0008495	0.0031003	0.411875	138	4	0.59098
GABARAPL2	4	0.99918	0.99917	1	19060	0	0.35325	0.00081917	0.0029977	0.411875	134	4	0.35325
FAM83G	4	0.8697	0.86927	1	15587	0	0.4165	0.00099616	0.0036136	0.413618	166	3	0.4165
RAB8B	4	0.91521	0.91499	1	16668	0	0.45333	0.0010198	0.0036996	0.415987	169	3	0.45333
PPAPDC1A	4	0.93696	0.93691	1	17212	0	0.37505	0.0010186	0.003697	0.415987	168	3	0.37505
ACTA1	4	0.99899	0.99898	1	19043	0	0.62263	0.0010131	0.0036763	0.415987	167	4	0.62263
DTWD1	4	0.71842	0.71777	1	12186	1	0.59322	0.001037	0.0037654	0.419612	170	3	0.59322
VENTX	4	0.76771	0.76732	1	13230	0	0.21169	0.0010396	0.0037757	0.419612	171	2	0.21169
ATP6V1G1	4	0.98982	0.98984	1	18706	0	0.5533	0.001073	0.0038928	0.422958	174	3	0.5533
EQTN	4	0.99893	0.99891	1	19039	0	0.419	0.0010736	0.0038944	0.422958	175	4	0.419
DCDC2	4	0.99893	0.99892	1	19040	0	0.51291	0.0010717	0.0038897	0.422958	173	4	0.51291
CCT6B	4	0.99894	0.99893	1	19041	0	0.32593	0.0010615	0.0038519	0.422958	172	4	0.32593
SERPINF1	4	0.93234	0.93211	1	17097	0	0.39704	0.0010889	0.0039493	0.426498	176	3	0.39704
CAMSAP1	4	0.63533	0.64315	1	10597	1	0.38289	0.0011019	0.0040052	0.428093	177	3	0.38289
SERPING1	4	0.9989	0.99888	1	19038	0	0.32368	0.0011024	0.0040088	0.428093	178	4	0.32368
RAB11B	4	0.89882	0.89849	1	16268	0	0.10015	0.0011253	0.0040852	0.429061	181	1	0.10015
KCNIP1	4	0.98276	0.98279	1	18448	0	0.67905	0.0011161	0.0040523	0.429061	179	3	0.67905
DECR1	4	0.99888	0.99887	1	19037	0	0.4249	0.001119	0.0040648	0.429061	180	4	0.4249
TMEM232	4	0.92205	0.92186	1	16843	0	0.58038	0.0011574	0.0041922	0.437889	182	3	0.58038
PHF23	4	0.95836	0.95831	1	17772	0	0.69514	0.0011693	0.0042383	0.437918	184	3	0.69514
DCT	4	0.99883	0.99882	1	19036	0	0.2174	0.0011662	0.0042259	0.437918	183	4	0.2174
DOK5	4	0.7349	0.73441	1	12545	0	0.15884	0.0011776	0.0042668	0.438491	185	2	0.15884
EFNB2	4	0.73009	0.72957	1	12445	0	0.49125	0.0011976	0.0043357	0.441589	186	3	0.49125
KDM6B	4	0.97016	0.9701	1	18086	0	0.36759	0.0012018	0.0043528	0.441589	187	3	0.36759
RAB39A	4	0.99879	0.99878	1	19035	0	0.31257	0.0012053	0.0043662	0.441589	188	4	0.31257
CAMK2B	4	0.8897	0.88935	1	16068	0	0.046379	0.00123	0.00446	0.448697	189	1	0.046379
RAB23	4	0.99876	0.99876	1	19033	0	0.44456	0.0012364	0.0044874	0.449095	190	4	0.44456
HBM	4	0.8034	0.80298	1	14042	0	0.45801	0.0012569	0.0045542	0.451059	191	3	0.45801
EIF2AK3	4	0.9984	0.99841	1	19022	0	0.49624	0.0012569	0.0045542	0.451059	192	4	0.49624
NEK5	4	0.99874	0.99873	1	19032	0	0.41642	0.0012639	0.0045874	0.452001	193	4	0.41642
DOLPP1	4	0.68	0.68146	1	11416	1	0.53152	0.0012858	0.0046646	0.45217	196	3	0.53152
KIAA1586	4	0.8966	0.89629	1	16214	0	0.64137	0.001293	0.0046837	0.45217	197	3	0.64137
TARP	4	0.9333	0.9331	1	17122	0	0.49895	0.0012793	0.0046397	0.45217	195	2	0.49895
CORO1B	4	0.99352	0.99355	1	18833	0	0.53944	0.0012745	0.0046237	0.45217	194	4	0.53944
IFNA7	4	0.97653	0.97651	1	18278	0	0.53773	0.0013102	0.0047407	0.453094	199	3	0.53773
SLC25A35	4	0.99869	0.9987	1	19031	0	0.33668	0.0013059	0.0047304	0.453094	198	4	0.33668
ASB4	4	0.9819	0.98194	1	18416	0	0.42123	0.0013188	0.004777	0.454288	200	3	0.42123
BCKDHB	4	0.90183	0.90144	1	16329	0	0.53235	0.0013338	0.0048303	0.457088	201	3	0.53235
TMEM199	4	0.99866	0.99866	1	19030	0	0.36878	0.0013422	0.0048583	0.45747	202	4	0.36878
BLZF1	4	0.9704	0.97034	1	18094	0	0.51423	0.0013531	0.0048979	0.45894	203	3	0.51423
ARVCF	4	0.43454	0.50511	1	7951	1	0.36296	0.0013801	0.004993	0.463352	204	3	0.36296
LMX1A	4	0.9949	0.99495	1	18900	0	0.37508	0.0013804	0.0049935	0.463352	205	4	0.37508
FAM227B	4	0.99861	0.99861	1	19029	0	0.468	0.0013917	0.0050287	0.464366	206	4	0.468
KLF14	4	0.63668	0.64423	1	10618	1	0.28312	0.0014035	0.0050722	0.46556	207	2	0.28312
ATF7IP	4	0.98763	0.98765	1	18626	0	0.46056	0.0014097	0.0050903	0.46556	208	3	0.46056
UBE4A	4	0.74962	0.7492	1	12843	0	0.25509	0.0014392	0.0052053	0.468159	211	3	0.25509
CACNG2	4	0.99856	0.99856	1	19026	0	0.34188	0.0014418	0.0052167	0.468159	212	4	0.34188
FBXL20	4	0.99856	0.99856	1	19027	0	0.37813	0.0014379	0.0051991	0.468159	210	4	0.37813
DIS3L2	4	0.99856	0.99856	1	19028	0	0.52551	0.0014372	0.005196	0.468159	209	4	0.52551
FGF5	4	0.30355	0.43352	1	6807	1	0.41846	0.0014639	0.0052924	0.472726	213	3	0.41846
INIP	4	0.99852	0.99853	1	19025	0	0.53141	0.0014774	0.0053395	0.474718	214	4	0.53141
ZBTB22	4	0.51771	0.55665	1	8899	1	0.45348	0.0015164	0.0054892	0.485767	215	3	0.45348
POLDIP2	4	0.61252	0.62491	1	10246	1	0.018364	0.0016484	0.0059585	0.496489	225	1	0.018364
CTNNA1	4	0.62359	0.63373	1	10418	1	0.44979	0.0017383	0.0062786	0.496489	236	3	0.44979
TNNT2	4	0.78473	0.78428	1	13632	0	0.19787	0.0018053	0.0065148	0.496489	249	2	0.19787
SPZ1	4	0.79532	0.79492	1	13858	0	0.63092	0.0016708	0.0060372	0.496489	228	3	0.63092
KRTAP9-8	4	0.80853	0.80814	1	14164	0	0.29506	0.0016574	0.0059942	0.496489	226	3	0.29506
C8orf44-SGK3	4	0.81049	0.81007	1	14207	0	0.39141	0.0017702	0.0063907	0.496489	240	2	0.39141
BFSP1	4	0.84819	0.8476	1	15079	0	0.20427	0.0017007	0.0061382	0.496489	234	2	0.20427
RIC8B	4	0.86107	0.86059	1	15379	0	0.75727	0.0017846	0.0064531	0.496489	243	3	0.75727
FAM127B	4	0.91833	0.91811	1	16750	0	0.36216	0.0017861	0.0064593	0.496489	245	2	0.36216
DNAJB14	4	0.93282	0.93261	1	17108	0	0.53793	0.0016691	0.0060331	0.496489	227	3	0.53793
ACAD11	4	0.94166	0.94158	1	17328	0	0.44341	0.001802	0.0065049	0.496489	248	3	0.44341
ICA1	4	0.94565	0.94556	1	17451	0	0.15775	0.0015961	0.005772	0.496489	219	2	0.15775
NPRL2	4	0.96689	0.96684	1	17999	0	0.54047	0.0015732	0.0056922	0.496489	217	3	0.54047
FUT9	4	0.98473	0.98472	1	18523	0	0.46568	0.0017688	0.0063842	0.496489	239	3	0.46568
IGSF9	4	0.98715	0.98717	1	18608	0	0.40295	0.0016125	0.005831	0.496489	221	3	0.40295
PCDHA5	4	0.98982	0.98984	1	18704	0	0.5163	0.0017767	0.0064184	0.496489	241	3	0.5163
C5	4	0.99228	0.99233	1	18792	0	0.41754	0.0017548	0.0063324	0.496489	238	4	0.41754
WDR81	4	0.99467	0.99471	1	18890	0	0.43458	0.0016766	0.0060553	0.496489	229	4	0.43458
OPN5	4	0.99542	0.99546	1	18916	0	0.42599	0.001782	0.0064391	0.496489	242	4	0.42599
LHFP	4	0.99679	0.9968	1	18963	0	0.45438	0.0016365	0.0059191	0.496489	222	4	0.45438
RLN1	4	0.99819	0.99822	1	19009	0	0.41449	0.0018064	0.0065194	0.496489	250	4	0.41449
MS4A1	4	0.9982	0.99823	1	19010	0	0.42657	0.0017954	0.0064837	0.496489	247	4	0.42657
MYH13	4	0.99821	0.99823	1	19011	0	0.50366	0.0017881	0.006465	0.496489	246	4	0.50366
TEAD1	4	0.99822	0.99824	1	19012	0	0.27477	0.0017849	0.0064542	0.496489	244	4	0.27477
PCK1	4	0.99825	0.99826	1	19013	0	0.31628	0.0017533	0.0063278	0.496489	237	4	0.31628
KBTBD8	4	0.99828	0.9983	1	19014	0	0.51927	0.0017159	0.0061972	0.496489	235	4	0.51927
LAMP1	4	0.9983	0.99831	1	19015	0	0.28107	0.0017001	0.0061341	0.496489	233	4	0.28107
TNFSF18	4	0.99831	0.99832	1	19016	0	0.57313	0.0016939	0.0061107	0.496489	232	4	0.57313
BOD1L1	4	0.99832	0.99833	1	19017	0	0.33437	0.0016835	0.0060771	0.496489	231	4	0.33437
DNAH2	4	0.99832	0.99833	1	19018	0	0.38469	0.0016804	0.0060698	0.496489	230	4	0.38469
ZNF486	4	0.99836	0.99836	1	19019	0	0.50097	0.0016421	0.0059357	0.496489	224	4	0.50097
KATNAL1	4	0.99836	0.99837	1	19020	0	0.46988	0.0016374	0.0059217	0.496489	223	4	0.46988
PIK3R4	4	0.99839	0.9984	1	19021	0	0.59506	0.001612	0.0058295	0.496489	220	4	0.59506
CCDC42	4	0.99841	0.99842	1	19023	0	0.4344	0.0015948	0.0057673	0.496489	218	4	0.4344
KCNK15	4	0.99843	0.99845	1	19024	0	0.34931	0.0015653	0.0056617	0.496489	216	4	0.34931
CLMP	4	0.99818	0.99821	1	19008	0	0.39292	0.0018174	0.0065526	0.497034	251	4	0.39292
MINK1	4	0.75946	0.75904	1	13058	0	0.33989	0.0018314	0.0066033	0.497642	252	2	0.33989
BTBD1	4	0.86046	0.85998	1	15366	0	0.45966	0.0018341	0.0066127	0.497642	253	2	0.45966
VWC2L	4	0.61542	0.62718	1	10290	1	0.62014	0.0018559	0.0066955	0.498343	255	3	0.62014
CCDC39	4	0.91414	0.91392	1	16640	0	0.37465	0.0018576	0.0067002	0.498343	256	3	0.37465
KLHL5	4	0.99815	0.99817	1	19007	0	0.47803	0.0018518	0.0066815	0.498343	254	4	0.47803
AP2M1	4	0.96891	0.96884	1	18050	0	0.45998	0.0018905	0.0068136	0.499014	260	3	0.45998
SYCE1L	4	0.99471	0.99476	1	18891	0	0.39536	0.0018832	0.0067846	0.499014	258	4	0.39536
MKL2	4	0.99812	0.99814	1	19005	0	0.33012	0.0018842	0.0067883	0.499014	259	4	0.33012
MPLKIP	4	0.99813	0.99815	1	19006	0	0.48133	0.0018705	0.0067437	0.499014	257	4	0.48133
SARNP	4	0.99809	0.99812	1	19004	0	0.31375	0.0019056	0.0068665	0.500964	261	4	0.31375
HSFX2	4	0.36388	0.46515	1	7277	1	0.52855	0.0019421	0.0069975	0.503034	264	3	0.52855
PCIF1	4	0.7372	0.73668	1	12592	0	0.43707	0.001943	0.0070001	0.503034	265	3	0.43707
TMEM114	4	0.80901	0.8086	1	14177	0	0.39021	0.0019226	0.0069328	0.503034	262	3	0.39021
RTKN2	4	0.99806	0.99808	1	19003	0	0.48208	0.0019359	0.0069752	0.503034	263	4	0.48208
GDAP1L1	4	0.88445	0.88403	1	15921	0	0.34619	0.0019523	0.0070322	0.503449	266	3	0.34619
POM121L12	4	0.95077	0.9507	1	17595	0	0.37328	0.0019654	0.0070845	0.505301	267	3	0.37328
DISP2	4	0.088607	0.17651	1	3194	1	0.48288	0.0019733	0.0071125	0.505411	268	3	0.48288
GIPC2	4	0.5422	0.57307	1	9225	1	0.41256	0.0021089	0.0075932	0.508984	284	3	0.41256
RPRD2	4	0.59391	0.61056	1	9952	1	0.20129	0.0020667	0.0074383	0.508984	277	2	0.20129
DPM1	4	0.68111	0.68249	1	11438	1	0.33742	0.0020937	0.0075403	0.508984	282	3	0.33742
TRIM68	4	0.8242	0.82369	1	14524	0	0.73669	0.0020144	0.0072637	0.508984	269	3	0.73669
LDHAL6B	4	0.89524	0.89494	1	16190	0	0.45625	0.0020849	0.0075077	0.508984	279	3	0.45625
PCDH1	4	0.91673	0.91652	1	16706	0	0.41225	0.0020356	0.0073295	0.508984	272	3	0.41225
MARVELD3	4	0.95452	0.9544	1	17686	0	0.45949	0.0020519	0.0073777	0.508984	276	3	0.45949
HS1BP3	4	0.98773	0.98775	1	18630	0	0.41397	0.0020349	0.0073275	0.508984	271	3	0.41397
C12orf66	4	0.99136	0.9914	1	18761	0	0.39148	0.0020251	0.0072959	0.508984	270	3	0.39148
CTSO	4	0.99393	0.99398	1	18850	0	0.52312	0.0021147	0.0076154	0.508984	285	4	0.52312
PDZD4	4	0.99409	0.99415	1	18862	0	0.40086	0.0020423	0.0073502	0.508984	274	4	0.40086
KRIT1	4	0.9979	0.99792	1	18997	0	0.59768	0.0021035	0.0075745	0.508984	283	4	0.59768
SCG3	4	0.99791	0.99793	1	18998	0	0.25627	0.0020917	0.0075339	0.508984	281	4	0.25627
CCKAR	4	0.99791	0.99793	1	18999	0	0.35809	0.0020865	0.0075134	0.508984	280	4	0.35809
IGSF11	4	0.99792	0.99794	1	19000	0	0.47112	0.0020804	0.007487	0.508984	278	4	0.47112
TCTEX1D4	4	0.99796	0.99798	1	19001	0	0.45214	0.0020434	0.0073544	0.508984	275	4	0.45214
GSE1	4	0.99796	0.99798	1	19002	0	0.35291	0.0020389	0.0073399	0.508984	273	4	0.35291
CT83	4	0.50442	0.54794	1	8750	1	0.5337	0.0021233	0.0076452	0.509194	286	2	0.5337
PSKH1	4	0.87284	0.87245	1	15659	0	0.39711	0.002133	0.0076792	0.509678	287	3	0.39711
DAPP1	4	0.99784	0.99786	1	18995	0	0.361	0.0021559	0.0077589	0.51142	289	4	0.361
DCDC5	4	0.99785	0.99787	1	18996	0	0.1939	0.0021486	0.0077387	0.51142	288	4	0.1939
CBWD3	4	0.12588	0.22197	1	3690	1	0.084471	0.0021713	0.0078149	0.513337	290	2	0.084471
LEAP2	4	0.99781	0.99782	1	18993	0	0.34633	0.0021928	0.0078806	0.514125	292	4	0.34633
C7orf65	4	0.99781	0.99782	1	18994	0	0.44434	0.0021907	0.0078739	0.514125	291	4	0.44434
BTBD6	4	0.71504	0.71439	1	12102	1	0.28653	0.0022236	0.007993	0.515998	294	3	0.28653
IFT52	4	0.77415	0.77369	1	13369	0	0.5275	0.0022131	0.0079542	0.515998	293	3	0.5275
CYP4F2	4	0.94338	0.94328	1	17371	0	0.36906	0.0022371	0.0080443	0.515998	297	2	0.36906
NLRP14	4	0.99776	0.99778	1	18991	0	0.33514	0.002235	0.0080376	0.515998	296	4	0.33514
LMO2	4	0.99778	0.99779	1	18992	0	0.26649	0.0022243	0.0079972	0.515998	295	4	0.26649
RFXAP	4	0.99775	0.99777	1	18990	0	0.38212	0.0022501	0.0080873	0.51702	298	4	0.38212
OR5B3	4	0.85232	0.85173	1	15183	0	0.46626	0.0022651	0.0081365	0.518432	299	3	0.46626
PAK7	4	0.65244	0.65729	1	10884	1	0.32785	0.0022826	0.0081951	0.518704	301	3	0.32785
PRKRIP1	4	0.95893	0.95886	1	17787	0	0.26605	0.0022758	0.0081717	0.518704	300	2	0.26605
FDFT1	4	0.99771	0.99772	1	18988	0	0.38209	0.0022943	0.0082298	0.519181	302	4	0.38209
XPO4	4	0.9977	0.9977	1	18987	0	0.24897	0.0023042	0.0082707	0.520046	303	4	0.24897
SLC22A3	4	0.63348	0.6417	1	10568	1	0.29472	0.0023253	0.0083489	0.521511	304	3	0.29472
TMEM194B	4	0.90599	0.90567	1	16425	0	0.45082	0.0023305	0.0083675	0.521511	305	3	0.45082
ECI2	4	0.99767	0.99767	1	18986	0	0.31988	0.0023329	0.0083758	0.521511	306	4	0.31988
TSC2	4	0.92759	0.92736	1	16981	0	0.42228	0.0023431	0.0084121	0.52166	307	3	0.42228
HLTF	4	0.95436	0.95425	1	17676	0	0.50296	0.0023484	0.0084328	0.52166	308	3	0.50296
TM7SF3	4	0.35654	0.46115	1	7215	1	-0.032497	0.0023804	0.0085519	0.525771	309	1	-0.032497
ASPN	4	0.99434	0.99439	1	18878	0	0.42176	0.002381	0.0085543	0.525771	310	4	0.42176
LNX1	4	0.99761	0.99761	1	18984	0	0.29756	0.0023913	0.0085949	0.526577	311	4	0.29756
FBXO38	4	0.87188	0.87148	1	15641	0	0.30667	0.0024046	0.0086327	0.527204	312	3	0.30667
PRR18	4	0.99433	0.99438	1	18876	0	0.33813	0.0024174	0.0086861	0.528773	313	4	0.33813
FOXJ2	4	0.96153	0.96144	1	17864	0	0.30174	0.0024849	0.008901	0.533365	318	2	0.30174
STXBP4	4	0.9902	0.99021	1	18716	0	0.3894	0.0024758	0.0088746	0.533365	316	3	0.3894
C9orf85	4	0.99194	0.992	1	18780	0	0.32346	0.002467	0.0088493	0.533365	314	4	0.32346
ATXN1L	4	0.99376	0.9938	1	18841	0	0.36247	0.0024682	0.0088513	0.533365	315	4	0.36247
ZNF572	4	0.99752	0.99753	1	18982	0	0.66995	0.002482	0.0088928	0.533365	317	4	0.66995
B9D1	4	0.99393	0.99398	1	18851	0	0.33636	0.0025263	0.0090295	0.539372	319	4	0.33636
OMD	4	0.99744	0.99745	1	18980	0	0.41731	0.0025574	0.0091352	0.543984	320	4	0.41731
KCTD3	4	0.15198	0.25376	1	4070	2	-0.044929	0.0025894	0.0092372	0.546067	321	1	-0.044929
ATOH1	4	0.99341	0.99345	1	18830	0	0.35808	0.0025942	0.0092559	0.546067	323	4	0.35808
SLC1A3	4	0.99741	0.99741	1	18979	0	0.32807	0.0025903	0.0092398	0.546067	322	4	0.32807
RBFOX1	4	0.97409	0.97401	1	18208	0	0.56469	0.0026496	0.0094413	0.555293	324	3	0.56469
GRB7	4	0.99732	0.99733	1	18977	0	0.23764	0.0026761	0.0095236	0.556711	326	4	0.23764
DHRSX	4	0.99733	0.99733	1	18978	0	0.41484	0.0026736	0.0095143	0.556711	325	4	0.41484
ZNF141	4	0.9539	0.95378	1	17668	0	0.2984	0.0027015	0.0096158	0.558684	328	2	0.2984
ANKH	4	0.95972	0.95963	1	17810	0	0.16788	0.002694	0.0095915	0.558684	327	2	0.16788
LILRA1	4	0.99728	0.99728	1	18976	0	0.19988	0.0027207	0.0096873	0.561131	329	4	0.19988
TMEM189-UBE2V1	4	0.99726	0.99726	1	18975	0	0.29271	0.0027382	0.0097428	0.562636	330	4	0.29271
AIMP1	4	0.85918	0.85869	1	15325	0	0.22426	0.0027462	0.0097759	0.56285	331	2	0.22426
HES4	4	0.13929	0.23844	1	3877	1	0.69609	0.0027662	0.0098458	0.563482	333	3	0.69609
CASP3	4	0.55986	0.58546	1	9468	1	0.45979	0.0027604	0.009823	0.563482	332	3	0.45979
RRAGA	4	0.84427	0.84359	1	14988	0	0.31857	0.0027815	0.0099044	0.56514	334	3	0.31857
C17orf59	4	0.73697	0.73644	1	12585	0	0.49636	0.0027968	0.0099572	0.566463	335	3	0.49636
MAN2A1	4	0.23404	0.35256	1	5504	2	0.2922	0.0028259	0.01007	0.570271	336	2	0.2922
LMOD2	4	0.90745	0.90721	1	16462	0	0.38186	0.0028358	0.010102	0.570271	337	3	0.38186
ZNF260	3	0.99634	0.99642	1	18952	0	0.39031	0.0036573	0.010114	0.570271	404	3	0.39031
NIPAL1	4	0.85471	0.85417	1	15244	0	0.41403	0.0028507	0.010157	0.570991	338	2	0.41403
CD300E	4	0.99714	0.99714	1	18974	0	0.41667	0.0028612	0.010186	0.570991	339	4	0.41667
STX8	4	0.99226	0.99232	1	18790	0	0.56419	0.0028741	0.010237	0.572159	340	4	0.56419
CDKL1	4	0.46304	0.52204	1	8259	1	0.47262	0.002903	0.01034	0.572923	343	3	0.47262
KRTAP22-1	4	0.71773	0.71709	1	12170	1	-0.067702	0.002903	0.01034	0.572923	342	1	-0.067702
SEC14L4	4	0.93735	0.9373	1	17221	0	0.48319	0.0028873	0.010284	0.572923	341	3	0.48319
RCVRN	4	0.94907	0.949	1	17543	0	0.4317	0.0029284	0.010441	0.574016	345	3	0.4317
CTAGE5	4	0.97342	0.97334	1	18187	0	0.45128	0.0029151	0.010391	0.574016	344	3	0.45128
IL15	4	0.99707	0.99706	1	18973	0	0.35489	0.0029318	0.01045	0.574016	346	4	0.35489
GAGE12J	4	0.83856	0.83786	1	14849	0	0.46561	0.0029516	0.010514	0.574215	348	3	0.46561
TEPP	4	0.90054	0.90017	1	16310	0	0.34247	0.0029496	0.010508	0.574215	347	2	0.34247
ARMT1	4	0.74085	0.74033	1	12668	0	0.57079	0.0029699	0.010579	0.574468	350	3	0.57079
PLEKHA1	4	0.99703	0.99703	1	18972	0	0.3678	0.0029656	0.010564	0.574468	349	4	0.3678
UBR2	4	0.91788	0.91765	1	16735	0	0.43592	0.0029822	0.010622	0.575197	351	3	0.43592
SMIM4	4	0.20982	0.32359	1	5054	1	0.36836	0.0030075	0.01071	0.577897	352	2	0.36836
APBA1	4	0.99146	0.99152	1	18762	0	0.41418	0.0030143	0.010733	0.577897	353	3	0.41418
FXYD2	4	0.99698	0.99697	1	18971	0	0.2289	0.0030226	0.010764	0.57797	354	4	0.2289
PRRG1	4	0.94535	0.94524	1	17440	0	0.55595	0.0030317	0.010795	0.577988	355	3	0.55595
PCSK5	4	0.99695	0.99695	1	18970	0	0.24696	0.003047	0.010846	0.579083	356	4	0.24696
DSEL	4	0.92587	0.92568	1	16940	0	0.18506	0.0030597	0.010886	0.579649	357	3	0.18506
OR4C45	4	0.99692	0.99692	1	18969	0	0.24688	0.0030783	0.010946	0.581202	358	4	0.24688
C5orf46	4	0.37841	0.47307	1	7412	1	0.35106	0.0031461	0.011176	0.582638	364	3	0.35106
CLEC4D	4	0.39954	0.48488	1	7602	1	0.43777	0.0031557	0.011207	0.582638	365	2	0.43777
FLNB	4	0.70731	0.70688	1	11944	1	0.1759	0.0031452	0.011174	0.582638	363	2	0.1759
OR5M9	4	0.89246	0.89212	1	16128	0	0.4809	0.003098	0.011007	0.582638	359	3	0.4809
ZCCHC14	4	0.98099	0.98101	1	18388	0	0.53497	0.0031372	0.011142	0.582638	362	3	0.53497
RBM43	4	0.99684	0.99684	1	18965	0	0.31146	0.0031578	0.011217	0.582638	366	4	0.31146
HTN3	4	0.99686	0.99686	1	18966	0	0.32357	0.0031369	0.011141	0.582638	361	4	0.32357
ZDHHC5	4	0.99689	0.99688	1	18968	0	0.38276	0.0031079	0.011045	0.582638	360	4	0.38276
PRRG4	4	0.55649	0.58306	1	9423	1	0.45186	0.0031986	0.011357	0.586752	367	3	0.45186
LGSN	4	0.82506	0.82451	1	14547	0	0.25863	0.0032164	0.011424	0.586752	368	3	0.25863
PRR14L	4	0.8457	0.84505	1	15017	0	0.49621	0.0032412	0.011518	0.586752	372	3	0.49621
CRABP1	4	0.93857	0.93851	1	17249	0	0.44718	0.0032223	0.011448	0.586752	369	3	0.44718
RFX7	4	0.99132	0.99137	1	18759	0	0.5078	0.003236	0.011492	0.586752	371	3	0.5078
CD1A	4	0.99675	0.99676	1	18960	0	0.39225	0.0032473	0.011542	0.586752	374	4	0.39225
MON1B	4	0.99675	0.99676	1	18961	0	0.33538	0.0032466	0.011539	0.586752	373	4	0.33538
SLC39A1	4	0.99677	0.99677	1	18962	0	0.40823	0.0032331	0.01148	0.586752	370	4	0.40823
PRAMEF2	4	0.96551	0.96544	1	17962	0	0.22864	0.0032687	0.011611	0.588689	375	2	0.22864
SMIM23	4	0.45345	0.51626	1	8151	1	0.54406	0.0032986	0.011708	0.592082	376	3	0.54406
DPT	4	0.01898	0.050541	0.574708	1681	3	-0.23377	0.0033209	0.011788	0.594307	377	1	-0.23377
CEP162	4	0.98324	0.98325	1	18474	0	0.56088	0.0033289	0.011815	0.594307	378	3	0.56088
ZNF559	4	0.99666	0.99666	1	18959	0	0.28259	0.0033424	0.011864	0.595242	379	4	0.28259
ATP6V0D1	4	0.36849	0.46768	1	7314	1	-0.12009	0.0033731	0.01198	0.598932	380	1	-0.12009
GPHN	4	0.61813	0.62935	1	10334	1	0.52321	0.0033793	0.012001	0.598932	381	2	0.52321
ZNF83	4	0.99661	0.99662	1	18958	0	0.27747	0.0033914	0.012037	0.599203	382	4	0.27747
CCDC18	4	0.9966	0.99661	1	18957	0	0.635	0.0034032	0.012071	0.599319	383	4	0.635
NEK6	4	0.56446	0.58882	1	9532	1	0.49998	0.003441	0.012207	0.599606	387	3	0.49998
MMP3	4	0.70343	0.70314	1	11863	1	0.18665	0.0034482	0.012234	0.599606	388	2	0.18665
PTPRH	4	0.75132	0.75091	1	12884	0	-0.014347	0.0034254	0.012154	0.599606	385	1	-0.014347
CDRT4	4	0.97357	0.97349	1	18189	0	0.39977	0.0034227	0.012144	0.599606	384	3	0.39977
GRIA2	4	0.99656	0.99657	1	18956	0	0.52481	0.0034402	0.012204	0.599606	386	4	0.52481
RETN	4	0.26912	0.39419	1	6158	1	0.42343	0.0034993	0.01241	0.599923	390	3	0.42343
SLC19A2	4	0.65462	0.65917	1	10927	1	0.40558	0.0035288	0.012504	0.599923	393	2	0.40558
GAS7	4	0.76174	0.76136	1	13103	0	0.2414	0.0035546	0.012585	0.599923	399	2	0.2414
DUOX1	4	0.86683	0.86639	1	15513	0	0.40832	0.0035021	0.012419	0.599923	391	3	0.40832
NWD2	4	0.95362	0.95351	1	17661	0	0.59271	0.0035325	0.012514	0.599923	395	3	0.59271
FCER2	4	0.95583	0.95574	1	17716	0	0.49778	0.0034774	0.012331	0.599923	389	3	0.49778
HACE1	4	0.97074	0.97068	1	18107	0	0.20511	0.0035298	0.012507	0.599923	394	2	0.20511
SPTSSA	4	0.97197	0.97194	1	18147	0	0.60133	0.0035418	0.012544	0.599923	397	3	0.60133
TCF12	4	0.98337	0.98339	1	18477	0	0.31553	0.0035399	0.012538	0.599923	396	3	0.31553
POLR2J2	4	0.99645	0.99647	1	18954	0	0.40592	0.0035501	0.012571	0.599923	398	4	0.40592
ABHD13	4	0.99649	0.9965	1	18955	0	0.23931	0.0035099	0.012447	0.599923	392	4	0.23931
ZNF23	4	0.96152	0.96144	1	17863	0	0.53457	0.0035954	0.012715	0.603113	401	3	0.53457
CCDC158	4	0.99641	0.99642	1	18953	0	0.23789	0.0035937	0.012709	0.603113	400	4	0.23789
SLC35F2	4	0.22736	0.34461	1	5371	1	0.34412	0.0036951	0.013088	0.604091	409	3	0.34412
OR5T1	4	0.45472	0.51703	1	8169	1	0.58897	0.0036178	0.012811	0.604091	402	3	0.58897
ZNF732	4	0.72186	0.72127	1	12268	0	0.34785	0.0037229	0.013178	0.604091	416	2	0.34785
SDCBP2	4	0.80867	0.80827	1	14166	0	0.33757	0.0036795	0.013029	0.604091	407	3	0.33757
ANXA13	4	0.82126	0.82077	1	14452	0	0.31761	0.0036725	0.013009	0.604091	405	3	0.31761
HERPUD1	4	0.83588	0.83523	1	14791	0	0.42615	0.0037191	0.013165	0.604091	413	3	0.42615
ZNF703	4	0.89303	0.89269	1	16145	0	0.48633	0.0036852	0.013049	0.604091	408	3	0.48633
PTPN12	4	0.9471	0.94707	1	17497	0	0.46949	0.0036739	0.013014	0.604091	406	3	0.46949
STK11	4	0.98432	0.98432	1	18507	0	0.46863	0.0036552	0.012945	0.604091	403	3	0.46863
LYPLAL1	4	0.99472	0.99477	1	18892	0	0.49616	0.0037177	0.013161	0.604091	412	4	0.49616
HIST1H3C	4	0.99491	0.99495	1	18902	0	0.43012	0.003722	0.013174	0.604091	415	4	0.43012
WRAP53	4	0.99628	0.99631	1	18949	0	0.5676	0.0037207	0.013171	0.604091	414	4	0.5676
STIM2	4	0.9963	0.99633	1	18950	0	0.32254	0.0037033	0.013109	0.604091	411	4	0.32254
FAM155A	4	0.9963	0.99633	1	18951	0	0.34503	0.0037025	0.013106	0.604091	410	4	0.34503
FAM160A1	4	0.99625	0.99628	1	18947	0	0.44017	0.003746	0.013257	0.606222	417	4	0.44017
KRTAP3-1	4	0.99624	0.99627	1	18946	0	0.33724	0.0037603	0.0133	0.606737	418	4	0.33724
SLIT2	4	0.083537	0.17035	1	3133	2	-0.19467	0.0037909	0.01341	0.610314	419	1	-0.19467
CCDC172	4	0.99429	0.99435	1	18874	0	0.36264	0.0038005	0.013443	0.610369	420	4	0.36264
ZNF354B	4	0.53307	0.56687	1	9112	1	0.56836	0.0038323	0.013547	0.611543	421	3	0.56836
HSFY1	4	0.95959	0.9595	1	17808	0	0.49453	0.0038381	0.013571	0.611543	423	3	0.49453
FYCO1	4	0.99616	0.99618	1	18944	0	0.22983	0.0038444	0.013597	0.611543	424	4	0.22983
IZUMO1R	4	0.99616	0.99619	1	18945	0	0.2883	0.0038372	0.013568	0.611543	422	4	0.2883
IGF2R	4	0.6531	0.65784	1	10901	1	0.43539	0.0038953	0.013758	0.61277	428	2	0.43539
OR4C13	4	0.99609	0.99612	1	18939	0	0.39774	0.0039144	0.013817	0.61277	430	4	0.39774
EPPIN	4	0.99609	0.99613	1	18940	0	0.3474	0.0039079	0.013795	0.61277	429	4	0.3474
FUS	4	0.99611	0.99614	1	18941	0	0.41834	0.0038899	0.01374	0.61277	427	4	0.41834
BSX	4	0.99611	0.99614	1	18942	0	0.31338	0.0038883	0.013737	0.61277	426	4	0.31338
OTUB2	4	0.99612	0.99615	1	18943	0	0.27217	0.0038809	0.01372	0.61277	425	4	0.27217
ATP6AP2	4	0.73314	0.73268	1	12506	0	0.21169	0.0039475	0.013935	0.615176	432	2	0.21169
RPL22L1	4	0.99606	0.99609	1	18938	0	0.21953	0.0039391	0.013905	0.615176	431	4	0.21953
HSH2D	4	0.24307	0.36325	1	5666	1	0.49847	0.0040667	0.014334	0.618477	442	3	0.49847
STARD13	4	0.57706	0.59793	1	9689	1	0.43819	0.0040547	0.014296	0.618477	440	3	0.43819
SPTBN5	4	0.87063	0.87021	1	15614	0	0.4363	0.0040278	0.014211	0.618477	435	3	0.4363
TMED10	4	0.91508	0.91486	1	16666	0	0.37223	0.0039965	0.014091	0.618477	433	3	0.37223
CDADC1	4	0.93421	0.93404	1	17146	0	0.55073	0.0040532	0.014292	0.618477	439	3	0.55073
LANCL3	4	0.9518	0.9517	1	17619	0	0.24178	0.004052	0.014286	0.618477	438	2	0.24178
PPP1R3C	4	0.97056	0.9705	1	18100	0	0.41035	0.0040628	0.014321	0.618477	441	2	0.41035
VIT	4	0.9903	0.99032	1	18721	0	0.32558	0.0039997	0.014104	0.618477	434	3	0.32558
OR8D1	4	0.99595	0.99598	1	18935	0	0.27351	0.004048	0.014274	0.618477	437	4	0.27351
TUBA8	4	0.99595	0.99598	1	18936	0	0.4325	0.0040455	0.014264	0.618477	436	4	0.4325
MAPK11	4	0.31572	0.43973	1	6902	1	0.080402	0.0041042	0.014466	0.618538	445	2	0.080402
NOS3	4	0.85259	0.852	1	15190	0	0.293	0.00415	0.014622	0.618538	450	2	0.293
SMCR8	4	0.91826	0.91804	1	16747	0	0.44997	0.0040944	0.014434	0.618538	444	3	0.44997
OR4A16	4	0.99585	0.99588	1	18929	0	0.30474	0.0041507	0.014626	0.618538	451	4	0.30474
TMEM107	4	0.99585	0.99588	1	18930	0	0.21575	0.0041464	0.01461	0.618538	449	4	0.21575
SENP1	4	0.99586	0.99589	1	18931	0	0.27131	0.004143	0.014604	0.618538	448	4	0.27131
NDEL1	4	0.99586	0.99589	1	18932	0	0.63389	0.0041404	0.014596	0.618538	447	4	0.63389
NLGN2	4	0.99587	0.9959	1	18933	0	0.2609	0.0041259	0.014545	0.618538	446	4	0.2609
MSRA	4	0.99591	0.99594	1	18934	0	0.27624	0.0040928	0.014429	0.618538	443	4	0.27624
TBC1D23	4	0.99583	0.99585	1	18928	0	0.46228	0.004173	0.014691	0.619927	452	4	0.46228
APH1B	4	0.9548	0.95466	1	17694	0	0.3499	0.0042034	0.014797	0.62301	453	3	0.3499
QRICH1	4	0.72544	0.7249	1	12338	0	0.48823	0.004214	0.01483	0.623033	454	3	0.48823
RBP5	4	0.17946	0.28696	1	4535	1	0.45999	0.0042583	0.01498	0.624965	457	3	0.45999
OR8K1	4	0.47886	0.53184	1	8444	1	0.32509	0.0042542	0.014965	0.624965	456	2	0.32509
STARD6	4	0.52638	0.5624	1	9016	1	0.38581	0.0043181	0.015173	0.624965	462	3	0.38581
ST18	4	0.55498	0.582	1	9402	1	0.50519	0.004329	0.015203	0.624965	464	3	0.50519
PRDM9	4	0.76419	0.7638	1	13148	0	0.6315	0.0043118	0.015154	0.624965	459	3	0.6315
DNAJB11	4	0.98757	0.98759	1	18624	0	0.42019	0.0043129	0.015159	0.624965	460	3	0.42019
MRPS36	4	0.99568	0.99571	1	18924	0	0.4566	0.0043237	0.015187	0.624965	463	4	0.4566
PRKAR2B	4	0.99568	0.99572	1	18925	0	0.34707	0.0043176	0.015172	0.624965	461	4	0.34707
GALNT8	4	0.99569	0.99573	1	18926	0	0.20533	0.0043105	0.015152	0.624965	458	4	0.20533
LCE6A	4	0.99575	0.99578	1	18927	0	0.41592	0.0042509	0.014954	0.624965	455	4	0.41592
BECN1	4	0.28972	0.41874	1	6564	1	0.45362	0.0043872	0.015421	0.628628	467	3	0.45362
DNAH9	4	0.93348	0.9333	1	17127	0	0.32325	0.0043801	0.015385	0.628628	466	3	0.32325
PAX1	4	0.95984	0.95974	1	17813	0	0.46233	0.004373	0.015365	0.628628	465	3	0.46233
DUSP4	4	0.99561	0.99565	1	18923	0	0.32793	0.0043885	0.015424	0.628628	468	4	0.32793
KDM2B	4	0.72797	0.72747	1	12401	0	-0.18205	0.0044173	0.015509	0.629407	470	1	-0.18205
NCOR1	4	0.99559	0.99562	1	18922	0	0.37167	0.0044091	0.015482	0.629407	469	4	0.37167
PLGRKT	4	0.99556	0.99559	1	18919	0	0.22752	0.0044442	0.015595	0.63022	472	4	0.22752
TGDS	4	0.99557	0.9956	1	18921	0	0.39711	0.0044325	0.015562	0.63022	471	4	0.39711
SGCZ	4	0.99551	0.99554	1	18918	0	0.32488	0.0044921	0.015755	0.635366	473	4	0.32488
NFIX	4	0.37367	0.47048	1	7375	1	0.1775	0.0045217	0.015871	0.638014	474	2	0.1775
IWS1	4	0.5096	0.55129	1	8813	1	0.25842	0.0045576	0.015988	0.638014	478	2	0.25842
LGMN	4	0.5764	0.59746	1	9679	1	0.41869	0.004541	0.015935	0.638014	475	2	0.41869
CDRT15L2	4	0.96006	0.95996	1	17819	0	0.35577	0.0045451	0.01595	0.638014	476	2	0.35577
ACIN1	4	0.99545	0.99549	1	18917	0	0.35411	0.0045496	0.015964	0.638014	477	4	0.35411
RIPK3	4	0.54751	0.57675	1	9302	1	0.17139	0.0046261	0.016212	0.638192	483	2	0.17139
C19orf44	4	0.58543	0.60414	1	9819	1	0.54335	0.0046805	0.016395	0.638192	489	3	0.54335
OR2L3	4	0.64119	0.64801	1	10690	1	-0.024256	0.0046782	0.016388	0.638192	488	1	-0.024256
ONECUT1	4	0.70557	0.7052	1	11909	1	0.25157	0.0046329	0.016239	0.638192	484	2	0.25157
RUSC1	4	0.71463	0.71397	1	12091	1	0.33983	0.004615	0.016177	0.638192	481	3	0.33983
DGCR8	4	0.84898	0.84839	1	15097	0	0.41139	0.0046582	0.016322	0.638192	486	3	0.41139
ITFG1	4	0.96001	0.95992	1	17816	0	0.5406	0.0046855	0.016414	0.638192	490	3	0.5406
RPL39	4	0.96774	0.9677	1	18024	0	0.42056	0.0046497	0.016298	0.638192	485	2	0.42056
PHKB	4	0.97267	0.97262	1	18166	0	0.37021	0.0046117	0.016166	0.638192	480	3	0.37021
URAD	4	0.99243	0.99249	1	18799	0	0.38277	0.0046248	0.01621	0.638192	482	4	0.38277
RBM4	4	0.99504	0.99507	1	18908	0	0.43853	0.0046921	0.016438	0.638192	491	4	0.43853
ATP6V1G3	4	0.9953	0.99534	1	18913	0	0.3141	0.0046972	0.01646	0.638192	492	4	0.3141
VAC14	4	0.99532	0.99536	1	18914	0	0.36615	0.0046776	0.016387	0.638192	487	4	0.36615
POLM	4	0.99542	0.99546	1	18915	0	0.39875	0.0045781	0.016055	0.638192	479	4	0.39875
SYTL5	4	0.99526	0.99529	1	18912	0	0.31225	0.0047378	0.016609	0.642693	493	4	0.31225
OR1E2	4	0.63054	0.63934	1	10526	1	0.39696	0.0047566	0.016673	0.643854	494	3	0.39696
TP63	4	0.85697	0.85649	1	15287	0	0.18115	0.0047826	0.01677	0.644969	496	2	0.18115
RGS7BP	4	0.97857	0.97861	1	18329	0	0.34755	0.0047811	0.016765	0.644969	495	3	0.34755
ZNF502	2	0.54799	0.54799	1	9310	0	0.28346	0.0091816	0.017456	0.646696	821	1	0.28346
C12orf42	4	0.55432	0.58157	1	9393	1	0.53694	0.004935	0.017286	0.646696	505	3	0.53694
CCDC34	4	0.60691	0.62051	1	10145	1	0.074016	0.0048869	0.017122	0.646696	500	1	0.074016
OR1B1	4	0.67401	0.67611	1	11292	1	0.54716	0.0049811	0.01743	0.646696	511	3	0.54716
DISP1	4	0.72672	0.7262	1	12369	0	0.22453	0.0049574	0.017362	0.646696	508	2	0.22453
LOC100134391	4	0.76075	0.76035	1	13084	0	0.30245	0.0048409	0.016968	0.646696	497	3	0.30245
ZNF277	4	0.81139	0.81098	1	14230	0	0.35171	0.0049314	0.017273	0.646696	504	3	0.35171
ATF6B	4	0.87431	0.87387	1	15697	0	0.30474	0.0048796	0.017099	0.646696	499	2	0.30474
ADAM23	4	0.92232	0.92216	1	16850	0	0.4934	0.0049531	0.01735	0.646696	507	2	0.4934
S1PR2	4	0.9381	0.93806	1	17240	0	0.27191	0.0049098	0.0172	0.646696	502	2	0.27191
G2E3	4	0.94182	0.94174	1	17333	0	0.49061	0.0050009	0.017491	0.646696	515	3	0.49061
ZNF729	4	0.96198	0.96189	1	17876	0	0.47172	0.0048882	0.017126	0.646696	501	3	0.47172
DCP2	4	0.97678	0.97678	1	18288	0	0.44934	0.0049618	0.017371	0.646696	509	3	0.44934
GNPTAB	4	0.991	0.99106	1	18750	0	0.40242	0.0049922	0.017463	0.646696	513	3	0.40242
RLIM	4	0.99501	0.99504	1	18905	0	0.27634	0.0049944	0.017471	0.646696	514	4	0.27634
SENP3	4	0.99501	0.99505	1	18906	0	0.21337	0.0049855	0.01744	0.646696	512	4	0.21337
RNF185	4	0.99502	0.99506	1	18907	0	0.41437	0.0049786	0.017421	0.646696	510	4	0.41437
ANKRD12	4	0.99505	0.99508	1	18909	0	0.32229	0.0049522	0.017347	0.646696	506	4	0.32229
PMP2	4	0.99507	0.99511	1	18910	0	0.27824	0.0049259	0.017253	0.646696	503	4	0.27824
SMARCA2	4	0.99514	0.99517	1	18911	0	0.29609	0.0048619	0.017038	0.646696	498	4	0.29609
PUM1	4	0.23394	0.35244	1	5500	1	0.29281	0.0052612	0.018371	0.648879	537	3	0.29281
VRTN	4	0.34044	0.45257	1	7085	1	0.41884	0.0052371	0.018287	0.648879	532	3	0.41884
UGT2A3	4	0.45349	0.51628	1	8152	1	0.29766	0.0053779	0.018757	0.648879	550	2	0.29766
LOC100131303	4	0.72148	0.72091	1	12260	0	0.23185	0.0052521	0.018338	0.648879	535	2	0.23185
CHIC2	4	0.72601	0.7255	1	12350	0	0.50606	0.0052779	0.018434	0.648879	540	3	0.50606
PCDHB3	4	0.73254	0.73208	1	12495	0	-0.053989	0.0054086	0.018862	0.648879	551	1	-0.053989
LRRC48	4	0.74471	0.7442	1	12741	0	0.31476	0.0051148	0.017889	0.648879	521	2	0.31476
GPR160	4	0.81369	0.8133	1	14280	0	0.46096	0.0054304	0.018937	0.648879	555	3	0.46096
GMCL1	4	0.81418	0.81379	1	14295	0	0.28236	0.0053042	0.018519	0.648879	541	2	0.28236
PHF21A	4	0.82181	0.82131	1	14464	0	0.28995	0.0054321	0.018942	0.648879	556	2	0.28995
NKX3-1	4	0.83781	0.83714	1	14829	0	0.26913	0.005159	0.018022	0.648879	525	3	0.26913
FAM109B	4	0.84008	0.83936	1	14883	0	0.46054	0.0051824	0.01811	0.648879	528	3	0.46054
OR4S2	4	0.85142	0.85083	1	15163	0	0.29482	0.0053194	0.018565	0.648879	542	2	0.29482
LPAR5	4	0.86919	0.86877	1	15575	0	0.25677	0.0052654	0.018385	0.648879	538	3	0.25677
METTL11B	4	0.8778	0.87735	1	15781	0	0.56766	0.0051754	0.018077	0.648879	527	3	0.56766
TMEM220	4	0.88137	0.8809	1	15848	0	0.41445	0.0053207	0.018569	0.648879	543	3	0.41445
HTRA3	4	0.89239	0.89205	1	16126	0	0.069004	0.0050435	0.017644	0.648879	516	2	0.069004
RASSF2	4	0.89956	0.89925	1	16284	0	0.37941	0.005269	0.018401	0.648879	539	3	0.37941
DHRS7C	4	0.91163	0.91144	1	16585	0	0.35899	0.0051369	0.017953	0.648879	522	2	0.35899
EGFL6	4	0.91378	0.91356	1	16633	0	0.25339	0.0051999	0.018165	0.648879	529	2	0.25339
CYP7B1	4	0.92665	0.92645	1	16958	0	0.44795	0.0050956	0.017823	0.648879	520	3	0.44795
GNGT1	4	0.92946	0.92925	1	17029	0	0.32226	0.00523	0.018262	0.648879	531	2	0.32226
SLC10A5	4	0.95407	0.95396	1	17670	0	0.17558	0.0051478	0.017985	0.648879	524	2	0.17558
ZNF615	4	0.96235	0.96227	1	17885	0	0.45294	0.0054095	0.018863	0.648879	552	2	0.45294
NDST4	4	0.9824	0.98242	1	18437	0	0.74248	0.0053296	0.018607	0.648879	544	3	0.74248
C9orf92	4	0.98982	0.98984	1	18705	0	0.22074	0.0053564	0.018686	0.648879	548	3	0.22074
SCLT1	4	0.99069	0.99072	1	18737	0	0.47947	0.0053332	0.018618	0.648879	545	3	0.47947
ELMSAN1	4	0.99457	0.99462	1	18885	0	0.33859	0.0054279	0.018928	0.648879	554	4	0.33859
TSPAN5	4	0.99458	0.99463	1	18886	0	0.36712	0.0054174	0.018887	0.648879	553	4	0.36712
PRAMEF4	4	0.99463	0.99468	1	18887	0	0.29649	0.0053684	0.01873	0.648879	549	4	0.29649
C1QTNF9B	4	0.99465	0.9947	1	18888	0	0.25052	0.0053518	0.018671	0.648879	547	4	0.25052
ZMYM6NB	4	0.99465	0.9947	1	18889	0	0.17157	0.0053456	0.018656	0.648879	546	4	0.17157
GIF	4	0.99474	0.9948	1	18893	0	0.4717	0.0052582	0.018358	0.648879	536	4	0.4717
PCDH18	4	0.99475	0.9948	1	18894	0	0.23083	0.005249	0.018328	0.648879	534	4	0.23083
TRABD2B	4	0.99476	0.99481	1	18895	0	0.27577	0.0052428	0.018309	0.648879	533	4	0.27577
ITM2B	4	0.99477	0.99482	1	18897	0	0.4507	0.0052265	0.018248	0.648879	530	4	0.4507
SPG20	4	0.99484	0.99488	1	18898	0	0.31941	0.0051607	0.018027	0.648879	526	4	0.31941
EAF2	4	0.99486	0.9949	1	18899	0	0.27277	0.0051416	0.017967	0.648879	523	4	0.27277
ICOS	4	0.99491	0.99495	1	18901	0	0.35234	0.0050925	0.017812	0.648879	519	4	0.35234
CYP46A1	4	0.99492	0.99496	1	18903	0	0.28742	0.0050795	0.017767	0.648879	518	4	0.28742
PRR20B	4	0.99493	0.99497	1	18904	0	0.28381	0.0050686	0.01773	0.648879	517	4	0.28381
DGAT2L6	4	0.98248	0.98249	1	18438	0	0.4813	0.0054503	0.019004	0.649627	557	3	0.4813
RBM14-RBM4	4	0.99428	0.99433	1	18873	0	0.34779	0.0054607	0.019044	0.649627	558	4	0.34779
ZNF25	4	0.99453	0.99458	1	18884	0	0.29101	0.0054688	0.019066	0.649627	559	4	0.29101
C14orf166	4	0.45122	0.51491	1	8115	1	0.58786	0.0055032	0.019179	0.651087	560	3	0.58786
C4orf27	4	0.85931	0.85883	1	15332	0	0.22735	0.0055128	0.019211	0.651087	562	2	0.22735
CACNA1E	4	0.9945	0.99454	1	18883	0	0.40631	0.0055047	0.019185	0.651087	561	4	0.40631
STMN4	4	0.99447	0.99451	1	18882	0	0.2511	0.0055344	0.01927	0.65195	563	4	0.2511
EXOC8	4	0.25768	0.38066	1	5941	2	0.17813	0.005675	0.019736	0.655842	573	2	0.17813
IL13RA2	4	0.48564	0.5361	1	8533	1	0.55113	0.0056426	0.019626	0.655842	568	3	0.55113
RPRD1A	4	0.6269	0.6364	1	10476	1	0.24731	0.0056693	0.019715	0.655842	572	2	0.24731
CHRNA5	4	0.87121	0.87082	1	15626	0	0.34436	0.0056506	0.019654	0.655842	570	3	0.34436
RANBP17	4	0.90841	0.90813	1	16495	0	0.58196	0.0055895	0.01946	0.655842	564	3	0.58196
NDUFA12	4	0.98858	0.98863	1	18656	0	0.44975	0.0056889	0.01979	0.655842	574	3	0.44975
GCNT7	4	0.99218	0.99223	1	18785	0	0.42546	0.0056431	0.019628	0.655842	569	4	0.42546
WDR17	4	0.99431	0.99436	1	18875	0	0.3397	0.0056912	0.019797	0.655842	575	4	0.3397
CPB2	4	0.99433	0.99438	1	18877	0	0.3968	0.0056662	0.019703	0.655842	571	4	0.3968
PID1	4	0.99436	0.99441	1	18879	0	0.22182	0.0056403	0.01962	0.655842	567	4	0.22182
RDX	4	0.99438	0.99443	1	18880	0	0.17077	0.0056231	0.019571	0.655842	566	4	0.17077
CLEC2B	4	0.99439	0.99444	1	18881	0	0.40488	0.0056145	0.019541	0.655842	565	4	0.40488
ATP4B	4	0.73779	0.73729	1	12606	0	0.43814	0.0057009	0.019832	0.655872	576	3	0.43814
MT1HL1	4	0.43451	0.50509	1	7950	1	0.32156	0.0058043	0.02017	0.656573	583	3	0.32156
PPIL3	4	0.45774	0.51884	1	8202	1	0.34273	0.0057912	0.020134	0.656573	582	2	0.34273
PGLYRP3	4	0.76824	0.76783	1	13239	0	0.28776	0.00581	0.020188	0.656573	584	2	0.28776
SLC17A5	4	0.96459	0.96454	1	17946	0	0.3784	0.005726	0.019916	0.656573	577	3	0.3784
TTC23	4	0.97942	0.97945	1	18347	0	0.4356	0.0058308	0.02026	0.656573	587	3	0.4356
CEP19	4	0.99379	0.99382	1	18844	0	0.52714	0.0057646	0.020036	0.656573	580	4	0.52714
PAN3	4	0.99416	0.99421	1	18866	0	0.30783	0.0058435	0.0203	0.656573	589	4	0.30783
CCDC28A	4	0.99417	0.99422	1	18867	0	0.22237	0.0058346	0.020268	0.656573	588	4	0.22237
SLC6A5	4	0.99418	0.99423	1	18868	0	0.23065	0.0058214	0.020227	0.656573	586	4	0.23065
MACROD2	4	0.99418	0.99424	1	18869	0	0.24759	0.0058192	0.020221	0.656573	585	4	0.24759
HSFY2	4	0.99423	0.99429	1	18870	0	0.36221	0.0057664	0.020043	0.656573	581	4	0.36221
SPTSSB	4	0.99424	0.99429	1	18871	0	0.31411	0.0057576	0.020016	0.656573	579	4	0.31411
UBAC2	4	0.99427	0.99432	1	18872	0	0.33083	0.0057325	0.019943	0.656573	578	4	0.33083
ZNF16	4	0.67469	0.67671	1	11304	1	0.1483	0.0058778	0.020417	0.657024	592	2	0.1483
ZSWIM7	4	0.99413	0.99418	1	18864	0	0.25204	0.005869	0.020386	0.657024	591	4	0.25204
NHLH2	4	0.99414	0.99419	1	18865	0	0.23289	0.0058612	0.02036	0.657024	590	4	0.23289
HRASLS5	4	0.4658	0.52374	1	8290	1	0.2028	0.0059323	0.020596	0.658573	595	2	0.2028
WFDC11	4	0.99405	0.9941	1	18858	0	0.29752	0.0059549	0.020672	0.658573	598	4	0.29752
MNS1	4	0.99406	0.99411	1	18859	0	0.30631	0.0059448	0.020639	0.658573	597	4	0.30631
SLC45A3	4	0.99406	0.99412	1	18860	0	0.2692	0.005937	0.020615	0.658573	596	4	0.2692
PRR5	4	0.99408	0.99414	1	18861	0	0.24498	0.0059191	0.020551	0.658573	594	4	0.24498
CARD16	4	0.9941	0.99416	1	18863	0	0.37452	0.0059035	0.020505	0.658573	593	4	0.37452
USPL1	4	0.10047	0.19107	1	3337	2	-0.20562	0.0060863	0.021111	0.659212	607	1	-0.20562
RWDD1	4	0.45863	0.51937	1	8209	1	0.47314	0.0060884	0.021115	0.659212	608	3	0.47314
SMR3B	4	0.71248	0.71186	1	12045	1	0.42994	0.0062427	0.021615	0.659212	623	3	0.42994
SLAMF8	4	0.73093	0.73043	1	12462	0	0.028276	0.0060342	0.020938	0.659212	601	1	0.028276
COX7A1	4	0.75942	0.75901	1	13056	0	0.23693	0.0060417	0.02096	0.659212	603	3	0.23693
NEU1	4	0.88996	0.88962	1	16074	0	0.43558	0.0061765	0.021395	0.659212	614	3	0.43558
RNASE11	4	0.89786	0.89758	1	16242	0	0.57305	0.0060749	0.021073	0.659212	606	3	0.57305
HSPA13	4	0.91258	0.91237	1	16606	0	0.504	0.0062377	0.021601	0.659212	621	3	0.504
TMEM133	4	0.93491	0.93478	1	17168	0	0.51078	0.0060989	0.02115	0.659212	610	2	0.51078
MAP4K1	4	0.95218	0.95206	1	17629	0	0.12207	0.0061906	0.021445	0.659212	616	2	0.12207
CCDC90B	4	0.9787	0.97874	1	18330	0	0.39515	0.0061667	0.021361	0.659212	613	3	0.39515
ZIM3	4	0.98456	0.98457	1	18516	0	0.39775	0.0062337	0.021585	0.659212	620	3	0.39775
ODF3	4	0.98695	0.98697	1	18603	0	0.27384	0.0062555	0.021658	0.659212	626	3	0.27384
GLP2R	4	0.98806	0.98808	1	18638	0	0.32086	0.0060942	0.021131	0.659212	609	3	0.32086
HAND1	4	0.99375	0.99378	1	18838	0	0.2574	0.0062545	0.021655	0.659212	625	4	0.2574
ATP12A	4	0.99375	0.99378	1	18839	0	0.28402	0.0062522	0.02165	0.659212	624	4	0.28402
FILIP1L	4	0.99376	0.99379	1	18840	0	0.26763	0.0062405	0.021609	0.659212	622	4	0.26763
RNF112	4	0.99377	0.9938	1	18842	0	0.37512	0.0062336	0.021585	0.659212	619	4	0.37512
KIRREL	4	0.99377	0.99381	1	18843	0	0.28686	0.0062254	0.02156	0.659212	618	4	0.28686
KLF5	4	0.9938	0.99384	1	18845	0	0.24421	0.0062011	0.021479	0.659212	617	4	0.24421
PRSS35	4	0.99381	0.99385	1	18846	0	0.339	0.0061884	0.021435	0.659212	615	4	0.339
CLDN23	4	0.99385	0.99389	1	18848	0	0.28721	0.0061515	0.021312	0.659212	612	4	0.28721
ALKBH3	4	0.99389	0.99392	1	18849	0	0.29712	0.0061148	0.021199	0.659212	611	4	0.29712
GPR183	4	0.99395	0.99399	1	18852	0	0.35984	0.0060543	0.020999	0.659212	605	4	0.35984
SCP2D1	4	0.99395	0.99399	1	18853	0	0.28967	0.0060532	0.020997	0.659212	604	4	0.28967
S1PR5	4	0.99396	0.99401	1	18854	0	0.16751	0.0060362	0.020945	0.659212	602	4	0.16751
LOC100996634	4	0.994	0.99406	1	18856	0	0.53097	0.0059966	0.020806	0.659212	600	4	0.53097
C19orf48	4	0.99402	0.99407	1	18857	0	0.28915	0.005983	0.020762	0.659212	599	4	0.28915
UBB	4	0.16203	0.26586	1	4248	1	0.37241	0.0064034	0.022147	0.660135	639	3	0.37241
HIST1H2BM	4	0.35635	0.46105	1	7213	1	0.45278	0.0062948	0.021782	0.660135	627	2	0.45278
CAPRIN2	4	0.50067	0.54556	1	8707	1	0.60658	0.0063693	0.022032	0.660135	635	3	0.60658
MOV10	4	0.62905	0.63814	1	10506	1	0.2799	0.0063172	0.021859	0.660135	628	3	0.2799
SMUG1	4	0.78513	0.78468	1	13641	0	0.3319	0.0063212	0.021871	0.660135	629	3	0.3319
ANKK1	4	0.82257	0.82207	1	14483	0	0.0095949	0.0063469	0.021956	0.660135	631	1	0.0095949
C6orf229	4	0.86184	0.86142	1	15402	0	0.49944	0.0063896	0.022102	0.660135	637	3	0.49944
CWF19L2	4	0.94709	0.94706	1	17496	0	0.45269	0.006399	0.022131	0.660135	638	3	0.45269
GDF10	4	0.97239	0.97234	1	18161	0	0.32878	0.0063492	0.021964	0.660135	632	3	0.32878
SCAF4	4	0.97563	0.97557	1	18259	0	0.41472	0.0063833	0.022081	0.660135	636	3	0.41472
HIST1H2BF	4	0.98834	0.98836	1	18650	0	0.33028	0.0063651	0.022021	0.660135	634	3	0.33028
SLC9B1	4	0.99359	0.99363	1	18834	0	0.31412	0.0064108	0.022171	0.660135	640	4	0.31412
AP1M1	4	0.99364	0.99367	1	18836	0	0.25304	0.0063647	0.022021	0.660135	633	4	0.25304
SLC39A12	4	0.99367	0.9937	1	18837	0	0.34772	0.0063259	0.021884	0.660135	630	4	0.34772
OSGIN2	4	0.4828	0.53431	1	8496	1	0.12003	0.0065033	0.022472	0.660347	647	2	0.12003
NXPE2	4	0.65208	0.65698	1	10878	1	0.25788	0.0065077	0.022482	0.660347	648	2	0.25788
GCC2	4	0.88519	0.88479	1	15938	0	0.56744	0.0064236	0.022217	0.660347	641	3	0.56744
POLI	4	0.90353	0.90319	1	16366	0	0.47698	0.0064731	0.022384	0.660347	645	3	0.47698
METTL4	4	0.93039	0.93017	1	17054	0	0.41666	0.0065087	0.022489	0.660347	649	3	0.41666
ARL1	4	0.95686	0.95679	1	17742	0	0.45124	0.0064863	0.022424	0.660347	646	3	0.45124
RBPJ	4	0.95939	0.95931	1	17801	0	0.56456	0.0064539	0.022319	0.660347	643	3	0.56456
FMO2	4	0.9816	0.98163	1	18408	0	0.23682	0.0064511	0.022309	0.660347	642	2	0.23682
IDO2	4	0.98371	0.98371	1	18491	0	0.54974	0.0064681	0.022367	0.660347	644	3	0.54974
LACC1	4	0.99348	0.99352	1	18832	0	0.36168	0.0065183	0.022525	0.660382	650	4	0.36168
TEKT3	4	0.8158	0.81543	1	14336	0	0.52493	0.0065474	0.022609	0.660653	651	3	0.52493
NEUROD1	4	0.84104	0.84031	1	14906	0	0.1321	0.0065554	0.022638	0.660653	653	2	0.1321
SLC22A14	4	0.99345	0.99349	1	18831	0	0.23411	0.006552	0.022624	0.660653	652	4	0.23411
PLEKHA2	4	0.7229	0.72235	1	12286	0	0.47919	0.0065671	0.022676	0.660763	654	3	0.47919
TTC30B	4	0.52095	0.55881	1	8941	1	0.13899	0.0066075	0.022802	0.662411	656	2	0.13899
PCED1A	4	0.9934	0.99344	1	18829	0	0.33078	0.0066028	0.022788	0.662411	655	4	0.33078
DNMT3B	4	0.59025	0.60776	1	9892	1	0.33464	0.0066233	0.022847	0.662713	657	3	0.33464
SORBS3	4	0.84658	0.84596	1	15040	0	0.34058	0.0066542	0.022944	0.664514	658	3	0.34058
VSTM1	4	0.34643	0.45571	1	7127	1	0.41604	0.0066717	0.023008	0.665366	659	3	0.41604
IGFBP6	4	0.21089	0.32491	1	5072	2	-0.25888	0.0067117	0.023132	0.66589	661	1	-0.25888
ZNF91	4	0.53534	0.56841	1	9141	1	0.33637	0.0067218	0.023166	0.66589	663	2	0.33637
TEX2	4	0.99329	0.99332	1	18827	0	0.17455	0.0067138	0.02314	0.66589	662	4	0.17455
GUCD1	4	0.99331	0.99334	1	18828	0	0.23334	0.006693	0.023073	0.66589	660	4	0.23334
ST20	4	0.23269	0.35096	1	5476	1	0.33934	0.0067922	0.023389	0.666209	668	3	0.33934
LCE4A	4	0.52933	0.56441	1	9055	1	0.34305	0.0068143	0.023455	0.666209	670	3	0.34305
NPAS4	4	0.55289	0.58054	1	9377	1	0.32219	0.0068159	0.023462	0.666209	671	2	0.32219
ZNF562	4	0.58345	0.60262	1	9787	1	0.42503	0.0067892	0.02338	0.666209	667	3	0.42503
PPP3CA	4	0.85472	0.85418	1	15245	0	0.3182	0.0067413	0.023236	0.666209	664	3	0.3182
TEX30	4	0.98904	0.98909	1	18675	0	0.38822	0.0068248	0.023491	0.666209	672	3	0.38822
MAEL	4	0.9932	0.99324	1	18822	0	0.22773	0.0067977	0.023405	0.666209	669	4	0.22773
SLC38A8	4	0.99322	0.99327	1	18823	0	0.19837	0.0067779	0.023352	0.666209	666	4	0.19837
TMEM38B	4	0.99324	0.99329	1	18824	0	0.22941	0.0067569	0.023286	0.666209	665	4	0.22941
PPHLN1	4	0.57049	0.59313	1	9605	1	0.11786	0.0069721	0.023959	0.666255	685	2	0.11786
EPDR1	4	0.62939	0.63842	1	10509	1	0.41374	0.0069698	0.023952	0.666255	684	2	0.41374
CCDC71L	4	0.79466	0.79425	1	13835	0	0.3024	0.0069545	0.023898	0.666255	682	2	0.3024
WHSC1	4	0.81898	0.81849	1	14404	0	0.34807	0.0069647	0.023934	0.666255	683	2	0.34807
2021-12-01	4	0.85108	0.85048	1	15154	0	0.28851	0.0069876	0.024009	0.666255	686	3	0.28851
C9orf57	4	0.91546	0.91525	1	16673	0	0.42119	0.006929	0.02382	0.666255	679	2	0.42119
KLRC4-KLRK1	4	0.92183	0.92163	1	16838	0	0.25267	0.006868	0.023623	0.666255	674	2	0.25267
FAM192A	4	0.94972	0.94965	1	17565	0	0.42478	0.0069493	0.023883	0.666255	681	3	0.42478
USP17L7	4	0.97249	0.97244	1	18163	0	0.27813	0.0069138	0.023765	0.666255	677	2	0.27813
NFE2L1	4	0.97385	0.97378	1	18194	0	0.28721	0.0070242	0.024121	0.666255	688	3	0.28721
FANCI	4	0.98477	0.98476	1	18526	0	0.39202	0.0068782	0.023652	0.666255	675	3	0.39202
AHNAK2	4	0.98952	0.98955	1	18693	0	0.56706	0.0069392	0.023853	0.666255	680	3	0.56706
SPINK7	3	0.99102	0.99114	1	18752	0	0.33619	0.0089758	0.024156	0.666255	809	3	0.33619
ATP6V0E1	4	0.99295	0.993	1	18815	0	0.37691	0.0070453	0.024189	0.666255	691	4	0.37691
PODN	4	0.99296	0.99301	1	18816	0	0.36038	0.0070414	0.024178	0.666255	690	4	0.36038
SLC46A3	4	0.99297	0.99301	1	18817	0	0.29701	0.0070313	0.02414	0.666255	689	4	0.29701
ZNF217	4	0.993	0.99304	1	18818	0	0.26426	0.0070033	0.024063	0.666255	687	4	0.26426
L3MBTL1	4	0.99308	0.99312	1	18819	0	0.21762	0.0069238	0.0238	0.666255	678	4	0.21762
PSIP1	4	0.99309	0.99314	1	18820	0	0.3133	0.0069062	0.023743	0.666255	676	4	0.3133
FSHR	4	0.99316	0.9932	1	18821	0	0.3154	0.0068437	0.023548	0.666255	673	4	0.3154
LOC388849	4	0.38734	0.47805	1	7485	1	0.21249	0.0071284	0.024455	0.666335	698	2	0.21249
CETN2	4	0.77156	0.77117	1	13310	0	0.56577	0.0071269	0.02445	0.666335	697	3	0.56577
SNX27	4	0.92865	0.92845	1	17008	0	0.43238	0.0070763	0.024284	0.666335	692	3	0.43238
TACC2	4	0.94177	0.94169	1	17331	0	0.26953	0.0071186	0.024429	0.666335	696	2	0.26953
PGAP3	4	0.99287	0.99292	1	18811	0	0.29299	0.0071335	0.024471	0.666335	699	4	0.29299
PPBP	4	0.99288	0.99294	1	18812	0	0.24619	0.0071181	0.024422	0.666335	695	4	0.24619
FASTKD3	4	0.99289	0.99294	1	18813	0	0.2624	0.007113	0.024405	0.666335	694	4	0.2624
SLC12A9	4	0.9929	0.99295	1	18814	0	0.33325	0.0071027	0.024373	0.666335	693	4	0.33325
IL18RAP	4	0.99284	0.99289	1	18810	0	0.26028	0.0071619	0.024573	0.668162	700	4	0.26028
APCS	4	0.7324	0.73194	1	12490	0	0.38027	0.0071723	0.024611	0.668232	701	3	0.38027
RNF170	4	0.89547	0.89515	1	16194	0	0.3556	0.0071961	0.024688	0.668247	703	3	0.3556
FAM171B	4	0.99162	0.99167	1	18768	0	0.34142	0.0072048	0.024716	0.668247	704	4	0.34142
EI24	4	0.99281	0.99287	1	18809	0	0.40695	0.0071877	0.024663	0.668247	702	4	0.40695
SYNGR1	4	0.64523	0.65134	1	10759	1	0.25621	0.0073865	0.025304	0.670553	715	3	0.25621
PANK3	4	0.73704	0.7365	1	12587	0	0.6333	0.0073008	0.025025	0.670553	709	3	0.6333
TMEM55A	4	0.79198	0.79155	1	13787	0	0.47406	0.007268	0.024913	0.670553	706	3	0.47406
ING3	4	0.81375	0.81337	1	14282	0	0.15918	0.0072846	0.024973	0.670553	708	2	0.15918
DAB2IP	4	0.83201	0.83137	1	14702	0	0.28349	0.0074102	0.025396	0.670553	720	2	0.28349
FBN1	4	0.94423	0.94412	1	17408	0	0.38258	0.0073227	0.025101	0.670553	710	3	0.38258
APELA	4	0.96631	0.96624	1	17984	0	0.38221	0.0073491	0.025186	0.670553	712	3	0.38221
C1orf141	4	0.98299	0.98303	1	18461	0	0.4356	0.0074108	0.025398	0.670553	721	3	0.4356
UNC93A	4	0.99174	0.99179	1	18771	0	0.24582	0.0073887	0.025311	0.670553	717	4	0.24582
ARHGAP15	4	0.9926	0.99265	1	18801	0	0.28163	0.0074047	0.025376	0.670553	719	4	0.28163
PPP1R3B	4	0.9926	0.99265	1	18802	0	0.31394	0.0073994	0.025357	0.670553	718	4	0.31394
TAS2R43	4	0.99261	0.99267	1	18803	0	0.318	0.0073875	0.025307	0.670553	716	4	0.318
MIEF2	4	0.99262	0.99268	1	18804	0	0.25113	0.0073822	0.025288	0.670553	714	4	0.25113
N6AMT2	4	0.99265	0.9927	1	18805	0	0.47725	0.0073532	0.025201	0.670553	713	4	0.47725
PPARG	4	0.99267	0.99272	1	18806	0	0.25756	0.0073283	0.025121	0.670553	711	4	0.25756
RFWD2	4	0.99272	0.99277	1	18807	0	0.36241	0.0072786	0.024951	0.670553	707	4	0.36241
PMCH	4	0.99275	0.9928	1	18808	0	0.2787	0.0072538	0.024874	0.670553	705	4	0.2787
SPRY2	4	0.53443	0.56779	1	9128	1	0.25887	0.0074929	0.025667	0.675879	722	2	0.25887
RBPMS2	4	0.9545	0.95438	1	17684	0	0.35785	0.0074945	0.02567	0.675879	723	2	0.35785
KCNJ12	4	0.99249	0.99255	1	18800	0	0.21109	0.007507	0.025713	0.67608	724	4	0.21109
ACAA2	4	0.077401	0.16276	1	3051	2	-0.21042	0.0075971	0.026015	0.67717	730	1	-0.21042
IL17RA	4	0.8156	0.81521	1	14331	0	0.32607	0.0076318	0.026109	0.67717	734	3	0.32607
SPRYD7	4	0.84731	0.84668	1	15053	0	0.32472	0.0075899	0.025989	0.67717	729	3	0.32472
TMEM8B	4	0.87522	0.87478	1	15718	0	0.46034	0.0075581	0.025874	0.67717	726	3	0.46034
CYSLTR2	4	0.91634	0.91611	1	16694	0	0.33894	0.0076116	0.026056	0.67717	732	3	0.33894
FITM2	4	0.98323	0.98324	1	18472	0	0.23572	0.007545	0.025836	0.67717	725	2	0.23572
C7orf61	4	0.99238	0.99243	1	18795	0	0.26465	0.0076238	0.026087	0.67717	733	4	0.26465
ABCC5	4	0.9924	0.99246	1	18796	0	0.32206	0.0075995	0.026025	0.67717	731	4	0.32206
SIAE	4	0.99242	0.99248	1	18797	0	0.31115	0.0075847	0.02597	0.67717	728	4	0.31115
RAET1G	4	0.99242	0.99248	1	18798	0	0.43826	0.0075834	0.025965	0.67717	727	4	0.43826
LIX1L	4	0.98546	0.98545	1	18557	0	0.34591	0.0076679	0.026215	0.677622	736	3	0.34591
DMGDH	4	0.99233	0.99239	1	18793	0	0.2644	0.0076739	0.026233	0.677622	737	4	0.2644
PAGE5	4	0.99234	0.9924	1	18794	0	0.27635	0.0076604	0.026193	0.677622	735	4	0.27635
YIPF4	4	0.60193	0.61671	1	10078	1	0.25119	0.0078053	0.026649	0.678284	748	2	0.25119
CLCN5	4	0.67274	0.67501	1	11268	1	0.39135	0.0077337	0.026421	0.678284	739	3	0.39135
KLK3	4	0.69206	0.6925	1	11650	1	0.18183	0.0077717	0.02655	0.678284	745	2	0.18183
SMAD7	4	0.7483	0.74784	1	12814	0	0.38317	0.0077532	0.026486	0.678284	741	2	0.38317
UFL1	4	0.8036	0.80318	1	14048	0	0.45163	0.0077815	0.02658	0.678284	746	3	0.45163
RDH10	4	0.9802	0.98025	1	18367	0	0.31937	0.007761	0.026515	0.678284	743	2	0.31937
MRI1	4	0.9922	0.99226	1	18786	0	0.20857	0.0077968	0.026622	0.678284	747	4	0.20857
USF1	4	0.99223	0.99229	1	18787	0	0.34396	0.007768	0.026539	0.678284	744	4	0.34396
C10orf113	4	0.99224	0.9923	1	18788	0	0.45249	0.0077571	0.026502	0.678284	742	4	0.45249
GPR108	4	0.99226	0.99232	1	18789	0	0.17474	0.0077434	0.026458	0.678284	740	4	0.17474
SOX17	4	0.99228	0.99233	1	18791	0	0.218	0.0077175	0.026371	0.678284	738	4	0.218
CXCL1	4	0.22822	0.34561	1	5385	2	-0.13437	0.0078574	0.026818	0.681687	749	1	-0.13437
OR6N2	4	0.91668	0.91648	1	16703	0	0.28781	0.0078754	0.02687	0.681717	750	3	0.28781
PI15	4	0.96247	0.9624	1	17893	0	0.36479	0.0078823	0.026891	0.681717	751	3	0.36479
ZSCAN5A	4	0.9921	0.99217	1	18783	0	0.26649	0.0078962	0.026938	0.682021	752	4	0.26649
SCRT2	4	0.48165	0.53357	1	8483	1	0.19229	0.0079338	0.027063	0.684262	753	2	0.19229
RAPGEF5	4	0.8585	0.85804	1	15311	0	0.44733	0.0079654	0.027155	0.684781	755	3	0.44733
STX7	4	0.86374	0.86331	1	15445	0	0.27939	0.007961	0.027142	0.684781	754	2	0.27939
TAAR9	4	0.43917	0.50783	1	8002	1	0.26089	0.0079816	0.027208	0.684921	756	3	0.26089
OR6V1	4	0.90222	0.90185	1	16339	0	0.34551	0.0079882	0.027232	0.684921	757	3	0.34551
ERCC6L2	4	0.27121	0.39671	1	6205	2	-0.15323	0.0080135	0.027312	0.685137	759	1	-0.15323
PRSS16	4	0.99199	0.99205	1	18781	0	0.19784	0.0080092	0.027294	0.685137	758	4	0.19784
MRPL14	4	0.001563	0.0056555	0.148291	729	3	-1.2601	0.0080656	0.027465	0.688067	760	1	-1.2601
CACNA1B	4	0.99191	0.99198	1	18779	0	0.25532	0.0080894	0.02755	0.689292	761	4	0.25532
C9orf41	4	0.94294	0.94285	1	17365	0	0.52433	0.0081176	0.027634	0.689599	763	3	0.52433
NPPC	4	0.99188	0.99195	1	18778	0	0.36216	0.0081163	0.027632	0.689599	762	4	0.36216
CD28	4	0.6568	0.66106	1	10966	1	0.33688	0.0081497	0.027739	0.689712	765	3	0.33688
ATP9B	4	0.69905	0.69899	1	11784	1	0.39446	0.0082725	0.028135	0.689712	775	3	0.39446
AGPS	4	0.7793	0.77885	1	13499	0	0.5525	0.0082441	0.028045	0.689712	773	3	0.5525
CUTA	4	0.82407	0.82356	1	14521	0	0.44701	0.0082559	0.028092	0.689712	774	3	0.44701
CCDC159	4	0.8277	0.8271	1	14611	0	0.16162	0.0082737	0.028143	0.689712	776	2	0.16162
RNF122	4	0.96836	0.9683	1	18039	0	0.52259	0.0082074	0.027927	0.689712	769	3	0.52259
RBFOX3	4	0.98097	0.981	1	18387	0	0.21814	0.0081696	0.027806	0.689712	766	3	0.21814
SETD6	4	0.99173	0.99179	1	18770	0	0.27923	0.0082746	0.028144	0.689712	777	4	0.27923
SNX4	4	0.99176	0.99182	1	18772	0	0.26236	0.0082402	0.028035	0.689712	772	4	0.26236
NCOA5	4	0.99177	0.99183	1	18773	0	0.36893	0.008233	0.028017	0.689712	771	4	0.36893
VWA8	4	0.99178	0.99185	1	18774	0	0.22027	0.0082187	0.027963	0.689712	770	4	0.22027
PKD1L1	4	0.9918	0.99186	1	18775	0	0.22522	0.0082044	0.027921	0.689712	768	4	0.22522
GABARAPL1	4	0.9918	0.99186	1	18776	0	0.26515	0.008203	0.027917	0.689712	767	4	0.26515
ZIC1	4	0.99186	0.99193	1	18777	0	0.31641	0.0081404	0.02771	0.689712	764	4	0.31641
NEUROG3	4	0.30107	0.43223	1	6791	1	-0.0030394	0.0083258	0.028315	0.690752	779	1	-0.0030394
RWDD2B	4	0.87936	0.87889	1	15814	0	0.25141	0.0083292	0.028325	0.690752	780	2	0.25141
ME2	4	0.98917	0.9892	1	18682	0	0.46374	0.0083034	0.028247	0.690752	778	3	0.46374
KRTAP12-2	4	0.99167	0.99173	1	18769	0	0.20953	0.0083308	0.028331	0.690752	781	4	0.20953
ELOVL5	4	0.97091	0.97087	1	18114	0	0.49335	0.0083626	0.028438	0.692483	782	3	0.49335
HERC3	4	0.98975	0.98976	1	18699	0	0.28106	0.0083778	0.028478	0.692559	783	3	0.28106
GPR158	4	0.19555	0.30641	1	4813	1	0.01303	0.0084819	0.028806	0.693001	791	1	0.01303
C8orf37	4	0.63756	0.64498	1	10633	1	0.027805	0.0084298	0.028636	0.693001	785	1	0.027805
DRG2	4	0.75533	0.75493	1	12968	0	0.3263	0.0084183	0.028599	0.693001	784	3	0.3263
AKAP5	4	0.81514	0.81473	1	14320	0	0.39919	0.0084613	0.028738	0.693001	787	3	0.39919
RBMY1A1	4	0.82744	0.82685	1	14603	0	0.4791	0.0084878	0.028826	0.693001	792	3	0.4791
NR6A1	4	0.94967	0.9496	1	17563	0	0.44978	0.0084999	0.028858	0.693001	793	3	0.44978
LDHB	4	0.99153	0.99158	1	18764	0	0.22271	0.0084688	0.028766	0.693001	790	4	0.22271
IL6	4	0.99153	0.99158	1	18765	0	0.3776	0.0084658	0.028753	0.693001	789	4	0.3776
LOC100505549	4	0.99154	0.99159	1	18766	0	0.2408	0.0084629	0.028746	0.693001	788	4	0.2408
USB1	4	0.99154	0.99159	1	18767	0	0.33629	0.0084556	0.028719	0.693001	786	4	0.33629
KRT78	4	0.289	0.41788	1	6551	2	-0.1762	0.0085339	0.028949	0.693919	794	1	-0.1762
OR4K1	4	0.99146	0.99152	1	18763	0	0.51981	0.0085434	0.028969	0.693919	795	3	0.51981
KCNG1	4	0.1963	0.3073	1	4825	1	0.29925	0.0085697	0.029037	0.694511	796	3	0.29925
ZNF287	4	0.9869	0.98691	1	18601	0	0.33062	0.008581	0.029067	0.694511	797	3	0.33062
LIPI	3	0.97308	0.97322	1	18176	0	0.41097	0.010897	0.02913	0.695152	903	3	0.41097
DUSP3	4	0.41679	0.49469	1	7769	1	0.11682	0.0086379	0.029203	0.695615	798	2	0.11682
ATP6V1C1	4	0.62842	0.63763	1	10499	1	0.47891	0.0086487	0.029222	0.695615	799	3	0.47891
GYPE	4	0.50055	0.54548	1	8705	1	0.15607	0.00869	0.029313	0.696918	800	2	0.15607
BIRC3	4	0.89688	0.89656	1	16228	0	0.44151	0.0087239	0.029394	0.697971	801	3	0.44151
FAM134A	4	0.52787	0.56341	1	9038	1	0.21311	0.0087508	0.029449	0.698419	802	2	0.21311
CXCL8	4	0.9677	0.96765	1	18023	0	0.42444	0.008773	0.02951	0.698989	803	3	0.42444
RAB34	4	0.33548	0.44996	1	7048	1	0.21225	0.008846	0.029672	0.700046	806	2	0.21225
GLTP	4	0.44599	0.51183	1	8061	1	0.36148	0.0088571	0.029701	0.700046	807	3	0.36148
NEUROD4	4	0.98667	0.98666	1	18590	0	0.45305	0.0088224	0.029615	0.700046	804	3	0.45305
DEPDC5	4	0.99037	0.9904	1	18724	0	0.33889	0.0088306	0.029632	0.700046	805	3	0.33889
C1orf195	4	0.23651	0.35549	1	5549	1	0.26323	0.00895	0.029903	0.70394	808	2	0.26323
WDR70	4	0.0051842	0.018115	0.297441	1163	3	-0.85955	0.0090541	0.030154	0.704635	814	1	-0.85955
BARX2	4	0.59178	0.60893	1	9918	1	-0.041742	0.009002	0.030024	0.704635	811	1	-0.041742
GBAS	4	0.83505	0.83443	1	14770	0	0.32526	0.0089911	0.029998	0.704635	810	2	0.32526
LRP2BP	4	0.91832	0.9181	1	16749	0	0.44214	0.0090517	0.030147	0.704635	813	3	0.44214
CUL4B	4	0.92808	0.92786	1	16995	0	0.47237	0.00902	0.030064	0.704635	812	3	0.47237
ZIC2	4	0.98886	0.9889	1	18668	0	0.43186	0.0090543	0.030154	0.704635	815	3	0.43186
APAF1	4	0.96391	0.96386	1	17928	0	0.38594	0.0091046	0.030264	0.705476	817	3	0.38594
TMSB4Y	4	0.98555	0.98556	1	18562	0	0.40792	0.0091021	0.030254	0.705476	816	3	0.40792
BTBD8	4	0.37881	0.4733	1	7414	1	0.3456	0.0091581	0.030384	0.706554	819	2	0.3456
RAB1B	4	0.99031	0.99034	1	18722	0	0.25569	0.009145	0.030354	0.706554	818	3	0.25569
HIC1	4	0.72986	0.72932	1	12439	0	0.36299	0.0091729	0.030425	0.706658	820	3	0.36299
KDM5D	4	0.6447	0.65092	1	10750	1	0.30492	0.0092101	0.030506	0.707662	822	3	0.30492
FBXO32	4	0.84954	0.84893	1	15109	0	0.47725	0.0092287	0.030558	0.708017	823	3	0.47725
NDUFA5	4	0.069359	0.15275	0.985443	2962	1	0.12593	0.0093141	0.030755	0.708433	826	1	0.12593
ZCCHC10	4	0.11713	0.21134	1	3557	1	0.20181	0.0093223	0.030774	0.708433	828	2	0.20181
ZNF84	4	0.245	0.36555	1	5703	2	0.24091	0.009334	0.030798	0.708433	829	2	0.24091
DIAPH3	4	0.84818	0.84759	1	15078	0	0.32789	0.0093164	0.03076	0.708433	827	3	0.32789
ZNF345	4	0.88455	0.88413	1	15923	0	0.31016	0.0092871	0.030693	0.708433	824	2	0.31016
DMRT3	4	0.90015	0.89977	1	16298	0	0.33968	0.0092976	0.030718	0.708433	825	3	0.33968
C4orf33	4	0.74326	0.74275	1	12711	0	0.44812	0.0093617	0.03087	0.708479	830	3	0.44812
EBF2	4	0.82258	0.82209	1	14484	0	0.48025	0.0093633	0.030874	0.708479	831	3	0.48025
OST4	4	0.88293	0.8825	1	15884	0	0.39813	0.0094339	0.031031	0.711227	832	3	0.39813
DDX60L	4	0.47963	0.53233	1	8459	1	0.32097	0.0094622	0.031093	0.711786	833	3	0.32097
TMEM45A	4	0.97386	0.97379	1	18196	0	0.43913	0.0094811	0.031133	0.711859	834	2	0.43913
GRM2	4	0.27387	0.39992	1	6257	1	0.33457	0.0095347	0.031259	0.712323	836	3	0.33457
ORMDL1	4	0.47182	0.52745	1	8353	1	0.055977	0.009522	0.031228	0.712323	835	2	0.055977
APOD	4	0.77664	0.77619	1	13446	0	0.60706	0.0095373	0.031265	0.712323	837	3	0.60706
SRGAP1	4	0.20344	0.3158	1	4949	1	0.31527	0.0097098	0.031687	0.71238	844	3	0.31527
CAPN6	4	0.46041	0.52049	1	8229	1	0.29921	0.0097388	0.03176	0.71238	847	3	0.29921
CDK14	4	0.5706	0.59321	1	9607	1	0.27702	0.0096769	0.031597	0.71238	842	3	0.27702
FAM25A	4	0.58337	0.60257	1	9785	1	-0.1081	0.009782	0.031861	0.71238	851	1	-0.1081
SLC7A8	4	0.6465	0.65238	1	10785	1	0.43891	0.0097862	0.031872	0.71238	852	3	0.43891
LYSMD2	4	0.70054	0.70037	1	11816	1	0.25303	0.0097598	0.031806	0.71238	849	3	0.25303
MPDU1	4	0.73129	0.73077	1	12470	0	0.15324	0.009626	0.031471	0.71238	840	1	0.15324
FRMD3	4	0.74037	0.73987	1	12660	0	0.4189	0.0098145	0.031939	0.71238	855	3	0.4189
C1orf21	4	0.79902	0.79867	1	13938	0	0.24041	0.0097187	0.031711	0.71238	845	2	0.24041
GABPB2	4	0.81863	0.81816	1	14396	0	0.27382	0.0097545	0.031793	0.71238	848	2	0.27382
SOCS2	4	0.83678	0.83611	1	14812	0	0.41585	0.0095972	0.031404	0.71238	839	3	0.41585
ZNF248	4	0.85144	0.85086	1	15164	0	0.35493	0.0097915	0.031885	0.71238	853	3	0.35493
TBCEL	4	0.8981	0.8978	1	16251	0	0.17296	0.009574	0.031365	0.71238	838	3	0.17296
ZFAND2B	4	0.96086	0.96078	1	17844	0	0.38163	0.0097306	0.03174	0.71238	846	3	0.38163
KCNAB3	4	0.98255	0.98257	1	18441	0	0.29193	0.0096836	0.031618	0.71238	843	3	0.29193
VPS18	4	0.98464	0.98464	1	18517	0	0.40027	0.0098047	0.031912	0.71238	854	3	0.40027
NRARP	4	0.98575	0.98575	1	18568	0	0.41857	0.0097783	0.031857	0.71238	850	3	0.41857
SPATA45	4	0.98646	0.98646	1	18583	0	0.28519	0.0096352	0.031495	0.71238	841	3	0.28519
ICE2	4	0.52365	0.56066	1	8978	1	0.26979	0.0099379	0.032218	0.712465	861	2	0.26979
G6PC2	4	0.70626	0.70586	1	11923	1	0.19618	0.009953	0.032251	0.712465	862	2	0.19618
EXOC7	4	0.74288	0.7424	1	12704	0	0.32286	0.0099642	0.032278	0.712465	864	3	0.32286
UBE2D1	4	0.795	0.79459	1	13846	0	0.49313	0.0099562	0.03226	0.712465	863	3	0.49313
KRTAP13-4	4	0.83465	0.83404	1	14759	0	0.29836	0.0099228	0.032192	0.712465	859	2	0.29836
MYH4	4	0.91318	0.91295	1	16619	0	0.41632	0.0099375	0.032217	0.712465	860	3	0.41632
RAB12	4	0.91499	0.91477	1	16661	0	0.45605	0.0098657	0.032059	0.712465	857	3	0.45605
ALG12	4	0.94552	0.94542	1	17446	0	0.38475	0.0099082	0.032156	0.712465	858	3	0.38475
SLTM	4	0.95298	0.95286	1	17645	0	0.3367	0.0098339	0.031986	0.712465	856	3	0.3367
USP47	4	0.41623	0.49436	1	7762	1	0.40262	0.010012	0.032381	0.713094	866	3	0.40262
CHST9	4	0.95683	0.95677	1	17741	0	0.55514	0.010001	0.032358	0.713094	865	3	0.55514
RBM27	4	0.16293	0.2669	1	4261	2	-0.072072	0.010042	0.032442	0.713618	867	1	-0.072072
OR12D3	4	0.81792	0.81744	1	14378	0	0.54031	0.010117	0.032607	0.716416	868	3	0.54031
EYA2	4	0.85358	0.85302	1	15214	0	0.39184	0.010146	0.032684	0.717288	869	3	0.39184
MROH1	4	0.16114	0.26476	1	4228	2	0.092511	0.010198	0.032802	0.717408	872	2	0.092511
SPESP1	4	0.94017	0.94012	1	17297	0	0.34293	0.010188	0.032778	0.717408	871	3	0.34293
TVP23C-CDRT4	4	0.98381	0.9838	1	18495	0	0.44877	0.010179	0.032757	0.717408	870	3	0.44877
GAGE12H	4	0.16483	0.26924	1	4294	1	0.29903	0.010313	0.033075	0.720071	876	3	0.29903
ERICH4	4	0.447	0.51246	1	8074	1	0.12234	0.010302	0.033052	0.720071	875	1	0.12234
CARM1	4	0.76717	0.76677	1	13213	0	0.24753	0.010282	0.033001	0.720071	873	2	0.24753
RBMY1D	4	0.97166	0.97162	1	18134	0	0.38193	0.010294	0.033029	0.720071	874	3	0.38193
ZNF518B	4	0.56709	0.59069	1	9554	1	0.10033	0.010354	0.03317	0.720505	878	2	0.10033
SLC16A9	4	0.75729	0.75688	1	13005	0	0.5053	0.010343	0.033139	0.720505	877	3	0.5053
LAYN	4	0.62205	0.63249	1	10394	1	0.3937	0.010423	0.03334	0.723272	879	3	0.3937
PI4KA	4	0.63163	0.64019	1	10540	1	0.42555	0.010439	0.033373	0.723272	880	3	0.42555
FAM216B	4	0.44955	0.51398	1	8102	1	0.35377	0.010467	0.033441	0.723933	881	3	0.35377
TAS2R19	4	0.44039	0.50855	1	8016	1	0.50657	0.010494	0.033507	0.724525	882	3	0.50657
PCMT1	4	0.41328	0.49265	1	7732	1	0.31662	0.010563	0.033652	0.72603	884	3	0.31662
PSPH	4	0.98505	0.98506	1	18543	0	0.34841	0.010558	0.033641	0.72603	883	3	0.34841
KIAA1551	4	0.78671	0.7863	1	13674	0	0.4657	0.010602	0.033739	0.726881	885	3	0.4657
ZCCHC4	4	0.88681	0.88646	1	15987	0	0.13829	0.010613	0.033768	0.726881	886	2	0.13829
GRB14	4	0.38984	0.4794	1	7506	1	0.39685	0.010812	0.03422	0.727049	896	3	0.39685
TRPV4	4	0.52001	0.55817	1	8932	1	0.29452	0.010873	0.034358	0.727049	901	3	0.29452
SLMAP	4	0.52506	0.56155	1	8999	1	0.43885	0.010828	0.034254	0.727049	898	3	0.43885
DMXL2	4	0.60876	0.6219	1	10177	1	0.13619	0.010821	0.034238	0.727049	897	2	0.13619
CPNE1	4	0.67566	0.67758	1	11325	1	0.30402	0.010759	0.034093	0.727049	889	3	0.30402
PRSS12	4	0.69303	0.6934	1	11672	1	0.37433	0.010854	0.034315	0.727049	899	3	0.37433
STRAP	4	0.70515	0.70481	1	11900	1	0.22623	0.010769	0.034114	0.727049	892	2	0.22623
PYHIN1	4	0.72164	0.72107	1	12265	0	0.53487	0.010753	0.034084	0.727049	888	3	0.53487
ID1	4	0.78682	0.78642	1	13677	0	0.53916	0.010691	0.03394	0.727049	887	3	0.53916
DPY19L4	4	0.87497	0.87452	1	15713	0	0.24147	0.010885	0.034384	0.727049	902	2	0.24147
PDIA6	4	0.87983	0.87936	1	15823	0	0.54246	0.010809	0.034213	0.727049	895	3	0.54246
RNF133	4	0.90631	0.906	1	16435	0	0.36252	0.010871	0.034354	0.727049	900	3	0.36252
PPP2R3A	4	0.90771	0.90746	1	16471	0	0.28512	0.010765	0.034105	0.727049	891	2	0.28512
C11orf96	4	0.92003	0.91984	1	16791	0	0.36429	0.010764	0.034103	0.727049	890	3	0.36429
FYTTD1	4	0.9462	0.94613	1	17463	0	0.25777	0.010795	0.034182	0.727049	894	3	0.25777
CAPNS2	4	0.96703	0.96696	1	18001	0	0.42353	0.010789	0.034171	0.727049	893	3	0.42353
CYP2R1	4	0.66013	0.66394	1	11030	1	0.33569	0.010939	0.0345	0.72709	906	3	0.33569
MTUS2	4	0.71166	0.71106	1	12029	1	0.5982	0.010925	0.034472	0.72709	905	3	0.5982
LRRIQ3	4	0.98235	0.98236	1	18435	0	0.44558	0.010916	0.034453	0.72709	904	3	0.44558
C2orf78	4	0.2921	0.42157	1	6622	1	-0.013146	0.010977	0.034583	0.727195	908	1	-0.013146
FAM208A	4	0.83724	0.83656	1	14819	0	0.51871	0.010964	0.034549	0.727195	907	3	0.51871
OR4X1	4	0.89313	0.89279	1	16147	0	0.31536	0.010993	0.034619	0.727195	909	3	0.31536
RHPN1	4	0.63876	0.64597	1	10652	1	-0.16209	0.011029	0.034701	0.728103	910	1	-0.16209
FAM96A	4	0.1297	0.22669	1	3746	1	0.39962	0.011228	0.035158	0.730357	916	3	0.39962
NDUFA4L2	4	0.17092	0.27661	1	4391	2	0.041176	0.011185	0.035066	0.730357	914	2	0.041176
ERGIC3	4	0.27357	0.39957	1	6250	2	-0.16088	0.011237	0.03517	0.730357	919	1	-0.16088
REPS1	4	0.68617	0.68711	1	11531	1	0.44858	0.011196	0.035091	0.730357	915	3	0.44858
RALGPS2	4	0.70699	0.70658	1	11940	1	0.28884	0.011106	0.034889	0.730357	911	2	0.28884
PNRC1	4	0.7188	0.71816	1	12197	1	0.3423	0.011228	0.035158	0.730357	917	3	0.3423
DICER1	4	0.83809	0.83742	1	14836	0	0.33016	0.011124	0.034935	0.730357	912	3	0.33016
N4BP2L1	4	0.91683	0.91663	1	16708	0	0.34779	0.011236	0.03517	0.730357	918	3	0.34779
CXCR5	4	0.96113	0.96103	1	17851	0	0.37073	0.011245	0.03519	0.730357	920	3	0.37073
RNF24	4	0.98975	0.98976	1	18700	0	0.30201	0.011133	0.034952	0.730357	913	3	0.30201
ME1	4	0.99065	0.99069	1	18736	0	0.39211	0.011279	0.035269	0.731207	921	3	0.39211
BMP2	4	0.46792	0.52505	1	8311	1	0.18882	0.01134	0.035408	0.73329	922	2	0.18882
OR2T4	4	0.92706	0.92684	1	16968	0	0.35944	0.011362	0.035457	0.733504	923	3	0.35944
SNAPC1	4	0.18325	0.29156	1	4597	1	0.29932	0.011657	0.036095	0.736081	935	3	0.29932
OR7A10	4	0.24248	0.36252	1	5656	1	0.43392	0.011483	0.035717	0.736081	925	3	0.43392
PSMG1	4	0.58597	0.60453	1	9829	1	0.31292	0.011549	0.03587	0.736081	928	2	0.31292
PRMT7	4	0.68042	0.68185	1	11424	1	0.37932	0.01168	0.036145	0.736081	936	3	0.37932
TMEM207	4	0.70982	0.70928	1	11991	1	0.3294	0.011692	0.036171	0.736081	937	3	0.3294
PRKCSH	4	0.7477	0.74724	1	12802	0	0.094131	0.011444	0.035638	0.736081	924	1	0.094131
REN	4	0.75286	0.7525	1	12918	0	0.31352	0.011492	0.035732	0.736081	926	3	0.31352
VPS26B	4	0.75682	0.75642	1	12999	0	0.25929	0.011556	0.035881	0.736081	929	2	0.25929
EGR2	4	0.81708	0.81663	1	14359	0	0.53792	0.011571	0.035913	0.736081	930	3	0.53792
TRIM51	4	0.83306	0.83243	1	14722	0	0.44914	0.011653	0.03609	0.736081	934	2	0.44914
ZNRF3	4	0.94346	0.94336	1	17376	0	0.15509	0.011704	0.036198	0.736081	938	1	0.15509
DEFB104B	4	0.96023	0.96012	1	17825	0	0.2055	0.011652	0.036088	0.736081	933	2	0.2055
HAPLN3	4	0.96563	0.96556	1	17967	0	0.36396	0.011518	0.0358	0.736081	927	3	0.36396
MICU3	4	0.9708	0.97075	1	18109	0	0.32602	0.011608	0.035993	0.736081	932	2	0.32602
PI4KB	4	0.97791	0.97796	1	18314	0	0.34341	0.011592	0.035955	0.736081	931	3	0.34341
CEP112	3	0.98641	0.98657	1	18580	0	0.39951	0.013585	0.035774	0.736081	1019	3	0.39951
ZNF569	4	0.2476	0.36866	1	5745	2	0.070986	0.011756	0.036304	0.737455	939	2	0.070986
BRK1	4	0.59766	0.6134	1	10012	1	0.066038	0.011808	0.036432	0.738485	941	1	0.066038
C7orf57	4	0.93725	0.93719	1	17218	0	0.36795	0.011797	0.036409	0.738485	940	2	0.36795
SLC9A2	4	0.27321	0.39914	1	6240	1	-0.059096	0.011859	0.036548	0.739269	943	1	-0.059096
CDV3	4	0.83469	0.83408	1	14761	0	0.37659	0.011853	0.036533	0.739269	942	3	0.37659
MOB1A	4	0.18523	0.29399	1	4635	2	0.061442	0.011967	0.036789	0.739456	949	2	0.061442
MXD1	4	0.52107	0.5589	1	8944	1	0.043062	0.011963	0.036783	0.739456	947	1	0.043062
NIT1	4	0.82469	0.82415	1	14539	0	0.27981	0.011912	0.036661	0.739456	945	3	0.27981
TBPL1	4	0.86585	0.86542	1	15490	0	0.48813	0.011957	0.036768	0.739456	946	3	0.48813
TRIM34	4	0.86821	0.86778	1	15553	0	0.37678	0.011963	0.036783	0.739456	948	3	0.37678
LLGL1	4	0.88861	0.88827	1	16033	0	0.12095	0.011911	0.036659	0.739456	944	2	0.12095
IFT140	4	0.31387	0.43879	1	6883	1	0.2823	0.012041	0.036956	0.739856	952	3	0.2823
C3orf79	4	0.57627	0.59736	1	9675	1	0.075093	0.012015	0.036899	0.739856	951	2	0.075093
SYCE2	4	0.58481	0.60364	1	9808	1	0.33954	0.01206	0.036986	0.739856	953	3	0.33954
SNX15	4	0.63385	0.642	1	10572	1	-0.014789	0.012067	0.037002	0.739856	954	2	-0.014789
DEPDC7	4	0.84816	0.84755	1	15076	0	0.40159	0.012013	0.036896	0.739856	950	3	0.40159
WISP2	4	0.72609	0.72559	1	12354	0	0.18684	0.012119	0.037124	0.741503	955	2	0.18684
H3F3A	3	0.0083628	0.022603	0.343853	1319	2	-1.337	0.014169	0.037241	0.741527	1043	1	-1.337
PNLIPRP3	4	0.77005	0.76964	1	13274	0	-0.070229	0.012171	0.037239	0.741527	957	1	-0.070229
ADRA1D	4	0.98191	0.98194	1	18417	0	0.30884	0.012146	0.037187	0.741527	956	2	0.30884
PLN	4	0.8798	0.87932	1	15822	0	0.25432	0.012232	0.037383	0.742806	959	3	0.25432
C2orf76	4	0.98742	0.98745	1	18620	0	0.36354	0.01222	0.037351	0.742806	958	3	0.36354
GML	4	0.2549	0.37738	1	5887	1	0.04645	0.012275	0.037471	0.743772	960	1	0.04645
EBPL	4	0.92092	0.9207	1	16815	0	0.25753	0.012293	0.037511	0.743802	961	3	0.25753
REG3A	4	0.92465	0.92446	1	16909	0	0.33854	0.012318	0.037563	0.744067	962	3	0.33854
FSTL1	4	0.26584	0.39039	1	6099	1	0.16422	0.012446	0.037856	0.746758	966	2	0.16422
SSFA2	4	0.49445	0.54158	1	8635	1	0.26567	0.01243	0.037814	0.746758	964	2	0.26567
DSTN	4	0.83117	0.83057	1	14677	0	0.30825	0.012399	0.037744	0.746758	963	2	0.30825
PTCHD1	4	0.91144	0.91123	1	16580	0	0.34185	0.012434	0.037828	0.746758	965	3	0.34185
TMEM39A	4	0.75143	0.75102	1	12888	0	0.24287	0.012486	0.037941	0.747184	967	2	0.24287
PTGDR2	4	0.77337	0.77295	1	13350	0	0.33985	0.012499	0.037975	0.747184	968	3	0.33985
ZNF570	4	0.80098	0.80057	1	13991	0	0.42298	0.012506	0.037994	0.747184	969	3	0.42298
CSMD3	4	0.083522	0.17034	1	3132	2	0.01359	0.012534	0.038049	0.747494	970	2	0.01359
SLC25A30	4	0.97801	0.97805	1	18316	0	0.34195	0.012594	0.038192	0.749532	971	2	0.34195
ESD	4	0.94374	0.94364	1	17393	0	0.34818	0.012648	0.038315	0.75117	972	3	0.34818
LOC100505478	4	0.66407	0.66734	1	11103	1	0.27441	0.012663	0.038356	0.751202	973	3	0.27441
RASA1	4	0.13758	0.23634	1	3850	2	-0.21327	0.012741	0.038527	0.752079	974	1	-0.21327
EPB42	4	0.44781	0.51292	1	8084	1	0.30762	0.012845	0.038781	0.752079	981	2	0.30762
BCL3	4	0.69381	0.69413	1	11684	1	0.1966	0.012831	0.038741	0.752079	980	2	0.1966
PLCG1	4	0.74497	0.74447	1	12745	0	0.25892	0.012851	0.038794	0.752079	983	2	0.25892
CRNN	4	0.76334	0.76298	1	13132	0	0.20635	0.012793	0.038644	0.752079	978	2	0.20635
YWHAE	4	0.76664	0.76626	1	13203	0	0.45032	0.012788	0.038635	0.752079	976	3	0.45032
GMFB	4	0.90629	0.90598	1	16433	0	0.48993	0.012791	0.03864	0.752079	977	3	0.48993
PLXNC1	4	0.91915	0.91896	1	16768	0	0.23023	0.012777	0.038613	0.752079	975	2	0.23023
C18orf32	4	0.98043	0.98047	1	18372	0	0.32475	0.012826	0.038724	0.752079	979	3	0.32475
CUL5	4	0.98465	0.98466	1	18518	0	0.36664	0.012848	0.038785	0.752079	982	3	0.36664
DGKK	4	0.05018	0.11733	0.894023	2507	3	-0.50959	0.013053	0.039253	0.753234	992	1	-0.50959
ZNF138	4	0.12407	0.21981	1	3665	1	0.36249	0.012986	0.039104	0.753234	987	3	0.36249
ERRFI1	4	0.15487	0.25722	1	4112	2	0.00074446	0.013001	0.039139	0.753234	988	2	0.00074446
BRE	4	0.31007	0.43687	1	6859	1	0.3006	0.01305	0.039246	0.753234	991	3	0.3006
SLC7A11	4	0.46776	0.52495	1	8307	1	0.26624	0.013059	0.039268	0.753234	993	3	0.26624
RSPH14	4	0.51162	0.55259	1	8834	1	0.42745	0.013088	0.039327	0.753234	995	3	0.42745
OR7G1	4	0.68432	0.68542	1	11501	1	0.36668	0.012942	0.038998	0.753234	986	3	0.36668
PITPNB	4	0.71242	0.71179	1	12043	1	0.4055	0.012926	0.038957	0.753234	985	3	0.4055
ZNF330	4	0.78135	0.78091	1	13550	0	0.28267	0.012906	0.038915	0.753234	984	2	0.28267
CMPK2	4	0.89298	0.89265	1	16143	0	0.36784	0.013008	0.039154	0.753234	990	2	0.36784
TPO	4	0.94653	0.94648	1	17479	0	0.30177	0.013008	0.039154	0.753234	989	3	0.30177
SLC12A4	4	0.95056	0.95049	1	17592	0	0.25159	0.013077	0.039306	0.753234	994	2	0.25159
VSNL1	4	0.57343	0.59527	1	9638	1	-0.047362	0.013104	0.039373	0.753362	996	1	-0.047362
FGD6	4	0.35609	0.4609	1	7211	1	0.21305	0.013139	0.039433	0.753757	997	2	0.21305
DEFB118	4	0.40895	0.49015	1	7689	1	-0.088259	0.013208	0.039586	0.754711	999	1	-0.088259
OR8D2	4	0.4234	0.49849	1	7842	1	0.19665	0.013364	0.039953	0.754711	1008	2	0.19665
GPR55	4	0.62147	0.63203	1	10387	1	0.21405	0.013312	0.039841	0.754711	1005	2	0.21405
TAS2R60	4	0.64508	0.65122	1	10757	1	0.35048	0.013367	0.039956	0.754711	1009	2	0.35048
ATP1B2	4	0.66386	0.66715	1	11098	1	0.30573	0.01319	0.039546	0.754711	998	3	0.30573
WISP3	4	0.82132	0.82082	1	14454	0	0.14498	0.013297	0.039802	0.754711	1003	2	0.14498
TDRD3	4	0.87861	0.87816	1	15799	0	0.40718	0.013235	0.03966	0.754711	1001	3	0.40718
SLC25A32	4	0.96277	0.96271	1	17899	0	0.33525	0.013346	0.039914	0.754711	1006	2	0.33525
SPINK9	4	0.97238	0.97233	1	18160	0	0.29474	0.013311	0.039838	0.754711	1004	2	0.29474
PDIA3	4	0.97594	0.97592	1	18265	0	0.46993	0.013353	0.039932	0.754711	1007	3	0.46993
NUCB2	4	0.98608	0.98608	1	18573	0	0.41715	0.013273	0.039747	0.754711	1002	3	0.41715
TBX1	4	0.98772	0.98774	1	18629	0	0.31995	0.013222	0.03962	0.754711	1000	3	0.31995
PSEN1	4	0.61785	0.62912	1	10330	1	0.16446	0.013415	0.040072	0.755673	1010	2	0.16446
ROCK1	4	0.98221	0.98223	1	18430	0	0.38827	0.013422	0.040086	0.755673	1011	3	0.38827
SSNA1	4	0.55654	0.58311	1	9424	1	0.39309	0.013541	0.040341	0.756004	1017	3	0.39309
SLC25A27	4	0.80308	0.80266	1	14033	0	0.29763	0.013515	0.040288	0.756004	1015	3	0.29763
OR2T6	4	0.83737	0.83669	1	14824	0	0.24969	0.013524	0.040309	0.756004	1016	3	0.24969
CYP3A43	4	0.90632	0.90602	1	16436	0	0.46682	0.013478	0.040198	0.756004	1013	3	0.46682
STK25	4	0.97666	0.97666	1	18283	0	0.40941	0.013489	0.040225	0.756004	1014	3	0.40941
MBD2	4	0.98264	0.98266	1	18443	0	0.14533	0.013467	0.040173	0.756004	1012	2	0.14533
EVPLL	4	0.8749	0.87445	1	15712	0	0.13652	0.013571	0.040408	0.756514	1018	2	0.13652
GPR19	4	0.67322	0.67543	1	11278	1	0.30484	0.013664	0.040624	0.758794	1021	3	0.30484
DAZL	4	0.95778	0.95775	1	17759	0	0.45904	0.013638	0.040571	0.758794	1020	3	0.45904
EFNA4	4	0.99116	0.99121	1	18754	0	0.28217	0.013675	0.040649	0.758794	1022	3	0.28217
MMD	4	0.55887	0.58475	1	9455	1	0.27824	0.013708	0.040731	0.758795	1023	3	0.27824
2021-03-04	4	0.83901	0.8383	1	14857	0	0.0014294	0.013726	0.040768	0.758795	1025	1	0.0014294
JAK2	4	0.93721	0.93714	1	17215	0	0.28678	0.01371	0.040735	0.758795	1024	3	0.28678
PTPRA	4	0.99117	0.99122	1	18756	0	0.34037	0.013753	0.040827	0.759155	1026	3	0.34037
NPC1	4	0.90737	0.90714	1	16460	0	0.22111	0.013778	0.040881	0.759417	1027	2	0.22111
LY6G6D	4	0.29529	0.42527	1	6682	1	0.010391	0.014037	0.041481	0.760946	1040	1	0.010391
CFHR2	4	0.31549	0.43961	1	6900	1	0.54165	0.01395	0.041293	0.760946	1034	3	0.54165
SPRR2E	4	0.52969	0.56462	1	9063	1	0.14553	0.013985	0.041376	0.760946	1035	2	0.14553
HSD17B3	4	0.6715	0.67389	1	11242	1	0.074969	0.01383	0.041012	0.760946	1028	2	0.074969
FAM47C	4	0.93174	0.9315	1	17087	0	0.2704	0.013934	0.041259	0.760946	1032	2	0.2704
FLII	4	0.94545	0.94535	1	17443	0	0.38772	0.013882	0.041137	0.760946	1029	3	0.38772
TMX4	4	0.94552	0.94543	1	17447	0	0.35341	0.013917	0.041221	0.760946	1030	3	0.35341
CD55	4	0.96643	0.96636	1	17990	0	0.29117	0.014	0.041409	0.760946	1036	3	0.29117
RBMX2	4	0.97542	0.97535	1	18255	0	0.32647	0.014003	0.041415	0.760946	1037	3	0.32647
NPHP3	4	0.97766	0.97769	1	18308	0	0.50838	0.01401	0.041431	0.760946	1038	3	0.50838
HSD11B2	4	0.97768	0.97772	1	18310	0	0.30664	0.014026	0.041462	0.760946	1039	3	0.30664
ARIH2	4	0.98834	0.98836	1	18649	0	0.33135	0.013934	0.041259	0.760946	1033	3	0.33135
SAG	4	0.98915	0.98919	1	18681	0	0.43879	0.01392	0.041231	0.760946	1031	3	0.43879
CEACAM18	4	0.91859	0.91838	1	16757	0	0.23769	0.0141	0.041633	0.763008	1041	3	0.23769
PRKCDBP	4	0.25658	0.37938	1	5924	1	0.37245	0.014388	0.042309	0.763286	1057	3	0.37245
CHST12	4	0.27345	0.39943	1	6248	1	0.24325	0.014412	0.042367	0.763286	1060	3	0.24325
MAN2A2	4	0.35175	0.45857	1	7170	1	0.26517	0.014239	0.041958	0.763286	1047	2	0.26517
KRTAP13-2	4	0.4796	0.5323	1	8458	1	0.32313	0.014225	0.041916	0.763286	1046	3	0.32313
SFR1	4	0.50216	0.5465	1	8728	1	-0.10708	0.0144	0.042337	0.763286	1058	1	-0.10708
ABCG5	4	0.52593	0.56213	1	9013	1	0.17202	0.014296	0.042093	0.763286	1050	2	0.17202
TBX22	4	0.62256	0.63289	1	10403	1	0.29316	0.014223	0.041913	0.763286	1045	3	0.29316
INPP5J	4	0.65959	0.66351	1	11024	1	0.2581	0.014341	0.042203	0.763286	1052	3	0.2581
PIP4K2C	4	0.68808	0.68881	1	11568	1	0.1783	0.014339	0.042198	0.763286	1051	2	0.1783
SEC24B	4	0.7961	0.7957	1	13879	0	0.42124	0.014371	0.042269	0.763286	1056	3	0.42124
EPHB6	4	0.86961	0.86918	1	15586	0	0.18935	0.014196	0.041853	0.763286	1044	2	0.18935
TADA2A	4	0.88636	0.88603	1	15973	0	0.33643	0.014348	0.042216	0.763286	1053	2	0.33643
KPNA3	4	0.91183	0.91164	1	16590	0	0.36453	0.014282	0.04206	0.763286	1049	3	0.36453
ZNF846	4	0.93046	0.93023	1	17057	0	0.30808	0.014364	0.042252	0.763286	1055	3	0.30808
ACRV1	4	0.95332	0.9532	1	17655	0	0.36867	0.014354	0.042232	0.763286	1054	2	0.36867
LELP1	4	0.95843	0.95837	1	17773	0	0.31407	0.014408	0.042357	0.763286	1059	3	0.31407
KDM6A	4	0.97531	0.97525	1	18253	0	0.42121	0.014277	0.042048	0.763286	1048	3	0.42121
PRLHR	4	0.98551	0.98551	1	18559	0	0.159	0.014141	0.041727	0.763286	1042	2	0.159
PPP1R13B	4	0.95033	0.95026	1	17586	0	0.14826	0.014452	0.042463	0.764301	1061	2	0.14826
NAT10	4	0.0017065	0.0061548	0.155005	758	3	-0.66622	0.014814	0.043293	0.767689	1075	1	-0.66622
PPIAL4C	4	0.051521	0.12014	0.899052	2552	3	-0.329	0.014607	0.042822	0.767689	1063	1	-0.329
NTRK2	4	0.43081	0.50287	1	7914	1	0.34016	0.014794	0.043243	0.767689	1074	2	0.34016
C22orf23	4	0.45375	0.51644	1	8155	1	0.37477	0.01455	0.042708	0.767689	1062	3	0.37477
PNISR	4	0.50473	0.54813	1	8754	1	0.061888	0.014762	0.043176	0.767689	1073	1	0.061888
CELA2A	4	0.58732	0.60552	1	9843	1	0.21888	0.014823	0.043319	0.767689	1077	2	0.21888
DHRS7B	4	0.70444	0.7041	1	11884	1	0.34892	0.014721	0.043079	0.767689	1069	3	0.34892
GNG11	4	0.76536	0.76496	1	13175	0	0.42985	0.014831	0.043334	0.767689	1078	3	0.42985
SETMAR	4	0.84028	0.83955	1	14888	0	0.17342	0.014707	0.043044	0.767689	1067	2	0.17342
HMGN3	4	0.87025	0.86982	1	15601	0	0.3056	0.014729	0.043101	0.767689	1070	3	0.3056
SLCO1B3	4	0.9134	0.91318	1	16625	0	0.061439	0.014711	0.043052	0.767689	1068	1	0.061439
UMPS	4	0.92525	0.92504	1	16925	0	0.37545	0.014748	0.043145	0.767689	1071	3	0.37545
MITD1	4	0.93832	0.93828	1	17242	0	0.37901	0.014762	0.043173	0.767689	1072	3	0.37901
DEFB105A	4	0.9494	0.94935	1	17553	0	0.4269	0.014627	0.042871	0.767689	1064	3	0.4269
UBP1	4	0.95314	0.95302	1	17650	0	0.30249	0.014635	0.042884	0.767689	1065	3	0.30249
TSPYL1	4	0.98758	0.98761	1	18625	0	0.26521	0.014817	0.043301	0.767689	1076	3	0.26521
HIST1H2BA	4	0.99002	0.99003	1	18714	0	0.43026	0.014697	0.043021	0.767689	1066	3	0.43026
IFNE	4	0.7213	0.72074	1	12257	0	0.36897	0.014851	0.043383	0.767845	1079	3	0.36897
DAAM1	4	0.84296	0.84227	1	14954	0	0.33614	0.014896	0.0435	0.767884	1081	3	0.33614
DCHS2	4	0.90579	0.90548	1	16416	0	0.24678	0.0149	0.043506	0.767884	1082	3	0.24678
TMEM257	4	0.96407	0.96403	1	17933	0	0.40201	0.014866	0.043427	0.767884	1080	3	0.40201
OR1E1	4	0.95454	0.95442	1	17688	0	0.36442	0.014979	0.043686	0.769645	1084	3	0.36442
GRAPL	4	0.97497	0.97492	1	18243	0	0.31378	0.014972	0.043675	0.769645	1083	3	0.31378
SMCO2	4	0.97238	0.97233	1	18159	0	0.31168	0.014996	0.04373	0.769711	1085	3	0.31168
CPA6	4	0.50129	0.54594	1	8717	1	0.12382	0.015073	0.043905	0.771654	1086	1	0.12382
PAGE1	4	0.89911	0.89878	1	16274	0	0.25774	0.01508	0.043921	0.771654	1087	3	0.25774
RPL10A	4	0.0077269	0.024519	0.361455	1295	3	-0.8082	0.015125	0.044019	0.772644	1088	1	-0.8082
LRRC49	4	0.55237	0.58016	1	9371	1	0.38651	0.015174	0.044115	0.772644	1089	3	0.38651
CA2	4	0.76896	0.76854	1	13254	0	0.29501	0.015188	0.04414	0.772644	1091	3	0.29501
RRAD	4	0.94347	0.94337	1	17377	0	0.22685	0.015177	0.044118	0.772644	1090	2	0.22685
MAPKBP1	4	0.73887	0.73835	1	12630	0	0.15777	0.01528	0.044338	0.774707	1093	1	0.15777
CST3	4	0.90354	0.90321	1	16367	0	0.22137	0.015275	0.044328	0.774707	1092	3	0.22137
MYT1L	4	0.40154	0.48602	1	7626	1	0.29982	0.015322	0.044442	0.775432	1094	2	0.29982
LSM14A	4	0.55589	0.58264	1	9412	1	0.3072	0.015345	0.044492	0.775432	1095	3	0.3072
PLEKHG4	4	0.97818	0.97822	1	18319	0	0.32078	0.015349	0.044502	0.775432	1096	3	0.32078
LRWD1	4	0.41532	0.49385	1	7752	1	0.1326	0.015388	0.044576	0.776024	1097	2	0.1326
ANGPTL2	4	0.77231	0.77191	1	13325	0	-0.031011	0.015435	0.044685	0.77721	1098	1	-0.031011
SHROOM3	4	0.923	0.92287	1	16867	0	0.38923	0.015507	0.04485	0.777542	1101	3	0.38923
ZNF354A	4	0.96126	0.96118	1	17856	0	0.55952	0.015497	0.044829	0.777542	1100	3	0.55952
CCL22	4	0.97047	0.9704	1	18098	0	0.27698	0.01549	0.044818	0.777542	1099	3	0.27698
CD244	4	0.97876	0.97879	1	18332	0	0.39897	0.015514	0.044867	0.777542	1102	3	0.39897
SEC11C	4	0.96849	0.96844	1	18044	0	0.29666	0.015539	0.044926	0.777869	1103	3	0.29666
GAS6	4	0.96911	0.96904	1	18060	0	0.18965	0.015566	0.044988	0.777895	1104	2	0.18965
C6	4	0.98308	0.98311	1	18467	0	0.25417	0.015575	0.045009	0.777895	1105	3	0.25417
DMTN	4	0.70779	0.70734	1	11955	1	0.25616	0.015633	0.04514	0.778353	1106	2	0.25616
SLBP	4	0.77215	0.77176	1	13322	0	0.20086	0.015642	0.045158	0.778353	1108	2	0.20086
SYT17	4	0.91757	0.91738	1	16727	0	0.2646	0.015642	0.045157	0.778353	1107	3	0.2646
SUCLA2	4	0.75639	0.75597	1	12990	0	0.45826	0.015694	0.045274	0.779649	1109	3	0.45826
RB1CC1	4	0.86155	0.8611	1	15391	0	0.39527	0.015792	0.045475	0.781	1112	3	0.39527
EPN2	4	0.91232	0.91211	1	16602	0	0.28826	0.015783	0.045459	0.781	1111	3	0.28826
ZMYM5	4	0.98136	0.98139	1	18401	0	0.43257	0.015763	0.045418	0.781	1110	3	0.43257
CCDC122	4	0.85301	0.85243	1	15201	0	0.27547	0.015858	0.045625	0.782876	1113	2	0.27547
MAFB	4	0.31647	0.44013	1	6909	1	0.26024	0.016018	0.046	0.785082	1119	3	0.26024
SLC16A10	4	0.49392	0.54125	1	8629	1	0.25442	0.015953	0.045848	0.785082	1114	2	0.25442
HTR3A	4	0.58329	0.60252	1	9783	1	0.34384	0.015968	0.04589	0.785082	1116	3	0.34384
ST8SIA1	4	0.69271	0.69309	1	11666	1	0.17128	0.016008	0.045975	0.785082	1118	2	0.17128
GALNT3	4	0.93548	0.93536	1	17181	0	0.22817	0.016005	0.045966	0.785082	1117	3	0.22817
WWC2	4	0.94035	0.94028	1	17302	0	0.33492	0.015964	0.045881	0.785082	1115	3	0.33492
SNX29	4	0.17675	0.2837	1	4483	1	0.39101	0.016167	0.046345	0.785398	1126	3	0.39101
GTPBP1	4	0.42585	0.49993	1	7863	1	0.16549	0.01616	0.046327	0.785398	1125	2	0.16549
ACBD6	4	0.45256	0.51572	1	8137	1	0.46186	0.016192	0.046398	0.785398	1128	3	0.46186
OTUD4	4	0.57978	0.59991	1	9723	1	0.25043	0.016159	0.046326	0.785398	1124	2	0.25043
MAN1C1	4	0.6109	0.62358	1	10221	1	0.26178	0.016098	0.046195	0.785398	1121	3	0.26178
GID4	4	0.70227	0.70204	1	11840	1	0.40594	0.016178	0.046364	0.785398	1127	3	0.40594
HEXB	4	0.70536	0.705	1	11903	1	0.28698	0.016056	0.046102	0.785398	1120	2	0.28698
ZNF14	4	0.90549	0.90516	1	16410	0	0.18385	0.016108	0.046214	0.785398	1123	2	0.18385
FGF21	4	0.90753	0.90729	1	16466	0	0.21876	0.016106	0.046211	0.785398	1122	2	0.21876
NABP1	4	0.94052	0.94045	1	17305	0	0.27405	0.016204	0.04643	0.785398	1129	2	0.27405
MOB3B	4	0.16128	0.26493	1	4233	2	-0.23036	0.016263	0.046577	0.786547	1130	1	-0.23036
OR8B12	4	0.8651	0.86468	1	15470	0	0.32572	0.016265	0.04658	0.786547	1131	3	0.32572
RPS6KA5	4	0.89034	0.89001	1	16085	0	0.25449	0.016303	0.046671	0.787391	1132	2	0.25449
POTEE	4	0.324	0.44393	1	6964	1	0.30688	0.016601	0.047317	0.787866	1147	2	0.30688
NHLRC3	4	0.6281	0.63737	1	10495	1	0.35322	0.016367	0.046801	0.787866	1133	3	0.35322
SYCP1	4	0.65367	0.65834	1	10912	1	0.3459	0.016584	0.047282	0.787866	1145	3	0.3459
AKAP11	4	0.66015	0.66396	1	11031	1	-0.063649	0.01647	0.047048	0.787866	1138	1	-0.063649
FOPNL	4	0.67942	0.68096	1	11405	1	0.12071	0.016418	0.046912	0.787866	1135	2	0.12071
ZNRF1	4	0.68377	0.68493	1	11489	1	0.3553	0.016448	0.046987	0.787866	1137	3	0.3553
OR2T10	4	0.75229	0.75194	1	12906	0	0.26224	0.016536	0.047176	0.787866	1141	3	0.26224
ARPP21	4	0.80894	0.80853	1	14175	0	0.30236	0.016578	0.047268	0.787866	1144	2	0.30236
COL5A2	4	0.86196	0.86155	1	15405	0	0.016432	0.016574	0.047258	0.787866	1143	1	0.016432
DYRK3	4	0.87443	0.87399	1	15701	0	0.40169	0.016532	0.047168	0.787866	1140	3	0.40169
CDY1	4	0.93353	0.93335	1	17129	0	0.29972	0.016591	0.047298	0.787866	1146	3	0.29972
KRTAP9-3	4	0.93981	0.93977	1	17287	0	0.24427	0.016555	0.047219	0.787866	1142	3	0.24427
PSORS1C2	4	0.9604	0.96031	1	17831	0	0.43929	0.016522	0.047145	0.787866	1139	3	0.43929
RIMS2	4	0.98695	0.98696	1	18602	0	0.40243	0.016441	0.046971	0.787866	1136	3	0.40243
SUV420H1	4	0.98739	0.98742	1	18617	0	0.45524	0.0164	0.046877	0.787866	1134	3	0.45524
TRIM6-TRIM34	4	0.84568	0.84503	1	15016	0	0.23301	0.016636	0.047397	0.788054	1148	3	0.23301
MSANTD4	4	0.9247	0.9245	1	16910	0	0.32373	0.016643	0.047411	0.788054	1149	3	0.32373
LONRF2	4	0.21004	0.32387	1	5060	1	0.20628	0.016801	0.047756	0.789225	1154	2	0.20628
CDSN	4	0.55546	0.58234	1	9409	1	0.45695	0.016795	0.047742	0.789225	1153	3	0.45695
CGA	4	0.68093	0.68233	1	11434	1	0.026244	0.01678	0.047714	0.789225	1152	2	0.026244
NDFIP2	4	0.79434	0.79393	1	13830	0	0.32869	0.016729	0.047593	0.789225	1150	2	0.32869
BMP5	4	0.84993	0.84934	1	15120	0	0.24801	0.016808	0.047771	0.789225	1156	3	0.24801
UGGT1	4	0.91332	0.9131	1	16623	0	0.28219	0.016762	0.047676	0.789225	1151	2	0.28219
CHTOP	4	0.92197	0.92177	1	16841	0	0.26873	0.016803	0.047759	0.789225	1155	3	0.26873
IFT172	4	0.024097	0.061979	0.64881	1826	3	-0.25478	0.016884	0.047936	0.789275	1158	1	-0.25478
ANXA2R	4	0.077321	0.16265	1	3050	1	0.31789	0.016935	0.048065	0.789275	1160	3	0.31789
WBP2	4	0.20242	0.31464	1	4928	1	0.28084	0.016916	0.048018	0.789275	1159	2	0.28084
PHYHIPL	4	0.54731	0.57658	1	9297	1	0.25683	0.016963	0.04813	0.789275	1164	3	0.25683
LCA5L	4	0.74409	0.7436	1	12726	0	0.35491	0.016978	0.048163	0.789275	1165	3	0.35491
ZNF641	4	0.81241	0.81202	1	14255	0	0.030004	0.016987	0.048186	0.789275	1166	1	0.030004
NCOA1	4	0.84327	0.84259	1	14959	0	0.18581	0.016832	0.047824	0.789275	1157	1	0.18581
RECQL	4	0.8575	0.85704	1	15298	0	0.32402	0.01694	0.048076	0.789275	1161	2	0.32402
ETV7	4	0.88217	0.88171	1	15866	0	0.35807	0.016955	0.048109	0.789275	1163	3	0.35807
RHOA	4	0.97915	0.97919	1	18335	0	0.35108	0.016947	0.048094	0.789275	1162	2	0.35108
FAM71B	4	0.66578	0.66889	1	11139	1	0.048133	0.017039	0.048311	0.789282	1169	2	0.048133
OR2A25	4	0.89806	0.89777	1	16248	0	0.458	0.017008	0.048236	0.789282	1167	3	0.458
EIF1AY	4	0.98351	0.98352	1	18483	0	0.487	0.017031	0.04829	0.789282	1168	3	0.487
RGMB	4	0.77146	0.77106	1	13309	0	0.1616	0.017091	0.048424	0.790452	1170	1	0.1616
SIX2	4	0.81818	0.8177	1	14385	0	0.25173	0.017194	0.048653	0.793511	1171	3	0.25173
PRRT2	4	0.60798	0.62132	1	10159	1	0.31164	0.01725	0.048783	0.793996	1173	2	0.31164
KBTBD13	4	0.82308	0.82259	1	14494	0	0.16314	0.017246	0.048775	0.793996	1172	2	0.16314
PGLYRP2	4	0.82855	0.82792	1	14633	0	0.33061	0.01726	0.048807	0.793996	1174	3	0.33061
SLC22A15	4	0.31769	0.44074	1	6915	1	0.12827	0.017297	0.048884	0.794567	1175	1	0.12827
SNED1	4	0.53046	0.56514	1	9076	1	0.2392	0.017603	0.049558	0.795544	1186	2	0.2392
DEFB107A	4	0.56921	0.59221	1	9586	1	0.040007	0.017504	0.049333	0.795544	1180	1	0.040007
MAP3K7CL	4	0.57838	0.59889	1	9705	1	0.19294	0.017509	0.049345	0.795544	1181	2	0.19294
MTRNR2L1	2	0.64172	0.64135	1	10700	0	0.2269	0.026979	0.049609	0.795544	1601	1	0.2269
TJP2	4	0.64842	0.65399	1	10823	1	0.29523	0.017383	0.04908	0.795544	1176	2	0.29523
FAM9B	4	0.70366	0.70336	1	11867	1	0.059589	0.017659	0.049659	0.795544	1190	1	0.059589
PRM1	4	0.73467	0.73418	1	12542	0	0.22119	0.017569	0.049484	0.795544	1185	3	0.22119
ZNF439	4	0.77608	0.77563	1	13426	0	-0.010629	0.017607	0.049567	0.795544	1187	1	-0.010629
FAM217B	4	0.80468	0.80431	1	14076	0	0.44572	0.017638	0.049625	0.795544	1188	3	0.44572
TCF15	4	0.80476	0.80439	1	14079	0	0.21869	0.017711	0.049776	0.795544	1193	3	0.21869
RNF19A	4	0.84361	0.84292	1	14970	0	-0.11527	0.017401	0.049115	0.795544	1178	1	-0.11527
MEST	4	0.93689	0.93683	1	17210	0	0.1682	0.017485	0.04929	0.795544	1179	2	0.1682
BCL10	4	0.9434	0.9433	1	17373	0	0.48696	0.017658	0.049656	0.795544	1189	2	0.48696
KCNRG	4	0.94706	0.94704	1	17494	0	0.2972	0.017703	0.049761	0.795544	1192	3	0.2972
CBLN4	4	0.96965	0.96959	1	18072	0	0.32927	0.017527	0.049388	0.795544	1184	3	0.32927
SLC25A33	4	0.97127	0.97123	1	18121	0	0.29499	0.017697	0.049747	0.795544	1191	2	0.29499
PCBP3	3	0.98075	0.98088	1	18380	0	0.27619	0.019246	0.04976	0.795544	1267	3	0.27619
KRTAP9-6	4	0.98137	0.9814	1	18402	0	0.22076	0.017523	0.049379	0.795544	1182	3	0.22076
ALG6	4	0.98285	0.98288	1	18452	0	0.42906	0.017397	0.049108	0.795544	1177	3	0.42906
FGG	4	0.98531	0.98531	1	18551	0	0.33555	0.017524	0.049381	0.795544	1183	2	0.33555
SLC26A3	4	0.50696	0.54963	1	8782	1	0.32401	0.017737	0.049839	0.795888	1194	3	0.32401
B3GALNT1	4	0.98035	0.98038	1	18371	0	0.39236	0.017761	0.049896	0.796125	1195	3	0.39236
PRB4	4	0.19038	0.30016	1	4716	1	0.29872	0.017808	0.05001	0.797286	1196	3	0.29872
KIAA1024	4	0.32283	0.44331	1	6953	1	0.45577	0.017838	0.050083	0.797421	1197	3	0.45577
VSTM5	4	0.8056	0.80524	1	14101	0	0.26096	0.017866	0.050137	0.797421	1198	3	0.26096
ZNF765	4	0.9785	0.97853	1	18327	0	0.28081	0.017869	0.050144	0.797421	1199	3	0.28081
CDRT15	4	0.82237	0.82187	1	14476	0	0.34346	0.017917	0.050264	0.798054	1200	3	0.34346
C4orf19	4	0.9752	0.97514	1	18251	0	0.25697	0.017919	0.050267	0.798054	1201	3	0.25697
ZBTB7B	4	0.14145	0.241	1	3899	2	0.15305	0.018294	0.051106	0.799876	1216	2	0.15305
LYRM4	4	0.18406	0.29254	1	4611	1	0.30699	0.019097	0.052902	0.799876	1258	3	0.30699
RNF167	4	0.25243	0.3744	1	5835	2	-0.0058395	0.018176	0.050833	0.799876	1209	2	-0.0058395
ZNF548	4	0.27526	0.4016	1	6285	2	0.21986	0.01903	0.05275	0.799876	1253	2	0.21986
CFAP69	4	0.27725	0.40394	1	6319	2	-0.011592	0.018124	0.050725	0.799876	1206	2	-0.011592
PTN	4	0.46481	0.52311	1	8277	1	0.20264	0.018022	0.05049	0.799876	1203	2	0.20264
FUT3	4	0.47225	0.5277	1	8358	1	0.23843	0.01916	0.053039	0.799876	1264	2	0.23843
SLC5A8	4	0.47335	0.52838	1	8370	1	0.15309	0.018511	0.051601	0.799876	1225	2	0.15309
SRGAP2B	4	0.49216	0.54017	1	8608	1	0.31523	0.018374	0.05128	0.799876	1220	3	0.31523
AMMECR1L	4	0.52686	0.56273	1	9025	1	0.22502	0.018907	0.052475	0.799876	1246	2	0.22502
UBE2L6	4	0.5347	0.56798	1	9133	1	0.29115	0.018989	0.052653	0.799876	1252	3	0.29115
OR51I1	4	0.5478	0.57695	1	9306	1	0.38727	0.018577	0.051746	0.799876	1228	3	0.38727
FMOD	4	0.55774	0.58396	1	9442	1	0.36468	0.019174	0.05306	0.799876	1265	3	0.36468
IL7	4	0.55949	0.58518	1	9463	1	0.11455	0.018551	0.051681	0.799876	1227	2	0.11455
MSRB3	4	0.56345	0.58808	1	9519	1	0.33081	0.01878	0.052179	0.799876	1239	3	0.33081
PAK6	4	0.58057	0.60053	1	9736	1	0.19344	0.018537	0.051653	0.799876	1226	2	0.19344
ANKRD63	4	0.58627	0.60475	1	9832	1	0.29068	0.018692	0.051994	0.799876	1237	3	0.29068
DPF3	4	0.6416	0.64837	1	10697	1	0.38373	0.018669	0.051944	0.799876	1234	3	0.38373
NANS	4	0.64708	0.65287	1	10796	1	0.2545	0.018331	0.05119	0.799876	1218	3	0.2545
NCK1	4	0.6503	0.65554	1	10850	1	0.08943	0.018744	0.052104	0.799876	1238	2	0.08943
HCN4	4	0.68229	0.68353	1	11463	1	0.28173	0.018936	0.052541	0.799876	1248	3	0.28173
ARID5A	4	0.68915	0.68981	1	11592	1	0.358	0.018613	0.051823	0.799876	1230	3	0.358
CYB5A	4	0.69733	0.69738	1	11745	1	0.13956	0.018158	0.050795	0.799876	1208	2	0.13956
C11orf24	4	0.69916	0.69909	1	11788	1	0.24298	0.018262	0.051033	0.799876	1213	2	0.24298
UBL4A	4	0.74108	0.74056	1	12672	0	0.24692	0.01864	0.051886	0.799876	1232	2	0.24692
TTC22	4	0.74148	0.74096	1	12682	0	0.32215	0.01825	0.051002	0.799876	1212	3	0.32215
MFAP4	4	0.74331	0.7428	1	12713	0	0.44774	0.018286	0.051092	0.799876	1215	3	0.44774
C9orf66	4	0.7499	0.74948	1	12851	0	0.37072	0.019137	0.052995	0.799876	1262	3	0.37072
SFXN5	4	0.77572	0.77528	1	13416	0	0.11727	0.018072	0.050602	0.799876	1204	1	0.11727
FAM46A	4	0.77676	0.7763	1	13450	0	-0.0083886	0.019105	0.05292	0.799876	1260	1	-0.0083886
LRRC58	4	0.79396	0.79354	1	13824	0	0.34354	0.018972	0.052618	0.799876	1251	3	0.34354
TSC22D1	4	0.80229	0.80185	1	14020	0	0.33834	0.018274	0.051061	0.799876	1214	3	0.33834
PGK2	4	0.83138	0.83077	1	14683	0	0.40776	0.018676	0.051957	0.799876	1235	3	0.40776
GOSR1	4	0.84137	0.84062	1	14913	0	0.44581	0.018102	0.050668	0.799876	1205	3	0.44581
SPINK13	4	0.86175	0.86132	1	15397	0	0.41907	0.018403	0.051352	0.799876	1223	3	0.41907
FOXJ1	4	0.86888	0.86845	1	15569	0	0.093421	0.018434	0.051421	0.799876	1224	2	0.093421
FPR3	4	0.86941	0.86899	1	15580	0	0.31801	0.01881	0.052261	0.799876	1243	3	0.31801
CREB3L2	4	0.8703	0.86988	1	15602	0	0.23518	0.018342	0.051212	0.799876	1219	2	0.23518
STYX	4	0.87253	0.87212	1	15653	0	0.43634	0.018227	0.050949	0.799876	1210	3	0.43634
HMGB2	4	0.87672	0.87628	1	15752	0	0.047435	0.018382	0.051301	0.799876	1221	2	0.047435
APOO	4	0.89407	0.89374	1	16165	0	-0.013032	0.018795	0.052219	0.799876	1241	1	-0.013032
OR5M10	4	0.90701	0.90676	1	16451	0	0.35802	0.019032	0.052755	0.799876	1254	3	0.35802
CFAP45	4	0.92628	0.92608	1	16950	0	0.30745	0.018848	0.052344	0.799876	1244	3	0.30745
ITGA10	4	0.93854	0.93849	1	17247	0	0.23773	0.019061	0.052819	0.799876	1257	3	0.23773
ANP32A	4	0.93941	0.93938	1	17274	0	0.3015	0.019053	0.052804	0.799876	1256	2	0.3015
TLE1	4	0.95211	0.952	1	17627	0	0.29637	0.018786	0.052189	0.799876	1240	3	0.29637
ALG8	4	0.95659	0.95651	1	17735	0	0.1933	0.01895	0.052572	0.799876	1249	1	0.1933
FSD1L	4	0.96381	0.96376	1	17923	0	0.28908	0.01912	0.052953	0.799876	1261	3	0.28908
ZNF564	4	0.97179	0.97175	1	18142	0	0.39561	0.017999	0.050434	0.799876	1202	3	0.39561
GPR12	4	0.97382	0.97375	1	18193	0	0.15972	0.018589	0.051769	0.799876	1229	2	0.15972
ARMC4	4	0.97903	0.97907	1	18334	0	0.51421	0.018305	0.051133	0.799876	1217	3	0.51421
SHCBP1	4	0.98029	0.98033	1	18368	0	0.42142	0.018916	0.052494	0.799876	1247	2	0.42142
SLC25A17	4	0.98225	0.98227	1	18432	0	0.39417	0.019049	0.052795	0.799876	1255	3	0.39417
ZNF454	4	0.98233	0.98234	1	18434	0	0.28273	0.0189	0.052457	0.799876	1245	3	0.28273
ZNF705D	4	0.9829	0.98294	1	18457	0	0.26834	0.018246	0.050993	0.799876	1211	2	0.26834
C9orf72	4	0.98338	0.9834	1	18479	0	0.37045	0.018956	0.052585	0.799876	1250	3	0.37045
DEFB119	4	0.98469	0.98469	1	18521	0	0.33225	0.018396	0.051333	0.799876	1222	3	0.33225
AGR2	4	0.98637	0.98637	1	18577	0	0.4432	0.018804	0.052242	0.799876	1242	3	0.4432
ELOVL1	4	0.98686	0.98687	1	18599	0	0.36498	0.018637	0.05188	0.799876	1231	3	0.36498
MVB12A	4	0.98765	0.98767	1	18627	0	0.22504	0.018145	0.050766	0.799876	1207	3	0.22504
MRLN	4	0.98827	0.98829	1	18647	0	0.44879	0.018692	0.051994	0.799876	1236	3	0.44879
MEI4	4	0.98868	0.98873	1	18659	0	0.40313	0.018648	0.051902	0.799876	1233	3	0.40313
OR4A15	4	0.98954	0.98956	1	18695	0	0.42321	0.019101	0.052908	0.799876	1259	3	0.42321
FAM43A	4	0.99086	0.99091	1	18744	0	0.31083	0.019145	0.053006	0.799876	1263	3	0.31083
PTX3	4	0.67996	0.68143	1	11415	1	0.36739	0.019208	0.053135	0.800369	1266	3	0.36739
SNRNP27	4	0.0011369	0.0041197	0.120409	654	3	-0.89024	0.019311	0.053377	0.801028	1271	1	-0.89024
TMEM80	4	0.88999	0.88965	1	16075	0	0.30332	0.019299	0.053352	0.801028	1270	3	0.30332
ZNF346	4	0.91743	0.91723	1	16722	0	0.12155	0.01926	0.053259	0.801028	1268	2	0.12155
EDDM3B	4	0.95598	0.9559	1	17721	0	0.39318	0.019271	0.053285	0.801028	1269	3	0.39318
C5orf22	4	0.99048	0.9905	1	18727	0	0.27209	0.019315	0.053388	0.801028	1272	3	0.27209
USP29	4	0.57412	0.59576	1	9644	1	0.22662	0.019363	0.053499	0.80207	1273	2	0.22662
SRSF12	4	0.52746	0.56311	1	9031	1	0.27374	0.019613	0.054029	0.802613	1283	2	0.27374
TOX3	4	0.58065	0.60058	1	9738	1	0.10215	0.019673	0.054146	0.802613	1286	2	0.10215
DUSP8	4	0.59861	0.61412	1	10030	1	0.35289	0.019519	0.053842	0.802613	1280	3	0.35289
ECI1	4	0.65861	0.66265	1	11005	1	0.24225	0.019621	0.054044	0.802613	1284	2	0.24225
CTSV	4	0.75588	0.75547	1	12979	0	0.34735	0.019474	0.05375	0.802613	1278	3	0.34735
SAT2	4	0.79664	0.79625	1	13895	0	0.14444	0.019415	0.05362	0.802613	1274	2	0.14444
CLRN2	4	0.8041	0.8037	1	14059	0	0.20212	0.019466	0.053732	0.802613	1277	2	0.20212
ACSBG1	4	0.84739	0.84675	1	15056	0	0.32197	0.019569	0.05394	0.802613	1282	2	0.32197
FHIT	4	0.86252	0.8621	1	15417	0	0.22718	0.019679	0.054165	0.802613	1288	2	0.22718
ADCY10	4	0.90348	0.90314	1	16365	0	0.248	0.019425	0.053641	0.802613	1275	3	0.248
BSPRY	4	0.90776	0.90751	1	16472	0	0.33956	0.019446	0.053684	0.802613	1276	3	0.33956
NIM1K	4	0.90842	0.90814	1	16496	0	0.61078	0.019667	0.054132	0.802613	1285	3	0.61078
NFXL1	4	0.92173	0.92153	1	16835	0	0.32479	0.01954	0.053886	0.802613	1281	3	0.32479
DGKZ	4	0.92852	0.92833	1	17004	0	0.29237	0.019679	0.054165	0.802613	1287	3	0.29237
IP6K2	4	0.9345	0.93435	1	17155	0	0.23795	0.019518	0.05384	0.802613	1279	3	0.23795
PSENEN	4	0.15546	0.25794	1	4120	1	-0.048576	0.019724	0.054267	0.803503	1289	1	-0.048576
DGAT2	4	0.90859	0.90832	1	16504	0	0.088619	0.019776	0.05437	0.804029	1290	1	0.088619
PLLP	4	0.94951	0.94946	1	17556	0	0.27063	0.019782	0.054387	0.804029	1291	3	0.27063
ERBB2	4	0.78048	0.78001	1	13528	0	0.36309	0.019831	0.054496	0.804392	1293	3	0.36309
TNFRSF11B	4	0.93055	0.93033	1	17060	0	0.12395	0.019827	0.054488	0.804392	1292	1	0.12395
SLC30A5	4	0.73273	0.73228	1	12497	0	0.031605	0.019879	0.054615	0.804908	1295	1	0.031605
PATL1	4	0.91484	0.91462	1	16658	0	0.35682	0.019878	0.054613	0.804908	1294	3	0.35682
CIAPIN1	4	0.1926	0.30286	1	4764	2	-0.096213	0.019982	0.054838	0.80558	1298	1	-0.096213
KRT15	4	0.19611	0.30707	1	4823	2	-0.18791	0.01993	0.054726	0.80558	1296	1	-0.18791
LMAN1	4	0.28448	0.41249	1	6451	1	0.35998	0.020059	0.054998	0.80558	1303	3	0.35998
FAM135A	4	0.54979	0.57834	1	9334	1	0.37194	0.020005	0.054874	0.80558	1299	3	0.37194
PLSCR2	4	0.79319	0.79277	1	13807	0	0.39539	0.020055	0.054983	0.80558	1302	3	0.39539
CRP	4	0.85979	0.85931	1	15345	0	0.1992	0.01997	0.054814	0.80558	1297	2	0.1992
CFAP52	4	0.92224	0.92207	1	16846	0	0.4065	0.020034	0.054937	0.80558	1300	3	0.4065
ALOX15B	4	0.98211	0.98212	1	18426	0	0.31883	0.020054	0.054981	0.80558	1301	3	0.31883
GCSH	4	0.469	0.52571	1	8323	1	0.13057	0.020085	0.055065	0.805941	1304	2	0.13057
FSCB	4	0.66317	0.66654	1	11083	1	0.22421	0.020104	0.055115	0.806067	1305	2	0.22421
MON2	4	0.45555	0.51754	1	8180	1	0.21319	0.020151	0.055216	0.806379	1306	3	0.21319
ZMYM2	4	0.92437	0.92419	1	16898	0	0.2861	0.020155	0.055221	0.806379	1307	3	0.2861
SRSF6	4	0.82044	0.81995	1	14438	0	0.38833	0.020192	0.055301	0.806927	1308	3	0.38833
CNPY4	4	0.84473	0.84407	1	14999	0	0.082136	0.02024	0.055406	0.807229	1310	2	0.082136
FAM46D	4	0.99036	0.99039	1	18723	0	0.37747	0.020221	0.055367	0.807229	1309	3	0.37747
PRSS1	4	0.52957	0.56455	1	9061	1	0.34168	0.020301	0.055537	0.808522	1311	3	0.34168
NME8	4	0.78582	0.78537	1	13655	0	0.13862	0.020343	0.055631	0.80927	1312	2	0.13862
GPNMB	4	0.96002	0.95992	1	17817	0	0.16654	0.020395	0.05575	0.810394	1313	2	0.16654
ARHGAP19	4	0.32302	0.44341	1	6957	1	0.14016	0.020601	0.056207	0.810692	1322	2	0.14016
COLEC10	4	0.5572	0.58356	1	9434	1	0.32195	0.020625	0.056258	0.810692	1324	2	0.32195
COMMD6	4	0.72799	0.72749	1	12402	0	0.32448	0.020659	0.056322	0.810692	1325	2	0.32448
ACBD5	4	0.75206	0.75167	1	12901	0	0.26622	0.020469	0.055918	0.810692	1315	3	0.26622
COX7B2	4	0.80275	0.80232	1	14028	0	0.29836	0.020549	0.056089	0.810692	1319	2	0.29836
RGS22	4	0.8577	0.85725	1	15300	0	0.44501	0.020541	0.056072	0.810692	1318	3	0.44501
PKHD1L1	4	0.89585	0.89552	1	16199	0	0.33899	0.020495	0.055974	0.810692	1316	3	0.33899
DDIT4	4	0.91388	0.91365	1	16636	0	0.2532	0.0206	0.056205	0.810692	1321	3	0.2532
RND3	4	0.9381	0.93807	1	17241	0	0.23991	0.020511	0.056005	0.810692	1317	3	0.23991
EYA1	4	0.93909	0.93906	1	17264	0	0.25762	0.020609	0.05622	0.810692	1323	3	0.25762
ALX4	4	0.95388	0.95377	1	17667	0	0.38252	0.020659	0.056322	0.810692	1326	3	0.38252
PHLPP1	4	0.98044	0.98047	1	18373	0	0.26255	0.020583	0.056173	0.810692	1320	3	0.26255
CREBL2	4	0.98931	0.98936	1	18687	0	0.27858	0.020427	0.055827	0.810692	1314	3	0.27858
SFXN3	4	0.47341	0.52843	1	8371	1	0.10465	0.020807	0.056621	0.811545	1330	2	0.10465
KIF2B	4	0.67227	0.6746	1	11255	1	0.33379	0.020714	0.05645	0.811545	1327	3	0.33379
OR2J2	4	0.71015	0.70962	1	11999	1	0.23184	0.02082	0.056655	0.811545	1331	2	0.23184
CNTROB	4	0.7183	0.71765	1	12182	1	0.15813	0.02091	0.056847	0.811545	1336	2	0.15813
TCN2	4	0.8196	0.81913	1	14417	0	0.41379	0.020931	0.056891	0.811545	1338	3	0.41379
CLDN18	4	0.83228	0.83164	1	14709	0	0.31781	0.020821	0.056656	0.811545	1332	3	0.31781
PLD6	4	0.89807	0.89778	1	16249	0	0.35477	0.020931	0.056891	0.811545	1337	3	0.35477
NLN	4	0.92864	0.92844	1	17007	0	0.24445	0.020829	0.056681	0.811545	1333	2	0.24445
BHLHE40	4	0.93264	0.93241	1	17104	0	0.24181	0.020757	0.056518	0.811545	1329	3	0.24181
CYP2B6	4	0.94252	0.94243	1	17347	0	0.28709	0.020863	0.056751	0.811545	1334	2	0.28709
ILKAP	4	0.96894	0.96887	1	18052	0	0.30659	0.020897	0.056822	0.811545	1335	3	0.30659
CLEC16A	4	0.9817	0.98173	1	18413	0	0.27305	0.02074	0.05649	0.811545	1328	3	0.27305
RBFOX2	4	0.59586	0.61203	1	9986	1	0.033355	0.020962	0.05696	0.811929	1339	1	0.033355
BMX	4	0.98412	0.98412	1	18502	0	0.21092	0.021013	0.057069	0.812866	1340	2	0.21092
C1orf50	4	0.93754	0.9375	1	17225	0	0.37734	0.021034	0.057117	0.812954	1341	3	0.37734
LGALS16	4	0.51686	0.55607	1	8892	1	0.34781	0.021245	0.057594	0.815219	1348	3	0.34781
LOC403312	4	0.59415	0.61075	1	9956	1	0.17044	0.021196	0.057497	0.815219	1345	2	0.17044
METTL21C	4	0.69551	0.69567	1	11714	1	0.043799	0.021168	0.057429	0.815219	1344	1	0.043799
SHISA9	4	0.79907	0.79872	1	13940	0	0.22504	0.021256	0.057618	0.815219	1349	2	0.22504
ESRP2	4	0.82203	0.82152	1	14470	0	0.39295	0.02124	0.057583	0.815219	1347	3	0.39295
OR8B8	4	0.8661	0.86566	1	15498	0	0.32932	0.021162	0.057417	0.815219	1343	2	0.32932
QPCT	4	0.87021	0.86979	1	15600	0	0.17174	0.021219	0.057545	0.815219	1346	2	0.17174
ALOXE3	4	0.97693	0.97694	1	18292	0	0.28837	0.021153	0.0574	0.815219	1342	3	0.28837
LATS2	4	0.62653	0.63609	1	10470	1	0.30373	0.021282	0.057676	0.815444	1350	2	0.30373
ZNF280A	4	0.79867	0.79833	1	13933	0	0.26069	0.021325	0.05776	0.816027	1351	3	0.26069
HMX3	4	0.59554	0.6118	1	9979	1	0.26616	0.021374	0.057864	0.816284	1353	2	0.26616
S100A7A	4	0.66036	0.66414	1	11036	1	0.3471	0.021368	0.057851	0.816284	1352	3	0.3471
CETN3	4	0.1573	0.26018	1	4155	1	0.28316	0.021425	0.057964	0.816496	1354	3	0.28316
ZNF385D	4	0.4293	0.50199	1	7892	1	0.34469	0.021426	0.057964	0.816496	1355	3	0.34469
BCO1	4	0.72933	0.72881	1	12428	0	0.29594	0.021462	0.058049	0.816941	1356	3	0.29594
SLC2A4	4	0.94884	0.94878	1	17537	0	0.27327	0.021478	0.058081	0.816941	1357	3	0.27327
SPANXN1	4	0.81275	0.81237	1	14260	0	0.32884	0.021504	0.058147	0.817265	1358	3	0.32884
C17orf107	4	0.85543	0.85491	1	15259	0	0.3701	0.021523	0.058191	0.817275	1359	3	0.3701
SLC7A10	4	0.01982	0.052422	0.588745	1702	2	-0.1702	0.021683	0.058542	0.818189	1364	1	-0.1702
SPTY2D1	4	0.24252	0.36257	1	5657	1	0.30494	0.021932	0.059074	0.818189	1373	3	0.30494
HENMT1	4	0.34224	0.45353	1	7099	1	0.19345	0.021992	0.059201	0.818189	1375	2	0.19345
TAAR2	4	0.41226	0.49205	1	7722	1	0.43427	0.021669	0.058506	0.818189	1363	3	0.43427
MT3	4	0.41539	0.49388	1	7754	1	0.29605	0.022043	0.059315	0.818189	1378	2	0.29605
RPA2	4	0.45836	0.51923	1	8205	1	-0.005987	0.022043	0.059315	0.818189	1379	1	-0.005987
RAG1	4	0.47995	0.53251	1	8466	1	0.17342	0.02193	0.059068	0.818189	1372	2	0.17342
THY1	4	0.5084	0.55055	1	8804	1	0.27337	0.022148	0.059546	0.818189	1389	2	0.27337
ATRX	4	0.59306	0.60991	1	9943	1	0.48817	0.022082	0.059396	0.818189	1382	3	0.48817
STX5	4	0.76275	0.7624	1	13117	0	0.40656	0.022008	0.059242	0.818189	1376	3	0.40656
ADAMTS18	4	0.77464	0.77418	1	13388	0	0.12061	0.022095	0.059429	0.818189	1384	2	0.12061
IL11	4	0.80661	0.80623	1	14127	0	0.34458	0.021766	0.058726	0.818189	1366	3	0.34458
ZNF679	4	0.81896	0.81848	1	14403	0	0.28943	0.022139	0.059529	0.818189	1387	2	0.28943
OR8H3	4	0.82604	0.82544	1	14565	0	0.22584	0.022146	0.059544	0.818189	1388	2	0.22584
KIAA1715	4	0.84026	0.83954	1	14887	0	0.24182	0.022061	0.059351	0.818189	1380	2	0.24182
TRIP12	4	0.8601	0.85961	1	15354	0	0.37743	0.021843	0.058884	0.818189	1369	3	0.37743
ZNF414	4	0.86709	0.86663	1	15516	0	0.25567	0.022095	0.05943	0.818189	1385	3	0.25567
OR10V1	4	0.86848	0.86805	1	15558	0	0.43398	0.022087	0.059409	0.818189	1383	3	0.43398
TAOK1	4	0.87524	0.87479	1	15719	0	0.20056	0.02213	0.059507	0.818189	1386	2	0.20056
UGT1A4	4	0.91184	0.91165	1	16591	0	0.29845	0.021591	0.058348	0.818189	1361	3	0.29845
SOX4	4	0.91491	0.91469	1	16660	0	0.22005	0.021786	0.058767	0.818189	1367	2	0.22005
CDKL2	4	0.92085	0.92064	1	16811	0	0.32677	0.021928	0.059063	0.818189	1371	3	0.32677
IFNGR1	4	0.93849	0.93845	1	17245	0	0.11489	0.021631	0.058428	0.818189	1362	2	0.11489
TMEM2	4	0.94014	0.9401	1	17296	0	0.2755	0.02158	0.058325	0.818189	1360	2	0.2755
HIST1H2BH	4	0.94034	0.94027	1	17301	0	0.26629	0.022166	0.05959	0.818189	1390	3	0.26629
SPOP	4	0.94263	0.94253	1	17352	0	0.41855	0.021739	0.058668	0.818189	1365	3	0.41855
CASC4	4	0.96077	0.96069	1	17842	0	0.32533	0.021982	0.059179	0.818189	1374	3	0.32533
CEBPA	4	0.96163	0.96154	1	17868	0	0.22646	0.022043	0.059314	0.818189	1377	3	0.22646
ANTXR2	4	0.96842	0.96836	1	18041	0	0.22939	0.02181	0.05882	0.818189	1368	3	0.22939
SERPINE3	4	0.9708	0.97074	1	18108	0	0.25635	0.02218	0.059625	0.818189	1391	3	0.25635
DEFB4A	4	0.9821	0.98212	1	18425	0	0.3261	0.022069	0.05937	0.818189	1381	2	0.3261
HSPH1	4	0.98988	0.9899	1	18708	0	0.29686	0.021875	0.058945	0.818189	1370	3	0.29686
RGCC	4	0.67606	0.6779	1	11333	1	0.038711	0.022198	0.059673	0.818256	1392	1	0.038711
PAXIP1	4	0.13016	0.22725	1	3753	2	0.07517	0.022301	0.059888	0.818455	1396	2	0.07517
MLC1	4	0.85275	0.85217	1	15193	0	0.39704	0.022323	0.059944	0.818455	1398	3	0.39704
ZDHHC6	4	0.90849	0.90822	1	16500	0	0.085962	0.022249	0.059786	0.818455	1393	2	0.085962
CD99L2	4	0.91417	0.91394	1	16641	0	0.42405	0.022279	0.059848	0.818455	1395	3	0.42405
OSTN	4	0.93148	0.93125	1	17080	0	0.35542	0.022314	0.05992	0.818455	1397	2	0.35542
ARHGAP42	4	0.93592	0.93581	1	17188	0	0.37779	0.022268	0.05983	0.818455	1394	3	0.37779
ZNF98	4	0.51214	0.55291	1	8839	1	0.26505	0.022375	0.060046	0.819263	1399	3	0.26505
OR4S1	4	0.93702	0.93696	1	17213	0	0.22536	0.02242	0.060133	0.819858	1400	2	0.22536
PTK2B	4	0.72324	0.72272	1	12293	0	0.22894	0.022455	0.060215	0.820395	1401	2	0.22894
C11orf73	4	0.28808	0.41678	1	6530	2	-0.27861	0.022816	0.061016	0.820647	1417	1	-0.27861
SSC5D	4	0.38222	0.47519	1	7434	1	0.32699	0.022656	0.060666	0.820647	1408	3	0.32699
OAZ2	4	0.57958	0.59977	1	9718	1	0.27202	0.022643	0.060639	0.820647	1407	3	0.27202
OR4K15	4	0.59044	0.60789	1	9897	1	0.38541	0.022679	0.060714	0.820647	1410	3	0.38541
PPP1R14A	4	0.64799	0.65361	1	10817	1	0.13851	0.022552	0.060426	0.820647	1404	2	0.13851
SERPIND1	4	0.67624	0.67806	1	11336	1	0.21217	0.022834	0.061056	0.820647	1418	2	0.21217
TRIM16L	4	0.67891	0.68048	1	11396	1	0.11998	0.02261	0.060561	0.820647	1406	1	0.11998
KREMEN1	4	0.68591	0.68687	1	11527	1	0.25562	0.022507	0.060336	0.820647	1402	2	0.25562
CHD6	4	0.71629	0.71562	1	12129	1	0.35384	0.022854	0.061097	0.820647	1419	3	0.35384
RGSL1	4	0.77237	0.77198	1	13327	0	0.29885	0.022769	0.06091	0.820647	1415	3	0.29885
OR10G7	4	0.80635	0.80596	1	14119	0	0.17363	0.022684	0.060723	0.820647	1411	2	0.17363
A1CF	4	0.83409	0.83347	1	14749	0	0.30054	0.022508	0.060338	0.820647	1403	2	0.30054
SLC35D3	4	0.86757	0.86711	1	15526	0	0.1838	0.022661	0.060673	0.820647	1409	2	0.1838
NEDD4L	4	0.88539	0.885	1	15945	0	0.30717	0.022877	0.061154	0.820647	1422	3	0.30717
ACER2	4	0.90009	0.89972	1	16297	0	0.28592	0.022558	0.060444	0.820647	1405	2	0.28592
BCL7B	4	0.91614	0.91591	1	16689	0	0.33707	0.022719	0.060803	0.820647	1413	3	0.33707
ANKRD30A	4	0.9179	0.91768	1	16736	0	0.45974	0.022891	0.061181	0.820647	1423	3	0.45974
FAM71C	4	0.93404	0.93388	1	17140	0	0.3749	0.022861	0.061114	0.820647	1420	3	0.3749
PHF11	4	0.9362	0.93611	1	17192	0	0.29078	0.022867	0.061128	0.820647	1421	3	0.29078
ABHD12	4	0.9464	0.94633	1	17472	0	0.33834	0.022688	0.060729	0.820647	1412	3	0.33834
HK2	4	0.96117	0.96107	1	17853	0	0.11324	0.022764	0.060901	0.820647	1414	1	0.11324
PPID	4	0.966	0.96592	1	17976	0	0.31539	0.022909	0.061221	0.820647	1424	3	0.31539
PRG2	4	0.9703	0.97023	1	18092	0	0.26665	0.022809	0.060996	0.820647	1416	3	0.26665
CUL1	4	0.084508	0.17151	1	3149	2	-0.16712	0.02297	0.061347	0.820651	1426	1	-0.16712
OR4M1	4	0.6975	0.69754	1	11749	1	0.35177	0.022999	0.06142	0.820651	1428	3	0.35177
AKR1C4	4	0.79963	0.79925	1	13953	0	0.38239	0.022994	0.061409	0.820651	1427	3	0.38239
PEX26	4	0.9133	0.91308	1	16622	0	0.18239	0.022932	0.061269	0.820651	1425	2	0.18239
CA7	4	0.98812	0.98815	1	18641	0	0.27124	0.023008	0.061436	0.820651	1429	3	0.27124
SLC25A20	4	0.14715	0.24792	1	4000	2	-0.014122	0.023137	0.061722	0.820741	1434	2	-0.014122
KCNA6	4	0.29087	0.42014	1	6591	2	-0.13587	0.023176	0.061819	0.820741	1437	1	-0.13587
ZNF268	4	0.40236	0.48649	1	7640	1	0.374	0.023181	0.061829	0.820741	1438	3	0.374
ZNF805	4	0.51306	0.55351	1	8852	1	0.079097	0.023124	0.06169	0.820741	1433	2	0.079097
PPP1R3F	4	0.57607	0.59722	1	9670	1	0.37179	0.023163	0.061794	0.820741	1435	2	0.37179
SOSTDC1	4	0.79425	0.79383	1	13829	0	0.16007	0.023172	0.061812	0.820741	1436	2	0.16007
ZFP69B	4	0.89877	0.89844	1	16264	0	0.24041	0.023074	0.061577	0.820741	1432	2	0.24041
PMM2	4	0.91001	0.90975	1	16543	0	0.33614	0.023035	0.061498	0.820741	1430	3	0.33614
KRBA2	4	0.95025	0.95018	1	17580	0	0.19657	0.023073	0.061575	0.820741	1431	3	0.19657
SLC25A51	4	0.075411	0.1603	1	3027	2	-0.10722	0.02333	0.062168	0.821895	1443	2	-0.10722
TSPAN8	4	0.15953	0.26285	1	4198	2	0.073126	0.023324	0.062153	0.821895	1442	2	0.073126
FAR1	4	0.73852	0.738	1	12621	0	0.29025	0.023333	0.062174	0.821895	1444	2	0.29025
SYT9	4	0.85067	0.85008	1	15143	0	0.34794	0.023235	0.061962	0.821895	1439	3	0.34794
C9orf69	4	0.86384	0.8634	1	15447	0	0.12167	0.023279	0.062048	0.821895	1441	2	0.12167
COL4A2	4	0.95778	0.95775	1	17760	0	0.23156	0.023261	0.062011	0.821895	1440	2	0.23156
CCDC97	4	0.22987	0.34764	1	5424	2	0.067358	0.023647	0.062872	0.821914	1459	2	0.067358
USMG5	4	0.2772	0.40389	1	6318	1	0.29657	0.02368	0.06295	0.821914	1462	3	0.29657
ZNF274	4	0.50136	0.54598	1	8719	1	0.23218	0.023382	0.062292	0.821914	1445	2	0.23218
CYP1A1	4	0.6881	0.68883	1	11569	1	0.37824	0.023611	0.062792	0.821914	1457	2	0.37824
SNX20	4	0.75521	0.75479	1	12965	0	0.049112	0.023536	0.062618	0.821914	1452	1	0.049112
SIGLEC15	4	0.79889	0.79854	1	13937	0	0.40203	0.023674	0.062938	0.821914	1461	3	0.40203
PIWIL4	4	0.81174	0.81133	1	14238	0	0.35643	0.023455	0.062438	0.821914	1448	3	0.35643
PTPN20	4	0.87109	0.87071	1	15623	0	0.48385	0.023657	0.062895	0.821914	1460	3	0.48385
PNOC	4	0.88866	0.88832	1	16035	0	0.23854	0.023556	0.062665	0.821914	1453	3	0.23854
ADAMTS20	4	0.913	0.91278	1	16615	0	0.33051	0.023584	0.062728	0.821914	1455	2	0.33051
BPIFB2	4	0.93926	0.93923	1	17271	0	0.31775	0.023469	0.062468	0.821914	1449	3	0.31775
ZFP57	4	0.93978	0.93974	1	17286	0	0.038414	0.023433	0.06239	0.821914	1447	1	0.038414
NEUROG1	4	0.94702	0.947	1	17491	0	0.41596	0.023533	0.062611	0.821914	1451	3	0.41596
AGTPBP1	4	0.95334	0.95322	1	17656	0	0.36878	0.02357	0.062699	0.821914	1454	3	0.36878
GCSAML	4	0.96047	0.96039	1	17836	0	0.43556	0.023386	0.062302	0.821914	1446	3	0.43556
VPS11	4	0.9644	0.96436	1	17941	0	0.24847	0.023639	0.062851	0.821914	1458	2	0.24847
HERPUD2	4	0.9745	0.97443	1	18222	0	0.35377	0.023587	0.062732	0.821914	1456	2	0.35377
UNK	4	0.98323	0.98325	1	18473	0	0.37943	0.023519	0.062581	0.821914	1450	3	0.37943
CACNA1D	4	0.38571	0.47712	1	7469	1	0.057641	0.023793	0.063178	0.822085	1467	1	0.057641
EPB41L4A	4	0.72805	0.72753	1	12404	0	0.28679	0.023773	0.063138	0.822085	1466	3	0.28679
THNSL1	4	0.7782	0.77774	1	13476	0	0.20566	0.023742	0.063073	0.822085	1464	2	0.20566
OR52A1	4	0.95805	0.958	1	17762	0	0.34698	0.023759	0.063105	0.822085	1465	3	0.34698
LRRC29	4	0.9832	0.98322	1	18471	0	0.21684	0.023737	0.063064	0.822085	1463	2	0.21684
NANP	4	0.94977	0.9497	1	17566	0	0.35231	0.023856	0.063309	0.822115	1470	3	0.35231
XAF1	4	0.97099	0.97094	1	18116	0	0.26363	0.023823	0.063235	0.822115	1468	3	0.26363
TOMM34	4	0.99053	0.99056	1	18731	0	0.43063	0.023842	0.06328	0.822115	1469	3	0.43063
PBX2	4	0.1199	0.21468	1	3596	1	0.22161	0.023925	0.063474	0.822611	1472	3	0.22161
KIAA0101	4	0.9121	0.91191	1	16596	0	0.3153	0.023916	0.063447	0.822611	1471	3	0.3153
FIBP	4	0.9567	0.95664	1	17738	0	0.25057	0.023927	0.063476	0.822611	1473	3	0.25057
RNASEH2A	4	0.078478	0.1641	1	3063	2	-0.018545	0.023963	0.063558	0.823107	1474	2	-0.018545
MVB12B	4	0.28643	0.41481	1	6488	1	0.14218	0.024045	0.063738	0.823154	1478	2	0.14218
BRD3	4	0.74182	0.74133	1	12688	0	0.28101	0.024069	0.06379	0.823154	1479	3	0.28101
PLCZ1	4	0.76735	0.76695	1	13219	0	0.49147	0.024027	0.063695	0.823154	1477	3	0.49147
PGD	4	0.81519	0.81479	1	14321	0	0.24984	0.024014	0.063663	0.823154	1476	3	0.24984
NEK3	4	0.96234	0.96225	1	17884	0	0.2502	0.02399	0.063609	0.823154	1475	3	0.2502
C7orf62	4	0.96635	0.96629	1	17986	0	0.23528	0.024093	0.063844	0.823154	1480	3	0.23528
ZNF404	4	0.97138	0.97135	1	18125	0	0.12107	0.024102	0.063863	0.823154	1481	1	0.12107
FAM19A3	4	0.97403	0.97395	1	18205	0	0.15257	0.024153	0.063979	0.824094	1482	2	0.15257
C14orf178	4	0.15965	0.26299	1	4201	2	0.092785	0.024208	0.064096	0.824222	1484	2	0.092785
SSR2	4	0.65901	0.663	1	11012	1	0.39985	0.024219	0.064118	0.824222	1485	3	0.39985
ZDHHC18	4	0.86764	0.86718	1	15528	0	0.34031	0.024186	0.064049	0.824222	1483	3	0.34031
GTF2E1	4	0.057936	0.1332	0.939793	2705	2	-0.051188	0.02429	0.064274	0.825198	1486	2	-0.051188
RABL6	4	0.55825	0.58431	1	9448	1	0.29106	0.024472	0.064648	0.825198	1494	3	0.29106
RASD1	4	0.7325	0.73205	1	12494	0	0.14247	0.024518	0.064753	0.825198	1497	2	0.14247
GOLGA8R	4	0.80569	0.80534	1	14104	0	0.40072	0.024425	0.064555	0.825198	1491	3	0.40072
ZFAND1	4	0.83452	0.83393	1	14758	0	0.4093	0.024436	0.064579	0.825198	1493	3	0.4093
SLC25A13	4	0.85187	0.85128	1	15174	0	0.36608	0.024421	0.064545	0.825198	1490	3	0.36608
ZNF839	4	0.85266	0.85208	1	15191	0	0.13454	0.024307	0.064307	0.825198	1487	2	0.13454
SPACA1	4	0.86244	0.86201	1	15416	0	0.29394	0.02443	0.064567	0.825198	1492	3	0.29394
OCLM	4	0.93646	0.93637	1	17199	0	0.52859	0.02435	0.064398	0.825198	1488	3	0.52859
SLC35E4	4	0.94464	0.94453	1	17417	0	0.20352	0.024513	0.064737	0.825198	1496	2	0.20352
ZNF530	4	0.97216	0.97213	1	18155	0	0.36776	0.024519	0.064755	0.825198	1498	3	0.36776
HSPA4L	4	0.98286	0.98289	1	18454	0	0.51814	0.024482	0.064665	0.825198	1495	3	0.51814
SUPT3H	4	0.98302	0.98305	1	18463	0	0.44602	0.024406	0.064518	0.825198	1489	3	0.44602
PRAME	4	0.43266	0.50398	1	7928	1	0.36246	0.024581	0.064885	0.825747	1500	3	0.36246
TRIM6	4	0.97049	0.97043	1	18099	0	0.27505	0.024576	0.064876	0.825747	1499	3	0.27505
CECR5	4	0.89781	0.89752	1	16241	0	0.22624	0.024604	0.064937	0.825857	1501	3	0.22624
DYNLRB2	4	0.96588	0.96582	1	17973	0	0.40308	0.024628	0.064992	0.826012	1502	3	0.40308
LOC101927322	4	0.71557	0.71492	1	12116	1	0.34621	0.024675	0.065091	0.826171	1504	3	0.34621
FOXO1	4	0.85927	0.85879	1	15331	0	0.15757	0.024674	0.065089	0.826171	1503	2	0.15757
KLHDC1	4	0.74619	0.74571	1	12767	0	0.28677	0.024832	0.065419	0.82786	1508	3	0.28677
KNSTRN	4	0.89766	0.89737	1	16240	0	0.0011519	0.02477	0.065305	0.82786	1505	1	0.0011519
PTPRZ1	4	0.956	0.95591	1	17723	0	0.31039	0.02483	0.065415	0.82786	1507	2	0.31039
UBE2G1	4	0.9801	0.98015	1	18364	0	0.39864	0.024821	0.065402	0.82786	1506	3	0.39864
NEIL2	4	0.98539	0.98538	1	18555	0	0.38357	0.024841	0.065441	0.82786	1509	3	0.38357
MFSD6L	4	0.932	0.93176	1	17092	0	0.34713	0.024893	0.065567	0.828917	1510	3	0.34713
CEACAM1	4	0.96926	0.96918	1	18062	0	0.31279	0.024927	0.06564	0.829285	1511	3	0.31279
FAM71D	4	0.88012	0.87964	1	15827	0	0.34547	0.024951	0.065702	0.829515	1512	3	0.34547
TPSG1	4	0.11518	0.20898	1	3531	2	-0.19732	0.025078	0.065972	0.829835	1515	1	-0.19732
S100A1	4	0.60863	0.62181	1	10173	1	0.1689	0.025107	0.06604	0.829835	1517	2	0.1689
TMEM18	4	0.65225	0.65713	1	10881	1	0.059782	0.025129	0.066083	0.829835	1518	1	0.059782
ZNF878	4	0.81327	0.81288	1	14270	0	0.32856	0.025151	0.06613	0.829835	1519	3	0.32856
FCRL6	4	0.87463	0.87418	1	15705	0	0.35413	0.025156	0.066142	0.829835	1521	3	0.35413
CHD9	4	0.88005	0.87957	1	15826	0	0.23645	0.025022	0.065845	0.829835	1514	3	0.23645
TMCO1	4	0.91692	0.91672	1	16711	0	0.40175	0.025153	0.066137	0.829835	1520	2	0.40175
CPA4	4	0.95901	0.95893	1	17791	0	0.20182	0.025166	0.066161	0.829835	1522	3	0.20182
SLC48A1	4	0.95968	0.95959	1	17809	0	0.26293	0.025017	0.065835	0.829835	1513	3	0.26293
CDKL3	4	0.96766	0.9676	1	18022	0	0.42543	0.025103	0.066031	0.829835	1516	3	0.42543
CNGB1	4	0.66175	0.66531	1	11061	1	0.062399	0.025237	0.066306	0.831102	1523	2	0.062399
PYDC2	4	0.78108	0.78062	1	13544	0	0.29959	0.025284	0.066395	0.831129	1525	2	0.29959
RAP1B	4	0.9593	0.95922	1	17799	0	0.26913	0.025265	0.066363	0.831129	1524	2	0.26913
NBPF20	4	0.029442	0.073547	0.711876	1974	2	-0.64967	0.025489	0.06684	0.83125	1535	1	-0.64967
ITGBL1	4	0.60585	0.6197	1	10126	1	0.23897	0.025555	0.066983	0.83125	1537	3	0.23897
TNFAIP3	4	0.61291	0.62522	1	10252	1	0.21818	0.025329	0.066504	0.83125	1526	3	0.21818
KRTAP4-3	4	0.64262	0.64921	1	10714	1	0.078106	0.02554	0.066951	0.83125	1536	1	0.078106
GPC6	4	0.66029	0.66408	1	11035	1	0.36665	0.02546	0.066778	0.83125	1533	2	0.36665
FAM129A	4	0.73281	0.73236	1	12499	0	0.20719	0.025335	0.066519	0.83125	1527	2	0.20719
LDHD	4	0.775	0.77454	1	13400	0	0.26461	0.02542	0.066698	0.83125	1530	3	0.26461
ZSCAN31	4	0.79913	0.79878	1	13944	0	0.10624	0.025438	0.066734	0.83125	1532	2	0.10624
OR7C2	4	0.86178	0.86135	1	15398	0	0.31862	0.025376	0.066606	0.83125	1528	3	0.31862
SAA4	4	0.87291	0.87251	1	15661	0	0.10305	0.025592	0.067057	0.83125	1540	2	0.10305
LOC102724957	4	0.88424	0.88381	1	15915	0	0.31471	0.025468	0.066797	0.83125	1534	3	0.31471
ARHGAP25	4	0.88728	0.88694	1	16003	0	0.25352	0.025589	0.067047	0.83125	1538	3	0.25352
PPM1K	4	0.93977	0.93973	1	17285	0	0.29595	0.025423	0.066701	0.83125	1531	3	0.29595
IRF9	4	0.94997	0.9499	1	17573	0	0.33138	0.025413	0.066678	0.83125	1529	2	0.33138
ACP1	4	0.95917	0.95908	1	17796	0	0.37755	0.02559	0.06705	0.83125	1539	2	0.37755
GYPB	4	0.23983	0.35938	1	5612	2	0.09356	0.025684	0.067262	0.831923	1543	2	0.09356
SPATA4	4	0.61614	0.62774	1	10302	1	0.31184	0.02573	0.067372	0.831923	1546	2	0.31184
PTPDC1	4	0.78304	0.78261	1	13586	0	0.12086	0.025643	0.067182	0.831923	1541	2	0.12086
WASF3	4	0.88587	0.8855	1	15961	0	0.19136	0.025677	0.067248	0.831923	1542	3	0.19136
ANKRD10	4	0.92879	0.9286	1	17015	0	0.43916	0.02572	0.067344	0.831923	1545	3	0.43916
ZNF133	4	0.98908	0.98913	1	18676	0	0.34656	0.025696	0.067287	0.831923	1544	3	0.34656
IL24	4	0.29142	0.42077	1	6605	1	0.41875	0.026003	0.067948	0.832581	1558	3	0.41875
RTN2	4	0.43683	0.50644	1	7977	1	0.20724	0.025871	0.067672	0.832581	1551	2	0.20724
CXCL10	4	0.47542	0.52967	1	8401	1	0.33808	0.025837	0.0676	0.832581	1550	3	0.33808
TIMD4	4	0.66974	0.67237	1	11207	1	0.35634	0.025827	0.067586	0.832581	1549	3	0.35634
2021-03-10	4	0.78279	0.78237	1	13583	0	0.30535	0.025881	0.06769	0.832581	1552	3	0.30535
CD47	4	0.86059	0.8601	1	15368	0	0.1108	0.0259	0.067737	0.832581	1553	2	0.1108
PTK2	4	0.88181	0.88136	1	15855	0	0.2263	0.025951	0.067848	0.832581	1554	2	0.2263
CFL2	4	0.89482	0.89449	1	16178	0	0.11973	0.026003	0.067948	0.832581	1557	2	0.11973
ARL14EP	4	0.96456	0.96452	1	17945	0	0.23293	0.025797	0.067504	0.832581	1547	2	0.23293
RNF182	4	0.98319	0.98321	1	18470	0	0.37704	0.025993	0.067932	0.832581	1556	3	0.37704
TAS2R42	4	0.98662	0.98662	1	18588	0	0.35917	0.025993	0.067932	0.832581	1555	3	0.35917
DEFB125	4	0.99059	0.99062	1	18733	0	0.43549	0.025805	0.067527	0.832581	1548	3	0.43549
RP1L1	4	0.16857	0.27373	1	4350	2	0.0037168	0.026105	0.068147	0.832883	1561	2	0.0037168
AMBP	4	0.42048	0.49681	1	7810	1	0.30464	0.026096	0.068131	0.832883	1560	2	0.30464
CREG2	4	0.72222	0.72165	1	12276	0	0.354	0.026106	0.068147	0.832883	1562	3	0.354
CTSA	4	0.85116	0.85058	1	15158	0	0.35713	0.02604	0.068021	0.832883	1559	3	0.35713
MRPL36	4	0.00026662	0.00099476	0.049134	386	2	-0.86725	0.027131	0.070308	0.833167	1608	1	-0.86725
ANKRD20A4	4	0.0054776	0.019085	0.306569	1190	2	-0.25234	0.026978	0.069993	0.833167	1600	1	-0.25234
NUDT10	4	0.14032	0.23966	1	3888	2	-0.14169	0.027388	0.070888	0.833167	1623	1	-0.14169
KRTCAP2	4	0.16948	0.27487	1	4367	1	-0.069737	0.027439	0.070988	0.833167	1626	1	-0.069737
ZNF768	4	0.2218	0.33796	1	5274	2	0.066762	0.026464	0.068914	0.833167	1573	2	0.066762
OR2AP1	4	0.22998	0.34777	1	5425	2	0.13119	0.026303	0.068582	0.833167	1568	2	0.13119
TBC1D10A	4	0.28023	0.4075	1	6370	2	0.043183	0.027337	0.070763	0.833167	1620	2	0.043183
GSDMC	4	0.29601	0.42614	1	6695	1	0.44422	0.02746	0.071028	0.833167	1628	3	0.44422
MMP10	4	0.30023	0.43123	1	6771	1	0.10039	0.026772	0.069571	0.833167	1587	2	0.10039
LINGO2	4	0.30825	0.43592	1	6847	1	0.26704	0.026875	0.069782	0.833167	1594	2	0.26704
C16orf92	4	0.38662	0.47764	1	7478	1	0.085648	0.026413	0.068817	0.833167	1571	2	0.085648
MOAP1	4	0.41356	0.49281	1	7736	1	0.19759	0.026787	0.069599	0.833167	1588	2	0.19759
CLCN4	4	0.42558	0.49977	1	7857	1	0.24008	0.02692	0.069872	0.833167	1597	2	0.24008
KIF6	4	0.47532	0.52961	1	8399	1	0.25635	0.027265	0.070613	0.833167	1614	2	0.25635
VAMP7	4	0.48187	0.53373	1	8487	1	0.33199	0.026618	0.069239	0.833167	1582	3	0.33199
ZNF324B	4	0.48286	0.53435	1	8498	1	0.083348	0.026824	0.069678	0.833167	1591	1	0.083348
B3GALT1	4	0.51656	0.55587	1	8887	1	0.22941	0.027409	0.070922	0.833167	1624	2	0.22941
RBM3	4	0.51919	0.55762	1	8922	1	0.16508	0.026892	0.06982	0.833167	1595	2	0.16508
BABAM1	4	0.55197	0.57989	1	9364	1	0.2978	0.026835	0.069695	0.833167	1592	2	0.2978
XIRP2	4	0.56751	0.59098	1	9561	1	0.43902	0.026962	0.069964	0.833167	1599	3	0.43902
CTRL	4	0.57747	0.59823	1	9697	1	0.15535	0.027294	0.070673	0.833167	1618	2	0.15535
UNC45B	4	0.65325	0.65795	1	10902	1	0.34617	0.026534	0.069045	0.833167	1577	3	0.34617
VPS33B	4	0.66022	0.66402	1	11033	1	0.37267	0.026857	0.069739	0.833167	1593	3	0.37267
ARRDC1	4	0.66885	0.67161	1	11194	1	0.010286	0.027183	0.070433	0.833167	1610	1	0.010286
LRRFIP1	4	0.68255	0.68378	1	11469	1	-0.01728	0.027029	0.07009	0.833167	1603	1	-0.01728
ZNF705B	4	0.69292	0.69329	1	11669	1	0.34274	0.026747	0.069515	0.833167	1586	3	0.34274
CBR4	4	0.71533	0.71469	1	12111	1	0.14955	0.026208	0.068375	0.833167	1566	2	0.14955
MCCD1	4	0.72354	0.72302	1	12300	0	0.31216	0.027419	0.07094	0.833167	1625	3	0.31216
CDYL	4	0.7267	0.72618	1	12368	0	0.20933	0.02749	0.071091	0.833167	1630	2	0.20933
PKIA	4	0.74941	0.74899	1	12839	0	0.28365	0.027064	0.070159	0.833167	1604	2	0.28365
ZNF275	4	0.75145	0.75105	1	12889	0	0.09191	0.02667	0.069348	0.833167	1584	1	0.09191
TENM3	4	0.75613	0.75572	1	12984	0	0.26919	0.026589	0.069174	0.833167	1580	3	0.26919
SPINK8	4	0.75615	0.75575	1	12985	0	0.21267	0.026157	0.068259	0.833167	1563	3	0.21267
LRRC75A	4	0.78148	0.78104	1	13554	0	0.31861	0.026606	0.069215	0.833167	1581	2	0.31861
JAGN1	4	0.8241	0.82359	1	14523	0	0.30239	0.027255	0.070591	0.833167	1613	3	0.30239
CLDN8	4	0.84153	0.84079	1	14916	0	0.17769	0.026259	0.068482	0.833167	1567	2	0.17769
ZNF841	4	0.84371	0.84302	1	14974	0	0.085391	0.02708	0.070189	0.833167	1605	1	0.085391
RBM18	4	0.8505	0.8499	1	15138	0	0.32725	0.026474	0.068932	0.833167	1574	2	0.32725
EML3	4	0.85844	0.85798	1	15310	0	0.18221	0.027198	0.070461	0.833167	1611	2	0.18221
TANC2	4	0.90529	0.90496	1	16402	0	0.1814	0.027285	0.070657	0.833167	1616	2	0.1814
VN1R1	4	0.90997	0.90973	1	16542	0	0.372	0.027447	0.071004	0.833167	1627	3	0.372
AUH	4	0.91064	0.9104	1	16555	0	0.2191	0.026516	0.069005	0.833167	1576	3	0.2191
TRMT10A	4	0.91996	0.91977	1	16788	0	0.62279	0.027476	0.071062	0.833167	1629	2	0.62279
ZNF800	4	0.92658	0.92637	1	16955	0	0.35657	0.0262	0.068351	0.833167	1565	2	0.35657
BST1	4	0.93378	0.93361	1	17134	0	0.31389	0.027097	0.070226	0.833167	1606	3	0.31389
MBD4	4	0.94632	0.94625	1	17468	0	0.29296	0.026356	0.068691	0.833167	1569	3	0.29296
ASCC2	4	0.95159	0.95148	1	17611	0	0.321	0.027283	0.070653	0.833167	1615	3	0.321
EPM2AIP1	4	0.95456	0.95444	1	17689	0	0.31304	0.026932	0.069895	0.833167	1598	3	0.31304
DNAJC6	4	0.95627	0.9562	1	17730	0	0.32775	0.027384	0.070881	0.833167	1622	3	0.32775
XKR3	4	0.95766	0.95762	1	17757	0	0.46791	0.026386	0.068752	0.833167	1570	3	0.46791
C17orf105	4	0.95974	0.95965	1	17811	0	0.26316	0.026485	0.068955	0.833167	1575	3	0.26316
ZFY	4	0.96446	0.96441	1	17943	0	0.33147	0.027308	0.070702	0.833167	1619	3	0.33147
ZBTB14	4	0.965	0.96495	1	17952	0	0.35159	0.026579	0.069155	0.833167	1579	3	0.35159
GADL1	4	0.96757	0.96751	1	18019	0	0.25883	0.026415	0.068823	0.833167	1572	3	0.25883
UPK1B	4	0.96816	0.96809	1	18034	0	0.34115	0.026792	0.069617	0.833167	1589	3	0.34115
TSHR	4	0.96993	0.96987	1	18079	0	0.30514	0.026917	0.069868	0.833167	1596	3	0.30514
DEFB121	4	0.97174	0.9717	1	18138	0	0.30812	0.026574	0.06914	0.833167	1578	3	0.30812
LUC7L	4	0.97588	0.97585	1	18262	0	0.23798	0.026817	0.06966	0.833167	1590	3	0.23798
MBIP	4	0.98193	0.98196	1	18419	0	0.42438	0.026728	0.069484	0.833167	1585	3	0.42438
POC1B	4	0.98286	0.98289	1	18453	0	0.34198	0.027243	0.070562	0.833167	1612	3	0.34198
MYO1E	4	0.98392	0.98392	1	18498	0	0.35279	0.027293	0.070673	0.833167	1617	3	0.35279
C17orf51	4	0.9865	0.9865	1	18585	0	0.21134	0.027102	0.070236	0.833167	1607	2	0.21134
HDAC2	4	0.98683	0.98684	1	18596	0	0.25728	0.026618	0.069239	0.833167	1583	2	0.25728
AP5B1	4	0.98944	0.98947	1	18689	0	0.40235	0.027374	0.07085	0.833167	1621	3	0.40235
SLC25A40	4	0.98951	0.98954	1	18692	0	0.36341	0.027152	0.070361	0.833167	1609	3	0.36341
C10orf82	4	0.98986	0.98987	1	18707	0	0.27739	0.026181	0.068312	0.833167	1564	3	0.27739
CLEC10A	4	0.99072	0.99076	1	18738	0	0.37148	0.027025	0.070085	0.833167	1602	3	0.37148
OR2W1	4	0.98496	0.98498	1	18537	0	0.22543	0.02753	0.071178	0.833676	1631	3	0.22543
PIKFYVE	4	0.14965	0.25095	1	4036	2	0.086369	0.027611	0.071356	0.833924	1633	2	0.086369
ASCL2	4	0.29843	0.42905	1	6735	1	0.22006	0.027621	0.071376	0.833924	1634	2	0.22006
ADGRF4	4	0.57298	0.59494	1	9629	1	0.50359	0.027627	0.071394	0.833924	1635	3	0.50359
INPP5D	4	0.79231	0.79188	1	13793	0	-0.022207	0.027593	0.071313	0.833924	1632	1	-0.022207
KLF12	4	0.80493	0.80455	1	14082	0	0.34543	0.027637	0.071417	0.833924	1636	3	0.34543
KCNMB1	4	0.26774	0.39258	1	6127	2	-0.12683	0.027747	0.071634	0.834443	1639	1	-0.12683
PLEKHH3	4	0.35646	0.4611	1	7214	1	0.31361	0.027696	0.07153	0.834443	1637	3	0.31361
C21orf62	4	0.55867	0.5846	1	9451	1	0.25483	0.027708	0.071555	0.834443	1638	2	0.25483
HMOX1	4	0.92594	0.92575	1	16943	0	0.19099	0.027749	0.071636	0.834443	1640	3	0.19099
PDGFD	4	0.91761	0.91742	1	16728	0	0.24506	0.0278	0.071742	0.835171	1641	3	0.24506
UBE2A	3	0.12242	0.20183	1	3637	2	-0.33715	0.028954	0.072108	0.835722	1685	1	-0.33715
EFNA5	4	0.22403	0.34063	1	5317	1	0.21383	0.027901	0.071952	0.835722	1643	2	0.21383
OR4X2	4	0.66624	0.6693	1	11146	1	0.36636	0.027943	0.072033	0.835722	1646	3	0.36636
CLINT1	4	0.73199	0.73151	1	12482	0	0.19887	0.027921	0.071993	0.835722	1645	2	0.19887
NEUROG2	4	0.75557	0.75515	1	12975	0	0.068764	0.027849	0.071858	0.835722	1642	2	0.068764
TLR6	4	0.81673	0.81631	1	14350	0	0.22946	0.028003	0.072161	0.835722	1648	3	0.22946
NXPE1	4	0.90219	0.90181	1	16337	0	0.23517	0.027963	0.072079	0.835722	1647	3	0.23517
DEDD	4	0.97855	0.97859	1	18328	0	0.31705	0.028014	0.072183	0.835722	1649	3	0.31705
TRPC4	4	0.9874	0.98743	1	18619	0	0.36362	0.027911	0.071973	0.835722	1644	3	0.36362
CSNK1G1	4	0.91629	0.91606	1	16693	0	0.23865	0.028067	0.072283	0.836379	1650	2	0.23865
XG	4	0.50819	0.5504	1	8803	1	0.37087	0.028091	0.072343	0.836475	1651	3	0.37087
DRD5	4	0.59001	0.60757	1	9889	1	0.26711	0.028148	0.072451	0.836475	1653	3	0.26711
TMEM186	4	0.78172	0.78127	1	13562	0	-0.046795	0.028157	0.072467	0.836475	1654	1	-0.046795
PIK3C2A	4	0.90992	0.90967	1	16539	0	0.23838	0.028125	0.072412	0.836475	1652	2	0.23838
UBE2E1	4	0.15606	0.25867	1	4131	1	0.24512	0.028245	0.07264	0.836762	1656	3	0.24512
CLEC9A	4	0.3969	0.48337	1	7572	1	0.41131	0.028222	0.072589	0.836762	1655	2	0.41131
IKZF3	4	0.65875	0.66278	1	11008	1	0.23563	0.028251	0.072652	0.836762	1657	2	0.23563
HAUS6	4	0.75218	0.75181	1	12903	0	0.26632	0.028259	0.072667	0.836762	1658	3	0.26632
USP17L12	4	0.22773	0.34504	1	5379	2	-0.017711	0.028362	0.072907	0.837002	1663	1	-0.017711
GLRA4	4	0.61527	0.62705	1	10287	1	0.33559	0.028312	0.072782	0.837002	1660	3	0.33559
TBX18	4	0.69822	0.69822	1	11766	1	0.26719	0.028297	0.072743	0.837002	1659	3	0.26719
CCDC91	4	0.92461	0.92442	1	16906	0	0.28799	0.028359	0.072896	0.837002	1662	3	0.28799
RAD51AP1	4	0.97453	0.97448	1	18223	0	0.31019	0.028333	0.072831	0.837002	1661	3	0.31019
CT47A5	4	0.061096	0.13959	0.951838	2802	1	0.18282	0.028555	0.073311	0.837607	1671	3	0.18282
SIPA1L1	4	0.17812	0.28535	1	4509	2	0.10596	0.028574	0.073354	0.837607	1672	2	0.10596
SERPINC1	4	0.43836	0.50733	1	7994	1	0.16525	0.028456	0.073111	0.837607	1665	2	0.16525
KATNBL1	4	0.54313	0.57372	1	9244	1	0.2303	0.028462	0.073118	0.837607	1666	3	0.2303
CMTR2	4	0.76627	0.76587	1	13195	0	0.24635	0.028436	0.073073	0.837607	1664	3	0.24635
DNAH7	4	0.84233	0.8416	1	14937	0	0.27255	0.028539	0.07328	0.837607	1670	3	0.27255
MAGEB2	4	0.86835	0.86791	1	15555	0	0.3262	0.028516	0.073229	0.837607	1668	2	0.3262
CLN8	4	0.89715	0.89683	1	16233	0	0.34695	0.028519	0.073234	0.837607	1669	3	0.34695
LRRC17	4	0.97511	0.97506	1	18248	0	0.24321	0.028514	0.073223	0.837607	1667	3	0.24321
C12orf4	4	0.27358	0.39958	1	6251	1	0.36621	0.028643	0.073523	0.838039	1675	3	0.36621
ZNF443	4	0.32259	0.4432	1	6950	1	0.30536	0.028633	0.073491	0.838039	1674	3	0.30536
EPT1	4	0.84675	0.84614	1	15044	0	0.16053	0.028618	0.073456	0.838039	1673	2	0.16053
ZNF124	4	0.69268	0.69307	1	11665	1	0.27332	0.028763	0.073793	0.839537	1677	3	0.27332
ZNF322	4	0.89238	0.89204	1	16125	0	0.042748	0.028772	0.073813	0.839537	1678	1	0.042748
GRIN2A	4	0.9157	0.9155	1	16676	0	0.21913	0.028731	0.07371	0.839537	1676	3	0.21913
AFM	4	0.9428	0.9427	1	17361	0	0.27518	0.02878	0.07383	0.839537	1679	2	0.27518
CENPV	4	0.7565	0.75609	1	12992	0	0.14486	0.028823	0.073923	0.839593	1681	3	0.14486
TMEM167B	4	0.94165	0.94157	1	17327	0	0.28278	0.02881	0.07389	0.839593	1680	2	0.28278
PCDHGB1	4	0.10056	0.19119	1	3338	1	0.014309	0.028874	0.074026	0.840048	1682	2	0.014309
KRAS	4	0.85386	0.85331	1	15222	0	0.24541	0.028888	0.074051	0.840048	1683	3	0.24541
ZC3H7B	4	0.084647	0.17168	1	3151	2	0.038613	0.029642	0.075635	0.840055	1715	2	0.038613
PPCS	4	0.12948	0.22641	1	3745	2	-0.033129	0.028977	0.074244	0.840055	1687	2	-0.033129
MTBP	4	0.13493	0.23307	1	3816	1	-0.18375	0.028926	0.074133	0.840055	1684	1	-0.18375
FAM166A	4	0.15573	0.25826	1	4125	2	0.069278	0.029561	0.075462	0.840055	1712	2	0.069278
KRT6C	4	0.22529	0.3421	1	5341	2	-0.16689	0.029591	0.075518	0.840055	1713	1	-0.16689
SPTAN1	4	0.23019	0.34803	1	5429	2	0.046331	0.028977	0.074243	0.840055	1686	2	0.046331
AGAP11	4	0.25519	0.37772	1	5891	2	-0.26053	0.029386	0.075099	0.840055	1706	1	-0.26053
CDC42	4	0.26088	0.38444	1	5992	2	0.10005	0.029422	0.075169	0.840055	1708	2	0.10005
KLB	4	0.34944	0.45732	1	7148	1	0.19846	0.029438	0.075192	0.840055	1709	2	0.19846
MIXL1	4	0.40054	0.48544	1	7613	1	-0.01722	0.029028	0.074348	0.840055	1689	1	-0.01722
IL18	4	0.4009	0.48565	1	7616	1	0.35619	0.029382	0.075088	0.840055	1705	2	0.35619
ZC3H12C	4	0.43669	0.50637	1	7975	1	0.19997	0.029079	0.074456	0.840055	1692	2	0.19997
PADI3	4	0.53758	0.56992	1	9169	1	0.33616	0.029165	0.07463	0.840055	1695	2	0.33616
MYH1	4	0.57517	0.59655	1	9665	1	0.31892	0.029026	0.074344	0.840055	1688	2	0.31892
CADM3	4	0.59015	0.60767	1	9891	1	0.090737	0.029745	0.075853	0.840055	1724	1	0.090737
OR52H1	4	0.65638	0.66069	1	10957	1	0.2829	0.029746	0.075853	0.840055	1725	3	0.2829
RBMY1J	4	0.68801	0.68875	1	11565	1	0.29913	0.02965	0.075653	0.840055	1717	3	0.29913
SLC16A11	4	0.69279	0.69316	1	11667	1	0.37923	0.029372	0.075072	0.840055	1704	3	0.37923
APCDD1	4	0.69878	0.69874	1	11777	1	0.18653	0.029312	0.074945	0.840055	1703	3	0.18653
ZDHHC1	4	0.69931	0.69923	1	11793	1	-0.031171	0.02913	0.07456	0.840055	1694	1	-0.031171
PTPRQ	4	0.69946	0.69937	1	11797	1	0.31646	0.029677	0.075711	0.840055	1720	3	0.31646
ZNF2	4	0.70737	0.70694	1	11945	1	0.14013	0.029284	0.074878	0.840055	1702	2	0.14013
ZNF264	4	0.70955	0.70903	1	11986	1	0.24956	0.02917	0.074648	0.840055	1696	3	0.24956
GLYATL3	4	0.71834	0.71769	1	12183	1	0.12972	0.029182	0.074667	0.840055	1697	2	0.12972
TRAF1	4	0.77182	0.77144	1	13314	0	0.31989	0.029645	0.075642	0.840055	1716	3	0.31989
DDX53	4	0.79514	0.79476	1	13852	0	0.23089	0.029721	0.075813	0.840055	1722	2	0.23089
DACH2	4	0.81138	0.81096	1	14229	0	0.15309	0.02954	0.075416	0.840055	1711	2	0.15309
BTN2A2	4	0.81256	0.81217	1	14257	0	0.15186	0.029694	0.075743	0.840055	1721	2	0.15186
COTL1	4	0.88616	0.88581	1	15967	0	0.25908	0.029102	0.074503	0.840055	1693	3	0.25908
PAIP2	4	0.9252	0.925	1	16924	0	0.51019	0.029412	0.075149	0.840055	1707	3	0.51019
ANKRD34C	4	0.92579	0.92559	1	16937	0	0.21614	0.029489	0.075299	0.840055	1710	2	0.21614
TSHZ2	4	0.93723	0.93716	1	17217	0	0.42635	0.029666	0.075687	0.840055	1719	3	0.42635
DBX1	4	0.9425	0.94241	1	17346	0	0.29733	0.029656	0.075667	0.840055	1718	3	0.29733
SNRPB2	4	0.95221	0.95209	1	17631	0	0.45211	0.029224	0.074763	0.840055	1699	3	0.45211
OLIG3	4	0.95669	0.95662	1	17737	0	0.35747	0.02974	0.075846	0.840055	1723	3	0.35747
CD59	4	0.96185	0.96176	1	17871	0	0.26824	0.029197	0.0747	0.840055	1698	3	0.26824
INSRR	4	0.96341	0.96334	1	17917	0	0.29625	0.029635	0.075617	0.840055	1714	3	0.29625
S100A5	4	0.96422	0.96419	1	17936	0	0.36489	0.029233	0.074784	0.840055	1700	2	0.36489
NEUROD6	4	0.98115	0.98117	1	18393	0	0.19317	0.029039	0.074365	0.840055	1690	3	0.19317
PRSS54	4	0.98485	0.98485	1	18529	0	0.22633	0.029254	0.074824	0.840055	1701	3	0.22633
NT5M	4	0.99128	0.99133	1	18758	0	0.26538	0.029066	0.074425	0.840055	1691	3	0.26538
ZMPSTE24	4	0.15093	0.25248	1	4049	1	-0.04483	0.030205	0.07684	0.840226	1745	1	-0.04483
TMPRSS13	4	0.18307	0.29135	1	4591	1	0.20162	0.030271	0.076973	0.840226	1748	2	0.20162
PDX1	4	0.2121	0.32638	1	5099	1	0.31184	0.030312	0.077052	0.840226	1750	3	0.31184
OR4N4	4	0.2496	0.37103	1	5782	1	0.2545	0.030001	0.076391	0.840226	1736	3	0.2545
PNMA6A	4	0.25491	0.37739	1	5888	2	0.077679	0.030362	0.077162	0.840226	1752	2	0.077679
TMEM92	4	0.32786	0.44595	1	6987	1	0.26383	0.030141	0.07669	0.840226	1743	3	0.26383
RGPD2	4	0.4004	0.48536	1	7611	1	-0.18863	0.03041	0.077264	0.840226	1756	1	-0.18863
PPM1B	4	0.43822	0.50724	1	7993	1	0.16915	0.030301	0.077026	0.840226	1749	2	0.16915
ZNF317	4	0.52052	0.55851	1	8937	1	0.27883	0.029868	0.076118	0.840226	1728	3	0.27883
OR4C12	4	0.63289	0.64121	1	10555	1	0.40311	0.030377	0.077195	0.840226	1753	3	0.40311
VPS35	4	0.6918	0.69226	1	11646	1	0.04255	0.02995	0.076287	0.840226	1734	1	0.04255
ZNF496	4	0.70364	0.70333	1	11866	1	0.061805	0.030103	0.076609	0.840226	1740	1	0.061805
WHAMM	4	0.72322	0.7227	1	12292	0	0.25265	0.030131	0.076668	0.840226	1742	2	0.25265
TMEM215	4	0.72882	0.7283	1	12417	0	0.28877	0.029975	0.076344	0.840226	1735	3	0.28877
SCEL	4	0.7451	0.74461	1	12748	0	0.24853	0.030221	0.076874	0.840226	1746	2	0.24853
SLC22A24	4	0.78872	0.78829	1	13713	0	0.20707	0.030361	0.07716	0.840226	1751	3	0.20707
OR4D11	4	0.80087	0.80046	1	13986	0	0.27437	0.03011	0.076626	0.840226	1741	2	0.27437
MAP3K19	4	0.82995	0.82932	1	14652	0	0.1729	0.02981	0.076001	0.840226	1727	2	0.1729
MS4A15	4	0.8307	0.83007	1	14671	0	0.26094	0.029948	0.076286	0.840226	1733	3	0.26094
UBL3	4	0.8614	0.86094	1	15389	0	0.37283	0.030442	0.077331	0.840226	1757	3	0.37283
FLG2	4	0.87046	0.87003	1	15608	0	0.32917	0.029884	0.076155	0.840226	1729	3	0.32917
MAGEB6	4	0.87157	0.87118	1	15635	0	0.27866	0.030023	0.076441	0.840226	1737	3	0.27866
UBA5	4	0.88283	0.88239	1	15881	0	0.0020679	0.030461	0.077363	0.840226	1759	1	0.0020679
EFHB	4	0.90094	0.90057	1	16313	0	0.24088	0.030071	0.076538	0.840226	1739	3	0.24088
FAM209B	4	0.91391	0.91369	1	16637	0	0.35338	0.030392	0.077231	0.840226	1755	2	0.35338
SMYD3	4	0.93167	0.93144	1	17085	0	0.1371	0.029898	0.076191	0.840226	1731	2	0.1371
C18orf25	4	0.9458	0.94571	1	17455	0	0.37922	0.030269	0.076971	0.840226	1747	3	0.37922
SLC4A11	4	0.95006	0.94999	1	17575	0	0.15081	0.029796	0.075965	0.840226	1726	2	0.15081
ZNF773	4	0.95154	0.95144	1	17610	0	0.32821	0.030382	0.077206	0.840226	1754	2	0.32821
THAP9	4	0.97596	0.97593	1	18266	0	0.31194	0.02989	0.076172	0.840226	1730	3	0.31194
CAB39L	4	0.97927	0.9793	1	18338	0	0.34122	0.030181	0.076785	0.840226	1744	3	0.34122
CCDC51	4	0.97963	0.97968	1	18354	0	0.3802	0.030052	0.076503	0.840226	1738	3	0.3802
DCAF8L2	4	0.98446	0.98446	1	18511	0	0.18913	0.029906	0.076208	0.840226	1732	3	0.18913
YES1	4	0.99074	0.99079	1	18739	0	0.29635	0.030447	0.07734	0.840226	1758	3	0.29635
SERGEF	4	0.37827	0.47298	1	7411	1	0.26435	0.030577	0.077599	0.840874	1763	3	0.26435
JAKMIP2	4	0.88464	0.88422	1	15928	0	0.015758	0.030564	0.077572	0.840874	1762	1	0.015758
PRR5L	4	0.93594	0.93583	1	17189	0	0.26908	0.030528	0.077512	0.840874	1761	3	0.26908
IFI30	4	0.98696	0.98698	1	18604	0	0.46606	0.030512	0.077469	0.840874	1760	3	0.46606
C1orf27	4	0.33898	0.4518	1	7072	1	0.25605	0.030644	0.077752	0.840893	1766	2	0.25605
PNPLA5	4	0.60621	0.61996	1	10130	1	0.20516	0.030654	0.077777	0.840893	1767	2	0.20516
NBEA	4	0.84636	0.84573	1	15033	0	0.22643	0.030624	0.077702	0.840893	1764	3	0.22643
DCLK1	4	0.97743	0.97745	1	18300	0	0.29673	0.030636	0.077732	0.840893	1765	3	0.29673
PKNOX2	4	0.23962	0.35916	1	5606	2	0.16738	0.030745	0.07797	0.840996	1770	2	0.16738
LYL1	4	0.2898	0.41884	1	6565	1	0.43293	0.030836	0.078168	0.840996	1775	3	0.43293
CCNB1IP1	4	0.39854	0.48429	1	7590	1	-0.13404	0.030768	0.078015	0.840996	1771	1	-0.13404
PRKCI	4	0.42823	0.50134	1	7884	1	0.33221	0.030842	0.078182	0.840996	1776	3	0.33221
BLK	4	0.61445	0.62644	1	10275	1	0.15762	0.030796	0.078072	0.840996	1773	2	0.15762
ERVV-1	4	0.64679	0.65265	1	10790	1	0.37905	0.030744	0.077969	0.840996	1769	3	0.37905
CCDC149	4	0.74165	0.74115	1	12685	0	0.15024	0.030786	0.078053	0.840996	1772	2	0.15024
KIAA2022	4	0.93376	0.93359	1	17133	0	0.16632	0.030717	0.077914	0.840996	1768	2	0.16632
COL19A1	4	0.98874	0.9888	1	18663	0	0.2431	0.030819	0.078121	0.840996	1774	3	0.2431
MADD	4	0.1269	0.22323	1	3704	2	-0.038491	0.030871	0.078254	0.841297	1777	2	-0.038491
PVR	4	0.54551	0.57537	1	9273	1	0.016506	0.030973	0.07848	0.842054	1780	1	0.016506
SERPINA1	4	0.60172	0.61655	1	10075	1	0.29608	0.03094	0.078407	0.842054	1778	3	0.29608
HPR	4	0.88276	0.88233	1	15879	0	0.25327	0.030973	0.078479	0.842054	1779	3	0.25327
FAM64A	4	0.98962	0.98964	1	18696	0	0.3187	0.030984	0.078501	0.842054	1781	3	0.3187
RIN3	4	0.95032	0.95025	1	17585	0	0.36156	0.031033	0.078613	0.842308	1783	3	0.36156
TH	4	0.97783	0.97787	1	18312	0	0.34826	0.031027	0.078601	0.842308	1782	3	0.34826
ITGA2	4	0.23877	0.35816	1	5588	2	-0.23428	0.031228	0.079034	0.842575	1790	1	-0.23428
ERVFRD-1	4	0.63883	0.64603	1	10653	1	0.4305	0.031082	0.078717	0.842575	1784	3	0.4305
BIRC8	4	0.65159	0.65659	1	10871	1	0.2347	0.031161	0.078909	0.842575	1787	2	0.2347
MED14OS	4	0.77705	0.77659	1	13454	0	0.26607	0.031185	0.078953	0.842575	1789	3	0.26607
RIIAD1	4	0.846	0.84537	1	15023	0	0.16517	0.031177	0.078939	0.842575	1788	2	0.16517
ZNF234	4	0.87814	0.8777	1	15787	0	0.27461	0.031126	0.078816	0.842575	1786	2	0.27461
CYP4F3	4	0.91972	0.91955	1	16783	0	0.32475	0.03124	0.079062	0.842575	1792	3	0.32475
OR2T12	4	0.92938	0.92917	1	17026	0	0.29455	0.031246	0.079078	0.842575	1793	3	0.29455
EBF1	4	0.95311	0.953	1	17649	0	0.26599	0.03112	0.078807	0.842575	1785	3	0.26599
MFAP3L	4	0.97512	0.97507	1	18249	0	0.33343	0.031233	0.079043	0.842575	1791	2	0.33343
UGT1A3	4	0.34609	0.45554	1	7124	1	0.2714	0.031339	0.079276	0.843737	1795	3	0.2714
RPS27L	4	0.81698	0.81656	1	14356	0	0.40535	0.031335	0.079269	0.843737	1794	3	0.40535
TMEM135	4	0.84835	0.84775	1	15083	0	0.30281	0.031386	0.079376	0.844336	1796	2	0.30281
SPATA25	4	0.71647	0.71582	1	12134	1	0.21823	0.03146	0.079533	0.844596	1799	3	0.21823
STX2	4	0.80876	0.80835	1	14169	0	0.26856	0.031443	0.0795	0.844596	1797	3	0.26856
SERPINB2	4	0.96293	0.96286	1	17904	0	0.29348	0.031457	0.079525	0.844596	1798	3	0.29348
KLHL25	4	0.95754	0.95751	1	17754	0	0.18923	0.031484	0.079594	0.844775	1800	2	0.18923
SEC23A	4	0.89584	0.89551	1	16198	0	0.34607	0.031508	0.079649	0.844832	1801	2	0.34607
PRY2	4	0.93667	0.9366	1	17204	0	0.30862	0.031526	0.079688	0.844832	1802	3	0.30862
HECW1	4	0.9856	0.98559	1	18564	0	0.31619	0.031614	0.079853	0.846115	1803	3	0.31619
EXOC2	4	0.98924	0.98928	1	18686	0	0.3181	0.031652	0.07993	0.846458	1804	2	0.3181
VAV3	4	0.59922	0.61461	1	10041	1	0.18483	0.031724	0.08008	0.846524	1806	2	0.18483
MUT	4	0.78435	0.7839	1	13618	0	0.25567	0.031713	0.080055	0.846524	1805	3	0.25567
NSUN7	4	0.86896	0.86852	1	15570	0	0.36333	0.03173	0.080095	0.846524	1807	3	0.36333
LAPTM4A	4	0.93029	0.93006	1	17052	0	0.051556	0.03174	0.080113	0.846524	1808	1	0.051556
CAB39	4	0.67245	0.67476	1	11261	1	0.35239	0.031791	0.080217	0.846688	1810	3	0.35239
C11orf86	4	0.81436	0.81395	1	14300	0	0.12309	0.031785	0.080206	0.846688	1809	2	0.12309
CREB3L1	4	0.87704	0.87659	1	15759	0	0.4167	0.031818	0.080281	0.846898	1811	3	0.4167
GRID2	4	0.76738	0.76698	1	13220	0	0.22051	0.031847	0.080334	0.846988	1812	2	0.22051
JADE3	4	0.23299	0.35131	1	5482	1	0.038311	0.032046	0.080734	0.848768	1816	2	0.038311
CSNK1A1L	4	0.52647	0.56247	1	9017	1	0.24137	0.032053	0.080747	0.848768	1817	2	0.24137
CSF1R	4	0.5377	0.57001	1	9170	1	0.3188	0.032074	0.080789	0.848768	1818	3	0.3188
MMP27	4	0.67008	0.67267	1	11213	1	0.36234	0.031981	0.080603	0.848768	1813	3	0.36234
OR6Y1	4	0.9242	0.92403	1	16892	0	0.33263	0.032018	0.080677	0.848768	1815	3	0.33263
UHMK1	4	0.92973	0.92952	1	17036	0	0.23265	0.031995	0.080627	0.848768	1814	3	0.23265
ZNF331	4	0.97493	0.97489	1	18242	0	0.37276	0.032084	0.080814	0.848768	1819	2	0.37276
LYRM2	4	0.15342	0.25547	1	4096	2	-0.077865	0.032251	0.081167	0.848774	1826	1	-0.077865
KRT19	4	0.61227	0.62469	1	10241	1	-0.058663	0.032149	0.08094	0.848774	1821	1	-0.058663
C17orf75	4	0.62008	0.63092	1	10360	1	0.18353	0.032156	0.080957	0.848774	1822	2	0.18353
HAS2	4	0.68306	0.68425	1	11477	1	0.34488	0.032213	0.081085	0.848774	1825	3	0.34488
IQUB	4	0.74598	0.74551	1	12761	0	0.32027	0.032135	0.080909	0.848774	1820	3	0.32027
ZNF821	4	0.80981	0.80939	1	14192	0	0.11651	0.0322	0.081058	0.848774	1823	2	0.11651
C11orf85	4	0.91113	0.91091	1	16572	0	0.39365	0.032252	0.08117	0.848774	1827	3	0.39365
APPBP2	4	0.9729	0.97285	1	18171	0	0.32379	0.032207	0.081069	0.848774	1824	3	0.32379
ZNF680	4	0.77239	0.772	1	13328	0	0.30226	0.032297	0.081281	0.84901	1829	3	0.30226
DLX5	4	0.89146	0.89115	1	16103	0	0.25385	0.03229	0.081259	0.84901	1828	2	0.25385
AP4E1	4	0.59527	0.6116	1	9975	1	0.26291	0.032386	0.081463	0.84998	1831	3	0.26291
FGF11	4	0.92987	0.92966	1	17041	0	0.1802	0.032373	0.081433	0.84998	1830	2	0.1802
POC5	4	0.071193	0.15505	0.994903	2978	1	-0.0053376	0.032608	0.081932	0.850421	1837	1	-0.0053376
XDH	4	0.25078	0.37243	1	5800	1	0.07477	0.03271	0.082139	0.850421	1845	2	0.07477
PRAMEF11	4	0.3291	0.44664	1	6999	1	0.36148	0.032695	0.082109	0.850421	1844	3	0.36148
GSTM1	4	0.49194	0.54003	1	8607	1	0.28315	0.032437	0.081564	0.850421	1832	3	0.28315
OR1D2	4	0.50343	0.5473	1	8740	1	-0.10736	0.032659	0.082035	0.850421	1841	1	-0.10736
C10orf105	4	0.50535	0.54853	1	8762	1	0.22866	0.032628	0.081974	0.850421	1839	3	0.22866
PLA1A	4	0.62349	0.63366	1	10416	1	0.28722	0.032632	0.081984	0.850421	1840	2	0.28722
ARPIN	4	0.74875	0.74829	1	12823	0	0.21887	0.032583	0.081877	0.850421	1836	3	0.21887
ENTPD6	4	0.78436	0.78392	1	13619	0	0.4486	0.032459	0.081621	0.850421	1833	3	0.4486
GNL1	4	0.83297	0.83234	1	14720	0	0.23836	0.032726	0.082173	0.850421	1846	2	0.23836
CHEK2	4	0.83903	0.83831	1	14858	0	0.26763	0.032684	0.082081	0.850421	1843	2	0.26763
C1S	4	0.84414	0.84346	1	14985	0	-0.012345	0.032506	0.081718	0.850421	1834	1	-0.012345
LRRN1	4	0.9673	0.96724	1	18009	0	0.31173	0.032662	0.082039	0.850421	1842	3	0.31173
LMBR1	4	0.96876	0.9687	1	18047	0	0.38811	0.032622	0.081964	0.850421	1838	3	0.38811
TEK	4	0.98167	0.98171	1	18412	0	0.31432	0.032527	0.081751	0.850421	1835	3	0.31432
RBMS3	4	0.60922	0.62226	1	10188	1	0.26087	0.03278	0.082292	0.850738	1848	3	0.26087
NUDT7	4	0.97938	0.97942	1	18344	0	0.35487	0.032762	0.082248	0.850738	1847	3	0.35487
TMEM150C	4	0.58998	0.60755	1	9888	1	0.35902	0.032865	0.082462	0.850852	1851	3	0.35902
CSNK2A3	4	0.79061	0.79016	1	13758	0	-0.016243	0.032864	0.082459	0.850852	1850	1	-0.016243
SLC13A4	4	0.91598	0.91576	1	16685	0	0.21465	0.032808	0.082352	0.850852	1849	3	0.21465
MAB21L1	4	0.98919	0.98923	1	18684	0	0.29629	0.032872	0.082481	0.850852	1852	3	0.29629
CLDN1	4	0.41574	0.49408	1	7758	1	0.15547	0.032955	0.08267	0.852288	1853	2	0.15547
PIP	4	0.93901	0.93898	1	17262	0	0.2079	0.033017	0.082799	0.852288	1856	3	0.2079
GLT1D1	4	0.96537	0.96531	1	17959	0	0.18253	0.033017	0.082798	0.852288	1855	2	0.18253
IL21	4	0.97733	0.97736	1	18299	0	0.36444	0.032997	0.082756	0.852288	1854	3	0.36444
ZNF582	4	0.57865	0.59907	1	9708	1	0.24175	0.033068	0.082903	0.8529	1857	2	0.24175
B3GNTL1	4	0.78812	0.78769	1	13704	0	0.10843	0.033091	0.082951	0.852931	1858	2	0.10843
LIF	4	0.58174	0.60136	1	9755	1	0.076745	0.033119	0.083015	0.853133	1859	2	0.076745
PRORY	4	0.95377	0.95365	1	17665	0	0.28611	0.033199	0.083179	0.854366	1860	3	0.28611
OR7A5	4	0.82722	0.82663	1	14595	0	0.1976	0.033272	0.083337	0.855064	1862	1	0.1976
OLFM3	4	0.8964	0.89609	1	16207	0	0.34969	0.033262	0.083309	0.855064	1861	3	0.34969
GRN	4	0.17584	0.28261	1	4471	1	0.21095	0.034099	0.085127	0.855366	1898	3	0.21095
RAB18	4	0.24435	0.36477	1	5692	1	-0.039153	0.034089	0.085103	0.855366	1897	1	-0.039153
MUSTN1	4	0.24797	0.36908	1	5755	2	0.04315	0.033527	0.083906	0.855366	1869	2	0.04315
GOLM1	4	0.26829	0.39322	1	6141	1	0.033807	0.033885	0.084639	0.855366	1886	1	0.033807
SMYD1	4	0.27355	0.39954	1	6249	2	0.068859	0.033629	0.084119	0.855366	1874	2	0.068859
HOXC10	4	0.34312	0.45398	1	7106	1	0.26824	0.033897	0.084673	0.855366	1888	3	0.26824
OR4F6	4	0.47244	0.52782	1	8362	1	0.17381	0.034101	0.085132	0.855366	1899	2	0.17381
ACE2	4	0.51385	0.55402	1	8858	1	-0.10041	0.03368	0.084226	0.855366	1876	1	-0.10041
FOLR1	4	0.51744	0.55647	1	8896	1	0.41426	0.033903	0.084684	0.855366	1889	3	0.41426
C16orf78	4	0.54557	0.57541	1	9274	1	0.20899	0.033784	0.084432	0.855366	1882	2	0.20899
APOBEC3B	4	0.54794	0.57705	1	9309	1	0.25961	0.03388	0.084629	0.855366	1885	3	0.25961
SPPL2A	4	0.55105	0.57925	1	9352	1	0.26701	0.034168	0.085282	0.855366	1903	3	0.26701
NOSTRIN	4	0.56097	0.58625	1	9484	1	0.20388	0.034006	0.084907	0.855366	1893	2	0.20388
OR8J3	4	0.56147	0.58665	1	9494	1	0.34925	0.033621	0.084099	0.855366	1873	3	0.34925
MAT2B	4	0.60927	0.6223	1	10189	1	0.27649	0.033914	0.084716	0.855366	1890	3	0.27649
PDGFC	4	0.64796	0.6536	1	10816	1	0.29173	0.034191	0.085335	0.855366	1906	3	0.29173
SLC17A1	4	0.66333	0.66669	1	11089	1	0.41854	0.03357	0.083994	0.855366	1870	3	0.41854
ACKR4	4	0.66409	0.66736	1	11104	1	0.04657	0.034038	0.084986	0.855366	1894	2	0.04657
KANSL1L	4	0.66826	0.67108	1	11181	1	-0.086661	0.033732	0.084322	0.855366	1880	1	-0.086661
STOM	4	0.69165	0.69212	1	11643	1	0.22	0.0335	0.083853	0.855366	1868	2	0.22
UEVLD	4	0.75332	0.75294	1	12927	0	0.088522	0.03414	0.085218	0.855366	1901	1	0.088522
MEDAG	4	0.75373	0.75334	1	12933	0	0.10979	0.033363	0.083548	0.855366	1864	2	0.10979
TLR8	4	0.76955	0.76914	1	13264	0	0.31575	0.033926	0.084735	0.855366	1892	3	0.31575
SRRM5	4	0.7808	0.78032	1	13536	0	0.35836	0.034186	0.085322	0.855366	1905	3	0.35836
RBM46	4	0.84738	0.84674	1	15055	0	0.4037	0.033719	0.084296	0.855366	1878	3	0.4037
SESTD1	4	0.85208	0.85148	1	15177	0	0.29453	0.033479	0.08381	0.855366	1867	2	0.29453
ELF3	4	0.85212	0.85152	1	15179	0	0.27013	0.033638	0.084137	0.855366	1875	3	0.27013
CD1C	4	0.86538	0.86495	1	15478	0	0.25562	0.03418	0.08531	0.855366	1904	3	0.25562
LMBRD2	4	0.89434	0.89401	1	16169	0	0.33606	0.033879	0.084628	0.855366	1884	3	0.33606
PLEK2	4	0.90238	0.902	1	16343	0	0.2133	0.033598	0.08405	0.855366	1872	3	0.2133
UBE3A	4	0.91573	0.91553	1	16677	0	0.39069	0.033889	0.084651	0.855366	1887	3	0.39069
CDC42EP4	4	0.91586	0.91564	1	16682	0	0.20417	0.033318	0.083444	0.855366	1863	3	0.20417
ARHGAP31	4	0.91838	0.91816	1	16753	0	0.20376	0.034145	0.08523	0.855366	1902	3	0.20376
CDY1B	4	0.92575	0.92555	1	16935	0	0.094305	0.033834	0.084545	0.855366	1883	1	0.094305
BEND6	4	0.92827	0.92807	1	16998	0	0.25579	0.034139	0.085218	0.855366	1900	3	0.25579
CAPZA1	4	0.93875	0.93871	1	17255	0	0.14328	0.033425	0.083678	0.855366	1865	2	0.14328
PGBD4	4	0.95292	0.95279	1	17644	0	0.23782	0.033578	0.084011	0.855366	1871	2	0.23782
ULBP3	4	0.97337	0.9733	1	18186	0	0.27136	0.033731	0.08432	0.855366	1879	2	0.27136
TRIM71	4	0.97539	0.97532	1	18254	0	0.22746	0.033783	0.084428	0.855366	1881	2	0.22746
SLC35F4	4	0.97943	0.97947	1	18348	0	0.32965	0.033427	0.083682	0.855366	1866	3	0.32965
SCARB2	4	0.9807	0.98074	1	18378	0	0.297	0.033921	0.084721	0.855366	1891	2	0.297
TWIST1	4	0.98685	0.98686	1	18597	0	0.30195	0.033684	0.084232	0.855366	1877	3	0.30195
OR4D5	4	0.98724	0.98726	1	18610	0	0.25308	0.034069	0.085062	0.855366	1896	3	0.25308
PROL1	4	0.9887	0.98876	1	18662	0	0.2737	0.034041	0.084992	0.855366	1895	3	0.2737
CDH1	4	0.38796	0.47837	1	7489	1	-0.018923	0.034242	0.085436	0.85593	1907	1	-0.018923
IL22RA1	4	0.12735	0.22377	1	3714	2	-0.32595	0.034293	0.085534	0.856462	1908	1	-0.32595
PNPLA2	4	0.46232	0.52159	1	8253	1	0.11197	0.034345	0.085659	0.856811	1910	2	0.11197
FBXO47	4	0.79338	0.79296	1	13813	0	0.12678	0.034344	0.085657	0.856811	1909	1	0.12678
IFRD2	4	0.030151	0.075083	0.718121	1998	3	-0.47572	0.03465	0.086264	0.856908	1922	1	-0.47572
RSPH6A	4	0.25855	0.38169	1	5956	1	0.23664	0.034752	0.086475	0.856908	1928	2	0.23664
KCNAB2	4	0.57574	0.59699	1	9667	1	0.30712	0.034662	0.086283	0.856908	1923	3	0.30712
APOH	4	0.64349	0.64992	1	10728	1	0.25023	0.034627	0.086213	0.856908	1921	3	0.25023
LOC101929983	4	0.66649	0.66952	1	11152	1	0.1882	0.034429	0.085837	0.856908	1913	3	0.1882
OR52B4	4	0.72889	0.72838	1	12419	0	0.14496	0.03475	0.086471	0.856908	1927	2	0.14496
YY1AP1	4	0.7322	0.73174	1	12488	0	0.34374	0.034707	0.086379	0.856908	1924	2	0.34374
ERCC6L	4	0.83092	0.8303	1	14673	0	0.34969	0.034728	0.086428	0.856908	1925	2	0.34969
STX17	4	0.83316	0.83252	1	14724	0	-0.02743	0.034548	0.086062	0.856908	1917	1	-0.02743
PTPN2	4	0.84865	0.84807	1	15090	0	0.36444	0.034419	0.085815	0.856908	1912	3	0.36444
C14orf180	4	0.8618	0.86137	1	15399	0	0.28421	0.034441	0.085856	0.856908	1914	3	0.28421
TMEM239	4	0.91361	0.91339	1	16630	0	0.25116	0.034493	0.085961	0.856908	1915	3	0.25116
KIAA1161	4	0.95522	0.95511	1	17706	0	0.26879	0.034547	0.086061	0.856908	1916	3	0.26879
TMCO2	4	0.95813	0.95808	1	17766	0	0.27145	0.034579	0.086129	0.856908	1919	2	0.27145
HSDL2	4	0.95833	0.95827	1	17770	0	0.38145	0.034568	0.086106	0.856908	1918	2	0.38145
PFDN4	4	0.96209	0.96201	1	17880	0	0.32736	0.034732	0.086435	0.856908	1926	3	0.32736
AK7	4	0.96763	0.96757	1	18021	0	0.36492	0.034586	0.086144	0.856908	1920	3	0.36492
GDI2	4	0.98472	0.98472	1	18522	0	0.26621	0.034394	0.085764	0.856908	1911	3	0.26621
NAT6	4	0.77644	0.77599	1	13437	0	0.35311	0.034779	0.086528	0.856987	1929	3	0.35311
MTAP	4	0.9144	0.91418	1	16646	0	0.30049	0.034832	0.086634	0.857589	1930	3	0.30049
TRIM44	4	0.88584	0.88546	1	15960	0	0.33186	0.034854	0.086687	0.857673	1931	2	0.33186
GNB4	4	0.58188	0.60146	1	9757	1	0.3325	0.034896	0.086782	0.858167	1932	3	0.3325
NBPF8	4	0.024836	0.063584	0.655915	1853	3	-0.40461	0.035058	0.087111	0.85903	1936	1	-0.40461
GRIN3B	4	0.37157	0.46935	1	7348	1	0.27857	0.03506	0.087119	0.85903	1937	2	0.27857
NMT2	4	0.61193	0.62441	1	10236	1	0.25587	0.035025	0.08704	0.85903	1935	3	0.25587
TGIF2LY	4	0.73397	0.7335	1	12525	0	0.27065	0.034967	0.086915	0.85903	1933	3	0.27065
C2orf16	4	0.7438	0.74333	1	12721	0	0.23921	0.035071	0.087139	0.85903	1938	2	0.23921
OR4K2	4	0.98869	0.98875	1	18661	0	0.24773	0.035008	0.086999	0.85903	1934	3	0.24773
SESN2	4	0.58773	0.60584	1	9851	1	0.073669	0.035109	0.087213	0.859322	1939	2	0.073669
CCL5	4	0.23072	0.34865	1	5438	1	0.26728	0.035273	0.087573	0.859766	1945	3	0.26728
LRP11	4	0.64624	0.65216	1	10778	1	-0.020489	0.035211	0.087435	0.859766	1941	1	-0.020489
TUBAL3	3	0.71749	0.71758	1	12165	0	0.22565	0.039506	0.087538	0.859766	2099	2	0.22565
HTN1	4	0.83213	0.83149	1	14705	0	0.18855	0.03516	0.08733	0.859766	1940	2	0.18855
SSTR3	4	0.9057	0.90539	1	16413	0	0.23881	0.035262	0.087542	0.859766	1944	3	0.23881
TDP1	4	0.95368	0.95357	1	17664	0	0.41147	0.035255	0.087529	0.859766	1942	3	0.41147
HMCN1	4	0.98467	0.98467	1	18519	0	0.3399	0.035261	0.08754	0.859766	1943	3	0.3399
MED25	4	0.0098866	0.029627	0.408602	1386	2	-0.55977	0.035771	0.088589	0.859926	1967	1	-0.55977
FLJ44635	4	0.10635	0.19829	1	3415	2	-0.15835	0.03572	0.08849	0.859926	1963	1	-0.15835
C8orf4	4	0.22112	0.33714	1	5263	1	0.18222	0.035567	0.088178	0.859926	1957	2	0.18222
NAPB	4	0.54612	0.57578	1	9280	1	0.26164	0.035533	0.088104	0.859926	1955	3	0.26164
OR6F1	4	0.5914	0.60864	1	9911	1	0.25767	0.035438	0.087921	0.859926	1952	3	0.25767
PCDHGA12	4	0.67426	0.67634	1	11298	1	-0.040768	0.035465	0.087979	0.859926	1953	1	-0.040768
AIDA	4	0.70467	0.70433	1	11889	1	0.07426	0.035516	0.088066	0.859926	1954	2	0.07426
DPPA4	4	0.74203	0.74153	1	12693	0	0.058882	0.035364	0.08777	0.859926	1948	1	0.058882
C1QTNF2	4	0.75224	0.75187	1	12905	0	-0.11158	0.035669	0.08838	0.859926	1962	1	-0.11158
IQCG	4	0.79771	0.79734	1	13913	0	0.32305	0.035618	0.088282	0.859926	1959	3	0.32305
TYR	4	0.83256	0.83192	1	14711	0	0.22013	0.035723	0.088495	0.859926	1964	3	0.22013
SPPL3	4	0.84169	0.84095	1	14920	0	0.36197	0.035414	0.087872	0.859926	1951	3	0.36197
TIGD4	4	0.86133	0.86086	1	15386	0	0.34464	0.035759	0.088561	0.859926	1966	3	0.34464
CLDN2	4	0.89504	0.89472	1	16184	0	0.19114	0.035414	0.087872	0.859926	1950	2	0.19114
TTC7B	4	0.93537	0.93525	1	17179	0	0.15931	0.035372	0.087789	0.859926	1949	2	0.15931
OR51L1	4	0.94854	0.9485	1	17531	0	0.27941	0.035329	0.08769	0.859926	1946	2	0.27941
GLG1	4	0.94873	0.94869	1	17535	0	0.32053	0.035551	0.088149	0.859926	1956	3	0.32053
USP12	4	0.96587	0.96582	1	17971	0	0.38861	0.035788	0.088624	0.859926	1968	3	0.38861
SOCS5	4	0.9664	0.96633	1	17987	0	0.37149	0.035568	0.088179	0.859926	1958	3	0.37149
ALDH1A1	4	0.96957	0.96951	1	18069	0	0.20747	0.035355	0.087749	0.859926	1947	3	0.20747
MS4A6E	4	0.97389	0.97381	1	18199	0	0.26891	0.035652	0.088348	0.859926	1961	3	0.26891
SPATA16	4	0.98362	0.98363	1	18490	0	0.22908	0.035652	0.088346	0.859926	1960	3	0.22908
UBN1	4	0.99117	0.99122	1	18755	0	0.34268	0.035747	0.088536	0.859926	1965	3	0.34268
PPA1	4	0.7913	0.79088	1	13775	0	0.30638	0.035822	0.088697	0.860193	1969	3	0.30638
NCOR2	4	0.43628	0.50613	1	7969	1	-0.084012	0.035873	0.088804	0.86036	1971	1	-0.084012
CD274	4	0.90636	0.90605	1	16438	0	0.20039	0.035858	0.08877	0.86036	1970	2	0.20039
FAXC	4	0.15656	0.25924	1	4143	1	0.4072	0.035933	0.088946	0.861098	1972	3	0.4072
RREB1	4	0.35473	0.46019	1	7194	1	0.16934	0.035975	0.089033	0.861098	1973	2	0.16934
LDHAL6A	4	0.71061	0.71005	1	12007	1	0.2886	0.035991	0.08906	0.861098	1975	3	0.2886
DYX1C1	4	0.71104	0.71048	1	12017	1	0.30642	0.035985	0.089052	0.861098	1974	3	0.30642
NGRN	4	0.095329	0.18478	1	3268	1	-0.11675	0.036026	0.089131	0.861344	1976	1	-0.11675
CCDC184	4	0.8967	0.89639	1	16219	0	0.34742	0.036063	0.089204	0.861619	1977	2	0.34742
EEF1A2	4	0.59143	0.60866	1	9912	1	0.26218	0.036118	0.089319	0.862028	1978	3	0.26218
B9D2	4	0.78526	0.78481	1	13644	0	0.27186	0.036128	0.089337	0.862028	1979	3	0.27186
TMIGD2	4	0.20379	0.31621	1	4955	2	-0.016331	0.036179	0.089445	0.862633	1980	1	-0.016331
SLC25A2	4	0.28637	0.41474	1	6487	2	0.084141	0.03623	0.089566	0.863361	1981	2	0.084141
HMX2	4	0.076039	0.1611	1	3033	1	0.25783	0.036381	0.089882	0.863424	1987	3	0.25783
PYGL	4	0.15569	0.25821	1	4123	1	0.07867	0.036382	0.089888	0.863424	1988	1	0.07867
NXPE4	4	0.66148	0.66507	1	11055	1	0.034155	0.036281	0.089677	0.863424	1982	2	0.034155
ATRNL1	4	0.67611	0.67794	1	11334	1	0.22223	0.036332	0.089774	0.863424	1985	2	0.22223
TRIM32	4	0.81046	0.81004	1	14206	0	0.21716	0.036357	0.089831	0.863424	1986	2	0.21716
TMEM27	4	0.86867	0.86823	1	15563	0	0.19687	0.036292	0.089699	0.863424	1983	2	0.19687
RBM44	4	0.9744	0.97434	1	18219	0	0.28237	0.036315	0.089745	0.863424	1984	3	0.28237
RFC1	4	0.10602	0.19788	1	3410	2	-0.48895	0.036433	0.089999	0.864054	1989	1	-0.48895
EML4	4	0.22211	0.33837	1	5279	2	0.083315	0.036521	0.090197	0.864245	1992	2	0.083315
NHS	4	0.32205	0.44292	1	6947	1	0.30207	0.036628	0.090426	0.864245	1998	3	0.30207
CHADL	4	0.58867	0.60655	1	9867	1	0.22651	0.036586	0.090342	0.864245	1995	2	0.22651
CCDC65	4	0.68191	0.6832	1	11456	1	0.29438	0.036619	0.090411	0.864245	1997	2	0.29438
HSF2BP	4	0.79852	0.79818	1	13927	0	0.12107	0.036535	0.090231	0.864245	1993	1	0.12107
MUC6	4	0.82313	0.82264	1	14495	0	0.086764	0.036484	0.090117	0.864245	1991	1	0.086764
COL21A1	4	0.8827	0.88226	1	15877	0	0.32909	0.036471	0.090088	0.864245	1990	3	0.32909
[truncated: 17,117 more rows]

## Sheet: 3.HEK SARS_Reinfection_0.01
HEK CoV2_Reinfection_0.01
ID	num	neg|score	neg|p-value	neg|fdr	neg|rank	neg|goodsgrna	neg|lfc	pos|score	pos|p-value	pos|fdr	pos|rank	pos|goodsgrna	pos|lfc
TMEM251	4	1	1	1	19112	0	1.5178	1.3107e-09	2.5898e-07	0.00165	3	4	1.5178
TP53	4	1	1	1	19113	0	1.7672	2.2115e-10	2.5898e-07	0.00165	2	4	1.7672
EDC4	4	1	1	1	19114	0	1.3306	3.7028e-14	2.5898e-07	0.00165	1	4	1.3306
TBC1D7	4	0.99602	0.99605	1	18849	0	1.1418	3.5199e-07	7.7695e-07	0.00297	4	4	1.1418
Non-Targeting	998	2.802e+85	1	1	19115	0	0	nan	7.7695e-07	0.00297	19115	0	0
ALG5	4	0.99913	0.99913	1	19034	0	0.87765	1.0203e-06	3.3668e-06	0.009194	5	4	0.87765
MESDC1	4	1	1	1	19111	0	0.82408	1.0311e-06	3.3668e-06	0.009194	6	4	0.82408
XRN1	4	0.83104	0.83043	1	14186	0	1.0366	1.9045e-06	4.4027e-06	0.010451	7	3	1.0366
CDH2	4	1	1	1	19110	0	1.0734	2.2799e-06	4.9207e-06	0.010451	8	4	1.0734
INTS6	4	0.99917	0.99916	1	19036	0	0.97829	4.1088e-06	1.1654e-05	0.022277	9	4	0.97829
BAX	4	1	1	1	19109	0	1.065	4.9244e-06	1.528e-05	0.026553	10	4	1.065
SEC63	4	0.73074	0.74158	1	12195	1	0.94276	8.228e-06	2.5122e-05	0.040017	11	3	0.94276
RFXAP	4	0.99313	0.99317	1	18719	0	0.98038	1.066e-05	3.3409e-05	0.049124	12	4	0.98038
ERICH6B	4	0.99999	0.99999	1	19108	0	0.63842	1.2126e-05	4.1179e-05	0.056223	13	4	0.63842
FBXW10	4	0.99815	0.99817	1	18966	0	0.78681	1.4417e-05	4.9984e-05	0.062809	14	4	0.78681
GUCY2D	4	0.99903	0.99902	1	19025	0	0.80415	1.5241e-05	5.2574e-05	0.062809	15	4	0.80415
CCZ1	4	0.99986	0.99986	1	19089	0	0.68007	1.862e-05	6.6041e-05	0.074257	16	4	0.68007
RNF7	4	0.7236	0.73621	1	12078	1	1.0549	1.9687e-05	7.0185e-05	0.074532	17	3	1.0549
DISP2	4	0.16469	0.29782	1	5002	1	0.77943	2.5813e-05	9.0904e-05	0.086044	18	3	0.77943
ERGIC3	4	0.73533	0.74509	1	12265	1	0.1679	2.6189e-05	9.0904e-05	0.086044	19	2	0.1679
EQTN	4	0.99997	0.99997	1	19107	0	0.75021	2.6952e-05	9.4529e-05	0.086044	20	4	0.75021
ARVCF	4	0.60859	0.6617	1	10520	1	0.82537	2.8088e-05	9.9709e-05	0.086634	21	3	0.82537
SLC30A1	4	0.78259	0.78406	1	13100	1	0.64051	3.2678e-05	0.00011421	0.09492	22	2	0.64051
DNAH2	4	0.99766	0.99767	1	18938	0	0.90511	3.8377e-05	0.00014063	0.112005	23	4	0.90511
PAN3	4	0.9965	0.99651	1	18873	0	0.76884	4.0804e-05	0.00014995	0.114653	24	4	0.76884
POM121L12	4	0.99996	0.99995	1	19106	0	0.5213	4.4049e-05	0.00016316	0.119954	25	4	0.5213
NAGPA	4	0.99995	0.99995	1	19103	0	0.71276	5.2176e-05	0.00019139	0.126152	28	4	0.71276
CLEC16A	4	0.99995	0.99995	1	19104	0	0.57318	5.1376e-05	0.0001888	0.126152	27	4	0.57318
SCAF4	4	0.99995	0.99995	1	19105	0	0.75998	4.8362e-05	0.00017948	0.126152	26	4	0.75998
INTS12	4	0.97273	0.97268	1	18003	0	0.9736	5.779e-05	0.00021263	0.132066	29	3	0.9736
SMCHD1	4	0.99934	0.99935	1	19053	0	0.97003	5.8342e-05	0.00021418	0.132066	30	4	0.97003
RAB33B	4	0.99994	0.99994	1	19101	0	0.87245	6.2475e-05	0.00023283	0.134863	32	4	0.87245
SARNP	4	0.99994	0.99994	1	19102	0	0.60337	6.2365e-05	0.00023231	0.134863	31	4	0.60337
PRSS12	4	0.99993	0.99993	1	19100	0	0.58442	6.9767e-05	0.00026183	0.147204	33	4	0.58442
GRIA2	4	0.90006	0.89969	1	15921	0	0.74298	8.4024e-05	0.0003214	0.160025	36	3	0.74298
CARM1	4	0.92983	0.92962	1	16744	0	0.70903	8.055e-05	0.00031	0.160025	34	3	0.70903
THAP7	4	0.99488	0.99492	1	18799	0	0.68784	8.17e-05	0.0003157	0.160025	35	4	0.68784
WDR81	4	0.99856	0.99856	1	18995	0	0.8423	8.8527e-05	0.00033487	0.160025	39	4	0.8423
RBM14-RBM4	4	0.99991	0.99991	1	19098	0	0.75301	8.7758e-05	0.00033021	0.160025	38	4	0.75301
SLC36A1	4	0.99991	0.99991	1	19099	0	0.60856	8.6482e-05	0.00032762	0.160025	37	4	0.60856
DNM2	4	0.99988	0.99989	1	19096	0	0.95101	9.6442e-05	0.00036698	0.16702	41	4	0.95101
ITFG2	4	0.9999	0.99991	1	19097	0	0.9198	9.5758e-05	0.00036439	0.16702	40	4	0.9198
MPLKIP	4	0.94155	0.94146	1	17091	0	0.98733	0.0001084	0.0004136	0.17968	43	3	0.98733
FLVCR2	4	0.98983	0.98984	1	18583	0	0.74806	0.00010757	0.00041256	0.17968	42	4	0.74806
VAC14	4	0.99297	0.99302	1	18713	0	0.86174	0.00011164	0.00042344	0.179868	44	4	0.86174
SLC33A1	4	0.99988	0.99989	1	19095	0	0.74873	0.00011688	0.00045037	0.18715	45	4	0.74873
SLC12A5	4	0.98569	0.98569	1	18413	0	0.25628	0.00013094	0.00050735	0.190157	50	4	0.25628
ATXN1L	4	0.99987	0.99987	1	19091	0	0.5485	0.0001309	0.00050735	0.190157	49	4	0.5485
PKHD1L1	4	0.99987	0.99987	1	19092	0	0.68878	0.00012747	0.00049337	0.190157	48	4	0.68878
ZNF287	4	0.99987	0.99988	1	19093	0	0.69156	0.00012572	0.00048663	0.190157	47	4	0.69156
C16orf72	4	0.99988	0.99988	1	19094	0	0.94738	0.00012088	0.00046954	0.190157	46	4	0.94738
ALG9	4	0.99367	0.9937	1	18744	0	0.86244	0.00013778	0.00053118	0.192882	51	4	0.86244
DEPDC5	4	0.99986	0.99986	1	19090	0	0.66766	0.00013923	0.0005348	0.192882	52	4	0.66766
FGF5	4	0.66721	0.69719	1	11247	1	0.67241	0.00016087	0.00061871	0.203909	57	3	0.67241
FAM83G	4	0.88869	0.88834	1	15618	0	0.81589	0.00016051	0.00061716	0.203909	55	3	0.81589
DRGX	4	0.99984	0.99984	1	19086	0	0.57292	0.00016056	0.00061716	0.203909	56	4	0.57292
MYH13	4	0.99984	0.99985	1	19087	0	0.923	0.00015922	0.00061198	0.203909	54	4	0.923
EPN1	4	0.99984	0.99985	1	19088	0	0.59917	0.00015554	0.0006011	0.203909	53	4	0.59917
C19orf44	4	0.894	0.89367	1	15754	0	0.92674	0.00016973	0.00064927	0.210354	58	3	0.92674
RFX7	4	0.99931	0.99931	1	19051	0	0.77988	0.00017717	0.00067362	0.214604	59	4	0.77988
ATP6V0E1	4	0.99982	0.99982	1	19085	0	0.59839	0.00018327	0.00069745	0.218552	60	4	0.59839
PDIA6	4	0.99292	0.99297	1	18707	0	0.83932	0.00019759	0.00074976	0.231156	61	4	0.83932
NPRL2	4	0.9341	0.93394	1	16864	0	0.87867	0.00020346	0.00077152	0.232369	62	3	0.87867
CCM2	4	0.99803	0.99804	1	18958	0	0.78724	0.00020622	0.00078239	0.232369	63	4	0.78724
CCDC28A	4	0.99979	0.99979	1	19084	0	0.61839	0.00020939	0.00079016	0.232369	64	4	0.61839
GDAP1L1	4	0.99977	0.99977	1	19083	0	0.50804	0.00022716	0.00085077	0.2464	65	4	0.50804
DUSP18	4	0.34549	0.48761	1	7514	1	0.68969	0.00023756	0.00088961	0.24802	66	3	0.68969
TMEM39A	4	0.9804	0.98044	1	18240	0	0.52732	0.00023848	0.0008922	0.24802	67	3	0.52732
KBTBD6	4	0.99965	0.99966	1	19069	0	0.70508	0.00024371	0.00090308	0.24802	68	4	0.70508
NEFL	4	0.99975	0.99975	1	19082	0	0.6362	0.00024522	0.00090826	0.24802	69	4	0.6362
IGSF11	4	0.99974	0.99974	1	19079	0	0.7252	0.00025734	0.00095229	0.249356	72	4	0.7252
TMEM41B	4	0.99974	0.99974	1	19080	0	0.25785	0.00025713	0.00095177	0.249356	71	4	0.25785
FRY	4	0.99975	0.99975	1	19081	0	0.63772	0.00025143	0.00093209	0.249356	70	4	0.63772
PLXNC1	4	0.99974	0.99974	1	19078	0	0.62242	0.00026227	0.00097715	0.252408	73	4	0.62242
IGF2R	4	0.86319	0.86275	1	14979	0	0.69458	0.00028805	0.0010668	0.261324	75	3	0.69458
GGACT	4	0.99299	0.99304	1	18715	0	0.80102	0.00028996	0.0010735	0.261324	77	4	0.80102
URAD	4	0.99971	0.99971	1	19074	0	0.64744	0.00029465	0.0010937	0.261324	79	4	0.64744
ZSWIM7	4	0.99971	0.99971	1	19075	0	0.45105	0.00029383	0.001089	0.261324	78	4	0.45105
SMYD3	4	0.99971	0.99972	1	19076	0	0.45174	0.00028869	0.0010683	0.261324	76	4	0.45174
NTN1	4	0.99972	0.99972	1	19077	0	0.77744	0.00028202	0.0010445	0.261324	74	4	0.77744
PRLHR	4	0.99969	0.9997	1	19073	0	0.52262	0.00031285	0.0011512	0.271666	80	4	0.52262
ZP1	4	0.53055	0.62012	1	9701	1	0.49305	0.00032691	0.001203	0.272627	83	2	0.49305
CAB39L	4	0.99039	0.99041	1	18602	0	0.79971	0.00032958	0.0012123	0.272627	84	4	0.79971
MYH10	4	0.99967	0.99968	1	19071	0	0.59478	0.00032662	0.001203	0.272627	82	4	0.59478
SLC16A13	4	0.99968	0.99969	1	19072	0	0.47347	0.00032056	0.0011792	0.272627	81	4	0.47347
RABGEF1	4	0.98574	0.98574	1	18415	0	0.739	0.00034041	0.0012512	0.274895	86	4	0.739
EIF2AK3	4	0.99486	0.9949	1	18796	0	0.65126	0.00033616	0.0012372	0.274895	85	4	0.65126
CYB561A3	4	0.97379	0.97372	1	18040	0	0.60668	0.00034464	0.0012672	0.275259	87	3	0.60668
CTCFL	4	0.99965	0.99966	1	19070	0	0.50526	0.000348	0.0012817	0.275281	88	4	0.50526
SLC25A30	4	0.99964	0.99964	1	19068	0	0.62113	0.00036263	0.0013387	0.284323	89	4	0.62113
GALNT10	4	0.81225	0.81185	1	13761	1	-0.033104	0.00039278	0.0014418	0.287077	95	1	-0.033104
RRAGA	4	0.82773	0.82714	1	14118	0	0.46993	0.00039183	0.0014371	0.287077	94	2	0.46993
USP24	4	0.9833	0.98331	1	18329	0	0.83817	0.00038925	0.0014273	0.287077	93	4	0.83817
DECR1	4	0.99962	0.99962	1	19065	0	0.54839	0.00038258	0.0014055	0.287077	92	4	0.54839
PARD6A	4	0.99962	0.99962	1	19066	0	0.58718	0.00038129	0.001404	0.287077	91	4	0.58718
UBE2R2	4	0.99963	0.99964	1	19067	0	0.67941	0.00037195	0.001375	0.287077	90	4	0.67941
SPECC1	4	0.9996	0.99961	1	19064	0	0.63404	0.00039932	0.0014635	0.288405	96	4	0.63404
HS3ST3B1	4	0.99929	0.99929	1	19046	0	0.88031	0.00040961	0.0015055	0.288663	98	4	0.88031
GFRAL	4	0.99953	0.99955	1	19059	0	0.64847	0.00040938	0.0015029	0.288663	97	4	0.64847
KLF13	4	0.99959	0.9996	1	19063	0	0.72031	0.00041129	0.0015101	0.288663	99	4	0.72031
PIK3IP1	4	0.99957	0.99959	1	19061	0	0.66488	0.00043022	0.0015697	0.294166	101	4	0.66488
IMMP2L	4	0.99957	0.99959	1	19062	0	0.64765	0.00042632	0.0015552	0.294166	100	4	0.64765
ZNF320	4	0.99956	0.99958	1	19060	0	0.71163	0.00043635	0.001593	0.295636	102	4	0.71163
HIST1H2BG	4	0.66954	0.69869	1	11272	1	0.49591	0.000445	0.0016288	0.299362	103	3	0.49591
CCZ1B	4	0.92505	0.92484	1	16612	0	0.63528	0.00046803	0.001722	0.313484	104	3	0.63528
HERPUD2	4	0.95203	0.95192	1	17397	0	0.95829	0.00048992	0.0018028	0.316695	107	3	0.95829
KIF24	4	0.997	0.997	1	18904	0	1.3709	0.00049068	0.0018059	0.316695	108	4	1.3709
WFDC11	4	0.99838	0.99839	1	18981	0	0.60052	0.00048316	0.0017769	0.316695	105	4	0.60052
KIRREL	4	0.99952	0.99953	1	19058	0	0.49821	0.00048456	0.0017841	0.316695	106	4	0.49821
C2orf78	4	0.87986	0.87939	1	15396	0	0.13018	0.0004975	0.0018313	0.318227	109	2	0.13018
KLF12	4	0.91253	0.91232	1	16256	0	0.82634	0.0005137	0.0018898	0.325274	110	3	0.82634
AP1M1	4	0.98532	0.98532	1	18400	0	0.57115	0.00051868	0.0019059	0.325274	111	4	0.57115
DNAH9	4	0.86368	0.86326	1	14992	0	0.4038	0.00054986	0.00201	0.338501	112	3	0.4038
DAZ3	4	0.99725	0.99725	1	18918	0	0.7677	0.00055282	0.0020188	0.338501	113	4	0.7677
NT5M	4	0.99286	0.99291	1	18705	0	0.57414	0.0005598	0.0020519	0.34009	114	4	0.57414
SLC17A6	4	0.99944	0.99945	1	19057	0	0.42655	0.00056299	0.0020639	0.34009	115	4	0.42655
TEKT3	4	0.90962	0.90937	1	16177	0	0.79874	0.00057494	0.0021131	0.345223	116	3	0.79874
COLGALT2	4	0.99941	0.99943	1	19056	0	0.43352	0.00058533	0.0021519	0.34859	117	4	0.43352
TMSB4Y	4	0.9979	0.99792	1	18950	0	0.56743	0.0006208	0.0022778	0.36547	118	4	0.56743
ATF6B	4	0.99937	0.99938	1	19055	0	0.64519	0.00062514	0.0022943	0.36547	119	4	0.64519
WASL	4	0.99387	0.9939	1	18747	0	0.63062	0.00064203	0.0023534	0.371778	120	4	0.63062
C12orf66	4	0.99779	0.9978	1	18943	0	0.66267	0.00065265	0.0023922	0.374817	121	4	0.66267
KCNAB3	4	0.99874	0.99873	1	19008	0	0.65705	0.00066365	0.0024352	0.375399	123	4	0.65705
PGAP1	4	0.99934	0.99935	1	19054	0	0.76948	0.00065872	0.0024161	0.375399	122	4	0.76948
CYS1	4	0.32064	0.46131	1	7110	1	0.43884	0.00082481	0.0030164	0.376852	152	3	0.43884
HIST1H3J	4	0.82533	0.82475	1	14053	0	0.5464	0.00074558	0.0027294	0.376852	134	3	0.5464
DNAJB11	4	0.8404	0.83967	1	14409	0	0.76516	0.00075558	0.002761	0.376852	137	3	0.76516
SYVN1	4	0.85045	0.84986	1	14655	0	0.61755	0.00071955	0.0026362	0.376852	130	3	0.61755
C18orf8	4	0.89397	0.89364	1	15753	0	0.66267	0.00081161	0.0029672	0.376852	148	2	0.66267
ASB4	4	0.91916	0.91896	1	16438	0	0.71899	0.00078454	0.0028693	0.376852	140	3	0.71899
CDC42EP4	4	0.94409	0.94398	1	17168	0	0.51907	0.00073317	0.0026911	0.376852	131	3	0.51907
SPRYD7	4	0.95459	0.95447	1	17480	0	0.54524	0.00074957	0.0027408	0.376852	136	3	0.54524
LHFP	4	0.96721	0.96714	1	17825	0	0.60073	0.00078866	0.0028848	0.376852	141	3	0.60073
NPRL3	4	0.98026	0.98031	1	18235	0	0.78231	0.0007452	0.0027284	0.376852	133	3	0.78231
SEC61B	4	0.98063	0.98066	1	18247	0	0.82723	0.00068935	0.0025316	0.376852	125	3	0.82723
PAX1	4	0.98446	0.98446	1	18366	0	0.6741	0.00079427	0.002904	0.376852	143	4	0.6741
KRTAP22-2	4	0.98922	0.98926	1	18556	0	0.76983	0.000823	0.0030086	0.376852	151	4	0.76983
TOM1L2	4	0.99037	0.9904	1	18601	0	0.56008	0.00081898	0.0029962	0.376852	150	4	0.56008
CCDC144A	4	0.99559	0.99562	1	18825	0	0.82982	0.00079176	0.0028952	0.376852	142	4	0.82982
NBEA	4	0.99918	0.99917	1	19037	0	0.45445	0.00081809	0.0029915	0.376852	149	4	0.45445
IL1RAPL1	4	0.99919	0.99918	1	19038	0	0.64775	0.00080649	0.0029501	0.376852	147	4	0.64775
SLC10A1	4	0.99919	0.99919	1	19039	0	0.55309	0.00080549	0.0029475	0.376852	146	4	0.55309
GNG12	4	0.9992	0.99919	1	19040	0	0.56398	0.00079726	0.0029144	0.376852	145	4	0.56398
HAND1	4	0.99921	0.9992	1	19041	0	0.66612	0.00079478	0.0029061	0.376852	144	4	0.66612
DAPP1	4	0.99922	0.99922	1	19042	0	0.44517	0.00077634	0.0028372	0.376852	139	4	0.44517
LSM14A	4	0.99923	0.99923	1	19043	0	0.48959	0.00076834	0.0028108	0.376852	138	4	0.48959
PPP1R3B	4	0.99925	0.99925	1	19044	0	0.55372	0.00074681	0.0027328	0.376852	135	4	0.55372
DCDC2	4	0.99926	0.99926	1	19045	0	0.58878	0.00074445	0.0027248	0.376852	132	4	0.58878
UVRAG	4	0.9993	0.9993	1	19047	0	0.68633	0.0007049	0.0025906	0.376852	129	4	0.68633
KCNJ9	4	0.9993	0.9993	1	19048	0	0.46653	0.00070376	0.0025823	0.376852	128	4	0.46653
SPATA45	4	0.9993	0.99931	1	19049	0	0.46777	0.00070128	0.002573	0.376852	127	4	0.46777
OR52E6	4	0.9993	0.99931	1	19050	0	0.51199	0.000697	0.0025601	0.376852	126	4	0.51199
OR1L8	4	0.99932	0.99933	1	19052	0	0.43353	0.0006759	0.0024782	0.376852	124	4	0.43353
RPS4Y1	4	0.96051	0.96043	1	17630	0	0.73539	0.00087076	0.0031796	0.384666	157	3	0.73539
KIAA1161	4	0.99852	0.99853	1	18991	0	0.66482	0.00085276	0.0031101	0.384666	153	4	0.66482
RRAD	4	0.99913	0.99912	1	19032	0	0.54306	0.00087021	0.0031785	0.384666	156	4	0.54306
MON1B	4	0.99913	0.99913	1	19033	0	0.4548	0.00086703	0.0031661	0.384666	155	4	0.4548
DNAH7	4	0.99914	0.99913	1	19035	0	0.51421	0.00085676	0.0031262	0.384666	154	4	0.51421
SHROOM3	4	0.9991	0.99909	1	19031	0	0.54975	0.00090332	0.0032982	0.396507	158	4	0.54975
PAXIP1	4	0.16496	0.29812	1	5011	1	0.21768	0.0009163	0.0033412	0.396995	159	2	0.21768
TSC2	4	0.70784	0.72465	1	11834	1	0.46831	0.00096045	0.0035023	0.396995	166	3	0.46831
KLHL2	4	0.71201	0.72756	1	11908	1	0.64677	0.000938	0.0034256	0.396995	162	3	0.64677
ZIC2	4	0.9755	0.97544	1	18093	0	0.59157	0.00097615	0.0035468	0.396995	169	3	0.59157
APBA1	4	0.99507	0.9951	1	18810	0	0.66531	0.00095721	0.0034924	0.396995	164	4	0.66531
NATD1	4	0.99759	0.99759	1	18934	0	0.84636	0.00095195	0.0034748	0.396995	163	4	0.84636
OR8B8	4	0.99902	0.99901	1	19024	0	0.66234	0.00097842	0.0035515	0.396995	170	4	0.66234
SFT2D3	4	0.99903	0.99902	1	19026	0	0.78674	0.00096832	0.003524	0.396995	168	4	0.78674
MIEF2	4	0.99904	0.99903	1	19027	0	0.50059	0.00096344	0.0035069	0.396995	167	4	0.50059
UBAC2	4	0.99904	0.99903	1	19028	0	0.71691	0.00095915	0.0034986	0.396995	165	4	0.71691
IGLON5	4	0.99906	0.99905	1	19029	0	0.65686	0.00093511	0.0034152	0.396995	161	4	0.65686
TRABD2B	4	0.99907	0.99905	1	19030	0	0.59138	0.00093232	0.0034069	0.396995	160	4	0.59138
SMYD5	4	0.36404	0.50701	1	7849	1	0.43512	0.001021	0.0037032	0.409174	172	2	0.43512
PODN	4	0.99898	0.99897	1	19023	0	0.71985	0.0010196	0.0036991	0.409174	171	4	0.71985
TMEM107	4	0.99896	0.99895	1	19022	0	0.41575	0.0010416	0.0037825	0.415529	173	4	0.41575
RRAGC	4	0.99895	0.99894	1	19021	0	0.57269	0.0010526	0.0038203	0.417284	174	4	0.57269
ANKFY1	4	0.64276	0.68186	1	10942	1	0.45738	0.0010688	0.0038767	0.420136	175	2	0.45738
SLC5A10	4	0.91727	0.91708	1	16383	0	0.67707	0.0010811	0.0039234	0.420136	176	3	0.67707
ZFP36L1	4	0.99833	0.99834	1	18979	0	0.69665	0.0010932	0.0039622	0.420136	177	4	0.69665
NEK5	4	0.9989	0.99889	1	19018	0	0.64371	0.0010958	0.0039783	0.420136	180	4	0.64371
B9D1	4	0.99891	0.99889	1	19019	0	0.42049	0.0010942	0.0039653	0.420136	179	4	0.42049
OPN5	4	0.99891	0.99889	1	19020	0	0.49769	0.0010939	0.0039643	0.420136	178	4	0.49769
DUSP3	4	0.53787	0.62374	1	9764	1	0.26467	0.001185	0.0042916	0.423075	190	2	0.26467
ADNP2	4	0.68372	0.70806	1	11481	1	0.34251	0.0012046	0.0043626	0.423075	196	2	0.34251
KLHDC9	4	0.69548	0.71599	1	11649	1	0.69845	0.0011597	0.0042046	0.423075	186	3	0.69845
SNX20	4	0.70701	0.72406	1	11824	1	0.074784	0.0012303	0.004461	0.423075	197	2	0.074784
RCE1	4	0.7915	0.79208	1	13272	1	0.46876	0.001231	0.0044646	0.423075	198	3	0.46876
DEFB113	4	0.947	0.94697	1	17247	0	0.54107	0.0012509	0.0045423	0.423075	203	3	0.54107
ZNF454	4	0.97932	0.97935	1	18208	0	0.63654	0.001235	0.0044828	0.423075	200	3	0.63654
ADGRB3	4	0.98072	0.98076	1	18250	0	0.64027	0.0011222	0.0040731	0.423075	181	3	0.64027
ZMYM6NB	4	0.98548	0.98548	1	18405	0	0.47205	0.0012034	0.00436	0.423075	195	4	0.47205
KRTAP9-6	4	0.98717	0.98719	1	18477	0	0.59751	0.0012392	0.0045025	0.423075	202	4	0.59751
FAM163B	4	0.98734	0.98736	1	18481	0	0.50238	0.0012021	0.0043548	0.423075	194	4	0.50238
RBPJ	4	0.99324	0.99329	1	18722	0	0.97058	0.001163	0.0042155	0.423075	187	4	0.97058
MS4A13	4	0.99473	0.99478	1	18791	0	0.69155	0.0011851	0.0042922	0.423075	191	4	0.69155
CDRT15L2	4	0.99488	0.99492	1	18800	0	0.69708	0.0012315	0.0044677	0.423075	199	4	0.69708
NCOA5	4	0.99841	0.99842	1	18983	0	0.72458	0.0011786	0.0042735	0.423075	189	4	0.72458
HS6ST3	4	0.99859	0.99859	1	19001	0	0.61529	0.0012524	0.0045465	0.423075	204	4	0.61529
MEI4	4	0.99874	0.99873	1	19009	0	0.55062	0.001258	0.0045594	0.423075	205	4	0.55062
ISM1	4	0.99876	0.99876	1	19010	0	0.42879	0.0012375	0.0044926	0.423075	201	4	0.42879
CCDC92	4	0.9988	0.99879	1	19011	0	0.53558	0.001202	0.0043538	0.423075	193	4	0.53558
SDCBP2	4	0.99881	0.9988	1	19012	0	0.39199	0.0011862	0.0042963	0.423075	192	4	0.39199
MFSD6L	4	0.99883	0.99882	1	19013	0	0.53192	0.0011708	0.004245	0.423075	188	4	0.53192
BRPF3	4	0.99886	0.99885	1	19014	0	0.49154	0.0011419	0.0041378	0.423075	185	4	0.49154
GPSM2	4	0.99887	0.99885	1	19015	0	0.49887	0.0011341	0.0041114	0.423075	184	4	0.49887
CLDN23	4	0.99887	0.99886	1	19016	0	0.38379	0.001128	0.0040933	0.423075	183	4	0.38379
F2RL3	4	0.99887	0.99886	1	19017	0	0.51671	0.0011254	0.0040855	0.423075	182	4	0.51671
NLRP5	4	0.98821	0.98824	1	18517	0	0.73401	0.0012629	0.0045833	0.423231	206	4	0.73401
MAN1C1	4	0.98351	0.98352	1	18337	0	0.63868	0.0012728	0.00462	0.424576	207	4	0.63868
TCTEX1D4	4	0.99435	0.9944	1	18771	0	0.73064	0.0012984	0.0047034	0.429915	208	4	0.73064
RUSC1	4	0.99622	0.99625	1	18864	0	0.47786	0.0013026	0.0047231	0.429915	209	4	0.47786
BLZF1	4	0.99869	0.99869	1	19007	0	0.58317	0.0013113	0.0047495	0.430271	210	4	0.58317
ENTPD6	4	0.86605	0.86561	1	15056	0	0.86498	0.0013762	0.0049743	0.431568	215	3	0.86498
TMEM11	4	0.9204	0.9202	1	16470	0	0.64125	0.0014396	0.0052059	0.431568	228	3	0.64125
ACAP1	4	0.93754	0.9375	1	16963	0	0.7415	0.0014184	0.0051204	0.431568	221	3	0.7415
PRKCSH	4	0.95156	0.95146	1	17380	0	0.77888	0.0013973	0.0050494	0.431568	217	3	0.77888
SYNDIG1	4	0.96182	0.96174	1	17669	0	0.67782	0.0014256	0.0051504	0.431568	224	3	0.67782
PRDM9	4	0.9843	0.98431	1	18364	0	0.8006	0.0014026	0.0050691	0.431568	218	4	0.8006
KRTAP9-8	4	0.98924	0.98928	1	18557	0	0.4891	0.0014399	0.0052064	0.431568	229	4	0.4891
RIN3	4	0.98949	0.98952	1	18566	0	0.61586	0.0014422	0.0052183	0.431568	230	4	0.61586
ELMSAN1	4	0.99107	0.99112	1	18640	0	0.63065	0.0013697	0.0049572	0.431568	212	4	0.63065
SPINK1	4	0.99784	0.99786	1	18946	0	0.54218	0.0014314	0.0051722	0.431568	226	4	0.54218
PGAP3	4	0.99855	0.99856	1	18994	0	0.46331	0.0014493	0.005238	0.431568	231	4	0.46331
ZDHHC5	4	0.99856	0.99856	1	18996	0	0.51184	0.001438	0.0051991	0.431568	227	4	0.51184
LY86	4	0.99857	0.99857	1	18997	0	0.3608	0.0014272	0.0051556	0.431568	225	4	0.3608
PROSER1	4	0.99857	0.99857	1	18998	0	0.39482	0.0014253	0.0051499	0.431568	223	4	0.39482
MYH4	4	0.99858	0.99857	1	18999	0	0.6093	0.0014249	0.0051473	0.431568	222	4	0.6093
IL2	4	0.99859	0.99859	1	19000	0	0.7905	0.001415	0.0051105	0.431568	220	4	0.7905
PCDHA5	4	0.99859	0.99859	1	19002	0	0.71308	0.0014051	0.0050774	0.431568	219	4	0.71308
CDK13	4	0.99861	0.99862	1	19003	0	0.53041	0.0013865	0.0050116	0.431568	216	4	0.53041
DOK6	4	0.99862	0.99863	1	19004	0	0.40534	0.0013757	0.0049728	0.431568	214	4	0.40534
TCF12	4	0.99863	0.99863	1	19005	0	0.42389	0.0013749	0.0049717	0.431568	213	4	0.42389
RAB11FIP2	4	0.99865	0.99865	1	19006	0	0.77822	0.0013533	0.0049003	0.431568	211	4	0.77822
KXD1	3	0.090883	0.16836	0.915244	3904	2	-0.55056	0.0019825	0.005584	0.432005	286	1	-0.55056
RSBN1	4	0.89107	0.89075	1	15678	0	0.5431	0.0015019	0.0054369	0.432005	236	3	0.5431
CCDC158	4	0.89454	0.89422	1	15773	0	0.45548	0.0015491	0.0056073	0.432005	246	3	0.45548
KRTAP9-1	4	0.96158	0.96148	1	17658	0	0.66249	0.0015196	0.0055006	0.432005	239	3	0.66249
NPS	4	0.96267	0.9626	1	17693	0	0.69468	0.0015447	0.0055892	0.432005	243	3	0.69468
DUOX1	4	0.97298	0.97293	1	18010	0	0.58414	0.0014598	0.0052732	0.432005	232	3	0.58414
PAX7	4	0.97693	0.97694	1	18140	0	0.75069	0.0015552	0.0056275	0.432005	247	3	0.75069
NEURL1B	4	0.98265	0.98266	1	18305	0	0.70332	0.0015479	0.0056021	0.432005	245	4	0.70332
CUL4B	4	0.99657	0.99657	1	18879	0	0.81588	0.0015025	0.0054405	0.432005	237	4	0.81588
GPR152	4	0.99845	0.99847	1	18985	0	0.48022	0.0015462	0.0055933	0.432005	244	4	0.48022
BSPRY	4	0.99847	0.99848	1	18986	0	0.44934	0.0015327	0.0055493	0.432005	242	4	0.44934
ARHGEF15	4	0.99847	0.99849	1	18987	0	0.46062	0.0015259	0.0055265	0.432005	241	4	0.46062
HYPM	4	0.99848	0.99849	1	18988	0	0.50131	0.001523	0.005512	0.432005	240	4	0.50131
TACC2	4	0.99848	0.9985	1	18989	0	0.43517	0.0015178	0.0054944	0.432005	238	4	0.43517
SPINT4	4	0.9985	0.99852	1	18990	0	0.46456	0.0014954	0.0054073	0.432005	235	4	0.46456
RP9	4	0.99853	0.99854	1	18992	0	0.58478	0.001472	0.0053229	0.432005	234	4	0.58478
SHBG	4	0.99853	0.99854	1	18993	0	0.7096	0.0014692	0.0053126	0.432005	233	4	0.7096
DHCR24	4	0.94381	0.94372	1	17158	0	0.55034	0.0015689	0.0056741	0.432113	249	3	0.55034
INSRR	4	0.99844	0.99845	1	18984	0	0.58855	0.0015622	0.0056544	0.432113	248	4	0.58855
TSPAN9	4	0.33617	0.47771	1	7362	2	0.06136	0.0015966	0.005773	0.436172	251	2	0.06136
FGD1	4	0.99841	0.99842	1	18982	0	0.43423	0.0015949	0.0057679	0.436172	250	4	0.43423
CRYGB	4	0.90232	0.90194	1	15985	0	0.51099	0.0016188	0.0058523	0.436978	254	3	0.51099
BCL7B	4	0.9876	0.98763	1	18493	0	0.49205	0.0016064	0.0058098	0.436978	252	4	0.49205
GSE1	4	0.99714	0.99714	1	18911	0	0.60812	0.0016163	0.005843	0.436978	253	4	0.60812
UBE2F	4	0.98639	0.98638	1	18436	0	0.67768	0.0016345	0.0059118	0.438925	255	4	0.67768
SLC22A14	4	0.99836	0.99837	1	18980	0	0.44442	0.0016384	0.0059243	0.438925	256	4	0.44442
PCDHB14	4	0.36949	0.5128	1	7933	2	0.31399	0.0016699	0.0060351	0.441998	259	2	0.31399
C16orf74	4	0.99659	0.9966	1	18882	0	0.48486	0.0016571	0.0059937	0.441998	257	4	0.48486
PDF	4	0.99833	0.99834	1	18978	0	0.38576	0.0016689	0.0060331	0.441998	258	4	0.38576
HIST1H2AA	4	0.99831	0.99833	1	18977	0	0.52026	0.0016885	0.0060962	0.44477	260	4	0.52026
PCDH8	4	0.99828	0.99829	1	18974	0	0.36871	0.0017232	0.0062242	0.448963	263	4	0.36871
STXBP4	4	0.99828	0.99829	1	18975	0	0.49366	0.0017219	0.006219	0.448963	262	4	0.49366
FGF11	4	0.99829	0.9983	1	18976	0	0.50089	0.0017117	0.0061786	0.448963	261	4	0.50089
SHISA2	4	0.99821	0.99823	1	18968	0	0.4976	0.0017947	0.0064826	0.457254	269	4	0.4976
PLAC8	4	0.99821	0.99823	1	18969	0	0.45017	0.0017943	0.0064821	0.457254	268	4	0.45017
LMX1A	4	0.99821	0.99823	1	18970	0	0.49231	0.0017915	0.0064749	0.457254	267	4	0.49231
DCP2	4	0.99821	0.99823	1	18971	0	0.51043	0.0017893	0.0064671	0.457254	266	4	0.51043
MAB21L1	4	0.99822	0.99824	1	18972	0	0.43133	0.0017774	0.006422	0.457254	265	4	0.43133
TRIP12	4	0.99823	0.99825	1	18973	0	0.54984	0.0017697	0.0063868	0.457254	264	4	0.54984
ARHGEF10	4	0.97665	0.97664	1	18127	0	0.46627	0.0018058	0.0065179	0.457957	270	3	0.46627
IGSF9	4	0.99595	0.99598	1	18845	0	0.60208	0.0018207	0.0065624	0.457957	271	4	0.60208
PRAMEF4	4	0.99818	0.99821	1	18967	0	0.45438	0.0018209	0.0065645	0.457957	272	4	0.45438
GP1BA	4	0.33583	0.47734	1	7355	2	0.39696	0.0018378	0.0066241	0.458764	274	2	0.39696
TMEM207	4	0.99439	0.99444	1	18774	0	0.64145	0.0018368	0.0066215	0.458764	273	4	0.64145
WHSC1	4	0.54846	0.62912	1	9870	1	0.48441	0.0018566	0.0066981	0.460806	275	2	0.48441
CSNK2A3	4	0.63377	0.67648	1	10829	1	0.030121	0.0018581	0.0067018	0.460806	276	1	0.030121
DLX5	4	0.99813	0.99815	1	18965	0	0.57584	0.0018685	0.0067365	0.461532	277	4	0.57584
IFNA7	4	0.99811	0.99813	1	18963	0	0.47513	0.0018874	0.0068002	0.462581	279	4	0.47513
RHBDD1	4	0.99812	0.99814	1	18964	0	0.43246	0.0018812	0.0067774	0.462581	278	4	0.43246
NUDT15	4	0.92844	0.92825	1	16707	0	0.48811	0.0019243	0.0069379	0.467107	281	3	0.48811
NELL1	4	0.99808	0.99809	1	18961	0	0.46478	0.0019246	0.00694	0.467107	282	4	0.46478
SP5	4	0.99808	0.9981	1	18962	0	0.65719	0.0019179	0.0069146	0.467107	280	4	0.65719
BHLHA15	4	0.99806	0.99807	1	18960	0	0.33806	0.0019391	0.0069825	0.468317	283	4	0.33806
FCRL2	4	0.99805	0.99807	1	18959	0	0.60052	0.0019478	0.0070156	0.468895	284	4	0.60052
SZT2	4	0.33146	0.47276	1	7291	2	0.1586	0.0019627	0.0070705	0.470918	285	2	0.1586
ADAMTS18	4	0.83619	0.83553	1	14314	0	0.47965	0.0020361	0.0073306	0.473831	293	2	0.47965
UFC1	4	0.83623	0.83556	1	14316	0	0.66162	0.0020248	0.0072948	0.473831	290	2	0.66162
C17orf105	4	0.97133	0.9713	1	17952	0	0.61075	0.0020364	0.0073326	0.473831	294	3	0.61075
MFAP4	4	0.99257	0.99263	1	18697	0	0.80097	0.0020096	0.0072446	0.473831	288	4	0.80097
SPTSSA	4	0.99767	0.99768	1	18939	0	0.74627	0.0020402	0.0073446	0.473831	295	4	0.74627
MSRA	4	0.99795	0.99797	1	18953	0	0.46365	0.0020458	0.0073622	0.473831	296	4	0.46365
RBMY1F	4	0.99797	0.99799	1	18954	0	0.48204	0.0020347	0.0073275	0.473831	292	4	0.48204
NUDT3	4	0.99797	0.99799	1	18955	0	0.39916	0.0020257	0.0072985	0.473831	291	4	0.39916
ZIC4	4	0.99798	0.998	1	18956	0	0.59423	0.0020162	0.0072705	0.473831	289	4	0.59423
ARL1	4	0.99801	0.99803	1	18957	0	0.45936	0.001985	0.0071519	0.473831	287	4	0.45936
YIPF4	4	0.6585	0.69163	1	11129	1	0.49988	0.0020616	0.0074119	0.473928	297	2	0.49988
ITIH1	4	0.82301	0.82252	1	14006	0	0.57918	0.0020843	0.0075025	0.473928	300	3	0.57918
MAP4K4	4	0.90297	0.90263	1	15999	0	0.52956	0.0020789	0.0074808	0.473928	299	3	0.52956
C1orf189	4	0.9256	0.9254	1	16631	0	0.42118	0.0020729	0.0074637	0.473928	298	3	0.42118
MRI1	4	0.99148	0.99154	1	18657	0	0.79506	0.0020906	0.0075305	0.473928	302	4	0.79506
TMEM256	4	0.99791	0.99793	1	18951	0	0.37323	0.0020925	0.0075372	0.473928	303	4	0.37323
NOL3	4	0.99791	0.99793	1	18952	0	0.4673	0.0020869	0.0075144	0.473928	301	4	0.4673
DEFB135	4	0.99789	0.99791	1	18949	0	0.65933	0.0021064	0.0075849	0.475361	304	4	0.65933
FIBP	4	0.83559	0.83496	1	14295	0	0.4472	0.0021196	0.0076351	0.475393	306	3	0.4472
PRSS16	4	0.99789	0.9979	1	18948	0	0.30365	0.0021141	0.0076139	0.475393	305	4	0.30365
SLC19A2	4	0.99785	0.99787	1	18947	0	0.59389	0.0021526	0.0077512	0.48105	307	4	0.59389
TCF15	4	0.97988	0.97993	1	18227	0	0.69607	0.0021616	0.0077843	0.481332	308	3	0.69607
WDR35	4	0.99783	0.99785	1	18945	0	0.52473	0.0021689	0.0078061	0.481332	309	4	0.52473
ATP2C2	4	0.99781	0.99783	1	18944	0	0.41178	0.0021868	0.007862	0.483222	310	4	0.41178
ZNF124	4	0.45056	0.583	1	9078	1	0.58308	0.0022129	0.0079542	0.487322	311	3	0.58308
GPR183	4	0.99777	0.99779	1	18942	0	0.58563	0.0022258	0.0080065	0.48896	312	4	0.58563
DDA1	4	0.99775	0.99777	1	18941	0	0.45328	0.0022489	0.0080806	0.491912	313	4	0.45328
CGA	4	0.80764	0.80736	1	13654	1	0.4449	0.0022765	0.0081743	0.49291	316	3	0.4449
ARL11	4	0.95987	0.95977	1	17616	0	0.65914	0.0022753	0.0081681	0.49291	315	3	0.65914
AMER2	4	0.99773	0.99774	1	18940	0	0.43052	0.0022706	0.0081547	0.49291	314	4	0.43052
MTRNR2L1	2	0.86285	0.86273	1	14971	0	0.55725	0.0042773	0.0082168	0.493913	512	1	0.55725
SLIT2	4	0.13698	0.26863	1	4713	2	-0.14759	0.0023288	0.0083608	0.498396	318	1	-0.14759
FERMT3	4	0.24199	0.37905	1	5936	1	0.45001	0.0023309	0.0083696	0.498396	319	2	0.45001
UGT1A3	4	0.51846	0.61425	1	9610	1	0.5852	0.0023262	0.0083515	0.498396	317	3	0.5852
MOSPD1	4	0.55286	0.6314	1	9918	1	0.51791	0.0023503	0.0084411	0.50015	320	3	0.51791
FRMD3	4	0.82894	0.82831	1	14146	0	0.54478	0.0023811	0.0085545	0.50015	324	3	0.54478
ALX3	4	0.9777	0.97774	1	18160	0	0.50722	0.002381	0.008554	0.50015	323	3	0.50722
MYH2	4	0.98187	0.98191	1	18281	0	0.67391	0.0023938	0.0086032	0.50015	326	3	0.67391
DHRS4L1	4	0.98366	0.98367	1	18342	0	0.45271	0.0023662	0.0084955	0.50015	321	4	0.45271
RAB1B	4	0.9976	0.9976	1	18935	0	0.40614	0.0023963	0.0086084	0.50015	327	4	0.40614
HIST1H2BA	4	0.99762	0.99762	1	18936	0	0.58546	0.0023816	0.0085571	0.50015	325	4	0.58546
TNFRSF19	4	0.99763	0.99763	1	18937	0	0.62871	0.0023686	0.0085043	0.50015	322	4	0.62871
FCER2	4	0.93981	0.93977	1	17034	0	0.57102	0.0024163	0.0086794	0.501279	328	3	0.57102
MPDU1	4	0.97689	0.97689	1	18138	0	0.6739	0.0024252	0.0087089	0.501279	329	3	0.6739
TSC22D3	4	0.98909	0.98914	1	18551	0	0.52865	0.0024334	0.0087296	0.501279	330	4	0.52865
LOC100132146	4	0.99757	0.99757	1	18933	0	0.60472	0.002434	0.0087327	0.501279	331	4	0.60472
RND3	4	0.99754	0.99754	1	18931	0	0.37431	0.0024622	0.0088363	0.504197	333	4	0.37431
RBM4	4	0.99754	0.99754	1	18932	0	0.62918	0.0024558	0.0088151	0.504197	332	4	0.62918
LRRC69	4	0.096215	0.20789	0.988137	4019	2	-0.18913	0.0024856	0.0089036	0.505024	335	2	-0.18913
TDRD10	4	0.90899	0.90872	1	16153	0	0.55578	0.002484	0.0088974	0.505024	334	3	0.55578
KHDC1	4	0.819	0.81851	1	13913	0	0.48398	0.0025395	0.0090829	0.506177	341	3	0.48398
DNMT3L	4	0.88112	0.88063	1	15433	0	0.41688	0.002534	0.009057	0.506177	338	2	0.41688
ARIH2	4	0.99727	0.99727	1	18919	0	0.6618	0.0025371	0.0090735	0.506177	339	4	0.6618
HN1	4	0.99746	0.99748	1	18928	0	0.66501	0.0025372	0.0090735	0.506177	340	4	0.66501
SPRR2D	4	0.99747	0.99748	1	18929	0	0.44058	0.0025277	0.0090362	0.506177	337	4	0.44058
PPBP	4	0.99749	0.9975	1	18930	0	0.48783	0.0025124	0.008987	0.506177	336	4	0.48783
UBL4A	4	0.76275	0.76709	1	12723	1	0.50541	0.0025781	0.0092035	0.506889	343	3	0.50541
TSHZ1	4	0.88919	0.88884	1	15628	0	0.3169	0.002594	0.0092548	0.506889	346	2	0.3169
METTL11B	4	0.93398	0.93382	1	16862	0	0.61393	0.0026067	0.0092937	0.506889	347	2	0.61393
PPP2R1B	4	0.93973	0.9397	1	17031	0	0.43638	0.0025594	0.0091404	0.506889	342	3	0.43638
EVPLL	4	0.95313	0.95302	1	17435	0	0.47161	0.0025876	0.0092336	0.506889	344	3	0.47161
SMAD9	4	0.97228	0.97224	1	17987	0	0.44342	0.002629	0.0093703	0.506889	349	3	0.44342
ZNRF3	4	0.99736	0.99736	1	18922	0	0.60165	0.0026405	0.0094138	0.506889	353	4	0.60165
EYA2	4	0.99736	0.99736	1	18923	0	0.5209	0.0026387	0.0094024	0.506889	352	4	0.5209
GJD4	4	0.99736	0.99736	1	18924	0	0.3413	0.0026381	0.0094009	0.506889	351	4	0.3413
ABHD13	4	0.99737	0.99737	1	18925	0	0.27354	0.0026326	0.0093828	0.506889	350	4	0.27354
TRIM27	4	0.99738	0.99738	1	18926	0	0.55816	0.0026199	0.0093434	0.506889	348	4	0.55816
TSPY10	4	0.99741	0.99741	1	18927	0	0.46838	0.0025885	0.0092341	0.506889	345	4	0.46838
CEP19	4	0.99733	0.99733	1	18921	0	0.55733	0.0026749	0.0095185	0.511083	354	4	0.55733
C9orf66	4	0.89066	0.89031	1	15671	0	0.3351	0.0027355	0.0097345	0.519348	356	2	0.3351
XAGE5	4	0.97518	0.97512	1	18083	0	0.6601	0.002747	0.009779	0.519348	357	3	0.6601
FCRL6	4	0.99725	0.99725	1	18917	0	0.75086	0.0027477	0.0097811	0.519348	358	4	0.75086
DEFB124	4	0.99727	0.99728	1	18920	0	0.46586	0.0027251	0.0097013	0.519348	355	4	0.46586
ITM2B	4	0.99724	0.99724	1	18916	0	0.54751	0.0027647	0.0098396	0.521009	359	4	0.54751
BMP2	4	0.70888	0.72536	1	11853	1	0.1819	0.0029038	0.010344	0.524503	374	2	0.1819
SNX27	4	0.75261	0.75879	1	12572	1	0.18939	0.0027993	0.009966	0.524503	360	2	0.18939
GPATCH1	4	0.77488	0.77728	1	12958	1	0.68022	0.0028374	0.010107	0.524503	364	3	0.68022
PYHIN1	4	0.82281	0.82232	1	14000	0	0.70149	0.0028515	0.010162	0.524503	367	3	0.70149
GAGE12J	4	0.83373	0.8331	1	14246	0	0.73783	0.0028801	0.01026	0.524503	369	3	0.73783
CLMP	4	0.97513	0.97508	1	18082	0	0.53343	0.0028308	0.010087	0.524503	362	3	0.53343
CYB5D1	4	0.99087	0.99092	1	18625	0	0.45461	0.0028765	0.010245	0.524503	368	4	0.45461
GPR108	4	0.99354	0.99358	1	18737	0	0.60032	0.0029041	0.010345	0.524503	375	4	0.60032
WDPCP	4	0.9971	0.99709	1	18907	0	0.23678	0.0029037	0.010343	0.524503	373	4	0.23678
MAB21L2	4	0.9971	0.9971	1	18908	0	0.45442	0.0029017	0.010334	0.524503	372	4	0.45442
OTUB2	4	0.99711	0.9971	1	18909	0	0.45405	0.0028906	0.010294	0.524503	371	4	0.45405
BST1	4	0.99711	0.99711	1	18910	0	0.4761	0.0028893	0.01029	0.524503	370	4	0.4761
KRTAP10-5	4	0.99716	0.99716	1	18912	0	0.45583	0.00284	0.010114	0.524503	366	4	0.45583
PGLYRP3	4	0.99716	0.99716	1	18913	0	0.45653	0.0028387	0.010111	0.524503	365	4	0.45653
TBC1D23	4	0.99717	0.99717	1	18914	0	0.59011	0.0028322	0.01009	0.524503	363	4	0.59011
ANKRD10	4	0.9972	0.99721	1	18915	0	0.72937	0.0028028	0.0099789	0.524503	361	4	0.72937
TRPC7	4	0.98031	0.98035	1	18236	0	0.52309	0.0029344	0.010458	0.528763	376	3	0.52309
NIPA1	4	0.99706	0.99705	1	18906	0	0.3332	0.0029418	0.010484	0.528763	377	4	0.3332
FBXO38	4	0.59491	0.65406	1	10367	1	0.49218	0.002959	0.010541	0.528871	379	3	0.49218
RSPH6A	4	0.60873	0.66178	1	10521	1	0.0048726	0.0029561	0.010531	0.528871	378	1	0.0048726
C2orf82	4	0.27349	0.41202	1	6378	2	0.26477	0.002992	0.010652	0.530094	381	2	0.26477
VIP	4	0.89151	0.89121	1	15692	0	-0.012524	0.0030083	0.010711	0.530094	382	1	-0.012524
LRCH1	4	0.95758	0.95754	1	17553	0	0.55631	0.0030517	0.010862	0.530094	388	3	0.55631
SYNJ2BP-COX16	4	0.98595	0.98595	1	18420	0	0.5016	0.0030529	0.010867	0.530094	389	4	0.5016
TMEM154	4	0.99597	0.99601	1	18847	0	0.63582	0.0030295	0.010785	0.530094	384	4	0.63582
OR5J2	4	0.99695	0.99694	1	18899	0	0.47424	0.0030539	0.010871	0.530094	390	4	0.47424
DPEP3	4	0.99695	0.99695	1	18900	0	0.34429	0.0030464	0.010844	0.530094	387	4	0.34429
POR	4	0.99695	0.99695	1	18901	0	0.40445	0.0030457	0.01084	0.530094	386	4	0.40445
NEIL2	4	0.99696	0.99696	1	18902	0	0.69724	0.0030356	0.010808	0.530094	385	4	0.69724
HOXA3	4	0.99698	0.99697	1	18903	0	0.48498	0.003022	0.010763	0.530094	383	4	0.48498
XPO5	4	0.99701	0.99701	1	18905	0	0.34844	0.0029918	0.010651	0.530094	380	4	0.34844
PDIA3	4	0.86983	0.8694	1	15145	0	0.67868	0.0030754	0.010935	0.53052	392	3	0.67868
MYH8	4	0.99693	0.99693	1	18898	0	0.46288	0.0030723	0.010925	0.53052	391	4	0.46288
ZDHHC2	4	0.88579	0.88541	1	15543	0	0.48417	0.0031006	0.011016	0.531741	394	3	0.48417
LAMP1	4	0.9969	0.99689	1	18897	0	0.52152	0.0031004	0.011016	0.531741	393	4	0.52152
SPRY2	4	0.96515	0.96509	1	17756	0	0.31984	0.0031128	0.01106	0.532004	395	3	0.31984
ZNF732	4	0.99688	0.99688	1	18896	0	0.41005	0.003117	0.011077	0.532004	396	4	0.41005
STIM2	4	0.99687	0.99686	1	18895	0	0.38749	0.0031343	0.011132	0.533301	397	4	0.38749
ECI2	4	0.99685	0.99685	1	18894	0	0.5066	0.0031454	0.011174	0.533998	398	4	0.5066
MTBP	4	0.080223	0.17836	0.935588	3641	2	-0.41907	0.0031912	0.011329	0.537344	400	2	-0.41907
PIK3AP1	4	0.14041	0.27228	1	4755	2	-0.2084	0.0031912	0.011329	0.537344	401	1	-0.2084
GPR27	4	0.99681	0.99681	1	18893	0	0.48401	0.0031881	0.011319	0.537344	399	4	0.48401
BPIFA2	4	0.9968	0.9968	1	18892	0	0.32033	0.0032021	0.011369	0.537901	402	4	0.32033
SPDYE4	4	0.78227	0.78376	1	13097	1	0.40924	0.0032245	0.011455	0.538169	403	3	0.40924
C4orf19	4	0.9413	0.94122	1	17079	0	0.43451	0.0032258	0.011459	0.538169	405	3	0.43451
BCL2L10	4	0.99678	0.99677	1	18891	0	0.41564	0.0032248	0.011456	0.538169	404	4	0.41564
KMT2E	4	0.96988	0.96982	1	17907	0	0.65292	0.0032454	0.011537	0.539192	407	3	0.65292
PROL1	4	0.99676	0.99676	1	18890	0	0.33986	0.0032432	0.011528	0.539192	406	4	0.33986
DMXL2	4	0.75837	0.76338	1	12653	1	0.16137	0.0032696	0.011613	0.541427	408	2	0.16137
KRTAP9-3	4	0.99659	0.9966	1	18881	0	0.56966	0.0032778	0.011644	0.541531	409	4	0.56966
ERV3-1	4	0.99671	0.99672	1	18889	0	0.27419	0.0032897	0.011676	0.541731	410	4	0.27419
OR2A2	4	0.59547	0.65435	1	10370	1	0.05432	0.0033219	0.011792	0.543761	412	1	0.05432
PLEKHA1	4	0.97319	0.97313	1	18018	0	0.57689	0.0033489	0.011886	0.543761	415	3	0.57689
ARPIN	4	0.99665	0.99665	1	18885	0	0.32451	0.0033506	0.011891	0.543761	416	4	0.32451
PI15	4	0.99665	0.99666	1	18886	0	0.42818	0.0033455	0.011874	0.543761	414	4	0.42818
OR5M9	4	0.99667	0.99667	1	18887	0	0.61015	0.0033266	0.011809	0.543761	413	4	0.61015
OSTN	4	0.99669	0.99669	1	18888	0	0.58206	0.0033143	0.011762	0.543761	411	4	0.58206
ZNF582	4	0.96414	0.96411	1	17729	0	0.75408	0.0033835	0.012008	0.546499	418	3	0.75408
ZNF146	4	0.99662	0.99663	1	18884	0	0.56442	0.0033799	0.012001	0.546499	417	4	0.56442
AK7	4	0.99661	0.99662	1	18883	0	0.60208	0.0033916	0.012038	0.546565	419	4	0.60208
MTUS2	4	0.94775	0.94771	1	17260	0	0.28376	0.0034263	0.012158	0.546978	420	2	0.28376
TEX26	4	0.99655	0.99656	1	18875	0	0.54115	0.0034457	0.012219	0.546978	425	4	0.54115
AGRP	4	0.99656	0.99656	1	18876	0	0.38568	0.0034435	0.012213	0.546978	424	4	0.38568
GSC2	4	0.99656	0.99657	1	18877	0	0.38093	0.0034412	0.012207	0.546978	423	4	0.38093
TFCP2	4	0.99656	0.99657	1	18878	0	0.45658	0.0034364	0.012189	0.546978	422	4	0.45658
IL1RL2	4	0.99657	0.99658	1	18880	0	0.56688	0.0034301	0.012166	0.546978	421	4	0.56688
OPN1SW	4	0.80644	0.80619	1	13628	1	0.44471	0.0034574	0.012264	0.547162	426	3	0.44471
MOG	4	0.96363	0.96357	1	17718	0	0.20328	0.0034786	0.012337	0.547162	429	2	0.20328
RAET1G	4	0.99607	0.9961	1	18853	0	0.66511	0.0034764	0.012328	0.547162	428	4	0.66511
SYT9	4	0.99653	0.99654	1	18874	0	0.55145	0.0034688	0.012301	0.547162	427	4	0.55145
ZFAT	4	0.2125	0.34832	1	5552	1	0.43072	0.0034914	0.012386	0.548073	430	3	0.43072
SLC10A5	4	0.80931	0.80896	1	13689	1	-0.014386	0.0035308	0.012509	0.550954	432	1	-0.014386
BPIFB3	4	0.99647	0.99648	1	18872	0	0.49132	0.0035261	0.012494	0.550954	431	4	0.49132
EGLN3	4	0.57293	0.64197	1	10136	1	0.44412	0.0035567	0.012595	0.551631	434	2	0.44412
CCL13	4	0.86903	0.8686	1	15128	0	0.31263	0.00359	0.012698	0.551631	438	2	0.31263
PRR5	4	0.99578	0.99581	1	18834	0	0.56673	0.003589	0.012694	0.551631	437	4	0.56673
BCL9L	4	0.99641	0.99643	1	18869	0	0.4908	0.0035856	0.012683	0.551631	436	4	0.4908
SLC34A3	4	0.99642	0.99643	1	18870	0	0.36709	0.003584	0.012677	0.551631	435	4	0.36709
CDRT4	4	0.99645	0.99646	1	18871	0	0.46089	0.0035542	0.012585	0.551631	433	4	0.46089
PCBP4	4	0.94205	0.94199	1	17109	0	0.57418	0.0036126	0.012792	0.551963	441	3	0.57418
LOC101929983	4	0.98021	0.98026	1	18233	0	0.50497	0.0036056	0.012766	0.551963	439	3	0.50497
FAM212B	4	0.99639	0.99641	1	18868	0	0.30972	0.0036079	0.012775	0.551963	440	4	0.30972
ADAMTS20	4	0.88879	0.88844	1	15620	0	0.63343	0.0036273	0.012839	0.552727	442	3	0.63343
VASN	4	0.93341	0.93322	1	16847	0	0.53637	0.0036363	0.012874	0.552998	443	3	0.53637
GOLGA7B	4	0.14281	0.27476	1	4780	2	-0.39665	0.0038965	0.013762	0.553976	471	1	-0.39665
TSTD2	4	0.27554	0.41417	1	6401	1	0.4328	0.0036497	0.012927	0.553976	444	3	0.4328
TM7SF3	4	0.31624	0.45675	1	7032	1	0.54226	0.003792	0.013413	0.553976	452	3	0.54226
STK36	4	0.4295	0.57385	1	8945	1	0.37425	0.0038701	0.013681	0.553976	465	2	0.37425
RAP2A	4	0.44801	0.58186	1	9067	1	0.47898	0.0038951	0.013758	0.553976	470	3	0.47898
C12orf71	4	0.46233	0.5882	1	9166	1	0.38811	0.0037972	0.013433	0.553976	453	2	0.38811
GRM2	4	0.56117	0.63579	1	10008	1	0.32921	0.0039827	0.014048	0.553976	481	2	0.32921
TTC30B	4	0.61079	0.66298	1	10544	1	0.29361	0.0039487	0.013938	0.553976	475	2	0.29361
LRRC20	4	0.63552	0.67748	1	10860	1	0.50235	0.0039515	0.013947	0.553976	477	3	0.50235
COPS7A	4	0.75098	0.75744	1	12538	1	0.38749	0.0038125	0.01348	0.553976	457	2	0.38749
SLC17A1	4	0.75911	0.764	1	12669	1	0.40276	0.0036875	0.013061	0.553976	445	3	0.40276
ADPRM	4	0.75952	0.76436	1	12674	1	0.6316	0.0037038	0.013111	0.553976	446	3	0.6316
PLD6	4	0.85279	0.85222	1	14712	0	0.57594	0.0038317	0.013544	0.553976	458	3	0.57594
GATA4	4	0.87446	0.87402	1	15251	0	0.33331	0.0037402	0.013233	0.553976	449	3	0.33331
NFXL1	4	0.8902	0.88987	1	15657	0	0.017728	0.0038442	0.013597	0.553976	460	1	0.017728
NEU2	4	0.94349	0.94339	1	17145	0	0.41423	0.0038856	0.01373	0.553976	466	3	0.41423
PCDH1	4	0.95628	0.95621	1	17521	0	0.49882	0.0039865	0.014056	0.553976	483	3	0.49882
TYMSOS	4	0.96493	0.96489	1	17751	0	0.41455	0.0039524	0.013949	0.553976	478	3	0.41455
FAM46D	4	0.96715	0.96709	1	17822	0	0.28717	0.0037398	0.013233	0.553976	448	2	0.28717
PXDN	4	0.97651	0.97649	1	18124	0	0.46288	0.0039303	0.013871	0.553976	473	3	0.46288
SLC22A3	4	0.98692	0.98694	1	18459	0	0.46909	0.0039643	0.013986	0.553976	479	4	0.46909
HEXDC	4	0.98861	0.98866	1	18538	0	0.46068	0.0039243	0.013851	0.553976	472	4	0.46068
GNPTAB	4	0.99076	0.9908	1	18620	0	0.6077	0.0038124	0.013479	0.553976	456	4	0.6077
SGCG	4	0.99602	0.99605	1	18848	0	0.53338	0.0039833	0.01405	0.553976	482	4	0.53338
MESP2	4	0.99603	0.99606	1	18850	0	0.33213	0.0039684	0.014	0.553976	480	4	0.33213
C10orf25	4	0.99605	0.99608	1	18851	0	0.39765	0.0039502	0.013942	0.553976	476	4	0.39765
A3GALT2	4	0.99607	0.9961	1	18852	0	0.33806	0.0039321	0.013877	0.553976	474	4	0.33806
RABEP1	4	0.99611	0.99614	1	18854	0	0.27429	0.0038944	0.013755	0.553976	469	4	0.27429
LPPR3	4	0.99611	0.99614	1	18855	0	0.64973	0.0038911	0.013744	0.553976	468	4	0.64973
HS3ST6	4	0.99611	0.99615	1	18856	0	0.3638	0.0038871	0.013735	0.553976	467	4	0.3638
DDIT4	4	0.99613	0.99617	1	18857	0	0.37048	0.0038651	0.013668	0.553976	464	4	0.37048
KIF1B	4	0.99614	0.99617	1	18858	0	0.53031	0.0038594	0.013645	0.553976	463	4	0.53031
KATNAL1	4	0.99614	0.99617	1	18859	0	0.52334	0.0038578	0.01364	0.553976	462	4	0.52334
ZNF547	4	0.99615	0.99618	1	18860	0	0.31139	0.0038481	0.01361	0.553976	461	4	0.31139
BTN2A2	4	0.99617	0.9962	1	18861	0	0.2823	0.0038343	0.013559	0.553976	459	4	0.2823
KIF1C	4	0.99619	0.99622	1	18862	0	0.43529	0.0038086	0.013469	0.553976	455	4	0.43529
ETV7	4	0.9962	0.99623	1	18863	0	0.55264	0.0038037	0.013453	0.553976	454	4	0.55264
FAM49B	4	0.99625	0.99628	1	18865	0	0.56835	0.0037535	0.013281	0.553976	451	4	0.56835
KCTD7	4	0.99626	0.99629	1	18866	0	0.35591	0.0037408	0.013237	0.553976	450	4	0.35591
NEUROD6	4	0.99628	0.9963	1	18867	0	0.30488	0.0037249	0.013183	0.553976	447	4	0.30488
KIF18A	4	0.26208	0.40009	1	6211	2	-0.19143	0.0040531	0.014292	0.554485	488	2	-0.19143
WIPF1	4	0.4816	0.59697	1	9307	1	0.65971	0.0041063	0.014474	0.554485	496	3	0.65971
TNFRSF17	4	0.63031	0.67444	1	10782	1	0.42174	0.0040491	0.014278	0.554485	486	3	0.42174
TSPY3	4	0.68316	0.70766	1	11472	1	0.4331	0.0040686	0.01434	0.554485	489	3	0.4331
RAB7A	4	0.82054	0.82006	1	13953	0	0.57603	0.0040454	0.014263	0.554485	485	3	0.57603
FLG	4	0.89572	0.89539	1	15810	0	0.51036	0.0041053	0.014469	0.554485	495	3	0.51036
C9orf41	4	0.97351	0.97344	1	18034	0	0.45268	0.0040009	0.014109	0.554485	484	2	0.45268
E2F7	4	0.98747	0.98749	1	18488	0	0.48852	0.0041003	0.014452	0.554485	494	4	0.48852
TMEM189-UBE2V1	4	0.99589	0.99592	1	18840	0	0.34866	0.0041068	0.014475	0.554485	497	4	0.34866
DIS3L2	4	0.9959	0.99593	1	18841	0	0.43497	0.0040983	0.014447	0.554485	493	4	0.43497
ZNF530	4	0.99591	0.99594	1	18842	0	0.44552	0.0040924	0.014428	0.554485	492	4	0.44552
PRSS35	4	0.99591	0.99594	1	18843	0	0.47324	0.0040882	0.014413	0.554485	491	4	0.47324
HDHD3	4	0.99593	0.99596	1	18844	0	0.56502	0.0040713	0.014348	0.554485	490	4	0.56502
ZNF671	4	0.99595	0.99598	1	18846	0	0.53997	0.0040493	0.014278	0.554485	487	4	0.53997
2021-12-01	4	0.97077	0.97072	1	17935	0	0.39784	0.0041484	0.014617	0.555644	499	3	0.39784
LOC100505549	4	0.98375	0.98374	1	18347	0	0.47211	0.0041524	0.01463	0.555644	501	4	0.47211
CPB2	4	0.98485	0.98486	1	18381	0	0.55811	0.0041565	0.014651	0.555644	502	4	0.55811
C6orf141	4	0.99585	0.99588	1	18838	0	0.7869	0.0041503	0.014623	0.555644	500	4	0.7869
COL4A2	4	0.99587	0.9959	1	18839	0	0.56156	0.0041332	0.014576	0.555644	498	4	0.56156
ZNF440	4	0.99582	0.99584	1	18837	0	0.46706	0.004183	0.014726	0.557406	503	4	0.46706
FAM150B	4	0.52751	0.61865	1	9682	1	0.51543	0.0042224	0.014858	0.557536	507	3	0.51543
SLC26A9	4	0.78635	0.78745	1	13176	1	0.037173	0.004262	0.014989	0.557536	510	2	0.037173
SLC26A3	4	0.88983	0.88948	1	15646	0	0.56221	0.004289	0.015081	0.557536	514	3	0.56221
ING1	4	0.91115	0.91093	1	16216	0	0.37561	0.0042098	0.014815	0.557536	504	2	0.37561
DNAI1	4	0.91604	0.91583	1	16348	0	0.59906	0.004244	0.014933	0.557536	509	3	0.59906
MAPK8IP2	4	0.93652	0.93644	1	16925	0	0.41893	0.0042625	0.014992	0.557536	511	3	0.41893
TRIM6	4	0.96635	0.96629	1	17792	0	0.61481	0.004292	0.015092	0.557536	515	3	0.61481
TTBK1	4	0.99327	0.99331	1	18723	0	0.6375	0.0042998	0.01512	0.557536	516	4	0.6375
NLRC4	4	0.99569	0.99573	1	18830	0	0.30273	0.0043058	0.015138	0.557536	518	4	0.30273
ZMYM2	4	0.9957	0.99573	1	18831	0	0.42317	0.0043014	0.015127	0.557536	517	4	0.42317
UNK	4	0.99571	0.99575	1	18832	0	0.45429	0.0042856	0.01507	0.557536	513	4	0.45429
SERPINF1	4	0.99577	0.9958	1	18833	0	0.38126	0.004228	0.01488	0.557536	508	4	0.38126
FIGF	4	0.99578	0.99581	1	18835	0	0.58471	0.0042158	0.014836	0.557536	506	4	0.58471
OR51F1	4	0.99579	0.99582	1	18836	0	0.56345	0.0042106	0.014818	0.557536	505	4	0.56345
CCDC159	4	0.99568	0.99571	1	18829	0	0.4843	0.0043199	0.015176	0.557854	519	4	0.4843
SOCS7	4	0.99566	0.9957	1	18827	0	0.44809	0.0043367	0.015236	0.557936	521	4	0.44809
SMIM2	4	0.99567	0.99571	1	18828	0	0.44518	0.0043305	0.015207	0.557936	520	4	0.44518
FOXC1	4	0.99565	0.99568	1	18826	0	0.32883	0.0043544	0.0153	0.559179	522	4	0.32883
HSPB2	4	0.80647	0.80622	1	13629	1	-0.11358	0.0043664	0.015341	0.559642	523	1	-0.11358
TRPC3	4	0.56263	0.63657	1	10021	1	0.42895	0.0043972	0.015449	0.562499	524	3	0.42895
CAND2	4	0.9291	0.9289	1	16728	0	0.53454	0.0044241	0.015531	0.564385	525	3	0.53454
FLII	4	0.86123	0.86075	1	14930	0	0.48628	0.0044708	0.015692	0.568941	526	3	0.48628
RIMS2	4	0.87618	0.87573	1	15297	0	0.6962	0.0044783	0.015715	0.568941	527	3	0.6962
KCTD11	4	0.42311	0.56931	1	8857	1	0.5712	0.004523	0.015877	0.571103	529	3	0.5712
IFNA13	4	0.65199	0.68746	1	11046	1	0.56405	0.0045232	0.015879	0.571103	530	3	0.56405
LPAR2	4	0.88826	0.88793	1	15604	0	0.57751	0.00452	0.015868	0.571103	528	3	0.57751
CACNA2D3	4	0.99547	0.99551	1	18824	0	0.41342	0.0045301	0.015895	0.571103	531	4	0.41342
ABHD8	4	0.40134	0.54644	1	8482	2	-0.053529	0.0046274	0.016218	0.571332	539	2	-0.053529
GAD2	4	0.51399	0.61203	1	9563	1	0.47956	0.0046107	0.016162	0.571332	536	3	0.47956
CDKN2A	4	0.55726	0.63369	1	9963	1	0.4035	0.0046313	0.01623	0.571332	540	3	0.4035
OBP2B	4	0.62227	0.66974	1	10691	1	0.47093	0.0046319	0.016231	0.571332	541	3	0.47093
ITGBL1	4	0.64245	0.68169	1	10937	1	0.51595	0.0046795	0.016392	0.571332	546	3	0.51595
FAM181A	4	0.74558	0.75308	1	12445	1	0.37305	0.0046608	0.016332	0.571332	543	3	0.37305
NARR	4	0.79022	0.79089	1	13245	1	0.44052	0.004549	0.015961	0.571332	532	3	0.44052
RBM5	4	0.80395	0.80377	1	13568	1	0.23747	0.0045752	0.016045	0.571332	535	3	0.23747
RUFY4	4	0.83458	0.83398	1	14268	0	0.55191	0.0046845	0.01641	0.571332	548	3	0.55191
TEX101	4	0.85977	0.85929	1	14897	0	0.4103	0.0045587	0.015993	0.571332	534	3	0.4103
DSCAM	4	0.8754	0.87494	1	15276	0	0.53885	0.0046172	0.016184	0.571332	537	3	0.53885
PTPRE	4	0.99144	0.99149	1	18656	0	0.55712	0.0045506	0.015968	0.571332	533	4	0.55712
RHD	4	0.99531	0.99534	1	18818	0	0.37552	0.0046923	0.016439	0.571332	549	4	0.37552
DCUN1D2	4	0.99532	0.99535	1	18819	0	0.49161	0.0046801	0.016394	0.571332	547	4	0.49161
DSP	4	0.99533	0.99536	1	18820	0	0.2648	0.0046698	0.016359	0.571332	545	4	0.2648
GZF1	4	0.99534	0.99537	1	18821	0	0.48076	0.0046642	0.016344	0.571332	544	4	0.48076
RASA2	4	0.99534	0.99538	1	18822	0	0.4165	0.0046586	0.016325	0.571332	542	4	0.4165
LMLN	4	0.99538	0.99541	1	18823	0	0.61891	0.0046242	0.016209	0.571332	538	4	0.61891
FCRL1	4	0.98351	0.98352	1	18338	0	0.45442	0.0047009	0.016479	0.571679	550	4	0.45442
ZNF574	4	0.067839	0.15495	0.883887	3348	1	0.33916	0.0054171	0.018886	0.571848	624	2	0.33916
RNFT1	4	0.1059	0.22529	1	4231	1	0.1709	0.0051493	0.017987	0.571848	598	2	0.1709
ZC3H4	4	0.21173	0.34749	1	5543	2	-0.29445	0.004784	0.016771	0.571848	558	1	-0.29445
ZC3H7B	4	0.37107	0.51444	1	7965	2	0.059053	0.0053058	0.018524	0.571848	613	2	0.059053
CCDC117	4	0.37434	0.51795	1	8031	2	0.0042314	0.0052014	0.01817	0.571848	604	2	0.0042314
UST	4	0.38373	0.52782	1	8180	1	0.47659	0.0051482	0.017986	0.571848	597	3	0.47659
MAFB	4	0.42027	0.56629	1	8812	1	0.55336	0.0049212	0.01724	0.571848	574	3	0.55336
KRTAP6-3	4	0.53221	0.62093	1	9717	1	0.65872	0.0051674	0.018049	0.571848	601	3	0.65872
GNPTG	4	0.5384	0.62402	1	9774	1	0.45138	0.0047838	0.016771	0.571848	557	3	0.45138
SPACA1	4	0.55552	0.6328	1	9941	1	0.72582	0.0050266	0.017581	0.571848	580	3	0.72582
KIFC3	4	0.56564	0.63815	1	10054	1	0.53642	0.0054259	0.01892	0.571848	626	3	0.53642
ACP5	4	0.57459	0.64286	1	10149	1	0.50952	0.0049119	0.017205	0.571848	572	3	0.50952
GLTP	4	0.57503	0.64311	1	10158	1	0.52495	0.0048258	0.016917	0.571848	562	3	0.52495
FAM134C	4	0.58104	0.64635	1	10224	1	0.34606	0.0050562	0.017688	0.571848	586	2	0.34606
FGD6	4	0.5862	0.64919	1	10262	1	0.46933	0.0053898	0.018791	0.571848	620	3	0.46933
HBM	4	0.61092	0.66306	1	10546	1	0.25021	0.0049927	0.017467	0.571848	578	2	0.25021
ACAA2	4	0.6466	0.6842	1	10983	1	0.59998	0.0048884	0.017126	0.571848	568	3	0.59998
BHLHE23	4	0.65128	0.68707	1	11035	1	0.30642	0.0052536	0.018344	0.571848	606	2	0.30642
RPL22L1	4	0.65978	0.69244	1	11154	1	0.50145	0.005261	0.01837	0.571848	607	3	0.50145
EPDR1	4	0.68881	0.71147	1	11553	1	0.48488	0.0054623	0.019047	0.571848	634	3	0.48488
TSPO2	4	0.72542	0.73755	1	12109	1	0.44847	0.0054567	0.019031	0.571848	633	3	0.44847
PPP1R13B	4	0.72864	0.73999	1	12162	1	0.38772	0.0050299	0.01759	0.571848	581	2	0.38772
HLTF	4	0.80153	0.80148	1	13501	1	0.67376	0.0053224	0.018577	0.571848	614	3	0.67376
CHGB	4	0.85253	0.85194	1	14706	0	0.58672	0.004891	0.017134	0.571848	570	3	0.58672
PLEKHH3	4	0.85668	0.8562	1	14809	0	0.12181	0.0050971	0.017826	0.571848	589	2	0.12181
MAP4K1	4	0.85725	0.85677	1	14824	0	0.31241	0.0050449	0.017649	0.571848	583	3	0.31241
ZIC1	4	0.87018	0.86975	1	15153	0	0.50141	0.0052752	0.018422	0.571848	609	3	0.50141
ALG12	4	0.88191	0.88146	1	15454	0	0.76117	0.0047923	0.016801	0.571848	559	3	0.76117
GBA	4	0.90554	0.90522	1	16063	0	0.5063	0.004744	0.016633	0.571848	552	3	0.5063
PRPSAP1	4	0.91248	0.91227	1	16253	0	0.56056	0.0054804	0.019095	0.571848	635	3	0.56056
FUT3	4	0.91465	0.91444	1	16308	0	0.47548	0.0051991	0.01816	0.571848	603	3	0.47548
LOC100996634	4	0.9236	0.92347	1	16567	0	0.76301	0.0047582	0.016679	0.571848	554	3	0.76301
SIAE	4	0.92953	0.92932	1	16738	0	0.5503	0.0053764	0.018752	0.571848	619	3	0.5503
CAV3	4	0.93184	0.9316	1	16805	0	0.47826	0.0048848	0.017114	0.571848	567	3	0.47826
POSTN	4	0.93765	0.9376	1	16966	0	0.69901	0.0054386	0.018961	0.571848	630	3	0.69901
DAAM1	4	0.93968	0.93966	1	17029	0	0.58832	0.0054477	0.018996	0.571848	632	3	0.58832
IBSP	4	0.94077	0.9407	1	17062	0	0.53992	0.0049386	0.017297	0.571848	576	3	0.53992
C16orf97	4	0.94238	0.9423	1	17116	0	0.39927	0.005397	0.018815	0.571848	621	3	0.39927
SLC24A4	4	0.9588	0.95874	1	17589	0	0.41725	0.0054368	0.018957	0.571848	629	3	0.41725
STOX2	4	0.96671	0.96666	1	17806	0	0.62341	0.0048141	0.016874	0.571848	560	3	0.62341
FAM90A1	4	0.9677	0.96765	1	17845	0	0.64025	0.005408	0.01886	0.571848	622	3	0.64025
GRAPL	4	0.96993	0.96986	1	17909	0	0.43344	0.005153	0.018002	0.571848	599	3	0.43344
MYOM1	4	0.97016	0.97009	1	17916	0	0.46499	0.0047157	0.016533	0.571848	551	3	0.46499
ROCK1	4	0.97209	0.97205	1	17977	0	0.59358	0.0048738	0.017072	0.571848	565	3	0.59358
LAMTOR4	4	0.9741	0.97402	1	18047	0	0.39161	0.0053579	0.018693	0.571848	616	3	0.39161
DENND6A	4	0.97551	0.97544	1	18094	0	0.63833	0.0051028	0.017851	0.571848	590	3	0.63833
C9orf92	4	0.97968	0.97974	1	18220	0	0.58575	0.0054261	0.01892	0.571848	627	3	0.58575
NPC1	4	0.98059	0.98062	1	18244	0	0.40219	0.0054101	0.018867	0.571848	623	3	0.40219
TNRC6B	4	0.98568	0.98568	1	18412	0	0.64421	0.0054859	0.019116	0.571848	637	4	0.64421
THSD1	4	0.98643	0.98643	1	18439	0	0.56132	0.0050455	0.017651	0.571848	584	4	0.56132
ADCK5	4	0.98746	0.98749	1	18487	0	0.50243	0.005224	0.01824	0.571848	605	4	0.50243
CCDC71L	4	0.98811	0.98814	1	18513	0	0.54344	0.0049405	0.017304	0.571848	577	4	0.54344
FAM109B	3	0.98953	0.98964	1	18568	0	0.56712	0.0066043	0.017993	0.571848	734	3	0.56712
ASPN	4	0.99086	0.99091	1	18624	0	0.55421	0.0048763	0.017084	0.571848	566	4	0.55421
ZXDA	4	0.99169	0.99174	1	18668	0	0.57132	0.0048174	0.016881	0.571848	561	4	0.57132
CCDC39	4	0.99344	0.99348	1	18732	0	0.54676	0.0047454	0.016635	0.571848	553	4	0.54676
SIRPG	4	0.99452	0.99456	1	18781	0	0.42374	0.0054846	0.019113	0.571848	636	4	0.42374
SLC4A1AP	4	0.99455	0.9946	1	18782	0	0.4861	0.0054467	0.018994	0.571848	631	4	0.4861
INPP5K	4	0.99457	0.99461	1	18783	0	0.2106	0.0054331	0.018948	0.571848	628	4	0.2106
GDF7	4	0.99458	0.99462	1	18784	0	0.3922	0.0054236	0.01891	0.571848	625	4	0.3922
ACTR3B	4	0.99463	0.99468	1	18785	0	0.4459	0.0053736	0.018743	0.571848	618	4	0.4459
OR5B17	4	0.99464	0.99468	1	18786	0	0.72271	0.0053632	0.018716	0.571848	617	4	0.72271
BSX	4	0.99465	0.9947	1	18787	0	0.5231	0.0053487	0.018665	0.571848	615	4	0.5231
DBX1	4	0.9947	0.99475	1	18788	0	0.49794	0.0052991	0.018504	0.571848	612	4	0.49794
DGKZ	4	0.99471	0.99476	1	18789	0	0.3715	0.0052868	0.018467	0.571848	611	4	0.3715
OR2B6	4	0.99471	0.99476	1	18790	0	0.39876	0.0052857	0.018465	0.571848	610	4	0.39876
B3GAT1	4	0.99473	0.99478	1	18792	0	0.38633	0.0052704	0.018405	0.571848	608	4	0.38633
LHX9	4	0.99481	0.99485	1	18793	0	0.29827	0.0051909	0.018136	0.571848	602	4	0.29827
PRORY	4	0.99484	0.99488	1	18794	0	0.42904	0.0051636	0.018037	0.571848	600	4	0.42904
ALOXE3	4	0.99485	0.99489	1	18795	0	0.47369	0.0051455	0.01798	0.571848	596	4	0.47369
CDH3	4	0.99487	0.99491	1	18797	0	0.44851	0.0051284	0.017932	0.571848	595	4	0.44851
SPATA3	4	0.99488	0.99492	1	18798	0	0.41506	0.0051224	0.017912	0.571848	594	4	0.41506
C16orf90	4	0.99489	0.99493	1	18801	0	0.4448	0.0051143	0.017887	0.571848	593	4	0.4448
EDA	4	0.99489	0.99493	1	18802	0	0.4945	0.0051103	0.017873	0.571848	592	4	0.4945
ME1	4	0.9949	0.99494	1	18803	0	0.56619	0.0051043	0.017854	0.571848	591	4	0.56619
TSPY8	4	0.99492	0.99496	1	18804	0	0.67274	0.0050824	0.017776	0.571848	588	4	0.67274
DNTTIP1	4	0.99492	0.99497	1	18805	0	0.47785	0.0050784	0.017763	0.571848	587	4	0.47785
NOX3	4	0.99495	0.99499	1	18806	0	0.37094	0.0050486	0.017659	0.571848	585	4	0.37094
MPEG1	4	0.99496	0.995	1	18807	0	0.42572	0.0050396	0.017626	0.571848	582	4	0.42572
C7orf62	4	0.99499	0.99503	1	18808	0	0.2568	0.0050129	0.017531	0.571848	579	4	0.2568
DOCK5	4	0.99507	0.9951	1	18809	0	0.32233	0.0049325	0.017276	0.571848	575	4	0.32233
XKR7	4	0.99508	0.99512	1	18811	0	0.49874	0.0049189	0.01723	0.571848	573	4	0.49874
RASL10B	4	0.99509	0.99512	1	18812	0	0.33328	0.0049101	0.017201	0.571848	571	4	0.33328
OR11L1	4	0.99511	0.99514	1	18813	0	0.37473	0.0048907	0.017133	0.571848	569	4	0.37473
ACTL7B	4	0.99514	0.99517	1	18814	0	0.41027	0.0048569	0.017018	0.571848	564	4	0.41027
CEP162	4	0.99516	0.99519	1	18815	0	0.77313	0.0048377	0.016953	0.571848	563	4	0.77313
SMCP	4	0.99523	0.99525	1	18816	0	0.4782	0.0047698	0.016719	0.571848	556	4	0.4782
ARL14EP	4	0.99524	0.99527	1	18817	0	0.56778	0.0047603	0.016685	0.571848	555	4	0.56778
OR52B6	4	0.30427	0.44419	1	6823	2	-0.23914	0.0055144	0.019216	0.572137	640	1	-0.23914
C5orf46	4	0.54618	0.62795	1	9848	1	0.49386	0.005508	0.019193	0.572137	639	3	0.49386
KRT33A	4	0.9945	0.99454	1	18780	0	0.45689	0.0055015	0.019174	0.572137	638	4	0.45689
NDUFA4L2	4	0.23482	0.37164	1	5838	2	0.15668	0.0055446	0.019307	0.573316	641	2	0.15668
USP17L3	4	0.91572	0.91551	1	16340	0	0.21292	0.0055666	0.019382	0.573316	644	3	0.21292
YIPF6	4	0.99443	0.99447	1	18777	0	0.33373	0.0055738	0.019405	0.573316	645	4	0.33373
FBN1	4	0.99443	0.99448	1	18778	0	0.46635	0.0055663	0.019382	0.573316	643	4	0.46635
UNC93A	4	0.99445	0.99449	1	18779	0	0.35589	0.0055503	0.019324	0.573316	642	4	0.35589
DUSP7	4	0.99441	0.99446	1	18775	0	0.31426	0.0055931	0.019471	0.573472	647	4	0.31426
MITD1	4	0.99441	0.99446	1	18776	0	0.40024	0.0055877	0.019454	0.573472	646	4	0.40024
ZNF423	4	0.82041	0.81992	1	13946	0	0.37896	0.0056135	0.019536	0.573597	648	2	0.37896
AP2M1	4	0.98893	0.98899	1	18548	0	0.54071	0.0056188	0.019556	0.573597	649	4	0.54071
ZNF716	4	0.99438	0.99443	1	18773	0	0.32339	0.005621	0.019565	0.573597	650	4	0.32339
VAT1L	4	0.99437	0.99442	1	18772	0	0.2726	0.0056328	0.019599	0.573704	651	4	0.2726
PAPL	4	0.082139	0.18194	0.939367	3699	2	-0.39417	0.0056709	0.019721	0.574642	654	1	-0.39417
PLOD3	4	0.99086	0.99091	1	18623	0	0.38744	0.0056553	0.01967	0.574642	652	4	0.38744
ADARB1	4	0.99434	0.99439	1	18770	0	0.37779	0.0056641	0.019693	0.574642	653	4	0.37779
KRTAP10-4	4	0.10927	0.23127	1	4298	1	0.44389	0.0057199	0.019894	0.575472	658	2	0.44389
FAM170B	4	0.26627	0.4045	1	6275	2	0.10413	0.0060306	0.020927	0.575472	688	2	0.10413
DEFB118	4	0.31683	0.45736	1	7043	1	0.09801	0.0059838	0.020765	0.575472	684	2	0.09801
TYSND1	4	0.42136	0.56749	1	8834	2	0.20143	0.0059735	0.020727	0.575472	681	2	0.20143
DEAF1	4	0.47105	0.59213	1	9228	1	0.10116	0.0058795	0.020422	0.575472	671	2	0.10116
IER5L	4	0.58077	0.64621	1	10220	1	0.41041	0.0059138	0.020535	0.575472	673	3	0.41041
C11orf70	4	0.61457	0.6652	1	10589	1	0.47454	0.0060429	0.020961	0.575472	692	3	0.47454
C1orf112	4	0.6222	0.66969	1	10689	1	0.51602	0.0060449	0.020966	0.575472	693	3	0.51602
VWA3A	4	0.66936	0.69856	1	11271	1	0.32942	0.0060359	0.020944	0.575472	690	3	0.32942
TRIM49B	4	0.7	0.71909	1	11715	1	0.45933	0.0058696	0.020388	0.575472	669	3	0.45933
IL27	4	0.79699	0.7972	1	13388	1	0.13603	0.0059317	0.020594	0.575472	675	2	0.13603
HPSE	4	0.86225	0.86184	1	14956	0	0.79251	0.0059404	0.020626	0.575472	676	3	0.79251
CST9L	4	0.87692	0.87648	1	15314	0	0.6325	0.0060354	0.020942	0.575472	689	3	0.6325
ATP12A	4	0.88263	0.88219	1	15468	0	0.38739	0.0058072	0.02018	0.575472	664	3	0.38739
FSIP2	4	0.92487	0.92467	1	16605	0	0.55325	0.0057488	0.019986	0.575472	659	3	0.55325
WDFY2	4	0.95031	0.95025	1	17336	0	0.60102	0.0059214	0.020559	0.575472	674	3	0.60102
SH3GLB1	4	0.95983	0.95973	1	17613	0	0.42132	0.0059425	0.020634	0.575472	677	3	0.42132
EXOC7	4	0.96168	0.96159	1	17663	0	0.42404	0.0057752	0.020072	0.575472	661	3	0.42404
ODAM	4	0.96587	0.96582	1	17778	0	0.54129	0.0060507	0.020984	0.575472	695	3	0.54129
EEF1A2	4	0.97238	0.97233	1	17992	0	0.55153	0.006008	0.020845	0.575472	685	3	0.55153
DCUN1D3	4	0.99056	0.99059	1	18610	0	0.54138	0.0060235	0.0209	0.575472	687	4	0.54138
SIX1	4	0.99152	0.99157	1	18659	0	0.40148	0.0057805	0.020093	0.575472	662	4	0.40148
FAM53B	4	0.99395	0.994	1	18751	0	0.35657	0.0060499	0.020982	0.575472	694	4	0.35657
SUMO3	4	0.99396	0.99401	1	18752	0	0.29913	0.0060397	0.020957	0.575472	691	4	0.29913
USH1C	4	0.99398	0.99403	1	18753	0	0.33172	0.0060204	0.020889	0.575472	686	4	0.33172
IZUMO1R	4	0.99402	0.99407	1	18754	0	0.39628	0.005982	0.020759	0.575472	683	4	0.39628
OAZ2	4	0.99402	0.99408	1	18755	0	0.50208	0.0059764	0.020735	0.575472	682	4	0.50208
VRK2	4	0.99403	0.99408	1	18756	0	0.35095	0.005973	0.020725	0.575472	680	4	0.35095
VIT	4	0.99403	0.99409	1	18757	0	0.39147	0.0059674	0.020709	0.575472	679	4	0.39147
IL15	4	0.99403	0.99409	1	18758	0	0.42391	0.0059663	0.020706	0.575472	678	4	0.42391
KLHL34	4	0.99411	0.99416	1	18759	0	0.46785	0.0058947	0.020473	0.575472	672	4	0.46785
TFF2	4	0.99413	0.99418	1	18760	0	0.4019	0.0058702	0.02039	0.575472	670	4	0.4019
LOC100129216	4	0.99416	0.99421	1	18761	0	0.43994	0.0058413	0.020294	0.575472	668	4	0.43994
TSKU	4	0.99416	0.99422	1	18762	0	0.43366	0.005838	0.020283	0.575472	667	4	0.43366
TMX4	4	0.99417	0.99423	1	18763	0	0.45519	0.005827	0.020243	0.575472	666	4	0.45519
ST6GALNAC6	4	0.99418	0.99424	1	18764	0	0.32788	0.0058181	0.020216	0.575472	665	4	0.32788
CCDC25	4	0.9942	0.99426	1	18765	0	0.408	0.005795	0.02014	0.575472	663	4	0.408
DDX60L	4	0.99423	0.99429	1	18766	0	0.36051	0.0057697	0.020052	0.575472	660	4	0.36051
OGFOD3	4	0.99429	0.99434	1	18767	0	0.44241	0.0057118	0.019872	0.575472	657	4	0.44241
UBP1	4	0.99429	0.99434	1	18768	0	0.37723	0.0057108	0.019869	0.575472	656	4	0.37723
PPAPDC1A	4	0.99431	0.99436	1	18769	0	0.39816	0.0056912	0.019797	0.575472	655	4	0.39816
NSG1	4	0.42391	0.57014	1	8869	1	-0.074326	0.0060881	0.021114	0.576853	697	1	-0.074326
TMEM133	4	0.94194	0.94186	1	17103	0	0.71824	0.0060915	0.021125	0.576853	698	3	0.71824
ZNF765	4	0.99392	0.99396	1	18750	0	0.32839	0.0060807	0.021094	0.576853	696	4	0.32839
CDKL2	4	0.9939	0.99393	1	18749	0	0.47178	0.0061012	0.021156	0.576877	699	4	0.47178
CISD1	4	0.27492	0.41353	1	6396	2	-0.27181	0.0061402	0.021276	0.577696	702	1	-0.27181
CASC4	4	0.90516	0.90482	1	16054	0	0.47548	0.0061365	0.021262	0.577696	701	3	0.47548
KCNRG	4	0.99388	0.99391	1	18748	0	0.43054	0.006123	0.02122	0.577696	700	4	0.43054
AMELX	4	0.79476	0.79511	1	13346	1	0.2785	0.0061696	0.021373	0.578836	703	2	0.2785
SLC25A35	4	0.95271	0.95258	1	17423	0	0.62106	0.0061718	0.021379	0.578836	704	3	0.62106
E2F2	4	0.82262	0.82212	1	13993	0	0.40623	0.0061841	0.021422	0.57918	705	2	0.40623
ILKAP	4	0.99379	0.99383	1	18746	0	0.37794	0.0062071	0.021502	0.580515	706	4	0.37794
MACROD2	4	0.98568	0.98568	1	18411	0	0.40443	0.0062588	0.021667	0.583343	708	4	0.40443
TMEM100	4	0.99375	0.99378	1	18745	0	0.407	0.0062547	0.021656	0.583343	707	4	0.407
NDUFA5	4	0.10961	0.23189	1	4304	2	-0.34535	0.0062966	0.021789	0.584958	710	2	-0.34535
FZD8	4	0.86181	0.86139	1	14947	0	0.41734	0.0062946	0.02178	0.584958	709	3	0.41734
C10orf53	4	0.75379	0.75973	1	12591	1	0.45309	0.0063625	0.022013	0.58614	714	3	0.45309
DPT	4	0.85088	0.85028	1	14670	0	0.083554	0.0063488	0.021963	0.58614	712	2	0.083554
C11orf24	4	0.90808	0.90782	1	16129	0	0.1007	0.0064009	0.022139	0.58614	720	2	0.1007
PPP1R14A	4	0.94401	0.94392	1	17167	0	0.60993	0.0063296	0.021897	0.58614	711	2	0.60993
CBX5	4	0.9936	0.99363	1	18738	0	0.47989	0.0064004	0.022138	0.58614	719	4	0.47989
CPVL	4	0.99361	0.99364	1	18739	0	0.3135	0.0063933	0.022113	0.58614	718	4	0.3135
THAP9	4	0.99362	0.99366	1	18740	0	0.5213	0.0063803	0.022074	0.58614	717	4	0.5213
CCDC153	4	0.99363	0.99366	1	18741	0	0.34704	0.006372	0.022045	0.58614	716	4	0.34704
PCBD2	4	0.99364	0.99367	1	18742	0	0.59596	0.0063638	0.022018	0.58614	715	4	0.59596
GAS7	4	0.99365	0.99368	1	18743	0	0.27131	0.0063532	0.021981	0.58614	713	4	0.27131
EPPIN	4	0.98161	0.98164	1	18276	0	0.49302	0.0064634	0.022353	0.590802	721	3	0.49302
SLC25A33	4	0.99352	0.99355	1	18735	0	0.30245	0.0064814	0.022408	0.590802	723	4	0.30245
OR4C13	4	0.99353	0.99356	1	18736	0	0.48078	0.0064718	0.022379	0.590802	722	4	0.48078
SOX7	4	0.86607	0.86563	1	15057	0	0.42937	0.0065468	0.022606	0.591662	726	3	0.42937
PLN	4	0.87133	0.87093	1	15182	0	0.37032	0.0065693	0.022682	0.591662	730	3	0.37032
BOD1L1	4	0.89783	0.89754	1	15870	0	0.503	0.0065051	0.022477	0.591662	724	3	0.503
JMJD7-PLA2G4B	4	0.99343	0.99347	1	18729	0	0.35621	0.0065704	0.022688	0.591662	731	4	0.35621
DNAJC30	4	0.99344	0.99348	1	18730	0	0.26522	0.0065607	0.022655	0.591662	729	4	0.26522
LRRC26	4	0.99344	0.99348	1	18731	0	0.38894	0.0065583	0.022646	0.591662	728	4	0.38894
RIC8B	4	0.99345	0.99348	1	18733	0	0.53254	0.0065547	0.022637	0.591662	727	4	0.53254
SMCO2	4	0.99347	0.99351	1	18734	0	0.35768	0.006527	0.022552	0.591662	725	4	0.35768
HOXC10	4	0.63824	0.6791	1	10895	1	0.60781	0.0066226	0.022846	0.591745	737	3	0.60781
LBX1	4	0.72297	0.73571	1	12068	1	0.43545	0.0066106	0.022811	0.591745	735	3	0.43545
CTSO	4	0.99338	0.99342	1	18726	0	0.38383	0.0066165	0.02283	0.591745	736	4	0.38383
STAU2	4	0.9934	0.99344	1	18727	0	0.49271	0.0066019	0.022785	0.591745	733	4	0.49271
WNT10A	4	0.9934	0.99344	1	18728	0	0.56131	0.006597	0.022766	0.591745	732	4	0.56131
DLC1	4	0.36858	0.51184	1	7917	1	0.21984	0.0067136	0.02314	0.591842	746	2	0.21984
SLC38A6	4	0.57713	0.64422	1	10185	1	0.61518	0.0067005	0.023095	0.591842	744	3	0.61518
ADAL	4	0.63373	0.67645	1	10828	1	0.43949	0.0067206	0.02316	0.591842	747	2	0.43949
AMH	4	0.65434	0.68894	1	11073	1	0.48104	0.006666	0.022988	0.591842	740	3	0.48104
CHCHD10	4	0.69903	0.71841	1	11700	1	0.41151	0.0066825	0.023041	0.591842	741	3	0.41151
ZBBX	4	0.87305	0.87264	1	15215	0	0.78014	0.0066615	0.022973	0.591842	739	3	0.78014
KIAA0513	4	0.96706	0.96699	1	17817	0	0.50103	0.0066555	0.022948	0.591842	738	3	0.50103
C17orf51	4	0.9698	0.96974	1	17904	0	0.49958	0.0067095	0.023124	0.591842	745	3	0.49958
GRHPR	4	0.99331	0.99335	1	18724	0	0.33201	0.0066872	0.023053	0.591842	743	4	0.33201
OR1A1	4	0.99332	0.99335	1	18725	0	0.31104	0.0066835	0.023043	0.591842	742	4	0.31104
TNS4	4	0.70584	0.7232	1	11802	1	0.48285	0.0067469	0.023254	0.592618	749	3	0.48285
SRSF12	4	0.85183	0.85124	1	14689	0	-0.10782	0.0067657	0.023314	0.592618	751	1	-0.10782
SULF2	4	0.96938	0.96931	1	17895	0	0.47713	0.0067407	0.023235	0.592618	748	3	0.47713
USP48	4	0.99324	0.99329	1	18721	0	0.46786	0.0067622	0.0233	0.592618	750	4	0.46786
PCDHA9	4	0.99321	0.99326	1	18720	0	0.35192	0.0067907	0.023385	0.593632	752	4	0.35192
CDRT15	4	0.88946	0.88912	1	15634	0	0.43474	0.0068178	0.023469	0.594985	753	3	0.43474
MIER3	4	0.2319	0.36863	1	5794	1	0.42761	0.0072173	0.024756	0.599509	785	3	0.42761
FDCSP	4	0.51843	0.61423	1	9609	1	0.66702	0.0070814	0.0243	0.599509	772	3	0.66702
SPATA8	4	0.51903	0.61452	1	9618	1	0.54709	0.0071891	0.024669	0.599509	782	3	0.54709
EGR2	4	0.55885	0.63452	1	9980	1	0.61458	0.0071372	0.024487	0.599509	777	3	0.61458
LYSMD2	4	0.56176	0.6361	1	10015	1	0.55375	0.0069551	0.023899	0.599509	758	3	0.55375
FKRP	4	0.57238	0.64166	1	10129	1	0.46362	0.0070447	0.024188	0.599509	766	3	0.46362
CTAG2	4	0.61679	0.66652	1	10623	1	0.019001	0.0071825	0.024643	0.599509	780	1	0.019001
ADIPOR2	4	0.70218	0.72062	1	11750	1	0.49338	0.0069212	0.023787	0.599509	755	3	0.49338
NKX2-6	4	0.7251	0.7373	1	12102	1	0.45863	0.0069934	0.024032	0.599509	762	3	0.45863
SNX15	4	0.74441	0.75215	1	12423	1	0.20479	0.0069741	0.023965	0.599509	760	2	0.20479
SLC36A4	4	0.79558	0.79587	1	13361	1	0.53107	0.0072002	0.024704	0.599509	783	3	0.53107
SMIM14	4	0.82839	0.82777	1	14135	0	0.45703	0.0071307	0.024463	0.599509	776	3	0.45703
FYTTD1	4	0.83497	0.83436	1	14278	0	0.46617	0.0072262	0.024782	0.599509	787	3	0.46617
CD200R1	4	0.84647	0.84583	1	14557	0	0.5362	0.0070917	0.024328	0.599509	773	3	0.5362
LTBP3	4	0.85345	0.85289	1	14735	0	0.6575	0.0071826	0.024643	0.599509	781	3	0.6575
RAB11B	4	0.91549	0.91528	1	16335	0	0.34212	0.0070783	0.02429	0.599509	771	3	0.34212
NKX2-3	4	0.95034	0.95027	1	17337	0	0.4489	0.0070941	0.024334	0.599509	774	3	0.4489
SFXN5	4	0.95187	0.95177	1	17393	0	0.22539	0.006922	0.023792	0.599509	756	3	0.22539
IGLL5	4	0.97319	0.97312	1	18017	0	0.42373	0.00725	0.024857	0.599509	790	3	0.42373
TCF19	4	0.97405	0.97397	1	18044	0	0.51027	0.0070597	0.024235	0.599509	768	3	0.51027
KRT38	4	0.98485	0.98486	1	18382	0	0.54051	0.0071566	0.024558	0.599509	779	4	0.54051
PCDHB12	4	0.98637	0.98637	1	18435	0	0.55811	0.0072413	0.024828	0.599509	788	4	0.55811
CHST14	4	0.99178	0.99184	1	18670	0	0.58195	0.006953	0.023895	0.599509	757	4	0.58195
BCO1	4	0.99251	0.99257	1	18690	0	0.45366	0.0071536	0.024545	0.599509	778	4	0.45366
CDX2	4	0.99275	0.9928	1	18700	0	0.41044	0.0072531	0.024871	0.599509	792	4	0.41044
ZDHHC21	4	0.99275	0.9928	1	18701	0	0.51221	0.0072505	0.024857	0.599509	791	4	0.51221
PTGES3	4	0.99275	0.9928	1	18702	0	0.48799	0.0072492	0.024854	0.599509	789	4	0.48799
ALOX15B	4	0.99278	0.99284	1	18703	0	0.27854	0.0072193	0.024761	0.599509	786	4	0.27854
ZNF23	4	0.99279	0.99284	1	18704	0	0.63681	0.0072128	0.024741	0.599509	784	4	0.63681
LOXL2	4	0.9929	0.99296	1	18706	0	0.29344	0.0070994	0.024358	0.599509	775	4	0.29344
HCN2	4	0.99293	0.99298	1	18708	0	0.35938	0.00707	0.024264	0.599509	770	4	0.35938
EFNB3	4	0.99294	0.99299	1	18709	0	0.2609	0.0070649	0.024249	0.599509	769	4	0.2609
NKX2-5	4	0.99294	0.993	1	18710	0	0.47467	0.0070572	0.024228	0.599509	767	4	0.47467
OR5M10	4	0.99296	0.99301	1	18711	0	0.45195	0.0070394	0.02417	0.599509	765	4	0.45195
DPP10	4	0.99297	0.99302	1	18712	0	0.36063	0.0070279	0.024128	0.599509	764	4	0.36063
SNX11	4	0.99299	0.99304	1	18714	0	0.45377	0.0070101	0.024082	0.599509	763	4	0.45377
TMEM170A	4	0.99302	0.99306	1	18716	0	0.25232	0.0069835	0.024	0.599509	761	4	0.25232
AZGP1	4	0.99304	0.99308	1	18717	0	0.33802	0.006962	0.023924	0.599509	759	4	0.33802
ERI2	4	0.99311	0.99315	1	18718	0	0.38604	0.0068941	0.023701	0.599509	754	4	0.38604
GEM	4	0.34558	0.4877	1	7515	2	-0.13342	0.0072867	0.024983	0.599942	793	1	-0.13342
TAOK1	4	0.95064	0.95057	1	17350	0	0.46313	0.0072939	0.025003	0.599942	795	2	0.46313
PLEKHO1	4	0.9927	0.99275	1	18698	0	0.34368	0.0072974	0.025015	0.599942	796	4	0.34368
STARD8	4	0.99271	0.99276	1	18699	0	0.47245	0.0072896	0.024988	0.599942	794	4	0.47245
RAB27B	4	0.55774	0.63395	1	9971	1	0.3435	0.00732	0.025093	0.601076	797	2	0.3435
ELAVL1	4	0.46682	0.59023	1	9202	1	-0.032676	0.0073909	0.025318	0.604932	799	1	-0.032676
OR52N2	4	0.78137	0.78297	1	13080	1	0.29587	0.0073881	0.025309	0.604932	798	2	0.29587
TMEM102	4	0.97905	0.9791	1	18199	0	0.36647	0.007443	0.025505	0.605883	800	3	0.36647
CTXN2	4	0.99254	0.99261	1	18692	0	0.37546	0.0074556	0.025548	0.605883	805	4	0.37546
LGALS7B	4	0.99255	0.99261	1	18693	0	0.35622	0.0074543	0.025544	0.605883	804	4	0.35622
GPC4	4	0.99255	0.99261	1	18694	0	0.27172	0.0074477	0.025523	0.605883	803	4	0.27172
CCDC106	4	0.99255	0.99261	1	18695	0	0.3574	0.0074463	0.025519	0.605883	802	4	0.3574
RAB5C	4	0.99256	0.99262	1	18696	0	0.37581	0.0074437	0.025509	0.605883	801	4	0.37581
FAM107B	4	0.99253	0.99259	1	18691	0	0.3112	0.0074676	0.025586	0.606052	806	4	0.3112
FAM184B	4	0.22014	0.35629	1	5637	2	-0.054436	0.0074951	0.025671	0.607312	807	2	-0.054436
KRT81	4	0.92153	0.92132	1	16507	0	0.31423	0.0075305	0.025795	0.608734	809	2	0.31423
NEK3	4	0.92282	0.92268	1	16548	0	0.49168	0.0075252	0.025778	0.608734	808	3	0.49168
ACOT4	4	0.92131	0.92111	1	16500	0	0.67332	0.0075836	0.025965	0.609732	813	3	0.67332
CXCL3	4	0.93442	0.93427	1	16874	0	0.60674	0.0075676	0.02592	0.609732	811	3	0.60674
CYP2A7	4	0.99242	0.99248	1	18688	0	0.36651	0.00758	0.025954	0.609732	812	4	0.36651
POLDIP2	4	0.99244	0.9925	1	18689	0	0.53143	0.0075585	0.025875	0.609732	810	4	0.53143
ARHGDIB	4	0.32632	0.46735	1	7199	2	0.1384	0.0075992	0.026024	0.610357	814	2	0.1384
PID1	4	0.69864	0.71815	1	11695	1	0.27018	0.0077034	0.02632	0.615296	816	2	0.27018
TMEM114	4	0.90938	0.90914	1	16170	0	0.40773	0.0077063	0.026331	0.615296	817	3	0.40773
ALOX5AP	4	0.99231	0.99237	1	18687	0	0.3111	0.0076909	0.02628	0.615296	815	4	0.3111
DAZ1	4	0.81143	0.81103	1	13737	1	0.41615	0.0077599	0.026509	0.617208	820	2	0.41615
FMR1NB	4	0.98396	0.98396	1	18354	0	0.26758	0.0077555	0.026496	0.617208	819	4	0.26758
CCDC181	4	0.99226	0.99231	1	18686	0	0.50995	0.0077441	0.026459	0.617208	818	4	0.50995
LZTR1	4	0.62489	0.67131	1	10720	1	0.59427	0.0078017	0.026639	0.617228	824	3	0.59427
ZFP36L2	4	0.86962	0.8692	1	15141	0	0.454	0.0077868	0.026596	0.617228	821	3	0.454
TEX9	4	0.9922	0.99226	1	18684	0	0.26864	0.007799	0.02663	0.617228	823	4	0.26864
MIF	4	0.9922	0.99226	1	18685	0	0.35871	0.0077962	0.026621	0.617228	822	4	0.35871
SH2D1B	4	0.98784	0.98787	1	18506	0	0.45426	0.0078154	0.026681	0.617451	825	4	0.45426
PCMT1	4	0.84795	0.84734	1	14593	0	0.43637	0.0078613	0.026827	0.618872	827	3	0.43637
PHYHIP	4	0.99213	0.99219	1	18682	0	0.3376	0.0078652	0.02684	0.618872	828	4	0.3376
ABHD16B	4	0.99215	0.9922	1	18683	0	0.54167	0.0078499	0.026792	0.618872	826	4	0.54167
AK8	4	0.52319	0.61657	1	9645	1	0.32052	0.0079117	0.026992	0.619296	829	2	0.32052
ZNF569	4	0.67472	0.70205	1	11346	1	0.057366	0.0080158	0.027319	0.619296	841	1	0.057366
TTLL2	4	0.81227	0.81187	1	13762	1	0.44325	0.0080581	0.027439	0.619296	845	3	0.44325
RBMY1D	4	0.81628	0.81589	1	13856	0	0.69635	0.0080674	0.027473	0.619296	846	3	0.69635
SEC14L4	4	0.9043	0.90396	1	16031	0	0.49492	0.0080308	0.027358	0.619296	842	2	0.49492
UCHL1	4	0.91609	0.91587	1	16350	0	0.28779	0.0079763	0.027189	0.619296	838	2	0.28779
CECR5	4	0.92316	0.92301	1	16555	0	0.45951	0.0079489	0.027103	0.619296	832	3	0.45951
STK16	4	0.9386	0.93855	1	16992	0	0.29794	0.0080679	0.027474	0.619296	847	3	0.29794
ZNF519	4	0.95195	0.95185	1	17395	0	0.81624	0.0079545	0.02712	0.619296	835	3	0.81624
PRY2	4	0.97605	0.97602	1	18113	0	0.52115	0.0079535	0.02712	0.619296	834	3	0.52115
PIK3R6	4	0.98876	0.98882	1	18545	0	0.55391	0.0079558	0.027122	0.619296	836	4	0.55391
PSORS1C2	4	0.99195	0.99201	1	18674	0	0.38662	0.0080508	0.027416	0.619296	844	4	0.38662
CCDC138	4	0.99196	0.99202	1	18675	0	0.5685	0.0080423	0.02739	0.619296	843	4	0.5685
MNX1	4	0.99199	0.99205	1	18676	0	0.46185	0.0080058	0.027287	0.619296	840	4	0.46185
CRELD2	4	0.99202	0.99207	1	18677	0	0.26367	0.0079848	0.027222	0.619296	839	4	0.26367
DOCK9	4	0.99202	0.99209	1	18678	0	0.39387	0.007975	0.027187	0.619296	837	4	0.39387
VPS11	4	0.99205	0.99211	1	18679	0	0.40809	0.0079527	0.027116	0.619296	833	4	0.40809
TIMP1	4	0.99206	0.99213	1	18680	0	0.26325	0.0079373	0.027071	0.619296	831	4	0.26325
NLRP14	4	0.99207	0.99213	1	18681	0	0.64196	0.007929	0.027048	0.619296	830	4	0.64196
WBSCR28	4	0.9919	0.99196	1	18673	0	0.53649	0.0080973	0.027575	0.620853	848	4	0.53649
RAB11FIP3	4	0.74833	0.75528	1	12491	1	0.51931	0.0081824	0.027846	0.62327	853	3	0.51931
RGPD2	4	0.76572	0.76952	1	12772	1	-0.15437	0.008172	0.027816	0.62327	851	1	-0.15437
DEFB116	4	0.95146	0.95137	1	17376	0	0.44909	0.0081683	0.027802	0.62327	850	3	0.44909
PRR20E	4	0.98448	0.98448	1	18368	0	0.43805	0.0081753	0.027827	0.62327	852	4	0.43805
PLGRKT	4	0.99184	0.99191	1	18672	0	0.42158	0.0081554	0.027758	0.62327	849	4	0.42158
ZNF281	4	0.94555	0.94546	1	17208	0	0.60871	0.0081966	0.02789	0.623525	854	3	0.60871
ZMYND19	4	0.99178	0.99185	1	18671	0	0.43227	0.0082196	0.027966	0.624497	855	4	0.43227
MS4A6E	4	0.92122	0.92103	1	16495	0	0.44423	0.0082391	0.028031	0.625212	856	3	0.44423
ZNF439	4	0.34962	0.4919	1	7600	2	-0.0717	0.0082761	0.028151	0.626431	858	2	-0.0717
CCDC79	4	0.99173	0.99179	1	18669	0	0.50679	0.0082741	0.028143	0.626431	857	4	0.50679
UTS2R	4	0.96741	0.96735	1	17832	0	0.34824	0.0083061	0.028252	0.627959	859	3	0.34824
TADA2A	4	0.9011	0.90073	1	15953	0	0.11834	0.0083281	0.028322	0.628052	861	2	0.11834
ACIN1	4	0.99167	0.99173	1	18667	0	0.41764	0.0083259	0.028315	0.628052	860	4	0.41764
C9orf91	4	0.94646	0.9464	1	17228	0	0.51937	0.0083395	0.028361	0.628174	862	3	0.51937
ZNF414	4	0.99164	0.9917	1	18666	0	0.39587	0.0083563	0.02841	0.628535	863	4	0.39587
RPRD2	4	0.58989	0.65125	1	10304	1	0.46995	0.0083802	0.028483	0.628696	865	3	0.46995
C7orf65	4	0.99162	0.99168	1	18665	0	0.41917	0.0083751	0.028473	0.628696	864	4	0.41917
FRS3	4	0.69809	0.71777	1	11684	1	0.31004	0.0084119	0.028582	0.628701	868	2	0.31004
TBX1	4	0.99159	0.99165	1	18663	0	0.54345	0.0084056	0.028561	0.628701	867	4	0.54345
PRAC1	4	0.9916	0.99166	1	18664	0	0.52586	0.0084012	0.028548	0.628701	866	4	0.52586
PHF5A	4	0.016079	0.050507	0.481861	2000	3	-0.9951	0.0089006	0.030117	0.628882	910	1	-0.9951
CARD18	4	0.20278	0.33798	1	5429	1	0.60108	0.0088917	0.03009	0.628882	909	3	0.60108
MROH1	4	0.33951	0.48128	1	7420	2	0.043292	0.0086925	0.029456	0.628882	885	2	0.043292
EXOC8	4	0.34796	0.49017	1	7564	2	0.16873	0.0089501	0.030271	0.628882	914	2	0.16873
NANS	4	0.37597	0.51965	1	8062	2	0.28452	0.0088527	0.029968	0.628882	904	2	0.28452
ANKRD34A	4	0.38161	0.52561	1	8150	2	0.28167	0.0089904	0.030399	0.628882	919	2	0.28167
PUM1	4	0.55958	0.6349	1	9991	1	0.28174	0.0087965	0.029779	0.628882	900	2	0.28174
METTL4	4	0.58819	0.6503	1	10284	1	0.33637	0.0086404	0.029305	0.628882	883	3	0.33637
SLC5A3	4	0.61401	0.66488	1	10581	1	0.49804	0.0088756	0.030039	0.628882	906	3	0.49804
SESN2	4	0.66484	0.69562	1	11215	1	0.2332	0.0088486	0.029953	0.628882	903	2	0.2332
SEC23A	4	0.67825	0.70436	1	11404	1	0.31007	0.0090046	0.030442	0.628882	921	2	0.31007
ZNF701	4	0.69274	0.71413	1	11605	1	0.58733	0.0085633	0.029059	0.628882	877	3	0.58733
C19orf48	4	0.74445	0.75217	1	12424	1	0.55056	0.0089067	0.030137	0.628882	912	3	0.55056
CFHR4	4	0.74829	0.75525	1	12489	1	0.55053	0.0089559	0.030295	0.628882	915	3	0.55053
TSPAN8	4	0.75498	0.76066	1	12610	1	0.52964	0.0089042	0.030126	0.628882	911	3	0.52964
TMEM150C	4	0.76816	0.7716	1	12812	1	0.51793	0.0087828	0.029745	0.628882	898	3	0.51793
NXPE2	4	0.79158	0.79214	1	13275	1	0.2342	0.0085914	0.029145	0.628882	879	2	0.2342
OMD	4	0.82595	0.82536	1	14067	0	0.46151	0.008979	0.030368	0.628882	917	3	0.46151
PBX1	4	0.82743	0.82684	1	14105	0	0.64202	0.0085991	0.02917	0.628882	880	3	0.64202
C8orf59	4	0.84494	0.8443	1	14513	0	0.39664	0.0090567	0.030619	0.628882	927	2	0.39664
ZNF721	4	0.85208	0.85149	1	14699	0	0.072345	0.0084843	0.028815	0.628882	873	1	0.072345
TMEM181	4	0.85833	0.85786	1	14854	0	0.36567	0.0087102	0.029517	0.628882	887	2	0.36567
SMR3B	4	0.89086	0.89053	1	15674	0	0.24801	0.0087445	0.029627	0.628882	892	2	0.24801
ARRDC4	4	0.90383	0.9035	1	16017	0	0.55092	0.0086308	0.029277	0.628882	882	3	0.55092
PGP	4	0.90969	0.90944	1	16179	0	0.24756	0.0085884	0.029136	0.628882	878	3	0.24756
CYP46A1	4	0.91514	0.91492	1	16327	0	0.56003	0.0091248	0.030819	0.628882	934	3	0.56003
MDFIC	4	0.91595	0.91573	1	16344	0	0.34472	0.008984	0.030382	0.628882	918	3	0.34472
HEPH	4	0.93997	0.93995	1	17039	0	0.68518	0.0088199	0.029857	0.628882	902	3	0.68518
FBXW8	4	0.9525	0.95238	1	17414	0	0.65104	0.0087386	0.029614	0.628882	891	3	0.65104
LOC339862	4	0.97002	0.96997	1	17911	0	0.64735	0.0084611	0.028737	0.628882	871	3	0.64735
CEP41	4	0.9768	0.9768	1	18133	0	0.67301	0.0087213	0.029556	0.628882	888	3	0.67301
ZNF471	4	0.97796	0.978	1	18166	0	0.57855	0.0085239	0.02893	0.628882	875	3	0.57855
PPM1B	4	0.98238	0.98239	1	18291	0	0.46832	0.0085384	0.028977	0.628882	876	4	0.46832
ZNF260	3	0.98856	0.98869	1	18536	0	0.54183	0.011444	0.030468	0.628882	1110	3	0.54183
CLDN34	4	0.99046	0.99048	1	18603	0	0.44346	0.0087582	0.029669	0.628882	894	4	0.44346
ABHD17C	4	0.99087	0.99092	1	18626	0	0.33644	0.0091271	0.030827	0.628882	935	4	0.33644
CTSL	4	0.99089	0.99094	1	18627	0	0.50217	0.0091101	0.030777	0.628882	933	4	0.50217
C1orf174	4	0.9909	0.99094	1	18628	0	0.43048	0.0091024	0.03075	0.628882	932	4	0.43048
WNT5B	4	0.9909	0.99095	1	18629	0	0.49742	0.0090978	0.03074	0.628882	931	4	0.49742
FAM50B	4	0.99092	0.99096	1	18630	0	0.32137	0.0090808	0.030691	0.628882	930	4	0.32137
NPHP1	4	0.99092	0.99096	1	18631	0	0.36411	0.0090793	0.030687	0.628882	929	4	0.36411
PTPRM	4	0.99094	0.99099	1	18632	0	0.33974	0.0090577	0.030621	0.628882	928	4	0.33974
NIN	4	0.99095	0.99099	1	18633	0	0.47431	0.0090546	0.030613	0.628882	926	4	0.47431
NKPD1	4	0.99095	0.991	1	18634	0	0.38242	0.00905	0.030594	0.628882	925	4	0.38242
EPHX3	4	0.99095	0.991	1	18635	0	0.3819	0.0090485	0.030589	0.628882	924	4	0.3819
RAI2	4	0.99096	0.99102	1	18636	0	0.3808	0.0090377	0.030556	0.628882	923	4	0.3808
LDHD	4	0.99097	0.99103	1	18637	0	0.33197	0.0090316	0.03053	0.628882	922	4	0.33197
EBPL	4	0.99101	0.99106	1	18638	0	0.35298	0.0089948	0.03041	0.628882	920	4	0.35298
DOC2B	4	0.99104	0.9911	1	18639	0	0.4643	0.0089582	0.0303	0.628882	916	4	0.4643
ZIK1	4	0.99108	0.99113	1	18641	0	0.31267	0.0089201	0.030174	0.628882	913	4	0.31267
FMO2	4	0.99112	0.99117	1	18642	0	0.34861	0.0088806	0.030055	0.628882	908	4	0.34861
SLC16A6	4	0.99112	0.99117	1	18643	0	0.44608	0.0088776	0.030044	0.628882	907	4	0.44608
SMIM17	4	0.99114	0.99119	1	18644	0	0.39953	0.0088579	0.029979	0.628882	905	4	0.39953
OR51A2	4	0.99118	0.99123	1	18645	0	0.53061	0.0087459	0.029631	0.628882	893	4	0.53061
CYP24A1	4	0.99119	0.99124	1	18646	0	0.64735	0.0088066	0.029814	0.628882	901	4	0.64735
FGFR1OP2	4	0.99121	0.99126	1	18647	0	0.34841	0.0087931	0.02977	0.628882	899	4	0.34841
TP53BP1	4	0.99122	0.99127	1	18648	0	0.52728	0.0087826	0.029745	0.628882	897	4	0.52728
CBLN4	4	0.99122	0.99127	1	18649	0	0.56583	0.0087765	0.02973	0.628882	896	4	0.56583
ZNF845	4	0.99123	0.99128	1	18650	0	0.41362	0.0087675	0.029698	0.628882	895	4	0.41362
CDY1	4	0.99127	0.99132	1	18651	0	0.31656	0.0087286	0.029581	0.628882	890	4	0.31656
GPC1	4	0.99127	0.99132	1	18652	0	0.2262	0.0087271	0.029576	0.628882	889	4	0.2262
SPATA25	4	0.99129	0.99134	1	18653	0	0.29502	0.0087077	0.029507	0.628882	886	4	0.29502
SGSM2	4	0.99131	0.99137	1	18654	0	0.25178	0.0086853	0.029433	0.628882	884	4	0.25178
HUS1B	4	0.99139	0.99143	1	18655	0	0.41421	0.0086125	0.029205	0.628882	881	4	0.41421
HSPH1	4	0.99151	0.99156	1	18658	0	0.57054	0.0084888	0.028828	0.628882	874	4	0.57054
ZNF705D	4	0.99153	0.99158	1	18660	0	0.30969	0.0084727	0.028778	0.628882	872	4	0.30969
CXorf58	4	0.99156	0.9916	1	18661	0	0.45301	0.0084435	0.028681	0.628882	870	4	0.45301
RRP36	4	0.99156	0.99161	1	18662	0	0.71257	0.0084391	0.028671	0.628882	869	4	0.71257
LMO3	4	0.90607	0.90577	1	16079	0	0.47431	0.0091577	0.03092	0.628907	936	3	0.47431
OCSTAMP	4	0.96625	0.96618	1	17790	0	0.19985	0.0091607	0.030933	0.628907	938	3	0.19985
SIX2	4	0.97524	0.97518	1	18087	0	0.45585	0.0091582	0.030923	0.628907	937	3	0.45585
ZNF599	4	0.97666	0.97666	1	18128	0	0.40253	0.009178	0.030993	0.628907	940	3	0.40253
AMN	4	0.98565	0.98565	1	18408	0	0.39581	0.0091729	0.030978	0.628907	939	4	0.39581
IL7	4	0.29873	0.43837	1	6736	2	0.08783	0.0094628	0.031874	0.629195	963	2	0.08783
RNF183	4	0.56165	0.63604	1	10014	1	0.43371	0.0094687	0.031894	0.629195	965	3	0.43371
GIPC2	4	0.57858	0.64498	1	10203	1	0.47417	0.0094184	0.031751	0.629195	959	3	0.47417
CMTM7	4	0.72878	0.7401	1	12164	1	0.099068	0.0094728	0.031903	0.629195	966	2	0.099068
KDELR2	4	0.73107	0.74184	1	12202	1	0.76993	0.0093772	0.031622	0.629195	954	3	0.76993
NR1H2	4	0.75195	0.75825	1	12560	1	0.29139	0.0095456	0.032129	0.629195	973	2	0.29139
PCDHA6	4	0.76579	0.76958	1	12774	1	0.43	0.0092806	0.031317	0.629195	948	3	0.43
ARPP19	4	0.78093	0.78255	1	13069	1	0.71608	0.0095768	0.032232	0.629195	976	3	0.71608
APOBEC3F	4	0.82071	0.82023	1	13958	0	0.29765	0.0096346	0.032408	0.629195	982	2	0.29765
C16orf52	4	0.82534	0.82475	1	14054	0	0.4986	0.0093592	0.031564	0.629195	952	3	0.4986
CHRNB1	4	0.84022	0.8395	1	14405	0	0.62254	0.0095193	0.032039	0.629195	970	3	0.62254
RASSF2	4	0.8756	0.87515	1	15282	0	0.46186	0.0096287	0.032393	0.629195	980	3	0.46186
ACSF3	4	0.89272	0.89238	1	15720	0	0.32663	0.0094156	0.031745	0.629195	958	2	0.32663
GRM3	4	0.89662	0.8963	1	15835	0	0.54591	0.0096	0.032294	0.629195	978	3	0.54591
HERC3	4	0.90801	0.90775	1	16128	0	0.27085	0.0096288	0.032394	0.629195	981	2	0.27085
HEATR5B	4	0.92438	0.9242	1	16590	0	0.30469	0.0092127	0.031103	0.629195	942	3	0.30469
PRR20B	4	0.93038	0.93015	1	16759	0	0.51369	0.0092594	0.031256	0.629195	945	3	0.51369
RLIM	4	0.93697	0.93691	1	16939	0	0.434	0.0095609	0.032182	0.629195	975	3	0.434
CNKSR2	4	0.94076	0.94069	1	17061	0	0.76545	0.0092647	0.03127	0.629195	946	3	0.76545
DUSP4	4	0.94199	0.94192	1	17105	0	0.6351	0.0095583	0.032175	0.629195	974	3	0.6351
CHCHD7	4	0.9576	0.95755	1	17554	0	0.13766	0.0095248	0.032055	0.629195	971	1	0.13766
PTCHD1	4	0.95938	0.9593	1	17607	0	0.56703	0.00951	0.032009	0.629195	968	3	0.56703
AVP	4	0.97034	0.97027	1	17922	0	0.46142	0.009599	0.032289	0.629195	977	2	0.46142
GPR12	4	0.97161	0.97157	1	17959	0	0.56677	0.0093797	0.03163	0.629195	955	3	0.56677
ZNF330	4	0.99032	0.99035	1	18599	0	0.51375	0.0096108	0.03233	0.629195	979	4	0.51375
CD1C	4	0.99036	0.99039	1	18600	0	0.32364	0.0096387	0.032423	0.629195	983	4	0.32364
SSTR3	4	0.99047	0.99049	1	18604	0	0.45275	0.0095343	0.03209	0.629195	972	4	0.45275
FGF21	4	0.99048	0.99051	1	18605	0	0.42663	0.0095168	0.032034	0.629195	969	4	0.42663
GRB7	4	0.99052	0.99055	1	18606	0	0.40228	0.0094754	0.031909	0.629195	967	4	0.40228
SSH3	4	0.99053	0.99056	1	18607	0	0.43355	0.0094658	0.031879	0.629195	964	4	0.43355
ATP7A	4	0.99055	0.99058	1	18608	0	0.52513	0.0094515	0.031845	0.629195	962	4	0.52513
RAB8A	4	0.99056	0.99059	1	18609	0	0.33971	0.0094404	0.03181	0.629195	961	4	0.33971
CLDN16	4	0.99057	0.9906	1	18611	0	0.45631	0.0094277	0.031775	0.629195	960	4	0.45631
PSPH	4	0.99061	0.99063	1	18612	0	0.29533	0.0093945	0.03168	0.629195	957	4	0.29533
HDDC3	4	0.99061	0.99064	1	18613	0	0.39587	0.0093882	0.031658	0.629195	956	4	0.39587
ZIC5	4	0.99064	0.99067	1	18614	0	0.32655	0.0093629	0.031576	0.629195	953	4	0.32655
MBD4	4	0.99066	0.99069	1	18615	0	0.2693	0.0093409	0.031502	0.629195	951	4	0.2693
CDYL	4	0.99068	0.99071	1	18616	0	0.38006	0.0093236	0.03145	0.629195	950	4	0.38006
GMDS	4	0.9907	0.99074	1	18617	0	0.36022	0.0092953	0.031367	0.629195	949	4	0.36022
KRIT1	4	0.99072	0.99076	1	18618	0	0.49678	0.0092765	0.031306	0.629195	947	4	0.49678
DPYSL2	4	0.99074	0.99079	1	18619	0	0.39769	0.0092577	0.031249	0.629195	944	4	0.39769
PRR20A	4	0.99077	0.99082	1	18621	0	0.40466	0.0092265	0.031148	0.629195	943	4	0.40466
FAM214A	4	0.9908	0.99086	1	18622	0	0.42245	0.0091969	0.031053	0.629195	941	4	0.42245
GALC	4	0.95823	0.95817	1	17573	0	0.62939	0.0096706	0.032523	0.630161	984	3	0.62939
SOX8	4	0.97417	0.9741	1	18051	0	0.55934	0.0096808	0.032557	0.630161	985	3	0.55934
LMO2	4	0.99032	0.99034	1	18598	0	0.38435	0.0096838	0.032571	0.630161	986	4	0.38435
LOC100131303	4	0.85461	0.85408	1	14763	0	0.07263	0.0097328	0.032744	0.631363	989	2	0.07263
CCDC175	4	0.97404	0.97396	1	18043	0	0.49893	0.0097179	0.032695	0.631363	987	3	0.49893
CCL18	4	0.99026	0.99028	1	18596	0	0.47049	0.0097389	0.032765	0.631363	990	4	0.47049
OR51S1	4	0.99027	0.99029	1	18597	0	0.2764	0.0097276	0.032729	0.631363	988	4	0.2764
HCN4	4	0.3921	0.53659	1	8319	1	0.42769	0.010007	0.033594	0.63398	1005	3	0.42769
SPINK6	4	0.46482	0.5893	1	9186	1	0.37883	0.01001	0.033602	0.63398	1006	3	0.37883
FBRSL1	4	0.48412	0.59816	1	9322	1	0.42739	0.010013	0.03361	0.63398	1007	3	0.42739
OR51I1	4	0.59064	0.65168	1	10313	1	0.4429	0.010045	0.033698	0.63398	1013	3	0.4429
RBP1	4	0.60539	0.65992	1	10486	1	0.56978	0.0099218	0.033338	0.63398	1001	3	0.56978
CERK	4	0.69384	0.71491	1	11624	1	0.2024	0.0098368	0.033077	0.63398	993	3	0.2024
IRX1	4	0.76221	0.76664	1	12713	1	0.41913	0.0098801	0.033208	0.63398	998	3	0.41913
CLIC5	4	0.77107	0.77409	1	12880	1	-0.075846	0.0099927	0.033552	0.63398	1004	1	-0.075846
KHDRBS2	4	0.78965	0.79038	1	13234	1	0.37546	0.010018	0.033624	0.63398	1008	3	0.37546
ALDH8A1	4	0.79165	0.7922	1	13278	1	0.34899	0.0099646	0.033463	0.63398	1002	3	0.34899
PTPRZ1	4	0.905	0.90466	1	16047	0	0.64282	0.009814	0.033002	0.63398	992	3	0.64282
ZNF253	4	0.91396	0.91374	1	16293	0	0.40846	0.010037	0.033676	0.63398	1010	3	0.40846
TJP1	4	0.96781	0.96776	1	17847	0	0.42081	0.010037	0.033675	0.63398	1009	3	0.42081
COL1A2	4	0.98994	0.98996	1	18584	0	0.26671	0.010056	0.03373	0.63398	1015	4	0.26671
TEX29	4	0.98995	0.98997	1	18585	0	0.49847	0.010048	0.033709	0.63398	1014	4	0.49847
DSG2	4	0.98996	0.98998	1	18586	0	0.22759	0.010041	0.033687	0.63398	1012	4	0.22759
HIP1	4	0.98996	0.98998	1	18587	0	0.36987	0.010038	0.033677	0.63398	1011	4	0.36987
ADGRG3	4	0.99004	0.99005	1	18588	0	0.31736	0.009965	0.033465	0.63398	1003	4	0.31736
TMCO2	4	0.99008	0.9901	1	18589	0	0.40834	0.0099204	0.033331	0.63398	1000	4	0.40834
ZNF799	4	0.99011	0.99012	1	18590	0	0.31965	0.0098892	0.033236	0.63398	999	4	0.31965
SLC17A4	4	0.99013	0.99014	1	18591	0	0.32681	0.0098728	0.033188	0.63398	997	4	0.32681
RFX2	4	0.99014	0.99014	1	18592	0	0.27384	0.0098646	0.033165	0.63398	996	4	0.27384
RFPL1	4	0.99015	0.99015	1	18593	0	0.32724	0.0098547	0.033133	0.63398	995	4	0.32724
FUNDC1	4	0.99016	0.99017	1	18594	0	0.40074	0.0098384	0.033081	0.63398	994	4	0.40074
ABI3	4	0.9902	0.99021	1	18595	0	0.33517	0.0097959	0.032946	0.63398	991	4	0.33517
VPS18	4	0.71637	0.73077	1	11970	1	0.49138	0.010085	0.033813	0.634913	1016	3	0.49138
SLC38A11	4	0.88979	0.88943	1	15645	0	0.53743	0.010096	0.033849	0.634951	1017	3	0.53743
CYP11B2	4	0.93182	0.93158	1	16804	0	0.51851	0.010128	0.033944	0.636124	1018	3	0.51851
NUDT10	4	0.18431	0.31859	1	5218	2	-0.13417	0.010149	0.034026	0.637033	1019	1	-0.13417
IL3	4	0.2678	0.40604	1	6296	2	0.054742	0.010357	0.034681	0.638921	1034	2	0.054742
HIST1H2AG	4	0.49264	0.60207	1	9382	1	0.33976	0.010312	0.034542	0.638921	1030	2	0.33976
TRIP13	4	0.5667	0.63869	1	10065	1	0.63771	0.010403	0.034824	0.638921	1037	3	0.63771
OR1E2	4	0.61944	0.66807	1	10656	1	0.42682	0.010299	0.034506	0.638921	1029	3	0.42682
COL6A2	4	0.67755	0.70389	1	11392	1	0.26499	0.010201	0.034181	0.638921	1020	2	0.26499
PDZD3	4	0.69717	0.71713	1	11669	1	0.46852	0.010343	0.034633	0.638921	1032	3	0.46852
AUH	4	0.74859	0.75548	1	12498	1	0.42384	0.01046	0.035005	0.638921	1043	2	0.42384
SCG3	4	0.75812	0.76318	1	12647	1	0.44157	0.010259	0.034364	0.638921	1024	3	0.44157
CST9	4	0.85341	0.85285	1	14734	0	0.35001	0.010461	0.035008	0.638921	1045	3	0.35001
NME7	4	0.85812	0.85767	1	14852	0	0.12919	0.01046	0.035006	0.638921	1044	1	0.12919
MKRN2OS	4	0.8613	0.86083	1	14932	0	0.56991	0.010376	0.034734	0.638921	1035	3	0.56991
MOV10	4	0.91719	0.91699	1	16378	0	0.58756	0.010208	0.0342	0.638921	1021	3	0.58756
TSPAN7	4	0.9714	0.97137	1	17956	0	0.42054	0.010467	0.03503	0.638921	1046	3	0.42054
CXCR1	4	0.98954	0.98957	1	18569	0	0.30279	0.01046	0.035004	0.638921	1042	4	0.30279
PHF3	4	0.98955	0.98958	1	18570	0	0.42073	0.010448	0.034959	0.638921	1041	4	0.42073
KRTAP12-2	4	0.98956	0.98959	1	18571	0	0.27517	0.010442	0.034944	0.638921	1040	4	0.27517
PCSK1N	4	0.98957	0.9896	1	18572	0	0.2783	0.010432	0.034911	0.638921	1039	4	0.2783
ECHDC1	4	0.98957	0.9896	1	18573	0	0.32916	0.010431	0.034907	0.638921	1038	4	0.32916
STMN4	4	0.9896	0.98963	1	18574	0	0.26282	0.010396	0.034804	0.638921	1036	4	0.26282
RHBDL1	4	0.98966	0.98968	1	18575	0	0.30445	0.010344	0.034635	0.638921	1033	4	0.30445
PATE1	4	0.98967	0.98969	1	18576	0	0.34199	0.010328	0.034592	0.638921	1031	4	0.34199
PTH	4	0.98971	0.98973	1	18577	0	0.30611	0.010288	0.03446	0.638921	1028	4	0.30611
TEPP	4	0.98972	0.98974	1	18578	0	0.43407	0.010281	0.034436	0.638921	1027	4	0.43407
ACTG2	4	0.98973	0.98975	1	18579	0	0.32326	0.010266	0.034387	0.638921	1026	4	0.32326
METTL22	4	0.98974	0.98975	1	18580	0	0.3898	0.010261	0.034369	0.638921	1025	4	0.3898
MGAT5B	4	0.98976	0.98977	1	18581	0	0.5251	0.010239	0.034297	0.638921	1023	4	0.5251
SMUG1	4	0.98977	0.98979	1	18582	0	0.27042	0.010227	0.034262	0.638921	1022	4	0.27042
ERICH4	4	0.43961	0.57819	1	9000	1	0.12043	0.010512	0.035167	0.639211	1049	2	0.12043
NCOA6	4	0.46002	0.58722	1	9148	1	0.3575	0.010485	0.035094	0.639211	1047	2	0.3575
C18orf42	4	0.96639	0.96633	1	17795	0	0.46392	0.010517	0.035179	0.639211	1050	3	0.46392
PRR18	4	0.98949	0.98953	1	18567	0	0.26984	0.010508	0.035153	0.639211	1048	4	0.26984
CBLN3	4	0.80599	0.80577	1	13612	1	0.17396	0.010564	0.035327	0.639462	1054	2	0.17396
PLLP	4	0.98944	0.98947	1	18563	0	0.43123	0.010556	0.035301	0.639462	1053	4	0.43123
PPID	4	0.98945	0.98948	1	18564	0	0.47058	0.010552	0.03529	0.639462	1052	4	0.47058
COL4A1	4	0.98946	0.98949	1	18565	0	0.33534	0.010539	0.035249	0.639462	1051	4	0.33534
ESCO1	3	0.42956	0.49404	1	8946	1	0.4112	0.01345	0.03545	0.639876	1274	2	0.4112
PIRT	4	0.9894	0.98943	1	18561	0	0.32809	0.010597	0.035433	0.639876	1056	4	0.32809
USB1	4	0.98941	0.98945	1	18562	0	0.29883	0.010585	0.035394	0.639876	1055	4	0.29883
APOM	4	0.56707	0.63887	1	10066	1	0.2705	0.010671	0.035668	0.639937	1062	2	0.2705
DEFB1	4	0.74449	0.7522	1	12425	1	0.20193	0.010616	0.035503	0.639937	1057	2	0.20193
RWDD2B	4	0.75302	0.75913	1	12580	1	0.45376	0.010668	0.03566	0.639937	1061	3	0.45376
RLN3	4	0.90659	0.90629	1	16091	0	0.46861	0.010653	0.035616	0.639937	1060	3	0.46861
ALG6	4	0.98826	0.98829	1	18522	0	0.6614	0.010678	0.035688	0.639937	1063	4	0.6614
LRP2BP	4	0.98936	0.9894	1	18559	0	0.39169	0.010635	0.035562	0.639937	1059	4	0.39169
PKP1	4	0.98938	0.98941	1	18560	0	0.40052	0.010623	0.035526	0.639937	1058	4	0.40052
C2orf50	4	0.7211	0.73435	1	12042	1	0.44791	0.010717	0.035809	0.640562	1064	3	0.44791
ZDHHC18	4	0.8589	0.85842	1	14874	0	0.30925	0.01072	0.03582	0.640562	1065	2	0.30925
POU6F2	4	0.9513	0.95121	1	17372	0	0.59086	0.010725	0.03584	0.640562	1066	3	0.59086
AKR1B10	4	0.98927	0.98931	1	18558	0	0.34582	0.010731	0.035857	0.640562	1067	4	0.34582
MPV17L	4	0.69591	0.71626	1	11652	1	0.36092	0.010753	0.035925	0.640586	1069	2	0.36092
ANKRD63	4	0.96253	0.96245	1	17689	0	0.38035	0.010746	0.035906	0.640586	1068	3	0.38035
TMEM239	4	0.98525	0.98525	1	18398	0	0.48229	0.01077	0.035974	0.640856	1070	4	0.48229
UCP3	4	0.98921	0.98925	1	18555	0	0.39072	0.010785	0.03603	0.641264	1071	4	0.39072
PNOC	4	0.90639	0.90609	1	16087	0	0.39821	0.010798	0.036075	0.641469	1072	3	0.39821
TTC34	4	0.4106	0.55614	1	8638	1	0.28317	0.010876	0.036315	0.641547	1078	2	0.28317
SCRT2	4	0.73125	0.74197	1	12204	1	0.39818	0.010828	0.03616	0.641547	1074	3	0.39818
HIST1H2BH	4	0.9707	0.97064	1	17933	0	0.51253	0.010846	0.03622	0.641547	1075	3	0.51253
DGCR2	3	0.98621	0.98636	1	18428	0	0.30461	0.013786	0.036288	0.641547	1309	3	0.30461
ST3GAL5	4	0.98914	0.98918	1	18552	0	0.448	0.010857	0.036257	0.641547	1077	4	0.448
GJD3	4	0.98915	0.98919	1	18553	0	0.2495	0.010849	0.036228	0.641547	1076	4	0.2495
STX8	4	0.98918	0.98922	1	18554	0	0.50954	0.010815	0.03612	0.641547	1073	4	0.50954
NIPAL1	4	0.98908	0.98913	1	18550	0	0.51219	0.010917	0.036445	0.643249	1079	4	0.51219
ANTXR2	4	0.70157	0.72017	1	11740	1	0.56794	0.010967	0.036591	0.643378	1083	3	0.56794
FOXR2	4	0.92829	0.92809	1	16701	0	0.32713	0.01098	0.036636	0.643378	1084	2	0.32713
TMEM155	4	0.93262	0.93239	1	16822	0	0.70806	0.010986	0.036654	0.643378	1085	3	0.70806
MVB12A	4	0.95383	0.95372	1	17454	0	0.44665	0.010954	0.036549	0.643378	1080	3	0.44665
GATSL2	4	0.98505	0.98506	1	18389	0	0.4253	0.010965	0.036584	0.643378	1082	4	0.4253
ABCC9	4	0.98904	0.98909	1	18549	0	0.24667	0.010957	0.036564	0.643378	1081	4	0.24667
RAB34	4	0.20578	0.34114	1	5472	1	0.51103	0.011032	0.0368	0.645358	1086	3	0.51103
EFHC1	4	0.80047	0.80047	1	13479	1	0.38007	0.011084	0.036971	0.647762	1087	3	0.38007
TBXA2R	4	0.51512	0.61262	1	9575	1	0.42579	0.011108	0.03705	0.648538	1088	3	0.42579
NF2	4	0.76285	0.76718	1	12725	1	-0.037535	0.011136	0.037143	0.649575	1089	1	-0.037535
CDADC1	4	0.98884	0.98889	1	18547	0	0.41592	0.01116	0.037218	0.650302	1090	4	0.41592
MRPL11	4	0.075761	0.17002	0.918948	3533	3	-0.47947	0.011188	0.037302	0.650701	1091	1	-0.47947
PATL1	4	0.8347	0.8341	1	14271	0	0.54297	0.011291	0.037616	0.650701	1101	3	0.54297
SNX29	4	0.85962	0.85914	1	14891	0	0.53461	0.011285	0.037594	0.650701	1099	2	0.53461
ZDHHC20	4	0.94614	0.94606	1	17221	0	0.46135	0.011217	0.037389	0.650701	1093	3	0.46135
DEDD	4	0.98737	0.98739	1	18482	0	0.52207	0.011197	0.037327	0.650701	1092	4	0.52207
OR4D5	4	0.98871	0.98877	1	18540	0	0.27243	0.011286	0.037599	0.650701	1100	4	0.27243
CTSH	4	0.98872	0.98877	1	18541	0	0.44599	0.011285	0.037593	0.650701	1098	4	0.44599
SIGLEC7	4	0.98873	0.98879	1	18542	0	0.32354	0.01127	0.037541	0.650701	1097	4	0.32354
DRD5	4	0.98873	0.98879	1	18543	0	0.21772	0.011267	0.03753	0.650701	1096	4	0.21772
BNC2	4	0.98874	0.98879	1	18544	0	0.53754	0.011265	0.037524	0.650701	1095	4	0.53754
BDH1	4	0.98878	0.98883	1	18546	0	0.35017	0.01122	0.037397	0.650701	1094	4	0.35017
CSNK2A1	4	0.87578	0.87533	1	15286	0	0.51966	0.011324	0.037713	0.651095	1103	3	0.51966
ASGR1	4	0.9131	0.91287	1	16269	0	0.27951	0.011344	0.037775	0.651095	1105	3	0.27951
IFT52	4	0.98401	0.98402	1	18356	0	0.65116	0.011317	0.037693	0.651095	1102	4	0.65116
LARP6	4	0.98866	0.98871	1	18539	0	0.26635	0.011341	0.037763	0.651095	1104	4	0.26635
ZNF703	4	0.88142	0.88095	1	15442	0	0.22396	0.011396	0.037923	0.651308	1108	2	0.22396
NHLH2	4	0.95246	0.95233	1	17412	0	0.55937	0.011369	0.037845	0.651308	1106	3	0.55937
SIGLEC15	4	0.95344	0.95333	1	17444	0	0.64439	0.011385	0.037894	0.651308	1107	3	0.64439
TSHZ2	4	0.9886	0.98866	1	18537	0	0.66926	0.011396	0.037923	0.651308	1109	4	0.66926
NBPF20	4	0.040259	0.10098	0.719166	2684	2	-0.38601	0.011759	0.039018	0.651377	1142	2	-0.38601
AUNIP	4	0.16592	0.29913	1	5022	2	0.097496	0.011731	0.038928	0.651377	1138	2	0.097496
PRKRA	4	0.54832	0.62905	1	9868	1	0.43082	0.011452	0.038101	0.651377	1112	2	0.43082
EPM2AIP1	4	0.65601	0.68999	1	11096	1	0.69296	0.011643	0.038676	0.651377	1130	3	0.69296
KRT6C	4	0.73086	0.74167	1	12198	1	-0.20676	0.011551	0.03841	0.651377	1119	1	-0.20676
CHD6	4	0.81159	0.8112	1	13744	1	0.71339	0.011516	0.038298	0.651377	1117	3	0.71339
MAP10	4	0.85689	0.8564	1	14815	0	-0.1047	0.011655	0.038711	0.651377	1131	1	-0.1047
WDR89	4	0.87992	0.87944	1	15398	0	0.632	0.011714	0.038881	0.651377	1136	3	0.632
PQLC1	4	0.93033	0.9301	1	16755	0	0.49562	0.011616	0.038595	0.651377	1127	3	0.49562
NEU1	4	0.9314	0.93118	1	16789	0	0.61381	0.011499	0.038235	0.651377	1116	3	0.61381
OR6P1	4	0.9444	0.9443	1	17179	0	0.71487	0.011737	0.038951	0.651377	1139	3	0.71487
LRRC49	4	0.94542	0.94531	1	17205	0	0.57635	0.01156	0.038429	0.651377	1120	3	0.57635
ATP4B	4	0.95559	0.95549	1	17505	0	0.55334	0.011484	0.038187	0.651377	1113	3	0.55334
DEGS2	4	0.96072	0.96064	1	17638	0	0.55836	0.011487	0.038196	0.651377	1114	3	0.55836
POLI	4	0.97601	0.97599	1	18112	0	0.57251	0.011584	0.038498	0.651377	1123	3	0.57251
TEX22	4	0.98142	0.98144	1	18271	0	0.45317	0.011572	0.038465	0.651377	1121	3	0.45317
OR51I2	4	0.98825	0.98828	1	18519	0	0.29649	0.011749	0.038989	0.651377	1141	4	0.29649
SOX4	4	0.98826	0.98828	1	18520	0	0.55239	0.011707	0.038864	0.651377	1135	4	0.55239
SPOPL	4	0.98826	0.98828	1	18521	0	0.2768	0.011737	0.038951	0.651377	1140	4	0.2768
SLC25A12	4	0.98827	0.98829	1	18523	0	0.32803	0.011728	0.038918	0.651377	1137	4	0.32803
ZNF624	4	0.98829	0.98832	1	18524	0	0.65344	0.011706	0.03886	0.651377	1134	4	0.65344
SUMF1	4	0.98832	0.98834	1	18525	0	0.26784	0.011678	0.038771	0.651377	1133	4	0.26784
C5orf30	4	0.98833	0.98835	1	18526	0	0.36058	0.01167	0.038746	0.651377	1132	4	0.36058
ZNF749	4	0.98837	0.98839	1	18527	0	0.42271	0.011633	0.038648	0.651377	1129	4	0.42271
WDFY3	4	0.98838	0.98841	1	18528	0	0.25133	0.011624	0.038615	0.651377	1128	4	0.25133
GABRR1	4	0.9884	0.98843	1	18529	0	0.207	0.0116	0.03855	0.651377	1126	4	0.207
LOC100996693	4	0.9884	0.98844	1	18530	0	0.19154	0.011598	0.038544	0.651377	1125	4	0.19154
PEG10	4	0.98841	0.98845	1	18531	0	0.23279	0.011587	0.038508	0.651377	1124	4	0.23279
ALDH1A1	4	0.98842	0.98846	1	18532	0	0.32653	0.011581	0.038494	0.651377	1122	4	0.32653
HSFY2	4	0.98847	0.98851	1	18533	0	0.47327	0.01153	0.038343	0.651377	1118	4	0.47327
LRRC71	4	0.9885	0.98854	1	18534	0	0.36329	0.011498	0.038232	0.651377	1115	4	0.36329
HDAC5	4	0.98855	0.98859	1	18535	0	0.33004	0.011449	0.038087	0.651377	1111	4	0.33004
CDKN2AIPNL	4	0.55039	0.63013	1	9891	1	0.31297	0.011797	0.039141	0.651422	1145	3	0.31297
ACOXL	4	0.94597	0.94589	1	17217	0	0.53119	0.01179	0.039121	0.651422	1144	2	0.53119
B3GALTL	4	0.97519	0.97514	1	18085	0	0.27607	0.011811	0.039188	0.651422	1146	2	0.27607
ACY3	4	0.98818	0.9882	1	18515	0	0.27733	0.011824	0.039225	0.651422	1148	4	0.27733
CST4	4	0.98818	0.98821	1	18516	0	0.2112	0.01182	0.039214	0.651422	1147	4	0.2112
CDCA7L	4	0.98821	0.98825	1	18518	0	0.31755	0.011786	0.039109	0.651422	1143	4	0.31755
PRSS3	4	0.50401	0.60733	1	9485	1	0.52101	0.011863	0.039345	0.651719	1151	3	0.52101
DMGDH	4	0.94011	0.94008	1	17042	0	0.45344	0.01185	0.039312	0.651719	1150	3	0.45344
UBE3A	4	0.98816	0.98818	1	18514	0	0.48043	0.011842	0.039285	0.651719	1149	4	0.48043
IRX2	4	0.77756	0.77961	1	13007	1	0.26208	0.011882	0.039394	0.651961	1152	2	0.26208
PTX4	4	0.45212	0.58367	1	9092	1	0.36797	0.011904	0.039465	0.652189	1153	3	0.36797
ANKRD12	4	0.87539	0.87493	1	15275	0	0.50098	0.011919	0.039514	0.652189	1155	3	0.50098
DAB2IP	4	0.9762	0.97618	1	18118	0	0.29322	0.011915	0.0395	0.652189	1154	3	0.29322
FBXO45	4	0.97843	0.97846	1	18179	0	0.39868	0.01194	0.039578	0.652189	1157	3	0.39868
GUCA2A	4	0.98807	0.9881	1	18512	0	0.34582	0.011929	0.039546	0.652189	1156	4	0.34582
TMEM184A	4	0.92286	0.92272	1	16549	0	0.12365	0.011967	0.039655	0.652898	1158	2	0.12365
TMEM244	4	0.49557	0.60341	1	9409	1	0.44118	0.012003	0.039771	0.654236	1159	3	0.44118
IRF2BP1	4	0.96473	0.96469	1	17747	0	0.44474	0.012019	0.039821	0.6545	1160	3	0.44474
ZNF91	4	0.42278	0.56895	1	8851	2	0.22537	0.01206	0.039941	0.655425	1161	2	0.22537
CILP	4	0.58892	0.6507	1	10294	1	0.46828	0.012166	0.040276	0.655425	1168	3	0.46828
C8orf37	4	0.70951	0.72581	1	11863	1	0.2471	0.012226	0.04046	0.655425	1177	2	0.2471
SLFN13	4	0.70984	0.72604	1	11867	1	-0.0067619	0.01207	0.039969	0.655425	1162	1	-0.0067619
HHIPL2	4	0.83335	0.8327	1	14237	0	0.42814	0.012179	0.040314	0.655425	1170	3	0.42814
EVA1A	4	0.95427	0.95416	1	17473	0	0.43438	0.012218	0.040433	0.655425	1176	3	0.43438
SKIDA1	4	0.96963	0.96958	1	17901	0	0.59551	0.012209	0.040409	0.655425	1174	3	0.59551
CTSA	4	0.97494	0.97489	1	18073	0	0.45094	0.012199	0.040381	0.655425	1173	3	0.45094
WDR62	4	0.98779	0.98781	1	18502	0	0.25019	0.012211	0.040416	0.655425	1175	4	0.25019
CUL2	4	0.98781	0.98784	1	18503	0	0.33178	0.012192	0.040351	0.655425	1172	4	0.33178
UGT8	4	0.98782	0.98785	1	18504	0	0.42347	0.012183	0.040322	0.655425	1171	4	0.42347
FAM217A	4	0.98783	0.98786	1	18505	0	0.45731	0.012168	0.04028	0.655425	1169	4	0.45731
PCDHA2	4	0.98787	0.9879	1	18507	0	0.27979	0.012125	0.040152	0.655425	1167	4	0.27979
FAM9A	4	0.98789	0.98791	1	18508	0	0.43567	0.01211	0.040095	0.655425	1166	4	0.43567
GLYATL1	4	0.9879	0.98792	1	18509	0	0.59422	0.012104	0.04008	0.655425	1165	4	0.59422
SCP2D1	4	0.9879	0.98792	1	18510	0	0.43349	0.012096	0.040055	0.655425	1164	4	0.43349
LAMP5	4	0.98791	0.98794	1	18511	0	0.36062	0.012087	0.040022	0.655425	1163	4	0.36062
HIRIP3	4	0.18967	0.32419	1	5279	2	0.0032264	0.01233	0.04077	0.655435	1184	2	0.0032264
CAMSAP1	4	0.65819	0.69142	1	11126	1	0.4409	0.012319	0.040733	0.655435	1183	3	0.4409
CCL27	4	0.93346	0.93328	1	16849	0	0.58566	0.012374	0.040906	0.655435	1189	3	0.58566
ADGRB1	4	0.95724	0.9572	1	17544	0	0.42877	0.012272	0.040604	0.655435	1179	3	0.42877
RAB22A	4	0.97916	0.9792	1	18201	0	0.42945	0.012386	0.04094	0.655435	1190	3	0.42945
DENND5B	4	0.98295	0.98299	1	18316	0	0.36452	0.012346	0.040826	0.655435	1187	4	0.36452
POLR2J2	4	0.98761	0.98764	1	18494	0	0.54315	0.012387	0.040941	0.655435	1191	4	0.54315
MID1IP1	4	0.98763	0.98765	1	18495	0	0.34589	0.012372	0.040902	0.655435	1188	4	0.34589
WFIKKN1	4	0.98766	0.98767	1	18496	0	0.28722	0.012343	0.040815	0.655435	1186	4	0.28722
CDK19	4	0.98767	0.98768	1	18497	0	0.23866	0.012331	0.040774	0.655435	1185	4	0.23866
RBMY1E	4	0.98769	0.9877	1	18498	0	0.22358	0.012314	0.040719	0.655435	1182	4	0.22358
MRGPRX2	4	0.98771	0.98772	1	18499	0	0.43948	0.012294	0.040662	0.655435	1181	4	0.43948
ABCA6	4	0.98773	0.98775	1	18500	0	0.30291	0.012273	0.040605	0.655435	1180	4	0.30291
ZSWIM4	4	0.98775	0.98777	1	18501	0	0.298	0.012246	0.040522	0.655435	1178	4	0.298
ADAD1	4	0.89626	0.89595	1	15827	0	0.46136	0.012401	0.04098	0.655445	1192	3	0.46136
NPTXR	4	0.98057	0.98061	1	18243	0	0.26048	0.012434	0.041079	0.655445	1195	3	0.26048
APOC3	4	0.98757	0.9876	1	18491	0	0.21378	0.01243	0.041063	0.655445	1194	4	0.21378
FBXO39	4	0.98758	0.9876	1	18492	0	0.43404	0.012424	0.041047	0.655445	1193	4	0.43404
TRMT61A	4	0.0055144	0.019216	0.283639	1295	2	0.094683	0.012574	0.041516	0.656385	1206	2	0.094683
HOXC6	4	0.36434	0.50734	1	7851	1	0.31821	0.012567	0.041488	0.656385	1204	2	0.31821
FOXL2	4	0.60288	0.65855	1	10463	1	0.34277	0.012522	0.041355	0.656385	1197	3	0.34277
RNF222	4	0.90695	0.90668	1	16102	0	0.48655	0.012547	0.041426	0.656385	1201	3	0.48655
RAET1E	4	0.90989	0.90964	1	16184	0	0.23006	0.012538	0.041394	0.656385	1199	2	0.23006
KCNG2	4	0.93305	0.93284	1	16836	0	0.3906	0.012543	0.041409	0.656385	1200	3	0.3906
DDR1	4	0.98743	0.98746	1	18484	0	0.29429	0.012569	0.041501	0.656385	1205	4	0.29429
C20orf78	4	0.98744	0.98747	1	18485	0	0.40721	0.012558	0.04146	0.656385	1203	4	0.40721
HMGB2	4	0.98744	0.98747	1	18486	0	0.50807	0.012556	0.041456	0.656385	1202	4	0.50807
PRCP	4	0.98747	0.9875	1	18489	0	0.37469	0.012526	0.041363	0.656385	1198	4	0.37469
PAAF1	4	0.98749	0.98751	1	18490	0	0.42833	0.01251	0.041322	0.656385	1196	4	0.42833
VWCE	4	0.92938	0.92917	1	16732	0	0.16411	0.012589	0.041559	0.656522	1207	2	0.16411
DEFB126	4	0.38657	0.53078	1	8226	1	0.55354	0.012627	0.041682	0.656865	1209	3	0.55354
MSANTD4	4	0.90211	0.90172	1	15978	0	0.5186	0.012628	0.041683	0.656865	1210	3	0.5186
FOXJ2	4	0.98738	0.9874	1	18483	0	0.40797	0.012621	0.041659	0.656865	1208	4	0.40797
DDHD1	4	0.77249	0.77528	1	12912	1	0.082773	0.012641	0.041727	0.657009	1211	2	0.082773
DTD1	4	0.97966	0.97971	1	18218	0	0.56046	0.012652	0.041766	0.657079	1212	3	0.56046
KDM6B	4	0.98732	0.98735	1	18480	0	0.41834	0.012676	0.041838	0.657679	1213	4	0.41834
POTEE	4	0.18185	0.31598	1	5189	1	0.63459	0.012693	0.041891	0.6578	1214	3	0.63459
PRAMEF19	4	0.29311	0.43252	1	6643	1	0.42333	0.012871	0.042443	0.6578	1224	3	0.42333
SIN3A	4	0.35239	0.49482	1	7659	2	0.11981	0.012852	0.042391	0.6578	1221	2	0.11981
MAML2	4	0.49249	0.60201	1	9381	1	0.41358	0.012987	0.04281	0.6578	1236	3	0.41358
TUBA3E	4	0.59877	0.65618	1	10412	1	0.15282	0.013108	0.043178	0.6578	1251	2	0.15282
MAPKBP1	4	0.60417	0.65926	1	10472	1	0.29124	0.012743	0.042039	0.6578	1215	2	0.29124
MLKL	4	0.74784	0.75489	1	12483	1	0.45492	0.013112	0.043188	0.6578	1252	2	0.45492
CXCL1	4	0.80513	0.80494	1	13593	1	0.41253	0.013004	0.04286	0.6578	1238	3	0.41253
PCIF1	4	0.9157	0.9155	1	16339	0	0.39625	0.012953	0.042695	0.6578	1231	3	0.39625
USF1	4	0.92139	0.92118	1	16501	0	0.25707	0.012797	0.042205	0.6578	1218	2	0.25707
WNK2	4	0.92797	0.92775	1	16694	0	0.33101	0.012902	0.04254	0.6578	1228	3	0.33101
RPA4	4	0.93026	0.93005	1	16753	0	0.29683	0.013056	0.043018	0.6578	1246	3	0.29683
GPR6	4	0.94641	0.94633	1	17226	0	0.50968	0.013105	0.043167	0.6578	1250	3	0.50968
SLC9B1	4	0.95819	0.95813	1	17571	0	0.59998	0.013036	0.042957	0.6578	1241	3	0.59998
GSTM2	4	0.96153	0.96144	1	17657	0	0.67339	0.012886	0.042488	0.6578	1225	3	0.67339
TLDC1	4	0.97478	0.97473	1	18070	0	0.43346	0.013051	0.043004	0.6578	1244	3	0.43346
TMEM232	4	0.97989	0.97994	1	18228	0	0.54899	0.013038	0.042963	0.6578	1242	3	0.54899
SLC35D3	4	0.98486	0.98487	1	18383	0	0.35537	0.012849	0.042381	0.6578	1220	4	0.35537
RASD1	4	0.9869	0.98691	1	18457	0	0.4089	0.013099	0.043141	0.6578	1249	4	0.4089
TRIM4	4	0.98692	0.98694	1	18458	0	0.27674	0.01308	0.043084	0.6578	1248	4	0.27674
IL18RAP	4	0.98694	0.98696	1	18460	0	0.44439	0.01306	0.04303	0.6578	1247	4	0.44439
FABP12	4	0.98694	0.98696	1	18461	0	0.29836	0.013056	0.043018	0.6578	1245	4	0.29836
GCLC	4	0.98696	0.98697	1	18462	0	0.47292	0.013044	0.042983	0.6578	1243	4	0.47292
SAG	4	0.98698	0.987	1	18463	0	0.611	0.013016	0.04289	0.6578	1240	4	0.611
C1QTNF9B	4	0.98699	0.98701	1	18464	0	0.27434	0.01301	0.042872	0.6578	1239	4	0.27434
EBF2	4	0.987	0.98702	1	18465	0	0.58561	0.012999	0.04285	0.6578	1237	4	0.58561
ACER3	4	0.98702	0.98704	1	18466	0	0.32832	0.012977	0.042774	0.6578	1235	4	0.32832
LINC00452	4	0.98703	0.98705	1	18467	0	0.37431	0.012973	0.04276	0.6578	1234	4	0.37431
UPB1	4	0.98704	0.98706	1	18468	0	0.25357	0.012963	0.042736	0.6578	1233	4	0.25357
NPFFR2	4	0.98704	0.98707	1	18469	0	0.36107	0.012957	0.042717	0.6578	1232	4	0.36107
C1QTNF9	4	0.98708	0.9871	1	18470	0	0.35493	0.012923	0.042599	0.6578	1230	4	0.35493
MBIP	4	0.98709	0.98712	1	18471	0	0.55022	0.012909	0.04256	0.6578	1229	4	0.55022
FAM210B	4	0.98711	0.98713	1	18472	0	0.27517	0.012889	0.042498	0.6578	1227	4	0.27517
ENPP6	4	0.98711	0.98714	1	18473	0	0.40496	0.012887	0.04249	0.6578	1226	4	0.40496
TMEM206	4	0.98713	0.98715	1	18474	0	0.31701	0.012867	0.042432	0.6578	1223	4	0.31701
MARVELD3	4	0.98715	0.98717	1	18475	0	0.68285	0.012855	0.0424	0.6578	1222	4	0.68285
DIRAS3	4	0.98717	0.98719	1	18476	0	0.19943	0.012833	0.042332	0.6578	1219	4	0.19943
FOXJ1	4	0.98723	0.98726	1	18478	0	0.28534	0.012771	0.042128	0.6578	1217	4	0.28534
MT4	4	0.98725	0.98727	1	18479	0	0.35342	0.012745	0.042045	0.6578	1216	4	0.35342
KIAA1324L	4	0.96871	0.96864	1	17873	0	0.43884	0.013143	0.043269	0.657991	1254	3	0.43884
KLHL5	4	0.98686	0.98687	1	18456	0	0.3288	0.013139	0.043258	0.657991	1253	4	0.3288
TAS2R1	4	0.98683	0.98683	1	18455	0	0.40578	0.013172	0.043347	0.658648	1255	4	0.40578
SERPINE3	4	0.96392	0.96386	1	17723	0	0.44935	0.013194	0.043425	0.658789	1257	3	0.44935
C9orf85	4	0.98681	0.98682	1	18454	0	0.28762	0.01319	0.043412	0.658789	1256	4	0.28762
MESDC2	4	0.62807	0.67313	1	10761	1	0.082153	0.013264	0.043647	0.659535	1262	1	0.082153
NOMO1	4	0.84228	0.84155	1	14455	0	0.60987	0.013255	0.043618	0.659535	1260	3	0.60987
JPH2	4	0.84433	0.84365	1	14499	0	0.27744	0.013263	0.043646	0.659535	1261	2	0.27744
ZNF627	4	0.98675	0.98675	1	18452	0	0.2288	0.013253	0.043616	0.659535	1259	4	0.2288
FAM3D	4	0.98677	0.98677	1	18453	0	0.48302	0.013235	0.043556	0.659535	1258	4	0.48302
RTTN	4	2.5975e-05	9.0904e-05	0.011507	148	3	-1.307	0.013367	0.043977	0.659635	1267	1	-1.307
LOC388849	4	0.21051	0.34614	1	5521	2	-0.024205	0.013316	0.043815	0.659635	1265	2	-0.024205
GIMAP4	4	0.24377	0.38094	1	5960	1	0.35777	0.013448	0.044224	0.659635	1273	3	0.35777
CENPV	4	0.33781	0.47945	1	7391	2	0.12762	0.013575	0.044604	0.659635	1287	2	0.12762
ADAMTS19	4	0.39229	0.53679	1	8323	2	0.11545	0.013305	0.043776	0.659635	1264	2	0.11545
FOXB1	4	0.6271	0.67257	1	10747	1	0.40527	0.013611	0.044708	0.659635	1292	3	0.40527
FAM83F	4	0.74131	0.7497	1	12373	1	0.52329	0.013607	0.044696	0.659635	1291	3	0.52329
C9orf57	4	0.79852	0.79869	1	13428	1	0.52011	0.013419	0.044145	0.659635	1269	3	0.52011
CHTOP	4	0.80872	0.80838	1	13676	1	0.37389	0.013591	0.04465	0.659635	1289	3	0.37389
EMX2	4	0.86438	0.86397	1	15006	0	0.18998	0.013471	0.044286	0.659635	1276	2	0.18998
ZBTB7B	4	0.89888	0.89856	1	15898	0	0.30938	0.013485	0.044332	0.659635	1277	2	0.30938
FAM26E	4	0.93179	0.93155	1	16803	0	0.39846	0.01364	0.044807	0.659635	1294	3	0.39846
ALG8	4	0.94323	0.94313	1	17139	0	0.52265	0.01343	0.044178	0.659635	1270	2	0.52265
DACH2	4	0.94645	0.94638	1	17227	0	0.25916	0.013627	0.044767	0.659635	1293	3	0.25916
OR5B3	4	0.95369	0.95358	1	17450	0	0.52399	0.01349	0.044345	0.659635	1279	3	0.52399
TGIF2LX	4	0.96882	0.96876	1	17875	0	0.42806	0.013513	0.044421	0.659635	1280	3	0.42806
SIRPB2	4	0.97171	0.97167	1	17964	0	0.3575	0.013558	0.044558	0.659635	1286	3	0.3575
2021-03-10	4	0.98635	0.98635	1	18432	0	0.36675	0.013646	0.044827	0.659635	1297	4	0.36675
PKDCC	4	0.98636	0.98635	1	18433	0	0.56479	0.013644	0.044819	0.659635	1296	4	0.56479
ALDH9A1	4	0.98636	0.98635	1	18434	0	0.45534	0.01364	0.044809	0.659635	1295	4	0.45534
CBX7	4	0.98641	0.9864	1	18437	0	0.25897	0.013592	0.044652	0.659635	1290	4	0.25897
DTX2	4	0.98642	0.98641	1	18438	0	0.338	0.013584	0.04463	0.659635	1288	4	0.338
FCRLA	4	0.98645	0.98644	1	18440	0	0.4206	0.013555	0.044544	0.659635	1285	4	0.4206
ZNF654	4	0.98645	0.98645	1	18441	0	0.38593	0.013552	0.044539	0.659635	1284	4	0.38593
TMEM57	4	0.98646	0.98646	1	18442	0	0.34784	0.01354	0.044498	0.659635	1283	4	0.34784
FCAMR	4	0.98647	0.98647	1	18443	0	0.28812	0.01353	0.044468	0.659635	1282	4	0.28812
TSC22D1	4	0.98648	0.98649	1	18444	0	0.58914	0.013515	0.044426	0.659635	1281	4	0.58914
SRXN1	4	0.98651	0.98651	1	18445	0	0.31081	0.013488	0.044338	0.659635	1278	4	0.31081
NFKBID	4	0.98654	0.98654	1	18446	0	0.47342	0.013457	0.04425	0.659635	1275	4	0.47342
C10orf82	4	0.98655	0.98655	1	18447	0	0.35668	0.013447	0.044221	0.659635	1272	4	0.35668
BEND2	4	0.98656	0.98655	1	18448	0	0.18548	0.013438	0.044199	0.659635	1271	4	0.18548
DCLRE1B	4	0.98661	0.98661	1	18449	0	0.34041	0.013391	0.044053	0.659635	1268	4	0.34041
SEC11C	4	0.98665	0.98664	1	18450	0	0.47732	0.01335	0.043923	0.659635	1266	4	0.47732
TMBIM1	4	0.98671	0.98671	1	18451	0	0.24555	0.013286	0.043718	0.659635	1263	4	0.24555
MVB12B	4	0.43115	0.57458	1	8959	1	0.47056	0.013672	0.044904	0.659667	1298	3	0.47056
DEFB131	4	0.93242	0.93219	1	16814	0	0.13499	0.013678	0.044925	0.659667	1299	2	0.13499
ZP2	4	0.9451	0.94498	1	17195	0	0.43431	0.013681	0.044933	0.659667	1300	2	0.43431
TRIM46	4	0.58612	0.64915	1	10260	1	0.41392	0.013823	0.045367	0.659897	1312	3	0.41392
IAH1	4	0.83306	0.83243	1	14229	0	0.47016	0.01385	0.045458	0.659897	1315	3	0.47016
SENP8	4	0.83387	0.83323	1	14251	0	0.46938	0.01378	0.045225	0.659897	1307	3	0.46938
MAATS1	4	0.85853	0.85807	1	14862	0	0.43379	0.013728	0.045066	0.659897	1303	3	0.43379
CXXC5	4	0.91503	0.91481	1	16321	0	0.31896	0.013886	0.045568	0.659897	1318	3	0.31896
TRIM71	4	0.92353	0.92339	1	16566	0	0.4156	0.013807	0.045312	0.659897	1310	2	0.4156
CCNO	4	0.94586	0.94578	1	17213	0	0.43548	0.013871	0.045522	0.659897	1317	2	0.43548
QRFPR	4	0.95351	0.95339	1	17446	0	0.32149	0.01382	0.045354	0.659897	1311	3	0.32149
CYP39A1	4	0.96198	0.96189	1	17673	0	0.49229	0.013782	0.045231	0.659897	1308	3	0.49229
TRIM67	4	0.96662	0.96656	1	17801	0	0.32664	0.013709	0.045016	0.659897	1301	2	0.32664
OGFRL1	4	0.98163	0.98166	1	18277	0	0.68247	0.013757	0.04516	0.659897	1305	3	0.68247
ZNF572	4	0.98611	0.98612	1	18424	0	0.40542	0.013886	0.04557	0.659897	1319	4	0.40542
ATP6V1G3	4	0.98614	0.98614	1	18425	0	0.5186	0.013861	0.045494	0.659897	1316	4	0.5186
CUTA	4	0.98616	0.98616	1	18426	0	0.43613	0.01384	0.045425	0.659897	1314	4	0.43613
FAM26D	4	0.98617	0.98617	1	18427	0	0.54157	0.013827	0.045379	0.659897	1313	4	0.54157
MAPK4	4	0.98624	0.98623	1	18429	0	0.27166	0.013762	0.045171	0.659897	1306	4	0.27166
SPEF2	4	0.98624	0.98623	1	18430	0	0.34389	0.013755	0.045154	0.659897	1304	4	0.34389
SOWAHB	4	0.98627	0.98627	1	18431	0	0.23278	0.013726	0.045061	0.659897	1302	4	0.23278
SYF2	4	0.3491	0.49135	1	7591	1	0.55976	0.013909	0.045632	0.660305	1320	3	0.55976
BTG2	4	0.98608	0.98608	1	18423	0	0.34202	0.013918	0.045669	0.660329	1321	4	0.34202
XPOT	4	0.78392	0.78526	1	13131	1	0.34445	0.013938	0.045727	0.660668	1322	2	0.34445
OCIAD2	4	0.98605	0.98605	1	18422	0	0.29151	0.013952	0.045767	0.660745	1323	4	0.29151
CETN3	4	0.15453	0.28712	1	4910	1	0.45429	0.014015	0.045956	0.661484	1327	3	0.45429
ROGDI	4	0.7723	0.77513	1	12910	1	0.48317	0.013989	0.045883	0.661484	1324	3	0.48317
ZNF250	4	0.92746	0.92723	1	16683	0	0.55289	0.013991	0.045887	0.661484	1325	3	0.55289
RAI1	4	0.98599	0.98599	1	18421	0	0.29291	0.014007	0.045933	0.661484	1326	4	0.29291
ALKBH4	4	0.96404	0.96399	1	17728	0	0.34909	0.014031	0.046003	0.661664	1328	3	0.34909
MYO7B	4	0.40285	0.54803	1	8506	1	0.31353	0.014204	0.046535	0.661838	1343	2	0.31353
RGS1	4	0.64412	0.6827	1	10957	1	0.53898	0.014133	0.046317	0.661838	1335	2	0.53898
GRAP	4	0.8031	0.80296	1	13544	1	0.48072	0.014197	0.046509	0.661838	1342	3	0.48072
RSAD2	4	0.82466	0.82413	1	14045	0	0.60917	0.014081	0.046153	0.661838	1330	3	0.60917
BASP1	4	0.82848	0.82785	1	14137	0	0.54305	0.014151	0.046371	0.661838	1337	3	0.54305
CNNM3	4	0.86447	0.86405	1	15011	0	0.454	0.014145	0.04635	0.661838	1336	3	0.454
KRT78	4	0.87508	0.87462	1	15265	0	0.24598	0.014093	0.0462	0.661838	1333	2	0.24598
DHRSX	4	0.91526	0.91505	1	16330	0	0.52592	0.014188	0.046483	0.661838	1339	3	0.52592
WRAP53	4	0.95491	0.95478	1	17487	0	0.60071	0.014191	0.046492	0.661838	1340	3	0.60071
VGF	4	0.96502	0.96497	1	17753	0	0.69198	0.014108	0.046239	0.661838	1334	3	0.69198
GBP1	4	0.97557	0.97552	1	18097	0	0.58617	0.014195	0.0465	0.661838	1341	3	0.58617
HMOX1	4	0.98582	0.98582	1	18416	0	0.23702	0.014179	0.046456	0.661838	1338	4	0.23702
OR51G1	4	0.98591	0.9859	1	18417	0	0.41447	0.014093	0.0462	0.661838	1332	4	0.41447
FBXO27	4	0.98591	0.98591	1	18418	0	0.24726	0.014087	0.046172	0.661838	1331	4	0.24726
CTAGE5	4	0.98594	0.98594	1	18419	0	0.26242	0.014059	0.046088	0.661838	1329	4	0.26242
HAVCR1	4	0.48268	0.59749	1	9313	1	0.14855	0.014249	0.04668	0.66193	1347	2	0.14855
ZNF57	4	0.79729	0.79747	1	13395	1	0.50582	0.014247	0.046671	0.66193	1346	3	0.50582
LLGL1	4	0.85637	0.85586	1	14804	0	0.32074	0.014233	0.046613	0.66193	1345	2	0.32074
SLC47A2	4	0.87062	0.87019	1	15164	0	0.62826	0.014226	0.046593	0.66193	1344	3	0.62826
FGF9	4	0.9501	0.95005	1	17328	0	0.4289	0.014269	0.046734	0.662203	1348	3	0.4289
MEDAG	4	0.70988	0.72607	1	11868	1	0.15893	0.014362	0.047034	0.662306	1356	2	0.15893
TREML1	4	0.72248	0.73535	1	12060	1	0.40424	0.014346	0.046989	0.662306	1353	3	0.40424
DLGAP3	4	0.86546	0.86503	1	15036	0	0.1359	0.0143	0.046845	0.662306	1350	2	0.1359
IGSF8	4	0.92796	0.92774	1	16692	0	0.076474	0.014352	0.047012	0.662306	1354	1	0.076474
LRRFIP2	4	0.98563	0.98563	1	18406	0	0.41109	0.014367	0.047053	0.662306	1357	4	0.41109
MTF2	4	0.98564	0.98564	1	18407	0	0.35768	0.014356	0.047024	0.662306	1355	4	0.35768
KCNH1	4	0.98566	0.98566	1	18409	0	0.29261	0.014337	0.046965	0.662306	1352	4	0.29261
STX11	4	0.98567	0.98566	1	18410	0	0.27299	0.014334	0.046956	0.662306	1351	4	0.27299
KLK15	4	0.9857	0.9857	1	18414	0	0.33656	0.0143	0.046844	0.662306	1349	4	0.33656
FAM43A	4	0.973	0.97294	1	18012	0	0.40252	0.014404	0.047172	0.663501	1358	3	0.40252
GOLGA8R	4	0.95054	0.95047	1	17346	0	0.62637	0.01442	0.047229	0.663814	1359	3	0.62637
SPAG16	4	0.95838	0.95832	1	17578	0	0.54149	0.014434	0.047272	0.663923	1360	3	0.54149
ACRV1	4	0.94843	0.94838	1	17277	0	0.44045	0.014456	0.04734	0.664395	1361	2	0.44045
KCTD4	4	0.90166	0.90129	1	15966	0	0.47982	0.014478	0.047415	0.664466	1363	3	0.47982
OR4K2	4	0.93866	0.93861	1	16997	0	0.46654	0.014474	0.0474	0.664466	1362	3	0.46654
SCRN1	4	0.88259	0.88214	1	15465	0	0.50377	0.014525	0.047556	0.664978	1366	3	0.50377
HLA-DOB	4	0.90238	0.902	1	15986	0	0.312	0.014508	0.047501	0.664978	1364	2	0.312
WFDC13	4	0.98548	0.98548	1	18404	0	0.49085	0.014524	0.047554	0.664978	1365	4	0.49085
ANKRD26	4	0.98545	0.98545	1	18403	0	0.18926	0.014548	0.047637	0.665635	1367	4	0.18926
LRRC72	4	0.72128	0.73448	1	12045	1	0.40179	0.014606	0.047803	0.666483	1370	2	0.40179
SLC16A9	4	0.79762	0.7978	1	13405	1	0.26737	0.014592	0.047763	0.666483	1368	2	0.26737
LTBP4	4	0.947	0.94697	1	17246	0	0.40335	0.014596	0.047774	0.666483	1369	3	0.40335
CASP2	4	0.90621	0.90591	1	16082	0	0.80558	0.014672	0.048009	0.66751	1373	3	0.80558
THRSP	4	0.93718	0.93711	1	16946	0	0.37632	0.014651	0.047939	0.66751	1371	3	0.37632
TMOD3	4	0.98533	0.98532	1	18401	0	0.26629	0.014674	0.048016	0.66751	1374	4	0.26629
TNKS	4	0.98534	0.98534	1	18402	0	0.44215	0.014658	0.047957	0.66751	1372	4	0.44215
FAM173B	4	0.98531	0.98531	1	18399	0	0.44803	0.014687	0.048054	0.667551	1375	4	0.44803
LCE5A	4	0.94987	0.9498	1	17319	0	0.41022	0.014712	0.048127	0.66808	1376	3	0.41022
CACNA1E	4	0.86004	0.85955	1	14903	0	0.62745	0.01473	0.048189	0.668457	1377	3	0.62745
MPZ	4	0.69075	0.71282	1	11580	1	0.25198	0.014751	0.048257	0.668823	1378	2	0.25198
ABO	4	0.98524	0.98524	1	18397	0	0.33407	0.014762	0.048285	0.668823	1379	4	0.33407
LTB4R2	4	0.24092	0.37796	1	5920	1	0.17461	0.01487	0.048642	0.668865	1387	2	0.17461
LONRF2	4	0.25981	0.39772	1	6175	2	0.13564	0.014941	0.048849	0.668865	1394	2	0.13564
ANXA4	4	0.38584	0.52999	1	8213	1	0.39926	0.01495	0.048876	0.668865	1395	3	0.39926
NTNG2	4	0.49697	0.60407	1	9422	1	0.48075	0.014868	0.048632	0.668865	1386	3	0.48075
KIAA1715	4	0.59666	0.655	1	10385	1	0.39164	0.014877	0.048662	0.668865	1388	3	0.39164
QSOX2	4	0.74981	0.75649	1	12518	1	0.2229	0.014933	0.048827	0.668865	1392	2	0.2229
NETO1	4	0.8485	0.84791	1	14609	0	0.47142	0.014977	0.048965	0.668865	1398	3	0.47142
CDH11	4	0.90758	0.90734	1	16117	0	0.38228	0.014908	0.048753	0.668865	1390	3	0.38228
ZNF273	4	0.90972	0.90947	1	16181	0	0.67263	0.014798	0.048395	0.668865	1380	3	0.67263
UBE2QL1	4	0.95206	0.95195	1	17399	0	0.32499	0.014936	0.048837	0.668865	1393	3	0.32499
RIIAD1	4	0.97535	0.97528	1	18088	0	0.43002	0.014984	0.048988	0.668865	1399	3	0.43002
DPM2	4	0.98503	0.98504	1	18387	0	0.29459	0.014967	0.048936	0.668865	1397	4	0.29459
FAM126A	4	0.98504	0.98505	1	18388	0	0.49101	0.014961	0.048913	0.668865	1396	4	0.49101
SLCO1A2	4	0.98508	0.9851	1	18390	0	0.61704	0.01492	0.048787	0.668865	1391	4	0.61704
RREB1	4	0.98511	0.98513	1	18391	0	0.49456	0.014894	0.048712	0.668865	1389	4	0.49456
SPPL3	4	0.98516	0.98517	1	18392	0	0.33922	0.014842	0.048539	0.668865	1385	4	0.33922
COL4A4	4	0.98516	0.98517	1	18393	0	0.37994	0.01484	0.048529	0.668865	1384	4	0.37994
PKD1L3	4	0.98516	0.98517	1	18394	0	0.25913	0.014838	0.048523	0.668865	1383	4	0.25913
CORO7	4	0.98517	0.98518	1	18395	0	0.30447	0.014827	0.048492	0.668865	1382	4	0.30447
TLDC2	4	0.98519	0.9852	1	18396	0	0.23133	0.014813	0.048446	0.668865	1381	4	0.23133
DDIT4L	4	0.985	0.98501	1	18386	0	0.22437	0.015001	0.049035	0.669024	1400	4	0.22437
ITPR2	4	0.28325	0.42224	1	6495	2	0.22441	0.015021	0.049096	0.669068	1401	2	0.22441
HOMER3	4	0.35295	0.49541	1	7670	2	-0.23359	0.015026	0.049109	0.669068	1402	1	-0.23359
TTC22	4	0.87107	0.87068	1	15175	0	0.50708	0.015036	0.049143	0.669068	1403	3	0.50708
LOC400736	4	0.21975	0.35589	1	5630	1	0.12846	0.015129	0.049425	0.669611	1409	2	0.12846
USP47	4	0.55654	0.63332	1	9952	1	0.65662	0.015183	0.049568	0.669611	1414	3	0.65662
FAM200B	4	0.92811	0.92789	1	16698	0	0.49702	0.015099	0.049325	0.669611	1407	3	0.49702
OR10A5	4	0.93245	0.93222	1	16817	0	0.44483	0.015179	0.049561	0.669611	1412	3	0.44483
SLC4A1	4	0.96972	0.96966	1	17903	0	0.19335	0.015077	0.049268	0.669611	1404	2	0.19335
NEUROD4	4	0.97696	0.97698	1	18141	0	0.58532	0.015087	0.049292	0.669611	1405	3	0.58532
HABP4	4	0.98482	0.98481	1	18378	0	0.44857	0.015182	0.049565	0.669611	1413	4	0.44857
SH3D19	4	0.98483	0.98482	1	18379	0	0.33016	0.015175	0.049545	0.669611	1411	4	0.33016
PRM3	4	0.98484	0.98484	1	18380	0	0.37983	0.015159	0.049506	0.669611	1410	4	0.37983
HLA-DMA	4	0.98488	0.98489	1	18384	0	0.46016	0.015116	0.049378	0.669611	1408	4	0.46016
CREB1	4	0.9849	0.98491	1	18385	0	0.37272	0.015098	0.049325	0.669611	1406	4	0.37272
ZNF292	4	0.9848	0.9848	1	18377	0	0.32195	0.0152	0.049608	0.669677	1415	4	0.32195
OR2T4	4	0.98477	0.98477	1	18376	0	0.35848	0.015227	0.049693	0.67035	1416	4	0.35848
CNDP1	4	0.95814	0.95809	1	17568	0	0.43286	0.01527	0.049832	0.671749	1417	3	0.43286
KIAA2022	4	0.96271	0.96263	1	17694	0	0.17298	0.015285	0.049879	0.67191	1418	2	0.17298
TMEM132D	4	0.26341	0.40151	1	6237	1	0.53711	0.015337	0.050035	0.672097	1420	3	0.53711
RNF149	4	0.61628	0.6662	1	10615	1	0.25035	0.015337	0.050037	0.672097	1421	2	0.25035
ZNF444	4	0.88805	0.8877	1	15595	0	0.3273	0.01536	0.050104	0.672097	1424	3	0.3273
PRR23B	4	0.94763	0.94758	1	17257	0	0.3574	0.015354	0.05009	0.672097	1423	3	0.3574
BNIP3L	4	0.98466	0.98466	1	18374	0	0.26401	0.015341	0.050048	0.672097	1422	4	0.26401
OR13A1	4	0.98469	0.98469	1	18375	0	0.23796	0.015313	0.049968	0.672097	1419	4	0.23796
POGZ	4	0.98463	0.98463	1	18373	0	0.49166	0.015375	0.050144	0.67216	1425	4	0.49166
RBFOX3	4	0.95772	0.95769	1	17558	0	0.2007	0.015388	0.050182	0.672189	1426	2	0.2007
SNCA	4	0.9846	0.98461	1	18372	0	0.35851	0.0154	0.050216	0.672189	1427	4	0.35851
ELF1	4	0.91346	0.91324	1	16282	0	0.54181	0.015442	0.050346	0.672517	1430	3	0.54181
ACOT6	4	0.95517	0.95506	1	17497	0	0.38518	0.015434	0.050318	0.672517	1428	3	0.38518
SCAF8	4	0.98457	0.98458	1	18371	0	0.52901	0.015435	0.050318	0.672517	1429	4	0.52901
TCEB3CL2	4	0.042537	0.10553	0.735371	2742	3	-0.43898	0.015492	0.050502	0.673457	1432	1	-0.43898
IQCD	4	0.37704	0.52075	1	8076	2	0.12199	0.015486	0.050489	0.673457	1431	2	0.12199
LPAR5	4	0.65154	0.68722	1	11040	1	0.34863	0.015545	0.050663	0.673457	1437	3	0.34863
PHF11	4	0.7254	0.73754	1	12108	1	0.31635	0.015543	0.050655	0.673457	1436	2	0.31635
TNFSF18	4	0.98447	0.98447	1	18367	0	0.49885	0.015533	0.050628	0.673457	1435	4	0.49885
MNS1	4	0.98448	0.98448	1	18369	0	0.4665	0.01552	0.050583	0.673457	1434	4	0.4665
PABPC5	4	0.98449	0.98449	1	18370	0	0.18359	0.01551	0.050553	0.673457	1433	4	0.18359
ZFP69B	4	0.14457	0.27667	1	4799	2	-0.028763	0.015595	0.050817	0.673628	1441	2	-0.028763
LOC200726	4	0.74642	0.75375	1	12458	1	0.7072	0.015595	0.050815	0.673628	1440	3	0.7072
TMEM30B	4	0.84761	0.84698	1	14583	0	0.53376	0.015575	0.050755	0.673628	1439	3	0.53376
ADRB2	4	0.93587	0.93575	1	16909	0	0.39293	0.01557	0.050742	0.673628	1438	3	0.39293
PRSS21	4	0.3307	0.47197	1	7279	2	-0.19488	0.01575	0.05126	0.674845	1449	1	-0.19488
C8B	4	0.5809	0.64628	1	10222	1	0.00060945	0.015647	0.050964	0.674845	1442	1	0.00060945
HBE1	4	0.77085	0.77389	1	12878	1	0.40335	0.015761	0.051297	0.674845	1452	2	0.40335
PRPS1L1	4	0.82463	0.8241	1	14044	0	-0.070943	0.015699	0.05112	0.674845	1444	1	-0.070943
RHPN2	4	0.94565	0.94556	1	17211	0	0.36374	0.015723	0.051186	0.674845	1446	3	0.36374
DEFB119	4	0.98424	0.98425	1	18359	0	0.33674	0.015756	0.05128	0.674845	1451	4	0.33674
ZAR1L	4	0.98425	0.98425	1	18360	0	0.43037	0.015753	0.051274	0.674845	1450	4	0.43037
SMARCB1	4	0.98426	0.98426	1	18361	0	0.46068	0.015742	0.051237	0.674845	1448	4	0.46068
SLC12A9	4	0.98427	0.98427	1	18362	0	0.46041	0.015733	0.051209	0.674845	1447	4	0.46041
STYXL1	4	0.98429	0.9843	1	18363	0	0.41012	0.015707	0.051142	0.674845	1445	4	0.41012
SLC17A2	4	0.98434	0.98434	1	18365	0	0.40172	0.015658	0.050996	0.674845	1443	4	0.40172
HACE1	4	0.8855	0.88511	1	15540	0	0.083375	0.015802	0.051423	0.6751	1455	1	0.083375
BHLHE40	4	0.908	0.90773	1	16127	0	0.36772	0.015791	0.051386	0.6751	1453	2	0.36772
FAM171B	4	0.9842	0.98421	1	18358	0	0.41567	0.015795	0.0514	0.6751	1454	4	0.41567
TBC1D30	4	0.35193	0.49434	1	7648	2	0.18039	0.015866	0.05161	0.675475	1457	2	0.18039
CHRNA1	4	0.77556	0.7779	1	12970	1	0.44475	0.015887	0.051679	0.675475	1460	3	0.44475
NUP62CL	4	0.78732	0.7883	1	13191	1	0.012474	0.015906	0.051734	0.675475	1463	1	0.012474
KRT72	4	0.87569	0.87525	1	15285	0	0.28222	0.015829	0.051498	0.675475	1456	2	0.28222
PHLPP2	4	0.9116	0.9114	1	16233	0	0.32069	0.015896	0.051705	0.675475	1462	3	0.32069
CLIC6	4	0.9252	0.925	1	16617	0	0.4962	0.015873	0.051633	0.675475	1458	3	0.4962
NEFM	4	0.97852	0.97856	1	18182	0	0.65354	0.015884	0.051667	0.675475	1459	3	0.65354
SAT2	4	0.98411	0.9841	1	18357	0	0.31922	0.015894	0.051695	0.675475	1461	4	0.31922
COLCA2	4	0.92816	0.92795	1	16699	0	0.56509	0.015941	0.05184	0.6764	1464	3	0.56509
TRIML1	4	0.95876	0.95872	1	17587	0	0.45128	0.016017	0.052086	0.678221	1467	3	0.45128
APCDD1	4	0.96712	0.96706	1	17819	0	0.21317	0.016009	0.052058	0.678221	1466	2	0.21317
CYP2R1	4	0.984	0.984	1	18355	0	0.35162	0.015999	0.052026	0.678221	1465	4	0.35162
PLAGL2	4	0.87735	0.87693	1	15321	0	0.24074	0.016061	0.052235	0.678938	1469	3	0.24074
KIAA0319	4	0.98393	0.98393	1	18352	0	0.42057	0.016066	0.052248	0.678938	1470	4	0.42057
MTRNR2L7	4	0.98395	0.98395	1	18353	0	0.40288	0.016047	0.052187	0.678938	1468	4	0.40288
ING2	4	0.77038	0.77348	1	12865	1	0.33087	0.016113	0.052398	0.679529	1472	2	0.33087
ACAD11	4	0.81702	0.81659	1	13867	0	0.44715	0.016137	0.052471	0.679529	1475	3	0.44715
STOML3	4	0.89968	0.89936	1	15911	0	0.34606	0.0161	0.052358	0.679529	1471	3	0.34606
CCDC91	4	0.98387	0.98385	1	18350	0	0.39746	0.016132	0.052452	0.679529	1474	4	0.39746
OR51B4	4	0.98387	0.98386	1	18351	0	0.28146	0.016127	0.052439	0.679529	1473	4	0.28146
USP17L21	4	0.088245	0.19321	0.960333	3842	2	0.025238	0.016282	0.052917	0.679547	1485	2	0.025238
KRT4	4	0.11298	0.23791	1	4374	2	-0.41584	0.016371	0.053167	0.679547	1493	1	-0.41584
CEACAM7	4	0.19502	0.32984	1	5341	1	0.084184	0.016216	0.052717	0.679547	1479	1	0.084184
MAPK9	4	0.3548	0.49734	1	7702	2	-0.092983	0.016268	0.052878	0.679547	1482	1	-0.092983
TLX2	4	0.5228	0.61637	1	9642	1	0.33597	0.016244	0.052803	0.679547	1481	2	0.33597
NPTX2	4	0.56645	0.63858	1	10064	1	0.51326	0.016162	0.052546	0.679547	1476	3	0.51326
FARP1	4	0.78894	0.78974	1	13222	1	0.65498	0.016297	0.052962	0.679547	1487	3	0.65498
LRTM2	4	0.80305	0.80291	1	13541	1	0.48358	0.0163	0.052972	0.679547	1488	3	0.48358
KL	4	0.85834	0.85788	1	14855	0	0.20396	0.016164	0.052555	0.679547	1477	2	0.20396
RPS27L	4	0.86923	0.8688	1	15132	0	0.58246	0.016388	0.053219	0.679547	1496	3	0.58246
OR3A2	4	0.93459	0.93444	1	16877	0	0.37418	0.01635	0.053113	0.679547	1491	2	0.37418
HMX3	4	0.9406	0.94052	1	17058	0	0.42359	0.016274	0.052891	0.679547	1484	3	0.42359
CCDC90B	4	0.94833	0.9483	1	17276	0	0.44469	0.016377	0.053188	0.679547	1495	3	0.44469
SUCO	4	0.98363	0.98364	1	18340	0	0.54143	0.016373	0.053171	0.679547	1494	4	0.54143
MANEA	4	0.98364	0.98365	1	18341	0	0.39953	0.016358	0.053135	0.679547	1492	4	0.39953
RAB39A	4	0.98368	0.98369	1	18343	0	0.38478	0.016318	0.053019	0.679547	1490	4	0.38478
AGO2	4	0.98369	0.9837	1	18344	0	0.2651	0.016306	0.052991	0.679547	1489	4	0.2651
FCRL3	4	0.98371	0.98371	1	18345	0	0.47573	0.016291	0.052949	0.679547	1486	4	0.47573
YJEFN3	4	0.98373	0.98373	1	18346	0	0.29989	0.01627	0.052881	0.679547	1483	4	0.29989
HOXD1	4	0.98377	0.98377	1	18348	0	0.29725	0.016229	0.052753	0.679547	1480	4	0.29725
TNFRSF1A	4	0.98381	0.9838	1	18349	0	0.32185	0.016194	0.052638	0.679547	1478	4	0.32185
PGBD1	4	0.27816	0.41693	1	6435	2	0.10562	0.016841	0.054574	0.680268	1531	2	0.10562
UNC5A	4	0.34066	0.4825	1	7429	2	-0.055125	0.016889	0.054717	0.680268	1536	2	-0.055125
UBB	4	0.35985	0.50265	1	7779	1	0.31872	0.016872	0.054663	0.680268	1534	2	0.31872
HFE	4	0.40558	0.55085	1	8559	1	0.36742	0.016641	0.053973	0.680268	1514	3	0.36742
NALCN	4	0.50047	0.60571	1	9451	1	0.415	0.016564	0.053749	0.680268	1508	3	0.415
SLC47A1	4	0.52658	0.61821	1	9675	1	0.061247	0.016475	0.05349	0.680268	1500	2	0.061247
LOC643355	4	0.60445	0.65941	1	10475	1	0.34645	0.016764	0.054352	0.680268	1521	3	0.34645
CASP5	4	0.60947	0.66219	1	10528	1	0.55143	0.016835	0.054557	0.680268	1528	3	0.55143
CCL16	4	0.68032	0.70578	1	11436	1	0.3443	0.016553	0.053724	0.680268	1504	3	0.3443
JAGN1	4	0.68977	0.71213	1	11564	1	0.40028	0.016625	0.053932	0.680268	1511	3	0.40028
VWA8	4	0.73096	0.74175	1	12200	1	0.46364	0.016831	0.054548	0.680268	1526	3	0.46364
PDCD10	4	0.73591	0.74552	1	12280	1	0.42117	0.01648	0.053499	0.680268	1501	2	0.42117
C1QTNF9B-AS1	4	0.77014	0.77326	1	12858	1	0.14588	0.016733	0.054244	0.680268	1519	2	0.14588
PRM2	4	0.77452	0.777	1	12952	1	0.35549	0.016839	0.05457	0.680268	1530	3	0.35549
TGM3	4	0.7958	0.79608	1	13369	1	0.28853	0.016449	0.053406	0.680268	1498	2	0.28853
DEFB4B	4	0.81392	0.81352	1	13806	1	0.59983	0.016816	0.054504	0.680268	1525	3	0.59983
C4orf33	4	0.85457	0.85402	1	14760	0	0.57219	0.016535	0.053665	0.680268	1502	3	0.57219
A1BG	4	0.89211	0.89179	1	15703	0	0.30829	0.016423	0.053323	0.680268	1497	3	0.30829
VSTM5	4	0.90031	0.89994	1	15930	0	0.080488	0.016837	0.054564	0.680268	1529	2	0.080488
FBXL8	4	0.93615	0.93605	1	16917	0	0.44166	0.016833	0.054552	0.680268	1527	3	0.44166
TBCEL	4	0.93865	0.93861	1	16996	0	0.23519	0.016785	0.054408	0.680268	1523	2	0.23519
CACNG2	4	0.94881	0.94876	1	17291	0	0.35582	0.016542	0.05369	0.680268	1503	3	0.35582
IFT88	4	0.95012	0.95006	1	17330	0	0.35639	0.016556	0.05373	0.680268	1505	2	0.35639
MYO1E	4	0.9657	0.96564	1	17773	0	0.39317	0.016895	0.054735	0.680268	1537	2	0.39317
ZNF726	4	0.97088	0.97084	1	17939	0	0.44722	0.016557	0.053732	0.680268	1506	3	0.44722
GLIPR2	4	0.98312	0.98314	1	18321	0	0.37232	0.016884	0.054701	0.680268	1535	4	0.37232
CNIH3	4	0.98313	0.98315	1	18322	0	0.32924	0.016867	0.054651	0.680268	1533	4	0.32924
SMCO3	4	0.98314	0.98316	1	18323	0	0.45037	0.016862	0.054636	0.680268	1532	4	0.45037
CEP170B	4	0.98319	0.98321	1	18324	0	0.18522	0.016806	0.054467	0.680268	1524	4	0.18522
FPR3	4	0.98322	0.98323	1	18325	0	0.39917	0.016782	0.054397	0.680268	1522	4	0.39917
WDYHV1	4	0.98324	0.98326	1	18326	0	0.37076	0.016762	0.054344	0.680268	1520	4	0.37076
SIRPB1	4	0.98327	0.98328	1	18327	0	0.35948	0.016733	0.05424	0.680268	1518	4	0.35948
RXFP4	4	0.98328	0.9833	1	18328	0	0.29792	0.016716	0.054189	0.680268	1517	4	0.29792
TSPAN4	4	0.98333	0.98335	1	18330	0	0.28378	0.016669	0.054057	0.680268	1516	4	0.28378
TNFAIP2	4	0.98334	0.98336	1	18331	0	0.44591	0.016665	0.054044	0.680268	1515	4	0.44591
NXN	4	0.98336	0.98338	1	18332	0	0.28263	0.016636	0.053956	0.680268	1513	4	0.28263
MAP3K8	4	0.98337	0.98339	1	18333	0	0.33528	0.016626	0.053934	0.680268	1512	4	0.33528
DYNC2H1	4	0.98339	0.98341	1	18334	0	0.27883	0.016606	0.053875	0.680268	1510	4	0.27883
AP1G1	4	0.9834	0.98343	1	18335	0	0.3131	0.016597	0.053844	0.680268	1509	4	0.3131
ICAM4	4	0.98344	0.98346	1	18336	0	0.33665	0.016563	0.053744	0.680268	1507	4	0.33665
PRMT3	4	0.98353	0.98354	1	18339	0	0.21517	0.016466	0.053465	0.680268	1499	4	0.21517
LRRC61	4	0.847	0.84637	1	14573	0	0.41118	0.016926	0.05483	0.680423	1538	2	0.41118
GZMB	4	0.96445	0.9644	1	17735	0	0.20592	0.01694	0.054881	0.680423	1540	2	0.20592
DEFB105B	4	0.98306	0.98308	1	18319	0	0.30975	0.016943	0.05489	0.680423	1541	4	0.30975
PCDH20	4	0.98307	0.9831	1	18320	0	0.42928	0.016929	0.054839	0.680423	1539	4	0.42928
PACSIN2	4	0.98304	0.98306	1	18318	0	0.38921	0.016963	0.054956	0.680804	1542	4	0.38921
CH17-360D5.1	4	0.19029	0.32485	1	5286	1	0.35854	0.017221	0.055736	0.681518	1561	2	0.35854
IDH3G	4	0.33112	0.47241	1	7287	1	0.15724	0.017509	0.056575	0.681518	1584	2	0.15724
C17orf96	4	0.4591	0.5868	1	9137	1	0.35596	0.017236	0.055779	0.681518	1562	2	0.35596
NANOS2	4	0.47932	0.59592	1	9292	1	0.38242	0.017354	0.056136	0.681518	1570	3	0.38242
RANBP17	4	0.76383	0.76796	1	12740	1	0.68861	0.017157	0.055554	0.681518	1553	3	0.68861
KDELC2	4	0.80308	0.80294	1	13543	1	0.41296	0.017457	0.056426	0.681518	1580	3	0.41296
OR13C5	4	0.83002	0.82938	1	14165	0	0.36673	0.017195	0.055659	0.681518	1557	3	0.36673
MORN2	4	0.8342	0.83358	1	14258	0	0.58865	0.017299	0.055961	0.681518	1566	3	0.58865
C22orf39	4	0.88519	0.88479	1	15534	0	0.48494	0.017301	0.05597	0.681518	1567	3	0.48494
CCDC34	4	0.89449	0.89417	1	15769	0	0.46695	0.017361	0.056158	0.681518	1572	2	0.46695
SARAF	4	0.90672	0.90644	1	16094	0	0.43218	0.017241	0.055791	0.681518	1563	3	0.43218
LRFN5	4	0.91575	0.91555	1	16341	0	0.58393	0.01721	0.055706	0.681518	1559	3	0.58393
PGAM2	4	0.92582	0.92562	1	16641	0	0.37325	0.01751	0.05658	0.681518	1585	3	0.37325
HSDL2	4	0.93778	0.93775	1	16968	0	0.33547	0.017147	0.055525	0.681518	1552	3	0.33547
PAQR3	4	0.93916	0.93912	1	17013	0	0.48388	0.017406	0.056283	0.681518	1576	3	0.48388
SMG9	4	0.93984	0.93979	1	17037	0	0.26689	0.017199	0.055669	0.681518	1558	3	0.26689
PRKCH	4	0.95276	0.95262	1	17426	0	0.46409	0.017003	0.055082	0.681518	1543	3	0.46409
IL17D	4	0.95475	0.9546	1	17484	0	0.43059	0.017468	0.05646	0.681518	1582	3	0.43059
TMEM5	4	0.96511	0.96505	1	17755	0	0.37922	0.017041	0.055202	0.681518	1544	3	0.37922
STC1	4	0.9737	0.97363	1	18038	0	0.44289	0.017105	0.055389	0.681518	1549	3	0.44289
SLAIN2	4	0.97793	0.97798	1	18165	0	0.53198	0.017404	0.056278	0.681518	1575	3	0.53198
SLC25A27	4	0.97821	0.97825	1	18173	0	0.38344	0.017071	0.055286	0.681518	1547	3	0.38344
FBXO32	4	0.97957	0.97962	1	18217	0	0.51577	0.017135	0.055489	0.681518	1551	3	0.51577
MCF2L	4	0.98057	0.9806	1	18242	0	0.27208	0.017251	0.055821	0.681518	1564	3	0.27208
C7orf61	4	0.98249	0.9825	1	18296	0	0.42181	0.017511	0.056582	0.681518	1586	4	0.42181
ZBTB14	4	0.98251	0.98253	1	18297	0	0.56011	0.017486	0.05651	0.681518	1583	4	0.56011
FASTKD3	4	0.98254	0.98256	1	18298	0	0.29929	0.017458	0.056433	0.681518	1581	4	0.29929
MAGEB16	4	0.98256	0.98258	1	18299	0	0.23877	0.017443	0.056393	0.681518	1579	4	0.23877
RNF122	4	0.98257	0.98259	1	18300	0	0.41111	0.017433	0.056369	0.681518	1578	4	0.41111
BTBD16	4	0.98259	0.9826	1	18301	0	0.46077	0.017413	0.056306	0.681518	1577	4	0.46077
GDF10	4	0.9826	0.98262	1	18302	0	0.37566	0.017398	0.056263	0.681518	1574	4	0.37566
KLK8	4	0.98261	0.98264	1	18303	0	0.22532	0.017385	0.056226	0.681518	1573	4	0.22532
GRK7	4	0.98264	0.98266	1	18304	0	0.25413	0.017355	0.056143	0.681518	1571	4	0.25413
HCFC1R1	4	0.98265	0.98267	1	18306	0	0.58666	0.017348	0.056116	0.681518	1569	4	0.58666
VCY	4	0.98269	0.98271	1	18307	0	0.43084	0.01731	0.056	0.681518	1568	4	0.43084
FIG4	4	0.98273	0.98275	1	18308	0	0.34132	0.01727	0.055882	0.681518	1565	4	0.34132
ZNF592	4	0.98278	0.98281	1	18309	0	0.26406	0.01722	0.055733	0.681518	1560	4	0.26406
FAM63B	4	0.98281	0.98284	1	18310	0	0.41075	0.017193	0.055653	0.681518	1556	4	0.41075
C9orf170	4	0.98282	0.98285	1	18311	0	0.30894	0.017181	0.055617	0.681518	1555	4	0.30894
KLHL6	4	0.98284	0.98287	1	18312	0	0.44053	0.017158	0.055558	0.681518	1554	4	0.44053
WSCD1	4	0.98288	0.98291	1	18313	0	0.49089	0.017124	0.055456	0.681518	1550	4	0.49089
ZNF469	4	0.98291	0.98295	1	18314	0	0.45767	0.017086	0.055337	0.681518	1548	4	0.45767
GRB10	4	0.98294	0.98298	1	18315	0	0.28304	0.017062	0.055261	0.681518	1546	4	0.28304
DGKB	4	0.98296	0.98299	1	18317	0	0.3277	0.017044	0.055213	0.681518	1545	4	0.3277
CFAP52	4	0.98246	0.98248	1	18295	0	0.276	0.017544	0.056671	0.682155	1587	4	0.276
TNFAIP8L3	4	0.94826	0.94823	1	17274	0	0.24468	0.017612	0.056874	0.682879	1591	3	0.24468
TAPT1	4	0.9824	0.98241	1	18292	0	0.37024	0.017602	0.056853	0.682879	1590	4	0.37024
TRIM16L	4	0.98241	0.98242	1	18293	0	0.34637	0.017594	0.056828	0.682879	1589	4	0.34637
OR8J1	4	0.98242	0.98243	1	18294	0	0.50557	0.017584	0.056801	0.682879	1588	4	0.50557
KLHDC3	4	0.90345	0.90311	1	16007	0	0.56759	0.01766	0.056989	0.683401	1593	3	0.56759
HRASLS2	4	0.91921	0.91902	1	16440	0	0.36879	0.017652	0.056971	0.683401	1592	3	0.36879
MCC	4	0.53253	0.6211	1	9720	1	0.11098	0.017716	0.057153	0.683648	1597	2	0.11098
OR4X2	4	0.5912	0.65199	1	10319	1	0.63396	0.017687	0.057065	0.683648	1594	3	0.63396
DUOX2	4	0.98229	0.9823	1	18289	0	0.29081	0.01771	0.057135	0.683648	1596	4	0.29081
PDXP	4	0.9823	0.98232	1	18290	0	0.36128	0.017696	0.057095	0.683648	1595	4	0.36128
FUZ	4	0.63165	0.67522	1	10801	1	0.40096	0.017744	0.057236	0.683888	1598	3	0.40096
OR2T12	4	0.73165	0.7423	1	12212	1	0.43889	0.017764	0.057299	0.683888	1599	3	0.43889
ZYG11B	4	0.88462	0.8842	1	15513	0	0.35066	0.017767	0.057308	0.683888	1600	2	0.35066
SLC46A1	4	0.98223	0.98225	1	18288	0	0.38425	0.01777	0.057316	0.683888	1601	4	0.38425
RUNX3	4	0.43818	0.57756	1	8995	1	0.42962	0.017856	0.057569	0.685415	1602	3	0.42962
SEC24D	4	0.74253	0.75067	1	12390	1	0.44274	0.017872	0.057613	0.685415	1604	3	0.44274
CXCL6	4	0.84779	0.84717	1	14588	0	0.37664	0.017905	0.057719	0.685415	1607	3	0.37664
CD52	4	0.86406	0.86363	1	14999	0	-0.066393	0.017922	0.057766	0.685415	1609	1	-0.066393
HCN1	4	0.90254	0.90218	1	15988	0	0.48419	0.017903	0.057713	0.685415	1606	3	0.48419
TMEM38B	4	0.97355	0.97348	1	18036	0	0.34716	0.017883	0.057646	0.685415	1605	3	0.34716
RNASE6	4	0.98208	0.9821	1	18285	0	0.57416	0.017923	0.057766	0.685415	1610	4	0.57416
ENDOU	4	0.98209	0.9821	1	18286	0	0.44339	0.017913	0.057747	0.685415	1608	4	0.44339
DEFB136	4	0.98214	0.98216	1	18287	0	0.21001	0.017859	0.057577	0.685415	1603	4	0.21001
DCDC2B	4	0.40216	0.54731	1	8496	2	0.26364	0.017937	0.057807	0.685475	1611	2	0.26364
PRR15	4	0.71744	0.73157	1	11994	1	0.33393	0.017974	0.05791	0.686265	1612	2	0.33393
EFCAB1	3	0.57499	0.59407	1	10156	1	0.16903	0.022747	0.058282	0.686846	1809	2	0.16903
RPS6KA1	4	0.75614	0.76161	1	12627	1	0.35962	0.01804	0.058106	0.686846	1614	2	0.35962
OAF	4	0.90194	0.90156	1	15972	0	0.24706	0.018077	0.058215	0.686846	1618	2	0.24706
SCARA5	4	0.92011	0.91992	1	16464	0	0.37981	0.018046	0.058122	0.686846	1615	3	0.37981
TMEM42	4	0.94155	0.94146	1	17092	0	0.58501	0.018016	0.058036	0.686846	1613	3	0.58501
UBE2J1	4	0.97291	0.97285	1	18008	0	0.52407	0.018077	0.058215	0.686846	1619	3	0.52407
SENP5	4	0.9819	0.98194	1	18282	0	0.35823	0.018096	0.058266	0.686846	1620	4	0.35823
ADPRHL1	4	0.98193	0.98196	1	18283	0	0.39926	0.018072	0.058198	0.686846	1617	4	0.39926
PRR23A	4	0.98195	0.98198	1	18284	0	0.21688	0.018054	0.058146	0.686846	1616	4	0.21688
NAT10	4	0.0027475	0.0097806	0.191651	975	3	-1.0178	0.018129	0.058355	0.686976	1621	1	-1.0178
ZPBP	4	0.16478	0.29791	1	5006	1	0.48481	0.018152	0.058401	0.686976	1623	3	0.48481
NXPH4	4	0.33606	0.47759	1	7360	1	0.46352	0.01814	0.058376	0.686976	1622	3	0.46352
CLEC4D	4	0.16399	0.29704	1	4993	2	-0.30221	0.018181	0.058467	0.68733	1624	2	-0.30221
ITGA3	4	0.37184	0.51527	1	7980	1	0.33728	0.01821	0.058526	0.687595	1625	3	0.33728
RNF113B	4	0.71602	0.73052	1	11964	1	-0.052842	0.018232	0.058577	0.687775	1626	1	-0.052842
DLEU7	4	0.96496	0.96491	1	17752	0	0.58679	0.018253	0.058621	0.68787	1627	3	0.58679
C17orf53	4	0.27731	0.41602	1	6425	2	-0.13023	0.018284	0.058696	0.688322	1628	2	-0.13023
WFDC3	4	0.2876	0.42678	1	6561	2	-0.21317	0.018336	0.058803	0.688735	1630	1	-0.21317
HEPHL1	4	0.91103	0.91079	1	16211	0	0.49911	0.018324	0.05878	0.688735	1629	3	0.49911
PGK2	4	0.83809	0.83742	1	14351	0	0.55071	0.018383	0.058897	0.68941	1631	3	0.55071
DNAJC6	4	0.86725	0.8668	1	15091	0	0.33747	0.018439	0.059015	0.689532	1634	3	0.33747
FATE1	4	0.96178	0.96169	1	17667	0	0.4937	0.018411	0.058959	0.689532	1632	3	0.4937
SMCR8	4	0.96768	0.96762	1	17843	0	0.41351	0.018432	0.059008	0.689532	1633	3	0.41351
NOX4	4	0.93073	0.93048	1	16771	0	0.48028	0.018457	0.059054	0.689564	1635	3	0.48028
SCML2	4	0.20331	0.33851	1	5436	1	0.38381	0.018486	0.059127	0.689996	1636	3	0.38381
QRICH1	4	0.28691	0.42605	1	6549	1	0.4674	0.018542	0.059245	0.690946	1637	2	0.4674
GLYATL2	4	0.22435	0.36065	1	5692	2	0.062499	0.018586	0.059342	0.690969	1639	2	0.062499
LRRC59	4	0.35732	0.49997	1	7746	2	0.1808	0.018578	0.059325	0.690969	1638	2	0.1808
PLEKHD1	4	0.95827	0.95822	1	17576	0	0.18466	0.018594	0.059358	0.690969	1640	2	0.18466
CSNK1A1L	4	0.96172	0.96163	1	17665	0	0.39928	0.01861	0.059391	0.690969	1641	3	0.39928
CT55	4	0.36003	0.50284	1	7782	2	0.13727	0.018697	0.059567	0.691139	1644	2	0.13727
RNF212	4	0.90822	0.90794	1	16132	0	0.49879	0.01866	0.059495	0.691139	1642	3	0.49879
ZFAND2B	4	0.90846	0.90818	1	16136	0	0.49537	0.01868	0.059532	0.691139	1643	3	0.49537
SEC11A	4	0.91583	0.91561	1	16342	0	0.38944	0.018724	0.059623	0.691139	1647	3	0.38944
NDEL1	4	0.95035	0.95028	1	17338	0	0.61144	0.018723	0.059622	0.691139	1646	3	0.61144
OR10G8	4	0.95769	0.95766	1	17557	0	0.60379	0.01872	0.059612	0.691139	1645	3	0.60379
S100A6	4	0.26052	0.39845	1	6184	2	-0.12649	0.018801	0.059785	0.691145	1651	1	-0.12649
CFHR2	4	0.32244	0.46318	1	7137	1	0.34842	0.018749	0.059674	0.691145	1648	2	0.34842
KRTAP13-2	4	0.73651	0.74597	1	12293	1	0.4296	0.018771	0.059719	0.691145	1649	3	0.4296
DPF3	4	0.90559	0.90528	1	16064	0	0.537	0.018779	0.059735	0.691145	1650	3	0.537
SYN3	4	0.91244	0.91223	1	16251	0	0.53579	0.018807	0.059804	0.691145	1652	3	0.53579
NCOA2	4	0.35311	0.49558	1	7675	2	0.099605	0.018852	0.059904	0.691471	1653	2	0.099605
GABARAPL1	4	0.56046	0.6354	1	9999	1	0.34697	0.018869	0.059941	0.691471	1655	2	0.34697
RDH14	4	0.74277	0.75088	1	12392	1	0.40791	0.018861	0.059923	0.691471	1654	2	0.40791
PPA1	4	0.792	0.79254	1	13289	1	0.38246	0.018904	0.060012	0.691878	1656	2	0.38246
RTN2	4	0.46177	0.58797	1	9162	1	0.47244	0.01896	0.060136	0.692053	1659	3	0.47244
RNF2	4	0.95091	0.95083	1	17362	0	0.44259	0.018942	0.060101	0.692053	1657	3	0.44259
ANKH	4	0.96315	0.96308	1	17704	0	0.28103	0.018956	0.060126	0.692053	1658	3	0.28103
LRRC48	4	0.9654	0.96534	1	17768	0	0.34706	0.019007	0.060237	0.692798	1660	3	0.34706
IWS1	4	0.68743	0.71055	1	11530	1	0.30681	0.019032	0.060291	0.693007	1661	2	0.30681
KRT8	4	0.98117	0.98119	1	18260	0	0.32794	0.019059	0.06035	0.693263	1662	3	0.32794
RILPL1	4	0.54878	0.62928	1	9874	1	0.38947	0.019302	0.060867	0.69342	1673	3	0.38947
LSS	4	0.59299	0.65298	1	10338	1	0.49334	0.01921	0.06066	0.69342	1669	3	0.49334
HTR1E	4	0.62715	0.67261	1	10748	1	0.41342	0.019307	0.060875	0.69342	1674	3	0.41342
ZNF319	4	0.68237	0.70714	1	11463	1	0.55341	0.019347	0.060971	0.69342	1677	3	0.55341
TLR6	4	0.68603	0.70961	1	11512	1	0.40568	0.019311	0.060884	0.69342	1675	3	0.40568
DEPDC1	4	0.73289	0.74327	1	12231	1	0.21397	0.019162	0.06057	0.69342	1666	3	0.21397
GRB14	4	0.73423	0.74424	1	12250	1	0.42565	0.019145	0.060533	0.69342	1665	3	0.42565
C6orf201	4	0.81109	0.81069	1	13729	1	0.15582	0.019369	0.061017	0.69342	1680	2	0.15582
PRSS48	4	0.81967	0.81918	1	13933	0	0.56029	0.019104	0.060449	0.69342	1663	3	0.56029
OR52N5	4	0.84199	0.84125	1	14449	0	0.3858	0.019274	0.060802	0.69342	1672	3	0.3858
TP53AIP1	4	0.86595	0.86552	1	15051	0	0.53063	0.019323	0.06092	0.69342	1676	3	0.53063
FAM110A	4	0.88175	0.88131	1	15449	0	0.0066722	0.019265	0.060784	0.69342	1671	1	0.0066722
P2RX7	4	0.89503	0.89471	1	15786	0	0.39884	0.019129	0.060504	0.69342	1664	3	0.39884
FAM216B	4	0.9111	0.91087	1	16215	0	0.38537	0.019196	0.060632	0.69342	1668	2	0.38537
PANX1	4	0.96448	0.96443	1	17737	0	0.36359	0.019173	0.060585	0.69342	1667	3	0.36359
STAC2	4	0.96603	0.96596	1	17780	0	0.34481	0.019237	0.060724	0.69342	1670	2	0.34481
PCK1	4	0.96796	0.96792	1	17857	0	0.40144	0.01936	0.060995	0.69342	1678	3	0.40144
SERPING1	4	0.97681	0.97681	1	18135	0	0.42353	0.019364	0.061005	0.69342	1679	3	0.42353
RBMXL2	4	0.2587	0.39658	1	6155	1	0.48553	0.019393	0.061072	0.693637	1681	3	0.48553
GPNMB	4	0.3698	0.51312	1	7941	1	0.37014	0.01942	0.061131	0.693889	1682	3	0.37014
OTOGL	4	0.41611	0.56189	1	8734	1	0.10489	0.019472	0.061235	0.694123	1683	1	0.10489
PAK7	4	0.87487	0.87441	1	15262	0	0.31278	0.019483	0.06126	0.694123	1685	2	0.31278
DNAJC15	4	0.92979	0.92957	1	16743	0	0.6573	0.019474	0.061239	0.694123	1684	3	0.6573
SNTA1	4	0.34079	0.48263	1	7432	1	0.1887	0.019523	0.061337	0.69458	1686	2	0.1887
ZNF141	4	0.83846	0.83777	1	14359	0	0.34264	0.019574	0.061429	0.695218	1687	2	0.34264
C17orf59	4	0.97713	0.97716	1	18145	0	0.60335	0.019678	0.061632	0.697097	1688	3	0.60335
REG1B	4	0.82019	0.8197	1	13940	0	0.35372	0.01973	0.061744	0.697537	1690	3	0.35372
SPESP1	4	0.97231	0.97227	1	17989	0	0.35911	0.019728	0.061738	0.697537	1689	3	0.35911
TAS2R46	4	0.82391	0.82339	1	14025	0	-0.076536	0.019781	0.061845	0.697853	1692	1	-0.076536
MTMR6	4	0.97728	0.97731	1	18150	0	0.53977	0.019777	0.061835	0.697853	1691	3	0.53977
B2M	4	0.076414	0.17126	0.92137	3550	2	-0.0037021	0.019848	0.061988	0.697879	1693	2	-0.0037021
ENO1	4	0.10646	0.22627	1	4237	2	-0.45736	0.019936	0.062183	0.697879	1699	1	-0.45736
PCBD1	4	0.21824	0.35429	1	5611	2	-0.0055518	0.020023	0.062347	0.697879	1704	2	-0.0055518
ZNF805	4	0.49192	0.60175	1	9375	1	0.34458	0.020132	0.062602	0.697879	1709	3	0.34458
SLCO1B3	4	0.50227	0.60653	1	9467	1	0.65741	0.020109	0.062553	0.697879	1707	3	0.65741
MPRIP	4	0.50688	0.60873	1	9513	1	0.50112	0.019988	0.062287	0.697879	1702	3	0.50112
LGALS9B	4	0.52018	0.61508	1	9627	1	0.57445	0.019923	0.062155	0.697879	1698	3	0.57445
ARL2BP	4	0.53271	0.62119	1	9723	1	0.23725	0.020194	0.062723	0.697879	1716	2	0.23725
CIDEC	4	0.53383	0.62174	1	9730	1	0.3545	0.020173	0.062682	0.697879	1714	2	0.3545
ZHX1	4	0.66719	0.69717	1	11246	1	0.25223	0.020006	0.062314	0.697879	1703	2	0.25223
C6orf229	4	0.71381	0.72889	1	11932	1	0.4491	0.019906	0.062122	0.697879	1697	2	0.4491
DND1	4	0.7139	0.72894	1	11934	1	0.59235	0.020143	0.062624	0.697879	1710	3	0.59235
ESRP2	4	0.71445	0.72934	1	11942	1	0.14509	0.020091	0.062504	0.697879	1706	2	0.14509
DHRS12	4	0.778	0.77998	1	13017	1	0.41906	0.020155	0.062642	0.697879	1711	3	0.41906
DCDC2C	4	0.78723	0.78823	1	13189	1	0.42009	0.020115	0.062564	0.697879	1708	3	0.42009
LGI3	4	0.85292	0.85234	1	14717	0	0.41152	0.019959	0.062227	0.697879	1701	3	0.41152
IQCF3	4	0.85494	0.85441	1	14775	0	0.53621	0.020163	0.062658	0.697879	1713	3	0.53621
PCDHGB3	4	0.86096	0.86046	1	14925	0	0.28706	0.020157	0.062645	0.697879	1712	2	0.28706
SHISA8	4	0.89765	0.89736	1	15862	0	0.2936	0.019881	0.062069	0.697879	1694	3	0.2936
TRIM68	4	0.92619	0.926	1	16652	0	0.31914	0.019948	0.062206	0.697879	1700	2	0.31914
POU4F3	4	0.94475	0.94463	1	17186	0	0.34048	0.020048	0.0624	0.697879	1705	3	0.34048
CBS	4	0.95109	0.95101	1	17367	0	0.48563	0.019898	0.062104	0.697879	1696	3	0.48563
GSTZ1	4	0.95178	0.95168	1	17389	0	0.55643	0.020182	0.062694	0.697879	1715	3	0.55643
ZNF18	4	0.96326	0.9632	1	17706	0	0.37769	0.019885	0.062079	0.697879	1695	3	0.37769
RSPH14	4	0.62323	0.67032	1	10701	1	0.5571	0.020263	0.062872	0.698473	1718	3	0.5571
MPDZ	4	0.70364	0.72164	1	11771	1	0.40365	0.020297	0.062936	0.698473	1719	3	0.40365
RFPL3	4	0.75159	0.75795	1	12553	1	0.54352	0.02033	0.063005	0.698473	1721	3	0.54352
PRM1	4	0.79791	0.79809	1	13414	1	0.29345	0.020246	0.062834	0.698473	1717	3	0.29345
EFNA2	4	0.84812	0.84751	1	14597	0	0.16271	0.020316	0.06297	0.698473	1720	2	0.16271
OR2J2	4	0.8695	0.86907	1	15136	0	0.40738	0.020333	0.063012	0.698473	1722	3	0.40738
RC3H2	4	0.9564	0.95632	1	17523	0	0.44113	0.020343	0.063033	0.698473	1723	3	0.44113
DIAPH3	4	0.94898	0.94891	1	17296	0	0.4259	0.02041	0.063181	0.699436	1724	3	0.4259
GRAMD1B	4	0.955	0.95489	1	17493	0	0.34055	0.020414	0.063193	0.699436	1725	3	0.34055
ECSIT	4	0.0022765	0.0081743	0.173421	901	3	-0.22063	0.020452	0.063268	0.699696	1726	1	-0.22063
NXPH2	4	0.37125	0.51462	1	7967	2	-0.2658	0.020658	0.063692	0.699696	1738	1	-0.2658
IFNA4	4	0.5258	0.61783	1	9668	1	0.5022	0.020516	0.063399	0.699696	1728	3	0.5022
NTN5	4	0.64274	0.68185	1	10941	1	0.61617	0.020518	0.063404	0.699696	1729	3	0.61617
PLET1	4	0.6797	0.70538	1	11425	1	0.30625	0.020655	0.063688	0.699696	1737	3	0.30625
OR4C16	4	0.82776	0.82717	1	14119	0	0.48963	0.02052	0.063409	0.699696	1730	3	0.48963
TMEM2	4	0.85887	0.8584	1	14873	0	0.57749	0.020594	0.063572	0.699696	1732	3	0.57749
PCK2	4	0.8723	0.87191	1	15198	0	0.36014	0.020651	0.063681	0.699696	1736	3	0.36014
NSUN6	4	0.94762	0.94758	1	17256	0	0.39073	0.0206	0.063581	0.699696	1733	3	0.39073
ZMYM5	4	0.95774	0.95771	1	17559	0	0.64383	0.020541	0.063454	0.699696	1731	3	0.64383
OR7C2	4	0.97594	0.97592	1	18110	0	0.39224	0.020611	0.063601	0.699696	1734	3	0.39224
FGG	4	0.97674	0.97674	1	18132	0	0.56488	0.020493	0.063357	0.699696	1727	3	0.56488
CRCT1	4	0.98044	0.98047	1	18241	0	0.36267	0.020613	0.063607	0.699696	1735	3	0.36267
MPC1L	4	0.60724	0.66095	1	10505	1	0.05824	0.02071	0.063809	0.700182	1740	2	0.05824
C12orf50	4	0.67647	0.70319	1	11374	1	0.33401	0.020696	0.063776	0.700182	1739	3	0.33401
PLEC	4	0.77313	0.77583	1	12928	1	0.43792	0.020781	0.063931	0.700306	1743	3	0.43792
RCBTB2	4	0.81237	0.81199	1	13763	1	0.33754	0.020748	0.063871	0.700306	1741	3	0.33754
SLC9A2	4	0.83452	0.83393	1	14267	0	0.48847	0.020761	0.063896	0.700306	1742	3	0.48847
EPPIN-WFDC6	4	0.85671	0.85623	1	14810	0	0.29224	0.020813	0.063992	0.700574	1744	3	0.29224
COL5A2	4	0.27691	0.4156	1	6420	2	0.069319	0.020968	0.064319	0.701917	1749	2	0.069319
NSUN7	4	0.84611	0.84547	1	14550	0	-0.027718	0.020916	0.064214	0.701917	1746	1	-0.027718
RBP2	4	0.85786	0.8574	1	14844	0	0.39061	0.020951	0.064288	0.701917	1747	3	0.39061
RPL39	4	0.86519	0.86477	1	15028	0	0.70084	0.020966	0.064316	0.701917	1748	3	0.70084
SPSB4	4	0.88292	0.88249	1	15473	0	0.34289	0.020994	0.064371	0.701917	1751	3	0.34289
ZNF648	4	0.93689	0.93682	1	16936	0	0.48228	0.020979	0.064335	0.701917	1750	3	0.48228
OXR1	4	0.94563	0.94554	1	17210	0	0.36737	0.0209	0.06418	0.701917	1745	2	0.36737
KIF2C	4	0.87506	0.87461	1	15264	0	0.18164	0.021019	0.064425	0.702104	1752	2	0.18164
DDX19A	4	0.14056	0.27243	1	4757	2	0.075582	0.021062	0.06452	0.702336	1754	2	0.075582
PPAPDC2	4	0.97237	0.97232	1	17990	0	0.31517	0.021047	0.064486	0.702336	1753	3	0.31517
SUB1	4	0.10317	0.22033	1	4172	2	-0.46023	0.021225	0.064879	0.70454	1757	1	-0.46023
LY9	4	0.79266	0.79316	1	13304	1	0.46531	0.021275	0.064976	0.70454	1760	3	0.46531
DHX35	4	0.81649	0.81608	1	13857	0	0.33787	0.021268	0.064959	0.70454	1759	2	0.33787
SSBP2	4	0.8188	0.81832	1	13905	0	0.38348	0.021245	0.064913	0.70454	1758	3	0.38348
CDH9	4	0.87565	0.8752	1	15283	0	0.39627	0.021225	0.064879	0.70454	1756	3	0.39627
C7orf57	4	0.9308	0.93055	1	16774	0	0.3824	0.021277	0.064981	0.70454	1761	3	0.3824
SPN	4	0.93906	0.93903	1	17009	0	0.50914	0.021174	0.064767	0.70454	1755	3	0.50914
KDELC1	4	0.78613	0.78723	1	13170	1	0.48527	0.021336	0.065094	0.704965	1763	3	0.48527
COQ10A	4	0.87558	0.87514	1	15281	0	0.37468	0.021328	0.065077	0.704965	1762	3	0.37468
GATM	4	0.31903	0.45964	1	7082	1	0.2812	0.021354	0.065132	0.70498	1764	2	0.2812
ASB5	4	0.20459	0.33985	1	5455	1	0.2243	0.021422	0.065263	0.705048	1766	2	0.2243
HSD17B3	4	0.64725	0.68462	1	10992	1	-0.047948	0.021431	0.065277	0.705048	1767	1	-0.047948
FUT5	4	0.94813	0.9481	1	17270	0	0.22022	0.02138	0.065178	0.705048	1765	2	0.22022
SNX4	4	0.97928	0.97932	1	18206	0	0.3733	0.021435	0.065286	0.705048	1768	3	0.3733
PCOLCE	4	0.53295	0.62131	1	9724	1	0.33778	0.021483	0.06539	0.705774	1769	3	0.33778
STT3A	4	0.83219	0.83154	1	14208	0	0.3304	0.0215	0.065432	0.705828	1770	3	0.3304
ZNF274	4	0.88924	0.88889	1	15630	0	0.3899	0.021535	0.065509	0.706268	1771	3	0.3899
METTL9	4	0.6632	0.69455	1	11194	1	0.65652	0.021639	0.065729	0.70704	1775	3	0.65652
ASB1	4	0.70022	0.71923	1	11719	1	0.30861	0.021635	0.06572	0.70704	1774	3	0.30861
RBAK	4	0.79912	0.79924	1	13443	1	0.11537	0.021586	0.065627	0.70704	1772	2	0.11537
ZNF786	4	0.81508	0.81467	1	13830	0	0.39222	0.021626	0.065703	0.70704	1773	3	0.39222
OTX1	4	0.32412	0.465	1	7168	2	0.058574	0.021741	0.065949	0.707612	1779	2	0.058574
MTAP	4	0.56625	0.63846	1	10061	1	-0.016471	0.021689	0.065837	0.707612	1776	1	-0.016471
SCRN2	4	0.59358	0.65331	1	10347	1	0.48936	0.021749	0.065967	0.707612	1780	3	0.48936
DNAJB3	4	0.91382	0.9136	1	16287	0	0.52059	0.021716	0.065896	0.707612	1777	3	0.52059
OR10A2	4	0.92989	0.92967	1	16746	0	0.36942	0.021722	0.065908	0.707612	1778	3	0.36942
AHCY	4	0.0080348	0.027364	0.345485	1512	3	-0.65795	0.021895	0.066252	0.709872	1782	1	-0.65795
DEFA3	4	0.38263	0.5267	1	8162	1	0.3396	0.02189	0.066242	0.709872	1781	2	0.3396
AGR3	4	0.37734	0.52109	1	8080	2	-0.17615	0.021998	0.066472	0.71024	1787	1	-0.17615
BCL10	4	0.66647	0.69669	1	11233	1	0.57516	0.021959	0.066384	0.71024	1784	3	0.57516
POU3F1	4	0.71083	0.72676	1	11885	1	0.059098	0.021947	0.066361	0.71024	1783	2	0.059098
ME2	4	0.8882	0.88785	1	15601	0	0.54593	0.021986	0.066443	0.71024	1785	3	0.54593
LOC102724957	4	0.97036	0.97029	1	17923	0	0.57402	0.02199	0.066452	0.71024	1786	3	0.57402
CYP2J2	4	0.090629	0.19765	0.969425	3894	2	0.13629	0.02205	0.066576	0.710955	1788	2	0.13629
TMA16	4	0.10233	0.21885	1	4154	2	-0.13898	0.022073	0.066627	0.7111	1789	2	-0.13898
AMY1A	4	0.025623	0.070922	0.592151	2288	3	-0.84403	0.022153	0.066791	0.712449	1790	1	-0.84403
SLC13A5	4	0.29516	0.43456	1	6677	2	0.21893	0.022239	0.066993	0.712489	1794	2	0.21893
AANAT	4	0.61475	0.66528	1	10592	1	-0.046989	0.022204	0.066919	0.712489	1793	1	-0.046989
NR0B1	4	0.80075	0.80072	1	13487	1	0.4214	0.022242	0.067	0.712489	1795	3	0.4214
GABARAPL2	4	0.82424	0.82373	1	14032	0	0.51173	0.022176	0.066853	0.712489	1791	3	0.51173
KRT6B	4	0.83052	0.82988	1	14177	0	0.060174	0.022307	0.067125	0.712489	1798	2	0.060174
DEFB4A	4	0.83948	0.83879	1	14387	0	0.6232	0.022309	0.06713	0.712489	1799	3	0.6232
ENAM	4	0.93086	0.93061	1	16776	0	0.25805	0.022204	0.066919	0.712489	1792	2	0.25805
UBFD1	4	0.94546	0.94535	1	17206	0	0.46348	0.022256	0.067028	0.712489	1796	2	0.46348
SRCIN1	4	0.95992	0.95983	1	17619	0	0.33887	0.0223	0.067109	0.712489	1797	3	0.33887
HIC1	4	0.75909	0.76399	1	12668	1	0.50731	0.022358	0.067232	0.712874	1800	3	0.50731
PDLIM2	4	0.94045	0.94038	1	17051	0	0.31532	0.022362	0.067241	0.712874	1801	3	0.31532
TTPAL	4	0.90158	0.90121	1	15964	0	0.52878	0.022393	0.067299	0.713094	1802	3	0.52878
NTSR1	4	0.84154	0.8408	1	14436	0	0.3579	0.022532	0.067589	0.715368	1804	3	0.3579
ZBTB41	4	0.90505	0.90471	1	16050	0	0.12067	0.022513	0.067554	0.715368	1803	2	0.12067
SHD	4	0.23542	0.37228	1	5850	2	-0.10221	0.022668	0.067882	0.717431	1806	1	-0.10221
ZNF473	4	0.91353	0.9133	1	16283	0	0.39488	0.022696	0.067934	0.717431	1808	3	0.39488
DYDC2	4	0.9464	0.94632	1	17225	0	0.35373	0.022684	0.067915	0.717431	1807	3	0.35373
SYTL5	4	0.97727	0.9773	1	18149	0	0.40513	0.022661	0.067867	0.717431	1805	3	0.40513
KRTAP5-9	4	0.23426	0.37105	1	5830	2	0.022346	0.022785	0.068126	0.718671	1811	2	0.022346
CCL8	4	0.38562	0.52979	1	8209	1	0.25257	0.022771	0.068099	0.718671	1810	2	0.25257
NRN1	4	0.58978	0.65119	1	10303	1	0.27148	0.022855	0.068273	0.718705	1814	3	0.27148
DDX6	4	0.64364	0.6824	1	10950	1	0.36405	0.022869	0.068308	0.718705	1815	3	0.36405
STS	4	0.74411	0.75193	1	12416	1	0.23057	0.022822	0.06821	0.718705	1812	3	0.23057
CSNK2A2	4	0.7554	0.76102	1	12614	1	0.12204	0.022874	0.068317	0.718705	1816	2	0.12204
APBB1	4	0.92622	0.92603	1	16653	0	0.42508	0.022847	0.06826	0.718705	1813	3	0.42508
C1RL	4	0.77749	0.77956	1	13006	1	0.30572	0.022925	0.068424	0.719079	1817	2	0.30572
TMEM200C	4	0.97954	0.97959	1	18214	0	0.32341	0.022927	0.068428	0.719079	1818	3	0.32341
IMPAD1	4	0.7601	0.76484	1	12682	1	0.048184	0.022977	0.068527	0.719322	1820	1	0.048184
TSPAN16	4	0.96784	0.96779	1	17849	0	0.37269	0.022971	0.068513	0.719322	1819	3	0.37269
NINJ1	4	0.29524	0.43465	1	6680	1	0.26739	0.023131	0.068852	0.719502	1828	2	0.26739
CHL1	4	0.33443	0.47585	1	7331	2	0.073412	0.023182	0.068972	0.719502	1831	2	0.073412
LRRC38	4	0.33631	0.47785	1	7366	2	-0.25352	0.023234	0.069093	0.719502	1834	1	-0.25352
DNAJB2	4	0.3391	0.48083	1	7413	1	0.50997	0.023241	0.069108	0.719502	1835	3	0.50997
OR8J3	4	0.37306	0.51657	1	8008	1	0.53941	0.023149	0.068907	0.719502	1829	3	0.53941
MS4A3	4	0.39903	0.54398	1	8443	1	0.32869	0.023163	0.068937	0.719502	1830	3	0.32869
ESAM	4	0.44387	0.58003	1	9033	1	-0.04953	0.023131	0.068851	0.719502	1827	1	-0.04953
TIGD4	4	0.56765	0.63917	1	10069	1	0.2597	0.023007	0.068595	0.719502	1821	2	0.2597
ROCK2	4	0.61094	0.66307	1	10547	1	0.2939	0.023123	0.068833	0.719502	1825	2	0.2939
PRKCI	4	0.80252	0.8024	1	13524	1	0.44175	0.023195	0.06901	0.719502	1832	3	0.44175
OR52I1	4	0.87129	0.8709	1	15181	0	0.34877	0.023087	0.068755	0.719502	1824	2	0.34877
SYNGAP1	4	0.89027	0.88994	1	15661	0	0.41536	0.023127	0.068844	0.719502	1826	3	0.41536
BICD1	4	0.92611	0.92592	1	16649	0	0.28	0.02308	0.068741	0.719502	1823	2	0.28
RIPK4	4	0.9404	0.94034	1	17049	0	0.38665	0.023221	0.069068	0.719502	1833	3	0.38665
DMRTA1	4	0.97977	0.97983	1	18223	0	0.44923	0.023072	0.068729	0.719502	1822	3	0.44923
C4BPA	4	0.96063	0.96054	1	17635	0	0.22936	0.023285	0.069194	0.720005	1836	2	0.22936
ACKR4	4	0.75824	0.76328	1	12650	1	0.31117	0.023301	0.069232	0.720006	1837	3	0.31117
PCGF3	4	0.69432	0.71524	1	11630	1	0.36573	0.023337	0.069304	0.720358	1838	3	0.36573
RPL10A	4	0.0049272	0.017257	0.265153	1244	3	-1.1838	0.023388	0.069422	0.720882	1839	1	-1.1838
APOA1BP	4	0.91658	0.91637	1	16366	0	0.41829	0.023391	0.069429	0.720882	1840	3	0.41829
PSMA8	4	0.37612	0.5198	1	8064	1	0.39572	0.023451	0.069541	0.721035	1842	3	0.39572
EVX2	4	0.69794	0.71767	1	11681	1	0.081895	0.02344	0.06952	0.721035	1841	2	0.081895
CEBPB	4	0.82912	0.82847	1	14151	0	0.41675	0.02346	0.069557	0.721035	1843	3	0.41675
TFAP2E	4	0.61226	0.66385	1	10563	1	0.40027	0.023489	0.069624	0.721331	1844	3	0.40027
PSG2	4	0.95714	0.95709	1	17540	0	0.38924	0.023511	0.069667	0.721391	1845	3	0.38924
UGT1A6	4	0.24883	0.38625	1	6033	2	0.051636	0.023594	0.069847	0.72165	1848	2	0.051636
RAB39B	4	0.74471	0.75237	1	12430	1	0.57004	0.023626	0.069919	0.72165	1851	3	0.57004
REPS1	4	0.79144	0.79202	1	13269	1	0.31048	0.023543	0.069737	0.72165	1846	2	0.31048
PPP2R3A	4	0.97057	0.97051	1	17931	0	0.43084	0.023624	0.069915	0.72165	1850	2	0.43084
KRTAP3-2	4	0.97225	0.9722	1	17985	0	0.32577	0.023606	0.069877	0.72165	1849	3	0.32577
ARHGAP44	4	0.97578	0.97574	1	18107	0	0.43677	0.02357	0.069799	0.72165	1847	3	0.43677
NHLH1	4	0.95164	0.95153	1	17383	0	0.44936	0.023653	0.069979	0.721883	1852	3	0.44936
HS1BP3	4	0.96451	0.96447	1	17739	0	0.42819	0.023777	0.070223	0.724014	1853	3	0.42819
PIP5KL1	4	0.21721	0.35322	1	5598	2	-0.27211	0.0238	0.070266	0.724061	1854	1	-0.27211
NANP	4	0.50827	0.60937	1	9524	1	0.55942	0.023912	0.070505	0.72613	1855	3	0.55942
RASSF5	4	0.2093	0.34486	1	5507	1	0.48676	0.023954	0.070595	0.726276	1856	3	0.48676
OLFML2A	4	0.853	0.85243	1	14721	0	0.44559	0.023954	0.070595	0.726276	1857	3	0.44559
NTNG1	4	0.9573	0.95727	1	17546	0	0.37296	0.024033	0.070762	0.7276	1858	3	0.37296
RTN4	4	0.36944	0.51275	1	7931	2	-0.17154	0.024057	0.070816	0.727768	1859	1	-0.17154
KIF21A	4	0.95272	0.95259	1	17425	0	0.41659	0.024117	0.070939	0.728638	1860	3	0.41659
LYRM4	4	0.02601	0.071738	0.59517	2303	1	0.37574	0.024505	0.071717	0.729307	1876	2	0.37574
CEMP1	4	0.3092	0.44935	1	6909	2	-0.078905	0.024422	0.071562	0.729307	1871	2	-0.078905
SERPIND1	4	0.35408	0.49661	1	7691	2	0.082318	0.024349	0.071414	0.729307	1867	2	0.082318
OSMR	4	0.41282	0.55845	1	8676	1	0.44019	0.024215	0.071145	0.729307	1863	3	0.44019
PPP6R1	4	0.41793	0.56386	1	8774	1	0.48372	0.024229	0.071173	0.729307	1864	3	0.48372
MDP1	4	0.64515	0.68333	1	10969	1	0.47506	0.024431	0.07158	0.729307	1872	3	0.47506
SNTB2	4	0.69365	0.71477	1	11620	1	0.34844	0.024386	0.071499	0.729307	1869	3	0.34844
OR8K1	4	0.71916	0.73286	1	12019	1	0.37491	0.024366	0.071448	0.729307	1868	3	0.37491
NES	4	0.75868	0.76362	1	12659	1	0.48252	0.024455	0.071624	0.729307	1873	3	0.48252
LYPD6B	4	0.76001	0.76477	1	12680	1	0.53943	0.024403	0.071525	0.729307	1870	3	0.53943
C18orf65	4	0.76616	0.76989	1	12778	1	0.45863	0.024511	0.071735	0.729307	1878	3	0.45863
CNGB1	4	0.77208	0.77495	1	12905	1	0.24401	0.024176	0.071067	0.729307	1861	2	0.24401
RCVRN	4	0.84417	0.84349	1	14493	0	0.23393	0.024468	0.071649	0.729307	1875	2	0.23393
C16orf87	4	0.8802	0.87972	1	15403	0	0.49377	0.024197	0.071105	0.729307	1862	3	0.49377
CCL24	4	0.91085	0.91062	1	16206	0	0.32621	0.02452	0.071755	0.729307	1879	2	0.32621
ERMP1	4	0.91308	0.91285	1	16268	0	0.53722	0.024525	0.071767	0.729307	1880	3	0.53722
TGM6	4	0.92905	0.92884	1	16727	0	0.33082	0.024459	0.071635	0.729307	1874	3	0.33082
CPXCR1	4	0.94855	0.9485	1	17285	0	0.38234	0.024506	0.071721	0.729307	1877	3	0.38234
BAK1	4	0.9629	0.96283	1	17698	0	0.36873	0.024332	0.07138	0.729307	1866	3	0.36873
UBE2G1	4	0.97114	0.97109	1	17946	0	0.52407	0.024258	0.07123	0.729307	1865	3	0.52407
DIO3	4	0.65398	0.68872	1	11067	1	0.47017	0.02462	0.071964	0.729453	1884	3	0.47017
LOC100134391	4	0.74294	0.751	1	12398	1	0.2488	0.024596	0.071913	0.729453	1882	2	0.2488
C11orf86	4	0.89001	0.88968	1	15651	0	0.56674	0.024623	0.071972	0.729453	1885	3	0.56674
SETDB2	4	0.89214	0.89182	1	15705	0	0.52247	0.024615	0.071951	0.729453	1883	3	0.52247
CGN	4	0.92695	0.92674	1	16669	0	0.27384	0.024587	0.071895	0.729453	1881	2	0.27384
VAPA	4	0.075559	0.16961	0.917649	3531	3	-0.3181	0.024674	0.072075	0.729755	1886	1	-0.3181
LDHC	4	0.78262	0.78409	1	13102	1	0.46832	0.024676	0.072078	0.729755	1887	3	0.46832
ADRA2A	4	0.12462	0.25543	1	4582	2	-0.07588	0.024725	0.072181	0.730406	1888	2	-0.07588
NKAIN1	4	0.14134	0.27323	1	4765	1	0.3406	0.024853	0.072433	0.730635	1892	2	0.3406
NIPSNAP3B	4	0.20292	0.33811	1	5432	1	0.16475	0.024828	0.072382	0.730635	1891	2	0.16475
PRPSAP2	4	0.55856	0.63436	1	9978	1	0.093727	0.02488	0.072497	0.730635	1894	2	0.093727
TBC1D8B	4	0.5757	0.64347	1	10168	1	0.47383	0.024857	0.072439	0.730635	1893	3	0.47383
PYGB	4	0.63958	0.67993	1	10904	1	0.49088	0.024885	0.072509	0.730635	1896	3	0.49088
NDST4	4	0.75994	0.76471	1	12679	1	0.43531	0.02488	0.072498	0.730635	1895	3	0.43531
MGAT1	4	0.92086	0.92064	1	16487	0	0.29691	0.024807	0.072347	0.730635	1890	2	0.29691
MIEN1	4	0.97312	0.97305	1	18016	0	0.39941	0.024785	0.072307	0.730635	1889	3	0.39941
OR8D1	4	0.6992	0.71853	1	11703	1	0.29	0.024918	0.072579	0.730825	1897	2	0.29
PCED1A	4	0.97897	0.97901	1	18196	0	0.37398	0.024928	0.072605	0.730825	1898	3	0.37398
EGLN2	4	0.90083	0.90045	1	15944	0	0.37345	0.024945	0.072648	0.730878	1899	2	0.37345
CHPT1	4	0.90685	0.90658	1	16098	0	0.20732	0.024982	0.072722	0.731233	1900	3	0.20732
IZUMO2	4	0.85136	0.85077	1	14679	0	0.36396	0.025056	0.072863	0.731501	1903	2	0.36396
SLC32A1	4	0.91911	0.91892	1	16435	0	0.32255	0.025047	0.072845	0.731501	1902	3	0.32255
WDR17	4	0.95525	0.95514	1	17498	0	0.57244	0.025029	0.072814	0.731501	1901	3	0.57244
FOXF1	4	0.86721	0.86675	1	15088	0	0.55178	0.0251	0.072966	0.732141	1904	3	0.55178
SETD7	4	0.87984	0.87937	1	15395	0	0.01369	0.025137	0.073042	0.732141	1906	1	0.01369
CBX8	4	0.93935	0.93932	1	17020	0	0.5163	0.025129	0.073027	0.732141	1905	3	0.5163
ACYP1	4	0.98076	0.98079	1	18251	0	0.3947	0.025162	0.073096	0.732302	1907	3	0.3947
SULT1C2	4	0.93775	0.9377	1	16967	0	0.45948	0.025186	0.07314	0.732354	1908	3	0.45948
NYAP1	4	0.29889	0.43853	1	6738	2	-0.15653	0.025342	0.073461	0.732496	1914	2	-0.15653
RIMBP3C	4	0.30486	0.4448	1	6831	2	0.16192	0.025381	0.073533	0.732496	1916	2	0.16192
JMJD7	4	0.37348	0.517	1	8014	2	0.19718	0.025269	0.073305	0.732496	1911	2	0.19718
PGPEP1	4	0.47024	0.59173	1	9221	1	0.25903	0.025475	0.073717	0.732496	1922	3	0.25903
ZNF841	4	0.47251	0.5928	1	9240	1	0.32333	0.025394	0.073562	0.732496	1917	3	0.32333
UBXN2B	4	0.62527	0.67152	1	10725	1	0.20279	0.025239	0.073244	0.732496	1909	2	0.20279
MTURN	4	0.74503	0.75264	1	12435	1	0.53579	0.025422	0.073617	0.732496	1918	3	0.53579
IDO1	4	0.8398	0.83908	1	14396	0	0.33542	0.025441	0.07366	0.732496	1920	3	0.33542
NRP1	4	0.84357	0.84289	1	14481	0	0.39818	0.025251	0.073263	0.732496	1910	3	0.39818
HIST1H2BF	4	0.86124	0.86076	1	14931	0	0.2876	0.025344	0.073463	0.732496	1915	2	0.2876
LIMK1	4	0.9257	0.9255	1	16635	0	0.046517	0.025496	0.073767	0.732496	1924	1	0.046517
SLTM	4	0.94281	0.94271	1	17130	0	0.51278	0.025437	0.073646	0.732496	1919	3	0.51278
LOC388282	4	0.94702	0.94699	1	17248	0	0.11862	0.025445	0.073663	0.732496	1921	2	0.11862
COLEC10	4	0.95643	0.95635	1	17524	0	0.37208	0.025291	0.073348	0.732496	1912	2	0.37208
CALB2	4	0.96527	0.9652	1	17762	0	0.44427	0.02534	0.073454	0.732496	1913	3	0.44427
TMTC4	4	0.97213	0.97209	1	17980	0	0.53698	0.02548	0.073732	0.732496	1923	3	0.53698
PTPRO	4	0.54543	0.62757	1	9839	1	0.32407	0.025548	0.073874	0.732794	1926	2	0.32407
MIR1-1HG	4	0.97873	0.97876	1	18190	0	0.31341	0.025547	0.073873	0.732794	1925	3	0.31341
ITGA9	4	0.61164	0.66349	1	10556	1	0.42562	0.025693	0.074167	0.733239	1932	3	0.42562
KRTAP20-1	4	0.74106	0.7495	1	12364	1	0.45864	0.0256	0.073977	0.733239	1927	3	0.45864
GLT1D1	4	0.8847	0.88428	1	15518	0	0.30153	0.025702	0.074187	0.733239	1933	3	0.30153
LILRA1	4	0.94221	0.94213	1	17112	0	0.31774	0.025649	0.074083	0.733239	1929	3	0.31774
RCBTB1	4	0.95317	0.95305	1	17436	0	0.36592	0.025688	0.074158	0.733239	1931	3	0.36592
PITHD1	4	0.9592	0.95912	1	17599	0	0.32594	0.025623	0.074019	0.733239	1928	2	0.32594
MUCL1	4	0.95953	0.95943	1	17610	0	0.3717	0.02566	0.074109	0.733239	1930	3	0.3717
SIAH3	4	0.7247	0.73701	1	12093	1	0.33419	0.025736	0.07426	0.733581	1934	3	0.33419
ANKRD37	4	0.32906	0.47026	1	7250	1	0.30831	0.025866	0.074532	0.734211	1939	2	0.30831
DNAJB14	4	0.59933	0.65651	1	10423	1	0.52339	0.026004	0.074812	0.734211	1946	3	0.52339
GPHN	4	0.64614	0.68392	1	10978	1	0.56474	0.025936	0.07468	0.734211	1942	3	0.56474
KLK3	4	0.66364	0.69483	1	11202	1	0.1712	0.02601	0.074823	0.734211	1947	2	0.1712
KCTD9	4	0.68837	0.71117	1	11547	1	0.33077	0.025824	0.074452	0.734211	1937	3	0.33077
RUFY1	4	0.88847	0.88814	1	15610	0	0.29513	0.025805	0.074399	0.734211	1935	2	0.29513
MTCL1	4	0.90847	0.90819	1	16137	0	0.091095	0.025907	0.074621	0.734211	1941	1	0.091095
C1orf61	4	0.93466	0.93453	1	16881	0	0.26276	0.02597	0.074746	0.734211	1945	3	0.26276
KATNAL2	4	0.93838	0.93834	1	16986	0	0.61616	0.025809	0.074413	0.734211	1936	3	0.61616
USP17L7	4	0.95322	0.95311	1	17438	0	0.32383	0.025885	0.074569	0.734211	1940	2	0.32383
CDY1B	4	0.95719	0.95715	1	17542	0	0.37369	0.025941	0.074688	0.734211	1943	3	0.37369
ATP10A	4	0.96795	0.9679	1	17855	0	0.34563	0.025959	0.074724	0.734211	1944	3	0.34563
PLCG1	4	0.971	0.97095	1	17942	0	0.40795	0.025858	0.074512	0.734211	1938	3	0.40795
LYG1	4	0.073144	0.16509	0.908697	3472	1	0.14001	0.026215	0.075231	0.734281	1957	3	0.14001
ANO8	4	0.23426	0.37104	1	5829	1	0.43779	0.026171	0.075136	0.734281	1953	3	0.43779
FCHO1	4	0.51265	0.61139	1	9550	1	0.20256	0.026061	0.074922	0.734281	1948	2	0.20256
ZSCAN31	4	0.56156	0.63599	1	10013	1	0.55887	0.026259	0.075318	0.734281	1959	3	0.55887
SVIP	4	0.64792	0.68503	1	10999	1	0.2898	0.026151	0.07509	0.734281	1951	3	0.2898
KIAA1549L	4	0.65009	0.68635	1	11024	1	0.23207	0.026113	0.075011	0.734281	1950	3	0.23207
HYKK	4	0.81255	0.81217	1	13773	1	0.43304	0.026186	0.075161	0.734281	1955	3	0.43304
LTBP1	4	0.83443	0.83381	1	14264	0	0.49301	0.026166	0.075127	0.734281	1952	3	0.49301
C20orf197	4	0.91438	0.91415	1	16302	0	0.32308	0.026082	0.074959	0.734281	1949	3	0.32308
ACER2	4	0.95143	0.95133	1	17375	0	0.35555	0.026267	0.07533	0.734281	1960	3	0.35555
NOBOX	4	0.96101	0.96091	1	17646	0	0.34515	0.026255	0.075309	0.734281	1958	3	0.34515
RNF112	4	0.96578	0.96573	1	17775	0	0.47619	0.026176	0.075147	0.734281	1954	3	0.47619
TRIOBP	4	0.98096	0.98099	1	18255	0	0.37154	0.026205	0.075205	0.734281	1956	3	0.37154
VAV2	4	0.95821	0.95815	1	17572	0	0.48048	0.026289	0.075379	0.734387	1961	3	0.48048
NKX2-2	4	0.93048	0.93026	1	16764	0	0.33965	0.026309	0.07542	0.734416	1962	3	0.33965
RASIP1	4	0.12463	0.25543	1	4583	1	0.34755	0.026526	0.075833	0.734703	1971	3	0.34755
WIBG	4	0.4023	0.54746	1	8498	2	0.026437	0.026369	0.075544	0.734703	1964	2	0.026437
PDXDC1	4	0.71531	0.72999	1	11955	1	0.10996	0.026421	0.075649	0.734703	1965	1	0.10996
CAMKV	4	0.84374	0.84305	1	14485	0	0.26914	0.026526	0.075834	0.734703	1972	2	0.26914
ARL9	4	0.84634	0.84571	1	14555	0	0.3235	0.026498	0.075791	0.734703	1970	2	0.3235
POTEB2	4	0.91493	0.91471	1	16318	0	0.43465	0.026422	0.07565	0.734703	1966	2	0.43465
OR2K2	4	0.91995	0.91975	1	16459	0	0.46846	0.026356	0.075515	0.734703	1963	3	0.46846
FERD3L	4	0.92198	0.92179	1	16519	0	0.479	0.026486	0.075773	0.734703	1968	3	0.479
PCDHB3	4	0.95044	0.95038	1	17343	0	0.23708	0.026472	0.075742	0.734703	1967	2	0.23708
GHRH	4	0.96449	0.96444	1	17738	0	0.41433	0.026496	0.075786	0.734703	1969	3	0.41433
SLAMF7	4	0.11816	0.24685	1	4492	2	-0.23868	0.026626	0.076053	0.735702	1975	1	-0.23868
LGALS16	4	0.48415	0.59818	1	9323	1	0.4574	0.0266	0.076	0.735702	1973	3	0.4574
IGDCC3	4	0.71549	0.73012	1	11957	1	0.19931	0.026621	0.076044	0.735702	1974	2	0.19931
ZFP64	4	0.38817	0.53247	1	8252	2	-0.22205	0.026677	0.07616	0.736372	1976	1	-0.22205
RAD9B	4	0.1009	0.21632	1	4127	2	-0.76561	0.026729	0.076274	0.736723	1978	2	-0.76561
BRE	4	0.75983	0.76462	1	12676	1	0.46277	0.026719	0.076255	0.736723	1977	3	0.46277
CDH5	4	0.70613	0.72341	1	11807	1	0.059029	0.02678	0.07637	0.737259	1979	1	0.059029
OR2W5	4	0.73021	0.74118	1	12182	1	0.41262	0.026811	0.076432	0.737259	1980	3	0.41262
LEP	4	0.88301	0.88257	1	15476	0	0.41517	0.026839	0.076484	0.737259	1982	3	0.41517
USP31	4	0.94885	0.9488	1	17293	0	0.39368	0.026831	0.076469	0.737259	1981	3	0.39368
FUBP3	4	0.59176	0.6523	1	10327	1	0.44972	0.026887	0.076585	0.737724	1983	3	0.44972
KCNJ12	4	0.94207	0.942	1	17110	0	0.34151	0.026899	0.076609	0.737724	1984	3	0.34151
SLC17A5	4	0.97331	0.97325	1	18022	0	0.43911	0.026934	0.076671	0.73795	1985	3	0.43911
C1orf195	4	0.21386	0.34977	1	5568	1	-0.090293	0.027037	0.07687	0.738415	1988	1	-0.090293
DPRX	4	0.25965	0.39756	1	6171	2	-0.073229	0.027088	0.076967	0.738415	1990	2	-0.073229
ELF2	4	0.69854	0.71807	1	11693	1	0.15121	0.027139	0.077083	0.738415	1994	2	0.15121
FTMT	4	0.77404	0.77658	1	12943	1	0.46827	0.02704	0.076878	0.738415	1989	3	0.46827
FAM19A4	4	0.87871	0.87827	1	15359	0	0.54207	0.027149	0.077106	0.738415	1995	3	0.54207
PRR21	4	0.87936	0.87889	1	15384	0	0.50275	0.027117	0.07703	0.738415	1991	3	0.50275
KRBA2	4	0.93358	0.9334	1	16852	0	0.35581	0.027129	0.07706	0.738415	1993	3	0.35581
BCL6B	4	0.9415	0.94142	1	17088	0	0.32774	0.026989	0.076777	0.738415	1986	3	0.32774
FAM208B	4	0.9499	0.94984	1	17321	0	0.32307	0.027021	0.076842	0.738415	1987	2	0.32307
OR10T2	4	0.97501	0.97497	1	18075	0	0.37596	0.027126	0.077053	0.738415	1992	3	0.37596
POU3F4	4	0.87625	0.87581	1	15299	0	0.34267	0.027174	0.077163	0.738538	1996	3	0.34267
RORB	4	0.92101	0.92081	1	16492	0	0.25197	0.027191	0.077196	0.738538	1997	2	0.25197
[truncated: 17,117 more rows]

## Sheet: 4.HEK SARS_Reinfection_ext_0.01
SARS-Co-V2 Reinfection MOI 0.01 extended growth
ID	num	neg|score	neg|p-value	neg|fdr	neg|rank	neg|goodsgrna	neg|lfc	pos|score	pos|p-value	pos|fdr	pos|rank	pos|goodsgrna	pos|lfc
TMEM251	4	1	1	1	19113	0	1.6235	1.3515e-08	2.5898e-07	0.00165	3	4	1.6235
TP53	4	1	1	1	19114	0	2.0257	1.2988e-09	2.5898e-07	0.00165	2	4	2.0257
EDC4	4	1	1	1	19115	0	1.4435	3.7807e-12	2.5898e-07	0.00165	1	4	1.4435
Non-Targeting	998	-6.5479e+199	2.5898e-07	0.00055	1	0	0	nan	7.7695e-07	0.003713	15419	0	0
MESDC1	4	1	1	1	19112	0	1.0654	4.4668e-07	1.2949e-06	0.00495	4	4	1.0654
ERICH6B	4	1	1	1	19111	0	0.77224	7.4984e-07	2.3309e-06	0.007426	5	4	0.77224
SLC33A1	4	1	1	1	19110	0	0.98982	1.0667e-06	3.3668e-06	0.009194	6	4	0.98982
SLC30A1	4	0.57524	0.65823	1	10802	1	1.3118	1.9448e-06	4.4027e-06	0.01052	7	3	1.3118
DISP2	4	0.28578	0.43075	1	6873	1	1.0423	6.2635e-06	1.9424e-05	0.030941	9	3	1.0423
TBC1D7	4	0.99626	0.99629	1	18906	0	1.0204	5.3996e-06	1.6834e-05	0.030941	8	4	1.0204
PDIA6	4	0.99887	0.99886	1	19035	0	1.2432	6.3269e-06	1.9424e-05	0.030941	10	4	1.2432
NAGPA	4	0.99999	1	1	19109	0	1.1076	6.3667e-06	1.9424e-05	0.030941	11	4	1.1076
ITFG2	4	0.99999	0.99999	1	19108	0	1.2416	9.0709e-06	2.8747e-05	0.04227	12	4	1.2416
GUCY2D	4	0.9984	0.99841	1	19005	0	0.94588	1.7341e-05	6.1379e-05	0.079517	13	4	0.94588
DDIT4	4	0.99928	0.99928	1	19062	0	0.80858	1.7759e-05	6.2415e-05	0.079517	14	4	0.80858
BAX	4	0.99998	0.99998	1	19107	0	1.1222	1.876e-05	6.6559e-05	0.079517	15	4	1.1222
ALG5	4	0.99992	0.99993	1	19104	0	0.96668	2.0255e-05	7.2257e-05	0.081246	16	4	0.96668
KRTAP10-4	4	0.42988	0.57695	1	9260	1	0.91359	2.3546e-05	8.5206e-05	0.090484	17	3	0.91359
ERGIC3	4	0.88715	0.88679	1	15814	0	0.069882	2.6186e-05	9.0904e-05	0.091454	18	2	0.069882
CDKN2A	4	0.93784	0.9378	1	17112	0	0.90273	3.2389e-05	0.00011318	0.108168	19	3	0.90273
ZDHHC5	4	0.99996	0.99996	1	19106	0	1.0183	4.1945e-05	0.00015461	0.140736	20	4	1.0183
TSC2	4	0.81986	0.81983	1	14207	1	1.0528	4.5815e-05	0.00016705	0.14514	21	3	1.0528
DNM2	4	0.99308	0.99312	1	18780	0	1.0389	5.349e-05	0.00019605	0.162936	22	4	1.0389
NTSR1	4	0.99897	0.99896	1	19045	0	0.74734	6.201e-05	0.00022946	0.179501	23	4	0.74734
URAD	4	0.99987	0.99987	1	19095	0	0.95113	6.5447e-05	0.00024526	0.179501	24	4	0.95113
INTS6	4	0.99991	0.99991	1	19102	0	0.88573	6.7671e-05	0.00025355	0.179501	26	4	0.88573
SOCS7	4	0.99993	0.99994	1	19105	0	0.8385	6.5483e-05	0.00024526	0.179501	25	4	0.8385
CHST12	4	0.99127	0.99131	1	18709	0	0.75958	8.3588e-05	0.00032088	0.21492	27	4	0.75958
ODAM	4	0.99991	0.99991	1	19103	0	0.65203	8.5978e-05	0.00032606	0.21492	28	4	0.65203
WDR35	4	0.99991	0.99991	1	19100	0	0.68476	9.3259e-05	0.00035351	0.217981	30	4	0.68476
CCDC28A	4	0.99991	0.99991	1	19101	0	0.62972	9.2763e-05	0.00035248	0.217981	29	4	0.62972
ANKFY1	4	0.84356	0.84288	1	14748	0	0.71999	0.0001117	0.00042396	0.219026	36	2	0.71999
CAV3	4	0.95225	0.95213	1	17510	0	0.80116	9.8363e-05	0.00037579	0.219026	31	3	0.80116
KRTAP22-2	4	0.959	0.95892	1	17697	0	0.85625	0.0001077	0.00041256	0.219026	35	3	0.85625
FBXW10	4	0.99956	0.99958	1	19078	0	0.73616	0.00010638	0.00040738	0.219026	34	4	0.73616
PKHD1L1	4	0.9999	0.9999	1	19098	0	0.81828	0.0001042	0.00039651	0.219026	33	4	0.81828
NTN1	4	0.9999	0.9999	1	19099	0	1.0711	0.00010285	0.00039288	0.219026	32	4	1.0711
INTS12	4	0.73285	0.74994	1	12658	1	1.105	0.00012353	0.00047679	0.233943	37	3	1.105
RAB1B	4	0.99988	0.99988	1	19097	0	0.57616	0.00012363	0.00047731	0.233943	38	4	0.57616
PIK3AP1	4	0.048367	0.11887	0.823727	2756	2	-0.44709	0.00013092	0.00050735	0.236537	40	1	-0.44709
DECR1	4	0.99987	0.99987	1	19096	0	0.76752	0.00012988	0.00050269	0.236537	39	4	0.76752
RNF7	4	0.70265	0.72948	1	12227	1	0.95335	0.00015183	0.00058712	0.260464	42	3	0.95335
DNAH2	4	0.98825	0.98827	1	18591	0	0.98445	0.00015492	0.00059955	0.260464	43	4	0.98445
HEXDC	4	0.99985	0.99986	1	19094	0	0.61361	0.00015086	0.00058064	0.260464	41	4	0.61361
ASB4	4	0.98338	0.9834	1	18423	0	0.89301	0.00016429	0.00063166	0.268317	44	4	0.89301
AP2M1	4	0.99982	0.99983	1	19092	0	0.7137	0.00017548	0.00066792	0.271645	46	4	0.7137
LOC100132146	4	0.99983	0.99983	1	19093	0	0.74026	0.00017302	0.00065963	0.271645	45	4	0.74026
FIBP	4	0.92808	0.92786	1	16840	0	0.70474	0.00017969	0.00068398	0.272075	47	3	0.70474
USP24	4	0.97113	0.97108	1	18040	0	0.93165	0.00018329	0.00069745	0.272075	48	3	0.93165
RCE1	4	0.9956	0.99564	1	18885	0	0.74162	0.00019007	0.00072024	0.275347	49	4	0.74162
THAP7	4	0.97641	0.97639	1	18204	0	0.83195	0.0002062	0.00078239	0.282925	50	3	0.83195
FUT3	4	0.98445	0.98446	1	18451	0	0.72314	0.00020808	0.00078447	0.282925	52	4	0.72314
GPR108	4	0.99589	0.99592	1	18897	0	0.86032	0.00020658	0.00078239	0.282925	51	4	0.86032
HIRIP3	4	0.23744	0.38216	1	6154	2	-0.076512	0.00023566	0.00088392	0.308101	53	2	-0.076512
NEK5	4	0.99976	0.99976	1	19091	0	0.87879	0.00023671	0.00088651	0.308101	54	4	0.87879
WASL	4	0.78172	0.78667	1	13453	1	0.72508	0.00024935	0.00092173	0.314622	55	3	0.72508
ING1	4	0.43741	0.5845	1	9403	2	0.085931	0.00028896	0.0010699	0.315537	63	2	0.085931
C5orf46	4	0.61028	0.67612	1	11146	1	0.90906	0.00028788	0.0010668	0.315537	62	3	0.90906
MPLKIP	4	0.87527	0.87482	1	15525	0	1.0829	0.00028774	0.0010662	0.315537	61	3	1.0829
TMSB4Y	4	0.99733	0.99734	1	18952	0	0.80161	0.00027088	0.0010077	0.315537	58	4	0.80161
RFXAP	4	0.99936	0.99937	1	19067	0	1.1161	0.00026984	0.0010036	0.315537	57	4	1.1161
FAM163B	4	0.9996	0.99961	1	19081	0	0.76307	0.00028038	0.0010367	0.315537	60	4	0.76307
NEUROD4	4	0.99971	0.99972	1	19088	0	0.66923	0.0002895	0.001073	0.315537	64	4	0.66923
SLC25A35	4	0.99972	0.99973	1	19089	0	0.54384	0.00027771	0.0010305	0.315537	59	4	0.54384
SCAF4	4	0.99974	0.99974	1	19090	0	0.70739	0.00025649	0.00095022	0.315537	56	4	0.70739
OBP2B	4	0.64258	0.69363	1	11494	1	0.81648	0.00029769	0.0011035	0.319607	65	3	0.81648
ZXDA	4	0.99969	0.99969	1	19085	0	0.88655	0.00031444	0.0011569	0.320491	68	4	0.88655
POM121L12	4	0.99969	0.99969	1	19086	0	0.65221	0.00031321	0.0011527	0.320491	67	4	0.65221
TNFRSF19	4	0.99969	0.9997	1	19087	0	0.59908	0.00030867	0.0011382	0.320491	66	4	0.59908
XRN1	4	0.75941	0.76923	1	13071	1	0.69427	0.00034038	0.0012512	0.336843	70	3	0.69427
NEFL	4	0.99966	0.99967	1	19084	0	0.6393	0.00033992	0.0012496	0.336843	69	4	0.6393
HIST1H3J	4	0.88129	0.8808	1	15672	0	0.68502	0.00034783	0.0012812	0.34014	71	3	0.68502
MAP4K4	4	0.92597	0.92578	1	16789	0	0.86028	0.00036219	0.0013361	0.349858	72	3	0.86028
KBTBD6	4	0.99963	0.99963	1	19082	0	0.74974	0.00037333	0.0013791	0.351485	74	4	0.74974
INSRR	4	0.99963	0.99964	1	19083	0	0.67897	0.00036857	0.0013651	0.351485	73	4	0.67897
TMEM107	4	0.99886	0.99885	1	19034	0	0.65139	0.00038075	0.0014019	0.352592	75	4	0.65139
RBPJ	4	0.96011	0.96	1	17726	0	1.1742	0.00039805	0.0014578	0.356122	77	3	1.1742
RABGEF1	4	0.96518	0.96511	1	17865	0	0.15291	0.00039274	0.0014418	0.356122	76	2	0.15291
APBA1	4	0.9859	0.9859	1	18500	0	0.80888	0.00040186	0.0014718	0.356122	78	4	0.80888
ARVCF	4	0.70004	0.72784	1	12191	1	0.84661	0.00041467	0.0015215	0.356134	79	3	0.84661
KRTAP10-5	4	0.99325	0.9933	1	18789	0	0.73842	0.00041726	0.0015272	0.356134	80	4	0.73842
FAM50B	4	0.99958	0.9996	1	19080	0	0.43739	0.00041736	0.0015278	0.356134	81	4	0.43739
FAM43A	4	0.99958	0.99959	1	19079	0	0.7191	0.00042443	0.00155	0.356972	82	4	0.7191
SLC12A5	4	0.94337	0.94327	1	17251	0	0.22595	0.00044509	0.0016288	0.366278	84	2	0.22595
DNAH14	4	0.99956	0.99957	1	19077	0	0.47066	0.00044125	0.0016137	0.366278	83	4	0.47066
MPRIP	4	0.96034	0.96024	1	17735	0	0.91242	0.0004682	0.0017225	0.379481	85	3	0.91242
IFNA7	4	0.99844	0.99846	1	19009	0	0.78694	0.0004693	0.0017272	0.379481	86	4	0.78694
FAM26E	4	0.99952	0.99954	1	19075	0	0.62289	0.00048163	0.0017728	0.380743	88	4	0.62289
TNFSF15	4	0.99952	0.99954	1	19076	0	0.89685	0.00048061	0.0017686	0.380743	87	4	0.89685
FLVCR2	4	0.98036	0.9804	1	18330	0	0.92671	0.00049507	0.0018204	0.386634	89	4	0.92671
DEFB113	4	0.89133	0.891	1	15918	0	0.70672	0.0005331	0.001954	0.388989	93	3	0.70672
C2orf78	4	0.90513	0.90479	1	16261	0	0.097041	0.0005498	0.0020095	0.388989	97	1	0.097041
SHISA8	4	0.93775	0.9377	1	17110	0	0.54034	0.00052726	0.0019338	0.388989	91	3	0.54034
RFX7	4	0.98252	0.98253	1	18401	0	0.83709	0.00053166	0.0019494	0.388989	92	4	0.83709
FOXC1	4	0.98932	0.98936	1	18627	0	0.58397	0.00055142	0.0020146	0.388989	98	4	0.58397
ABHD16B	4	0.99946	0.99947	1	19071	0	0.7694	0.00054274	0.0019825	0.388989	96	4	0.7694
HS1BP3	4	0.99946	0.99947	1	19072	0	0.62678	0.00054014	0.0019727	0.388989	95	4	0.62678
KRTAP9-8	4	0.99947	0.99948	1	19073	0	0.43868	0.00053496	0.0019603	0.388989	94	4	0.43868
EPN1	4	0.99949	0.99951	1	19074	0	0.69916	0.00050538	0.0018618	0.388989	90	4	0.69916
NATD1	4	0.99191	0.99197	1	18736	0	1.0475	0.00058556	0.0021524	0.403368	101	4	1.0475
ZFP36L1	4	0.99941	0.99943	1	19069	0	0.68334	0.00058528	0.0021519	0.403368	100	4	0.68334
BDH1	4	0.99942	0.99943	1	19070	0	0.64518	0.000579	0.0021322	0.403368	99	4	0.64518
CLEC16A	4	0.96663	0.96658	1	17912	0	0.63354	0.00059495	0.0021825	0.405027	102	3	0.63354
IGF2R	4	0.84461	0.84395	1	14783	0	0.56171	0.00060215	0.0022125	0.406655	103	3	0.56171
POU4F1	4	0.91744	0.91725	1	16576	0	0.75976	0.00061885	0.0022731	0.413814	104	3	0.75976
NIPA1	4	0.99937	0.99938	1	19068	0	0.48614	0.0006284	0.0023037	0.415421	105	4	0.48614
RSPH6A	4	0.61435	0.67833	1	11188	1	0.16759	0.0006545	0.0023985	0.419757	108	2	0.16759
CCM2	4	0.99791	0.99793	1	18980	0	0.89937	0.00064926	0.0023808	0.419757	107	4	0.89937
SMYD3	4	0.9988	0.99879	1	19031	0	0.70502	0.00065839	0.0024156	0.419757	109	4	0.70502
SMCP	4	0.99935	0.99936	1	19066	0	0.57845	0.00064562	0.0023663	0.419757	106	4	0.57845
NT5M	4	0.99692	0.99692	1	18930	0	0.80972	0.00067928	0.0024932	0.420141	111	4	0.80972
RP9	4	0.99932	0.99933	1	19063	0	0.62601	0.00068244	0.0025057	0.420141	113	4	0.62601
ZSWIM7	4	0.99932	0.99933	1	19064	0	0.477	0.0006809	0.0024995	0.420141	112	4	0.477
KIAA1161	4	0.99933	0.99934	1	19065	0	0.62622	0.00067342	0.0024705	0.420141	110	4	0.62622
GALNT10	4	0.39933	0.54584	1	8722	2	-0.16132	0.00075918	0.0027755	0.425932	122	1	-0.16132
CD300LB	4	0.54617	0.64422	1	10554	1	0.5925	0.000787	0.0028786	0.425932	127	2	0.5925
FLII	4	0.56596	0.65374	1	10723	1	0.63588	0.00075543	0.002761	0.425932	121	2	0.63588
C19orf44	4	0.57101	0.65614	1	10774	1	1.0101	0.0006986	0.0025663	0.425932	114	3	1.0101
CYS1	4	0.6467	0.69591	1	11541	1	0.5286	0.00077289	0.0028222	0.425932	124	3	0.5286
KCTD5	4	0.78329	0.78797	1	13490	1	0.47132	0.00073131	0.0026797	0.425932	116	2	0.47132
ADGRB3	4	0.94442	0.94432	1	17291	0	0.81807	0.00079618	0.0029123	0.425932	129	3	0.81807
CCZ1B	4	0.95038	0.95032	1	17463	0	0.62291	0.00070684	0.0025974	0.425932	115	3	0.62291
TMEM154	4	0.98726	0.98729	1	18552	0	0.82111	0.00079463	0.0029056	0.425932	128	4	0.82111
C16orf74	4	0.99751	0.99752	1	18959	0	0.64866	0.00073643	0.002702	0.425932	117	4	0.64866
NUDT3	4	0.9992	0.99919	1	19055	0	0.60468	0.00079817	0.002919	0.425932	130	4	0.60468
SPECC1	4	0.99921	0.99921	1	19056	0	0.70935	0.00078556	0.0028724	0.425932	126	4	0.70935
ZNF414	4	0.99922	0.99921	1	19057	0	0.63237	0.00078237	0.0028584	0.425932	125	4	0.63237
GGACT	4	0.99923	0.99923	1	19058	0	0.61455	0.00076584	0.0027988	0.425932	123	4	0.61455
IL1RL2	4	0.99925	0.99925	1	19059	0	0.72106	0.00075172	0.0027486	0.425932	120	4	0.72106
SMAD9	4	0.99926	0.99926	1	19060	0	0.67499	0.00074437	0.0027248	0.425932	119	4	0.67499
ELMSAN1	4	0.99926	0.99926	1	19061	0	0.65969	0.00074414	0.0027243	0.425932	118	4	0.65969
B3GAT1	4	0.99908	0.99907	1	19052	0	0.52884	0.00082084	0.0029998	0.434406	131	4	0.52884
ALG9	4	0.98218	0.9822	1	18391	0	0.90659	0.00082775	0.0030236	0.434564	132	4	0.90659
WASF3	4	0.98497	0.98498	1	18471	0	0.61662	0.00084545	0.0030832	0.439818	133	4	0.61662
DUSP3	4	0.58271	0.66197	1	10871	1	0.28057	0.00086387	0.0031552	0.445078	134	2	0.28057
ZFP36L2	4	0.85254	0.85195	1	14973	0	0.68522	0.0008805	0.0032132	0.445078	137	3	0.68522
UBE2F	4	0.99912	0.99911	1	19053	0	0.86028	0.00087971	0.0032117	0.445078	136	4	0.86028
NPTXR	4	0.99913	0.99912	1	19054	0	0.57893	0.00087065	0.003179	0.445078	135	4	0.57893
TSPO2	4	0.35524	0.50096	1	7968	1	0.53949	0.0009142	0.0033339	0.458473	138	3	0.53949
EFNB2	4	0.99908	0.99907	1	19051	0	0.70131	0.0009208	0.003364	0.4593	139	4	0.70131
TDRD10	4	0.58315	0.66218	1	10878	1	0.88009	0.0010076	0.0036582	0.461573	147	3	0.88009
NUDT15	4	0.61532	0.67884	1	11199	1	0.56567	0.00096612	0.0035152	0.461573	143	3	0.56567
PCBP4	4	0.65432	0.70019	1	11631	1	0.83817	0.00099971	0.0036271	0.461573	146	3	0.83817
ADNP2	4	0.85089	0.8503	1	14932	0	0.46472	0.00093695	0.0034214	0.461573	140	2	0.46472
NEK3	4	0.85214	0.85154	1	14963	0	0.73224	0.0010082	0.0036592	0.461573	148	3	0.73224
MTMR6	4	0.86506	0.86463	1	15262	0	0.88088	0.0010656	0.0038648	0.461573	158	3	0.88088
GATA4	4	0.94071	0.94063	1	17193	0	0.5025	0.0010542	0.003826	0.461573	156	3	0.5025
SMCHD1	4	0.98173	0.98176	1	18376	0	0.90016	0.0010732	0.0038933	0.461573	160	4	0.90016
G0S2	4	0.99006	0.99008	1	18656	0	0.62529	0.00097816	0.0035515	0.461573	144	4	0.62529
DAZ3	4	0.99543	0.99547	1	18879	0	0.95219	0.0010177	0.0036949	0.461573	150	4	0.95219
VAC14	4	0.99627	0.9963	1	18907	0	0.78432	0.0010522	0.0038198	0.461573	155	4	0.78432
PAX7	4	0.99891	0.9989	1	19037	0	0.83263	0.0010915	0.0039601	0.461573	163	4	0.83263
TYMSOS	4	0.99891	0.9989	1	19038	0	0.49751	0.0010878	0.0039459	0.461573	162	4	0.49751
PODN	4	0.99892	0.9989	1	19039	0	0.90952	0.0010846	0.0039353	0.461573	161	4	0.90952
ATP12A	4	0.99893	0.99891	1	19040	0	0.58742	0.0010728	0.0038923	0.461573	159	4	0.58742
PIK3IP1	4	0.99894	0.99894	1	19041	0	0.70284	0.0010558	0.0038306	0.461573	157	4	0.70284
SERPINE3	4	0.99895	0.99895	1	19042	0	0.43904	0.0010497	0.0038099	0.461573	154	4	0.43904
DUSP4	4	0.99896	0.99895	1	19043	0	0.71207	0.0010445	0.0037902	0.461573	153	4	0.71207
EVPLL	4	0.99896	0.99896	1	19044	0	0.56579	0.0010369	0.0037649	0.461573	152	4	0.56579
KCNAB3	4	0.99898	0.99897	1	19046	0	0.66064	0.0010198	0.0036991	0.461573	151	4	0.66064
UGT1A4	4	0.99899	0.99898	1	19047	0	0.59364	0.0010094	0.0036628	0.461573	149	4	0.59364
MACROD2	4	0.99901	0.99899	1	19048	0	0.36361	0.0009914	0.003597	0.461573	145	4	0.36361
DNAH7	4	0.99905	0.99904	1	19049	0	0.48598	0.0009488	0.0034634	0.461573	142	4	0.48598
CLDN34	4	0.99906	0.99904	1	19050	0	0.48993	0.00094202	0.003437	0.461573	141	4	0.48993
TEX26	4	0.9989	0.99889	1	19036	0	0.79542	0.0010982	0.0039912	0.462376	164	4	0.79542
MAPK8IP2	4	0.98867	0.98873	1	18603	0	0.60472	0.001107	0.0040218	0.46311	165	4	0.60472
DMXL2	4	0.83875	0.83803	1	14635	0	0.39725	0.0011255	0.004086	0.467688	166	3	0.39725
SLIT2	4	0.077927	0.17519	0.967723	3455	2	-0.063049	0.0011779	0.0042673	0.475738	167	2	-0.063049
SMYD5	4	0.45595	0.6033	1	9759	1	0.068646	0.0012302	0.0044605	0.475738	174	1	0.068646
PPA1	4	0.52099	0.63278	1	10331	1	0.54165	0.0011978	0.0043367	0.475738	171	2	0.54165
GRAP	4	0.70117	0.72853	1	12208	1	0.8267	0.0014324	0.0051758	0.475738	204	3	0.8267
HERPUD2	4	0.70867	0.73343	1	12311	1	1.0923	0.0014064	0.005081	0.475738	198	3	1.0923
HOXA3	4	0.7736	0.78018	1	13314	1	0.80571	0.0013969	0.0050474	0.475738	197	3	0.80571
MPV17L	4	0.81363	0.81414	1	14092	1	0.57451	0.00143	0.005166	0.475738	203	3	0.57451
PRSS48	4	0.90494	0.90461	1	16255	0	0.93063	0.0014593	0.0052716	0.475738	209	3	0.93063
FRMD3	4	0.9176	0.91741	1	16580	0	0.3026	0.0013871	0.0050132	0.475738	195	2	0.3026
DUSP9	4	0.92686	0.92666	1	16811	0	0.63634	0.0013348	0.004835	0.475738	185	3	0.63634
NICN1	4	0.93751	0.93747	1	17102	0	0.70103	0.0013366	0.0048396	0.475738	187	3	0.70103
CHCHD10	4	0.9538	0.95369	1	17561	0	0.51482	0.0014378	0.0051986	0.475738	206	3	0.51482
EBPL	4	0.96246	0.96239	1	17788	0	0.7029	0.0013693	0.0049557	0.475738	192	3	0.7029
ZNF454	4	0.96486	0.96482	1	17859	0	0.73057	0.0013494	0.0048852	0.475738	189	3	0.73057
AP1M1	4	0.97612	0.97609	1	18193	0	0.59223	0.001244	0.0045185	0.475738	176	3	0.59223
ATP7B	4	0.98589	0.98589	1	18499	0	0.89121	0.0012402	0.0045056	0.475738	175	4	0.89121
CCDC166	4	0.98642	0.98642	1	18517	0	0.62146	0.0014206	0.0051302	0.475738	200	4	0.62146
RAB33B	4	0.98906	0.98911	1	18614	0	1.0201	0.0012529	0.004547	0.475738	179	4	1.0201
PCED1A	4	0.99282	0.99288	1	18767	0	0.66625	0.0013224	0.0047941	0.475738	182	4	0.66625
TMEM11	4	0.99364	0.99367	1	18807	0	0.68555	0.0012825	0.0046501	0.475738	181	4	0.68555
SLC36A1	4	0.99368	0.99371	1	18808	0	0.65884	0.0011841	0.004289	0.475738	168	4	0.65884
TBX1	4	0.99403	0.99408	1	18820	0	0.78932	0.0013689	0.0049536	0.475738	191	4	0.78932
ZNF287	4	0.99424	0.99429	1	18834	0	0.80097	0.0013319	0.0048251	0.475738	184	4	0.80097
HAND1	4	0.99711	0.9971	1	18940	0	1.034	0.001264	0.0045874	0.475738	180	4	1.034
RBM14-RBM4	4	0.99771	0.99772	1	18968	0	0.51597	0.0013348	0.004835	0.475738	186	4	0.51597
SYNJ2BP-COX16	4	0.99848	0.99849	1	19012	0	0.6415	0.0013619	0.0049334	0.475738	190	4	0.6415
PLEKHA1	4	0.99854	0.99855	1	19014	0	0.69805	0.0014604	0.0052763	0.475738	211	4	0.69805
PCDHA2	4	0.99854	0.99855	1	19015	0	0.61058	0.0014596	0.0052727	0.475738	210	4	0.61058
RRAD	4	0.99855	0.99855	1	19016	0	0.74883	0.0014526	0.0052473	0.475738	208	4	0.74883
KCNJ18	4	0.99856	0.99856	1	19017	0	0.49118	0.0014421	0.005218	0.475738	207	4	0.49118
ACTL7B	4	0.99856	0.99856	1	19018	0	0.53571	0.0014363	0.0051924	0.475738	205	4	0.53571
FUT2	4	0.99857	0.99857	1	19019	0	0.38433	0.0014293	0.0051623	0.475738	202	4	0.38433
NPFFR2	4	0.99857	0.99857	1	19020	0	0.52243	0.0014286	0.0051598	0.475738	201	4	0.52243
CLDN23	4	0.99858	0.99858	1	19021	0	0.64605	0.0014182	0.0051194	0.475738	199	4	0.64605
C5orf30	4	0.99861	0.99861	1	19022	0	0.52074	0.001389	0.0050194	0.475738	196	4	0.52074
PAN3	4	0.99861	0.99862	1	19023	0	0.69901	0.0013871	0.0050132	0.475738	194	4	0.69901
GAS7	4	0.99863	0.99863	1	19024	0	0.34912	0.0013728	0.0049666	0.475738	193	4	0.34912
KRTAP9-6	4	0.99866	0.99866	1	19025	0	0.50874	0.0013417	0.0048578	0.475738	188	4	0.50874
ARHGEF15	4	0.99867	0.99867	1	19026	0	0.636	0.0013307	0.00482	0.475738	183	4	0.636
BRPF3	4	0.99875	0.99874	1	19027	0	0.7204	0.0012509	0.0045423	0.475738	178	4	0.7204
KHDC1	4	0.99875	0.99875	1	19028	0	0.48083	0.0012453	0.0045237	0.475738	177	4	0.48083
UNC93A	4	0.99879	0.99878	1	19029	0	0.48652	0.001214	0.0043983	0.475738	173	4	0.48652
MAGEB16	4	0.99879	0.99878	1	19030	0	0.42977	0.0012137	0.0043957	0.475738	172	4	0.42977
IZUMO1R	4	0.9988	0.99879	1	19032	0	0.44605	0.0011971	0.0043331	0.475738	170	4	0.44605
SLC25A30	4	0.99881	0.9988	1	19033	0	0.80438	0.001193	0.0043191	0.475738	169	4	0.80438
MTBP	4	0.08295	0.18447	0.985218	3578	2	-0.67301	0.0014918	0.0053934	0.477287	215	2	-0.67301
CILP	4	0.54303	0.64275	1	10528	1	0.47627	0.0014876	0.0053732	0.477287	214	2	0.47627
TRPC3	4	0.93702	0.93696	1	17091	0	0.57567	0.0014826	0.0053571	0.477287	213	3	0.57567
RNF126	4	0.99853	0.99854	1	19013	0	0.60748	0.0014706	0.0053198	0.477287	212	4	0.60748
ITIH1	4	0.75408	0.76527	1	12987	1	0.57066	0.0015193	0.0054995	0.478733	216	3	0.57066
CGA	4	0.79894	0.80113	1	13802	1	0.2471	0.0015441	0.005585	0.478733	222	2	0.2471
ZCCHC14	4	0.8266	0.82618	1	14352	1	0.66107	0.0015364	0.0055601	0.478733	218	3	0.66107
NEU2	4	0.84058	0.83986	1	14675	0	0.53895	0.0015395	0.00557	0.478733	219	3	0.53895
UBB	4	0.87059	0.87016	1	15402	0	0.60562	0.0015227	0.0055115	0.478733	217	3	0.60562
PGAP3	4	0.99846	0.99848	1	19010	0	0.66857	0.001541	0.0055762	0.478733	221	4	0.66857
NMNAT3	4	0.99846	0.99848	1	19011	0	0.46963	0.0015398	0.0055705	0.478733	220	4	0.46963
EGR2	4	0.56702	0.65423	1	10734	1	0.98769	0.0015587	0.0056404	0.479718	223	3	0.98769
DDA1	4	0.99843	0.99844	1	19006	0	0.56457	0.0015747	0.0056969	0.479718	226	4	0.56457
DUOX1	4	0.99843	0.99844	1	19007	0	0.54262	0.0015743	0.0056964	0.479718	225	4	0.54262
LMLN	4	0.99844	0.99845	1	19008	0	0.57863	0.0015648	0.0056596	0.479718	224	4	0.57863
SAA1	4	0.45669	0.60404	1	9779	2	-0.097527	0.0015964	0.005773	0.480689	228	1	-0.097527
CHIC2	4	0.83016	0.82956	1	14443	1	0.84903	0.0016117	0.0058269	0.480689	230	3	0.84903
FOXL2	4	0.91736	0.91716	1	16571	0	0.48091	0.0015896	0.0057487	0.480689	227	3	0.48091
PTPRE	4	0.99824	0.99826	1	18993	0	0.7849	0.0016043	0.0058031	0.480689	229	4	0.7849
SH2D4B	4	0.99839	0.9984	1	19004	0	0.42122	0.0016136	0.0058342	0.480689	231	4	0.42122
IGSF11	4	0.99838	0.99839	1	19003	0	0.83716	0.0016241	0.0058756	0.482025	232	4	0.83716
SYNDIG1	4	0.86507	0.86465	1	15263	0	0.54011	0.0016338	0.0059082	0.482631	233	2	0.54011
VWA3A	4	0.87706	0.87661	1	15571	0	0.32012	0.0016487	0.005959	0.484101	234	3	0.32012
HS3ST3B1	4	0.95083	0.95076	1	17471	0	0.90817	0.0016567	0.0059927	0.484101	235	3	0.90817
MYH10	4	0.99831	0.99832	1	18998	0	0.60488	0.0016913	0.0061035	0.484101	240	4	0.60488
SMARCB1	4	0.99831	0.99833	1	18999	0	0.54091	0.0016873	0.0060905	0.484101	239	4	0.54091
C6orf141	4	0.99831	0.99833	1	19000	0	0.85348	0.0016856	0.0060828	0.484101	238	4	0.85348
ME1	4	0.99832	0.99833	1	19001	0	0.71386	0.0016804	0.0060698	0.484101	237	4	0.71386
GPR143	4	0.99832	0.99834	1	19002	0	0.65248	0.0016752	0.0060491	0.484101	236	4	0.65248
NSG1	4	0.75544	0.76627	1	13007	1	0.0059927	0.0017533	0.0063278	0.491221	245	1	0.0059927
EBF2	4	0.95492	0.95479	1	17593	0	1.0642	0.0017315	0.0062558	0.491221	241	3	1.0642
GRAPL	4	0.99824	0.99826	1	18994	0	0.5793	0.0017591	0.0063475	0.491221	246	4	0.5793
TRIOBP	4	0.99826	0.99827	1	18995	0	0.65162	0.0017443	0.0062988	0.491221	244	4	0.65162
FBLN7	4	0.99826	0.99828	1	18996	0	0.56827	0.0017412	0.0062858	0.491221	243	4	0.56827
RRAGC	4	0.99826	0.99828	1	18997	0	0.52446	0.0017376	0.0062765	0.491221	242	4	0.52446
SH2D3A	4	0.99089	0.99094	1	18689	0	0.54709	0.0017768	0.0064184	0.49471	247	4	0.54709
GALC	4	0.80833	0.80933	1	13992	1	0.79808	0.0017944	0.0064826	0.49503	249	3	0.79808
MPDU1	4	0.88292	0.88249	1	15710	0	0.82463	0.0018006	0.0065003	0.49503	250	3	0.82463
CARM1	4	0.99427	0.99432	1	18838	0	0.71169	0.0017926	0.006478	0.49503	248	4	0.71169
DEPDC5	4	0.99817	0.9982	1	18992	0	0.48145	0.0018252	0.00658	0.499116	251	4	0.48145
PAXIP1	4	0.16078	0.30463	1	5126	2	-0.11106	0.0019102	0.0068851	0.501396	260	1	-0.11106
NDUFA4L2	4	0.52059	0.63258	1	10328	1	0.49972	0.0018509	0.006679	0.501396	253	2	0.49972
TYSND1	4	0.73881	0.75408	1	12743	1	0.37466	0.0018915	0.0068167	0.501396	258	2	0.37466
KRT81	4	0.88751	0.88717	1	15827	0	0.69723	0.0019376	0.0069773	0.501396	265	3	0.69723
KDM6B	4	0.90833	0.90806	1	16348	0	0.69764	0.0018833	0.0067846	0.501396	256	3	0.69764
WDR89	4	0.93957	0.93955	1	17163	0	0.46014	0.0019106	0.0068856	0.501396	261	3	0.46014
SNX20	4	0.98799	0.98801	1	18581	0	0.33213	0.0018579	0.0067012	0.501396	254	4	0.33213
MYH4	4	0.99194	0.992	1	18738	0	0.76896	0.0019338	0.0069695	0.501396	264	4	0.76896
HIST1H2BG	4	0.99308	0.99312	1	18779	0	0.6544	0.0018915	0.0068167	0.501396	257	4	0.6544
KCNJ9	4	0.9978	0.99781	1	18973	0	0.66608	0.0019325	0.0069654	0.501396	263	4	0.66608
PRLHR	4	0.99808	0.9981	1	18988	0	0.55838	0.0019233	0.0069348	0.501396	262	4	0.55838
NHLRC1	4	0.9981	0.99812	1	18989	0	0.4819	0.001897	0.0068375	0.501396	259	4	0.4819
C16orf72	4	0.99812	0.99814	1	18990	0	0.78173	0.0018814	0.0067779	0.501396	255	4	0.78173
DENND5B	4	0.99815	0.99817	1	18991	0	0.41174	0.0018508	0.006679	0.501396	252	4	0.41174
PRM3	4	0.99805	0.99807	1	18987	0	0.66924	0.001946	0.0070094	0.501817	266	4	0.66924
MOG	4	0.83999	0.83927	1	14661	0	0.2467	0.0019625	0.00707	0.504267	267	2	0.2467
ACIN1	4	0.45239	0.59967	1	9693	1	0.64757	0.0019891	0.0071643	0.505334	270	3	0.64757
SOX8	4	0.66875	0.70867	1	11794	1	0.65794	0.0019882	0.0071627	0.505334	269	3	0.65794
MAPKBP1	4	0.91343	0.91321	1	16471	0	0.58379	0.0019879	0.0071622	0.505334	268	2	0.58379
MRPL11	4	0.055148	0.13214	0.866179	2916	2	-0.32587	0.0021194	0.0076346	0.508472	284	1	-0.32587
TTC34	4	0.22541	0.37004	1	5968	1	0.27932	0.0020148	0.0072648	0.508472	272	3	0.27932
HBM	4	0.79557	0.79821	1	13732	1	0.64079	0.0021154	0.0076186	0.508472	282	3	0.64079
KCNG2	4	0.92501	0.92481	1	16762	0	0.65747	0.0021184	0.00763	0.508472	283	3	0.65747
RNF149	4	0.9343	0.93416	1	17014	0	0.6106	0.0021414	0.0077144	0.508472	287	2	0.6106
B3GNT7	4	0.96332	0.96326	1	17815	0	0.3722	0.0021212	0.0076408	0.508472	285	2	0.3722
VAV2	4	0.97645	0.97644	1	18206	0	0.71205	0.0020763	0.007474	0.508472	278	3	0.71205
PXDN	4	0.99051	0.99054	1	18676	0	0.56969	0.0021125	0.0076077	0.508472	281	4	0.56969
SLC16A13	4	0.99743	0.99743	1	18954	0	0.57899	0.0021441	0.0077211	0.508472	289	4	0.57899
TCF12	4	0.99785	0.99787	1	18975	0	0.59846	0.0021491	0.0077408	0.508472	290	4	0.59846
SERPINF1	4	0.99786	0.99788	1	18976	0	0.42502	0.0021418	0.0077144	0.508472	288	4	0.42502
SFT2D3	4	0.99786	0.99788	1	18977	0	0.92384	0.0021407	0.0077133	0.508472	286	4	0.92384
FBXO39	4	0.9979	0.99792	1	18978	0	0.49097	0.0021009	0.0075662	0.508472	280	4	0.49097
LCE5A	4	0.9979	0.99792	1	18979	0	0.46754	0.0020999	0.0075642	0.508472	279	4	0.46754
RHBDD1	4	0.99793	0.99795	1	18981	0	0.50878	0.0020692	0.0074487	0.508472	277	4	0.50878
IL2	4	0.99793	0.99796	1	18982	0	0.74653	0.0020662	0.0074347	0.508472	276	4	0.74653
HOXD1	4	0.99795	0.99797	1	18983	0	0.71938	0.002052	0.0073782	0.508472	275	4	0.71938
CYP4F12	4	0.99795	0.99797	1	18984	0	0.51716	0.00205	0.007373	0.508472	274	4	0.51716
DHRS4L1	4	0.99796	0.99798	1	18985	0	0.40942	0.0020399	0.007343	0.508472	273	4	0.40942
TMEM218	4	0.99799	0.99801	1	18986	0	0.51264	0.0020099	0.0072451	0.508472	271	4	0.51264
ARIH2	4	0.99374	0.99378	1	18811	0	0.76006	0.002177	0.0078325	0.512732	291	4	0.76006
CORO1B	4	0.94104	0.94095	1	17200	0	0.69366	0.0021961	0.007892	0.513117	293	3	0.69366
KRTAP10-8	4	0.99781	0.99782	1	18974	0	0.49942	0.0021928	0.0078806	0.513117	292	4	0.49942
PRKCI	4	0.71198	0.73556	1	12357	1	0.81164	0.0022408	0.0080547	0.513218	298	3	0.81164
ATP4B	4	0.79341	0.79634	1	13692	1	0.6443	0.0022275	0.0080112	0.513218	296	3	0.6443
PGAM2	4	0.87773	0.87728	1	15588	0	0.73884	0.0022346	0.0080366	0.513218	297	3	0.73884
C18orf8	4	0.92858	0.92838	1	16855	0	0.48456	0.002224	0.0079967	0.513218	294	2	0.48456
SLC37A1	4	0.99776	0.99777	1	18971	0	0.49892	0.002241	0.0080547	0.513218	299	4	0.49892
CST9	4	0.99777	0.99779	1	18972	0	0.45607	0.0022264	0.0080081	0.513218	295	4	0.45607
SZT2	4	0.4016	0.54817	1	8759	2	-0.066112	0.0023285	0.0083603	0.51416	305	2	-0.066112
RAB40C	4	0.51429	0.62975	1	10270	1	0.45838	0.0024063	0.0086384	0.51416	319	3	0.45838
MYO5C	4	0.58075	0.66098	1	10852	1	0.69477	0.0023098	0.008295	0.51416	304	3	0.69477
AMH	4	0.70456	0.73073	1	12253	1	0.76247	0.0023425	0.0084105	0.51416	309	3	0.76247
MROH7	4	0.82774	0.82725	1	14384	1	0.81015	0.0024123	0.0086612	0.51416	321	3	0.81015
PPP1R14A	4	0.90751	0.90727	1	16321	0	0.72229	0.0023697	0.0085064	0.51416	315	2	0.72229
MYBPH	4	0.90857	0.9083	1	16354	0	0.77897	0.0023644	0.0084887	0.51416	312	3	0.77897
KCNN3	4	0.96825	0.96819	1	17963	0	0.81955	0.0023602	0.0084737	0.51416	311	3	0.81955
PCK1	4	0.98656	0.98655	1	18523	0	0.53891	0.0023941	0.0086037	0.51416	317	4	0.53891
PAX1	4	0.99066	0.99069	1	18678	0	0.70645	0.0023538	0.0084499	0.51416	310	4	0.70645
OR11L1	4	0.99104	0.9911	1	18698	0	0.65021	0.0022953	0.0082339	0.51416	303	4	0.65021
ITM2B	4	0.99108	0.99113	1	18699	0	0.88076	0.0024037	0.0086291	0.51416	318	4	0.88076
OR52N2	4	0.99359	0.99363	1	18804	0	0.81521	0.0023394	0.0084017	0.51416	308	4	0.81521
EVA1A	4	0.99759	0.99759	1	18961	0	0.67297	0.0024112	0.0086566	0.51416	320	4	0.67297
NHLH2	4	0.99761	0.99761	1	18962	0	0.73077	0.0023885	0.0085866	0.51416	316	4	0.73077
SPATA45	4	0.99763	0.99763	1	18963	0	0.50184	0.0023688	0.0085048	0.51416	314	4	0.50184
JMJD7-PLA2G4B	4	0.99764	0.99764	1	18964	0	0.43339	0.0023648	0.0084903	0.51416	313	4	0.43339
CCDC153	4	0.99767	0.99767	1	18965	0	0.49834	0.0023346	0.0083862	0.51416	307	4	0.49834
NOX3	4	0.99767	0.99767	1	18966	0	0.40895	0.002333	0.0083758	0.51416	306	4	0.40895
CDRT4	4	0.99771	0.99772	1	18967	0	0.47382	0.0022866	0.0082033	0.51416	302	4	0.47382
TRPV4	4	0.99772	0.99773	1	18969	0	0.63193	0.0022784	0.0081842	0.51416	301	4	0.63193
TSKU	4	0.99773	0.99774	1	18970	0	0.51338	0.0022713	0.0081572	0.51416	300	4	0.51338
RSBN1	4	0.68272	0.71708	1	11955	1	0.58294	0.0024446	0.0087726	0.515963	324	3	0.58294
WSCD1	4	0.98839	0.98842	1	18598	0	0.81167	0.0024338	0.0087322	0.515963	322	4	0.81167
DSP	4	0.99756	0.99755	1	18960	0	0.43035	0.0024444	0.0087721	0.515963	323	4	0.43035
C5orf47	4	0.62573	0.68448	1	11303	1	0.46756	0.0025272	0.0090331	0.521833	328	3	0.46756
ADRB2	4	0.7849	0.78925	1	13516	1	0.62561	0.0025376	0.0090756	0.521833	330	3	0.62561
CXXC5	4	0.84374	0.84305	1	14756	0	0.63852	0.0025331	0.0090539	0.521833	329	3	0.63852
NPRL3	4	0.89066	0.89031	1	15903	0	0.63407	0.0025429	0.0090937	0.521833	331	2	0.63407
MIEF2	4	0.96814	0.96807	1	17959	0	0.67001	0.0025221	0.0090171	0.521833	326	3	0.67001
SPHK1	4	0.99745	0.99746	1	18955	0	0.47242	0.0025521	0.0091181	0.521833	333	4	0.47242
LRRC8A	4	0.99745	0.99746	1	18956	0	0.56555	0.0025468	0.0091036	0.521833	332	4	0.56555
ENDOU	4	0.99748	0.99748	1	18957	0	0.79267	0.0025249	0.0090248	0.521833	327	4	0.79267
CD1A	4	0.99749	0.9975	1	18958	0	0.7642	0.0025119	0.0089865	0.521833	325	4	0.7642
EXOC7	4	0.91155	0.91135	1	16423	0	0.49689	0.0025899	0.0092393	0.527191	334	2	0.49689
IFNA13	4	0.61795	0.68027	1	11230	1	0.73739	0.0026057	0.009289	0.527705	335	3	0.73739
DRGX	4	0.93406	0.9339	1	17008	0	0.63857	0.0026102	0.0093035	0.527705	336	3	0.63857
OR2W5	4	0.4124	0.55906	1	8946	1	0.66386	0.0026189	0.0093398	0.528194	337	3	0.66386
SLC26A9	4	0.48767	0.61841	1	10048	1	0.13807	0.0026422	0.0094159	0.529368	339	2	0.13807
PML	4	0.82207	0.82191	1	14253	1	0.48225	0.0026351	0.0093936	0.529368	338	3	0.48225
DLX5	4	0.99734	0.99734	1	18953	0	0.57254	0.0026639	0.0094822	0.531532	340	4	0.57254
DNAH9	4	0.22675	0.3714	1	5989	2	-0.059956	0.0026945	0.0095925	0.534581	342	2	-0.059956
SARNP	4	0.99731	0.99731	1	18951	0	0.49045	0.0026941	0.009592	0.534581	341	4	0.49045
ABO	4	0.99728	0.99729	1	18950	0	0.56651	0.0027153	0.0096656	0.537086	343	4	0.56651
FUBP3	4	0.82253	0.82235	1	14260	1	0.80677	0.0027408	0.0097536	0.538577	345	3	0.80677
SPRY2	4	0.89898	0.89865	1	16099	0	0.60073	0.0027467	0.0097769	0.538577	346	3	0.60073
PSPH	4	0.99727	0.99727	1	18949	0	0.40887	0.0027327	0.0097267	0.538577	344	4	0.40887
SIGLEC15	4	0.77535	0.78156	1	13347	1	0.86979	0.002803	0.0099795	0.54019	352	3	0.86979
DNAJB11	4	0.93522	0.9351	1	17043	0	0.76271	0.002816	0.010032	0.54019	354	3	0.76271
RREB1	4	0.94741	0.94737	1	17384	0	0.77577	0.0027642	0.0098375	0.54019	347	3	0.77577
SFTA2	4	0.9494	0.94934	1	17438	0	0.59542	0.0028148	0.010028	0.54019	353	3	0.59542
CYP24A1	4	0.9972	0.99721	1	18945	0	0.49492	0.0028016	0.0099722	0.54019	351	4	0.49492
KRTAP9-3	4	0.9972	0.99721	1	18946	0	0.67636	0.0027971	0.0099593	0.54019	350	4	0.67636
RAB5C	4	0.99722	0.99723	1	18947	0	0.62275	0.0027775	0.0098919	0.54019	349	4	0.62275
C10orf82	4	0.99723	0.99724	1	18948	0	0.59008	0.0027718	0.0098697	0.54019	348	4	0.59008
SOX7	4	0.99717	0.99718	1	18944	0	0.53261	0.0028291	0.01008	0.541231	355	4	0.53261
ZNF57	4	0.39635	0.54276	1	8670	1	0.3584	0.002917	0.010395	0.541438	366	2	0.3584
MTURN	4	0.46094	0.60721	1	9841	1	0.64555	0.0028732	0.010233	0.541438	358	3	0.64555
PRKCDBP	4	0.70244	0.72936	1	12224	1	0.74989	0.0028935	0.010304	0.541438	362	3	0.74989
ZNF703	4	0.71021	0.73443	1	12332	1	0.50323	0.0029035	0.010342	0.541438	363	3	0.50323
KIF21B	4	0.74134	0.75589	1	12776	1	0.60471	0.0028834	0.010268	0.541438	360	3	0.60471
NFXL1	4	0.7421	0.75646	1	12783	1	0.17246	0.0028512	0.010161	0.541438	356	2	0.17246
CACNA2D3	4	0.99656	0.99656	1	18920	0	0.58182	0.0029154	0.010392	0.541438	365	4	0.58182
SLC28A2	4	0.9971	0.99709	1	18939	0	0.4956	0.0029037	0.010343	0.541438	364	4	0.4956
DMGDH	4	0.99711	0.99711	1	18941	0	0.6458	0.0028854	0.010278	0.541438	361	4	0.6458
SEC11C	4	0.99712	0.99712	1	18942	0	0.58172	0.0028757	0.010243	0.541438	359	4	0.58172
HIST1H2BA	4	0.99714	0.99713	1	18943	0	0.59302	0.002864	0.010201	0.541438	357	4	0.59302
SEC61B	4	0.9177	0.9175	1	16585	0	0.68892	0.0029581	0.01054	0.5431	369	3	0.68892
PRKCSH	4	0.97101	0.97096	1	18038	0	0.7717	0.0029558	0.01053	0.5431	368	3	0.7717
HIST1H2AA	4	0.99704	0.99704	1	18937	0	0.46514	0.0029585	0.010541	0.5431	370	4	0.46514
ACCSL	4	0.99706	0.99706	1	18938	0	0.5145	0.002938	0.010471	0.5431	367	4	0.5145
RNFT1	4	0.10743	0.22844	1	4104	2	-0.17511	0.003008	0.010711	0.543168	374	2	-0.17511
PSCA	4	0.93455	0.9344	1	17023	0	0.66075	0.0030271	0.010779	0.543168	377	3	0.66075
OSBP2	4	0.93976	0.93972	1	17169	0	0.48864	0.0030358	0.010808	0.543168	379	3	0.48864
STYXL1	4	0.99266	0.99271	1	18761	0	0.61802	0.0030495	0.010855	0.543168	381	4	0.61802
KRTAP12-2	4	0.99443	0.99448	1	18842	0	0.5215	0.0030296	0.010785	0.543168	378	4	0.5215
CACNG2	4	0.99695	0.99695	1	18931	0	0.42386	0.0030492	0.010853	0.543168	380	4	0.42386
MIR1-1HG	4	0.99698	0.99698	1	18932	0	0.35492	0.0030187	0.010748	0.543168	376	4	0.35492
MGAT5B	4	0.99699	0.99699	1	18933	0	0.4992	0.003012	0.010727	0.543168	375	4	0.4992
KIRREL	4	0.997	0.997	1	18934	0	0.44249	0.0029999	0.010681	0.543168	373	4	0.44249
UMOD	4	0.99701	0.99701	1	18935	0	0.37971	0.0029892	0.010643	0.543168	372	4	0.37971
MFAP4	4	0.99701	0.99701	1	18936	0	0.73619	0.0029865	0.010635	0.543168	371	4	0.73619
TMPRSS5	4	0.88807	0.88772	1	15838	0	0.44406	0.0030873	0.010974	0.543291	383	2	0.44406
BCL7B	4	0.96028	0.96018	1	17732	0	0.66599	0.0030943	0.010996	0.543291	385	3	0.66599
ISM1	4	0.992	0.99206	1	18740	0	0.58905	0.0030632	0.010896	0.543291	382	4	0.58905
DOK6	4	0.9934	0.99344	1	18796	0	0.48341	0.0031034	0.011028	0.543291	387	4	0.48341
DPM2	4	0.9969	0.99689	1	18928	0	0.45213	0.0031033	0.011027	0.543291	386	4	0.45213
BOD1L1	4	0.99691	0.9969	1	18929	0	0.44306	0.0030936	0.010996	0.543291	384	4	0.44306
FAM83G	4	0.86044	0.85996	1	15150	0	0.75895	0.0031125	0.011059	0.543447	388	3	0.75895
HAVCR1	4	0.3674	0.51335	1	8147	2	0.29795	0.0031394	0.01115	0.546416	389	2	0.29795
GPR52	4	0.99685	0.99685	1	18927	0	0.59304	0.0031469	0.011177	0.546416	390	4	0.59304
DEFB1	4	0.82837	0.82784	1	14400	1	0.13268	0.0031648	0.011241	0.548128	391	2	0.13268
ABHD17C	4	0.99683	0.99682	1	18926	0	0.64226	0.0031741	0.011273	0.548296	392	4	0.64226
ZIM3	4	0.90383	0.90349	1	16223	0	0.87185	0.0031918	0.011331	0.549719	393	3	0.87185
MYH13	4	0.99152	0.99157	1	18720	0	0.70051	0.0032003	0.011362	0.549831	394	4	0.70051
DUSP18	4	0.46531	0.60898	1	9880	1	0.68092	0.0032222	0.011448	0.549965	396	3	0.68092
UGGT2	4	0.52159	0.63304	1	10338	1	0.94256	0.0032129	0.011411	0.549965	395	3	0.94256
SLC10A1	4	0.99512	0.99515	1	18867	0	0.53152	0.0032235	0.011451	0.549965	397	4	0.53152
CCDC158	4	0.89863	0.89832	1	16095	0	0.65446	0.0032376	0.011502	0.551019	398	3	0.65446
ARL11	4	0.85959	0.85911	1	15127	0	0.74658	0.0032494	0.011549	0.551176	399	3	0.74658
SOX4	4	0.9883	0.98832	1	18593	0	0.7315	0.0032693	0.011612	0.551176	401	4	0.7315
LOC101929983	4	0.98928	0.98931	1	18626	0	0.59279	0.0032716	0.01162	0.551176	402	4	0.59279
CRCT1	4	0.99675	0.99675	1	18925	0	0.47225	0.0032547	0.01157	0.551176	400	4	0.47225
COLGALT2	4	0.97912	0.97917	1	18287	0	0.53304	0.0032873	0.011671	0.552213	403	3	0.53304
ZMYND19	4	0.93973	0.9397	1	17168	0	0.75154	0.003307	0.011735	0.553881	404	3	0.75154
ACAA2	4	0.32616	0.47145	1	7513	1	0.52718	0.0033215	0.01179	0.555076	405	3	0.52718
MRI1	4	0.99359	0.99363	1	18805	0	0.77552	0.0033307	0.011819	0.555076	406	4	0.77552
ATF6B	4	0.98555	0.98556	1	18488	0	0.65058	0.0033445	0.01187	0.556118	407	4	0.65058
TNFRSF4	4	0.90329	0.90295	1	16212	0	0.62675	0.0033665	0.011954	0.557317	409	3	0.62675
ANKRD63	4	0.99663	0.99664	1	18924	0	0.56781	0.003366	0.011951	0.557317	408	4	0.56781
APCDD1	4	0.99662	0.99663	1	18923	0	0.3939	0.0033843	0.012011	0.558611	410	4	0.3939
IL7	4	0.34036	0.48592	1	7731	2	-0.24649	0.003426	0.012156	0.561283	413	1	-0.24649
RAET1G	4	0.99658	0.99659	1	18921	0	0.62272	0.0034212	0.012139	0.561283	412	4	0.62272
CDH2	4	0.99659	0.9966	1	18922	0	0.71003	0.0034146	0.012108	0.561283	411	4	0.71003
TSTD1	4	0.73774	0.75335	1	12729	1	0.90289	0.0034591	0.012269	0.565132	414	3	0.90289
BOK	4	0.44683	0.59405	1	9581	1	0.50823	0.0034835	0.012355	0.566363	416	3	0.50823
HMX3	4	0.89439	0.89406	1	15997	0	0.70447	0.0034781	0.012335	0.566363	415	3	0.70447
C4orf19	4	0.4999	0.62359	1	10163	1	0.55706	0.0035108	0.012451	0.566791	418	3	0.55706
AMN	4	0.95684	0.95678	1	17642	0	0.58684	0.003508	0.01244	0.566791	417	3	0.58684
ZIC2	4	0.99376	0.9938	1	18813	0	0.77766	0.0035227	0.012483	0.566791	420	4	0.77766
CCZ1	4	0.99648	0.99649	1	18919	0	0.59127	0.0035193	0.012477	0.566791	419	4	0.59127
SNX29	4	0.32112	0.46627	1	7441	1	0.87529	0.003567	0.01262	0.567498	423	3	0.87529
MTF2	4	0.71811	0.73969	1	12449	1	0.59177	0.0035409	0.012542	0.567498	421	3	0.59177
KRT78	4	0.77065	0.77789	1	13268	1	0.69119	0.0035596	0.012601	0.567498	422	2	0.69119
LPAR5	4	0.82381	0.82355	1	14288	1	0.53939	0.0035699	0.01263	0.567498	424	3	0.53939
LMTK3	4	0.90696	0.9067	1	16306	0	0.094425	0.0035827	0.012674	0.567498	425	2	0.094425
TNRC6B	4	0.99642	0.99643	1	18918	0	0.59479	0.0035841	0.012677	0.567498	426	4	0.59479
TCEB3CL2	4	0.037615	0.097732	0.752075	2484	3	-0.49468	0.0036349	0.012868	0.568049	432	1	-0.49468
ZSWIM4	4	0.9848	0.98479	1	18466	0	0.47918	0.003634	0.012866	0.568049	431	4	0.47918
SMIM2	4	0.99637	0.99639	1	18914	0	0.65887	0.0036319	0.01286	0.568049	430	4	0.65887
UTS2R	4	0.99638	0.99639	1	18915	0	0.35672	0.0036234	0.012828	0.568049	429	4	0.35672
CARD11	4	0.9964	0.99641	1	18916	0	0.33734	0.0036048	0.01276	0.568049	428	4	0.33734
EFNB3	4	0.9964	0.99642	1	18917	0	0.47064	0.0035979	0.012725	0.568049	427	4	0.47064
SYVN1	4	0.37122	0.51719	1	8214	1	0.64661	0.00369	0.01307	0.568413	438	3	0.64661
SMG9	4	0.85201	0.85141	1	14961	0	0.56548	0.0036872	0.013058	0.568413	437	3	0.56548
CST8	4	0.94917	0.9491	1	17435	0	0.74618	0.0037083	0.013127	0.568413	440	3	0.74618
SLC5A10	4	0.9733	0.97324	1	18110	0	0.63306	0.0037069	0.013122	0.568413	439	3	0.63306
BSPRY	4	0.99628	0.99631	1	18908	0	0.66602	0.0037218	0.013173	0.568413	442	4	0.66602
GPR27	4	0.99628	0.99631	1	18909	0	0.50027	0.0037163	0.013157	0.568413	441	4	0.50027
RHD	4	0.99632	0.99634	1	18910	0	0.56789	0.0036849	0.013048	0.568413	436	4	0.56789
TUSC1	4	0.99632	0.99635	1	18911	0	0.50706	0.0036778	0.013025	0.568413	435	4	0.50706
KRT8	4	0.99634	0.99636	1	18912	0	0.4446	0.0036591	0.012964	0.568413	434	4	0.4446
CEP41	4	0.99634	0.99637	1	18913	0	0.74422	0.0036552	0.012945	0.568413	433	4	0.74422
PCDHB14	4	0.1943	0.3386	1	5537	2	0.10971	0.0037394	0.013232	0.569675	443	2	0.10971
CALB2	4	0.99625	0.99628	1	18905	0	0.4443	0.0037495	0.013269	0.569974	444	4	0.4443
FRS3	4	0.63282	0.68827	1	11392	1	0.45588	0.0038041	0.013455	0.575597	445	2	0.45588
LHFP	4	0.96342	0.96335	1	17819	0	0.69375	0.0038055	0.01346	0.575597	446	3	0.69375
C16orf52	4	0.70002	0.72783	1	12190	1	0.75102	0.0038271	0.013529	0.575966	448	3	0.75102
ZNRF3	4	0.99618	0.99621	1	18904	0	0.63712	0.0038247	0.013522	0.575966	447	4	0.63712
EFHC1	4	0.5086	0.62732	1	10239	1	0.3968	0.0038438	0.013596	0.577525	449	3	0.3968
PAPL	4	0.0050423	0.017637	0.290769	1159	3	-0.64861	0.003896	0.013761	0.577903	452	1	-0.64861
C2orf82	4	0.58968	0.66549	1	10942	1	0.3983	0.0039545	0.013956	0.577903	460	2	0.3983
KCNG1	4	0.64059	0.69252	1	11471	1	0.44267	0.0039312	0.013874	0.577903	455	2	0.44267
ANXA4	4	0.66076	0.70393	1	11700	1	0.61792	0.003938	0.013902	0.577903	457	3	0.61792
DEFB4A	4	0.71246	0.73586	1	12362	1	0.73038	0.0039675	0.013998	0.577903	462	3	0.73038
VSTM5	4	0.78791	0.79174	1	13573	1	0.34012	0.0039483	0.013938	0.577903	459	3	0.34012
ARRDC4	4	0.96111	0.961	1	17759	0	0.73102	0.0039351	0.013891	0.577903	456	3	0.73102
SPRYD7	4	0.96114	0.96104	1	17760	0	0.55696	0.0039468	0.013931	0.577903	458	3	0.55696
ATP6V0E1	4	0.988	0.98802	1	18582	0	0.70641	0.0039306	0.013872	0.577903	454	4	0.70641
ALG8	4	0.99604	0.99607	1	18900	0	0.45868	0.0039593	0.01397	0.577903	461	4	0.45868
LAMTOR4	4	0.99607	0.9961	1	18901	0	0.4176	0.0039288	0.013863	0.577903	453	4	0.4176
NKX2-5	4	0.99612	0.99615	1	18902	0	0.51386	0.003883	0.013723	0.577903	451	4	0.51386
P2RY8	4	0.99613	0.99616	1	18903	0	0.49076	0.0038748	0.013702	0.577903	450	4	0.49076
PQLC1	4	0.92811	0.92789	1	16842	0	0.62598	0.0039778	0.014031	0.578002	463	3	0.62598
UBL4A	4	0.99478	0.99483	1	18852	0	0.61407	0.0040014	0.014111	0.580081	464	4	0.61407
LMO2	4	0.99599	0.99602	1	18899	0	0.58018	0.0040133	0.014155	0.580642	465	4	0.58018
PMAIP1	4	0.84237	0.84165	1	14722	0	0.59018	0.0040509	0.014284	0.580869	467	3	0.59018
DUOXA1	4	0.87275	0.87235	1	15460	0	0.63815	0.0040524	0.014287	0.580869	468	3	0.63815
C18orf42	4	0.94507	0.94494	1	17315	0	0.60761	0.0040603	0.014313	0.580869	470	3	0.60761
CDRT15	4	0.99084	0.9909	1	18687	0	0.48715	0.0040527	0.014292	0.580869	469	4	0.48715
CHST14	4	0.99597	0.996	1	18898	0	0.64341	0.0040309	0.014218	0.580869	466	4	0.64341
TNFSF12-TNFSF13	4	0.84165	0.84091	1	14705	0	0.56909	0.0041237	0.014537	0.581657	475	2	0.56909
IAH1	4	0.93089	0.93065	1	16909	0	0.71912	0.0041051	0.014469	0.581657	472	3	0.71912
TSPY8	4	0.96648	0.96641	1	17908	0	0.85055	0.0041506	0.014626	0.581657	479	3	0.85055
CEP170B	4	0.96749	0.96743	1	17935	0	0.4963	0.0040975	0.014445	0.581657	471	3	0.4963
SP9	4	0.99585	0.99588	1	18891	0	0.56374	0.0041537	0.014637	0.581657	480	4	0.56374
FAM210B	4	0.99586	0.99589	1	18892	0	0.3002	0.0041443	0.014606	0.581657	478	4	0.3002
SLC4A1AP	4	0.99587	0.9959	1	18893	0	0.42519	0.0041298	0.014562	0.581657	477	4	0.42519
SAA4	4	0.99587	0.9959	1	18894	0	0.37302	0.0041272	0.014551	0.581657	476	4	0.37302
FRY	4	0.99588	0.99591	1	18895	0	0.45384	0.0041204	0.014517	0.581657	474	4	0.45384
NMU	4	0.99589	0.99592	1	18896	0	0.49258	0.0041119	0.014489	0.581657	473	4	0.49258
GPR183	4	0.96578	0.96573	1	17886	0	0.66758	0.004172	0.014689	0.582546	481	3	0.66758
SGCG	4	0.99581	0.99584	1	18890	0	0.44376	0.0041881	0.014743	0.583472	482	4	0.44376
TUBA3E	4	0.85097	0.85037	1	14937	0	0.32933	0.0042093	0.014815	0.583903	483	2	0.32933
TRABD2B	4	0.99579	0.99582	1	18889	0	0.58858	0.0042097	0.014815	0.583903	484	4	0.58858
OST4	4	0.98791	0.98794	1	18576	0	0.6863	0.0042195	0.01485	0.584087	485	4	0.6863
ANO8	4	0.38983	0.5361	1	8543	1	0.70493	0.004269	0.015011	0.585237	489	3	0.70493
DEAF1	4	0.66648	0.7073	1	11762	1	0.15253	0.0042615	0.014989	0.585237	487	2	0.15253
OR5M9	4	0.99572	0.99576	1	18886	0	0.68451	0.0042759	0.015033	0.585237	490	4	0.68451
KLK5	4	0.99574	0.99577	1	18887	0	0.48966	0.0042628	0.014992	0.585237	488	4	0.48966
ZAR1L	4	0.99575	0.99578	1	18888	0	0.51682	0.004254	0.014964	0.585237	486	4	0.51682
KIF24	4	0.97951	0.97956	1	18296	0	1.2365	0.0042861	0.015071	0.585537	491	3	1.2365
MAP4K1	4	0.90536	0.90503	1	16266	0	0.17739	0.0043137	0.01516	0.587804	492	3	0.17739
DEFB135	4	0.69949	0.72749	1	12184	1	0.50414	0.0043449	0.015263	0.590582	493	2	0.50414
TADA2A	4	0.72031	0.74123	1	12475	1	-0.019887	0.0043659	0.015339	0.591155	495	1	-0.019887
CNFN	4	0.91005	0.9098	1	16385	0	0.51072	0.0043596	0.015315	0.591155	494	3	0.51072
SPTY2D1	4	0.062654	0.14643	0.90447	3090	1	0.70358	0.0043784	0.015383	0.591371	496	3	0.70358
ITGBL1	4	0.78368	0.78828	1	13496	1	0.54485	0.0043927	0.015438	0.591371	498	3	0.54485
ECI2	4	0.99009	0.99011	1	18659	0	0.73375	0.0043848	0.015411	0.591371	497	4	0.73375
ZC3H4	4	0.077444	0.17429	0.966606	3444	3	-0.50731	0.0044181	0.01551	0.59296	499	1	-0.50731
RAB39B	4	0.4636	0.60829	1	9861	1	0.90302	0.0044291	0.015549	0.593259	500	3	0.90302
ABHD8	4	0.26747	0.41231	1	6609	2	-0.060014	0.0044703	0.015692	0.597197	501	2	-0.060014
KCTD11	4	0.77393	0.78044	1	13322	1	0.81229	0.0045676	0.01602	0.597197	510	3	0.81229
GUCD1	4	0.87842	0.87798	1	15601	0	0.47347	0.0045154	0.015852	0.597197	504	3	0.47347
VWC2	4	0.87958	0.87911	1	15633	0	0.26405	0.0045747	0.016044	0.597197	511	2	0.26405
HBE1	4	0.95488	0.95475	1	17592	0	0.52322	0.0045138	0.015845	0.597197	503	3	0.52322
TACC2	4	0.9905	0.99053	1	18675	0	0.6065	0.0045979	0.016117	0.597197	514	4	0.6065
PLAC8	4	0.99512	0.99515	1	18866	0	0.60699	0.0045428	0.01594	0.597197	508	4	0.60699
APOC3	4	0.9954	0.99544	1	18876	0	0.33943	0.004599	0.016121	0.597197	515	4	0.33943
CTSO	4	0.99541	0.99544	1	18877	0	0.50302	0.0045944	0.016107	0.597197	513	4	0.50302
SPOP	4	0.99542	0.99546	1	18878	0	0.46741	0.0045815	0.016068	0.597197	512	4	0.46741
TTBK1	4	0.99545	0.99549	1	18880	0	0.53236	0.0045539	0.015974	0.597197	509	4	0.53236
CYB5D1	4	0.99547	0.99551	1	18881	0	0.5305	0.004531	0.015896	0.597197	507	4	0.5305
ST18	4	0.99547	0.99551	1	18882	0	0.67978	0.0045273	0.015887	0.597197	506	4	0.67978
OR8J1	4	0.99548	0.99552	1	18883	0	0.69173	0.0045191	0.015863	0.597197	505	4	0.69173
TMEM121	4	0.9955	0.99554	1	18884	0	0.53495	0.0045027	0.015801	0.597197	502	4	0.53495
NBPF9	4	0.0052765	0.018426	0.299102	1176	2	-0.96817	0.0046269	0.016216	0.597344	517	2	-0.96817
LAMB3	4	0.85989	0.85941	1	15138	0	0.464	0.0046371	0.01625	0.597344	519	3	0.464
IER5L	4	0.93921	0.93917	1	17150	0	0.55795	0.0046346	0.01624	0.597344	518	3	0.55795
LMO3	4	0.99539	0.99542	1	18875	0	0.4475	0.004612	0.016166	0.597344	516	4	0.4475
AK8	4	0.45342	0.60071	1	9708	1	0.4592	0.0046791	0.016391	0.600569	520	3	0.4592
ACTA1	4	0.45482	0.60214	1	9734	1	0.39267	0.0046936	0.016444	0.600569	522	2	0.39267
R3HCC1	4	0.80116	0.80303	1	13853	1	0.66674	0.004683	0.016404	0.600569	521	3	0.66674
TTPAL	4	0.9953	0.99534	1	18874	0	0.67082	0.0046979	0.016463	0.600569	523	4	0.67082
DEDD	4	0.99529	0.99532	1	18873	0	0.56794	0.0047092	0.016508	0.601066	524	4	0.56794
OAF	4	0.393	0.53932	1	8604	1	0.44096	0.0047309	0.01659	0.601772	525	3	0.44096
NELL1	4	0.99304	0.99308	1	18774	0	0.50088	0.0047313	0.016591	0.601772	526	4	0.50088
C1orf189	4	0.93716	0.9371	1	17095	0	0.49539	0.0047835	0.016771	0.602558	530	3	0.49539
WFDC11	4	0.96693	0.96688	1	17921	0	0.6604	0.0047708	0.016722	0.602558	528	3	0.6604
PCDH1	4	0.99284	0.9929	1	18769	0	0.52616	0.0047525	0.016658	0.602558	527	4	0.52616
HDHD3	4	0.99307	0.99311	1	18778	0	0.81459	0.0047808	0.016764	0.602558	529	4	0.81459
NACAD	4	0.99521	0.99523	1	18871	0	0.42094	0.0047926	0.016802	0.602558	532	4	0.42094
SP140L	4	0.99521	0.99523	1	18872	0	0.55389	0.0047907	0.016795	0.602558	531	4	0.55389
TSPY10	4	0.99517	0.9952	1	18870	0	0.59651	0.004827	0.016921	0.605713	533	4	0.59651
NXPH2	4	0.33612	0.48154	1	7670	2	-0.15378	0.0048878	0.017125	0.60601	537	1	-0.15378
PLD6	4	0.735	0.75143	1	12686	1	0.55702	0.0049853	0.01744	0.60601	548	2	0.55702
CCDC159	4	0.92953	0.92932	1	16878	0	0.45873	0.00494	0.017302	0.60601	542	3	0.45873
EEF1A2	4	0.95006	0.95	1	17453	0	0.60555	0.0049223	0.017242	0.60601	541	3	0.60555
NCOA5	4	0.96862	0.96856	1	17969	0	0.71061	0.0049496	0.017333	0.60601	543	3	0.71061
CYB561A3	4	0.97629	0.97627	1	18202	0	0.66824	0.0049172	0.017224	0.60601	540	3	0.66824
ITLN1	4	0.9767	0.9767	1	18214	0	0.79361	0.004965	0.017378	0.60601	545	3	0.79361
FGF11	4	0.98925	0.98929	1	18622	0	0.582	0.0049723	0.017397	0.60601	546	4	0.582
STOML3	4	0.99362	0.99366	1	18806	0	0.56537	0.004858	0.017021	0.60601	535	4	0.56537
PLXNC1	4	0.99408	0.99414	1	18824	0	0.51171	0.0048901	0.017131	0.60601	538	4	0.51171
OR5B17	4	0.99499	0.99502	1	18859	0	0.52336	0.0050138	0.017532	0.60601	552	4	0.52336
IL17RA	4	0.99499	0.99503	1	18860	0	0.3824	0.0050108	0.017526	0.60601	551	4	0.3824
IRX5	4	0.99499	0.99503	1	18861	0	0.38838	0.0050089	0.017521	0.60601	550	4	0.38838
NSUN6	4	0.99501	0.99504	1	18862	0	0.48105	0.0049941	0.01747	0.60601	549	4	0.48105
ARHGAP44	4	0.99503	0.99506	1	18863	0	0.61053	0.0049744	0.017403	0.60601	547	4	0.61053
FBXL22	4	0.99504	0.99507	1	18864	0	0.41549	0.0049588	0.017365	0.60601	544	4	0.41549
PPAPDC2	4	0.9951	0.99514	1	18865	0	0.40584	0.0048955	0.017148	0.60601	539	4	0.40584
BSX	4	0.99513	0.99516	1	18868	0	0.54317	0.0048684	0.017059	0.60601	536	4	0.54317
PRSS16	4	0.99515	0.99518	1	18869	0	0.37592	0.0048529	0.017003	0.60601	534	4	0.37592
FCRL6	4	0.9742	0.97412	1	18133	0	0.64689	0.0050333	0.017601	0.607285	553	3	0.64689
LECT2	4	0.5926	0.66701	1	10970	1	0.36306	0.0051035	0.017852	0.60745	560	2	0.36306
ABCD4	4	0.87438	0.87394	1	15509	0	0.58653	0.0051413	0.017967	0.60745	564	3	0.58653
FMR1NB	4	0.8891	0.88875	1	15861	0	0.098131	0.0050965	0.017825	0.60745	556	2	0.098131
PCIF1	4	0.91361	0.91338	1	16477	0	0.10946	0.0051487	0.017987	0.60745	565	2	0.10946
PDCD2L	4	0.96261	0.96255	1	17795	0	0.58377	0.0051343	0.017946	0.60745	562	3	0.58377
CHTOP	4	0.98351	0.98352	1	18426	0	0.53628	0.0050991	0.017833	0.60745	557	4	0.53628
PPP1R3B	4	0.98535	0.98535	1	18480	0	0.61453	0.0051378	0.017956	0.60745	563	4	0.61453
GFRAL	4	0.99242	0.99248	1	18755	0	0.56221	0.0051256	0.017923	0.60745	561	4	0.56221
KRTAP3-2	4	0.9949	0.99494	1	18855	0	0.37131	0.0051022	0.017848	0.60745	559	4	0.37131
SGSM2	4	0.9949	0.99494	1	18856	0	0.45485	0.0050992	0.017833	0.60745	558	4	0.45485
UNC79	4	0.99491	0.99495	1	18857	0	0.49288	0.0050882	0.017799	0.60745	555	4	0.49288
BCL2L10	4	0.99492	0.99496	1	18858	0	0.62355	0.0050812	0.017772	0.60745	554	4	0.62355
SPDYE4	4	0.70738	0.73258	1	12295	1	0.51833	0.0051729	0.018071	0.608135	567	3	0.51833
SPINK1	4	0.99483	0.99487	1	18854	0	0.52476	0.0051715	0.018062	0.608135	566	4	0.52476
TRIML1	4	0.76858	0.77628	1	13226	1	0.35476	0.0052141	0.018215	0.609761	570	2	0.35476
CDH11	4	0.93453	0.93438	1	17021	0	0.5761	0.0051963	0.018152	0.609761	568	3	0.5761
FOXE3	4	0.99479	0.99483	1	18853	0	0.33783	0.005207	0.018188	0.609761	569	4	0.33783
LOC388849	4	0.29223	0.43722	1	6975	1	0.29796	0.0052531	0.018342	0.611987	571	2	0.29796
TIMM10B	4	0.87014	0.86971	1	15388	0	0.42885	0.005254	0.018345	0.611987	572	3	0.42885
JPH2	4	0.95355	0.95343	1	17554	0	0.40236	0.0052809	0.018446	0.613216	574	2	0.40236
HSDL2	4	0.99472	0.99477	1	18851	0	0.65723	0.0052753	0.018422	0.613216	573	4	0.65723
MROH5	4	0.78759	0.79148	1	13567	1	0.46287	0.0052944	0.018485	0.61344	575	3	0.46287
DEFB124	4	0.99467	0.99471	1	18849	0	0.4507	0.005333	0.018617	0.615686	577	4	0.4507
OR2B11	4	0.99467	0.99472	1	18850	0	0.44885	0.0053257	0.018588	0.615686	576	4	0.44885
ARHGDIB	4	0.79146	0.7947	1	13645	1	0.27775	0.0053618	0.01871	0.616635	579	2	0.27775
MBIP	4	0.99464	0.99469	1	18848	0	0.49824	0.0053609	0.018706	0.616635	578	4	0.49824
RBM5	4	0.5868	0.66399	1	10917	1	0.46116	0.0054095	0.018863	0.620431	580	3	0.46116
ALX3	4	0.99457	0.99461	1	18845	0	0.52185	0.005435	0.018955	0.620431	583	4	0.52185
TMEM41B	4	0.99457	0.99461	1	18846	0	0.16684	0.0054318	0.018941	0.620431	582	4	0.16684
TGIF2LX	4	0.99458	0.99462	1	18847	0	0.41855	0.0054214	0.018905	0.620431	581	4	0.41855
UNCX	4	0.9639	0.96386	1	17832	0	0.54333	0.0054624	0.019047	0.621287	585	3	0.54333
FAM78B	4	0.99454	0.99459	1	18844	0	0.39603	0.0054591	0.019039	0.621287	584	4	0.39603
LRRC20	4	0.95939	0.9593	1	17706	0	0.64289	0.005486	0.019117	0.62254	586	3	0.64289
NPC1	4	0.90598	0.90567	1	16285	0	0.28871	0.0055139	0.019215	0.623603	588	2	0.28871
PRR21	4	0.99449	0.99454	1	18843	0	0.49461	0.0055066	0.019187	0.623603	587	4	0.49461
PCDHA5	4	0.92519	0.92499	1	16768	0	0.68887	0.0055664	0.019382	0.627949	589	3	0.68887
F2RL3	4	0.99357	0.99361	1	18803	0	0.66197	0.0055869	0.019452	0.629132	590	4	0.66197
MFSD12	4	0.85899	0.85851	1	15113	0	0.62756	0.0056182	0.019554	0.630299	592	3	0.62756
OTUB2	4	0.99438	0.99443	1	18841	0	0.55573	0.0056176	0.019552	0.630299	591	4	0.55573
SEC11A	4	0.99437	0.99442	1	18840	0	0.4414	0.0056315	0.019596	0.630605	593	4	0.4414
NAPSA	4	0.16091	0.30476	1	5127	1	0.49414	0.0058282	0.020252	0.632848	605	3	0.49414
SLC17A1	4	0.4187	0.56551	1	9057	1	0.30883	0.0056703	0.019719	0.632848	594	3	0.30883
CMTM7	4	0.43062	0.57769	1	9267	2	-0.16525	0.0058789	0.020421	0.632848	614	1	-0.16525
NTN5	4	0.6258	0.68452	1	11305	1	0.91657	0.00587	0.02039	0.632848	611	3	0.91657
LTBP4	4	0.79974	0.80181	1	13819	1	0.42552	0.0059108	0.020527	0.632848	618	2	0.42552
RAB8A	4	0.82668	0.82626	1	14357	1	0.51478	0.0059292	0.020587	0.632848	619	3	0.51478
FOXR2	4	0.85788	0.85742	1	15092	0	0.26876	0.005931	0.020593	0.632848	620	2	0.26876
TRIM46	4	0.91774	0.91753	1	16586	0	0.58014	0.0058206	0.020224	0.632848	603	3	0.58014
NKX2-6	4	0.92122	0.92103	1	16679	0	0.56401	0.0057187	0.019892	0.632848	596	3	0.56401
BST1	4	0.92584	0.92565	1	16784	0	0.56826	0.0056908	0.019796	0.632848	595	3	0.56826
PCDH8	4	0.96984	0.96979	1	18011	0	0.49535	0.0058662	0.020378	0.632848	610	3	0.49535
CORIN	4	0.98896	0.98901	1	18611	0	0.38025	0.0058929	0.020463	0.632848	616	4	0.38025
SLC25A33	4	0.98967	0.98969	1	18639	0	0.6649	0.0058776	0.020417	0.632848	613	4	0.6649
KLHDC3	4	0.99074	0.99079	1	18682	0	0.83118	0.0057887	0.020123	0.632848	601	4	0.83118
RND3	4	0.99183	0.9919	1	18732	0	0.5341	0.0059619	0.020692	0.632848	624	4	0.5341
VGF	4	0.99404	0.9941	1	18821	0	0.75636	0.0059559	0.020673	0.632848	623	4	0.75636
HTRA4	4	0.99406	0.99412	1	18822	0	0.54278	0.0059402	0.020626	0.632848	622	4	0.54278
KIAA1462	4	0.99406	0.99412	1	18823	0	0.42085	0.0059391	0.020624	0.632848	621	4	0.42085
CTCFL	4	0.9941	0.99416	1	18825	0	0.64796	0.0058989	0.020486	0.632848	617	4	0.64796
DNTTIP1	4	0.99411	0.99417	1	18826	0	0.59307	0.0058855	0.02044	0.632848	615	4	0.59307
SLA2	4	0.99413	0.99418	1	18827	0	0.45167	0.005871	0.020392	0.632848	612	4	0.45167
SENP5	4	0.99414	0.99419	1	18828	0	0.35956	0.0058599	0.020355	0.632848	609	4	0.35956
OR8B8	4	0.99414	0.99419	1	18829	0	0.64388	0.0058588	0.020352	0.632848	608	4	0.64388
KLF13	4	0.99415	0.9942	1	18830	0	0.75885	0.0058489	0.020319	0.632848	607	4	0.75885
TMEM51	4	0.99416	0.99422	1	18831	0	0.42317	0.0058367	0.020277	0.632848	606	4	0.42317
HLA-DMA	4	0.99418	0.99423	1	18832	0	0.7193	0.0058245	0.020236	0.632848	604	4	0.7193
ALKBH4	4	0.99419	0.99425	1	18833	0	0.39266	0.0058091	0.020185	0.632848	602	4	0.39266
RAB7A	4	0.99424	0.99429	1	18835	0	0.51238	0.0057597	0.020022	0.632848	600	4	0.51238
VAT1L	4	0.99424	0.99429	1	18836	0	0.34988	0.0057586	0.020019	0.632848	599	4	0.34988
OPN5	4	0.99427	0.99432	1	18837	0	0.50477	0.0057323	0.019941	0.632848	598	4	0.50477
XKR7	4	0.99428	0.99433	1	18839	0	0.37521	0.0057214	0.019902	0.632848	597	4	0.37521
DPT	4	0.93472	0.93459	1	17026	0	0.27613	0.0059832	0.020763	0.632854	625	3	0.27613
SMARCE1	4	0.94292	0.94283	1	17239	0	0.4756	0.0059946	0.020799	0.632854	627	3	0.4756
FBXO45	4	0.99399	0.99404	1	18817	0	0.35647	0.0060111	0.020858	0.632854	629	4	0.35647
CKMT1B	4	0.99399	0.99405	1	18818	0	0.36846	0.0060066	0.02084	0.632854	628	4	0.36846
OR9Q1	4	0.99401	0.99406	1	18819	0	0.61231	0.0059919	0.020791	0.632854	626	4	0.61231
DCDC2	4	0.87699	0.87655	1	15569	0	0.43162	0.0060389	0.020955	0.634016	630	2	0.43162
B3GNTL1	4	0.96676	0.96671	1	17916	0	0.46835	0.0060437	0.020962	0.634016	631	3	0.46835
LRRC69	4	0.15404	0.29783	1	5049	2	0.035485	0.0062438	0.021619	0.637194	644	2	0.035485
RAB34	4	0.32799	0.4733	1	7541	1	0.31217	0.0061917	0.021448	0.637194	640	3	0.31217
EBLN2	4	0.40781	0.55443	1	8862	1	0.48453	0.0062767	0.021734	0.637194	650	3	0.48453
TMPRSS13	4	0.48245	0.6162	1	10016	1	0.62289	0.0061299	0.021239	0.637194	635	3	0.62289
C19orf48	4	0.50502	0.62577	1	10207	1	0.68894	0.0062609	0.021677	0.637194	646	3	0.68894
CECR5	4	0.52483	0.63451	1	10369	1	0.62286	0.0062509	0.021646	0.637194	645	3	0.62286
LBX1	4	0.57494	0.65808	1	10800	1	0.54194	0.0061203	0.021212	0.637194	634	3	0.54194
SNX27	4	0.70536	0.73125	1	12262	1	0.58225	0.0060874	0.021113	0.637194	632	3	0.58225
SNX21	4	0.80966	0.81051	1	14017	1	0.62544	0.0062351	0.02159	0.637194	642	3	0.62544
GBA	4	0.81804	0.81814	1	14173	1	0.55783	0.0062648	0.021692	0.637194	647	3	0.55783
RARRES1	4	0.92225	0.92208	1	16701	0	0.71291	0.0062173	0.021538	0.637194	641	3	0.71291
CCDC144A	4	0.9364	0.93631	1	17078	0	0.85177	0.0061828	0.021418	0.637194	639	3	0.85177
MTRNR2L1	2	0.95796	0.95791	1	17678	0	0.68269	0.011424	0.021634	0.637194	1059	2	0.68269
DLG1	4	0.98538	0.98537	1	18484	0	0.69642	0.0061059	0.021172	0.637194	633	4	0.69642
UPK1B	4	0.99373	0.99376	1	18809	0	0.54597	0.0062743	0.021725	0.637194	649	4	0.54597
SNX11	4	0.99373	0.99377	1	18810	0	0.37307	0.0062661	0.021698	0.637194	648	4	0.37307
KIAA0101	4	0.99376	0.99379	1	18812	0	0.33722	0.0062428	0.021616	0.637194	643	4	0.33722
SLC25A18	4	0.99382	0.99385	1	18814	0	0.41747	0.0061814	0.021411	0.637194	638	4	0.41747
TRPT1	4	0.99385	0.99389	1	18815	0	0.53922	0.0061537	0.021317	0.637194	637	4	0.53922
AGO2	4	0.99386	0.9939	1	18816	0	0.35874	0.0061422	0.021285	0.637194	636	4	0.35874
RABL2A	4	0.90891	0.90864	1	16362	0	0.41422	0.006296	0.021787	0.63775	651	3	0.41422
SLC36A4	4	0.96432	0.96429	1	17845	0	0.50498	0.0063137	0.021844	0.63844	652	2	0.50498
IL19	4	0.97666	0.97666	1	18213	0	0.71371	0.0063266	0.021886	0.638705	653	3	0.71371
ZC3H7B	4	0.70307	0.72976	1	12234	1	0.20161	0.0063481	0.021961	0.639904	654	2	0.20161
OR13C5	4	0.95506	0.95495	1	17598	0	0.4757	0.0063674	0.022027	0.640874	655	3	0.4757
UBE2R2	4	0.98208	0.9821	1	18387	0	0.65719	0.0064109	0.022171	0.644083	656	4	0.65719
FBRSL1	4	0.39236	0.53866	1	8587	1	0.51719	0.0064902	0.022437	0.64557	660	3	0.51719
MOSPD1	4	0.43484	0.58191	1	9347	1	0.51998	0.0064756	0.02239	0.64557	659	3	0.51998
PLOD3	4	0.87682	0.87637	1	15564	0	0.49946	0.0065346	0.022569	0.64557	665	3	0.49946
XAGE5	4	0.91652	0.9163	1	16551	0	0.55074	0.0065044	0.022476	0.64557	662	3	0.55074
CTSB	4	0.94119	0.94112	1	17205	0	0.64273	0.0065347	0.02257	0.64557	666	3	0.64273
TNS4	4	0.99346	0.9935	1	18797	0	0.43421	0.0065423	0.022594	0.64557	667	4	0.43421
POLR2J2	4	0.99348	0.99352	1	18798	0	0.77082	0.0065207	0.02253	0.64557	664	4	0.77082
PSAPL1	4	0.99349	0.99353	1	18799	0	0.46642	0.0065086	0.022489	0.64557	663	4	0.46642
RPS4Y1	4	0.9935	0.99353	1	18800	0	0.62763	0.0065015	0.022468	0.64557	661	4	0.62763
ATXN1L	4	0.99354	0.99357	1	18801	0	0.47781	0.006462	0.02235	0.64557	658	4	0.47781
LAMP1	4	0.99354	0.99358	1	18802	0	0.58639	0.006456	0.022326	0.64557	657	4	0.58639
SLC38A6	4	0.29504	0.43995	1	7027	2	0.38925	0.0066391	0.022897	0.648917	670	2	0.38925
KLHDC9	4	0.77942	0.78479	1	13419	1	0.57753	0.0067532	0.023274	0.648917	679	3	0.57753
RASSF2	4	0.79338	0.79631	1	13690	1	0.64612	0.0067636	0.023306	0.648917	680	3	0.64612
PAX4	4	0.83987	0.83915	1	14658	0	0.062304	0.0066608	0.022972	0.648917	671	1	0.062304
GPRC5B	4	0.86466	0.86424	1	15254	0	0.46882	0.0067511	0.023264	0.648917	678	3	0.46882
CCDC34	4	0.95132	0.95123	1	17485	0	0.44709	0.006765	0.02331	0.648917	681	2	0.44709
RNF112	4	0.95302	0.95291	1	17537	0	0.67817	0.0067745	0.02334	0.648917	683	3	0.67817
HS6ST3	4	0.95891	0.95884	1	17696	0	0.70525	0.0066763	0.023019	0.648917	673	3	0.70525
WDR81	4	0.98618	0.98618	1	18508	0	0.65405	0.0066087	0.022806	0.648917	668	4	0.65405
OR1L8	4	0.99321	0.99326	1	18784	0	0.42	0.0067928	0.02339	0.648917	687	4	0.42
PRKAR1B	4	0.99322	0.99326	1	18785	0	0.39862	0.0067829	0.023363	0.648917	686	4	0.39862
KLHL34	4	0.99322	0.99327	1	18786	0	0.68335	0.0067767	0.023348	0.648917	685	4	0.68335
[truncated: 18,435 more rows]

## Sheet: 5. HEKSARS Reinfection_0.1
SARS-Co-V2 Reinfection MOI 0.1
[truncated: 19,116 more rows]

[truncated: 12 more sheets: 6. HEK SARS_Reinfection_ext_0.1, 7.HEK SARS0.01 initial FDR<0.25, 8.HEK SARS RI 0.01 FDR <0.25, 9HEK SARS RI ext 0.01 FDR<0.25, 10.HEK SARS 0.01 RIComFDR<0.25 , 11. HEK SARS RI 0.1 FDR <0.25, 12.HEKSARS RI ext 0.1 FDR <0.25, 13HEK SARS 0.1RICommonFDR <0.25, 14.HEK SARS Resistant FDR <0.25, 15.HEKSARS RES Summary FDR<0.25, 16. HEK SARS study 1 summary, 17. HEK SARS Study 1 Grouped]
