# Supplementary material for: Genome-scale CRISPR screens identify host factors that promote human coronavirus infection
Source: Genome Med. 2022 Jan 27;14:10. doi: 10.1186/s13073-022-01013-1 (PMC8792531; doi:10.1186/s13073-022-01013-1)
Supplement: Supplementary file 7 — Additional file 7. HEK293T-Ace2 SARS-CoV-2 CRISPR Study 2 analysis. [file 13073_2022_1013_MOESM7_ESM.xlsx]

## Sheet: 1.Read Me
Tab	Title	Explanation
1	Read Me	Experimental Design – Tab list
2	HEKSARS MOI 0.3 MAGECK	MAGeCK HEK293T-Ace2 SARS-CoV-2 High MOI 0.3 initial infection day 10.
		Complete MAGECK analysis for Grodzki Study 1 initial infection- HEK293-Ace2 Brunello
3	HEKSARS Reinfect MOI 0.03	MAGeCK HEK293T-Ace2 SARS-CoV-2 Low MOI 0.03 re- infection day 5 (15 total days)
		Complete MAGECK analysis for Grodzki Study 1 re infection- HEK293-Ace2 Brunello
4	HEKSARS MOI 0.3 FDR <0.25	MAGeCK HEK293T-Ace2 SARS-CoV-2 High MOI 0.3 initial infection day 10 FDR <0.25 Resistant.
		Resistant subset FDR <0.25 for MAGECK analysis for Grodzki Study 1 initial infection- HEK293-Ace2 Brunello
5	HEKSARSReinfectMOI 0.03FDR	MAGeCK HEK293T-Ace2 SARS-CoV-2 Low MOI 0.03 re- infection day 5 (15 total days) FDR <0.25 Resistant.
		Resistant subset FDR <0.25 for Complete MAGECK analysis for Grodzki Study 1 re infection- HEK293-Ace2 Brunello .
6	Resistance Comparison	Common Resistant Genes for Grodzki Study 1 - initial and reinfection.
		Comparison of Resistant clones FDR <0.25 in initial and reinfection of 2nd Study.
7	Resist 2nd Study FDR<0.25	Resistant subset FDR <0.25 for MAGECK analysis for Grodzki Study 2 infection- HEK293-Ace2 Brunello.
		Consolidated summary of Common Resistant clones FDR <0.25 in initial and reinfection in 2nd study.
8	Grouped Resistance FDR <0.25	Grouped Resistance for Grodzki Study 2 infection- HEK293-Ace2 Brunello
		Sorted summary of Resistant clones FDR <0.25 in initial and reinfection in 2nd study.
9	GO Biological Process	Enrichment analysis from https://string-db.org/ for Grodzki Study 2 - HEK293-Ace2 Brunello
		GO enrichment analysis – Biological Process – Common Resistant FDR <0.25
10	GO Molecular Function	Enrichment analysis from https://string-db.org/ for Grodzki Study 2 - HEK293-Ace2 Brunello
		GO enrichment analysis – Molecular Function – Common Resistant FDR <0.25
11	GO Cellular Component	Enrichment analysis from https://string-db.org/ for Grodzki Study 2 - HEK293-Ace2 Brunello.
		GO enrichment analysis – Cellular Component – Common Resistant FDR <0.25
12	String Complex	String network from https://string-db.org/ for Grodzki Study 2 - HEK293-Ace2 Brunello
		String Interaction Network - Common Resistant FDR <0.25
13	HEKko2_rra_1st.SensFDR<0.25	Sensitive subset FDR <0.25 for MAGECK analysis for Grodzki Study 1 initial infection- HEK293-Ace2 Brunello
		MAGeCK HEK293T-Ace2 SARS-CoV-2 High MOI 0.3 initial infection day 10 FDR <0.25 Sensitive
14	HEK_ko2_rra_2ndSENFDR<0.25	Sensitive subset FDR <0.25 for Complete MAGECK analysis for Grodzki Study 1 re infection- HEK293-Ace2 Brunello
		MAGeCK HEK293T-Ace2 SARS-CoV-2 Low MOI 0.03 re- infection day 5 (15 total days) FDR <0.25 Sensitive
15	Sensitive Common	Common Sensitive Gene for Grodzki Study 2
		Common Sensitive FDR <0.25
Stringdb analysis completed on April 15, 2021
Brunello Libary was used: Addgene # #73179

## Sheet: 2.HEKSARS MOI 0.3 MAGECK 
id	num	neg|score	neg|p-value	neg|fdr	neg|rank	neg|goodsgrna	neg|lfc	pos|score	pos|p-value	pos|fdr	pos|rank	pos|goodsgrna	pos|lfc
Non-Targeting	998	-8.9172e-108	2.5898e-07	0.00495	1	0	0	4.057e-98	2.5898e-07	0.00055	1	0	0
CTSL	4	1	1	1	19115	0	2.7494	2.0749e-13	2.5898e-07	0.00055	2	4	2.7494
CCZ1B	4	1	1	1	19114	0	2.6039	8.1492e-13	2.5898e-07	0.00055	3	4	2.6039
TMEM251	4	1	1	1	19113	0	2.368	6.015e-12	2.5898e-07	0.00055	4	4	2.368
ACE2	4	0.99093	0.99097	1	18861	0	2.9536	2.3185e-09	2.5898e-07	0.00055	5	3	2.9536
SLC39A1	4	1	1	1	19112	0	1.8581	1.41e-08	2.5898e-07	0.00055	6	4	1.8581
CCZ1	4	1	1	1	19106	0	2.2389	1.6938e-08	2.5898e-07	0.00055	7	4	2.2389
GDI2	4	1	1	1	19111	0	1.3497	8.2827e-08	2.5898e-07	0.00055	8	4	1.3497
SLC12A9	4	1	1	1	19110	0	1.4102	8.3084e-08	2.5898e-07	0.00055	9	4	1.4102
CDH2	4	0.99814	0.99816	1	19033	0	1.7889	2.4601e-07	7.7695e-07	0.001485	10	4	1.7889
CTBP2	4	1	1	1	19109	0	1.3891	5.4628e-07	1.8129e-06	0.002888	11	4	1.3891
WDR81	4	0.99993	0.99993	1	19097	0	1.5661	6.7139e-07	1.8129e-06	0.002888	12	4	1.5661
SNX27	4	1	1	1	19108	0	1.5232	9.7292e-07	2.8488e-06	0.004189	13	4	1.5232
VPS35	4	0.51889	0.51939	1	9738	1	2.0312	1.4481e-06	3.8848e-06	0.005304	14	3	2.0312
RAB7A	4	1	1	1	19107	0	1.5417	1.7353e-06	4.4027e-06	0.005611	15	4	1.5417
EPT1	4	0.99789	0.99791	1	19025	0	1.8999	2.2213e-06	4.9207e-06	0.005879	16	4	1.8999
C18orf8	4	0.95599	0.9559	1	18119	0	1.3039	3.2863e-06	9.5824e-06	0.010775	17	2	1.3039
PEX10	4	1	1	1	19105	0	1.1096	4.6452e-06	1.4762e-05	0.015677	18	4	1.1096
ACSL3	4	0.99999	0.99999	1	19104	0	1.5158	8.1008e-06	2.4604e-05	0.024752	19	4	1.5158
GNPTAB	4	0.99978	0.99978	1	19087	0	1.297	9.5798e-06	3.1855e-05	0.030446	20	4	1.297
ARPC5L	4	0.99999	0.99999	1	19103	0	1.0507	1.3409e-05	4.7394e-05	0.04314	21	4	1.0507
RNH1	4	0.99992	0.99992	1	19095	0	1.6565	1.6453e-05	5.8531e-05	0.050855	22	4	1.6565
MED13	4	0.9847	0.9847	1	18716	0	1.406	1.8062e-05	6.2933e-05	0.052303	23	3	1.406
GATC	4	0.99998	0.99998	1	19102	0	1.0223	2.1724e-05	7.7436e-05	0.061675	24	4	1.0223
STRADA	4	0.99997	0.99997	1	19101	0	0.9662	2.5558e-05	9.0386e-05	0.069109	25	4	0.9662
SYT11	4	0.99996	0.99996	1	19100	0	0.89053	3.5729e-05	0.00012716	0.093488	26	4	0.89053
F8A1	4	0.99996	0.99996	1	19099	0	0.8913	3.8265e-05	0.00014063	0.098479	27	4	0.8913
WDR91	4	0.89911	0.89878	1	17009	0	1.3917	3.925e-05	0.00014425	0.098479	28	3	1.3917
MTMR9	4	0.99996	0.99995	1	19098	0	1.1019	4.2567e-05	0.00015772	0.10396	29	4	1.1019
CSTF2	4	0.94104	0.94096	1	17817	0	1.1805	6.055e-05	0.00022299	0.142079	30	3	1.1805
DERL1	4	0.99992	0.99993	1	19096	0	1.0398	7.711e-05	0.00029447	0.178063	31	4	1.0398
SDR42E1	4	0.99752	0.99753	1	19017	0	1.1935	7.7836e-05	0.00029809	0.178063	32	3	1.1935
GNPTG	4	0.99757	0.99756	1	19018	0	1.1277	8.033e-05	0.00030949	0.179268	33	3	1.1277
PTCH1	4	0.80816	0.80775	1	15186	0	1.4642	8.5836e-05	0.00032606	0.183314	34	3	1.4642
CLTC	4	0.9999	0.9999	1	19094	0	1.1287	9.9003e-05	0.00037682	0.205799	35	4	1.1287
LUC7L2	4	0.99989	0.99989	1	19093	0	0.91045	0.00011416	0.00043743	0.232261	36	4	0.91045
CHD8	4	0.878	0.87755	1	16560	0	1.1379	0.00012819	0.00049388	0.249175	37	3	1.1379
TBC1D23	4	0.99987	0.99987	1	19092	0	0.78291	0.00012915	0.00049958	0.249175	38	4	0.78291
KCNA5	4	0.84602	0.84539	1	15927	0	0.19214	0.00013104	0.00050839	0.249175	39	1	0.19214
GPR107	4	0.99985	0.99986	1	19091	0	0.94091	0.00015042	0.00057883	0.276609	40	4	0.94091
CALML6	4	0.33491	0.36707	1	6933	1	0.74966	0.00016088	0.00061871	0.28379	41	2	0.74966
C12orf49	4	0.986	0.986	1	18747	0	1.059	0.00016332	0.00062752	0.28379	42	3	1.059
MED13L	4	0.99983	0.99984	1	19090	0	0.88516	0.0001667	0.0006384	0.28379	43	4	0.88516
GET4	4	0.99982	0.99983	1	19089	0	0.9988	0.00017709	0.0006731	0.292417	44	4	0.9988
VPS13B	4	0.99916	0.99914	1	19071	0	1.0133	0.00018346	0.00069796	0.295347	45	4	1.0133
ZNF22	4	0.66488	0.6643	1	12423	0	0.86437	0.00019307	0.00073163	0.295347	46	2	0.86437
STK38L	4	0.9994	0.99941	1	19078	0	1.0555	0.00019414	0.00073629	0.295347	47	4	1.0555
MRPL3	4	0.30663	0.3465	1	6556	1	1.2824	0.00019573	0.00074458	0.295347	48	3	1.2824
CDC42BPA	4	0.9998	0.9998	1	19088	0	0.74221	0.00020001	0.00075857	0.295347	49	4	0.74221
LHFPL1	4	0.99145	0.99151	1	18875	0	0.92571	0.00020384	0.00077255	0.295347	50	2	0.92571
GJB6	4	0.054431	0.10244	0.968434	2019	2	0.39245	0.00022148	0.00082849	0.310522	51	2	0.39245
ACSL4	4	0.99977	0.99977	1	19086	0	1.0307	0.00022878	0.0008575	0.315213	52	4	1.0307
KCND1	4	0.67105	0.6705	1	12535	0	0.68836	0.000233	0.00087459	0.315431	53	2	0.68836
VAC14	4	0.97738	0.9774	1	18529	0	0.92141	0.00025619	0.0009497	0.336175	54	3	0.92141
MRRF	4	0.73116	0.73065	1	13712	0	0.93634	0.00028089	0.0010378	0.351741	55	2	0.93634
MYRF	4	0.2183	0.28651	1	5430	1	1.2249	0.00028786	0.0010668	0.351741	56	3	1.2249
SCRN1	4	0.94807	0.94804	1	17942	0	0.094793	0.00028828	0.0010673	0.351741	57	1	0.094793
ME3	4	0.99952	0.99954	1	19080	0	1.0468	0.00032631	0.0012019	0.378017	58	4	1.0468
ARPC4	4	0.99967	0.99968	1	19085	0	0.68521	0.00032654	0.0012025	0.378017	59	4	0.68521
PRY	3	0.91332	0.91342	1	17288	0	1.5029	0.00033359	0.00098544	0.342484	60	2	1.5029
CTNS	4	0.76715	0.76675	1	14398	0	1.1173	0.00033477	0.001233	0.378017	61	3	1.1173
P2RY12	4	0.99966	0.99967	1	19084	0	0.76368	0.00034064	0.0012517	0.378017	62	4	0.76368
IFI44	4	0.68269	0.68208	1	12768	0	-0.035367	0.00034069	0.0012517	0.378017	63	1	-0.035367
TBC1D20	4	0.94128	0.9412	1	17820	0	0.81944	0.00034373	0.0012657	0.378017	64	2	0.81944
PCDH15	4	0.99743	0.99744	1	19011	0	1.0121	0.00038404	0.0014091	0.403975	65	3	1.0121
CLIC3	4	0.99961	0.99962	1	19083	0	0.76584	0.00038598	0.0014164	0.403975	66	4	0.76584
STK11	4	0.99956	0.99957	1	19082	0	0.95753	0.00038727	0.001421	0.403975	67	4	0.95753
HIST2H3C	4	0.81994	0.81945	1	15424	0	1.1621	0.00039149	0.0014371	0.403975	68	3	1.1621
WAC	4	0.10868	0.17999	0.996771	3446	1	1.224	0.00039904	0.0014609	0.404721	69	3	1.224
XPO5	4	0.61711	0.61659	1	11527	0	0.94515	0.00040768	0.0014972	0.40884	70	3	0.94515
CHAF1B	4	0.2334	0.2964	1	5608	1	1.2081	0.00043611	0.0015909	0.428322	71	3	1.2081
RNASEH2B	4	0.66867	0.66817	1	12489	0	0.066352	0.0004455	0.0016298	0.432687	72	2	0.066352
SCAF11	4	0.99954	0.99955	1	19081	0	1.1361	0.00045781	0.0016769	0.439102	73	4	1.1361
PEX1	4	0.99929	0.99929	1	19075	0	1.0626	0.00046398	0.0017002	0.439189	74	4	1.0626
EHMT2	4	0.99886	0.99884	1	19054	0	0.91485	0.00049148	0.0018075	0.457204	75	4	0.91485
DICER1	4	0.98735	0.98738	1	18769	0	0.98337	0.00049376	0.0018178	0.457204	76	3	0.98337
POLR1C	4	0.91431	0.91408	1	17313	0	1.1729	0.00050659	0.0018655	0.463096	77	3	1.1729
WDR44	4	0.94414	0.94404	1	17876	0	0.91593	0.00052532	0.0019281	0.472518	78	3	0.91593
FGFR1	4	0.99946	0.99947	1	19079	0	0.68101	0.00053915	0.0019691	0.474575	79	4	0.68101
EIF1AY	4	0.2284	0.29313	1	5550	1	0.91968	0.00054925	0.0020032	0.474575	80	3	0.91968
RABGEF1	4	0.96506	0.965	1	18284	0	0.55801	0.0005503	0.002011	0.474575	81	3	0.55801
TSPAN6	4	0.8176	0.81714	1	15374	0	1.0462	0.00061764	0.0022721	0.529643	82	3	1.0462
C9orf91	4	0.99937	0.99938	1	19077	0	0.6244	0.000628	0.0023026	0.530299	83	4	0.6244
IPCEF1	4	0.87843	0.87799	1	16566	0	1.0155	0.00065239	0.0023902	0.542865	84	3	1.0155
RPL9	4	0.94559	0.94549	1	17900	0	1.0847	0.00065788	0.002414	0.542865	85	3	1.0847
CERS2	4	0.16243	0.25108	0.99771	4802	1	1.1401	0.00067499	0.0024746	0.545511	86	3	1.1401
CHST15	4	0.97835	0.97838	1	18557	0	1.1396	0.00068343	0.0025093	0.545511	87	3	1.1396
TRIP4	4	0.99932	0.99932	1	19076	0	0.85571	0.00068429	0.0025114	0.545511	88	4	0.85571
TMEM189	4	0.70453	0.70383	1	13192	0	0.8662	0.00070145	0.0025735	0.552731	89	3	0.8662
GTF3A	4	0.80633	0.80593	1	15157	0	0.93225	0.00072222	0.0026466	0.562101	90	3	0.93225
DFNB31	4	0.99926	0.99926	1	19074	0	0.76548	0.00074085	0.0027165	0.562978	91	4	0.76548
ITGAL	4	0.80852	0.80813	1	15192	0	0.90536	0.00074488	0.0027263	0.562978	92	3	0.90536
SOD1	4	0.30424	0.34479	1	6526	1	1.1853	0.0007782	0.002846	0.562978	93	3	1.1853
AARS	4	0.99922	0.99921	1	19073	0	0.56501	0.00077863	0.0028491	0.562978	94	4	0.56501
CIZ1	4	0.99846	0.99848	1	19041	0	1.0498	0.00077959	0.0028512	0.562978	95	4	1.0498
NDUFA1	4	0.99893	0.99893	1	19056	0	1.1452	0.00077974	0.0028522	0.562978	96	4	1.1452
GJB5	4	0.99922	0.99921	1	19072	0	0.7459	0.00078132	0.0028569	0.562978	97	4	0.7459
PSMA2	4	0.99678	0.99678	1	18991	0	0.91997	0.00080775	0.0029522	0.573407	98	3	0.91997
PKN2	4	0.81481	0.81443	1	15316	0	0.15535	0.00081227	0.0029698	0.573407	99	1	0.15535
FLII	4	0.43547	0.44601	1	8358	1	0.89117	0.00082626	0.0030195	0.573659	100	3	0.89117
DUSP11	4	0.79181	0.79138	1	14869	0	0.74609	0.00085361	0.0031138	0.573659	101	2	0.74609
PEX12	4	0.99914	0.99913	1	19070	0	0.76584	0.00085771	0.0031293	0.573659	102	4	0.76584
KRT7	4	0.42134	0.4343	1	8160	1	0.15348	0.00086466	0.0031578	0.573659	103	2	0.15348
EXO1	4	0.99254	0.99259	1	18900	0	0.9068	0.00087964	0.0032101	0.573659	104	2	0.9068
UBTD1	4	0.99912	0.99911	1	19069	0	0.74618	0.00088133	0.0032158	0.573659	105	4	0.74618
ZBED5	4	0.85518	0.85467	1	16116	0	1.0216	0.00088152	0.0032163	0.573659	106	3	1.0216
PDGFC	4	0.9991	0.99909	1	19068	0	0.65154	0.00089862	0.00328	0.573659	107	4	0.65154
KLRG1	4	0.72817	0.72765	1	13652	0	0.87479	0.00090362	0.0032997	0.573659	108	3	0.87479
UBXN2A	4	0.99908	0.99907	1	19067	0	0.60349	0.00092003	0.0033598	0.573659	109	4	0.60349
NNAT	4	0.99906	0.99905	1	19066	0	0.72875	0.00093802	0.0034256	0.573659	110	4	0.72875
BSND	4	0.99906	0.99904	1	19065	0	0.80526	0.00094238	0.0034391	0.573659	111	4	0.80526
PCDHA13	4	0.99905	0.99904	1	19064	0	0.95259	0.00094945	0.003466	0.573659	112	4	0.95259
UBE2G1	4	0.79791	0.79756	1	14988	0	0.90221	0.00095247	0.0034758	0.573659	113	3	0.90221
CEPT1	4	0.98395	0.98395	1	18694	0	0.95832	0.00095809	0.003495	0.573659	114	3	0.95832
TGFB1	4	0.15241	0.24108	0.99771	4611	2	-0.02292	0.00096943	0.0035282	0.573659	115	2	-0.02292
MEI4	4	0.99901	0.999	1	19063	0	0.5539	0.00099065	0.003596	0.573659	116	4	0.5539
MIR205HG	4	0.23004	0.29421	1	5572	1	0.84875	0.00099278	0.0036033	0.573659	117	3	0.84875
SLC25A32	4	0.64267	0.64217	1	12019	0	1.0283	0.0010079	0.0036587	0.573659	118	3	1.0283
TMX3	4	0.74454	0.74403	1	13975	0	0.97482	0.0010085	0.0036602	0.573659	119	3	0.97482
ATOH7	4	0.99899	0.99898	1	19062	0	0.70441	0.0010137	0.0036778	0.573659	120	4	0.70441
DOK7	4	0.99898	0.99897	1	19061	0	0.70971	0.0010196	0.0036991	0.573659	121	4	0.70971
OCIAD1	4	0.99898	0.99897	1	19060	0	0.80774	0.0010202	0.0037017	0.573659	122	4	0.80774
NUP188	4	0.99897	0.99897	1	19059	0	0.67284	0.0010259	0.0037203	0.573659	123	4	0.67284
ACBD5	4	0.99897	0.99897	1	19058	0	0.55311	0.0010265	0.0037214	0.573659	124	4	0.55311
EPG5	4	0.99894	0.99893	1	19057	0	0.75558	0.0010622	0.0038565	0.589743	125	4	0.75558
ADAT2	4	0.64869	0.64812	1	12126	0	0.89286	0.0010742	0.0038969	0.591191	126	3	0.89286
DAD1	4	0.2399	0.30071	1	5692	1	0.31202	0.0011266	0.0040896	0.609218	127	1	0.31202
SMYD2	4	0.99887	0.99886	1	19055	0	0.50063	0.0011323	0.0041021	0.609218	128	4	0.50063
SAP30	4	0.93182	0.93158	1	17669	0	0.79993	0.0011341	0.0041114	0.609218	129	3	0.79993
N6AMT2	4	0.97664	0.97663	1	18514	0	0.87287	0.0011499	0.0041611	0.609834	130	3	0.87287
CCDC71L	4	0.99884	0.99883	1	19053	0	0.95641	0.0011604	0.0042062	0.609834	131	4	0.95641
VPS26A	4	0.96372	0.96366	1	18248	0	0.76689	0.0011697	0.0042388	0.609834	132	2	0.76689
SF3B2	4	0.65675	0.65614	1	12265	0	0.69011	0.0011718	0.0042492	0.609834	133	2	0.69011
GPKOW	4	0.040716	0.082622	0.949106	1663	2	-0.40661	0.0011789	0.0042751	0.609834	134	1	-0.40661
ASCC2	4	0.9988	0.99879	1	19052	0	0.46129	0.0011991	0.0043429	0.61135	135	4	0.46129
HIST3H3	4	0.9988	0.99879	1	19051	0	0.52237	0.0012008	0.0043497	0.61135	136	4	0.52237
AKT2	4	0.56809	0.56731	1	10618	0	0.83936	0.0012118	0.004389	0.61238	137	3	0.83936
ARL2	4	0.058809	0.10876	0.975597	2125	2	0.43196	0.0012307	0.0044636	0.615535	138	2	0.43196
SLC47A1	4	0.99275	0.9928	1	18906	0	0.96419	0.001233	0.004476	0.615535	139	3	0.96419
AGR2	4	0.99874	0.99873	1	19050	0	0.78295	0.0012562	0.0045511	0.617746	140	4	0.78295
HDLBP	4	0.99872	0.99872	1	19049	0	0.57662	0.001278	0.0046351	0.617746	141	4	0.57662
ASIP	4	0.59903	0.59849	1	11205	0	0.97362	0.0012798	0.0046413	0.617746	142	3	0.97362
GSPT1	4	0.15284	0.2417	0.99771	4622	1	0.94049	0.0012829	0.0046516	0.617746	143	3	0.94049
KIF18A	4	0.18811	0.26709	1	5084	1	-0.18279	0.0012837	0.0046537	0.617746	144	1	-0.18279
KIAA0355	4	0.34721	0.37616	1	7094	1	0.89541	0.0013029	0.0047236	0.621151	145	3	0.89541
ASCC1	4	0.99869	0.99869	1	19048	0	0.65774	0.0013105	0.0047443	0.621151	146	4	0.65774
TRIM37	4	0.99612	0.99615	1	18973	0	1.0616	0.0013384	0.0048453	0.629282	147	3	1.0616
AK6	4	0.78074	0.78026	1	14649	0	0.86868	0.0013459	0.0048723	0.629282	148	2	0.86868
TXNIP	4	0.99862	0.99863	1	19047	0	0.45418	0.0013764	0.0049746	0.636319	149	4	0.45418
CNOT7	4	0.88672	0.88638	1	16742	0	0.33715	0.0013884	0.0050168	0.636319	150	2	0.33715
NIFK	4	0.99861	0.99861	1	19046	0	0.71618	0.0013907	0.0050266	0.636319	151	4	0.71618
MAPK14	4	0.9483	0.94827	1	17949	0	0.70085	0.0014401	0.0052069	0.648033	152	3	0.70085
NPIPB6	4	0.50873	0.50998	1	9565	1	0.75751	0.0014422	0.0052183	0.648033	153	2	0.75751
RYR2	4	0.99856	0.99856	1	19045	0	0.63359	0.0014443	0.0052209	0.648033	154	4	0.63359
KIAA1033	4	0.99854	0.99855	1	19044	0	0.60893	0.0014595	0.0052722	0.650176	155	4	0.60893
RNF19B	4	0.99853	0.99854	1	19043	0	0.5234	0.0014724	0.005324	0.652355	156	4	0.5234
HIPK3	4	0.51278	0.51363	1	9632	1	0.74239	0.0014927	0.0053991	0.653246	157	2	0.74239
BRWD1	4	0.74339	0.7429	1	13956	0	0.36823	0.0014931	0.0053996	0.653246	158	2	0.36823
SEC23IP	4	0.99846	0.99848	1	19042	0	0.69499	0.0015402	0.005571	0.669749	159	4	0.69499
TOMM5	4	0.99606	0.99609	1	18971	0	0.74616	0.0015664	0.0056648	0.676764	160	2	0.74616
BECN1	4	0.99717	0.99718	1	19006	0	0.83015	0.0015839	0.0057264	0.679878	161	3	0.83015
USP53	4	0.9908	0.99085	1	18858	0	0.85855	0.0016086	0.0058181	0.682286	162	3	0.85855
RSRC1	4	0.99373	0.99376	1	18924	0	0.91899	0.0016177	0.0058476	0.682286	163	3	0.91899
ATP6V0B	4	0.20625	0.27866	1	5293	1	0.57601	0.0016317	0.005902	0.682286	164	2	0.57601
PPIL4	4	0.60843	0.60784	1	11368	0	0.73864	0.0016444	0.005945	0.682286	165	2	0.73864
SDE2	4	0.77509	0.77465	1	14552	0	1.1444	0.0016521	0.005975	0.682286	166	3	1.1444
RBM15	4	0.53205	0.53183	1	9957	1	0.95426	0.001656	0.0059911	0.682286	167	3	0.95426
TAF7	4	0.99833	0.99834	1	19040	0	0.50894	0.0016692	0.0060331	0.682286	168	4	0.50894
TMED10	4	0.98291	0.98295	1	18662	0	0.88729	0.0016813	0.0060714	0.682286	169	3	0.88729
ARL14EPL	4	0.99831	0.99833	1	19039	0	0.69034	0.0016883	0.0060937	0.682286	170	4	0.69034
ALG8	4	0.99831	0.99832	1	19038	0	0.80301	0.0016927	0.0061082	0.682286	171	4	0.80301
TSTD1	4	0.77111	0.77072	1	14473	0	0.25735	0.0017026	0.0061449	0.682286	172	2	0.25735
GTF2H2	4	0.87752	0.87707	1	16554	0	0.78139	0.0017164	0.0061993	0.682286	173	2	0.78139
SLC9A9	4	0.59003	0.58942	1	11028	0	0.61781	0.001719	0.0062107	0.682286	174	2	0.61781
SLC29A2	4	0.99827	0.99829	1	19037	0	0.50182	0.0017297	0.0062511	0.682801	175	4	0.50182
CBWD2	4	0.54313	0.54251	1	10151	1	0.57631	0.001753	0.0063273	0.686273	176	2	0.57631
RFWD2	4	0.99824	0.99826	1	19036	0	0.74329	0.0017606	0.0063547	0.686273	177	4	0.74329
SOX9	4	0.9982	0.99822	1	19035	0	0.62189	0.0018001	0.0064992	0.687446	178	4	0.62189
ZNF598	4	0.98678	0.98678	1	18762	0	0.6587	0.0018036	0.0065096	0.687446	179	3	0.6587
KDM5B	4	0.93163	0.9314	1	17662	0	0.2411	0.0018073	0.006521	0.687446	180	1	0.2411
ATG5	4	0.4328	0.44379	1	8320	1	0.66702	0.0018166	0.0065495	0.687446	181	2	0.66702
SIK3	4	0.99818	0.99821	1	19034	0	0.81244	0.001819	0.0065562	0.687446	182	4	0.81244
ASCC3	4	0.89751	0.89721	1	16976	0	1.0171	0.0018295	0.0065971	0.687446	183	3	1.0171
CATSPERG	4	0.68102	0.68044	1	12735	0	0.89302	0.0018354	0.0066173	0.687446	184	3	0.89302
LRP2BP	4	0.97443	0.97437	1	18461	0	0.88209	0.0018515	0.0066805	0.69026	185	3	0.88209
ITGA2	4	0.99811	0.99813	1	19032	0	0.70209	0.0018925	0.0068209	0.697136	186	4	0.70209
ELF2	4	0.89212	0.89179	1	16863	0	0.12818	0.001912	0.0068893	0.697136	187	1	0.12818
C9orf172	4	0.92745	0.92723	1	17565	0	0.68273	0.0019298	0.0069566	0.697136	188	3	0.68273
PPP1R9A	4	0.856	0.85547	1	16133	0	0.74947	0.0019512	0.0070291	0.697136	189	3	0.74947
UVRAG	4	0.75449	0.7541	1	14153	0	0.97252	0.0019582	0.0070566	0.697136	190	3	0.97252
UBN2	4	0.5559	0.55511	1	10388	1	0.90798	0.0019596	0.0070597	0.697136	191	3	0.90798
TM9SF2	4	0.98555	0.98555	1	18737	0	0.96286	0.0019605	0.0070623	0.697136	192	3	0.96286
VPS29	4	0.9876	0.98763	1	18772	0	0.81751	0.0019693	0.007097	0.697136	193	2	0.81751
DDX54	4	0.10853	0.17977	0.996771	3438	1	0.75471	0.0019756	0.0071182	0.697136	194	3	0.75471
SCYL1	4	0.99802	0.99803	1	19031	0	0.83655	0.0019786	0.0071301	0.697136	195	4	0.83655
DAPK1	4	0.99802	0.99803	1	19030	0	0.731	0.0019841	0.0071482	0.697136	196	4	0.731
KRTAP20-2	4	0.95696	0.9569	1	18141	0	0.83568	0.0019945	0.0071848	0.69714	197	3	0.83568
LIPA	4	0.37799	0.39979	1	7520	1	0.80976	0.0020422	0.0073492	0.700263	198	3	0.80976
ELF5	4	0.75006	0.74964	1	14072	0	0.76597	0.0020461	0.0073622	0.700263	199	3	0.76597
PSMG2	4	0.46688	0.47263	1	8846	1	0.95177	0.0020509	0.0073746	0.700263	200	3	0.95177
NOX5	4	0.99795	0.99797	1	19029	0	0.74705	0.0020519	0.0073777	0.700263	201	4	0.74705
MGEA5	4	0.99459	0.99463	1	18940	0	0.91834	0.002062	0.007414	0.700263	202	3	0.91834
SLC35G1	4	0.99793	0.99796	1	19028	0	0.59968	0.0020666	0.0074367	0.700263	203	4	0.59968
RNF187	4	0.9979	0.99792	1	19027	0	0.73151	0.0021004	0.0075655	0.702851	204	4	0.73151
NR1D1	4	0.9979	0.99791	1	19026	0	0.55736	0.002104	0.0075787	0.702851	205	4	0.55736
ARHGAP9	4	0.96167	0.96158	1	18215	0	0.92735	0.0021192	0.0076346	0.702851	206	3	0.92735
ZMAT3	4	0.037542	0.077993	0.946989	1567	2	-0.24539	0.0021213	0.0076413	0.702851	207	1	-0.24539
UBE2G2	4	0.97911	0.97915	1	18576	0	0.71766	0.002125	0.0076481	0.702851	208	2	0.71766
C19orf24	4	0.99784	0.99786	1	19024	0	0.64511	0.0021607	0.0077786	0.709939	209	4	0.64511
MEAF6	4	0.87229	0.8719	1	16460	0	0.84162	0.0021688	0.0078055	0.709939	210	3	0.84162
PJA2	4	0.99504	0.99507	1	18955	0	0.74604	0.0021788	0.0078366	0.709939	211	3	0.74604
BTBD10	4	0.010833	0.028682	0.864512	634	1	0.91421	0.0022036	0.0079205	0.710211	212	2	0.91421
DIEXF	4	0.99442	0.99447	1	18937	0	0.86074	0.0022095	0.0079397	0.710211	213	3	0.86074
A2ML1	4	0.99779	0.9978	1	19023	0	0.51795	0.0022121	0.0079511	0.710211	214	4	0.51795
OSBPL1A	4	0.99778	0.99779	1	19022	0	0.759	0.0022249	0.0080003	0.711283	215	4	0.759
RPS27L	4	0.69024	0.68963	1	12922	0	0.76748	0.0022519	0.0080951	0.716149	216	3	0.76748
DLC1	4	0.99773	0.99774	1	19021	0	0.4363	0.0022715	0.0081578	0.716149	217	4	0.4363
RABEP2	4	0.57761	0.57697	1	10792	0	0.13293	0.0022783	0.0081837	0.716149	218	1	0.13293
OR4C12	4	0.95471	0.95458	1	18096	0	0.72572	0.0022869	0.0082049	0.716149	219	3	0.72572
TRIM11	4	0.76233	0.76197	1	14299	0	0.84551	0.002338	0.0083691	0.72716	220	3	0.84551
UBE2E2	4	0.86929	0.86885	1	16388	0	0.85136	0.0023619	0.0084287	0.729022	221	2	0.85136
CYB5B	4	0.99005	0.99007	1	18834	0	0.52995	0.002383	0.0084856	0.730644	222	3	0.52995
GDPD1	4	0.99631	0.99634	1	18981	0	0.85836	0.0024049	0.0085385	0.731896	223	3	0.85836
XIRP2	4	0.83401	0.8334	1	15710	0	0.081121	0.0024353	0.0086136	0.735038	224	1	0.081121
SURF6	4	0.6928	0.69217	1	12968	0	0.87382	0.0024642	0.0086949	0.73868	225	3	0.87382
NOL6	4	0.32403	0.35906	1	6787	1	0.38076	0.0024817	0.0087337	0.738697	226	2	0.38076
S100A1	4	0.87554	0.87509	1	16510	0	0.64677	0.00254	0.0088788	0.741304	227	3	0.64677
PPP4C	4	0.90703	0.90677	1	17171	0	0.68109	0.0025475	0.0088938	0.741304	228	2	0.68109
ITGA1	4	0.99573	0.99576	1	18965	0	0.87326	0.0025522	0.0089062	0.741304	229	3	0.87326
RAB18	4	0.94406	0.94396	1	17874	0	0.70716	0.0025569	0.0089197	0.741304	230	2	0.70716
PLIN2	4	0.28646	0.33227	1	6293	1	0.7301	0.0025879	0.0089907	0.741614	231	3	0.7301
C8orf44	4	0.22802	0.29285	1	5547	1	-0.010871	0.0025923	0.009001	0.741614	232	1	-0.010871
OR2A2	4	0.44964	0.45789	1	8576	1	0.2773	0.0026446	0.0091388	0.749734	233	1	0.2773
POTEE	4	0.77461	0.77416	1	14540	0	0.50512	0.0027203	0.009332	0.758637	234	2	0.50512
VAPA	4	0.4896	0.49266	1	9227	1	0.86806	0.0027236	0.0093393	0.758637	235	3	0.86806
BSPH1	4	0.46064	0.46725	1	8753	1	0.77875	0.0027435	0.0093916	0.758637	236	3	0.77875
TMEM61	4	0.77427	0.77381	1	14530	0	-0.051198	0.0027492	0.0094061	0.758637	237	1	-0.051198
TBL1XR1	4	0.59901	0.59847	1	11204	0	0.10865	0.0028015	0.0095449	0.766599	238	1	0.10865
CDK1	4	0.26043	0.31447	1	5964	1	1.0898	0.002839	0.0096521	0.768559	239	3	1.0898
RPS5	4	0.43215	0.44325	1	8309	1	0.78122	0.0028453	0.0096687	0.768559	240	2	0.78122
RPL13A	4	0.050842	0.097197	0.967904	1915	2	-0.29218	0.0028539	0.0096899	0.768559	241	1	-0.29218
CLASP2	4	0.51488	0.51563	1	9669	1	0.49918	0.002929	0.0098826	0.780603	242	2	0.49918
OR51I1	4	0.64525	0.64471	1	12064	0	0.75826	0.0029623	0.0099603	0.782523	243	3	0.75826
MAP3K2	4	0.13812	0.22124	0.997555	4231	2	0.40296	0.0029729	0.0099888	0.782523	244	2	0.40296
TRAF2	4	0.97555	0.97549	1	18486	0	0.82605	0.0030108	0.01008	0.78391	245	3	0.82605
HTR2C	4	0.94191	0.94183	1	17834	0	0.22311	0.0030631	0.010205	0.78391	246	1	0.22311
ABCA9	4	0.092753	0.15742	0.994139	3015	1	0.85468	0.0030702	0.010219	0.78391	247	3	0.85468
COG8	4	0.95111	0.95103	1	18012	0	0.88272	0.0030752	0.010231	0.78391	248	3	0.88272
APOA2	4	0.93959	0.93956	1	17794	0	0.70406	0.0030815	0.010244	0.78391	249	3	0.70406
IGSF1	4	0.3411	0.37163	1	7017	1	0.080016	0.0031154	0.010328	0.78391	250	1	0.080016
P2RY10	4	0.014208	0.036847	0.887496	791	1	0.64899	0.0031346	0.010377	0.78391	251	2	0.64899
GGN	4	0.97834	0.97838	1	18556	0	0.69967	0.0031614	0.01045	0.78391	252	3	0.69967
CIB4	4	0.77325	0.77283	1	14510	0	-0.016075	0.0031677	0.010466	0.78391	253	1	-0.016075
IER5	4	0.94549	0.94539	1	17896	0	0.7632	0.0031908	0.010523	0.78391	254	3	0.7632
SIK2	4	0.87963	0.87916	1	16591	0	0.64326	0.0032283	0.010627	0.78391	255	3	0.64326
PCDHA12	4	0.96763	0.96757	1	18330	0	0.7833	0.0032506	0.010688	0.78391	256	3	0.7833
ADSL	4	0.50305	0.5048	1	9465	1	0.711	0.0032577	0.010708	0.78391	257	2	0.711
ANXA8L1	4	0.78238	0.78194	1	14678	0	-0.094491	0.0032723	0.010746	0.78391	258	1	-0.094491
PFKFB3	4	0.19577	0.27196	1	5173	1	0.81506	0.0032738	0.01075	0.78391	259	3	0.81506
SPATA18	4	0.22052	0.28797	1	5458	1	0.594	0.003279	0.010762	0.78391	260	2	0.594
CYBA	4	0.96146	0.96137	1	18209	0	0.69842	0.0033246	0.010874	0.78391	261	3	0.69842
APLP2	4	0.093094	0.15791	0.994139	3023	1	0.7498	0.0033251	0.010875	0.78391	262	3	0.7498
QSER1	4	0.87638	0.87593	1	16530	0	0.6831	0.0033277	0.010884	0.78391	263	3	0.6831
MAGEA12	4	0.50525	0.50678	1	9502	1	0.79403	0.0033343	0.010898	0.78391	264	3	0.79403
ARID5B	4	0.965	0.96495	1	18282	0	0.83032	0.0033357	0.010899	0.78391	265	3	0.83032
OR52A5	4	0.098453	0.16542	0.994139	3167	2	0.24552	0.0033542	0.01095	0.78391	266	2	0.24552
MEMO1	4	0.052733	0.099943	0.967904	1968	2	-0.46143	0.0033768	0.011014	0.78391	267	1	-0.46143
USP8	4	0.94744	0.9474	1	17927	0	0.81431	0.0033794	0.011021	0.78391	268	2	0.81431
PRKAR1A	4	0.063858	0.11606	0.975597	2261	1	0.8078	0.0034103	0.011089	0.78391	269	3	0.8078
CHTOP	4	0.86779	0.86733	1	16356	0	0.14317	0.0034291	0.011141	0.78391	270	1	0.14317
MED1	4	0.96914	0.96907	1	18358	0	0.83733	0.0034467	0.011186	0.78391	271	3	0.83733
PTAR1	4	0.76815	0.76774	1	14412	0	0.77089	0.0034593	0.011221	0.78391	272	2	0.77089
TMEM165	4	0.9779	0.97795	1	18549	0	0.78333	0.0034697	0.01125	0.78391	273	3	0.78333
HIST2H2AC	4	0.28001	0.32779	1	6207	1	0.60455	0.0035337	0.011415	0.78391	274	2	0.60455
TCF4	4	0.4835	0.48728	1	9113	1	0.55149	0.0035365	0.011419	0.78391	275	2	0.55149
PTEN	4	0.93156	0.93133	1	17660	0	0.64748	0.0035475	0.011449	0.78391	276	2	0.64748
STRIP1	4	0.51446	0.51519	1	9662	1	0.82919	0.0035623	0.011481	0.78391	277	3	0.82919
TP53RK	4	0.86916	0.86874	1	16384	0	0.31546	0.003586	0.011539	0.78391	278	1	0.31546
ADGRF4	4	0.7556	0.75519	1	14176	0	0.89011	0.0035933	0.011558	0.78391	279	3	0.89011
CHRAC1	4	0.75447	0.75409	1	14152	0	0.90834	0.0036312	0.011677	0.78391	280	3	0.90834
LOC158434	4	0.54647	0.54572	1	10220	1	-0.041562	0.0036383	0.011698	0.78391	281	1	-0.041562
OTUD4	4	0.48241	0.48631	1	9093	1	0.82996	0.0036477	0.011721	0.78391	282	3	0.82996
POLD2	4	0.0085432	0.023016	0.842826	518	1	0.5415	0.0036518	0.011731	0.78391	283	2	0.5415
VSTM4	4	0.92069	0.92049	1	17445	0	0.78077	0.0036787	0.011797	0.78391	284	3	0.78077
TAS2R8	4	0.82127	0.82077	1	15457	0	0.84179	0.0036801	0.0118	0.78391	285	3	0.84179
WDR77	4	0.36115	0.3868	1	7290	1	-0.18858	0.0036905	0.01183	0.78391	286	1	-0.18858
OBFC1	4	0.82006	0.81957	1	15426	0	0.57169	0.0036932	0.011836	0.78391	287	2	0.57169
SNX8	4	0.95585	0.95576	1	18116	0	0.68868	0.0037428	0.01196	0.78391	288	3	0.68868
MYOZ1	4	0.67477	0.67417	1	12609	0	0.78977	0.0038084	0.012127	0.78391	289	3	0.78977
MYC	4	0.76951	0.7691	1	14444	0	0.49274	0.0038263	0.012166	0.78391	290	2	0.49274
RBM17	4	0.59689	0.59636	1	11163	0	0.42638	0.0038301	0.012174	0.78391	291	2	0.42638
DBP	4	0.0076575	0.020834	0.842826	472	1	0.82187	0.0038461	0.012222	0.78391	292	3	0.82187
RGAG4	4	0.036651	0.07668	0.946989	1542	2	-0.46063	0.0038473	0.012226	0.78391	293	1	-0.46063
LOC643802	4	0.98371	0.98371	1	18688	0	0.74764	0.0038504	0.012234	0.78391	294	3	0.74764
LSM2	4	0.10637	0.17664	0.996215	3385	1	0.63975	0.0038996	0.01234	0.78391	295	2	0.63975
IPO11	4	0.99317	0.99321	1	18914	0	0.85859	0.0039015	0.012343	0.78391	296	3	0.85859
HLA-DQA1	4	0.89509	0.89478	1	16929	0	0.71806	0.0039072	0.012356	0.78391	297	2	0.71806
GCC2	4	0.93962	0.9396	1	17797	0	0.80348	0.0039308	0.012412	0.78391	298	3	0.80348
ZDHHC23	4	0.18249	0.26358	1	5027	1	0.34317	0.0039519	0.012466	0.78391	299	1	0.34317
HIVEP2	4	0.95533	0.95523	1	18107	0	0.85512	0.0040049	0.012598	0.78391	300	3	0.85512
PNPT1	4	0.98566	0.98566	1	18740	0	0.8432	0.0040086	0.012604	0.78391	301	2	0.8432
C14orf37	4	0.26843	0.31985	1	6065	1	0.7656	0.0040204	0.012641	0.78391	302	2	0.7656
BEST3	4	0.98996	0.98998	1	18831	0	0.74411	0.004044	0.012697	0.78391	303	2	0.74411
MIS18BP1	4	0.020314	0.051455	0.912641	1067	2	-0.47089	0.0040564	0.012727	0.78391	304	1	-0.47089
RBBP5	4	0.99485	0.99489	1	18946	0	0.82947	0.0040768	0.01278	0.78391	305	3	0.82947
ARHGAP21	4	0.57517	0.57451	1	10748	0	0.58541	0.0040874	0.01281	0.78391	306	2	0.58541
OSGIN1	4	0.033513	0.072085	0.938628	1465	1	0.72509	0.0040934	0.012827	0.78391	307	3	0.72509
SNX4	4	0.99751	0.99752	1	19015	0	0.73522	0.0040949	0.012831	0.78391	308	3	0.73522
ATP6V0A4	4	0.93044	0.93021	1	17635	0	0.79827	0.0041072	0.012861	0.78391	309	3	0.79827
GNPNAT1	4	0.33003	0.36349	1	6872	1	-0.377	0.0041087	0.012862	0.78391	310	1	-0.377
GMIP	4	0.83916	0.83846	1	15811	0	0.69104	0.0041146	0.012874	0.78391	311	3	0.69104
FAT4	4	0.57921	0.57858	1	10828	0	0.77741	0.0041313	0.012927	0.78391	312	3	0.77741
PDLIM4	4	0.097033	0.16346	0.994139	3124	1	0.63724	0.004159	0.01299	0.78391	313	2	0.63724
CNOT3	4	0.031985	0.069825	0.93581	1420	2	-0.75839	0.0041609	0.012994	0.78391	314	1	-0.75839
TMPRSS9	4	0.43297	0.44393	1	8325	1	0.92171	0.0041724	0.013014	0.78391	315	3	0.92171
ZNF664	4	0.88567	0.8853	1	16714	0	0.77768	0.0041862	0.013051	0.78391	316	3	0.77768
MRPL39	4	0.59845	0.59791	1	11191	0	0.21805	0.0042132	0.01312	0.78391	317	2	0.21805
RHBG	4	0.54578	0.54507	1	10203	1	0.85193	0.0042231	0.013146	0.78391	318	3	0.85193
NMT1	4	0.93475	0.93461	1	17715	0	0.79561	0.0042416	0.01319	0.78391	319	3	0.79561
PPP1R27	4	0.97767	0.97771	1	18541	0	0.72987	0.0042571	0.013228	0.78391	320	3	0.72987
ARHGEF11	4	0.52663	0.52674	1	9863	1	0.14578	0.0042654	0.013246	0.78391	321	1	0.14578
GOLT1B	4	0.85544	0.85492	1	16123	0	0.76893	0.0042664	0.013246	0.78391	322	3	0.76893
ZNF662	4	0.96354	0.96347	1	18246	0	0.76989	0.0043038	0.01334	0.786991	323	3	0.76989
CCDC150	4	0.93512	0.935	1	17723	0	0.58777	0.0044222	0.013627	0.800052	324	3	0.58777
SLCO4C1	4	0.90769	0.90743	1	17187	0	0.63038	0.0044306	0.013645	0.800052	325	2	0.63038
PSG5	4	0.96289	0.96282	1	18238	0	0.28496	0.0044744	0.01376	0.802358	326	1	0.28496
PRPF40A	4	0.96389	0.96385	1	18255	0	0.9664	0.0044793	0.013768	0.802358	327	3	0.9664
SLC6A20	4	0.6733	0.67276	1	12581	0	0.84286	0.0045114	0.013857	0.802593	328	3	0.84286
UQCRFS1	4	0.71544	0.71475	1	13403	0	0.064501	0.0045267	0.013891	0.802593	329	1	0.064501
TRNT1	4	0.4056	0.42156	1	7909	1	0.54172	0.0045299	0.013898	0.802593	330	2	0.54172
CCDC64	4	0.98366	0.98367	1	18686	0	0.67881	0.0045923	0.014057	0.809339	331	3	0.67881
MBOAT7	4	0.92875	0.92855	1	17592	0	0.65382	0.0046102	0.014099	0.809339	332	3	0.65382
MRPL17	4	0.76016	0.75975	1	14251	0	0.47902	0.0046312	0.014152	0.80991	333	2	0.47902
AGPAT9	4	0.93719	0.93712	1	17753	0	0.66209	0.0046598	0.014223	0.811571	334	2	0.66209
ATXN3	4	0.62636	0.62589	1	11708	0	-0.02261	0.0046834	0.014283	0.812574	335	1	-0.02261
VPS16	4	0.99623	0.99626	1	18980	0	0.80654	0.0047055	0.014354	0.814158	336	3	0.80654
NHP2	4	0.075208	0.13251	0.986635	2565	2	-0.3818	0.0047356	0.014435	0.816319	337	1	-0.3818
FLG2	4	0.73631	0.73577	1	13806	0	0.68629	0.0047871	0.014573	0.821709	338	2	0.68629
TCEB3	4	0.96288	0.96281	1	18237	0	0.83266	0.0048256	0.014669	0.821739	339	3	0.83266
COMMD3	4	0.98126	0.98128	1	18619	0	0.69241	0.0048339	0.014686	0.821739	340	3	0.69241
NXF2	4	0.37923	0.40074	1	7537	1	0.44733	0.0048401	0.014702	0.821739	341	2	0.44733
HMGN1	4	0.91014	0.90989	1	17235	0	0.13773	0.0048923	0.014841	0.826315	342	1	0.13773
MPDU1	4	0.98508	0.9851	1	18730	0	0.78131	0.0049031	0.014871	0.826315	343	3	0.78131
WDR86	4	0.96536	0.9653	1	18289	0	0.20561	0.0049445	0.014972	0.829545	344	1	0.20561
RPS20	4	0.34072	0.37134	1	7008	1	0.82897	0.0049937	0.015085	0.830336	345	3	0.82897
PSMD12	4	0.81828	0.81781	1	15389	0	0.013056	0.0049968	0.01509	0.830336	346	1	0.013056
SMARCA2	4	0.91033	0.91008	1	17239	0	0.69442	0.0050205	0.01515	0.830336	347	2	0.69442
KCTD11	4	0.99733	0.99733	1	19008	0	0.66338	0.0050229	0.01516	0.830336	348	3	0.66338
NR2E3	4	0.79486	0.79445	1	14932	0	0.14402	0.0051534	0.015483	0.835555	349	1	0.14402
GSG2	4	0.5161	0.51683	1	9690	1	0.68442	0.0051867	0.015572	0.835555	350	3	0.68442
SPTSSB	4	0.97855	0.97858	1	18561	0	0.71754	0.0051884	0.015576	0.835555	351	3	0.71754
PIK3R3	4	0.0086276	0.023245	0.842826	522	2	0.092197	0.0051923	0.015584	0.835555	352	2	0.092197
STX10	4	0.45261	0.46035	1	8627	1	0.61818	0.0052056	0.015614	0.835555	353	3	0.61818
SERPINB4	4	0.91083	0.91061	1	17251	0	0.78262	0.0052061	0.015615	0.835555	354	3	0.78262
TMEM41B	4	0.60799	0.60741	1	11360	0	0.71995	0.0052326	0.015685	0.835555	355	3	0.71995
DLX1	4	0.17125	0.25654	0.998039	4907	1	0.83677	0.0052521	0.015734	0.835555	356	3	0.83677
DENND4B	4	0.4612	0.4677	1	8762	1	0.61832	0.0052579	0.015749	0.835555	357	3	0.61832
SF3A3	4	0.59631	0.59577	1	11152	0	0.9147	0.0052725	0.015785	0.835555	358	3	0.9147
SCAF8	4	0.97232	0.97228	1	18419	0	0.87632	0.005277	0.015798	0.835555	359	3	0.87632
ATP6AP2	4	0.93716	0.93709	1	17752	0	0.78095	0.0052805	0.01581	0.835555	360	3	0.78095
PDAP1	4	0.81188	0.81147	1	15262	0	0.56227	0.0053264	0.015922	0.835555	361	2	0.56227
SLC27A5	4	0.94746	0.94742	1	17928	0	0.68709	0.0053449	0.015967	0.835555	362	3	0.68709
PMPCA	4	0.019308	0.0491	0.912641	1018	2	-0.23356	0.0053623	0.01601	0.835555	363	2	-0.23356
CKAP2L	4	0.67659	0.67598	1	12637	0	0.76477	0.0053989	0.016098	0.835555	364	3	0.76477
CEP70	4	0.73652	0.73597	1	13810	0	0.41976	0.0054145	0.016139	0.835555	365	2	0.41976
PDC	4	0.50633	0.50777	1	9523	1	0.81647	0.0054533	0.016247	0.835555	366	3	0.81647
P3H2	4	0.77201	0.77162	1	14490	0	0.72242	0.0054575	0.016262	0.835555	367	2	0.72242
EIF4ENIF1	4	0.9496	0.94953	1	17977	0	0.74607	0.0054733	0.016295	0.835555	368	3	0.74607
TBC1D2B	4	0.41435	0.42856	1	8053	1	0.61182	0.0054803	0.016307	0.835555	369	2	0.61182
TGS1	4	0.94359	0.9435	1	17863	0	0.90151	0.0054952	0.016349	0.835555	370	3	0.90151
COPS5	4	0.79757	0.79718	1	14984	0	0.73527	0.0055043	0.01637	0.835555	371	3	0.73527
IL17RB	4	0.78759	0.78716	1	14786	0	0.40329	0.0055189	0.016407	0.835555	372	2	0.40329
CGB2	4	0.75251	0.75215	1	14121	0	0.82309	0.0055488	0.016477	0.835555	373	3	0.82309
PEX14	4	0.72516	0.72462	1	13590	0	0.62522	0.0055612	0.016508	0.835555	374	3	0.62522
LIN52	4	0.46959	0.47498	1	8887	1	0.41299	0.0055711	0.016531	0.835555	375	2	0.41299
CDK13	4	0.93308	0.93287	1	17684	0	0.72191	0.0056148	0.016638	0.835555	376	3	0.72191
MAGEA9	4	0.9198	0.91961	1	17421	0	0.72251	0.0056185	0.016649	0.835555	377	3	0.72251
RQCD1	4	0.88596	0.8856	1	16722	0	0.26046	0.0056233	0.016659	0.835555	378	1	0.26046
GUK1	4	0.94786	0.94781	1	17936	0	0.7683	0.0056649	0.016755	0.835555	379	3	0.7683
PRPF4	4	0.70509	0.70441	1	13205	0	-0.1014	0.0056755	0.016789	0.835555	380	1	-0.1014
MXRA8	4	0.91572	0.91551	1	17344	0	0.6181	0.0056854	0.016814	0.835555	381	3	0.6181
DDX28	4	0.52516	0.52536	1	9840	1	0.76444	0.0057151	0.016888	0.835555	382	2	0.76444
HINT1	4	0.72212	0.72153	1	13528	0	0.67608	0.0057191	0.016897	0.835555	383	3	0.67608
MGAT1	4	0.96974	0.96968	1	18369	0	0.60809	0.0057197	0.016899	0.835555	384	2	0.60809
WASL	4	0.53916	0.53868	1	10082	1	0.39211	0.0057277	0.016921	0.835555	385	2	0.39211
HSPA8	4	0.87918	0.87871	1	16579	0	0.75359	0.0057383	0.016946	0.835555	386	2	0.75359
CENPP	4	0.3442	0.37395	1	7053	1	0.84624	0.0057473	0.016965	0.835555	387	3	0.84624
NDUFB8	4	0.882	0.88153	1	16640	0	0.7989	0.0057699	0.017018	0.835555	388	3	0.7989
KIF5A	4	0.56887	0.56814	1	10629	0	0.049229	0.0057799	0.017048	0.835555	389	1	0.049229
SPHAR	2	0.99421	0.99408	1	18931	0	1.1299	0.0057904	0.011093	0.78391	390	2	1.1299
ATP5G1	4	0.39485	0.41304	1	7752	1	0.61326	0.005799	0.017102	0.836051	391	2	0.61326
CSNK1G2	4	0.83338	0.83274	1	15701	0	-0.064666	0.0058843	0.017317	0.843915	392	1	-0.064666
TBC1D10B	4	0.92441	0.92423	1	17509	0	0.70246	0.0058971	0.017351	0.843915	393	3	0.70246
SHCBP1	4	0.21113	0.28183	1	5350	1	0.27054	0.0059365	0.017449	0.846437	394	1	0.27054
ITK	4	0.80943	0.80902	1	15209	0	0.58915	0.005964	0.017514	0.846437	395	2	0.58915
ADAMTS14	4	0.94048	0.94041	1	17810	0	0.16988	0.0059887	0.017574	0.846437	396	1	0.16988
EMC6	4	0.99616	0.99618	1	18976	0	0.71671	0.0060552	0.017745	0.846437	397	3	0.71671
AURKA	4	0.42647	0.43844	1	8231	1	0.80372	0.0060737	0.017795	0.846437	398	2	0.80372
C6orf106	4	0.86507	0.86465	1	16312	0	0.73191	0.0060832	0.017824	0.846437	399	2	0.73191
SNX25	4	0.62357	0.62311	1	11654	0	0.12823	0.006093	0.017846	0.846437	400	1	0.12823
CLPB	4	0.40911	0.4243	1	7966	1	0.87121	0.0061118	0.017895	0.846437	401	3	0.87121
DENND1B	4	0.42751	0.43934	1	8245	1	0.6173	0.006112	0.017896	0.846437	402	2	0.6173
LAMC3	4	0.48729	0.49065	1	9189	1	-0.0083548	0.0061452	0.017974	0.846437	403	1	-0.0083548
HS6ST3	4	0.92049	0.92029	1	17438	0	0.59603	0.0061457	0.017974	0.846437	404	2	0.59603
TAZ	4	0.99765	0.99765	1	19020	0	0.80332	0.0061553	0.017994	0.846437	405	3	0.80332
AVPR1B	4	0.77012	0.76971	1	14458	0	0.70521	0.0061647	0.018018	0.846437	406	3	0.70521
CEP162	4	0.35041	0.37858	1	7136	1	0.71226	0.0061667	0.018022	0.846437	407	3	0.71226
ARID1B	4	0.96952	0.96947	1	18364	0	0.68982	0.0062378	0.018197	0.850362	408	3	0.68982
S100A11	4	0.33065	0.36396	1	6879	1	0.77043	0.0062472	0.018218	0.850362	409	3	0.77043
TRIM40	4	0.99685	0.99685	1	18995	0	0.68007	0.0062576	0.01824	0.850362	410	3	0.68007
SRSF7	4	0.65967	0.65911	1	12319	0	0.020945	0.0063017	0.018342	0.852982	411	1	0.020945
TVP23C	4	0.079376	0.13852	0.989186	2676	1	0.67811	0.0063348	0.018421	0.852982	412	2	0.67811
PARP11	4	0.79374	0.79333	1	14912	0	0.13219	0.0063539	0.018477	0.852982	413	1	0.13219
ELP3	4	0.8703	0.86987	1	16421	0	0.85886	0.0063543	0.018479	0.852982	414	2	0.85886
RAB40B	4	0.9842	0.98421	1	18701	0	0.70945	0.0063776	0.018539	0.852982	415	3	0.70945
NPC1	4	0.98135	0.98137	1	18623	0	0.67823	0.0063935	0.018578	0.852982	416	2	0.67823
RMDN2	4	0.92528	0.92506	1	17528	0	0.75823	0.006436	0.01869	0.852982	417	3	0.75823
CMPK2	4	0.85445	0.85391	1	16098	0	0.80208	0.0064969	0.018852	0.852982	418	3	0.80208
MAP1LC3C	4	0.61858	0.61808	1	11555	0	0.69741	0.0065118	0.018882	0.852982	419	2	0.69741
PPM1E	4	0.56019	0.55943	1	10464	0	0.56646	0.0065266	0.01892	0.852982	420	2	0.56646
LPCAT3	4	0.98653	0.98653	1	18759	0	0.50824	0.0065626	0.019008	0.852982	421	2	0.50824
ZNF45	4	0.16463	0.25246	0.99771	4826	1	0.47623	0.0066061	0.019116	0.852982	422	2	0.47623
COX17	4	0.99683	0.99683	1	18993	0	0.83031	0.0066111	0.019126	0.852982	423	3	0.83031
PPP1CA	4	0.99619	0.99622	1	18978	0	0.79097	0.0066218	0.019149	0.852982	424	3	0.79097
OSBPL11	4	0.97691	0.97691	1	18519	0	0.78804	0.0066321	0.019173	0.852982	425	3	0.78804
POLR2L	4	0.95302	0.9529	1	18059	0	0.62009	0.0066669	0.019266	0.852982	426	3	0.62009
NOXO1	4	0.86525	0.86484	1	16316	0	0.73613	0.006671	0.019279	0.852982	427	3	0.73613
TAF1	4	0.35976	0.38573	1	7271	1	0.59022	0.006719	0.019392	0.852982	428	2	0.59022
PDE8A	4	0.38121	0.40229	1	7560	1	0.7399	0.0067312	0.019422	0.852982	429	2	0.7399
SPAG11A	4	0.98617	0.98616	1	18755	0	0.67065	0.0067315	0.019422	0.852982	430	3	0.67065
EI24	4	0.99027	0.99029	1	18839	0	0.83266	0.0067665	0.019514	0.852982	431	2	0.83266
INSM2	4	0.96484	0.96479	1	18275	0	0.73688	0.006767	0.019518	0.852982	432	3	0.73688
CHEK1	4	0.066002	0.11917	0.975597	2328	1	0.028144	0.0067712	0.019526	0.852982	433	1	0.028144
PEX3	4	0.035274	0.074648	0.94559	1506	1	0.40355	0.0067765	0.019537	0.852982	434	2	0.40355
HBB	4	0.9715	0.97147	1	18406	0	0.69835	0.0068193	0.01963	0.852982	435	3	0.69835
C12orf45	4	0.10204	0.1705	0.99419	3275	2	-0.52255	0.0068233	0.019641	0.852982	436	1	-0.52255
RBMY1D	4	0.88558	0.8852	1	16713	0	0.68566	0.0068571	0.019719	0.852982	437	3	0.68566
DEGS2	4	0.66199	0.66138	1	12365	0	0.66501	0.0068677	0.019739	0.852982	438	3	0.66501
TRIM48	4	0.75236	0.752	1	14116	0	0.79675	0.0068803	0.019768	0.852982	439	3	0.79675
GINM1	4	0.08272	0.14325	0.990674	2754	2	0.12379	0.0069032	0.019827	0.852982	440	2	0.12379
PRDM8	4	0.98921	0.98924	1	18814	0	0.62795	0.0069205	0.019864	0.852982	441	3	0.62795
ERICH1	4	0.024282	0.058527	0.920683	1215	1	0.032049	0.0069276	0.019884	0.852982	442	1	0.032049
STOML2	4	0.99443	0.99448	1	18938	0	0.69258	0.0069375	0.019912	0.852982	443	3	0.69258
PARK2	4	0.98104	0.98106	1	18617	0	0.6624	0.0069651	0.019978	0.852982	444	3	0.6624
COMMD3-BMI1	4	0.96537	0.9653	1	18290	0	0.6986	0.0070099	0.02008	0.852982	445	3	0.6986
TSSK1B	4	0.79999	0.7996	1	15029	0	0.67644	0.0070291	0.02012	0.852982	446	3	0.67644
RSPH14	4	0.99684	0.99683	1	18994	0	0.65413	0.0070377	0.020144	0.852982	447	3	0.65413
FBXO47	4	0.98915	0.98919	1	18811	0	0.4037	0.0070841	0.020251	0.852982	448	2	0.4037
RHOT1	4	0.79517	0.79478	1	14939	0	0.69463	0.0070978	0.020283	0.852982	449	2	0.69463
ATL1	4	0.4691	0.47457	1	8882	1	0.2452	0.0071362	0.020382	0.852982	450	1	0.2452
P3H1	4	0.53335	0.53309	1	9980	1	0.80704	0.0071388	0.020391	0.852982	451	3	0.80704
USP54	4	0.10062	0.16851	0.99419	3237	1	0.55047	0.0071391	0.020391	0.852982	452	2	0.55047
SLC37A3	4	0.681	0.68042	1	12734	0	0.78759	0.0071431	0.020398	0.852982	453	3	0.78759
GLRA2	4	0.86921	0.86878	1	16386	0	0.6979	0.0071546	0.020435	0.852982	454	3	0.6979
MRPL1	4	0.36589	0.39043	1	7363	1	0.63489	0.0071805	0.020503	0.852982	455	2	0.63489
KHDC1L	4	0.83537	0.83475	1	15741	0	0.496	0.0071857	0.020517	0.852982	456	2	0.496
YWHAH	4	0.78918	0.78875	1	14822	0	0.27809	0.0071884	0.020523	0.852982	457	2	0.27809
LMO7	4	0.97721	0.97725	1	18526	0	0.71131	0.0072104	0.020572	0.852982	458	3	0.71131
SNX30	4	0.35502	0.38207	1	7200	1	0.36469	0.0072926	0.020772	0.852982	459	2	0.36469
COMMD5	4	0.63404	0.63355	1	11844	0	0.36355	0.007295	0.020781	0.852982	460	2	0.36355
FAM157A	4	0.76904	0.76863	1	14434	0	0.65199	0.0073153	0.020831	0.852982	461	3	0.65199
LIPF	4	0.92879	0.92859	1	17594	0	0.71642	0.0073307	0.020872	0.852982	462	3	0.71642
FAM217A	4	0.10839	0.17958	0.996771	3434	1	0.38519	0.0073316	0.020874	0.852982	463	2	0.38519
DPP8	4	0.56951	0.56876	1	10639	0	0.84281	0.0073421	0.0209	0.852982	464	3	0.84281
SLC1A3	4	0.87086	0.87046	1	16433	0	0.49015	0.0073473	0.020909	0.852982	465	2	0.49015
XRN1	4	0.98974	0.98975	1	18825	0	0.69551	0.0073527	0.020922	0.852982	466	3	0.69551
PPP2R5D	4	0.70196	0.70128	1	13136	0	0.75149	0.007388	0.021004	0.852982	467	3	0.75149
UNC5A	4	0.60366	0.60315	1	11291	0	0.67771	0.0074212	0.021098	0.852982	468	3	0.67771
PCDHGC5	4	0.95351	0.95339	1	18070	0	0.58494	0.00743	0.021123	0.852982	469	3	0.58494
TRAF3	4	0.84284	0.84215	1	15871	0	0.75143	0.007449	0.02117	0.852982	470	2	0.75143
IFIT5	4	0.96425	0.96421	1	18262	0	0.7502	0.0074811	0.021242	0.852982	471	3	0.7502
NOG	4	0.91377	0.91355	1	17300	0	0.26181	0.0075012	0.021293	0.852982	472	1	0.26181
GOLGA6B	4	0.78122	0.78078	1	14659	0	0.81156	0.0075302	0.021368	0.852982	473	3	0.81156
C12orf54	4	0.011116	0.029373	0.873189	643	3	-0.72646	0.0075533	0.021422	0.852982	474	1	-0.72646
MSS51	4	0.7932	0.79277	1	14899	0	0.64676	0.0075571	0.021431	0.852982	475	3	0.64676
SLC39A10	4	0.95886	0.9588	1	18176	0	0.87868	0.0075637	0.02145	0.852982	476	3	0.87868
KRTAP12-4	4	0.8702	0.86977	1	16417	0	0.65264	0.0075683	0.021461	0.852982	477	3	0.65264
CMC1	4	0.87156	0.87117	1	16445	0	0.59984	0.0075743	0.021471	0.852982	478	2	0.59984
USO1	4	0.8019	0.80147	1	15070	0	0.77732	0.0076133	0.021569	0.852982	479	3	0.77732
CCDC126	4	0.94505	0.94493	1	17892	0	0.64512	0.0076169	0.021574	0.852982	480	2	0.64512
F8A2	4	0.96822	0.96815	1	18342	0	0.69829	0.0076291	0.021599	0.852982	481	3	0.69829
WDTC1	4	0.013171	0.034296	0.887496	730	1	0.70654	0.0076516	0.021652	0.852982	482	3	0.70654
RFC1	4	0.97056	0.9705	1	18389	0	0.50061	0.0076575	0.02166	0.852982	483	2	0.50061
ZNF616	4	0.29779	0.34016	1	6444	1	0.67204	0.0076596	0.021665	0.852982	484	2	0.67204
FAF2	4	0.95497	0.95484	1	18101	0	0.69998	0.007665	0.021678	0.852982	485	3	0.69998
SRR	4	0.40461	0.42078	1	7896	1	0.73357	0.0077185	0.021802	0.852982	486	2	0.73357
LAMTOR4	4	0.98326	0.98328	1	18675	0	0.66409	0.007731	0.021835	0.852982	487	3	0.66409
ZNF714	4	0.99614	0.99617	1	18974	0	0.64041	0.0077697	0.021933	0.852982	488	3	0.64041
PIP4K2A	4	0.65307	0.6524	1	12201	0	0.65227	0.007788	0.021973	0.852982	489	3	0.65227
SF3B3	4	0.03846	0.079344	0.946989	1594	1	0.28432	0.0078139	0.022027	0.852982	490	1	0.28432
CCDC117	4	0.68913	0.68852	1	12891	0	0.55608	0.0078424	0.022099	0.852982	491	2	0.55608
PLA2G5	4	0.40642	0.4222	1	7921	1	0.6236	0.0078532	0.022128	0.852982	492	2	0.6236
RHOQ	4	0.83495	0.83434	1	15732	0	0.78997	0.007866	0.022154	0.852982	493	3	0.78997
PTPN7	4	0.92262	0.92246	1	17476	0	0.20877	0.0079181	0.022282	0.852982	494	1	0.20877
KLK3	4	0.89831	0.898	1	16990	0	0.22293	0.0079702	0.022406	0.852982	495	2	0.22293
CD5L	4	0.4949	0.49742	1	9325	1	0.57568	0.0079931	0.022465	0.852982	496	3	0.57568
ARHGEF7	4	0.91115	0.91093	1	17256	0	0.6965	0.0080024	0.022486	0.852982	497	3	0.6965
NID1	4	0.46196	0.46834	1	8771	1	0.35418	0.0080108	0.022504	0.852982	498	2	0.35418
POLR1E	4	0.45151	0.45944	1	8608	1	0.1364	0.0080223	0.02253	0.852982	499	1	0.1364
ADGRB3	4	0.93041	0.93019	1	17634	0	0.62394	0.0080327	0.022554	0.852982	500	3	0.62394
OR7A5	4	0.97329	0.97322	1	18439	0	0.70908	0.0080436	0.02258	0.852982	501	2	0.70908
RAB1A	4	0.98227	0.98229	1	18645	0	0.73919	0.008049	0.022595	0.852982	502	3	0.73919
MT3	4	0.14154	0.22596	0.997555	4326	1	0.18454	0.0080744	0.022654	0.852982	503	1	0.18454
WTH3DI	4	0.49336	0.49606	1	9293	1	0.21482	0.0080984	0.022719	0.852982	504	2	0.21482
GSX1	4	0.85563	0.8551	1	16126	0	0.61862	0.0081122	0.022753	0.852982	505	3	0.61862
LCE1C	4	0.20915	0.28052	1	5329	1	0.72982	0.0081203	0.022776	0.852982	506	3	0.72982
DDX60	4	0.74267	0.7422	1	13942	0	0.49027	0.0081754	0.022911	0.852982	507	2	0.49027
TMEM91	4	0.9798	0.97986	1	18589	0	0.31116	0.0081786	0.022916	0.852982	508	2	0.31116
KDM2A	4	0.59317	0.5926	1	11090	0	0.80945	0.0081875	0.022936	0.852982	509	3	0.80945
EPPIN-WFDC6	4	0.99175	0.99181	1	18884	0	0.76945	0.0081922	0.022946	0.852982	510	3	0.76945
ZFAND6	4	0.9559	0.95581	1	18118	0	0.59803	0.0082029	0.022979	0.852982	511	2	0.59803
TYW5	4	0.94419	0.94409	1	17878	0	0.60224	0.0082087	0.022992	0.852982	512	3	0.60224
FMNL3	4	0.83491	0.83431	1	15731	0	0.71469	0.008214	0.023005	0.852982	513	3	0.71469
XPNPEP1	4	0.41691	0.43066	1	8091	1	-0.20997	0.0082307	0.023045	0.852982	514	1	-0.20997
EGFL7	4	0.69485	0.69422	1	13012	0	0.54997	0.0082703	0.023135	0.852982	515	3	0.54997
FAM21A	4	0.33046	0.3638	1	6877	1	0.029486	0.0082828	0.023169	0.852982	516	1	0.029486
THNSL1	4	0.70503	0.70433	1	13202	0	0.7343	0.0083036	0.023224	0.852982	517	3	0.7343
BCDIN3D	4	0.96044	0.96036	1	18202	0	0.62462	0.0083349	0.023299	0.852982	518	3	0.62462
AGPAT3	4	0.93102	0.93078	1	17647	0	0.59699	0.008337	0.023303	0.852982	519	3	0.59699
GPHN	4	0.37183	0.39501	1	7439	1	0.55131	0.0083471	0.023328	0.852982	520	2	0.55131
LMBRD2	4	0.61198	0.61141	1	11430	0	0.63118	0.0083513	0.023338	0.852982	521	3	0.63118
HAUS8	4	0.41045	0.42538	1	7990	1	0.59088	0.008387	0.023418	0.852982	522	2	0.59088
KCP	4	0.75337	0.753	1	14130	0	0.69844	0.0083917	0.023426	0.852982	523	2	0.69844
AGAP4	4	0.89338	0.89305	1	16886	0	0.85851	0.0083968	0.023439	0.852982	524	3	0.85851
ENAH	4	0.97875	0.97878	1	18567	0	0.68692	0.0084084	0.023472	0.852982	525	2	0.68692
SFMBT2	4	0.61076	0.61017	1	11406	0	-0.20354	0.0084391	0.023551	0.854219	526	1	-0.20354
NPY2R	3	0.31281	0.32403	1	6637	1	0.28765	0.0084486	0.022817	0.852982	527	1	0.28765
RGSL1	4	0.37865	0.40029	1	7528	1	-0.21882	0.0084912	0.023678	0.85565	528	1	-0.21882
RNF40	4	0.39564	0.41369	1	7762	1	0.78736	0.0084931	0.02368	0.85565	529	3	0.78736
KPNA2	4	0.83409	0.83348	1	15713	0	0.29612	0.0085432	0.023802	0.858444	530	2	0.29612
MTMR4	4	0.81484	0.81446	1	15317	0	0.66827	0.0085609	0.02385	0.858561	531	3	0.66827
ESR2	4	0.8152	0.8148	1	15330	0	0.035913	0.0085953	0.023935	0.859352	532	1	0.035913
MON1B	4	0.84741	0.84677	1	15959	0	0.68144	0.0086071	0.023962	0.859352	533	3	0.68144
CA9	4	0.71997	0.71935	1	13485	0	0.11308	0.0086474	0.024064	0.861395	534	1	0.11308
HNRNPA3	4	0.908	0.90774	1	17191	0	0.60718	0.0086899	0.024162	0.862448	535	2	0.60718
SUDS3	4	0.13578	0.21794	0.997555	4163	2	0.040814	0.0086995	0.024184	0.862448	536	2	0.040814
CYP7B1	4	0.65534	0.65469	1	12242	0	-0.15076	0.0088036	0.024438	0.86752	537	1	-0.15076
ATPAF2	4	0.99413	0.99418	1	18930	0	0.62479	0.0088183	0.024473	0.86752	538	3	0.62479
CTSD	4	0.83903	0.8383	1	15809	0	0.070287	0.0088557	0.024573	0.86752	539	1	0.070287
RPAP2	4	0.42068	0.43372	1	8152	1	0.68384	0.0088781	0.024629	0.86752	540	2	0.68384
UROS	4	0.1558	0.24576	0.99771	4704	1	0.31464	0.0088839	0.024645	0.86752	541	2	0.31464
PSMC4	4	0.066624	0.12009	0.975597	2353	1	0.21488	0.0089078	0.024693	0.86752	542	2	0.21488
DYRK2	4	0.21349	0.28338	1	5377	1	0.40091	0.0089126	0.024702	0.86752	543	2	0.40091
PRB4	4	0.8987	0.89837	1	17003	0	0.59557	0.0089525	0.024795	0.86752	544	3	0.59557
PABPC1L	4	0.39456	0.41281	1	7750	1	0.44472	0.0089599	0.024815	0.86752	545	2	0.44472
ATP6V1C1	4	0.90104	0.90067	1	17045	0	0.82466	0.0089758	0.024856	0.86752	546	3	0.82466
PEX2	4	0.75865	0.7582	1	14227	0	0.7175	0.0089775	0.02486	0.86752	547	3	0.7175
NR3C1	4	0.99531	0.99534	1	18958	0	0.6959	0.0089816	0.024871	0.86752	548	2	0.6959
LTA4H	4	0.77971	0.77927	1	14626	0	0.44376	0.0090162	0.024951	0.867679	549	2	0.44376
PPP1R32	4	0.8526	0.852	1	16059	0	0.65617	0.0090553	0.025058	0.867679	550	3	0.65617
USP22	4	0.24768	0.30592	1	5798	1	0.66993	0.0090604	0.025067	0.867679	551	3	0.66993
GP2	4	0.27327	0.32318	1	6120	1	-0.061804	0.009064	0.025077	0.867679	552	1	-0.061804
SLC35F5	4	0.94997	0.9499	1	17989	0	0.66831	0.009074	0.025102	0.867679	553	2	0.66831
PDE12	4	0.088848	0.15188	0.992159	2918	1	0.13561	0.0091161	0.025193	0.869241	554	1	0.13561
ALDH18A1	4	0.91221	0.91201	1	17273	0	0.74499	0.0091494	0.025277	0.870582	555	3	0.74499
KIAA1045	4	0.5018	0.50368	1	9444	1	0.17825	0.0091681	0.025328	0.870762	556	1	0.17825
MROH7	4	0.88483	0.8844	1	16699	0	0.29721	0.0092202	0.025454	0.871234	557	2	0.29721
KRBOX1	4	0.99427	0.99432	1	18933	0	0.66635	0.0092505	0.025534	0.871234	558	3	0.66635
CHML	4	0.74599	0.74551	1	13999	0	0.59312	0.0092661	0.025569	0.871234	559	2	0.59312
TARS2	4	0.61797	0.61748	1	11545	0	0.23315	0.0092722	0.025581	0.871234	560	2	0.23315
KIAA1217	4	0.78258	0.78215	1	14683	0	0.76342	0.0092734	0.025585	0.871234	561	3	0.76342
IKBKE	4	0.25658	0.31192	1	5914	1	0.64263	0.0093364	0.025733	0.871234	562	2	0.64263
SMARCD2	4	0.68315	0.68256	1	12777	0	0.52998	0.0094482	0.026011	0.871234	563	2	0.52998
PKDCC	4	0.127	0.20555	0.997457	3930	1	0.70602	0.009456	0.026025	0.871234	564	3	0.70602
MAPK3	4	0.67845	0.67783	1	12676	0	0.55425	0.0094777	0.026073	0.871234	565	2	0.55425
TOMM34	4	0.90246	0.90209	1	17078	0	0.67091	0.0095325	0.026209	0.871234	566	2	0.67091
PBLD	4	0.99671	0.99671	1	18988	0	0.74721	0.0095624	0.026292	0.871234	567	3	0.74721
CIRH1A	4	0.99203	0.9921	1	18888	0	0.62277	0.0095781	0.026332	0.871234	568	3	0.62277
PI15	4	0.95649	0.95642	1	18127	0	0.63366	0.009626	0.02644	0.871234	569	2	0.63366
CCL20	4	0.98002	0.98008	1	18598	0	0.55808	0.0096558	0.026518	0.871234	570	2	0.55808
GNA15	4	0.72623	0.72572	1	13610	0	0.051307	0.0096886	0.026605	0.871234	571	1	0.051307
PDIA4	4	0.98764	0.98766	1	18773	0	0.67622	0.0097038	0.026649	0.871234	572	3	0.67622
DESI2	4	0.19877	0.27385	1	5210	1	0.49945	0.0097275	0.026718	0.871234	573	2	0.49945
LCT	4	0.99147	0.99152	1	18876	0	0.67722	0.0097644	0.026799	0.871234	574	3	0.67722
VPS54	4	0.95796	0.95792	1	18160	0	0.76809	0.0097776	0.026838	0.871234	575	3	0.76809
UROC1	4	0.23691	0.29872	1	5653	1	0.46496	0.0097814	0.026848	0.871234	576	2	0.46496
SNRPA1	3	0.34523	0.35221	1	7066	1	0.93361	0.0097825	0.02626	0.871234	577	2	0.93361
MMP7	4	0.82019	0.8197	1	15430	0	0.63905	0.0098041	0.026899	0.871234	578	3	0.63905
WTIP	4	0.99697	0.99697	1	18999	0	0.5608	0.0098067	0.026906	0.871234	579	3	0.5608
KLHL18	4	0.52639	0.52652	1	9859	1	0.19895	0.0098174	0.026939	0.871234	580	2	0.19895
PEX26	4	0.56529	0.56457	1	10559	0	0.66966	0.0098475	0.02701	0.871234	581	3	0.66966
DCLRE1A	4	0.73497	0.73447	1	13776	0	0.44948	0.0098776	0.027079	0.871234	582	2	0.44948
CMPK1	4	0.036218	0.076025	0.946989	1530	1	-0.081999	0.0098967	0.027124	0.871234	583	1	-0.081999
NPM1	4	0.83665	0.83598	1	15765	0	0.64782	0.009897	0.027124	0.871234	584	3	0.64782
RPL36AL	4	0.79566	0.79525	1	14951	0	0.56157	0.0099183	0.02718	0.871234	585	3	0.56157
TOLLIP	4	0.56256	0.56183	1	10508	0	0.41591	0.0099319	0.027212	0.871234	586	2	0.41591
ZNF624	4	0.82541	0.82483	1	15556	0	0.28874	0.0099488	0.02725	0.871234	587	1	0.28874
CTNNA1	4	0.95674	0.95667	1	18133	0	0.73853	0.0099557	0.027267	0.871234	588	3	0.73853
TECTB	4	0.15649	0.24671	0.99771	4722	1	-0.079687	0.010001	0.027368	0.871234	589	1	-0.079687
GGA1	4	0.85551	0.85498	1	16124	0	0.55445	0.01002	0.027413	0.871234	590	3	0.55445
TUBB	4	0.49396	0.4966	1	9307	1	0.47929	0.010029	0.027429	0.871234	591	2	0.47929
QPCT	4	0.56734	0.56659	1	10601	0	0.51372	0.010035	0.027443	0.871234	592	2	0.51372
GABPB1	4	0.98166	0.9817	1	18632	0	0.64708	0.010036	0.027449	0.871234	593	3	0.64708
CHMP2B	4	0.7654	0.76499	1	14364	0	0.43817	0.010047	0.027474	0.871234	594	2	0.43817
USP11	4	0.10863	0.17992	0.996771	3444	1	0.43417	0.010053	0.027487	0.871234	595	2	0.43417
AP4E1	4	0.98814	0.98817	1	18789	0	0.62333	0.010058	0.027495	0.871234	596	3	0.62333
PI16	4	0.95725	0.9572	1	18147	0	0.75937	0.010065	0.027513	0.871234	597	3	0.75937
USP9X	4	0.77061	0.77021	1	14467	0	0.60212	0.010071	0.027527	0.871234	598	2	0.60212
ATP6V1B2	4	0.016292	0.041906	0.904933	881	2	-0.33921	0.010105	0.027601	0.871234	599	2	-0.33921
FAM13A	4	0.57721	0.57655	1	10786	0	0.6186	0.010106	0.027602	0.871234	600	3	0.6186
MFSD8	4	0.97763	0.97766	1	18540	0	0.64567	0.010125	0.027648	0.871234	601	3	0.64567
ITSN2	4	0.61682	0.6163	1	11525	0	0.6263	0.010138	0.027686	0.871234	602	2	0.6263
OR5H14	4	0.46852	0.47405	1	8873	1	0.17893	0.010157	0.027739	0.871234	603	1	0.17893
ACOXL	4	0.99097	0.99102	1	18863	0	0.80276	0.010193	0.027825	0.871234	604	3	0.80276
ANKRD18B	4	0.50261	0.50439	1	9456	1	0.65508	0.010209	0.027859	0.871234	605	3	0.65508
PRPS2	4	0.4614	0.46787	1	8766	1	0.62907	0.010212	0.027866	0.871234	606	3	0.62907
PRRT4	4	0.84858	0.84799	1	15981	0	0.62664	0.010214	0.027873	0.871234	607	3	0.62664
TRIM39-RPP21	4	0.17034	0.25598	0.99771	4895	1	0.26549	0.01023	0.027911	0.871234	608	2	0.26549
TET1	4	0.9808	0.98083	1	18612	0	0.57464	0.010244	0.027943	0.871234	609	3	0.57464
UBE2K	4	0.054263	0.10219	0.968434	2016	2	-0.56087	0.010261	0.027992	0.871234	610	1	-0.56087
RSC1A1	4	0.9052	0.90486	1	17135	0	0.58656	0.010285	0.028051	0.871234	611	2	0.58656
SUV420H2	4	0.13995	0.22378	0.997555	4285	1	0.42348	0.010304	0.0281	0.871234	612	2	0.42348
SPINK5	4	0.98807	0.98809	1	18785	0	0.62507	0.01031	0.028116	0.871234	613	3	0.62507
COA3	4	0.78248	0.78204	1	14681	0	0.22206	0.010313	0.028121	0.871234	614	1	0.22206
CDC14A	4	0.7474	0.74694	1	14020	0	0.32746	0.010365	0.028252	0.871234	615	1	0.32746
A2M	4	0.1728	0.25752	0.998547	4923	1	0.60991	0.010395	0.028324	0.871234	616	3	0.60991
ERO1L	4	0.64131	0.64079	1	11994	0	0.59503	0.010415	0.028375	0.871234	617	2	0.59503
ZNF692	4	0.88034	0.87985	1	16605	0	0.32086	0.010469	0.028515	0.871234	618	2	0.32086
HELLS	4	0.91605	0.91584	1	17354	0	0.62177	0.010472	0.028525	0.871234	619	3	0.62177
DPH1	4	0.36898	0.39283	1	7401	1	0.6408	0.010494	0.028576	0.871234	620	3	0.6408
TAF2	4	0.022971	0.056539	0.915104	1181	2	-0.51384	0.010521	0.028636	0.871234	621	1	-0.51384
TPTE2	4	0.25288	0.3094	1	5863	1	0.46436	0.010526	0.028645	0.871234	622	2	0.46436
MEX3A	4	0.80639	0.806	1	15159	0	0.12705	0.010573	0.028752	0.871234	623	1	0.12705
PCNX	4	0.91937	0.91918	1	17411	0	0.56226	0.010599	0.028816	0.871234	624	3	0.56226
LRRC37A	4	0.22577	0.29139	1	5518	1	0.42737	0.010619	0.028878	0.871234	625	2	0.42737
IGF2R	4	0.00322	0.0095749	0.762603	240	1	0.18281	0.010625	0.028889	0.871234	626	2	0.18281
HMGB3	4	0.98537	0.98537	1	18733	0	0.59153	0.010675	0.028997	0.871234	627	3	0.59153
SOCS6	4	0.9823	0.98232	1	18646	0	0.25245	0.010677	0.029005	0.871234	628	1	0.25245
UVSSA	4	0.82137	0.82088	1	15459	0	0.53621	0.010694	0.029041	0.871234	629	2	0.53621
PEBP1	4	0.85654	0.85606	1	16148	0	0.44974	0.010713	0.029083	0.871234	630	2	0.44974
CEP55	4	0.61863	0.61812	1	11557	0	0.038598	0.010729	0.029123	0.871234	631	1	0.038598
MAS1	4	0.90921	0.90897	1	17217	0	0.60067	0.010773	0.029222	0.871234	632	3	0.60067
C7orf43	4	0.69973	0.69907	1	13100	0	0.53109	0.010776	0.029234	0.871234	633	2	0.53109
SP2	4	0.95006	0.95	1	17990	0	0.44383	0.010781	0.029253	0.871234	634	2	0.44383
SFXN2	3	0.9888	0.9889	1	18802	0	0.58017	0.010792	0.028598	0.871234	635	2	0.58017
TUBG1	4	0.86985	0.86942	1	16407	0	0.80964	0.010801	0.0293	0.871234	636	3	0.80964
SPINT4	4	0.65368	0.65303	1	12209	0	0.65967	0.010809	0.029317	0.871234	637	3	0.65967
2021-03-06	4	0.0040303	0.011669	0.782612	285	1	0.4097	0.010833	0.029373	0.871234	638	2	0.4097
LOC101928436	4	0.98891	0.98896	1	18805	0	0.65408	0.01085	0.029415	0.871234	639	3	0.65408
SENP6	4	0.99276	0.99281	1	18907	0	0.73171	0.010872	0.029462	0.871234	640	3	0.73171
PRKCQ	4	0.94099	0.94091	1	17815	0	0.54538	0.01088	0.029485	0.871234	641	3	0.54538
SS18L2	4	0.13439	0.21596	0.997555	4118	2	-0.18729	0.010885	0.029494	0.871234	642	1	-0.18729
RPS27	4	0.084686	0.14602	0.990674	2808	1	0.38221	0.010889	0.029505	0.871234	643	2	0.38221
CYB5R2	4	0.91984	0.91965	1	17424	0	0.76935	0.010903	0.02954	0.871234	644	3	0.76935
RPAP3	4	0.28532	0.33147	1	6276	1	0.43298	0.010908	0.029549	0.871234	645	2	0.43298
RBMX2	4	0.40716	0.42279	1	7934	1	0.62898	0.010971	0.02969	0.871234	646	3	0.62898
CXCL1	4	0.79279	0.79237	1	14890	0	0.58628	0.010979	0.029713	0.871234	647	3	0.58628
KDELR2	4	0.82285	0.82235	1	15491	0	0.70551	0.010985	0.029728	0.871234	648	3	0.70551
GLB1L2	4	0.51235	0.51324	1	9623	1	0.14191	0.010989	0.029737	0.871234	649	2	0.14191
APH1A	4	0.95367	0.95355	1	18073	0	0.67089	0.010996	0.029753	0.871234	650	3	0.67089
MIOS	4	0.9976	0.9976	1	19019	0	0.66906	0.011002	0.029764	0.871234	651	3	0.66906
TIMP2	4	0.92066	0.92047	1	17444	0	0.69099	0.011003	0.029765	0.871234	652	3	0.69099
VMP1	4	0.98901	0.98906	1	18807	0	0.70221	0.011011	0.029785	0.871234	653	3	0.70221
PRAMEF6	4	0.89779	0.8975	1	16980	0	0.63577	0.011033	0.029843	0.871234	654	3	0.63577
EIF5A	4	0.0061974	0.017208	0.816581	400	1	0.3101	0.011041	0.029865	0.871234	655	2	0.3101
IRAK4	4	0.022892	0.056434	0.91496	1179	1	0.71797	0.011088	0.029979	0.871234	656	3	0.71797
ZBED1	4	0.92977	0.92956	1	17626	0	0.57396	0.011091	0.029986	0.871234	657	3	0.57396
DNAJB5	4	0.86368	0.86326	1	16288	0	0.44115	0.011093	0.029991	0.871234	658	2	0.44115
TGFB2	4	0.35619	0.38296	1	7216	1	-0.21429	0.011145	0.030125	0.873804	659	1	-0.21429
ING1	4	0.70179	0.7011	1	13133	0	0.62492	0.011175	0.030189	0.873972	660	3	0.62492
DIS3	4	0.016721	0.042901	0.904933	899	2	-0.46982	0.011197	0.030244	0.873972	661	1	-0.46982
H2AFB2	4	0.35332	0.3808	1	7176	1	0.57977	0.011207	0.030268	0.873972	662	2	0.57977
TBC1D1	4	0.90605	0.90574	1	17151	0	0.59076	0.01124	0.030336	0.874515	663	3	0.59076
SRP72	4	0.35396	0.38127	1	7184	1	0.39851	0.011258	0.030378	0.874515	664	2	0.39851
C10orf55	4	0.94476	0.94464	1	17887	0	0.66973	0.011281	0.030438	0.874913	665	3	0.66973
HIST1H3F	4	0.29992	0.3417	1	6472	1	-0.10262	0.011301	0.030493	0.87519	666	1	-0.10262
ARMCX6	4	0.72813	0.72762	1	13651	0	0.49562	0.011335	0.030568	0.875919	667	2	0.49562
ACSM2B	4	0.76174	0.76136	1	14290	0	0.026158	0.011353	0.03061	0.875919	668	1	0.026158
HDGFRP3	4	0.9292	0.92899	1	17607	0	0.7414	0.011412	0.030747	0.876788	669	3	0.7414
MRPL22	4	0.33112	0.3643	1	6887	1	-0.20385	0.011457	0.030857	0.876788	670	1	-0.20385
EGFL6	4	0.9943	0.99435	1	18934	0	0.74551	0.011473	0.030886	0.876788	671	3	0.74551
WDR46	4	0.97255	0.9725	1	18426	0	0.57747	0.011509	0.030969	0.876788	672	2	0.57747
MTR	4	0.89096	0.89063	1	16835	0	0.53782	0.011517	0.030991	0.876788	673	3	0.53782
BMPR1A	4	0.85211	0.85152	1	16050	0	0.68296	0.011531	0.031029	0.876788	674	3	0.68296
KBTBD8	4	0.99312	0.99316	1	18913	0	0.7309	0.011546	0.031064	0.876788	675	3	0.7309
DSTYK	4	0.91341	0.91319	1	17292	0	0.51775	0.011561	0.03109	0.876788	676	2	0.51775
ABCC10	4	0.27915	0.32721	1	6195	1	0.40479	0.011606	0.031198	0.876788	677	2	0.40479
PRX	4	0.32708	0.36129	1	6823	1	0.26474	0.011613	0.031211	0.876788	678	1	0.26474
AHSA1	4	0.91446	0.91424	1	17317	0	0.48487	0.011619	0.031228	0.876788	679	2	0.48487
RB1	4	0.51458	0.51531	1	9664	1	0.60598	0.011626	0.031243	0.876788	680	3	0.60598
UACA	4	0.89578	0.89545	1	16942	0	0.61141	0.011632	0.03126	0.876788	681	2	0.61141
CCDC93	4	0.96992	0.96986	1	18374	0	0.72824	0.011664	0.031328	0.876788	682	3	0.72824
PEX16	4	0.54699	0.54622	1	10229	1	0.61103	0.011665	0.031329	0.876788	683	3	0.61103
RPL24	4	0.62503	0.62458	1	11682	0	0.33444	0.011717	0.031449	0.878879	684	1	0.33444
LOC388282	4	0.43622	0.44661	1	8369	1	0.70891	0.011762	0.03156	0.878928	685	3	0.70891
CANX	4	0.81633	0.81594	1	15349	0	0.6734	0.011768	0.031578	0.878928	686	3	0.6734
TSTD2	4	0.71681	0.71613	1	13428	0	0.39819	0.011796	0.031649	0.878928	687	2	0.39819
UTS2	4	0.38048	0.40173	1	7552	1	-0.16412	0.01182	0.031701	0.878928	688	1	-0.16412
KCNT2	4	0.95624	0.95617	1	18123	0	0.75259	0.011855	0.03178	0.878928	689	3	0.75259
TOX2	4	0.16779	0.25438	0.99771	4865	1	0.16775	0.011872	0.03182	0.878928	690	1	0.16775
DGKG	4	0.6538	0.65315	1	12211	0	0.55319	0.011902	0.031881	0.878928	691	3	0.55319
ARMCX3	4	0.97775	0.97779	1	18545	0	0.38096	0.011924	0.031936	0.878928	692	1	0.38096
TEX11	4	0.97534	0.97527	1	18484	0	0.65276	0.01194	0.031981	0.878928	693	2	0.65276
PLCB4	4	0.0091553	0.02453	0.843211	556	2	-0.058044	0.01196	0.032034	0.878928	694	2	-0.058044
WDR87	4	0.68153	0.68094	1	12748	0	0.58837	0.011966	0.032043	0.878928	695	2	0.58837
SCAMP3	4	0.82153	0.82103	1	15463	0	0.45004	0.01198	0.032077	0.878928	696	2	0.45004
BRAP	4	0.76914	0.76872	1	14435	0	0.64639	0.012022	0.03218	0.878928	697	3	0.64639
DIRC2	4	0.1163	0.19054	0.997457	3645	1	0.44056	0.012028	0.032195	0.878928	698	2	0.44056
ZNF239	4	0.14364	0.22891	0.997555	4373	1	0.62596	0.01204	0.032216	0.878928	699	3	0.62596
USE1	4	0.95124	0.95116	1	18018	0	0.48599	0.012046	0.032226	0.878928	700	2	0.48599
C8orf44-SGK3	4	0.84297	0.84228	1	15876	0	0.71941	0.01207	0.032278	0.878928	701	3	0.71941
HLA-F	4	0.011887	0.031201	0.885042	670	2	-0.38787	0.01208	0.032302	0.878928	702	2	-0.38787
2021-03-02	4	0.71914	0.7185	1	13464	0	0.70607	0.012089	0.032325	0.878928	703	3	0.70607
UBXN6	4	0.47343	0.47833	1	8952	1	0.59661	0.012113	0.03238	0.879184	704	3	0.59661
SLC38A6	4	0.6992	0.69852	1	13089	0	0.64564	0.01214	0.032449	0.879805	705	3	0.64564
DDX56	4	0.16582	0.2532	0.99771	4839	1	0.29656	0.012184	0.032548	0.881237	706	2	0.29656
SLC9A3R2	4	0.3861	0.40614	1	7630	1	0.6853	0.012216	0.032624	0.882035	707	3	0.6853
DDX42	4	0.14904	0.23644	0.99771	4526	1	0.54798	0.012236	0.032683	0.882145	708	2	0.54798
POU2AF1	4	0.97523	0.97517	1	18479	0	0.5995	0.012253	0.03272	0.882145	709	3	0.5995
SMAD7	4	0.94335	0.94325	1	17860	0	0.40198	0.012288	0.032797	0.882966	710	2	0.40198
MAPK6	4	0.99483	0.99487	1	18944	0	0.62665	0.012392	0.03304	0.888269	711	2	0.62665
CPSF4L	4	0.9751	0.97505	1	18477	0	0.62057	0.012459	0.033204	0.888337	712	2	0.62057
JPH3	4	0.7861	0.78566	1	14756	0	0.53486	0.012467	0.033221	0.888337	713	3	0.53486
POM121L2	4	0.693	0.69238	1	12974	0	0.50683	0.012486	0.033263	0.888337	714	2	0.50683
C10orf53	4	0.76083	0.76043	1	14266	0	0.048712	0.012496	0.033293	0.888337	715	1	0.048712
POGZ	4	0.75065	0.75022	1	14082	0	0.54804	0.012514	0.033337	0.888337	716	3	0.54804
TPGS2	4	0.25796	0.31283	1	5931	1	0.55407	0.012526	0.033358	0.888337	717	2	0.55407
ZC3H11A	4	0.98293	0.98297	1	18663	0	0.70069	0.012548	0.033408	0.888337	718	3	0.70069
ZNF727	4	0.99734	0.99734	1	19009	0	0.63197	0.012557	0.03343	0.888337	719	3	0.63197
CTSG	4	0.99748	0.99749	1	19014	0	0.6018	0.012573	0.033474	0.888337	720	3	0.6018
HIF1AN	4	0.99646	0.99647	1	18982	0	0.64205	0.012613	0.033571	0.888337	721	3	0.64205
ARFRP1	4	0.49524	0.49775	1	9331	1	0.72601	0.012625	0.033598	0.888337	722	3	0.72601
KLHDC7B	4	0.98335	0.98337	1	18676	0	0.56225	0.012628	0.033604	0.888337	723	3	0.56225
LY6H	4	0.18113	0.26272	0.999985	5014	1	0.27457	0.012652	0.033665	0.888337	724	1	0.27457
ATP6V1C2	4	0.88582	0.88544	1	16717	0	0.66408	0.012663	0.033693	0.888337	725	3	0.66408
VAV3	4	0.97629	0.97627	1	18506	0	0.68242	0.012807	0.034039	0.895803	726	3	0.68242
PCDHA10	4	0.51226	0.51315	1	9620	1	0.56032	0.012828	0.034093	0.895803	727	3	0.56032
TMX1	4	0.8245	0.82397	1	15530	0	0.28001	0.012859	0.034175	0.895803	728	1	0.28001
IL15RA	4	0.99751	0.99752	1	19016	0	0.59017	0.012882	0.03422	0.895803	729	3	0.59017
UHRF1	4	0.061461	0.11257	0.975597	2194	2	0.072601	0.012886	0.03423	0.895803	730	2	0.072601
MMRN2	4	0.048191	0.093353	0.963824	1849	2	-0.62394	0.012911	0.034294	0.895803	731	1	-0.62394
G3BP2	4	0.11649	0.19083	0.997457	3650	1	0.59815	0.012917	0.034304	0.895803	732	3	0.59815
DNAJC24	4	0.80152	0.80113	1	15062	0	0.61435	0.012996	0.034505	0.899756	733	3	0.61435
SLC13A1	4	0.23815	0.29956	1	5669	1	-0.041049	0.013015	0.03455	0.899756	734	1	-0.041049
DYNLL2	4	0.76836	0.76795	1	14416	0	0.2449	0.013067	0.034673	0.901724	735	1	0.2449
GRM3	4	0.91535	0.91514	1	17333	0	0.56896	0.0131	0.034748	0.90245	736	3	0.56896
ZSCAN4	4	0.81005	0.80964	1	15217	0	0.58941	0.013126	0.034804	0.90269	737	3	0.58941
BMI1	4	0.98939	0.98942	1	18819	0	0.64195	0.013171	0.034891	0.903105	738	3	0.64195
PLAU	4	0.91919	0.919	1	17409	0	0.56015	0.013183	0.034925	0.903105	739	3	0.56015
GNB4	4	0.9548	0.95466	1	18098	0	0.6953	0.013215	0.035004	0.903105	740	3	0.6953
C3orf67	4	0.15057	0.23857	0.99771	4564	1	0.059521	0.013223	0.035024	0.903105	741	1	0.059521
PLAC9	4	0.62666	0.62618	1	11714	0	0.68147	0.013234	0.035056	0.903105	742	3	0.68147
GTF2A2	4	0.044908	0.088677	0.956043	1771	1	0.38067	0.013312	0.035257	0.903971	743	2	0.38067
AKR1C1	4	0.52134	0.52174	1	9779	1	0.46183	0.013326	0.035288	0.903971	744	2	0.46183
HTR1B	4	0.99237	0.99243	1	18895	0	0.53486	0.013378	0.035409	0.903971	745	2	0.53486
AKT1	4	0.60999	0.60939	1	11394	0	0.57901	0.013418	0.035508	0.903971	746	3	0.57901
ITGB6	4	0.22629	0.29174	1	5527	1	0.6413	0.01343	0.035536	0.903971	747	2	0.6413
AK8	4	0.12861	0.20786	0.997457	3983	1	-0.27247	0.01343	0.035537	0.903971	748	1	-0.27247
DOCK2	4	0.57387	0.57317	1	10719	0	0.6651	0.013444	0.035564	0.903971	749	3	0.6651
FBXO11	4	0.25237	0.30904	1	5857	1	0.55887	0.013482	0.035648	0.903971	750	2	0.55887
CCDC144NL	4	0.91147	0.91127	1	17261	0	0.16571	0.013534	0.035772	0.903971	751	1	0.16571
ELOVL5	4	0.99297	0.99301	1	18910	0	0.59765	0.013557	0.035831	0.903971	752	3	0.59765
DOLK	4	0.52059	0.521	1	9767	1	0.076568	0.013586	0.035898	0.903971	753	2	0.076568
HEBP1	4	0.99031	0.99033	1	18841	0	0.54755	0.013616	0.035969	0.903971	754	3	0.54755
FXR2	4	0.93121	0.93098	1	17654	0	0.61232	0.013629	0.036011	0.903971	755	3	0.61232
SNRNP70	4	0.94803	0.94799	1	17940	0	0.54118	0.013635	0.036026	0.903971	756	3	0.54118
AP3S1	4	0.65141	0.65078	1	12164	0	-0.33135	0.013638	0.036029	0.903971	757	1	-0.33135
ATP7A	4	0.79919	0.79883	1	15012	0	0.62931	0.013642	0.036036	0.903971	758	3	0.62931
RIC1	4	0.9214	0.9212	1	17456	0	0.63318	0.013681	0.036131	0.903971	759	3	0.63318
TMEM53	4	0.75223	0.75186	1	14111	0	0.42825	0.013681	0.036131	0.903971	760	2	0.42825
SNAPIN	4	0.80442	0.80404	1	15115	0	0.3565	0.01369	0.036151	0.903971	761	2	0.3565
CARS	4	0.46495	0.47091	1	8814	1	0.58356	0.01371	0.036196	0.903971	762	2	0.58356
C8orf76	4	0.54982	0.54903	1	10279	1	0.077352	0.013741	0.036267	0.903971	763	2	0.077352
LONP1	4	0.98439	0.98439	1	18707	0	0.64122	0.013763	0.03632	0.903971	764	3	0.64122
CD8B	4	0.62754	0.62708	1	11729	0	0.60361	0.013773	0.036344	0.903971	765	2	0.60361
CSNK2A3	4	0.24353	0.30312	1	5744	1	0.29766	0.013793	0.036391	0.903971	766	2	0.29766
FOXD4L6	4	0.98603	0.98604	1	18749	0	0.65402	0.013809	0.036437	0.903971	767	3	0.65402
HOXD8	4	0.58545	0.58488	1	10935	0	0.38127	0.013829	0.036489	0.903971	768	2	0.38127
TTLL11	4	0.72277	0.72221	1	13542	0	0.58603	0.013845	0.036537	0.903971	769	2	0.58603
KRTAP1-3	4	0.98912	0.98916	1	18810	0	0.6166	0.013879	0.036616	0.903971	770	2	0.6166
GRAMD1C	4	0.78037	0.77991	1	14641	0	0.38902	0.013886	0.036631	0.903971	771	2	0.38902
BAZ1A	4	0.96177	0.96169	1	18217	0	0.59514	0.013892	0.036645	0.903971	772	3	0.59514
NDUFA12	4	0.61378	0.61324	1	11467	0	-0.28612	0.013897	0.03666	0.903971	773	1	-0.28612
PRH2	4	0.99062	0.99065	1	18853	0	0.63707	0.013921	0.036721	0.903971	774	2	0.63707
C4orf47	4	0.32863	0.36245	1	6850	1	0.37939	0.013949	0.036779	0.903971	775	2	0.37939
RAB12	4	0.11343	0.18665	0.997457	3567	1	0.32163	0.013949	0.03678	0.903971	776	2	0.32163
MAGEC2	4	0.76367	0.7633	1	14328	0	0.51871	0.013968	0.036822	0.903971	777	3	0.51871
HIPK4	4	0.99552	0.99555	1	18961	0	0.6023	0.013974	0.03684	0.903971	778	3	0.6023
SCIMP	4	0.84682	0.84619	1	15945	0	-0.12317	0.014001	0.036902	0.904335	779	1	-0.12317
UBE2E3	4	0.7304	0.72989	1	13699	0	-0.010482	0.014053	0.037015	0.905953	780	1	-0.010482
ARV1	4	0.17657	0.25986	0.999401	4961	1	0.21104	0.014105	0.03715	0.906256	781	1	0.21104
USF2	4	0.85732	0.85684	1	16167	0	0.55118	0.014111	0.037166	0.906256	782	3	0.55118
CCDC178	4	0.5049	0.50647	1	9497	1	0.57235	0.014114	0.03717	0.906256	783	3	0.57235
GTF2IRD2	4	0.55818	0.55739	1	10428	0	0.41191	0.014155	0.037267	0.906413	784	2	0.41191
MRPL12	4	0.016042	0.041294	0.904933	868	2	-0.40325	0.014156	0.037271	0.906413	785	1	-0.40325
ENDOG	4	0.78993	0.7895	1	14835	0	0.37235	0.014208	0.037398	0.908331	786	2	0.37235
MYCN	4	0.50728	0.5087	1	9541	1	0.074699	0.01426	0.037534	0.910422	787	1	0.074699
ALDH7A1	4	0.71644	0.71576	1	13422	0	0.60404	0.014288	0.037601	0.910422	788	3	0.60404
PEX6	4	0.93177	0.93153	1	17665	0	0.40677	0.014312	0.037655	0.910422	789	2	0.40677
GPX2	4	0.18492	0.26514	1	5052	1	0.37709	0.01432	0.037674	0.910422	790	2	0.37709
SEMA3D	4	0.97029	0.97022	1	18383	0	0.57067	0.014399	0.037871	0.913931	791	2	0.57067
ARSE	4	0.21051	0.28141	1	5345	1	-0.0065277	0.014416	0.037915	0.913931	792	1	-0.0065277
USP12	4	0.98353	0.98354	1	18680	0	0.62502	0.014492	0.038112	0.91455	793	2	0.62502
ZNF780B	4	0.016074	0.041378	0.904933	870	1	0.67621	0.014499	0.038131	0.91455	794	3	0.67621
BTG4	4	0.79178	0.79135	1	14868	0	0.56751	0.014501	0.038133	0.91455	795	3	0.56751
KDELC1	4	0.83473	0.83413	1	15724	0	0.61398	0.014504	0.038143	0.91455	796	3	0.61398
KCNJ4	4	0.89429	0.89396	1	16911	0	0.5553	0.014532	0.038212	0.91455	797	3	0.5553
ACOT8	4	0.73953	0.739	1	13871	0	0.14789	0.014571	0.038301	0.91455	798	1	0.14789
DHPS	4	0.0041755	0.012035	0.782712	293	3	-0.8886	0.014623	0.038418	0.91455	799	1	-0.8886
OR5D16	4	0.8764	0.87595	1	16531	0	0.54746	0.014644	0.038471	0.91455	800	2	0.54746
ARRB2	4	0.6307	0.63026	1	11778	0	0.57659	0.014644	0.038471	0.91455	801	3	0.57659
IL13RA1	4	0.69152	0.69091	1	12941	0	0.41275	0.014675	0.038544	0.91455	802	2	0.41275
UBFD1	4	0.31322	0.35132	1	6643	1	0.54651	0.01468	0.038555	0.91455	803	2	0.54651
NT5C1B	4	0.57536	0.57471	1	10752	0	0.11309	0.014727	0.038666	0.91455	804	1	0.11309
GNMT	4	0.014571	0.037761	0.89656	803	2	0.18333	0.014745	0.038711	0.91455	805	2	0.18333
THOC7	4	0.034432	0.073433	0.940796	1489	1	0.57076	0.014757	0.038736	0.91455	806	3	0.57076
PRR14L	4	0.96284	0.96277	1	18235	0	0.64003	0.014774	0.03878	0.91455	807	2	0.64003
NGLY1	4	0.063862	0.11607	0.975597	2262	2	-0.235	0.014779	0.038786	0.91455	808	1	-0.235
KHSRP	4	0.65376	0.65311	1	12210	0	0.57571	0.014781	0.03879	0.91455	809	3	0.57571
LPA	4	0.82278	0.82227	1	15488	0	0.38003	0.014796	0.038828	0.91455	810	2	0.38003
HIST1H2BL	4	0.97662	0.97661	1	18513	0	0.59944	0.014818	0.038886	0.91455	811	2	0.59944
ZAK	4	0.97574	0.97569	1	18492	0	0.30132	0.01483	0.038917	0.91455	812	1	0.30132
TRIM28	4	0.99027	0.99028	1	18837	0	0.67449	0.014877	0.039044	0.91455	813	3	0.67449
SLC22A15	4	0.29735	0.33983	1	6437	1	0.50812	0.014882	0.039053	0.91455	814	2	0.50812
OST4	4	0.61919	0.61871	1	11565	0	0.57687	0.014913	0.039134	0.91455	815	2	0.57687
SUMO2	4	0.015528	0.040064	0.904933	839	2	-0.37976	0.014934	0.039185	0.91455	816	2	-0.37976
SSX5	4	0.94995	0.94988	1	17988	0	0.7423	0.014953	0.039228	0.91455	817	3	0.7423
PHYH	4	0.17955	0.26171	0.999401	4998	1	0.54279	0.014971	0.039276	0.91455	818	2	0.54279
GPR155	4	0.63768	0.63709	1	11920	0	0.7432	0.014981	0.039294	0.91455	819	3	0.7432
C9orf131	4	0.67942	0.67883	1	12700	0	0.61233	0.014992	0.039323	0.91455	820	3	0.61233
ZNF581	4	0.34477	0.37436	1	7061	1	0.34564	0.015038	0.03943	0.91455	821	2	0.34564
RAB3GAP2	4	0.98832	0.98834	1	18794	0	0.62428	0.015045	0.039448	0.91455	822	2	0.62428
JMJD1C	4	0.97843	0.97847	1	18559	0	0.73253	0.015074	0.039519	0.91455	823	3	0.73253
2021-09-09	4	0.92889	0.92869	1	17598	0	0.69065	0.015125	0.039636	0.91455	824	3	0.69065
DNAJC25	4	0.93779	0.93775	1	17763	0	0.52558	0.01514	0.039669	0.91455	825	2	0.52558
RAB2A	4	0.58737	0.58676	1	10971	0	0.37542	0.015147	0.039684	0.91455	826	2	0.37542
MORN2	4	0.81657	0.81615	1	15355	0	0.5628	0.015155	0.039696	0.91455	827	2	0.5628
BRCC3	4	0.51859	0.51912	1	9731	1	0.61601	0.015172	0.039734	0.91455	828	3	0.61601
ENPEP	4	0.52693	0.52702	1	9869	1	0.26257	0.015193	0.039772	0.91455	829	2	0.26257
SKIL	4	0.65093	0.65034	1	12159	0	0.28069	0.015206	0.039805	0.91455	830	2	0.28069
OR2T6	4	0.96181	0.96173	1	18218	0	0.48216	0.015207	0.039807	0.91455	831	3	0.48216
BTBD16	4	0.98577	0.98576	1	18741	0	0.34103	0.015245	0.039892	0.915414	832	1	0.34103
ZNF84	4	0.6312	0.63074	1	11788	0	0.60585	0.015281	0.039975	0.915824	833	3	0.60585
FAM172A	4	0.12151	0.19789	0.997457	3775	2	-0.54285	0.015297	0.040015	0.915824	834	1	-0.54285
ADAM19	4	0.01512	0.039108	0.903929	826	3	-0.52306	0.015349	0.040142	0.915824	835	1	-0.52306
NR6A1	4	0.94436	0.94426	1	17881	0	0.64361	0.015354	0.040153	0.915824	836	2	0.64361
TMEM56	4	0.3898	0.409	1	7684	1	0.52544	0.015369	0.040178	0.915824	837	2	0.52544
DEFB132	4	0.32758	0.36166	1	6832	1	0.67418	0.015411	0.040274	0.915824	838	3	0.67418
SHANK1	4	0.71967	0.71905	1	13477	0	0.57046	0.015428	0.040318	0.915824	839	2	0.57046
MANBA	4	0.99247	0.99252	1	18899	0	0.62014	0.015429	0.04032	0.915824	840	3	0.62014
PHB	4	0.46744	0.47311	1	8855	1	0.10897	0.015452	0.040376	0.915824	841	1	0.10897
PUM1	4	0.80837	0.80797	1	15189	0	0.49229	0.015492	0.040478	0.915824	842	3	0.49229
DLG5	4	0.99151	0.99156	1	18879	0	0.58193	0.015503	0.040501	0.915824	843	3	0.58193
PPP2R2A	4	0.3811	0.40221	1	7557	1	0.47297	0.015504	0.040502	0.915824	844	2	0.47297
CAP1	4	0.86831	0.86787	1	16367	0	0.6044	0.015521	0.040539	0.915824	845	3	0.6044
LY75-CD302	4	0.75829	0.75785	1	14219	0	0.67354	0.015554	0.040623	0.915824	846	2	0.67354
U2AF2	4	0.97927	0.9793	1	18579	0	0.452	0.015556	0.040629	0.915824	847	2	0.452
TNNI2	4	0.98861	0.98866	1	18797	0	0.54682	0.015577	0.040679	0.915877	848	3	0.54682
HCK	4	0.69382	0.6932	1	12990	0	0.52315	0.015608	0.040748	0.916273	849	2	0.52315
HAAO	4	0.2001	0.27472	1	5228	1	0.25021	0.01566	0.040865	0.916273	850	2	0.25021
ATXN2	4	0.52333	0.52366	1	9809	1	0.44925	0.015681	0.040922	0.916273	851	2	0.44925
ACVR1B	4	0.94451	0.9444	1	17883	0	0.64386	0.015731	0.041031	0.916273	852	3	0.64386
HOXA1	4	0.76934	0.76892	1	14439	0	0.39039	0.015749	0.041068	0.916273	853	2	0.39039
BEND3	4	0.71413	0.71343	1	13381	0	0.6931	0.015766	0.041106	0.916273	854	3	0.6931
TIAM2	4	0.93991	0.93987	1	17800	0	0.57144	0.015781	0.041138	0.916273	855	3	0.57144
HAMP	4	0.25544	0.31114	1	5901	1	-0.13162	0.015815	0.041211	0.916273	856	1	-0.13162
CLVS2	4	0.18226	0.26344	1	5025	1	0.35153	0.015854	0.041307	0.916273	857	2	0.35153
EDIL3	4	0.29436	0.33773	1	6398	1	0.66133	0.01586	0.041321	0.916273	858	3	0.66133
KIR2DL3	3	0.98492	0.98508	1	18723	0	0.82548	0.01586	0.03683	0.903971	859	2	0.82548
STRN3	4	0.76531	0.76491	1	14362	0	0.10385	0.015919	0.04146	0.916273	860	1	0.10385
COASY	4	0.85031	0.84971	1	16018	0	0.59219	0.015932	0.041492	0.916273	861	3	0.59219
USP10	4	0.99094	0.99098	1	18862	0	0.66617	0.015959	0.041568	0.916273	862	3	0.66617
ASB11	4	0.046881	0.091475	0.961867	1816	2	-0.37082	0.01597	0.041598	0.916273	863	1	-0.37082
PLA2G4A	4	0.96631	0.96625	1	18302	0	0.52262	0.015982	0.041628	0.916273	864	2	0.52262
MS4A14	4	0.9826	0.98262	1	18655	0	0.58443	0.016	0.041658	0.916273	865	3	0.58443
TIMELESS	4	0.87737	0.87693	1	16550	0	0.70547	0.016015	0.041694	0.916273	866	3	0.70547
ACAD10	4	0.62453	0.62409	1	11674	0	0.30732	0.016019	0.041705	0.916273	867	2	0.30732
CLDN22	4	0.485	0.48863	1	9149	1	-0.25134	0.016022	0.041714	0.916273	868	1	-0.25134
GCNT4	4	0.48554	0.48911	1	9157	1	0.5606	0.016049	0.04179	0.916273	869	2	0.5606
WDR12	4	0.37604	0.39822	1	7494	1	0.37402	0.016057	0.041811	0.916273	870	2	0.37402
LRRC47	4	0.9926	0.99265	1	18902	0	0.49001	0.016065	0.041826	0.916273	871	3	0.49001
KRT39	4	0.99659	0.9966	1	18984	0	0.62832	0.016072	0.041847	0.916273	872	3	0.62832
TRIM68	4	0.23391	0.29676	1	5615	1	0.60749	0.016101	0.041915	0.916453	873	3	0.60749
RBM19	4	0.92545	0.92524	1	17532	0	0.63432	0.01612	0.041951	0.916453	874	3	0.63432
OR52L1	4	0.97206	0.97202	1	18415	0	0.55525	0.016229	0.042211	0.919467	875	3	0.55525
ARF1	4	0.18343	0.2642	1	5035	1	0.19724	0.016229	0.042214	0.919467	876	1	0.19724
GABBR2	4	0.14294	0.22792	0.997555	4355	1	0.5435	0.016236	0.042233	0.919467	877	3	0.5435
ZFYVE1	4	0.82452	0.82398	1	15531	0	0.5059	0.016281	0.042347	0.919523	878	2	0.5059
FH	4	0.6008	0.6003	1	11240	0	0.6534	0.0163	0.042391	0.919523	879	3	0.6534
ARPC1A	4	0.81074	0.81032	1	15236	0	-0.075921	0.016333	0.042463	0.919523	880	1	-0.075921
FGD6	4	0.65823	0.65764	1	12295	0	0.51353	0.016338	0.042473	0.919523	881	2	0.51353
TTR	4	0.074786	0.13192	0.986635	2553	1	0.51639	0.01636	0.042526	0.919523	882	3	0.51639
SARM1	4	0.54462	0.54392	1	10179	1	0.56619	0.016414	0.042648	0.919523	883	2	0.56619
DMAP1	4	0.80088	0.80048	1	15045	0	0.51809	0.016437	0.042709	0.919523	884	3	0.51809
PRKRIP1	4	0.87739	0.87696	1	16551	0	0.48388	0.016498	0.042848	0.919523	885	2	0.48388
SNX9	4	0.95265	0.95252	1	18047	0	0.50079	0.016511	0.042877	0.919523	886	3	0.50079
USP17L22	4	0.08787	0.15048	0.992159	2894	1	0.67692	0.016513	0.04288	0.919523	887	2	0.67692
AES	4	0.9959	0.99594	1	18970	0	0.54761	0.016514	0.042881	0.919523	888	3	0.54761
CCDC90B	4	0.88415	0.88372	1	16686	0	0.18595	0.01654	0.042947	0.919523	889	1	0.18595
MBOAT2	4	0.1119	0.18455	0.996771	3534	1	0.55657	0.016559	0.042989	0.919523	890	2	0.55657
PAOX	4	0.9957	0.99573	1	18964	0	0.60563	0.016577	0.043033	0.919523	891	3	0.60563
FHOD3	4	0.26118	0.31495	1	5976	1	0.20803	0.016592	0.043064	0.919523	892	2	0.20803
NSDHL	4	0.98884	0.98889	1	18803	0	0.59342	0.016592	0.043065	0.919523	893	3	0.59342
ZCCHC11	4	0.94358	0.94349	1	17862	0	0.66737	0.016614	0.043119	0.919523	894	3	0.66737
UBA52	4	0.090333	0.15399	0.992261	2963	2	0.052894	0.016643	0.043182	0.919523	895	2	0.052894
MKNK1	4	0.15307	0.24201	0.99771	4630	1	0.6955	0.016651	0.043201	0.919523	896	3	0.6955
RBM14-RBM4	4	0.63645	0.63587	1	11895	0	0.38901	0.016674	0.043254	0.919523	897	2	0.38901
KRTAP19-6	4	0.91884	0.91865	1	17400	0	0.53113	0.016688	0.043279	0.919523	898	3	0.53113
DUSP6	4	0.0027492	0.0083499	0.741776	213	3	-0.88882	0.016695	0.043299	0.919523	899	1	-0.88882
SLC16A9	4	0.99433	0.99438	1	18935	0	0.66514	0.016713	0.043342	0.919523	900	2	0.66514
EIF4A3	4	0.64595	0.64541	1	12076	0	0.45057	0.016799	0.043542	0.921705	901	2	0.45057
NALCN	4	0.97618	0.97615	1	18505	0	0.59916	0.01682	0.043591	0.921705	902	3	0.59916
DFNB59	4	0.0026446	0.0080806	0.733964	209	1	0.50968	0.016836	0.043631	0.921705	903	2	0.50968
PRR5L	4	0.97112	0.97107	1	18399	0	0.37923	0.016851	0.043661	0.921705	904	1	0.37923
PHC1	4	0.18005	0.26202	0.999401	5001	1	0.037369	0.016902	0.043779	0.921705	905	1	0.037369
TSPAN32	4	0.64576	0.64522	1	12073	0	0.58987	0.016921	0.043829	0.921705	906	3	0.58987
PICALM	4	0.71646	0.71579	1	13423	0	0.47491	0.016937	0.04387	0.921705	907	2	0.47491
KANSL1L	4	0.78562	0.78518	1	14747	0	0.55965	0.016949	0.0439	0.921705	908	3	0.55965
NBPF8	4	0.26469	0.31731	1	6021	1	0.57027	0.016952	0.043909	0.921705	909	2	0.57027
C4A	4	0.95711	0.95706	1	18144	0	0.73264	0.016979	0.04397	0.921705	910	3	0.73264
ITGA8	4	0.96796	0.96792	1	18335	0	0.59833	0.017014	0.04406	0.921705	911	2	0.59833
GSTM2	4	0.94302	0.94293	1	17856	0	0.48875	0.017022	0.044082	0.921705	912	2	0.48875
TTC39C	4	0.92613	0.92595	1	17545	0	0.516	0.017039	0.044125	0.921705	913	3	0.516
TOMM70A	4	0.99027	0.99029	1	18838	0	0.64848	0.017054	0.044159	0.921705	914	3	0.64848
KRT81	4	0.92955	0.92935	1	17618	0	0.26772	0.017058	0.044169	0.921705	915	2	0.26772
HNRNPCL1	4	0.12492	0.20263	0.997457	3868	1	0.57811	0.017103	0.04427	0.922221	916	3	0.57811
OR4X2	4	0.40319	0.4197	1	7874	1	0.47699	0.017109	0.04429	0.922221	917	2	0.47699
ADAMTS1	4	0.98157	0.9816	1	18627	0	0.24107	0.017161	0.044411	0.923739	918	1	0.24107
CD300LG	4	0.037594	0.078059	0.946989	1569	1	0.64533	0.017205	0.044507	0.92399	919	3	0.64533
SERPINA11	4	0.85189	0.8513	1	16045	0	0.48325	0.017209	0.04452	0.92399	920	2	0.48325
GIMD1	4	0.67039	0.66985	1	12526	0	0.14159	0.017264	0.04465	0.925684	921	1	0.14159
BPTF	4	0.97184	0.9718	1	18411	0	0.58401	0.01731	0.044757	0.926901	922	2	0.58401
CASP9	4	0.97497	0.97492	1	18473	0	0.56646	0.017368	0.044898	0.928813	923	3	0.56646
VIPR1	4	0.28071	0.32832	1	6217	1	0.34569	0.017404	0.044977	0.929159	924	2	0.34569
LRRC2	4	0.63458	0.63407	1	11856	0	0.23306	0.01742	0.045012	0.929159	925	1	0.23306
SLC16A10	4	0.84646	0.84582	1	15939	0	0.21276	0.017471	0.045116	0.929185	926	1	0.21276
VDR	4	0.90593	0.90561	1	17148	0	0.6512	0.017486	0.045149	0.929185	927	3	0.6512
ZNF518A	4	0.84225	0.84152	1	15866	0	0.62634	0.01749	0.045159	0.929185	928	3	0.62634
DEAF1	4	0.74051	0.74	1	13893	0	0.34115	0.017523	0.04524	0.929857	929	2	0.34115
HOXC13	4	0.80261	0.80218	1	15079	0	0.62348	0.017555	0.045308	0.930252	930	3	0.62348
TPH1	4	0.65444	0.65381	1	12220	0	0.47809	0.017628	0.045483	0.930846	931	2	0.47809
MAGEA9B	4	0.98351	0.98352	1	18679	0	0.58576	0.017635	0.045495	0.930846	932	3	0.58576
REG3G	4	0.37143	0.3947	1	7429	1	0.4434	0.017648	0.045518	0.930846	933	2	0.4434
SLAMF9	4	0.10115	0.16928	0.99419	3250	1	0.50669	0.017662	0.045546	0.930846	934	3	0.50669
ANGPTL7	4	0.73469	0.73419	1	13772	0	0.41183	0.017678	0.045581	0.930846	935	2	0.41183
ABCB11	4	0.92965	0.92945	1	17620	0	0.58626	0.017705	0.045649	0.931248	936	3	0.58626
LAMTOR3	4	0.64428	0.64374	1	12049	0	0.056811	0.01773	0.045716	0.931627	937	1	0.056811
CEP44	4	0.6433	0.64279	1	12030	0	0.19242	0.017782	0.045838	0.932141	938	2	0.19242
SLCO1B7	4	0.17897	0.26135	0.999401	4990	1	0.36029	0.017782	0.045839	0.932141	939	2	0.36029
SPAG7	4	0.97858	0.97862	1	18564	0	0.65097	0.017824	0.045951	0.932927	940	3	0.65097
PGM3	4	0.39715	0.41487	1	7785	1	-0.02383	0.017834	0.045975	0.932927	941	1	-0.02383
VPS13A	4	0.71146	0.71076	1	13325	0	0.66296	0.017885	0.046086	0.934184	942	2	0.66296
COMTD1	4	0.92712	0.92691	1	17561	0	0.5684	0.017929	0.046192	0.935345	943	3	0.5684
ISCA2	4	0.86482	0.86439	1	16307	0	0.41133	0.017989	0.046332	0.937173	944	2	0.41133
CGB5	4	0.7869	0.7865	1	14773	0	0.18348	0.018092	0.046571	0.941018	945	1	0.18348
CHST13	4	0.85294	0.85236	1	16063	0	0.5067	0.018131	0.046677	0.941141	946	3	0.5067
RPL18A	4	0.82369	0.82318	1	15510	0	0.37873	0.018144	0.046701	0.941141	947	2	0.37873
SBF2	4	0.1981	0.27342	1	5202	1	0.56487	0.018166	0.04675	0.941141	948	3	0.56487
MGST2	4	0.46074	0.46732	1	8755	1	0.68285	0.018186	0.046803	0.941141	949	3	0.68285
EIF2B1	4	0.46943	0.47484	1	8885	1	0.078625	0.018195	0.046823	0.941141	950	1	0.078625
ANKRD10	4	0.16358	0.25178	0.99771	4817	1	-0.17331	0.018247	0.046945	0.942606	951	1	-0.17331
SMCO2	4	0.90609	0.90578	1	17154	0	0.48649	0.018276	0.047016	0.943041	952	2	0.48649
ARAP2	4	0.81008	0.80968	1	15218	0	0.43006	0.018349	0.047182	0.944793	953	2	0.43006
MNAT1	4	0.58328	0.58266	1	10903	0	0.53099	0.018374	0.047239	0.944793	954	3	0.53099
NBAS	3	0.4343	0.43476	1	8340	1	-0.12852	0.018384	0.040933	0.916273	955	1	-0.12852
SPEN	4	0.27446	0.32399	1	6135	1	0.41411	0.018402	0.047308	0.944793	956	2	0.41411
GAA	4	0.98959	0.98961	1	18823	0	0.70168	0.018406	0.047317	0.944793	957	3	0.70168
CXCL14	4	0.019074	0.048545	0.912641	1006	1	-0.18598	0.018454	0.047425	0.944793	958	1	-0.18598
BATF3	4	0.21253	0.28276	1	5365	1	0.0030994	0.018506	0.047558	0.944793	959	1	0.0030994
SPEF2	4	0.48944	0.49253	1	9224	1	0.5665	0.018517	0.047584	0.944793	960	3	0.5665
NOP14	4	0.063048	0.11488	0.975597	2233	2	-0.17267	0.018557	0.047676	0.944793	961	2	-0.17267
ZFP1	4	0.98142	0.98144	1	18625	0	0.54224	0.018568	0.047706	0.944793	962	3	0.54224
PUS1	4	0.27919	0.32724	1	6196	1	0.52641	0.018592	0.047756	0.944793	963	3	0.52641
DENND4A	4	0.69222	0.6916	1	12956	0	0.56741	0.018608	0.047795	0.944793	964	3	0.56741
UQCRH	4	0.11134	0.18378	0.996771	3519	2	-0.42165	0.018609	0.047797	0.944793	965	1	-0.42165
ST13	4	0.181	0.26262	0.999816	5013	1	0.64535	0.018647	0.047889	0.944793	966	2	0.64535
THAP6	4	0.91142	0.9112	1	17259	0	0.5781	0.018651	0.047902	0.944793	967	3	0.5781
DHFR	4	0.9747	0.97464	1	18466	0	0.59485	0.018659	0.047915	0.944793	968	3	0.59485
SASS6	4	0.97347	0.97339	1	18443	0	0.66793	0.018691	0.047989	0.944793	969	3	0.66793
IFNA4	4	0.99711	0.99711	1	19005	0	0.55865	0.018703	0.048012	0.944793	970	3	0.55865
MRPS6	4	0.6695	0.66897	1	12509	0	-0.15571	0.018764	0.048154	0.944793	971	1	-0.15571
NOP10	4	0.26901	0.32023	1	6072	1	0.614	0.018783	0.048189	0.944793	972	3	0.614
SLIRP	4	0.96734	0.96728	1	18324	0	0.55312	0.018791	0.048214	0.944793	973	3	0.55312
PRMT9	4	0.91079	0.91056	1	17250	0	0.68462	0.018823	0.048301	0.944793	974	3	0.68462
TRUB1	4	0.48004	0.48419	1	9064	1	0.28419	0.018842	0.048342	0.944793	975	2	0.28419
PPARGC1A	4	0.3616	0.38716	1	7298	1	0.19909	0.01885	0.048359	0.944793	976	2	0.19909
KIF1C	4	0.62072	0.62023	1	11598	0	0.52246	0.018863	0.048391	0.944793	977	3	0.52246
RARS2	4	0.44	0.44977	1	8423	1	-0.16355	0.018867	0.0484	0.944793	978	1	-0.16355
KRT19	4	0.11286	0.18591	0.997457	3558	1	0.49975	0.018899	0.048471	0.944793	979	2	0.49975
NAGS	4	0.99736	0.99736	1	19010	0	0.54217	0.018911	0.048501	0.944793	980	3	0.54217
ZNF366	4	0.25477	0.31069	1	5890	1	0.19324	0.018919	0.048526	0.944793	981	1	0.19324
ARHGAP4	4	0.092452	0.15699	0.994139	3010	2	0.092733	0.018923	0.048537	0.944793	982	2	0.092733
ANAPC13	4	0.40001	0.41717	1	7826	1	0.55	0.018964	0.048633	0.944835	983	2	0.55
MYL9	4	0.98398	0.98398	1	18695	0	0.58333	0.018967	0.048638	0.944835	984	3	0.58333
DNAL1	4	0.8757	0.87525	1	16517	0	0.099959	0.019022	0.04877	0.945024	985	1	0.099959
SMAD2	4	0.67868	0.67806	1	12683	0	0.60116	0.019032	0.04879	0.945024	986	3	0.60116
ZNF485	4	0.97307	0.97301	1	18435	0	0.53187	0.01904	0.048814	0.945024	987	3	0.53187
PTH2	4	0.9492	0.94913	1	17970	0	0.54204	0.019062	0.048864	0.945024	988	2	0.54204
MYPN	4	0.040969	0.082977	0.950084	1668	2	-0.42154	0.019074	0.048895	0.945024	989	1	-0.42154
TLR1	4	0.96202	0.96193	1	18223	0	0.35745	0.019126	0.049019	0.945584	990	1	0.35745
BAG1	4	0.98807	0.9881	1	18786	0	0.48549	0.019133	0.049033	0.945584	991	3	0.48549
ZFAND5	4	0.99707	0.99707	1	19003	0	0.65611	0.019177	0.049121	0.945584	992	3	0.65611
EDNRA	4	0.13257	0.2134	0.997555	4077	1	0.23746	0.019177	0.049122	0.945584	993	1	0.23746
ZNF510	4	0.1094	0.18106	0.996771	3464	1	0.46427	0.019229	0.049244	0.946974	994	2	0.46427
SPTLC1	4	0.99421	0.99427	1	18932	0	0.63565	0.019254	0.04931	0.94714	995	3	0.63565
ODC1	4	0.29867	0.3408	1	6457	1	0.63086	0.01927	0.049351	0.94714	996	3	0.63086
BNIP1	4	0.45451	0.46197	1	8660	1	0.72501	0.019332	0.049507	0.948228	997	3	0.72501
HIST1H3D	4	0.062061	0.11347	0.975597	2209	1	0.48754	0.019332	0.049507	0.948228	998	2	0.48754
TWF1	4	0.83319	0.83256	1	15696	0	0.41566	0.019384	0.049636	0.949324	999	1	0.41566
USP16	4	0.41214	0.42677	1	8018	1	0.5051	0.019433	0.049745	0.949324	1000	3	0.5051
KLRC4	4	0.55336	0.5526	1	10345	1	-0.25418	0.019436	0.04975	0.949324	1001	1	-0.25418
RBM8A	4	0.80584	0.80547	1	15146	0	0.51697	0.019441	0.049763	0.949324	1002	3	0.51697
SLCO5A1	4	0.53713	0.5367	1	10052	1	0.19593	0.019472	0.04984	0.949433	1003	2	0.19593
PGRMC1	4	0.99585	0.99588	1	18967	0	0.58765	0.019543	0.049996	0.949433	1004	3	0.58765
NAALADL2	4	0.97369	0.97363	1	18448	0	0.48732	0.019584	0.050075	0.949433	1005	3	0.48732
GNPDA1	4	0.093254	0.15813	0.994139	3030	2	0.083062	0.019588	0.050083	0.949433	1006	2	0.083062
CDH19	4	0.98957	0.9896	1	18822	0	0.56656	0.019591	0.050089	0.949433	1007	2	0.56656
NVL	4	0.025579	0.060454	0.923103	1251	2	0.076552	0.019646	0.050217	0.949433	1008	2	0.076552
EPHX2	4	0.46265	0.46891	1	8778	1	0.5294	0.019669	0.050252	0.949433	1009	3	0.5294
FAM57A	4	0.3742	0.39686	1	7470	1	-0.31165	0.019694	0.050313	0.949433	1010	1	-0.31165
ZSWIM1	4	0.98386	0.98384	1	18693	0	0.6975	0.019695	0.050317	0.949433	1011	3	0.6975
ATP2A3	4	0.95387	0.95376	1	18078	0	0.52861	0.019696	0.050319	0.949433	1012	2	0.52861
TAS2R50	4	0.90816	0.90789	1	17196	0	0.69485	0.019769	0.050485	0.949433	1013	3	0.69485
SNPH	4	0.82595	0.82536	1	15565	0	0.52369	0.019782	0.050518	0.949433	1014	3	0.52369
BTBD11	4	0.71981	0.71919	1	13481	0	0.17065	0.019797	0.050552	0.949433	1015	1	0.17065
KCND2	4	0.99614	0.99617	1	18975	0	0.49865	0.019798	0.050554	0.949433	1016	3	0.49865
PLEK	4	0.97	0.96993	1	18376	0	0.65112	0.019807	0.050577	0.949433	1017	3	0.65112
CDC37	4	0.066541	0.11997	0.975597	2349	2	-0.34841	0.019849	0.050679	0.949433	1018	1	-0.34841
CFAP70	4	0.43047	0.44183	1	8286	1	0.53005	0.019854	0.050694	0.949433	1019	2	0.53005
KDM7A	4	0.74205	0.74157	1	13929	0	0.50743	0.019862	0.050713	0.949433	1020	2	0.50743
CYLD	4	0.71593	0.71526	1	13413	0	0.42962	0.019901	0.050812	0.95003	1021	2	0.42962
RPS6KL1	4	0.42944	0.44098	1	8273	1	0.60103	0.019968	0.050964	0.95003	1022	3	0.60103
AIM2	4	0.18285	0.26381	1	5030	1	0.47182	0.019989	0.051005	0.95003	1023	3	0.47182
VPS26B	4	0.33417	0.36655	1	6925	1	0.088221	0.020004	0.05103	0.95003	1024	2	0.088221
PCYT1A	4	0.81089	0.81048	1	15242	0	0.44361	0.020055	0.051149	0.95003	1025	2	0.44361
SYNC	4	0.982	0.98202	1	18637	0	0.62627	0.02006	0.051164	0.95003	1026	3	0.62627
GPR84	4	0.96818	0.96811	1	18339	0	0.60542	0.020085	0.051233	0.95003	1027	3	0.60542
RRAGD	4	0.77584	0.7754	1	14566	0	0.5814	0.020104	0.051286	0.95003	1028	2	0.5814
TM9SF3	4	0.92042	0.92022	1	17437	0	0.1017	0.020107	0.051295	0.95003	1029	1	0.1017
TFAP2D	4	0.6548	0.65417	1	12226	0	0.54931	0.020113	0.051307	0.95003	1030	2	0.54931
RNGTT	4	0.4126	0.42714	1	8026	1	0.70904	0.02013	0.051351	0.95003	1031	3	0.70904
FXYD4	4	0.28589	0.33188	1	6282	1	0.37114	0.020159	0.051406	0.95003	1032	1	0.37114
GJA9	4	0.59022	0.58962	1	11030	0	0.022963	0.02021	0.051523	0.95003	1033	2	0.022963
UBA5	4	0.91742	0.91723	1	17382	0	0.67684	0.020231	0.051574	0.95003	1034	3	0.67684
NPIPA1	4	0.021655	0.054571	0.912641	1139	1	0.62525	0.020235	0.05158	0.95003	1035	3	0.62525
C1QTNF4	4	0.7884	0.78797	1	14803	0	0.54923	0.020243	0.051605	0.95003	1036	3	0.54923
PIK3R4	4	0.36455	0.38941	1	7341	1	0.24356	0.020262	0.051649	0.95003	1037	2	0.24356
NKPD1	4	0.9026	0.90224	1	17079	0	0.49788	0.020314	0.051756	0.95003	1038	2	0.49788
PDZD7	4	0.96623	0.96616	1	18301	0	0.56765	0.020352	0.051853	0.95003	1039	3	0.56765
RPS6	4	0.64306	0.64255	1	12027	0	0.67067	0.020356	0.051863	0.95003	1040	2	0.67067
THNSL2	4	0.51168	0.51261	1	9610	1	-0.27542	0.020365	0.051886	0.95003	1041	1	-0.27542
ARL5A	4	0.86528	0.86486	1	16317	0	0.22937	0.020417	0.052014	0.95003	1042	2	0.22937
NMT2	4	0.47866	0.48297	1	9040	1	0.50088	0.020436	0.052058	0.95003	1043	3	0.50088
FGFR2	4	0.77905	0.7786	1	14619	0	0.54095	0.020462	0.052115	0.95003	1044	3	0.54095
LOC100505478	4	0.34397	0.37377	1	7051	1	-0.24264	0.020468	0.052136	0.95003	1045	1	-0.24264
SLC11A1	4	0.61526	0.61471	1	11495	0	0.43185	0.020474	0.052148	0.95003	1046	2	0.43185
LCE4A	4	0.99683	0.99683	1	18992	0	0.57541	0.0205	0.052205	0.95003	1047	3	0.57541
VN1R2	4	0.53684	0.53642	1	10046	1	-0.10844	0.02052	0.052251	0.95003	1048	1	-0.10844
RHOBTB3	4	0.84705	0.84642	1	15951	0	0.53755	0.020546	0.052313	0.95003	1049	3	0.53755
OR5P2	4	0.4446	0.4536	1	8500	1	0.43923	0.020559	0.052339	0.95003	1050	2	0.43923
FBP2	4	0.92335	0.9232	1	17492	0	0.57925	0.020571	0.052368	0.95003	1051	3	0.57925
VSTM2B	4	0.22883	0.29343	1	5553	1	0.0077421	0.020572	0.05237	0.95003	1052	1	0.0077421
CCR7	4	0.95266	0.95253	1	18048	0	0.48073	0.020576	0.052385	0.95003	1053	2	0.48073
ADH1B	4	0.4801	0.48424	1	9066	1	0.50239	0.020622	0.05249	0.951044	1054	3	0.50239
CT47A6	4	0.16234	0.25102	0.99771	4800	1	-0.32044	0.020675	0.0526	0.951275	1055	1	-0.32044
MAEL	4	0.8423	0.84158	1	15867	0	0.48183	0.020724	0.052711	0.951275	1056	3	0.48183
SREBF1	4	0.53163	0.53144	1	9949	1	0.40272	0.020727	0.052717	0.951275	1057	2	0.40272
FAM24B	4	0.18967	0.2681	1	5103	1	0.33069	0.020737	0.052738	0.951275	1058	2	0.33069
SOX13	4	0.94157	0.94148	1	17825	0	0.48589	0.020745	0.052752	0.951275	1059	3	0.48589
IL17F	4	0.99379	0.99383	1	18925	0	0.61267	0.020822	0.052921	0.952896	1060	2	0.61267
OR2B3	4	0.048882	0.094302	0.964084	1869	2	-0.5291	0.02083	0.052941	0.952896	1061	1	-0.5291
HNRNPU	4	0.45391	0.46146	1	8648	1	0.40408	0.020881	0.053056	0.954067	1062	2	0.40408
SEPN1	4	0.70497	0.70427	1	13201	0	0.31761	0.020924	0.053146	0.954144	1063	2	0.31761
POLR2G	4	0.032746	0.070929	0.936088	1442	1	-0.28564	0.020933	0.053161	0.954144	1064	1	-0.28564
ZNF212	4	0.92323	0.92309	1	17488	0	0.54484	0.020993	0.053297	0.954579	1065	3	0.54484
PSG9	4	0.7335	0.73302	1	13753	0	0.35012	0.021009	0.053333	0.954579	1066	2	0.35012
FAM219A	4	0.16271	0.25124	0.99771	4806	1	0.55823	0.02101	0.053335	0.954579	1067	3	0.55823
GPR142	4	0.73073	0.73022	1	13706	0	0.34204	0.021052	0.053442	0.955612	1068	2	0.34204
OTULIN	4	0.69614	0.69547	1	13031	0	-0.21981	0.021088	0.053526	0.956218	1069	1	-0.21981
TTC7A	4	0.43194	0.44306	1	8305	1	0.51629	0.02113	0.053635	0.956274	1070	3	0.51629
TRIM49	4	0.82171	0.82121	1	15465	0	0.50106	0.021155	0.053698	0.956274	1071	2	0.50106
MS4A4A	4	0.98653	0.98653	1	18758	0	0.51579	0.021186	0.053768	0.956274	1072	3	0.51579
IL24	4	0.9351	0.93498	1	17722	0	0.5044	0.021191	0.053781	0.956274	1073	2	0.5044
SCAPER	4	0.15709	0.24758	0.99771	4737	1	-0.20829	0.021242	0.05389	0.956274	1074	1	-0.20829
SLCO1C1	4	0.53255	0.53232	1	9966	1	0.67162	0.021258	0.053923	0.956274	1075	2	0.67162
MOGAT2	4	0.11194	0.18462	0.996771	3535	2	0.18081	0.021309	0.054034	0.956274	1076	2	0.18081
MTERF2	4	0.9159	0.91569	1	17349	0	0.71568	0.021318	0.05405	0.956274	1077	3	0.71568
OR52N1	4	0.22308	0.28967	1	5487	1	0.37221	0.021352	0.054136	0.956274	1078	2	0.37221
TUBE1	4	0.9638	0.96375	1	18251	0	0.65274	0.021387	0.054199	0.956274	1079	3	0.65274
GATAD2B	4	0.68357	0.683	1	12788	0	0.6257	0.021389	0.054202	0.956274	1080	3	0.6257
EPHA6	4	0.892	0.89169	1	16857	0	0.2563	0.021397	0.05422	0.956274	1081	1	0.2563
MYCBPAP	4	0.56709	0.56636	1	10595	0	0.65324	0.021404	0.054233	0.956274	1082	2	0.65324
PTP4A1	4	0.81558	0.81519	1	15335	0	0.6662	0.021448	0.054341	0.956274	1083	3	0.6662
RPL11	4	0.028444	0.064673	0.931816	1325	1	0.40796	0.021449	0.054345	0.956274	1084	2	0.40796
LIMS2	4	0.87313	0.87272	1	16473	0	0.21472	0.0215	0.05447	0.956274	1085	1	0.21472
EPB41	4	0.92565	0.92544	1	17534	0	0.60538	0.021545	0.054576	0.956274	1086	3	0.60538
KCNA6	4	0.069384	0.12411	0.978314	2424	1	0.4062	0.021568	0.054633	0.956274	1087	2	0.4062
NFIA	4	0.89002	0.8897	1	16816	0	0.64299	0.021594	0.054696	0.956274	1088	2	0.64299
CCDC78	4	0.50537	0.50688	1	9506	1	-0.12172	0.021603	0.054716	0.956274	1089	1	-0.12172
LONRF2	4	0.99721	0.99721	1	19007	0	0.59589	0.021619	0.054749	0.956274	1090	3	0.59589
AMY2B	4	0.99115	0.9912	1	18868	0	0.65478	0.021628	0.054769	0.956274	1091	3	0.65478
FZD6	4	0.46439	0.47042	1	8805	1	-0.20144	0.021655	0.054826	0.956274	1092	1	-0.20144
SRM	4	0.67928	0.6787	1	12699	0	-0.01683	0.021707	0.054946	0.956274	1093	1	-0.01683
SMC5	4	0.88617	0.88582	1	16729	0	0.65535	0.02172	0.054979	0.956274	1094	3	0.65535
SPATA12	4	0.68487	0.6843	1	12810	0	0.26943	0.02175	0.055051	0.956274	1095	2	0.26943
SDF2L1	4	0.61792	0.61744	1	11544	0	0.39988	0.021758	0.055073	0.956274	1096	2	0.39988
RELL2	4	0.80295	0.80253	1	15084	0	0.33312	0.021759	0.055074	0.956274	1097	2	0.33312
HYOU1	4	0.99466	0.99471	1	18941	0	0.53226	0.021759	0.055075	0.956274	1098	3	0.53226
ENPP2	4	0.40603	0.42187	1	7916	1	0.36862	0.02178	0.055122	0.956274	1099	2	0.36862
KCNA2	4	0.94492	0.94478	1	17890	0	0.23252	0.02181	0.055188	0.956274	1100	1	0.23252
XAF1	4	0.85169	0.85109	1	16039	0	0.5142	0.021828	0.055224	0.956274	1101	2	0.5142
ZC3H18	4	0.99292	0.99297	1	18909	0	0.52044	0.021856	0.055286	0.956274	1102	3	0.52044
KHDRBS3	4	0.78263	0.7822	1	14685	0	0.13721	0.021861	0.055297	0.956274	1103	1	0.13721
ZXDA	4	0.7508	0.75037	1	14085	0	0.48624	0.021882	0.05533	0.956274	1104	3	0.48624
MBD6	4	0.046336	0.090701	0.958937	1807	2	0.045815	0.021941	0.05547	0.956674	1105	2	0.045815
RAB6B	4	0.98127	0.9813	1	18621	0	0.46461	0.021964	0.055517	0.956674	1106	2	0.46461
SLITRK1	4	0.97381	0.97374	1	18452	0	0.50211	0.021975	0.055545	0.956674	1107	3	0.50211
IL1RN	4	0.41848	0.43191	1	8115	1	0.10584	0.022016	0.055641	0.956674	1108	1	0.10584
C2orf73	4	0.74159	0.74109	1	13918	0	0.52949	0.022072	0.05576	0.956674	1109	3	0.52949
NELFCD	4	0.030187	0.067216	0.934162	1372	1	0.54255	0.022081	0.055779	0.956674	1110	3	0.54255
AKR1C3	4	0.98269	0.98271	1	18656	0	0.58588	0.022107	0.055846	0.956674	1111	3	0.58588
NUP160	4	0.75815	0.7577	1	14215	0	0.15096	0.022119	0.055869	0.956674	1112	1	0.15096
B3GNT5	4	0.7259	0.72538	1	13601	0	0.52978	0.022129	0.055897	0.956674	1113	3	0.52978
TOMM20L	4	0.35109	0.37911	1	7142	1	0.48858	0.022142	0.055928	0.956674	1114	2	0.48858
GPATCH11	4	0.43922	0.4491	1	8409	1	0.49892	0.022165	0.055986	0.956674	1115	3	0.49892
PLGLB1	4	0.52019	0.52064	1	9758	1	0.47862	0.022194	0.056062	0.956674	1116	2	0.47862
NR2E1	4	0.80394	0.80352	1	15104	0	0.49783	0.022213	0.056108	0.956674	1117	3	0.49783
ANAPC7	4	0.47378	0.47863	1	8960	1	0.48375	0.022262	0.05622	0.956674	1118	3	0.48375
MFGE8	4	0.74863	0.74816	1	14046	0	0.36934	0.022265	0.056226	0.956674	1119	2	0.36934
RGL3	4	0.024951	0.059531	0.920939	1234	1	0.37071	0.022273	0.056241	0.956674	1120	2	0.37071
CPLX4	4	0.98239	0.9824	1	18649	0	0.28341	0.022274	0.056242	0.956674	1121	1	0.28341
RNF219	4	0.61879	0.61828	1	11561	0	0.64472	0.02228	0.056254	0.956674	1122	3	0.64472
HILPDA	4	0.98783	0.98787	1	18777	0	0.4336	0.022307	0.056312	0.956801	1123	3	0.4336
TLK1	4	0.56262	0.56189	1	10509	0	-0.29763	0.022377	0.056468	0.957901	1124	1	-0.29763
PLEKHH3	4	0.76932	0.7689	1	14438	0	0.46261	0.022391	0.056496	0.957901	1125	3	0.46261
CFAP126	4	0.98295	0.98299	1	18665	0	0.52449	0.022405	0.056528	0.957901	1126	2	0.52449
PKD1L3	4	0.83838	0.8377	1	15798	0	0.028449	0.022428	0.056577	0.957901	1127	1	0.028449
MAMDC4	4	0.071016	0.12648	0.978314	2469	2	-0.17953	0.02248	0.0567	0.959139	1128	2	-0.17953
ENSA	4	0.34344	0.37336	1	7044	1	-0.17878	0.022531	0.056823	0.959383	1129	1	-0.17878
DHX40	4	0.99273	0.99278	1	18905	0	0.71389	0.022602	0.056992	0.959383	1130	3	0.71389
MYLK3	4	0.48273	0.4866	1	9100	1	0.22408	0.022617	0.057021	0.959383	1131	2	0.22408
GLTSCR1L	4	0.98232	0.98233	1	18647	0	0.51106	0.022628	0.057049	0.959383	1132	3	0.51106
FAM222A	4	0.98609	0.98609	1	18750	0	0.39687	0.022634	0.057061	0.959383	1133	2	0.39687
ATP5G3	4	0.89505	0.89474	1	16927	0	0.61187	0.02266	0.057121	0.959383	1134	3	0.61187
HDHD2	4	0.91613	0.91591	1	17359	0	0.58445	0.022678	0.057162	0.959383	1135	3	0.58445
METTL8	4	0.75133	0.75093	1	14095	0	0.38932	0.022749	0.05733	0.959383	1136	2	0.38932
FCER2	4	0.45031	0.45844	1	8586	1	-0.2649	0.022789	0.057417	0.959383	1137	1	-0.2649
AFF4	4	0.54876	0.54798	1	10257	1	0.49928	0.022799	0.057438	0.959383	1138	3	0.49928
CPSF1	4	0.84116	0.84043	1	15849	0	0.49476	0.022829	0.057518	0.959383	1139	2	0.49476
GDF9	4	0.1895	0.26799	1	5101	1	0.28935	0.022841	0.057538	0.959383	1140	2	0.28935
PCDHB7	4	0.88022	0.87973	1	16601	0	0.44912	0.022856	0.057569	0.959383	1141	2	0.44912
KRTAP5-9	4	0.27976	0.32762	1	6203	1	-0.16946	0.022892	0.057657	0.959383	1142	1	-0.16946
CSGALNACT2	4	0.29807	0.34037	1	6450	1	0.64472	0.0229	0.057677	0.959383	1143	2	0.64472
SERF2	4	0.94832	0.94829	1	17951	0	0.55347	0.022912	0.057706	0.959383	1144	3	0.55347
LAMTOR5	4	0.99667	0.99667	1	18987	0	0.45067	0.022944	0.057766	0.959383	1145	2	0.45067
CCNT1	4	0.1163	0.19054	0.997457	3646	2	-0.091376	0.022995	0.057893	0.959383	1146	2	-0.091376
MRPL40	4	0.94884	0.94879	1	17966	0	0.46951	0.023016	0.057938	0.959383	1147	2	0.46951
KLK7	4	0.38983	0.40903	1	7685	1	0.31508	0.023034	0.05798	0.959383	1148	2	0.31508
TSPAN15	4	0.70507	0.70438	1	13204	0	0.29109	0.02306	0.058033	0.959383	1149	2	0.29109
RPL41	4	0.95514	0.95503	1	18103	0	0.56099	0.023071	0.058058	0.959383	1150	3	0.56099
XKR3	4	0.86983	0.86941	1	16406	0	0.67998	0.023094	0.0581	0.959383	1151	3	0.67998
OR2AK2	4	0.56087	0.56008	1	10478	0	0.51058	0.023103	0.058123	0.959383	1152	3	0.51058
FPGT	4	0.62756	0.6271	1	11730	0	0.29314	0.023114	0.058159	0.959383	1153	2	0.29314
PEX5	4	0.51744	0.51807	1	9707	1	0.23837	0.02315	0.058258	0.959383	1154	2	0.23837
MAP7D2	4	0.67578	0.67518	1	12622	0	0.58938	0.023157	0.058275	0.959383	1155	3	0.58938
SRSF5	4	0.98089	0.98091	1	18616	0	0.619	0.023162	0.058287	0.959383	1156	3	0.619
SGPP1	4	0.39157	0.41041	1	7714	1	0.49025	0.02323	0.058451	0.959383	1157	2	0.49025
HAUS3	4	0.029235	0.065844	0.934162	1342	2	-0.019225	0.023275	0.058543	0.959383	1158	2	-0.019225
HCAR1	4	0.091046	0.15501	0.992261	2983	1	0.50412	0.023281	0.058559	0.959383	1159	3	0.50412
OXSR1	4	0.053245	0.10067	0.967904	1986	2	0.12341	0.023284	0.05857	0.959383	1160	2	0.12341
SNRPE	4	0.71387	0.71316	1	13376	0	-0.051808	0.023304	0.05862	0.959383	1161	1	-0.051808
PPM1D	4	0.11816	0.19314	0.997457	3688	1	0.56113	0.023337	0.058693	0.959383	1162	2	0.56113
DENR	4	0.26618	0.31834	1	6038	1	0.52268	0.023346	0.058717	0.959383	1163	2	0.52268
TCF21	4	0.673	0.67247	1	12577	0	0.28831	0.023356	0.058742	0.959383	1164	1	0.28831
PPME1	4	0.99501	0.99504	1	18953	0	0.60503	0.023367	0.058774	0.959383	1165	3	0.60503
FAM26F	4	0.88271	0.88227	1	16659	0	0.5389	0.023386	0.058817	0.959383	1166	3	0.5389
SACM1L	4	0.1661	0.25336	0.99771	4842	1	0.37675	0.023407	0.058864	0.959383	1167	2	0.37675
CENPC	4	0.76958	0.76917	1	14447	0	0.43868	0.023454	0.058961	0.959383	1168	2	0.43868
BAIAP2	4	0.97075	0.9707	1	18391	0	0.52807	0.02349	0.059043	0.959383	1169	2	0.52807
USP38	4	0.79644	0.79605	1	14962	0	0.46937	0.023505	0.059075	0.959383	1170	3	0.46937
COMMD8	4	0.99711	0.9971	1	19004	0	0.52579	0.023546	0.059175	0.959383	1171	3	0.52579
TEX37	4	0.25788	0.31278	1	5929	1	0.43872	0.023562	0.059212	0.959383	1172	2	0.43872
OR4N4	4	0.83304	0.8324	1	15692	0	0.59549	0.02358	0.05925	0.959383	1173	2	0.59549
TRIM51	4	0.55109	0.55032	1	10301	1	0.083664	0.023613	0.059333	0.959383	1174	1	0.083664
HLX	4	0.11766	0.19245	0.997457	3677	2	0.074473	0.023616	0.059339	0.959383	1175	2	0.074473
PRRC2C	4	0.95679	0.95672	1	18136	0	0.46823	0.023652	0.059426	0.959383	1176	3	0.46823
SHROOM2	4	0.41133	0.42609	1	8005	1	0.42026	0.023665	0.059451	0.959383	1177	2	0.42026
SNX33	4	0.16105	0.25025	0.99771	4784	1	0.53052	0.023694	0.059522	0.959383	1178	3	0.53052
SAMD8	4	0.99107	0.99112	1	18866	0	0.49482	0.023699	0.059536	0.959383	1179	3	0.49482
ABCC2	4	0.88495	0.88453	1	16702	0	0.53376	0.023716	0.059569	0.959383	1180	2	0.53376
FRMD8	4	0.93466	0.93453	1	17713	0	0.36249	0.023742	0.059624	0.959383	1181	2	0.36249
TEKT4	4	0.30604	0.34606	1	6550	1	0.0052842	0.023768	0.059678	0.959383	1182	1	0.0052842
ALG3	4	0.559	0.55822	1	10443	0	0.57557	0.023796	0.059742	0.959383	1183	2	0.57557
GKAP1	4	0.23674	0.29861	1	5651	1	0.23144	0.023805	0.059756	0.959383	1184	2	0.23144
TCEAL5	4	0.96148	0.96139	1	18211	0	0.61939	0.023869	0.059901	0.959383	1185	3	0.61939
DHDDS	4	0.95177	0.95166	1	18033	0	0.6123	0.023875	0.059914	0.959383	1186	3	0.6123
IGSF10	3	0.98001	0.98012	1	18597	0	0.71531	0.023888	0.049933	0.949433	1187	2	0.71531
ASH1L	4	0.17052	0.25609	0.99771	4899	1	0.48521	0.023893	0.059962	0.959383	1188	3	0.48521
NIT2	4	0.99687	0.99686	1	18996	0	0.53506	0.023912	0.06001	0.959383	1189	3	0.53506
FMR1NB	4	0.98501	0.98502	1	18728	0	0.55644	0.02394	0.060075	0.959383	1190	3	0.55644
NTN5	4	0.079645	0.13889	0.989186	2684	2	-0.046292	0.023973	0.060154	0.959383	1191	2	-0.046292
TTYH3	4	0.99207	0.99213	1	18889	0	0.5275	0.024019	0.060255	0.959383	1192	3	0.5275
LGALS7B	4	0.92539	0.92518	1	17530	0	0.39525	0.024023	0.06027	0.959383	1193	2	0.39525
EML1	4	0.88788	0.88754	1	16767	0	0.23905	0.024025	0.060275	0.959383	1194	2	0.23905
C19orf54	4	0.90302	0.90267	1	17091	0	0.60383	0.024075	0.060385	0.959383	1195	3	0.60383
RELB	4	0.57116	0.57041	1	10668	0	0.16566	0.024113	0.060477	0.959383	1196	2	0.16566
TMEM189-UBE2V1	4	0.89388	0.89355	1	16898	0	0.28776	0.024128	0.060512	0.959383	1197	2	0.28776
SLC35B2	4	0.97783	0.97787	1	18547	0	0.56411	0.024132	0.06052	0.959383	1198	2	0.56411
RHBDL2	4	0.3873	0.40709	1	7646	1	0.17168	0.024141	0.060544	0.959383	1199	2	0.17168
TBC1D22B	4	0.82585	0.82526	1	15563	0	0.50695	0.024205	0.060688	0.959383	1200	3	0.50695
OR2A4	4	0.86493	0.86451	1	16310	0	0.49557	0.024209	0.060699	0.959383	1201	2	0.49557
REPS1	4	0.14588	0.23204	0.997555	4432	1	0.31735	0.024223	0.060729	0.959383	1202	2	0.31735
YTHDF1	4	0.092821	0.15752	0.994139	3016	2	-0.22889	0.024231	0.060748	0.959383	1203	1	-0.22889
PAK4	4	0.98451	0.98451	1	18709	0	0.47217	0.024248	0.060785	0.959383	1204	3	0.47217
ZNF837	4	0.4937	0.49638	1	9301	1	0.51023	0.024271	0.060843	0.959383	1205	3	0.51023
DSCAM	4	0.49512	0.49762	1	9328	1	0.49285	0.02428	0.060865	0.959383	1206	3	0.49285
KIF15	4	0.80707	0.8067	1	15168	0	-0.16427	0.024282	0.060868	0.959383	1207	1	-0.16427
LRIG3	4	0.75096	0.75054	1	14088	0	0.46302	0.024378	0.061084	0.959383	1208	2	0.46302
UCN2	4	0.84988	0.84928	1	16009	0	0.077464	0.024385	0.061104	0.959383	1209	1	0.077464
INS	4	0.46956	0.47495	1	8886	1	0.46219	0.024388	0.061108	0.959383	1210	3	0.46219
ENTPD8	4	0.43427	0.44501	1	8339	1	0.55526	0.024396	0.061119	0.959383	1211	2	0.55526
CD1D	4	0.33162	0.36469	1	6891	1	0.55961	0.024407	0.061141	0.959383	1212	3	0.55961
ZBTB8OS	4	0.99345	0.99348	1	18920	0	0.54311	0.024426	0.061181	0.959383	1213	3	0.54311
OR5D14	4	0.83601	0.83536	1	15752	0	0.54516	0.02446	0.061255	0.959383	1214	2	0.54516
CAP2	4	0.79671	0.79633	1	14968	0	0.49007	0.024473	0.061279	0.959383	1215	3	0.49007
TMEM63A	4	0.42692	0.43883	1	8236	1	0.30531	0.024478	0.061286	0.959383	1216	2	0.30531
APOA5	4	0.83928	0.83858	1	15813	0	0.11115	0.02454	0.061431	0.959383	1217	1	0.11115
CBLN3	4	0.44997	0.45816	1	8581	1	0.28424	0.024552	0.061457	0.959383	1218	2	0.28424
ANXA7	4	0.050893	0.097269	0.967904	1917	2	-0.024858	0.024579	0.061521	0.959383	1219	2	-0.024858
PTPN23	4	0.14636	0.23272	0.997555	4453	2	-0.32908	0.024591	0.061547	0.959383	1220	1	-0.32908
C17orf47	4	0.7917	0.79126	1	14866	0	0.49194	0.024605	0.061581	0.959383	1221	3	0.49194
YWHAG	4	0.98219	0.98221	1	18642	0	0.28695	0.024642	0.061667	0.959383	1222	2	0.28695
CABP1	4	0.031467	0.069118	0.93581	1406	1	0.26454	0.024653	0.061689	0.959383	1223	2	0.26454
AURKC	4	0.29238	0.33637	1	6369	1	-0.0077937	0.024694	0.061781	0.959383	1224	1	-0.0077937
SCN3B	4	0.98492	0.98493	1	18724	0	0.51712	0.024744	0.061908	0.959383	1225	2	0.51712
FXYD3	4	0.11031	0.18233	0.996771	3489	2	-0.19958	0.024745	0.061909	0.959383	1226	1	-0.19958
HAUS4	4	0.93011	0.92989	1	17630	0	0.64624	0.024809	0.062046	0.959383	1227	3	0.64624
CRAT	4	0.93386	0.93369	1	17703	0	0.49166	0.024818	0.062063	0.959383	1228	2	0.49166
MPP7	4	0.61027	0.60966	1	11398	0	0.41636	0.024842	0.062112	0.959383	1229	3	0.41636
IFT80	4	0.99245	0.99251	1	18898	0	0.4763	0.024976	0.062434	0.959383	1230	3	0.4763
CFH	4	0.95478	0.95464	1	18097	0	0.50079	0.025	0.06248	0.959383	1231	3	0.50079
IL36A	4	0.16349	0.25172	0.99771	4815	1	0.090874	0.025003	0.062484	0.959383	1232	1	0.090874
RABGAP1	4	0.99662	0.99663	1	18985	0	0.50107	0.025019	0.062524	0.959383	1233	3	0.50107
TULP4	4	0.64061	0.64008	1	11982	0	0.47852	0.025086	0.062677	0.959383	1234	2	0.47852
LRRC39	4	0.28995	0.33473	1	6342	1	0.49457	0.0251	0.062714	0.959383	1235	3	0.49457
ANKRD16	4	0.99497	0.99501	1	18949	0	0.46473	0.025105	0.062733	0.959383	1236	3	0.46473
RUFY3	4	0.98233	0.98234	1	18648	0	0.49485	0.025105	0.062734	0.959383	1237	2	0.49485
STOX2	4	0.97355	0.97348	1	18446	0	0.49109	0.025148	0.062822	0.959383	1238	3	0.49109
TMEM39B	4	0.63043	0.62998	1	11776	0	0.39001	0.025157	0.062845	0.959383	1239	2	0.39001
FEZF2	4	0.84817	0.84757	1	15973	0	0.4499	0.02516	0.06285	0.959383	1240	2	0.4499
NSFL1C	4	0.40868	0.42399	1	7959	1	0.044816	0.025208	0.062942	0.959383	1241	1	0.044816
PRRG1	4	0.96667	0.96662	1	18307	0	0.65479	0.025225	0.062984	0.959383	1242	3	0.65479
MORC4	4	0.9969	0.99689	1	18997	0	0.53269	0.025234	0.063011	0.959383	1243	3	0.53269
CHI3L2	4	0.18316	0.26403	1	5031	1	0.35899	0.02526	0.063064	0.959383	1244	2	0.35899
ZFX	4	0.635	0.63448	1	11862	0	0.56954	0.025273	0.063096	0.959383	1245	3	0.56954
LDLRAD3	4	0.9949	0.99494	1	18948	0	0.55447	0.025278	0.0631	0.959383	1246	3	0.55447
KHDC1	4	0.88139	0.88092	1	16631	0	0.52204	0.02529	0.063129	0.959383	1247	2	0.52204
VAMP4	4	0.66813	0.66762	1	12478	0	-0.10831	0.025311	0.06319	0.959383	1248	1	-0.10831
PRAC1	4	0.99321	0.99326	1	18915	0	0.45317	0.025316	0.063202	0.959383	1249	3	0.45317
RPL37	4	0.94735	0.94731	1	17925	0	0.48252	0.025318	0.063207	0.959383	1250	2	0.48252
SPACA1	4	0.73112	0.73061	1	13710	0	0.57723	0.025327	0.063223	0.959383	1251	2	0.57723
CISD2	4	0.65461	0.65398	1	12223	0	0.51318	0.025336	0.063245	0.959383	1252	2	0.51318
RNF217	4	0.76471	0.76431	1	14356	0	0.17293	0.025363	0.063308	0.959383	1253	1	0.17293
PVRL2	4	0.58561	0.58503	1	10938	0	0.23756	0.025373	0.063326	0.959383	1254	2	0.23756
RC3H1	4	0.99214	0.9922	1	18890	0	0.63048	0.025398	0.063377	0.959383	1255	3	0.63048
TRAF3IP3	4	0.67605	0.67543	1	12629	0	0.41654	0.025401	0.063387	0.959383	1256	2	0.41654
OR2T12	4	0.29174	0.33592	1	6361	1	0.023971	0.025414	0.06341	0.959383	1257	1	0.023971
TTK	4	0.94729	0.94727	1	17924	0	0.62357	0.025417	0.063423	0.959383	1258	3	0.62357
MERTK	4	0.57107	0.57033	1	10666	0	-0.058376	0.025465	0.06353	0.959383	1259	1	-0.058376
KCTD18	4	0.96712	0.96706	1	18318	0	0.48337	0.025499	0.063605	0.959383	1260	3	0.48337
ERCC6L2	4	0.93843	0.93838	1	17774	0	0.50438	0.025504	0.063611	0.959383	1261	2	0.50438
TAPBPL	4	0.82087	0.82037	1	15449	0	0.56119	0.025514	0.063636	0.959383	1262	3	0.56119
QRICH1	4	0.99039	0.99042	1	18848	0	0.51146	0.025519	0.063645	0.959383	1263	3	0.51146
KLHL15	4	0.02143	0.054034	0.912641	1127	2	-0.02694	0.025532	0.063673	0.959383	1264	2	-0.02694
LAMA5	4	0.73505	0.73456	1	13777	0	0.50345	0.025533	0.063675	0.959383	1265	3	0.50345
ARPC3	4	0.68384	0.68327	1	12793	0	0.57153	0.025538	0.063691	0.959383	1266	3	0.57153
DCAF13	4	0.23004	0.29421	1	5570	1	0.56806	0.025572	0.063758	0.959383	1267	3	0.56806
PNO1	4	0.11978	0.19541	0.997457	3727	1	0.51758	0.025606	0.063836	0.959383	1268	3	0.51758
CLEC18A	4	0.98614	0.98614	1	18753	0	0.6265	0.025611	0.063845	0.959383	1269	3	0.6265
POLE4	4	0.31968	0.3559	1	6731	1	0.35135	0.02562	0.063865	0.959383	1270	2	0.35135
TANK	4	0.1056	0.17554	0.996215	3362	2	0.11756	0.025644	0.063943	0.959383	1271	2	0.11756
KANSL3	4	0.41946	0.43272	1	8134	1	-0.35004	0.025671	0.064	0.959383	1272	1	-0.35004
GPR174	4	0.76201	0.76164	1	14294	0	0.37372	0.025672	0.064001	0.959383	1273	2	0.37372
SH3GL2	4	0.915	0.91478	1	17325	0	0.51442	0.025691	0.064043	0.959383	1274	2	0.51442
UBE3B	4	0.086947	0.14916	0.992159	2869	2	-0.53552	0.025722	0.06412	0.959679	1275	1	-0.53552
ZNF728	4	0.54803	0.54729	1	10246	1	0.069193	0.025774	0.064225	0.959679	1276	1	0.069193
NUP35	4	0.85171	0.85112	1	16040	0	0.49864	0.025825	0.064359	0.959679	1277	2	0.49864
BMP3	4	0.90975	0.90949	1	17226	0	0.4248	0.025849	0.064405	0.959679	1278	3	0.4248
LYST	4	0.84627	0.84564	1	15931	0	0.52702	0.02585	0.064406	0.959679	1279	2	0.52702
UGT1A4	4	0.9008	0.90043	1	17042	0	0.1399	0.025928	0.064593	0.959679	1280	1	0.1399
ACBD6	4	0.92462	0.92443	1	17513	0	0.42114	0.025932	0.064602	0.959679	1281	3	0.42114
SH3GLB2	4	0.9669	0.96685	1	18312	0	0.4379	0.025961	0.064662	0.959679	1282	3	0.4379
ZNF347	4	0.98929	0.98933	1	18816	0	0.46446	0.025981	0.064702	0.959679	1283	3	0.46446
DDX19A	4	0.93459	0.93444	1	17712	0	0.54146	0.025991	0.064725	0.959679	1284	2	0.54146
KIAA1841	4	0.22888	0.29346	1	5554	1	0.24399	0.026031	0.064807	0.959679	1285	1	0.24399
LIN7C	4	0.9756	0.97554	1	18489	0	0.51449	0.026047	0.064846	0.959679	1286	2	0.51449
CHRNA2	4	0.77092	0.77052	1	14469	0	0.073022	0.026082	0.064916	0.959679	1287	1	0.073022
EFTUD1	4	0.93616	0.93606	1	17737	0	0.40825	0.026134	0.065021	0.959679	1288	2	0.40825
ZC3HAV1	4	0.9316	0.93138	1	17661	0	0.48033	0.026172	0.065117	0.959679	1289	3	0.48033
HNMT	4	0.79171	0.79129	1	14867	0	0.1828	0.026185	0.065138	0.959679	1290	2	0.1828
ZNF333	4	0.54083	0.54027	1	10111	1	0.045103	0.026236	0.065264	0.959679	1291	1	0.045103
TRIM62	4	0.02906	0.065585	0.934162	1340	1	0.5145	0.026245	0.065282	0.959679	1292	2	0.5145
IQSEC2	4	0.1463	0.23263	0.997555	4451	1	0.4344	0.026256	0.065305	0.959679	1293	3	0.4344
KRT80	4	0.85319	0.8526	1	16068	0	0.33621	0.026274	0.065341	0.959679	1294	2	0.33621
IKBKB	4	0.47981	0.48399	1	9059	1	0.54112	0.026275	0.065344	0.959679	1295	3	0.54112
TNFSF8	4	0.37165	0.39487	1	7434	1	0.30752	0.026288	0.065375	0.959679	1296	1	0.30752
RNF121	4	0.34976	0.37808	1	7128	1	0.33022	0.026368	0.065557	0.959679	1297	2	0.33022
BRWD3	4	0.74385	0.74336	1	13964	0	0.51664	0.026378	0.065579	0.959679	1298	2	0.51664
CCT6A	4	0.025337	0.060102	0.921296	1247	1	-0.099795	0.026391	0.065613	0.959679	1299	1	-0.099795
ZBTB7A	4	0.082138	0.14243	0.990674	2740	2	0.10137	0.026415	0.065673	0.959679	1300	2	0.10137
CRIPT	4	0.72003	0.71942	1	13487	0	0.26632	0.026442	0.065718	0.959679	1301	2	0.26632
C3orf35	4	0.46607	0.47191	1	8830	1	0.59828	0.026491	0.065822	0.959679	1302	2	0.59828
GBP6	4	0.14895	0.23633	0.99771	4524	1	0.098838	0.026493	0.065824	0.959679	1303	1	0.098838
PCBP2	4	0.99049	0.99051	1	18849	0	0.57228	0.026542	0.065925	0.959679	1304	3	0.57228
PPAP2A	4	0.40525	0.4213	1	7903	1	0.34593	0.026545	0.065934	0.959679	1305	2	0.34593
FOXF1	4	0.28259	0.32962	1	6242	1	0.44701	0.026562	0.065977	0.959679	1306	3	0.44701
ENTPD4	4	0.45534	0.4627	1	8674	1	0.58886	0.026592	0.066048	0.959679	1307	3	0.58886
TSC22D1	4	0.49323	0.49594	1	9291	1	0.27438	0.026647	0.066173	0.959679	1308	2	0.27438
CFC1	4	0.029931	0.066847	0.934162	1360	1	0.55188	0.026691	0.066269	0.959679	1309	2	0.55188
TRIM24	4	0.22	0.28762	1	5451	1	0.38349	0.02675	0.066398	0.959679	1310	2	0.38349
CD14	4	0.94711	0.94708	1	17921	0	0.6169	0.026776	0.066458	0.959679	1311	3	0.6169
ETV4	4	0.41446	0.42864	1	8056	1	0.5787	0.026786	0.066479	0.959679	1312	2	0.5787
FTSJ1	4	0.9892	0.98924	1	18813	0	0.64588	0.026795	0.066505	0.959679	1313	2	0.64588
AGL	4	0.10512	0.17486	0.996215	3352	1	0.32477	0.026824	0.066563	0.959679	1314	2	0.32477
GNB2L1	4	0.059961	0.11042	0.975597	2151	1	0.60975	0.026843	0.066602	0.959679	1315	2	0.60975
EIF6	4	0.20827	0.27994	1	5317	1	0.28491	0.026853	0.066619	0.959679	1316	1	0.28491
AK3	4	0.95964	0.95954	1	18188	0	0.46329	0.026871	0.066661	0.959679	1317	3	0.46329
H2AFZ	4	0.4915	0.49438	1	9258	1	-0.034511	0.026904	0.066738	0.959679	1318	1	-0.034511
BRK1	4	0.90806	0.9078	1	17192	0	0.47943	0.026906	0.066739	0.959679	1319	3	0.47943
HSFX2	4	0.94276	0.94267	1	17850	0	0.48398	0.026911	0.066752	0.959679	1320	3	0.48398
CCDC107	4	0.40571	0.42164	1	7911	1	0.43772	0.02692	0.066765	0.959679	1321	2	0.43772
NREP	4	0.96222	0.96214	1	18227	0	0.47665	0.026926	0.066777	0.959679	1322	3	0.47665
WAPAL	3	0.48162	0.48173	1	9080	0	-0.26557	0.026941	0.054819	0.956274	1323	1	-0.26557
OR10G7	4	0.23537	0.29772	1	5628	1	0.46959	0.026996	0.066923	0.959679	1324	2	0.46959
NKD1	4	0.70124	0.70053	1	13125	0	-0.01101	0.027007	0.066944	0.959679	1325	1	-0.01101
HMGB1	4	0.97982	0.97988	1	18590	0	0.46231	0.027058	0.06706	0.959679	1326	2	0.46231
PLK3	4	0.98908	0.98912	1	18808	0	0.4959	0.027061	0.067065	0.959679	1327	3	0.4959
RPS3A	4	0.9959	0.99593	1	18969	0	0.60738	0.027096	0.067133	0.959679	1328	3	0.60738
OR8U1	4	0.61241	0.61188	1	11439	0	0.44044	0.027101	0.067147	0.959679	1329	2	0.44044
TRIM39	4	0.9914	0.99144	1	18872	0	0.44667	0.02711	0.067168	0.959679	1330	2	0.44667
ZNF431	4	0.1733	0.25783	0.998547	4929	1	0.46509	0.027121	0.067196	0.959679	1331	3	0.46509
TNFRSF6B	4	0.98374	0.98374	1	18689	0	0.49444	0.027151	0.067266	0.959679	1332	3	0.49444
LURAP1	4	0.93229	0.93206	1	17676	0	0.49979	0.027159	0.067289	0.959679	1333	2	0.49979
DHRS4L2	4	0.96381	0.96375	1	18252	0	0.28741	0.027161	0.067298	0.959679	1334	1	0.28741
GOLGA6D	4	0.26959	0.32061	1	6078	1	0.32902	0.027168	0.067319	0.959679	1335	2	0.32902
CDHR3	4	0.85626	0.85574	1	16142	0	0.46383	0.027176	0.067335	0.959679	1336	3	0.46383
LARP6	4	0.40033	0.41743	1	7829	1	0.47535	0.027197	0.067378	0.959679	1337	2	0.47535
TMEM100	4	0.83636	0.83569	1	15760	0	0.51544	0.027242	0.067482	0.959679	1338	3	0.51544
RIOK2	4	0.54508	0.54438	1	10187	1	0.53247	0.027245	0.067488	0.959679	1339	2	0.53247
SIRPG	4	0.20054	0.27499	1	5235	1	-0.00207	0.027264	0.067536	0.959679	1340	1	-0.00207
LRP4	4	0.73658	0.73603	1	13812	0	0.54184	0.027297	0.067603	0.959679	1341	3	0.54184
EIF5	4	0.2265	0.29189	1	5529	1	0.11317	0.027315	0.067639	0.959679	1342	1	0.11317
VWA3B	4	0.40375	0.42013	1	7883	1	0.45274	0.027317	0.067641	0.959679	1343	3	0.45274
FAM200A	4	0.14135	0.22571	0.997555	4319	1	0.39921	0.027366	0.067763	0.959679	1344	1	0.39921
PDPR	4	0.96029	0.96019	1	18198	0	0.41991	0.027398	0.067838	0.959679	1345	3	0.41991
OSBP	4	0.013132	0.034218	0.887496	729	2	-0.30887	0.027418	0.067874	0.959679	1346	1	-0.30887
CASP5	4	0.99498	0.99501	1	18951	0	0.46864	0.027429	0.0679	0.959679	1347	3	0.46864
PSMC2	4	0.92442	0.92424	1	17510	0	0.53782	0.027469	0.06799	0.959679	1348	2	0.53782
CTAGE9	4	0.0003931	0.0014428	0.574567	48	1	0.42948	0.027474	0.068001	0.959679	1349	3	0.42948
TDP1	4	0.40921	0.4244	1	7968	1	0.54598	0.027505	0.068072	0.959679	1350	2	0.54598
EXOC6	4	0.99002	0.99004	1	18833	0	0.58795	0.027515	0.068088	0.959679	1351	3	0.58795
RASSF9	4	0.96881	0.96875	1	18350	0	0.42935	0.02752	0.068103	0.959679	1352	3	0.42935
GAS2L1	4	0.39179	0.41059	1	7718	1	0.45572	0.027532	0.068136	0.959679	1353	3	0.45572
PAX6	4	0.98301	0.98304	1	18667	0	0.49941	0.027544	0.068162	0.959679	1354	2	0.49941
FSIP1	4	0.5744	0.57369	1	10732	0	-0.15586	0.027546	0.068169	0.959679	1355	1	-0.15586
SMOC2	4	0.66261	0.662	1	12377	0	0.051132	0.027623	0.068342	0.959679	1356	1	0.051132
B3GALT1	4	0.62054	0.62005	1	11595	0	0.51363	0.027667	0.068444	0.959679	1357	3	0.51363
DAAM1	4	0.93165	0.93142	1	17663	0	0.31913	0.027674	0.068457	0.959679	1358	2	0.31913
E4F1	4	0.56965	0.5689	1	10642	0	0.55313	0.027688	0.068488	0.959679	1359	2	0.55313
RANBP6	4	0.98204	0.98207	1	18640	0	0.53263	0.027708	0.068524	0.959679	1360	2	0.53263
TRAPPC2L	4	0.99071	0.99074	1	18855	0	0.45327	0.027726	0.068561	0.959679	1361	2	0.45327
NOL10	4	0.055002	0.10326	0.968434	2034	2	-0.1519	0.027777	0.068672	0.959679	1362	2	-0.1519
PHKG2	4	0.0028539	0.00864	0.753176	219	1	0.41372	0.027828	0.068788	0.959679	1363	2	0.41372
PEX13	4	0.91279	0.91258	1	17282	0	0.54988	0.027834	0.068799	0.959679	1364	2	0.54988
DHX9	4	0.1628	0.25129	0.99771	4808	1	0.64534	0.027853	0.068849	0.959679	1365	2	0.64534
ZNF138	4	0.67625	0.67563	1	12631	0	0.50823	0.027856	0.068852	0.959679	1366	3	0.50823
CLCN4	4	0.99618	0.99622	1	18977	0	0.52718	0.027871	0.068886	0.959679	1367	3	0.52718
TOPBP1	4	0.14595	0.23214	0.997555	4436	1	0.19524	0.02788	0.068903	0.959679	1368	1	0.19524
UPK1B	4	0.02095	0.052925	0.912641	1102	3	-0.6381	0.027931	0.069007	0.959679	1369	1	-0.6381
TAF13	4	0.95515	0.95504	1	18104	0	0.48048	0.027948	0.069039	0.959679	1370	3	0.48048
NPHS2	4	0.76685	0.76646	1	14393	0	0.43763	0.02796	0.069065	0.959679	1371	2	0.43763
CTRB2	4	0.54418	0.54353	1	10171	1	0.2394	0.028028	0.069221	0.959679	1372	2	0.2394
PPP1R7	4	0.11271	0.1857	0.997457	3556	2	-0.53558	0.028034	0.069229	0.959679	1373	1	-0.53558
EPB41L5	4	0.98869	0.98874	1	18799	0	0.50291	0.02805	0.069254	0.959679	1374	3	0.50291
TRIM55	4	0.76871	0.7683	1	14423	0	0.33313	0.028067	0.069291	0.959679	1375	2	0.33313
IL3	4	0.98359	0.9836	1	18682	0	0.51914	0.028071	0.069305	0.959679	1376	3	0.51914
MED27	4	0.96987	0.96982	1	18373	0	0.44831	0.028085	0.069343	0.959679	1377	2	0.44831
XPC	4	0.65245	0.6518	1	12187	0	0.5308	0.028136	0.069447	0.959679	1378	3	0.5308
MAGEB3	4	0.2203	0.28782	1	5454	1	0.21613	0.028145	0.069458	0.959679	1379	2	0.21613
PANK3	4	0.29883	0.3409	1	6460	1	0.53973	0.028163	0.069496	0.959679	1380	3	0.53973
NDUFA3	4	0.27277	0.32285	1	6115	1	0.16445	0.028174	0.069522	0.959679	1381	2	0.16445
CSTF3	4	0.31575	0.35313	1	6674	1	-0.27467	0.028188	0.069547	0.959679	1382	1	-0.27467
EPM2A	4	0.9829	0.98294	1	18661	0	0.59171	0.028196	0.069564	0.959679	1383	3	0.59171
HDHD3	4	0.88961	0.88927	1	16809	0	0.48601	0.028204	0.069576	0.959679	1384	3	0.48601
GLMP	4	0.84426	0.84358	1	15899	0	0.075247	0.028342	0.069881	0.959679	1385	1	0.075247
TCTN3	3	0.31153	0.32293	1	6621	1	0.31845	0.028369	0.057053	0.959383	1386	1	0.31845
TTC25	4	0.98538	0.98537	1	18734	0	0.54452	0.028369	0.069956	0.959679	1387	2	0.54452
CEP290	4	0.62122	0.62074	1	11606	0	0.64828	0.028418	0.070078	0.959679	1388	3	0.64828
OR2H2	4	0.021191	0.05351	0.912641	1114	1	0.35457	0.028438	0.070116	0.959679	1389	2	0.35457
HLTF	4	0.99155	0.99159	1	18880	0	0.46195	0.028452	0.070144	0.959679	1390	3	0.46195
TOB2	4	0.73397	0.73349	1	13758	0	0.47267	0.028478	0.070188	0.959679	1391	3	0.47267
ANHX	4	0.98766	0.98768	1	18774	0	0.55592	0.028487	0.070208	0.959679	1392	2	0.55592
RSL24D1	4	0.36656	0.39096	1	7370	1	-0.16361	0.028495	0.070223	0.959679	1393	1	-0.16361
OSTM1	4	0.94646	0.9464	1	17909	0	0.5472	0.028514	0.07027	0.959679	1394	3	0.5472
C19orf70	4	0.997	0.99699	1	19000	0	0.59096	0.02855	0.070354	0.959679	1395	3	0.59096
KRT37	4	0.72643	0.72592	1	13614	0	0.48716	0.028565	0.070384	0.959679	1396	2	0.48716
SPATS2	4	0.98787	0.9879	1	18778	0	0.53716	0.028575	0.070408	0.959679	1397	2	0.53716
OAF	4	0.38722	0.40704	1	7644	1	0.50267	0.028598	0.070467	0.959679	1398	2	0.50267
TAOK3	4	0.28548	0.3316	1	6279	1	0.56619	0.028623	0.070526	0.959679	1399	3	0.56619
MRPS12	4	0.98791	0.98793	1	18779	0	0.5859	0.028634	0.070551	0.959679	1400	2	0.5859
TAS1R1	4	0.76167	0.76128	1	14288	0	0.09619	0.028649	0.070594	0.959679	1401	1	0.09619
CSNK2A1	4	0.94398	0.94388	1	17872	0	0.5623	0.028654	0.070606	0.959679	1402	3	0.5623
GPR161	4	0.40695	0.42263	1	7930	1	-0.10845	0.028701	0.070711	0.959679	1403	1	-0.10845
ANKRD20A2	4	0.88701	0.88666	1	16748	0	0.40637	0.028781	0.070907	0.959679	1404	2	0.40637
POLR2H	4	0.11778	0.19262	0.997457	3680	1	0.57014	0.028795	0.070936	0.959679	1405	3	0.57014
TMEM59L	4	0.13047	0.21045	0.997555	4027	2	-0.53484	0.028803	0.070958	0.959679	1406	1	-0.53484
ZNF768	4	0.71026	0.70957	1	13298	0	0.58218	0.028821	0.070998	0.959679	1407	2	0.58218
SCN10A	4	0.14098	0.22518	0.997555	4309	1	0.075727	0.028854	0.071067	0.959679	1408	2	0.075727
RNASE9	4	0.83521	0.83459	1	15736	0	0.51959	0.028873	0.071104	0.959679	1409	3	0.51959
AQP10	4	0.93955	0.93953	1	17793	0	0.55156	0.02888	0.071119	0.959679	1410	2	0.55156
SLC4A1	4	0.080016	0.1394	0.989271	2693	1	0.28036	0.028906	0.071179	0.959679	1411	2	0.28036
SYNPO2L	4	0.89155	0.89124	1	16847	0	0.50249	0.02893	0.071236	0.959679	1412	3	0.50249
CSNK2B	4	0.21236	0.28264	1	5363	1	0.49355	0.028939	0.071255	0.959679	1413	2	0.49355
STATH	4	0.90172	0.90135	1	17059	0	0.48339	0.028968	0.071321	0.959679	1414	2	0.48339
EVX1	4	0.23986	0.30068	1	5691	1	0.42762	0.028978	0.071341	0.959679	1415	2	0.42762
CASP3	4	0.91607	0.91585	1	17356	0	0.53173	0.028988	0.07137	0.959679	1416	2	0.53173
POMT2	4	0.14611	0.23235	0.997555	4443	1	-0.3661	0.029008	0.071407	0.959679	1417	1	-0.3661
C2orf70	4	0.68311	0.68251	1	12776	0	0.26585	0.029028	0.071446	0.959679	1418	2	0.26585
XRCC2	4	0.95677	0.95669	1	18135	0	0.60613	0.029038	0.071464	0.959679	1419	2	0.60613
RECK	4	0.99168	0.99173	1	18883	0	0.47557	0.02904	0.071466	0.959679	1420	3	0.47557
TMEM72	4	0.98057	0.9806	1	18611	0	0.52307	0.029067	0.071531	0.959679	1421	2	0.52307
MAGEA11	4	0.99345	0.99349	1	18921	0	0.55063	0.029082	0.071568	0.959679	1422	3	0.55063
MS4A12	4	0.043093	0.086068	0.952173	1722	2	0.031536	0.029097	0.071599	0.959679	1423	2	0.031536
PNLIP	4	0.98036	0.9804	1	18608	0	0.51506	0.029107	0.071619	0.959679	1424	2	0.51506
RPL23A	4	0.17725	0.26028	0.999401	4969	1	0.56008	0.029111	0.071629	0.959679	1425	2	0.56008
GNAL	4	0.85125	0.85067	1	16034	0	0.5121	0.029129	0.071666	0.959679	1426	3	0.5121
RIMS2	4	0.14537	0.23132	0.997555	4421	1	0.59368	0.029136	0.071682	0.959679	1427	2	0.59368
RALGDS	4	0.38395	0.40446	1	7597	1	0.56816	0.029145	0.071704	0.959679	1428	3	0.56816
GTF2H5	4	0.91335	0.91313	1	17290	0	0.4926	0.029166	0.071744	0.959679	1429	3	0.4926
SLC15A1	4	0.090048	0.15356	0.992225	2956	2	-0.23037	0.029213	0.071854	0.960215	1430	1	-0.23037
MED28	4	0.81517	0.81477	1	15329	0	0.40827	0.029265	0.071962	0.960215	1431	2	0.40827
IKBKAP	4	0.63179	0.63133	1	11798	0	0.45644	0.029325	0.0721	0.960215	1432	2	0.45644
SMCO4	4	0.88446	0.88404	1	16691	0	0.50275	0.029361	0.072182	0.960215	1433	3	0.50275
CAV2	4	0.57905	0.57839	1	10826	0	0.23511	0.029367	0.072194	0.960215	1434	1	0.23511
ELK3	4	0.65286	0.6522	1	12198	0	0.46217	0.029372	0.072205	0.960215	1435	3	0.46217
ZBTB49	4	0.6977	0.69703	1	13069	0	0.35656	0.029418	0.072299	0.960215	1436	2	0.35656
SESN3	4	0.2798	0.32765	1	6204	1	0.04576	0.02947	0.072403	0.960215	1437	1	0.04576
ANKRD13D	4	0.37231	0.39537	1	7443	1	0.28103	0.029521	0.072514	0.960215	1438	1	0.28103
ERLIN2	4	0.15894	0.24897	0.99771	4760	1	0.55196	0.029551	0.072594	0.960215	1439	3	0.55196
NEMF	4	0.68009	0.67948	1	12714	0	-0.23757	0.029572	0.072633	0.960215	1440	1	-0.23757
MYOC	4	0.63797	0.6374	1	11924	0	0.39056	0.029593	0.072676	0.960215	1441	2	0.39056
FFAR3	4	0.97717	0.97721	1	18525	0	0.53131	0.02962	0.072738	0.960215	1442	3	0.53131
RPL10A	4	0.018506	0.047181	0.912641	978	2	-0.40756	0.029623	0.072745	0.960215	1443	1	-0.40756
KIAA1024	4	0.91381	0.91358	1	17301	0	0.55473	0.029673	0.072863	0.960215	1444	2	0.55473
PIH1D1	4	0.078515	0.13726	0.988792	2650	2	0.15967	0.029683	0.072882	0.960215	1445	2	0.15967
DEF6	4	0.3746	0.39716	1	7475	1	0.22952	0.029713	0.072956	0.960215	1446	2	0.22952
DCDC2	4	0.65357	0.65291	1	12208	0	0.17864	0.029726	0.072984	0.960215	1447	2	0.17864
DDX5	4	0.056051	0.10476	0.968671	2066	1	0.34657	0.029733	0.072995	0.960215	1448	2	0.34657
UBIAD1	4	0.35954	0.38556	1	7267	1	0.4541	0.029748	0.073023	0.960215	1449	3	0.4541
COQ5	4	0.64675	0.64621	1	12093	0	0.49569	0.029793	0.073129	0.960215	1450	2	0.49569
ARL4C	4	0.38642	0.4064	1	7635	1	0.4667	0.029828	0.073215	0.960215	1451	3	0.4667
ELOVL3	4	0.9757	0.97565	1	18491	0	0.39673	0.029828	0.073218	0.960215	1452	2	0.39673
SNAP47	4	0.1622	0.25095	0.99771	4798	1	0.42468	0.029833	0.073223	0.960215	1453	3	0.42468
SOX3	4	0.36425	0.38918	1	7333	1	0.10654	0.02988	0.073329	0.960215	1454	2	0.10654
MED22	4	0.85733	0.85685	1	16168	0	0.42812	0.029929	0.073441	0.960215	1455	3	0.42812
RPL3	4	0.072856	0.12915	0.982432	2511	2	-0.29646	0.029931	0.073444	0.960215	1456	1	-0.29646
TRIM8	4	0.881	0.88051	1	16622	0	0.60018	0.029961	0.073507	0.960215	1457	3	0.60018
C10orf90	4	0.017471	0.044696	0.904933	938	1	-0.12372	0.029982	0.073558	0.960215	1458	1	-0.12372
BMPR1B	4	0.79462	0.7942	1	14924	0	0.52251	0.029998	0.07358	0.960215	1459	3	0.52251
SUSD6	4	0.1362	0.21857	0.997555	4178	1	0.44453	0.030031	0.073654	0.960215	1460	3	0.44453
ACTRT3	4	0.18478	0.26506	1	5050	1	-0.062936	0.030033	0.07366	0.960215	1461	1	-0.062936
AOC3	4	0.66982	0.66928	1	12514	0	0.45297	0.030073	0.073743	0.960215	1462	2	0.45297
SYCP3	4	0.9751	0.97505	1	18478	0	0.49128	0.030073	0.073743	0.960215	1463	3	0.49128
RIT1	4	0.34348	0.37339	1	7045	1	0.40386	0.030133	0.073882	0.960215	1464	2	0.40386
CNPY3	4	0.070426	0.12561	0.978314	2452	1	0.0027045	0.030136	0.073886	0.960215	1465	1	0.0027045
ZCCHC14	4	0.6752	0.67458	1	12616	0	0.58298	0.030154	0.073921	0.960215	1466	3	0.58298
SLC6A4	4	0.89847	0.89815	1	16995	0	0.43476	0.030159	0.073935	0.960215	1467	3	0.43476
SIGLEC6	4	0.97895	0.97899	1	18574	0	0.48988	0.030181	0.073996	0.960215	1468	3	0.48988
IFNAR1	4	0.98127	0.98129	1	18620	0	0.53746	0.030183	0.074005	0.960215	1469	2	0.53746
GALNT11	4	0.93672	0.93666	1	17746	0	0.15925	0.030238	0.074124	0.960215	1470	1	0.15925
SLC29A3	4	0.089239	0.15245	0.992159	2933	1	0.36726	0.030244	0.074139	0.960215	1471	2	0.36726
C1orf189	4	0.9789	0.97893	1	18572	0	0.41871	0.030283	0.074208	0.960215	1472	3	0.41871
TMEM95	4	0.62107	0.62058	1	11604	0	-0.12915	0.03029	0.07422	0.960215	1473	1	-0.12915
ARMS2	4	0.95209	0.95198	1	18037	0	0.58021	0.030293	0.074229	0.960215	1474	3	0.58021
OR51V1	4	0.022403	0.055716	0.912641	1163	1	0.50927	0.030294	0.074232	0.960215	1475	2	0.50927
GOLGA1	4	0.25208	0.30883	1	5850	1	0.55668	0.03031	0.074269	0.960215	1476	3	0.55668
PARG	4	0.51412	0.51487	1	9655	1	0.50503	0.030374	0.074423	0.960215	1477	3	0.50503
ZBTB41	4	0.86688	0.86643	1	16340	0	0.46604	0.030396	0.07447	0.960215	1478	3	0.46604
BMS1	4	0.48375	0.4875	1	9118	1	0.45692	0.030417	0.074518	0.960215	1479	3	0.45692
ICMT	4	0.99038	0.99041	1	18846	0	0.63408	0.030428	0.074536	0.960215	1480	3	0.63408
LRRC16B	4	0.54858	0.54782	1	10252	1	-0.16345	0.030443	0.074571	0.960215	1481	1	-0.16345
KRT2	4	0.48036	0.48447	1	9068	1	0.61231	0.030465	0.074617	0.960215	1482	2	0.61231
TRIB3	4	0.1957	0.27191	1	5171	1	0.39839	0.030531	0.074765	0.960215	1483	3	0.39839
FADD	4	0.95248	0.95235	1	18043	0	0.41928	0.030536	0.074774	0.960215	1484	3	0.41928
TOP2A	4	0.62434	0.62389	1	11671	0	0.67326	0.030568	0.074833	0.960215	1485	3	0.67326
HACE1	4	0.95982	0.95973	1	18191	0	0.48569	0.030596	0.074898	0.960215	1486	3	0.48569
NPR2	4	0.90938	0.90914	1	17219	0	0.46516	0.030612	0.074935	0.960215	1487	3	0.46516
CUL4A	4	0.85464	0.8541	1	16105	0	0.23767	0.030622	0.074956	0.960215	1488	2	0.23767
HYAL4	4	0.74273	0.74226	1	13944	0	0.55605	0.030628	0.074972	0.960215	1489	3	0.55605
TBX10	4	0.99076	0.99081	1	18857	0	0.55463	0.030677	0.075086	0.960215	1490	3	0.55463
SPG21	4	0.73721	0.7367	1	13826	0	0.47068	0.030693	0.075129	0.960215	1491	3	0.47068
CDC42EP3	4	0.98007	0.98013	1	18599	0	0.32247	0.030699	0.075147	0.960215	1492	1	0.32247
PDK1	4	0.75054	0.75009	1	14081	0	0.53126	0.030708	0.075165	0.960215	1493	2	0.53126
SYT14	4	0.89173	0.89144	1	16851	0	0.48033	0.030709	0.075167	0.960215	1494	3	0.48033
BRPF1	4	0.58194	0.58131	1	10874	0	0.49864	0.030715	0.07518	0.960215	1495	3	0.49864
CHST4	4	0.89971	0.89938	1	17020	0	0.41599	0.030785	0.075328	0.960215	1496	3	0.41599
UBAP1	4	0.98798	0.98801	1	18782	0	0.54452	0.030799	0.075355	0.960215	1497	2	0.54452
EBP	4	0.13972	0.22346	0.997555	4281	2	-0.36238	0.030802	0.075361	0.960215	1498	1	-0.36238
GLUD2	4	0.17071	0.2562	0.99771	4902	1	0.5421	0.030809	0.075379	0.960215	1499	2	0.5421
GOSR2	4	0.54728	0.54651	1	10234	1	0.12842	0.03084	0.075464	0.960215	1500	2	0.12842
GPM6A	4	0.32302	0.35829	1	6779	1	-0.25382	0.030853	0.075495	0.960215	1501	1	-0.25382
OXCT1	4	0.94859	0.94855	1	17959	0	0.59513	0.030856	0.075501	0.960215	1502	3	0.59513
C17orf82	4	0.36002	0.38594	1	7276	1	0.50155	0.030911	0.075633	0.960774	1503	2	0.50155
OR51I2	4	0.90079	0.90041	1	17041	0	0.46066	0.030916	0.075646	0.960774	1504	3	0.46066
SPCS3	4	0.55264	0.55187	1	10329	1	-0.053831	0.031006	0.07585	0.962727	1505	1	-0.053831
DDX47	4	0.16687	0.25382	0.99771	4850	1	-0.46343	0.031058	0.075965	0.962914	1506	1	-0.46343
SUV420H1	4	0.025105	0.059765	0.920939	1236	1	0.51675	0.031058	0.075965	0.962914	1507	3	0.51675
EXT1	4	0.97006	0.97001	1	18378	0	0.53749	0.031096	0.076057	0.963199	1508	3	0.53749
RAPGEF3	4	0.80454	0.80418	1	15119	0	0.47303	0.031109	0.076088	0.963199	1509	2	0.47303
RNF4	4	0.29477	0.33802	1	6404	1	0.28552	0.031186	0.07627	0.963545	1510	2	0.28552
TRMT1L	4	0.50861	0.50988	1	9562	1	0.53673	0.031194	0.076288	0.963545	1511	3	0.53673
NDE1	4	0.96483	0.96479	1	18274	0	0.51332	0.031196	0.076291	0.963545	1512	2	0.51332
MFAP1	4	0.018777	0.047813	0.912641	995	2	-0.47469	0.031211	0.076317	0.963545	1513	1	-0.47469
KRTAP5-1	4	0.8966	0.89629	1	16959	0	0.065329	0.031262	0.076434	0.963769	1514	1	0.065329
BSDC1	4	0.92993	0.92971	1	17629	0	0.446	0.031277	0.076466	0.963769	1515	2	0.446
GTF2F2	4	0.79622	0.79582	1	14959	0	0.19733	0.031314	0.076545	0.963769	1516	2	0.19733
PPP1R3B	4	0.98835	0.98838	1	18795	0	0.49201	0.031315	0.076548	0.963769	1517	3	0.49201
SAT1	4	0.34676	0.37582	1	7087	1	0.56285	0.031332	0.076587	0.963769	1518	3	0.56285
PRCP	4	0.38037	0.40164	1	7549	1	0.47445	0.031409	0.07676	0.964871	1519	3	0.47445
RERGL	4	0.88247	0.88202	1	16653	0	0.37969	0.031416	0.076776	0.964871	1520	2	0.37969
HAS2	4	0.010501	0.027889	0.858668	618	2	-0.63828	0.031467	0.076895	0.965337	1521	1	-0.63828
KLC1	4	0.64631	0.64575	1	12082	0	0.13094	0.031518	0.07702	0.965337	1522	1	0.13094
TSACC	4	0.88681	0.88646	1	16744	0	0.46611	0.03153	0.077038	0.965337	1523	3	0.46611
TAS2R1	4	0.96375	0.96369	1	18249	0	0.53261	0.031541	0.077058	0.965337	1524	3	0.53261
RXFP4	4	0.97558	0.97553	1	18487	0	0.46808	0.031543	0.077065	0.965337	1525	2	0.46808
C8B	4	0.57591	0.57527	1	10762	0	0.27523	0.031595	0.077171	0.966011	1526	2	0.27523
TCF24	4	0.44084	0.45047	1	8437	1	-0.19699	0.031621	0.07722	0.966011	1527	1	-0.19699
SH2D2A	4	0.31689	0.35397	1	6692	1	-0.069812	0.031672	0.077335	0.966816	1528	1	-0.069812
C9orf64	4	0.35287	0.38042	1	7169	1	0.59034	0.031697	0.077389	0.966851	1529	2	0.59034
ISCA1	4	0.02711	0.062689	0.929629	1288	2	-0.53651	0.031774	0.077552	0.968263	1530	1	-0.53651
STARD5	4	0.30803	0.3475	1	6575	1	0.37182	0.031825	0.07767	0.96861	1531	2	0.37182
EXOSC3	4	0.032081	0.069959	0.93581	1426	1	0.585	0.031862	0.077738	0.96861	1532	3	0.585
PTPRCAP	4	0.96915	0.96908	1	18359	0	0.43007	0.031872	0.077756	0.96861	1533	2	0.43007
RBBP8	4	0.89274	0.89241	1	16877	0	0.42872	0.031882	0.077783	0.96861	1534	2	0.42872
2021-03-05	4	0.62763	0.62718	1	11731	0	0.34328	0.031928	0.077886	0.968697	1535	2	0.34328
ENTPD2	4	0.90312	0.90277	1	17093	0	0.59258	0.031965	0.077966	0.968697	1536	2	0.59258
H2AFY2	4	0.39722	0.41493	1	7787	1	0.17297	0.031979	0.077993	0.968697	1537	1	0.17297
OR5I1	4	0.98941	0.98945	1	18820	0	0.61667	0.032006	0.07805	0.968697	1538	2	0.61667
DPY30	4	0.60093	0.60044	1	11244	0	0.51607	0.032028	0.078094	0.968697	1539	3	0.51607
GINS3	4	0.014313	0.037107	0.88885	797	2	-0.081889	0.032078	0.078202	0.968697	1540	2	-0.081889
INSL4	4	0.7075	0.70681	1	13252	0	0.28634	0.032081	0.078212	0.968697	1541	1	0.28634
B4GALT4	4	0.99198	0.99204	1	18885	0	0.52671	0.032095	0.078241	0.968697	1542	3	0.52671
ZEB2	4	0.95107	0.95099	1	18010	0	0.61441	0.032099	0.078246	0.968697	1543	2	0.61441
TRPA1	4	0.48805	0.49133	1	9199	1	-0.090035	0.032132	0.078313	0.968903	1544	1	-0.090035
DCP1A	4	0.21511	0.28443	1	5395	1	0.49197	0.032161	0.078382	0.969122	1545	2	0.49197
FARSB	4	0.2459	0.30472	1	5778	1	-0.062801	0.032235	0.078565	0.969572	1546	2	-0.062801
CHRNA1	4	0.94795	0.9479	1	17937	0	0.42637	0.032293	0.078699	0.969572	1547	3	0.42637
EIF2AK3	4	0.57379	0.57309	1	10716	0	0.44491	0.032302	0.078717	0.969572	1548	3	0.44491
SCFD1	4	0.64279	0.64229	1	12021	0	0.11076	0.032337	0.078797	0.969572	1549	1	0.11076
CIDEA	4	0.32427	0.35923	1	6788	1	0.47331	0.032358	0.078838	0.969572	1550	3	0.47331
ZDHHC16	4	0.76688	0.76649	1	14395	0	0.35595	0.032388	0.078901	0.969572	1551	2	0.35595
LHPP	4	0.0088152	0.023691	0.842826	534	2	-0.21197	0.032439	0.079012	0.969572	1552	2	-0.21197
MTRNR2L5	4	0.90689	0.90663	1	17169	0	0.53944	0.032451	0.079039	0.969572	1553	2	0.53944
CLDN8	4	0.012132	0.031793	0.885042	684	1	-0.2009	0.03249	0.079136	0.969572	1554	1	-0.2009
FCRL6	4	0.64029	0.63977	1	11972	0	0.28219	0.032534	0.079221	0.969572	1555	2	0.28219
PLEKHO1	4	0.81511	0.81471	1	15327	0	0.47586	0.03256	0.07929	0.969572	1556	3	0.47586
APIP	4	0.48318	0.487	1	9108	1	0.36195	0.032575	0.079325	0.969572	1557	2	0.36195
CACNB4	4	0.99649	0.9965	1	18983	0	0.45752	0.032622	0.079424	0.969572	1558	3	0.45752
MED6	4	0.59239	0.59184	1	11075	0	0.47699	0.032622	0.079425	0.969572	1559	2	0.47699
PBOV1	4	0.26181	0.31536	1	5983	1	0.3027	0.032644	0.079476	0.969572	1560	2	0.3027
TMEM179	4	0.98307	0.98309	1	18668	0	0.52052	0.032659	0.0795	0.969572	1561	3	0.52052
ZNF407	4	0.4329	0.44389	1	8323	1	0.39709	0.03269	0.079566	0.969572	1562	2	0.39709
ABCA8	4	0.17833	0.26096	0.999401	4982	1	0.12535	0.032721	0.07963	0.969572	1563	2	0.12535
C9orf24	4	0.087119	0.1494	0.992159	2874	2	-0.37953	0.032746	0.079684	0.969572	1564	1	-0.37953
ANKS1A	4	0.95295	0.95282	1	18057	0	0.40487	0.032791	0.0798	0.969572	1565	3	0.40487
ZNHIT2	4	0.020675	0.052314	0.912641	1091	2	-0.56133	0.032797	0.079808	0.969572	1566	1	-0.56133
WFS1	4	0.88555	0.88517	1	16712	0	0.49607	0.032857	0.079926	0.969572	1567	2	0.49607
SLC38A11	4	0.40798	0.42342	1	7946	1	0.23047	0.032888	0.080013	0.969572	1568	2	0.23047
CDK4	4	0.021959	0.055021	0.912641	1145	2	-0.23586	0.032899	0.080038	0.969572	1569	2	-0.23586
F8A3	4	0.69612	0.69545	1	13030	0	0.42952	0.032909	0.080064	0.969572	1570	2	0.42952
HS3ST4	4	0.47002	0.47534	1	8893	1	0.58104	0.03291	0.080065	0.969572	1571	3	0.58104
C16orf92	4	0.82412	0.82361	1	15521	0	0.53913	0.032915	0.080074	0.969572	1572	3	0.53913
ADORA1	4	0.34462	0.37424	1	7059	1	0.22068	0.03295	0.08016	0.969572	1573	2	0.22068
HADHA	4	0.70009	0.69941	1	13105	0	0.39013	0.032982	0.080229	0.969572	1574	2	0.39013
RPS4X	4	0.54939	0.5486	1	10268	1	0.27682	0.033002	0.080273	0.969572	1575	1	0.27682
EVA1C	4	0.10259	0.17123	0.99419	3291	2	0.089948	0.033003	0.080274	0.969572	1576	2	0.089948
CHRM1	4	0.64574	0.64519	1	12072	0	0.46333	0.033012	0.080289	0.969572	1577	3	0.46333
PPIAL4A	4	0.74368	0.7432	1	13962	0	0.58291	0.033029	0.080326	0.969572	1578	3	0.58291
L3HYPDH	4	0.73791	0.7374	1	13841	0	0.49999	0.033034	0.080337	0.969572	1579	3	0.49999
AADAC	4	0.86744	0.86699	1	16350	0	0.47183	0.033051	0.080375	0.969572	1580	3	0.47183
NETO1	4	0.15122	0.23945	0.99771	4581	1	0.53918	0.033097	0.080477	0.969572	1581	3	0.53918
MAP1LC3B2	4	0.95145	0.95136	1	18025	0	0.52264	0.033125	0.080545	0.969572	1582	3	0.52264
RGN	4	0.46577	0.47164	1	8826	1	0.48609	0.033128	0.080555	0.969572	1583	2	0.48609
VPS4B	4	0.99748	0.99749	1	19013	0	0.56342	0.033137	0.080576	0.969572	1584	3	0.56342
TDRD10	4	0.93364	0.93346	1	17696	0	0.41211	0.033155	0.08061	0.969572	1585	2	0.41211
PHOSPHO2-KLHL23	4	0.49001	0.49304	1	9235	1	0.18267	0.03317	0.080635	0.969572	1586	2	0.18267
FSHR	4	0.41263	0.42716	1	8027	1	0.49992	0.033176	0.08065	0.969572	1587	3	0.49992
CCL23	4	0.95856	0.9585	1	18168	0	0.43404	0.033205	0.080718	0.969777	1588	3	0.43404
ZHX1-C8orf76	4	0.97312	0.97306	1	18436	0	0.41106	0.033256	0.080828	0.969896	1589	3	0.41106
MESP1	4	0.18618	0.26594	1	5066	1	-0.10379	0.033257	0.08083	0.969896	1590	1	-0.10379
CBFB	4	0.91908	0.91888	1	17406	0	0.43179	0.033275	0.08088	0.969896	1591	2	0.43179
PTPN2	4	0.46203	0.4684	1	8772	1	0.58077	0.033296	0.080938	0.96999	1592	3	0.58077
UCK2	4	0.1633	0.25161	0.99771	4813	1	0.46021	0.033342	0.08104	0.97053	1593	3	0.46021
CARF	4	0.83229	0.83164	1	15679	0	0.12142	0.033359	0.081085	0.97053	1594	1	0.12142
MYOZ3	4	0.50562	0.50711	1	9510	1	0.078076	0.03341	0.081197	0.970928	1595	1	0.078076
WWC2	4	0.70893	0.70824	1	13274	0	0.30402	0.033454	0.081316	0.970928	1596	2	0.30402
USP40	4	0.030136	0.067135	0.934162	1369	1	0.023757	0.033462	0.081333	0.970928	1597	1	0.023757
PSMD6	4	0.053136	0.1005	0.967904	1981	1	0.53134	0.033506	0.081434	0.970928	1598	2	0.53134
OR6T1	4	0.4486	0.45698	1	8564	1	0.1401	0.033513	0.081444	0.970928	1599	1	0.1401
KLHL29	4	0.68155	0.68096	1	12749	0	0.27292	0.033517	0.081453	0.970928	1600	2	0.27292
SMEK2	4	0.78991	0.78949	1	14834	0	0.60506	0.033538	0.0815	0.970928	1601	2	0.60506
KRT18	4	0.62246	0.62197	1	11628	0	0.1573	0.033564	0.081554	0.970928	1602	1	0.1573
PCF11	4	0.19632	0.27232	1	5180	1	-0.12814	0.033615	0.081664	0.970928	1603	1	-0.12814
PRLH	4	0.10993	0.18179	0.996771	3475	1	0.48563	0.033622	0.081676	0.970928	1604	3	0.48563
DST	4	0.19957	0.27438	1	5220	1	0.31981	0.033622	0.081677	0.970928	1605	2	0.31981
WNT10A	4	0.81574	0.81535	1	15338	0	0.095854	0.033666	0.081766	0.971218	1606	1	0.095854
CITED1	4	0.99239	0.99245	1	18896	0	0.57056	0.033754	0.081955	0.971218	1607	3	0.57056
SPPL3	4	0.99745	0.99746	1	19012	0	0.59664	0.033759	0.081966	0.971218	1608	3	0.59664
HMBS	4	0.93648	0.9364	1	17743	0	0.40559	0.03377	0.08199	0.971218	1609	2	0.40559
GLI1	4	0.23567	0.29792	1	5633	1	0.41753	0.033777	0.082003	0.971218	1610	3	0.41753
C9orf135	4	0.99701	0.997	1	19001	0	0.43301	0.0338	0.082055	0.971218	1611	3	0.43301
CXCL3	4	0.85057	0.84998	1	16023	0	0.46108	0.033844	0.08216	0.971218	1612	2	0.46108
KIF20B	4	0.84017	0.83946	1	15829	0	0.54805	0.033846	0.082163	0.971218	1613	3	0.54805
LSM12	4	0.96602	0.96595	1	18296	0	0.45159	0.033869	0.082209	0.971218	1614	3	0.45159
HIST1H3C	4	0.41841	0.43185	1	8113	1	0.30442	0.03387	0.082209	0.971218	1615	2	0.30442
ZNF527	4	0.86649	0.86604	1	16332	0	0.19325	0.033921	0.082324	0.971707	1616	1	0.19325
TUBA3D	4	0.89318	0.89284	1	16883	0	0.46067	0.03399	0.082479	0.971707	1617	3	0.46067
DSTN	4	0.99036	0.99038	1	18845	0	0.52396	0.033996	0.082492	0.971707	1618	3	0.52396
SPATA31A7	4	0.65148	0.65086	1	12167	0	-0.1016	0.034024	0.082567	0.971707	1619	1	-0.1016
OR2M3	4	0.90631	0.90601	1	17159	0	0.41433	0.034048	0.082618	0.971707	1620	3	0.41433
ZBTB2	4	0.39618	0.41411	1	7769	1	-0.053894	0.034075	0.082692	0.971707	1621	1	-0.053894
C1orf94	4	0.11926	0.19471	0.997457	3716	1	0.42772	0.034077	0.082694	0.971707	1622	3	0.42772
CCDC168	4	0.24874	0.30663	1	5811	1	0.48953	0.034117	0.082791	0.971707	1623	3	0.48953
PRAMEF7	4	0.72381	0.72328	1	13566	0	0.24138	0.034126	0.082812	0.971707	1624	2	0.24138
ELMOD1	4	0.92186	0.92166	1	17464	0	0.42477	0.034152	0.082875	0.971707	1625	3	0.42477
MANBAL	4	0.98611	0.98611	1	18751	0	0.50091	0.03417	0.082915	0.971707	1626	3	0.50091
SMYD4	4	0.7854	0.78496	1	14739	0	0.36281	0.034228	0.083047	0.971707	1627	2	0.36281
GPR180	4	0.22347	0.28994	1	5492	1	0.0046147	0.034279	0.083151	0.971707	1628	2	0.0046147
LIMD2	4	0.59081	0.59022	1	11045	0	0.37505	0.03431	0.083209	0.971707	1629	2	0.37505
AQR	4	0.62796	0.6275	1	11737	0	0.039022	0.03433	0.083268	0.971707	1630	1	0.039022
WDFY3	4	0.81492	0.81453	1	15319	0	0.51744	0.034361	0.083331	0.971707	1631	3	0.51744
ZDHHC18	4	0.6697	0.66917	1	12512	0	0.058849	0.034381	0.083382	0.971707	1632	1	0.058849
ESYT2	4	0.91715	0.91694	1	17374	0	0.5176	0.034395	0.083412	0.971707	1633	2	0.5176
RGMA	4	0.31425	0.35204	1	6656	1	-0.094502	0.034432	0.083492	0.971707	1634	1	-0.094502
AUNIP	4	0.75328	0.7529	1	14128	0	0.56073	0.034454	0.083531	0.971707	1635	3	0.56073
IRF2BP1	4	0.51491	0.51567	1	9670	1	0.3578	0.034483	0.083596	0.971707	1636	2	0.3578
TNR	4	0.98146	0.98148	1	18626	0	0.54804	0.034501	0.083632	0.971707	1637	3	0.54804
FRS2	4	0.98583	0.98582	1	18743	0	0.67201	0.034523	0.083671	0.971707	1638	2	0.67201
DOPEY1	4	0.99537	0.99541	1	18959	0	0.47898	0.034524	0.083674	0.971707	1639	3	0.47898
KIF2B	4	0.28654	0.33234	1	6294	1	0.14785	0.034534	0.083693	0.971707	1640	2	0.14785
FAM122B	4	0.96757	0.96751	1	18328	0	0.569	0.034576	0.083787	0.971707	1641	2	0.569
EIF4E	4	0.99136	0.9914	1	18871	0	0.57538	0.034585	0.083807	0.971707	1642	2	0.57538
CACNA1B	4	0.71612	0.71543	1	13417	0	0.49972	0.034606	0.08384	0.971707	1643	3	0.49972
ATP6AP1	4	0.49527	0.49777	1	9332	1	0.55444	0.034629	0.083886	0.971707	1644	3	0.55444
USP17L13	4	0.37161	0.39483	1	7433	1	0.2334	0.034636	0.083904	0.971707	1645	1	0.2334
ACTR8	4	0.65312	0.65244	1	12202	0	0.22528	0.03464	0.08391	0.971707	1646	2	0.22528
LGR4	4	0.69092	0.69032	1	12931	0	0.50193	0.034664	0.083956	0.971707	1647	3	0.50193
GABRG3	4	0.95302	0.9529	1	18060	0	0.51889	0.034682	0.083995	0.971707	1648	3	0.51889
IL22	4	0.96798	0.96794	1	18336	0	0.46677	0.034693	0.084019	0.971707	1649	3	0.46677
NAE1	4	0.7883	0.78788	1	14802	0	0.64889	0.034715	0.084078	0.971707	1650	2	0.64889
ASAP2	4	0.88395	0.88353	1	16680	0	0.41666	0.034717	0.084081	0.971707	1651	3	0.41666
NXPH3	4	0.89596	0.89563	1	16946	0	0.5196	0.034747	0.084145	0.971861	1652	2	0.5196
GZF1	4	0.97296	0.97291	1	18433	0	0.16208	0.034789	0.084233	0.972291	1653	1	0.16208
ZACN	4	0.042779	0.085612	0.952173	1713	2	-0.36593	0.034841	0.084338	0.972614	1654	1	-0.36593
HOXD12	4	0.92578	0.92559	1	17536	0	0.40391	0.034857	0.084385	0.972614	1655	3	0.40391
SEC14L1	4	0.65809	0.65749	1	12292	0	0.43656	0.034875	0.084427	0.972614	1656	3	0.43656
KIF13A	4	0.91063	0.9104	1	17248	0	0.16093	0.034892	0.084465	0.972614	1657	1	0.16093
NUTF2	4	0.31112	0.3498	1	6616	1	0.15417	0.034943	0.084568	0.972815	1658	1	0.15417
DDR2	4	0.35359	0.38099	1	7178	1	0.49914	0.034951	0.084586	0.972815	1659	3	0.49914
TCF20	4	0.77349	0.77307	1	14516	0	0.11034	0.034994	0.08467	0.972815	1660	2	0.11034
TRMT2A	4	0.30985	0.34888	1	6601	1	0.39213	0.03501	0.084707	0.972815	1661	3	0.39213
PKD2L2	4	0.032951	0.071244	0.936088	1449	1	0.43528	0.035022	0.084736	0.972815	1662	3	0.43528
GALNT5	4	0.59983	0.59932	1	11217	0	-0.28438	0.035096	0.084899	0.973107	1663	1	-0.28438
COCH	4	0.6615	0.66088	1	12353	0	0.29935	0.035112	0.084936	0.973107	1664	2	0.29935
CPEB4	4	0.79194	0.79151	1	14873	0	0.55232	0.035133	0.08498	0.973107	1665	2	0.55232
TEX13A	4	0.67144	0.67089	1	12542	0	0.57192	0.035163	0.085051	0.973107	1666	3	0.57192
KCNE1	4	0.92566	0.92546	1	17535	0	0.44782	0.035181	0.085086	0.973107	1667	3	0.44782
C10orf126	4	0.27248	0.32265	1	6112	1	-0.01389	0.035198	0.085133	0.973107	1668	1	-0.01389
MDM4	4	0.2066	0.27889	1	5296	1	-0.22092	0.035249	0.085207	0.973107	1669	1	-0.22092
MMS19	4	0.020571	0.052077	0.912641	1084	3	-0.62015	0.0353	0.085281	0.973107	1670	1	-0.62015
SSX1	4	0.86774	0.86729	1	16355	0	0.57304	0.035359	0.085356	0.973107	1671	2	0.57304
STAU1	4	0.52435	0.52463	1	9827	1	0.27108	0.035434	0.085461	0.973107	1672	2	0.27108
TMEM42	4	0.93431	0.93417	1	17708	0	0.11483	0.035453	0.085494	0.973107	1673	1	0.11483
UCHL3	4	0.221	0.28828	1	5464	1	0.38271	0.035504	0.085545	0.973107	1674	2	0.38271
STK40	4	0.62931	0.62885	1	11759	0	0.15098	0.035564	0.085634	0.973107	1675	2	0.15098
CNTN1	4	0.95925	0.95917	1	18182	0	0.49663	0.035596	0.085673	0.973107	1676	2	0.49663
SLC12A3	4	0.78191	0.78147	1	14670	0	-0.017485	0.035606	0.085685	0.973107	1677	1	-0.017485
METAP2	4	0.58963	0.58902	1	11017	0	0.6139	0.035607	0.085685	0.973107	1678	2	0.6139
TERF1	4	0.89828	0.89797	1	16989	0	0.60001	0.035618	0.0857	0.973107	1679	2	0.60001
RBM23	4	0.55849	0.55771	1	10433	0	0.55689	0.03564	0.085735	0.973107	1680	2	0.55689
AADACL4	4	0.79769	0.79732	1	14985	0	0.37833	0.035657	0.085755	0.973107	1681	2	0.37833
HNRNPDL	4	0.96383	0.96379	1	18254	0	0.58803	0.035704	0.085821	0.973107	1682	2	0.58803
C1orf174	4	0.63367	0.6332	1	11836	0	0.34071	0.035708	0.085831	0.973107	1683	1	0.34071
UBE2W	4	0.35897	0.38511	1	7258	1	-0.032583	0.03581	0.085963	0.973736	1684	1	-0.032583
SQSTM1	4	0.099644	0.16716	0.994139	3205	2	-0.20451	0.035912	0.086114	0.973736	1685	1	-0.20451
MRPS22	4	0.23387	0.29672	1	5614	1	0.28519	0.036008	0.086237	0.973736	1686	2	0.28519
LIX1	4	0.056349	0.10521	0.968671	2073	2	-0.36669	0.036014	0.086246	0.973736	1687	1	-0.36669
PDCD1LG2	4	0.72951	0.72899	1	13678	0	0.40661	0.03603	0.086268	0.973736	1688	2	0.40661
POLN	4	0.30172	0.34301	1	6494	1	0.49765	0.036065	0.08631	0.973736	1689	2	0.49765
PASK	4	0.66043	0.65984	1	12337	0	0.48113	0.036095	0.086357	0.973736	1690	2	0.48113
ANKRD53	4	0.27322	0.32315	1	6119	1	-0.28169	0.036167	0.086455	0.973736	1691	1	-0.28169
ARHGEF39	4	0.51595	0.51668	1	9688	1	0.60085	0.036171	0.086464	0.973736	1692	2	0.60085
GCAT	4	0.95797	0.95793	1	18162	0	0.51797	0.036182	0.086484	0.973736	1693	2	0.51797
PCYT2	4	0.92771	0.92748	1	17568	0	0.37013	0.036204	0.08652	0.973736	1694	2	0.37013
TSPAN14	4	0.16353	0.25175	0.99771	4816	1	-0.1352	0.036218	0.086538	0.973736	1695	1	-0.1352
THAP4	4	0.87706	0.87662	1	16543	0	0.39909	0.036269	0.086608	0.973736	1696	2	0.39909
COMMD2	4	0.68576	0.68518	1	12827	0	0.1814	0.036269	0.086608	0.973736	1697	1	0.1814
NXPH4	4	0.039528	0.080881	0.948399	1630	1	-0.34006	0.03632	0.086673	0.973736	1698	1	-0.34006
KCNQ5	4	0.62069	0.62021	1	11597	0	0.31483	0.036371	0.086738	0.973736	1699	2	0.31483
NFYB	4	0.043894	0.087242	0.952173	1748	1	0.18758	0.036378	0.086752	0.973736	1700	2	0.18758
C2orf71	4	0.13657	0.21907	0.997555	4188	1	0.057057	0.036422	0.086816	0.973863	1701	1	0.057057
MKS1	4	0.0038996	0.011339	0.776786	279	1	0.30852	0.036465	0.086884	0.973863	1702	2	0.30852
NRM	4	0.8799	0.87942	1	16596	0	0.42699	0.036524	0.086971	0.973863	1703	2	0.42699
CDK17	4	0.704	0.7033	1	13177	0	0.52419	0.036542	0.086998	0.973863	1704	2	0.52419
ZNF586	4	0.72264	0.72207	1	13538	0	0.3876	0.036575	0.087057	0.973863	1705	2	0.3876
SNX29	4	0.58777	0.5872	1	10978	0	0.41237	0.036585	0.087069	0.973863	1706	2	0.41237
KCNH5	4	0.58295	0.58234	1	10896	0	0.23161	0.036677	0.087195	0.9747	1707	2	0.23161
ATG16L1	4	0.92647	0.92627	1	17553	0	0.24817	0.036932	0.087531	0.974765	1708	2	0.24817
HIST1H4E	4	0.83344	0.8328	1	15703	0	0.24701	0.03698	0.087592	0.974765	1709	2	0.24701
LILRA5	4	0.69779	0.69712	1	13071	0	0.39643	0.037024	0.087654	0.974765	1710	2	0.39643
PCBP1	4	0.1223	0.19897	0.997457	3795	1	0.28191	0.037034	0.087671	0.974765	1711	1	0.28191
CRP	4	0.13034	0.21029	0.997555	4024	2	0.068074	0.037079	0.087733	0.974765	1712	2	0.068074
STYX	4	0.68632	0.68573	1	12838	0	-0.094521	0.037085	0.08774	0.974765	1713	1	-0.094521
HIST2H3A	4	0.36885	0.39272	1	7397	1	0.65144	0.037156	0.087846	0.974765	1714	2	0.65144
EIF2S1	4	0.57773	0.57711	1	10796	0	-0.020223	0.037237	0.087968	0.974765	1715	1	-0.020223
TMEM99	4	0.66047	0.6599	1	12338	0	0.2139	0.037244	0.087977	0.974765	1716	2	0.2139
ENTPD7	4	0.64414	0.64362	1	12047	0	0.096038	0.037288	0.088039	0.974765	1717	1	0.096038
KISS1	4	0.68173	0.68113	1	12752	0	0.54823	0.037299	0.088059	0.974765	1718	2	0.54823
IRS2	4	0.75281	0.75244	1	14126	0	0.29785	0.037339	0.088114	0.974765	1719	2	0.29785
DGAT1	4	0.90557	0.90525	1	17142	0	0.38725	0.037376	0.088162	0.974765	1720	2	0.38725
IFNB1	4	0.70773	0.70704	1	13255	0	-0.18833	0.037441	0.088248	0.974765	1721	1	-0.18833
PTPN18	4	0.10451	0.17397	0.996215	3335	2	-0.40586	0.037492	0.088325	0.974765	1722	1	-0.40586
CCNF	4	0.81628	0.81589	1	15346	0	0.42285	0.037498	0.088329	0.974765	1723	2	0.42285
MBNL1	4	0.30276	0.34373	1	6506	1	0.20999	0.03752	0.088359	0.974765	1724	2	0.20999
NEB	4	0.7736	0.77317	1	14518	0	0.23571	0.037543	0.088395	0.974765	1725	2	0.23571
FBXL16	4	0.81346	0.81307	1	15296	0	0.05057	0.037594	0.088456	0.974765	1726	1	0.05057
FAM175A	4	0.86937	0.86895	1	16392	0	0.47846	0.037664	0.088555	0.974765	1727	2	0.47846
TAF5L	4	0.88145	0.88099	1	16632	0	0.35024	0.037675	0.088568	0.974765	1728	2	0.35024
ATP6V1A	4	0.65276	0.65211	1	12196	0	0.24581	0.037696	0.088597	0.974765	1729	2	0.24581
ATG14	4	0.56594	0.56522	1	10571	0	0.010179	0.037747	0.088662	0.974765	1730	1	0.010179
FAM64A	4	0.92672	0.92652	1	17555	0	0.50095	0.037775	0.088702	0.974765	1731	2	0.50095
PTGS1	4	0.39708	0.41482	1	7783	1	-0.054083	0.037798	0.08874	0.974765	1732	1	-0.054083
ITM2C	4	0.67646	0.67583	1	12633	0	0.26188	0.037808	0.088757	0.974765	1733	2	0.26188
PRSS55	4	0.96454	0.96449	1	18270	0	0.45519	0.037897	0.088893	0.974765	1734	2	0.45519
EFR3A	4	0.12416	0.20158	0.997457	3849	1	0.24467	0.0379	0.088897	0.974765	1735	2	0.24467
C16orf62	4	0.98157	0.9816	1	18628	0	0.52478	0.037963	0.088987	0.974765	1736	2	0.52478
KANK3	4	0.64489	0.64437	1	12058	0	0.52099	0.037975	0.089002	0.974765	1737	2	0.52099
IMP3	4	0.01742	0.04459	0.904933	937	2	-0.27974	0.038001	0.089035	0.974765	1738	1	-0.27974
RDH14	4	0.97928	0.97931	1	18580	0	0.31536	0.038052	0.089112	0.974765	1739	1	0.31536
GRPEL1	4	0.042929	0.085836	0.952173	1717	2	0.065775	0.038063	0.089126	0.974765	1740	2	0.065775
IQCB1	4	0.35894	0.38508	1	7257	1	-0.09455	0.038103	0.089179	0.974765	1741	1	-0.09455
KARS	4	0.25338	0.30976	1	5870	1	0.11672	0.038205	0.089314	0.974765	1742	2	0.11672
YY1	4	0.98545	0.98545	1	18735	0	0.61885	0.038208	0.089318	0.974765	1743	2	0.61885
SREBF2	4	0.28463	0.33099	1	6268	1	0.41422	0.038297	0.089438	0.974765	1744	2	0.41422
C3orf84	4	0.7526	0.75224	1	14123	0	0.47765	0.03832	0.089462	0.974765	1745	2	0.47765
GCOM1	4	0.18442	0.26483	1	5047	1	0.20864	0.038342	0.089498	0.974765	1746	2	0.20864
RAB40A	4	0.99707	0.99706	1	19002	0	0.49681	0.038358	0.089527	0.974765	1747	2	0.49681
LAMA1	4	0.019563	0.049705	0.912641	1033	2	-0.4087	0.038409	0.089603	0.974765	1748	1	-0.4087
TRIM4	4	0.48528	0.48889	1	9153	1	0.42053	0.038443	0.089651	0.974765	1749	2	0.42053
ZNF618	4	0.34995	0.37824	1	7132	1	-0.0047857	0.03846	0.089675	0.974765	1750	1	-0.0047857
NAPG	4	0.028854	0.065282	0.934024	1335	1	-0.17156	0.038511	0.089736	0.974765	1751	1	-0.17156
GPS1	4	0.10978	0.18159	0.996771	3473	2	-0.17671	0.038561	0.089794	0.974765	1752	1	-0.17671
AKAP12	4	0.61552	0.61497	1	11500	0	0.21628	0.038612	0.08987	0.974765	1753	1	0.21628
EPAS1	4	0.41474	0.4289	1	8060	1	0.44655	0.038621	0.089884	0.974765	1754	2	0.44655
KRTAP12-1	4	0.74475	0.74424	1	13979	0	0.51839	0.038633	0.089894	0.974765	1755	2	0.51839
SNX19	4	0.21419	0.28385	1	5385	1	-0.26263	0.038663	0.089937	0.974765	1756	1	-0.26263
CASC3	4	0.76423	0.76385	1	14344	0	0.50565	0.038677	0.089961	0.974765	1757	2	0.50565
NGF	4	0.96764	0.96758	1	18331	0	0.40555	0.0387	0.089986	0.974765	1758	2	0.40555
EXOSC4	4	0.51777	0.51837	1	9715	1	-0.34788	0.038714	0.090002	0.974765	1759	1	-0.34788
SLC25A14	4	0.24709	0.30552	1	5791	1	0.065752	0.038765	0.090076	0.974765	1760	2	0.065752
ADAMTS3	4	0.97129	0.97126	1	18402	0	0.38006	0.038816	0.090147	0.974765	1761	2	0.38006
ZNF883	4	0.848	0.84739	1	15969	0	0.52874	0.038823	0.090154	0.974765	1762	2	0.52874
SOBP	4	0.86518	0.86476	1	16315	0	0.56731	0.038857	0.090197	0.974765	1763	2	0.56731
PSMB5	4	0.43019	0.4416	1	8283	1	-0.16678	0.038867	0.090211	0.974765	1764	1	-0.16678
EIF2S3	4	0.81018	0.80977	1	15224	0	0.48407	0.038902	0.090256	0.974765	1765	2	0.48407
USP45	4	0.28975	0.33459	1	6341	1	0.41147	0.038969	0.090357	0.974765	1766	2	0.41147
CTSB	4	0.59991	0.59939	1	11219	0	0.3525	0.038992	0.090391	0.974765	1767	2	0.3525
KIR3DL2	4	0.42012	0.43326	1	8145	1	0.36457	0.039019	0.090432	0.974765	1768	2	0.36457
INSIG1	4	0.2541	0.31024	1	5880	1	0.17023	0.039048	0.090472	0.974765	1769	2	0.17023
RNF19A	4	0.0031906	0.0094884	0.760077	237	2	-0.61737	0.03907	0.090504	0.974765	1770	2	-0.61737
FAM25C	4	0.98466	0.98466	1	18715	0	0.51128	0.039115	0.090561	0.974765	1771	2	0.51128
POU3F1	4	0.084882	0.14628	0.990674	2813	1	-0.20516	0.039121	0.090567	0.974765	1772	1	-0.20516
SUPT4H1	3	0.5615	0.56167	1	10487	0	0.69215	0.039138	0.074065	0.960215	1773	2	0.69215
MROH1	4	0.80602	0.80565	1	15152	0	-0.088736	0.039223	0.090699	0.975109	1774	1	-0.088736
LRR1	4	0.092996	0.15776	0.994139	3021	1	0.31334	0.039273	0.090777	0.975109	1775	2	0.31334
DSN1	4	0.61089	0.6103	1	11410	0	0.25763	0.039274	0.090777	0.975109	1776	2	0.25763
NATD1	4	0.95453	0.9544	1	18091	0	0.44457	0.039296	0.090811	0.975109	1777	2	0.44457
TMEM116	4	0.23241	0.29577	1	5596	1	-0.16723	0.039325	0.090854	0.975109	1778	1	-0.16723
IFRD1	4	0.12235	0.19903	0.997457	3797	2	-0.37035	0.039426	0.090992	0.975725	1779	1	-0.37035
IFITM1	4	0.96294	0.96287	1	18239	0	0.52939	0.039442	0.091013	0.975725	1780	2	0.52939
NRP1	4	0.50888	0.51013	1	9567	1	0.0561	0.039528	0.091135	0.976215	1781	1	0.0561
SLC25A47	4	0.5782	0.57756	1	10807	0	0.4267	0.039579	0.091203	0.976215	1782	2	0.4267
SEZ6L2	4	0.28414	0.33065	1	6262	1	-0.12962	0.03963	0.091284	0.976215	1783	1	-0.12962
MRGPRX1	4	0.82215	0.82165	1	15474	0	0.13799	0.039732	0.091426	0.976215	1784	1	0.13799
SYCE1L	4	0.49386	0.49651	1	9305	1	0.50115	0.039771	0.09149	0.976215	1785	2	0.50115
PLEKHH1	4	0.89746	0.89717	1	16975	0	0.1183	0.039782	0.091504	0.976215	1786	1	0.1183
KLHL33	4	0.15238	0.24104	0.99771	4609	1	0.040304	0.039833	0.091576	0.976215	1787	1	0.040304
GAS6	4	0.98227	0.98229	1	18644	0	0.35735	0.039884	0.091649	0.976215	1788	2	0.35735
CTBP1	4	0.84287	0.84217	1	15872	0	0.3887	0.040032	0.091853	0.976215	1789	2	0.3887
ACSF2	4	0.5504	0.54961	1	10290	1	-0.23176	0.040037	0.091856	0.976215	1790	1	-0.23176
ENO4	4	0.25119	0.30824	1	5841	1	0.27223	0.040087	0.091937	0.976215	1791	1	0.27223
TAS2R60	4	0.11692	0.19146	0.997457	3663	1	0.43107	0.040138	0.092007	0.976215	1792	2	0.43107
ADCY5	4	0.12856	0.2078	0.997457	3981	1	0.25021	0.040157	0.092028	0.976215	1793	2	0.25021
KAT7	4	0.16865	0.25492	0.99771	4876	1	0.61153	0.04018	0.092057	0.976215	1794	2	0.61153
NRG1	4	0.095042	0.16066	0.994139	3072	2	0.066073	0.040225	0.092126	0.976215	1795	2	0.066073
C14orf28	4	0.2138	0.28357	1	5380	1	0.55966	0.040282	0.092203	0.976215	1796	2	0.55966
AMY2A	4	0.0038802	0.011298	0.776786	278	3	-0.9625	0.040342	0.09228	0.976215	1797	1	-0.9625
LELP1	4	0.56672	0.56598	1	10585	0	0.43389	0.040351	0.092292	0.976215	1798	2	0.43389
ARFGAP3	4	0.75491	0.75449	1	14161	0	0.40131	0.040373	0.092322	0.976215	1799	2	0.40131
TBK1	4	0.9872	0.98723	1	18766	0	0.36377	0.040392	0.092357	0.976215	1800	1	0.36377
TMEM179B	4	0.70132	0.70062	1	13127	0	0.11438	0.040443	0.092421	0.976215	1801	2	0.11438
PSMB9	4	0.21699	0.28566	1	5415	1	0.39765	0.040476	0.092467	0.976215	1802	2	0.39765
ZNF234	4	0.98165	0.98168	1	18631	0	0.38472	0.040596	0.092636	0.976215	1803	2	0.38472
MARK4	4	0.10876	0.1801	0.996771	3449	2	-0.44124	0.040646	0.092708	0.976215	1804	1	-0.44124
TAF7L	4	0.12979	0.20953	0.997555	4013	2	-0.20697	0.040697	0.092774	0.976215	1805	1	-0.20697
TLE6	4	0.54036	0.53983	1	10103	1	0.42095	0.040705	0.09278	0.976215	1806	2	0.42095
ZCCHC3	4	0.028379	0.064564	0.931765	1323	2	-0.20533	0.040748	0.092832	0.976215	1807	1	-0.20533
LTB4R2	4	0.6791	0.67852	1	12696	0	0.11002	0.04085	0.092959	0.976215	1808	2	0.11002
ANPEP	4	0.053901	0.10168	0.967904	2003	2	0.033737	0.040865	0.092987	0.976215	1809	2	0.033737
OR4F16	4	0.77272	0.7723	1	14502	0	0.24889	0.040901	0.093032	0.976215	1810	1	0.24889
HIST2H4A	4	0.88109	0.88061	1	16625	0	0.39308	0.040911	0.093049	0.976215	1811	2	0.39308
F11	4	0.61357	0.61303	1	11461	0	0.4503	0.040951	0.093107	0.976215	1812	2	0.4503
TMIGD1	4	0.28593	0.33191	1	6283	1	0.2805	0.041002	0.093177	0.976215	1813	1	0.2805
TNFAIP8L2-SCNM1	4	0.50034	0.50234	1	9424	1	0.18164	0.041015	0.093192	0.976215	1814	2	0.18164
JADE2	4	0.98427	0.98427	1	18703	0	0.63126	0.041026	0.093206	0.976215	1815	2	0.63126
ZNF320	4	0.61968	0.6192	1	11577	0	0.16523	0.041072	0.093263	0.976215	1816	2	0.16523
SYNJ1	4	0.13347	0.21464	0.997555	4099	1	0.39471	0.041084	0.093278	0.976215	1817	2	0.39471
LMAN2L	4	0.80448	0.8041	1	15117	0	0.16562	0.041104	0.093309	0.976215	1818	1	0.16562
SLC25A31	4	0.064905	0.11761	0.975597	2289	1	0.46467	0.041205	0.093434	0.976215	1819	2	0.46467
GTSCR1	4	0.33189	0.3649	1	6895	1	0.36668	0.041256	0.093509	0.976215	1820	2	0.36668
EXOSC9	4	0.003586	0.010519	0.776786	257	2	-0.30266	0.041307	0.093579	0.976215	1821	1	-0.30266
FMNL1	4	0.72598	0.72547	1	13604	0	0.5314	0.041325	0.09361	0.976215	1822	2	0.5314
SERINC1	4	0.037747	0.078274	0.946989	1571	2	-0.18468	0.041358	0.093659	0.976215	1823	1	-0.18468
STMND1	4	0.38584	0.40592	1	7626	1	0.29916	0.041406	0.093723	0.976215	1824	2	0.29916
NODAL	4	0.5408	0.54024	1	10110	1	0.25989	0.041408	0.093725	0.976215	1825	2	0.25989
PYHIN1	4	0.42214	0.43493	1	8172	1	0.14228	0.041429	0.093752	0.976215	1826	2	0.14228
QPRT	4	0.9007	0.90033	1	17039	0	0.31581	0.041452	0.093781	0.976215	1827	2	0.31581
TRPM3	4	0.98968	0.9897	1	18824	0	0.4652	0.04151	0.093869	0.976215	1828	2	0.4652
SMPD3	4	0.57368	0.57298	1	10714	0	-0.064495	0.04151	0.093869	0.976215	1829	1	-0.064495
HFM1	4	0.95495	0.95482	1	18100	0	0.48465	0.041533	0.093893	0.976215	1830	2	0.48465
HOXD3	4	0.15986	0.24953	0.99771	4771	1	0.3457	0.041545	0.093906	0.976215	1831	2	0.3457
SAA2-SAA4	4	0.75697	0.75656	1	14199	0	0.48104	0.041556	0.09392	0.976215	1832	2	0.48104
RPLP0	4	0.82085	0.82036	1	15448	0	0.094168	0.041561	0.093929	0.976215	1833	1	0.094168
VNN1	4	0.50503	0.50659	1	9500	1	0.10275	0.041612	0.094003	0.976215	1834	2	0.10275
MST1L	4	0.33868	0.36987	1	6983	1	0.22048	0.041695	0.094113	0.976215	1835	2	0.22048
TBC1D25	4	0.76636	0.76596	1	14382	0	0.39127	0.041788	0.094247	0.976215	1836	2	0.39127
IQCF6	4	0.10733	0.17804	0.996771	3412	1	0.17531	0.041815	0.094286	0.976215	1837	1	0.17531
SKAP2	4	0.87046	0.87002	1	16425	0	0.61997	0.04188	0.094375	0.976215	1838	2	0.61997
TM7SF2	4	0.72611	0.72562	1	13607	0	0.049403	0.041916	0.094423	0.976215	1839	2	0.049403
CLPSL1	4	0.2509	0.30804	1	5837	1	0.34146	0.041938	0.094449	0.976215	1840	2	0.34146
LAMA2	4	0.3298	0.36334	1	6868	1	-0.29293	0.041967	0.094483	0.976215	1841	1	-0.29293
LOC102723859	4	0.94655	0.9465	1	17910	0	0.45663	0.042018	0.094555	0.976215	1842	2	0.45663
ZNF705A	4	0.95213	0.95201	1	18038	0	0.59212	0.04202	0.094558	0.976215	1843	2	0.59212
MYEOV	4	0.87304	0.87263	1	16472	0	0.26143	0.042119	0.094683	0.976215	1844	2	0.26143
SAA2	4	0.9422	0.94213	1	17839	0	0.62237	0.042147	0.094721	0.976215	1845	2	0.62237
PDCD11	4	0.97672	0.97672	1	18515	0	0.43598	0.04217	0.094746	0.976215	1846	2	0.43598
ERH	4	0.94757	0.94752	1	17930	0	0.25606	0.042221	0.094824	0.976215	1847	1	0.25606
ERC2	4	0.77224	0.77185	1	14493	0	0.2988	0.04231	0.094949	0.976215	1848	2	0.2988
IQCC	4	0.040625	0.082508	0.949106	1660	2	-0.05978	0.042322	0.094965	0.976215	1849	2	-0.05978
KIAA1644	4	0.64448	0.64394	1	12051	0	0.48904	0.042345	0.094994	0.976215	1850	2	0.48904
DNAJC2	4	0.90868	0.90842	1	17204	0	0.49111	0.042357	0.095009	0.976215	1851	2	0.49111
TATDN1	4	0.46005	0.46676	1	8741	1	0.54147	0.042424	0.095101	0.976215	1852	2	0.54147
GPAM	4	0.41066	0.42554	1	7994	1	-0.26415	0.042474	0.095173	0.976215	1853	1	-0.26415
GABBR1	4	0.10135	0.16955	0.99419	3256	1	0.16162	0.042485	0.095182	0.976215	1854	2	0.16162
SORBS2	4	0.036269	0.076101	0.946989	1533	1	0.26325	0.042555	0.095291	0.976215	1855	2	0.26325
KIR2DS4	4	0.7422	0.74171	1	13932	0	0.37792	0.042567	0.095305	0.976215	1856	2	0.37792
ZNF793	4	0.67112	0.67058	1	12536	0	0.13454	0.042576	0.095317	0.976215	1857	2	0.13454
DNAJC4	4	0.90375	0.90341	1	17100	0	0.45643	0.04266	0.095439	0.976215	1858	2	0.45643
AKR7A2	4	0.052885	0.10015	0.967904	1974	1	0.42095	0.042683	0.095489	0.976215	1859	2	0.42095
TIAF1	4	0.47239	0.47742	1	8929	1	0.23662	0.042719	0.095539	0.976215	1860	2	0.23662
RBBP6	4	0.14527	0.2312	0.997555	4418	1	-0.057277	0.042728	0.095546	0.976215	1861	1	-0.057277
CT45A3	4	0.14969	0.23735	0.99771	4538	1	0.28763	0.042777	0.095609	0.976215	1862	2	0.28763
HADH	4	0.056152	0.10491	0.968671	2068	2	-0.27406	0.042779	0.095611	0.976215	1863	1	-0.27406
HAT1	4	0.6973	0.69664	1	13059	0	0.4999	0.042812	0.095655	0.976215	1864	2	0.4999
SYNGAP1	4	0.1851	0.26526	1	5053	1	0.14945	0.04283	0.095682	0.976215	1865	1	0.14945
FIS1	4	0.49219	0.49502	1	9272	1	-0.072618	0.042931	0.095819	0.976215	1866	1	-0.072618
RAE1	3	0.41793	0.41908	1	8105	1	-0.0088761	0.042951	0.080092	0.969572	1867	1	-0.0088761
SESTD1	4	0.63741	0.63684	1	11915	0	0.35735	0.042976	0.095889	0.976215	1868	2	0.35735
C17orf100	4	0.072291	0.12833	0.981012	2500	2	-0.18283	0.042982	0.095899	0.976215	1869	1	-0.18283
SEMA3C	4	0.65329	0.65261	1	12203	0	0.031594	0.043083	0.096025	0.976215	1870	1	0.031594
ZNF592	4	0.19048	0.26861	1	5114	1	0.48566	0.043117	0.09607	0.976215	1871	2	0.48566
POLR2F	4	0.042373	0.085	0.952173	1702	1	-0.059267	0.043134	0.096083	0.976215	1872	1	-0.059267
ATF5	4	0.68437	0.6838	1	12802	0	0.28326	0.043258	0.096252	0.976215	1873	2	0.28326
GTPBP8	4	0.88599	0.88563	1	16724	0	0.3967	0.043281	0.096289	0.976215	1874	2	0.3967
ZNF546	4	0.74319	0.74269	1	13952	0	0.27606	0.043286	0.096294	0.976215	1875	2	0.27606
SSH3	4	0.12639	0.20469	0.997457	3911	1	0.23648	0.043305	0.096315	0.976215	1876	2	0.23648
TP53I11	4	0.12452	0.20207	0.997457	3855	2	-0.1974	0.043337	0.096361	0.976215	1877	1	-0.1974
PPP1R3E	4	0.9528	0.95266	1	18051	0	0.35485	0.043438	0.096508	0.976215	1878	2	0.35485
ALG11	4	0.62517	0.62472	1	11685	0	-0.00642	0.043489	0.096589	0.976215	1879	1	-0.00642
MYO1E	4	0.70914	0.70847	1	13278	0	0.3067	0.04354	0.09665	0.976215	1880	2	0.3067
AGR3	4	0.36746	0.39165	1	7379	1	0.41187	0.043605	0.096744	0.976215	1881	2	0.41187
VDAC3	4	0.59286	0.59229	1	11085	0	-0.017243	0.043641	0.096796	0.976215	1882	1	-0.017243
CCDC138	4	0.3024	0.34347	1	6501	1	0.44279	0.043652	0.09681	0.976215	1883	2	0.44279
TRA2A	2	0.22898	0.23265	0.997555	5556	1	0.18502	0.043664	0.078577	0.969572	1884	1	0.18502
TST	4	0.63325	0.63279	1	11827	0	0.093194	0.043742	0.096933	0.976215	1885	1	0.093194
ZNF16	4	0.84137	0.84062	1	15854	0	0.3443	0.043793	0.097002	0.976215	1886	2	0.3443
MARVELD1	4	0.63841	0.63781	1	11936	0	0.31813	0.043844	0.097084	0.976215	1887	2	0.31813
GALC	4	0.81876	0.81828	1	15402	0	0.50039	0.043871	0.097119	0.976215	1888	2	0.50039
TPBGL	4	0.51811	0.51865	1	9723	1	0.02348	0.043894	0.097153	0.976215	1889	1	0.02348
LYSMD3	4	0.84326	0.84258	1	15881	0	0.29691	0.043906	0.097171	0.976215	1890	2	0.29691
TRIP6	4	0.75635	0.75594	1	14187	0	0.57475	0.043989	0.097277	0.976215	1891	2	0.57475
MILR1	4	0.79047	0.79002	1	14844	0	0.25754	0.044013	0.097309	0.976215	1892	2	0.25754
SPATA31D3	4	0.75087	0.75044	1	14086	0	0.27858	0.044047	0.097358	0.976215	1893	1	0.27858
SRRM5	4	0.87598	0.87553	1	16524	0	0.34641	0.044131	0.097477	0.976215	1894	2	0.34641
ZNF780A	4	0.69002	0.68941	1	12917	0	0.39599	0.044143	0.097494	0.976215	1895	2	0.39599
GNL1	4	0.53734	0.5369	1	10056	1	-0.24432	0.044199	0.09757	0.976215	1896	1	-0.24432
PIK3C3	4	0.92952	0.92931	1	17616	0	0.43032	0.044226	0.097615	0.976215	1897	2	0.43032
GPR148	4	0.707	0.70633	1	13242	0	-0.10858	0.044249	0.097644	0.976215	1898	1	-0.10858
PPARGC1B	4	0.92833	0.92812	1	17585	0	0.35836	0.044297	0.097711	0.976215	1899	2	0.35836
OIT3	4	0.98732	0.98735	1	18768	0	0.44978	0.044321	0.097753	0.976215	1900	2	0.44978
POLR2I	4	0.13163	0.21209	0.997555	4056	1	-0.24123	0.044351	0.097785	0.976215	1901	1	-0.24123
PIWIL4	4	0.75377	0.75338	1	14138	0	0.35281	0.044369	0.097807	0.976215	1902	2	0.35281
DTWD1	4	0.95857	0.95852	1	18169	0	0.49457	0.044393	0.097835	0.976215	1903	2	0.49457
ECM1	4	0.3682	0.39221	1	7388	1	0.34625	0.044452	0.097909	0.976215	1904	2	0.34625
OSR2	4	0.361	0.38669	1	7288	1	0.3499	0.044511	0.097997	0.976215	1905	2	0.3499
NKX2-5	4	0.021758	0.054736	0.912641	1142	1	0.0021897	0.044553	0.098056	0.976215	1906	1	0.0021897
PTDSS2	4	0.068052	0.12216	0.976225	2392	2	-0.044585	0.044583	0.09809	0.976215	1907	2	-0.044585
SEC62	4	0.87522	0.87477	1	16506	0	0.31339	0.044604	0.098121	0.976215	1908	2	0.31339
C16orf58	4	0.32626	0.36069	1	6813	1	0.064403	0.044655	0.098187	0.976215	1909	1	0.064403
SMYD5	4	0.63532	0.63477	1	11870	0	0.15223	0.04469	0.098233	0.976215	1910	2	0.15223
ZBTB47	4	0.27294	0.32296	1	6117	1	0.18485	0.044705	0.098255	0.976215	1911	1	0.18485
SMIM17	4	0.0052056	0.01467	0.811386	344	1	-0.21415	0.044756	0.098317	0.976215	1912	1	-0.21415
TDRD3	4	0.16728	0.25406	0.99771	4855	1	0.5578	0.044785	0.098353	0.976215	1913	2	0.5578
PPEF2	4	0.070873	0.12626	0.978314	2465	1	-0.097864	0.044806	0.098376	0.976215	1914	1	-0.097864
C1QTNF8	4	0.44796	0.45642	1	8552	1	0.23194	0.044845	0.098433	0.976215	1915	2	0.23194
P4HB	4	0.002028	0.0064775	0.693148	175	2	-0.9553	0.044857	0.098449	0.976215	1916	1	-0.9553
FAM231A	4	0.26793	0.31951	1	6061	1	0.42033	0.044958	0.098584	0.976215	1917	2	0.42033
SORCS3	4	0.19846	0.27366	1	5206	1	0.33267	0.044977	0.098599	0.976215	1918	2	0.33267
SARS	4	0.85362	0.85306	1	16080	0	0.077032	0.045009	0.098642	0.976215	1919	1	0.077032
PM20D2	4	0.98225	0.98227	1	18643	0	0.53955	0.045072	0.098723	0.976215	1920	2	0.53955
KLK15	4	0.29964	0.34148	1	6467	1	0.41691	0.045108	0.09877	0.976215	1921	2	0.41691
TRAPPC11	4	0.70096	0.70026	1	13119	0	0.57332	0.045144	0.098811	0.976215	1922	2	0.57332
SETD9	4	0.095527	0.16134	0.994139	3084	1	-0.084058	0.045262	0.09897	0.976215	1923	1	-0.084058
EXTL3	4	0.35849	0.38473	1	7249	1	0.20117	0.0453	0.099014	0.976215	1924	2	0.20117
TAF15	4	0.36571	0.39029	1	7358	1	-0.29161	0.045313	0.099036	0.976215	1925	1	-0.29161
HIRA	4	0.99498	0.99502	1	18952	0	0.44836	0.045363	0.099111	0.976215	1926	2	0.44836
ZNF550	4	0.86797	0.86753	1	16362	0	0.11253	0.045414	0.099179	0.976215	1927	1	0.11253
CYFIP2	4	0.96282	0.96275	1	18234	0	0.50496	0.04545	0.099233	0.976215	1928	2	0.50496
GOLGA7B	4	0.98203	0.98205	1	18638	0	0.38098	0.045515	0.099332	0.976215	1929	2	0.38098
POP7	4	0.36846	0.39241	1	7393	1	0.44086	0.045564	0.099388	0.976215	1930	2	0.44086
FAM171A1	4	0.8276	0.827	1	15593	0	0.31705	0.045576	0.099401	0.976215	1931	2	0.31705
SCYL3	4	0.17815	0.26085	0.999401	4980	1	0.37491	0.045588	0.099418	0.976215	1932	2	0.37491
ENOX2	4	0.39854	0.41598	1	7808	1	0.38775	0.045612	0.099447	0.976215	1933	2	0.38775
SF3B1	4	0.67763	0.677	1	12659	0	0.63521	0.045617	0.099452	0.976215	1934	2	0.63521
SLC35C1	4	0.5694	0.56865	1	10637	0	0.026259	0.045667	0.09952	0.976215	1935	1	0.026259
KIAA1257	4	0.35014	0.37839	1	7134	1	0.24466	0.045718	0.09958	0.976215	1936	1	0.24466
DYX1C1	4	0.53881	0.53834	1	10077	1	0.41374	0.04572	0.099585	0.976215	1937	2	0.41374
PAFAH1B1	4	0.55324	0.55249	1	10343	1	0.40735	0.045744	0.099627	0.976215	1938	2	0.40735
WDR24	4	0.93832	0.93828	1	17772	0	0.30699	0.045768	0.099663	0.976215	1939	2	0.30699
GHITM	4	0.97892	0.97896	1	18573	0	0.50416	0.04578	0.099678	0.976215	1940	2	0.50416
PMFBP1	4	0.75352	0.75314	1	14132	0	0.10889	0.045819	0.099747	0.976215	1941	1	0.10889
POLR2D	4	0.13977	0.22354	0.997555	4282	2	-0.19824	0.04587	0.099809	0.976215	1942	1	-0.19824
C11orf74	4	0.81577	0.81539	1	15339	0	0.45292	0.045877	0.099823	0.976215	1943	2	0.45292
CBWD5	4	0.98405	0.98405	1	18696	0	0.46944	0.04592	0.099885	0.976215	1944	2	0.46944
CMTR1	4	0.48851	0.49172	1	9207	1	0.1297	0.045971	0.099958	0.976215	1945	1	0.1297
IFT81	4	0.6605	0.65992	1	12339	0	0.49819	0.046021	0.10001	0.976215	1946	2	0.49819
HMSD	4	0.8803	0.87981	1	16603	0	0.3982	0.046021	0.10001	0.976215	1947	2	0.3982
ELFN1	4	0.77336	0.77294	1	14511	0	0.25514	0.046046	0.10005	0.976215	1948	2	0.25514
ZNF33A	4	0.50768	0.50906	1	9547	1	0.53734	0.046058	0.10006	0.976215	1949	2	0.53734
KLHL13	4	0.9725	0.97245	1	18425	0	0.53288	0.046118	0.10014	0.976215	1950	2	0.53288
SSX2B	4	0.76702	0.76663	1	14396	0	0.48662	0.04613	0.10016	0.976215	1951	2	0.48662
DNAJC7	4	0.96033	0.96023	1	18199	0	0.53768	0.046154	0.10019	0.976215	1952	2	0.53768
SAMD15	4	0.0443	0.087827	0.954958	1756	2	-0.036397	0.046173	0.1002	0.976215	1953	1	-0.036397
ABCA5	4	0.12877	0.20807	0.997457	3984	2	-0.4146	0.046224	0.10027	0.976215	1954	1	-0.4146
PGM2	4	0.68648	0.68591	1	12840	0	0.33053	0.046239	0.10029	0.976215	1955	2	0.33053
WDR59	4	0.093607	0.15861	0.994139	3036	2	0.065728	0.046251	0.10031	0.976215	1956	2	0.065728
KLK12	4	0.41091	0.42573	1	7998	1	0.50167	0.046275	0.10034	0.976215	1957	2	0.50167
CBWD6	4	0.88809	0.88774	1	16772	0	0.52319	0.046287	0.10036	0.976215	1958	2	0.52319
TEAD1	4	0.90027	0.8999	1	17031	0	0.29777	0.046426	0.10054	0.976215	1959	2	0.29777
ZNF665	4	0.82668	0.82612	1	15580	0	0.30846	0.046477	0.10061	0.976215	1960	1	0.30846
ZSWIM2	4	0.87482	0.87435	1	16503	0	0.40966	0.046527	0.10067	0.976215	1961	2	0.40966
COL14A1	4	0.73748	0.73698	1	13835	0	0.30513	0.046566	0.10073	0.976215	1962	2	0.30513
PLEKHG1	4	0.20814	0.27986	1	5316	1	-0.21676	0.046578	0.10074	0.976215	1963	1	-0.21676
ADAM29	4	0.065254	0.11811	0.975597	2299	1	0.42624	0.046578	0.10074	0.976215	1964	2	0.42624
KRT82	4	0.0073969	0.020192	0.831183	464	1	0.328	0.046602	0.10077	0.976215	1965	2	0.328
SULT1A4	4	0.85429	0.85376	1	16093	0	0.16341	0.046629	0.10081	0.976215	1966	1	0.16341
LIMK1	4	0.81033	0.80992	1	15226	0	0.30207	0.046639	0.10082	0.976215	1967	2	0.30207
FAM110D	4	0.96751	0.96744	1	18326	0	0.26629	0.046679	0.10087	0.976215	1968	1	0.26629
PLA2G7	4	0.5493	0.54851	1	10266	1	0.10928	0.04678	0.10102	0.976215	1969	2	0.10928
HSF5	4	0.96547	0.96541	1	18292	0	0.43254	0.046831	0.10108	0.976215	1970	2	0.43254
MTERF4	4	0.47701	0.4815	1	9016	1	0.38243	0.046881	0.10115	0.976215	1971	2	0.38243
BROX	4	0.085813	0.14758	0.990674	2845	1	0.090152	0.046932	0.10122	0.976215	1972	1	0.090152
LOC441155	4	0.12178	0.19824	0.997457	3782	1	0.40466	0.046943	0.10124	0.976215	1973	2	0.40466
SFN	4	0.99034	0.99036	1	18842	0	0.5673	0.046979	0.10128	0.976215	1974	2	0.5673
UCN	4	0.52744	0.5275	1	9877	1	0.16875	0.046991	0.1013	0.976215	1975	2	0.16875
MGARP	4	0.71536	0.71468	1	13400	0	0.33429	0.047033	0.10137	0.976215	1976	1	0.33429
MSTO1	4	0.0054605	0.015335	0.814982	357	3	-0.75712	0.047084	0.10144	0.976215	1977	1	-0.75712
CCT3	4	0.9421	0.94203	1	17837	0	0.48146	0.047134	0.10151	0.976215	1978	2	0.48146
ANP32E	4	0.97591	0.97588	1	18497	0	0.6954	0.047185	0.10157	0.976215	1979	2	0.6954
BCHE	4	0.69563	0.69496	1	13021	0	0.27867	0.047211	0.1016	0.976215	1980	2	0.27867
C7orf25	4	0.62415	0.62368	1	11668	0	0.47121	0.047333	0.10177	0.976215	1981	2	0.47121
UQCC2	4	0.038465	0.07935	0.946989	1595	2	-0.54652	0.047336	0.10177	0.976215	1982	1	-0.54652
CEP41	4	0.44352	0.45269	1	8480	1	0.58017	0.047357	0.1018	0.976215	1983	2	0.58017
MCC	4	0.37361	0.39638	1	7461	1	0.42806	0.047394	0.10185	0.976215	1984	2	0.42806
AKAP3	4	0.42737	0.43922	1	8244	1	0.56489	0.047431	0.1019	0.976215	1985	2	0.56489
LAMB3	4	0.47297	0.47793	1	8944	1	0.066552	0.047437	0.10191	0.976215	1986	1	0.066552
RXRA	4	0.24382	0.30331	1	5748	1	0.24368	0.047488	0.10198	0.976215	1987	2	0.24368
USP44	4	0.94185	0.94177	1	17832	0	0.40989	0.047504	0.10201	0.976215	1988	2	0.40989
ZC3H6	4	0.049306	0.094932	0.967281	1876	1	0.42554	0.047516	0.10202	0.976215	1989	2	0.42554
TYMS	4	0.67587	0.67527	1	12625	0	0.068755	0.047539	0.10204	0.976215	1990	1	0.068755
SAR1B	4	0.13498	0.21678	0.997555	4137	1	0.53715	0.047589	0.10213	0.976215	1991	2	0.53715
UNC80	4	0.3523	0.38002	1	7161	1	-0.084467	0.04764	0.1022	0.976215	1992	1	-0.084467
CDK10	4	0.74349	0.74299	1	13958	0	0.20661	0.04769	0.10227	0.976215	1993	2	0.20661
HNRNPCL2	4	0.87618	0.87573	1	16527	0	0.47321	0.0477	0.10228	0.976215	1994	2	0.47321
LYSMD1	4	0.83768	0.837	1	15783	0	0.30214	0.047741	0.10234	0.976215	1995	2	0.30214
ZNF8	4	0.045985	0.090226	0.958732	1797	2	-0.30693	0.047791	0.10239	0.976215	1996	1	-0.30693
RDH16	4	0.72414	0.72364	1	13571	0	0.38631	0.047847	0.10247	0.976215	1997	2	0.38631
MAST4	4	0.51525	0.51599	1	9676	1	0.46409	0.047871	0.1025	0.976215	1998	2	0.46409
RBMY1J	4	0.93836	0.93831	1	17773	0	0.36455	0.047892	0.10253	0.976215	1999	2	0.36455
[truncated: 17,116 more rows]

## Sheet: 3.HEKSARS Reinfect MOI 0.03 
id	num	neg|score	neg|p-value	neg|fdr	neg|rank	neg|goodsgrna	neg|lfc	pos|score	pos|p-value	pos|fdr	pos|rank	pos|goodsgrna	pos|lfc
CTSL	4	1	1	1	19115	0	3.8731	5.2476e-14	2.5898e-07	0.000381	1	4	3.8731
CCZ1B	4	1	1	1	19114	0	4.3095	6.4958e-14	2.5898e-07	0.000381	2	4	4.3095
TMEM251	4	1	1	1	19113	0	3.6069	4.8071e-13	2.5898e-07	0.000381	3	4	3.6069
SLC39A1	4	1	1	1	19112	0	2.4855	1.3995e-11	2.5898e-07	0.000381	4	4	2.4855
ACE2	4	0.98325	0.98327	1	18736	0	5.155	8.9614e-11	2.5898e-07	0.000381	5	4	5.155
CCZ1	4	1	1	1	19104	0	3.5818	7.4205e-10	2.5898e-07	0.000381	6	4	3.5818
GDI2	4	1	1	1	19111	0	1.7029	1.6562e-09	2.5898e-07	0.000381	7	4	1.7029
WDR81	4	0.99974	0.99974	1	19081	0	2.566	8.3512e-09	2.5898e-07	0.000381	8	4	2.566
CDH2	4	1	1	1	19103	0	2.7877	9.4214e-09	2.5898e-07	0.000381	9	4	2.7877
MTMR9	4	1	1	1	19110	0	1.7252	1.427e-08	2.5898e-07	0.000381	10	4	1.7252
SNX27	4	1	1	1	19109	0	2.0815	2.0951e-08	2.5898e-07	0.000381	11	4	2.0815
VPS35	4	0.89803	0.89775	1	16988	0	3.2415	3.0699e-08	2.5898e-07	0.000381	12	3	3.2415
SEC23IP	4	1	1	1	19108	0	1.7103	1.0129e-07	2.5898e-07	0.000381	13	4	1.7103
RAB7A	4	1	1	1	19105	0	2.3003	2.0929e-07	7.7695e-07	0.001061	14	4	2.3003
GNPTAB	4	1	1	1	19107	0	2.0673	6.4061e-07	1.8129e-06	0.002166	15	4	2.0673
SLC12A9	4	1	1	1	19106	0	1.3687	6.6226e-07	1.8129e-06	0.002166	16	4	1.3687
GNPTG	4	0.9983	0.99831	1	19037	0	1.5954	1.4402e-06	3.8848e-06	0.004368	17	4	1.5954
C18orf8	4	0.99823	0.99825	1	19036	0	2.126	2.5257e-06	5.4387e-06	0.005776	18	4	2.126
CTNS	4	0.97662	0.97661	1	18588	0	1.721	4.4709e-06	1.3208e-05	0.013288	19	4	1.721
PEX10	4	0.99999	1	1	19102	0	1.3047	5.3548e-06	1.6316e-05	0.015594	20	4	1.3047
LUC7L2	4	0.99999	0.99999	1	19101	0	1.2654	5.5799e-06	1.787e-05	0.016266	21	4	1.2654
VAC14	4	0.99988	0.99989	1	19087	0	1.433	6.3768e-06	1.9424e-05	0.016877	22	4	1.433
EPT1	4	0.9994	0.99941	1	19068	0	2.0699	8.9703e-06	2.8229e-05	0.023461	23	4	2.0699
UVRAG	4	0.73019	0.76754	1	14443	1	1.5646	1.0645e-05	3.3409e-05	0.026609	24	3	1.5646
CTBP2	4	0.99973	0.99973	1	19079	0	1.5549	1.3057e-05	4.6358e-05	0.035446	25	4	1.5549
WDR91	4	0.99532	0.99535	1	18960	0	1.9546	1.5957e-05	5.5682e-05	0.040937	26	4	1.9546
PSMA2	4	0.99998	0.99998	1	19100	0	1.376	2.2779e-05	8.158e-05	0.056372	27	4	1.376
C12orf49	4	0.99997	0.99997	1	19099	0	1.1208	2.5075e-05	8.9868e-05	0.056372	28	4	1.1208
TRIP4	4	0.99777	0.99778	1	19023	0	1.3816	2.5867e-05	9.0904e-05	0.056372	29	4	1.3816
IFI44	4	0.085087	0.19196	0.973273	3759	3	-0.49883	2.6225e-05	9.1422e-05	0.056372	30	1	-0.49883
RNH1	4	0.99997	0.99997	1	19098	0	1.526	2.6228e-05	9.1422e-05	0.056372	31	4	1.526
NPC1	4	0.99584	0.99586	1	18971	0	1.3185	2.8436e-05	0.00010204	0.060953	32	4	1.3185
PEX1	4	0.99997	0.99997	1	19097	0	1.6465	3.0741e-05	0.00010748	0.062256	33	4	1.6465
TMED10	4	0.99996	0.99996	1	19096	0	1.1311	3.6845e-05	0.00013208	0.074257	34	4	1.1311
PTEN	4	0.97391	0.97384	1	18528	0	1.083	4.2156e-05	0.00015513	0.084724	35	4	1.083
RAB1A	4	0.99995	0.99995	1	19095	0	1.3601	4.565e-05	0.00016653	0.086299	36	4	1.3601
SCYL1	4	0.99995	0.99995	1	19094	0	1.1811	4.5884e-05	0.00016705	0.086299	37	4	1.1811
SNX30	4	0.21552	0.38399	1	7318	2	0.57053	5.0421e-05	0.00018517	0.093147	38	2	0.57053
CTNNA1	4	0.99995	0.99995	1	19093	0	1.3463	5.3119e-05	0.00019553	0.095837	39	4	1.3463
PFKFB3	4	0.65201	0.72737	1	13708	1	1.2822	5.539e-05	0.00020175	0.096411	40	3	1.2822
ZCCHC14	4	0.35149	0.5091	1	9616	1	1.2805	6.0277e-05	0.00022143	0.103236	41	3	1.2805
CIZ1	4	0.99994	0.99994	1	19092	0	1.2839	6.432e-05	0.0002406	0.1095	42	4	1.2839
BECN1	4	0.99904	0.99903	1	19062	0	1.2456	6.9944e-05	0.00026287	0.114961	43	4	1.2456
F8A1	4	0.99993	0.99993	1	19091	0	1.0762	7.17e-05	0.00026909	0.114961	44	4	1.0762
STRADA	4	0.99993	0.99993	1	19090	0	0.972	7.2686e-05	0.00027064	0.114961	45	4	0.972
SNX4	4	0.99644	0.99646	1	18993	0	1.1376	7.8649e-05	0.00030068	0.124946	46	4	1.1376
LHFPL1	4	0.98999	0.99001	1	18870	0	1.2713	8.6029e-05	0.00032658	0.132821	47	4	1.2713
CCDC71L	4	0.9999	0.9999	1	19089	0	1.0542	9.9132e-05	0.00037734	0.150268	48	4	1.0542
TNR	4	0.99989	0.9999	1	19088	0	1.1822	0.00010543	0.00040169	0.155213	49	4	1.1822
MYRF	4	0.54024	0.68034	1	12785	1	1.2686	0.00010736	0.00041153	0.155213	50	2	1.2686
PTCH1	4	0.76387	0.78771	1	14845	1	1.0428	0.00010869	0.00041412	0.155213	51	3	1.0428
UBE2G2	4	0.99988	0.99989	1	19086	0	1.1822	0.00011636	0.0004483	0.164794	52	4	1.1822
CLTC	4	0.99964	0.99964	1	19077	0	1.4582	0.00013803	0.0005317	0.191144	53	4	1.4582
MYOZ1	4	0.73698	0.7714	1	14521	1	1.0726	0.000141	0.00053998	0.191144	54	3	1.0726
CERS2	4	0.14419	0.29224	0.988951	5612	1	1.4124	0.00014707	0.00056485	0.19631	55	3	1.4124
QRICH1	4	0.99957	0.99959	1	19075	0	1.0317	0.00015261	0.00058971	0.198801	56	4	1.0317
NDE1	4	0.94258	0.94248	1	17909	0	1.2834	0.00015314	0.00059282	0.198801	57	3	1.2834
MON1B	4	0.75643	0.78307	1	14747	1	1.1574	0.00017828	0.0006788	0.223711	58	3	1.1574
GOLT1B	4	0.97971	0.97977	1	18657	0	1.0085	0.00018757	0.00071324	0.231079	59	4	1.0085
TBC1D20	4	0.97943	0.97947	1	18652	0	1.4656	0.00019241	0.00072956	0.232426	60	4	1.4656
ANKRD16	4	0.99979	0.9998	1	19085	0	0.82847	0.00020792	0.00078395	0.245658	61	4	0.82847
CCDC93	4	0.94355	0.94346	1	17925	0	1.0587	0.00022223	0.0008316	0.253017	62	3	1.0587
DAPK1	4	0.99978	0.99978	1	19084	0	0.84229	0.00022303	0.00083471	0.253017	63	4	0.84229
ARPC5L	4	0.99977	0.99977	1	19083	0	0.84209	0.0002264	0.00084714	0.253017	64	4	0.84209
SCRN1	4	0.82933	0.8336	1	15752	1	0.46399	0.00023601	0.00088547	0.259301	65	2	0.46399
NR3C1	4	0.99976	0.99976	1	19082	0	1.081	0.00023935	0.00089531	0.259301	66	4	1.081
SIK2	4	0.73051	0.7677	1	14446	1	0.93149	0.00025369	0.00094037	0.268287	67	3	0.93149
SNX9	4	0.99974	0.99973	1	19080	0	0.84306	0.0002644	0.00098855	0.277883	68	4	0.84306
ATOH7	4	0.96925	0.96918	1	18425	0	1.0626	0.00027769	0.0010305	0.285479	69	3	1.0626
EIF6	4	0.36831	0.52472	1	9900	1	1.0131	0.00029332	0.001088	0.2971	70	3	1.0131
KIAA0355	4	0.55938	0.68776	1	12942	1	1.3411	0.00030535	0.0011279	0.303654	71	3	1.3411
PRRG1	4	0.98173	0.98176	1	18701	0	1.4039	0.00032659	0.001203	0.319376	72	4	1.4039
ACSL4	4	0.99964	0.99965	1	19078	0	1.216	0.00036068	0.0013278	0.343123	73	4	1.216
CSTF2	4	0.91096	0.91074	1	17276	0	1.3966	0.00036085	0.0013283	0.343123	74	3	1.3966
MED13	4	0.99709	0.99709	1	19009	0	1.7338	0.0003657	0.0013553	0.345413	75	4	1.7338
STK38L	4	0.99962	0.99963	1	19076	0	0.99659	0.00037886	0.0013952	0.350899	76	4	0.99659
WAC	4	0.82108	0.82723	1	15626	1	1.5189	0.00039022	0.001433	0.355728	77	3	1.5189
EFTUD1	4	0.9827	0.98272	1	18721	0	1.317	0.00043059	0.0015718	0.385187	78	4	1.317
KCNA5	4	0.35875	0.51587	1	9726	2	-0.18183	0.00044576	0.0016303	0.394473	79	1	-0.18183
FAF2	4	0.90831	0.90804	1	17212	0	1.2408	0.00046151	0.0016899	0.403775	80	3	1.2408
HIPK4	4	0.99953	0.99955	1	19074	0	0.76244	0.00047031	0.0017308	0.408446	81	4	0.76244
SPAG11A	4	0.99952	0.99953	1	19073	0	1.1991	0.00048334	0.0017779	0.414453	82	4	1.1991
VPS26A	4	0.99671	0.99671	1	19004	0	1.0442	0.00049723	0.0018302	0.417374	83	4	1.0442
RABGEF1	4	0.99615	0.99618	1	18982	0	0.7661	0.0004982	0.0018341	0.417374	84	4	0.7661
STK11	4	0.99947	0.99949	1	19072	0	1.0836	0.00052625	0.0019292	0.432593	85	4	1.0836
DEFB128	4	0.99947	0.99948	1	19071	0	0.81874	0.00053101	0.0019463	0.432593	86	4	0.81874
DCUN1D3	4	0.99945	0.99946	1	19070	0	0.67781	0.00055035	0.002011	0.437162	87	4	0.67781
RNASEH2B	4	0.81296	0.82118	1	15492	1	0.23458	0.00055063	0.0020126	0.437162	88	2	0.23458
CSNK2A1	4	0.97781	0.97785	1	18616	0	1.1012	0.00056961	0.0020949	0.449939	89	4	1.1012
ALG9	4	0.93418	0.93402	1	17738	0	0.74046	0.00059186	0.00217	0.454316	90	3	0.74046
MGAT1	4	0.9994	0.99942	1	19069	0	1.0595	0.00059559	0.0021851	0.454316	91	4	1.0595
SCAF11	4	0.97484	0.97478	1	18545	0	1.2657	0.0005965	0.0021866	0.454316	92	4	1.2657
MARVELD1	4	0.67513	0.7385	1	13906	1	0.98715	0.00066087	0.0024269	0.498829	93	3	0.98715
UBIAD1	4	0.5084	0.65533	1	12341	1	1.1486	0.00067524	0.0024751	0.503318	94	3	1.1486
RABEP2	4	0.040111	0.10906	0.954494	2178	2	0.19179	0.00070791	0.0026005	0.523241	95	2	0.19179
PCYT2	4	0.99928	0.99928	1	19067	0	0.82937	0.00072332	0.0026492	0.527486	96	4	0.82937
KDM7A	4	0.63409	0.71925	1	13552	1	0.88564	0.00075595	0.0027631	0.540604	97	3	0.88564
VPS13B	4	0.99222	0.99228	1	18908	0	0.59925	0.00076033	0.0027792	0.540604	98	4	0.59925
DOPEY1	4	0.99923	0.99923	1	19066	0	0.83363	0.00076612	0.0027999	0.540604	99	4	0.83363
VAPA	4	0.84418	0.8458	1	15979	1	1.0798	0.00077495	0.0028315	0.541238	100	3	1.0798
TBC1D23	4	0.99921	0.99921	1	19065	0	0.9881	0.00078784	0.0028807	0.541691	101	4	0.9881
IER5	4	0.92636	0.92616	1	17577	0	1.1236	0.00078986	0.0028905	0.541691	102	3	1.1236
CYBA	4	0.9579	0.95787	1	18189	0	0.54163	0.00081275	0.0029719	0.551524	103	3	0.54163
TRAF2	4	0.99649	0.9965	1	18995	0	1.4999	0.00083806	0.0030573	0.554315	104	4	1.4999
WDR44	4	0.99916	0.99915	1	19064	0	1.4926	0.00084222	0.0030723	0.554315	105	4	1.4926
LAMA5	4	0.95573	0.95564	1	18144	0	1.0853	0.00084273	0.0030739	0.554315	106	3	1.0853
SIK3	4	0.98015	0.9802	1	18667	0	1.2087	0.00086016	0.0031402	0.560979	107	4	1.2087
KRT39	4	0.99911	0.99911	1	19063	0	0.83727	0.00088637	0.0032365	0.572836	108	4	0.83727
OCIAD1	4	0.97821	0.97825	1	18627	0	1.1635	0.00089561	0.0032692	0.573304	109	4	1.1635
TGFB1	4	0.21827	0.38649	1	7360	2	0.26182	0.00091758	0.0033489	0.581953	110	2	0.26182
GTF3A	4	0.47942	0.62835	1	11831	1	1.4251	0.00093956	0.0034287	0.588112	111	3	1.4251
EXO1	4	0.82492	0.83016	1	15688	1	1.2027	0.00096509	0.0035121	0.588112	112	3	1.2027
CANX	4	0.39317	0.54783	1	10334	1	1.2409	0.00096901	0.0035266	0.588112	113	3	1.2409
PEX12	4	0.97194	0.97191	1	18491	0	1.015	0.00097954	0.0035535	0.588112	114	4	1.015
GJB6	4	0.60078	0.7047	1	13276	1	0.68007	0.0009848	0.0035748	0.588112	115	2	0.68007
CLVS2	4	0.36987	0.52617	1	9919	1	1.0502	0.00099473	0.0036097	0.588112	116	3	1.0502
C9orf172	4	0.93334	0.93315	1	17717	0	0.90725	0.0010163	0.0036872	0.588112	117	3	0.90725
BRWD1	4	0.70904	0.75581	1	14232	1	0.49729	0.0010224	0.0037058	0.588112	118	3	0.49729
VPS16	4	0.99897	0.99896	1	19061	0	0.7649	0.0010299	0.0037338	0.588112	119	4	0.7649
BSND	4	0.99894	0.99893	1	19060	0	1.0826	0.0010601	0.0038472	0.588112	120	4	1.0826
OSBPL1A	4	0.99893	0.99892	1	19059	0	0.92102	0.0010696	0.0038783	0.588112	121	4	0.92102
HIST2H3C	4	0.99872	0.99871	1	19047	0	1.5337	0.0010741	0.0038969	0.588112	122	4	1.5337
NAALADL2	4	0.99891	0.9989	1	19058	0	0.6568	0.0010887	0.0039487	0.588112	123	4	0.6568
TM9SF2	4	0.99747	0.99748	1	19015	0	1.2674	0.0010913	0.0039596	0.588112	124	4	1.2674
RANBP6	4	0.9989	0.99889	1	19057	0	0.59991	0.0010988	0.0039938	0.588112	125	4	0.59991
BAIAP2	4	0.9989	0.99889	1	19056	0	0.68417	0.0010991	0.0039943	0.588112	126	4	0.68417
JAKMIP3	4	0.9989	0.99888	1	19055	0	0.69322	0.0011007	0.0040021	0.588112	127	4	0.69322
AGPAT3	4	0.9989	0.99888	1	19054	0	0.55149	0.0011016	0.0040047	0.588112	128	4	0.55149
SPANXD	4	0.99889	0.99887	1	19053	0	0.63864	0.0011109	0.0040373	0.588112	129	4	0.63864
TAF7	4	0.99887	0.99885	1	19052	0	0.60743	0.0011347	0.0041129	0.588112	130	4	0.60743
HNRNPA3	4	0.63179	0.71823	1	13530	1	0.79894	0.0011453	0.0041456	0.588112	131	2	0.79894
ADGRB3	4	0.91052	0.91028	1	17264	0	1.1109	0.0011472	0.0041518	0.588112	132	3	1.1109
MANBA	4	0.99885	0.99884	1	19051	0	0.69249	0.001151	0.0041684	0.588112	133	4	0.69249
DBNDD2	4	0.11875	0.25003	0.98833	4825	1	0.99466	0.0011652	0.0042222	0.588112	134	3	0.99466
SLC47A1	4	0.99883	0.99882	1	19050	0	0.72337	0.0011655	0.0042227	0.588112	135	4	0.72337
PLIN2	4	0.193	0.36319	1	6920	1	0.92514	0.0011692	0.0042383	0.588112	136	3	0.92514
OST4	4	0.25537	0.42045	1	8004	1	0.7601	0.0011775	0.0042668	0.588112	137	3	0.7601
PRKAR1A	4	0.088214	0.19748	0.975407	3866	1	0.9636	0.0011792	0.0042756	0.588112	138	3	0.9636
MOK	4	0.99882	0.99881	1	19049	0	0.8357	0.0011801	0.0042766	0.588112	139	4	0.8357
SYT11	4	0.94038	0.94032	1	17857	0	1.023	0.0011894	0.0043103	0.588508	140	3	1.023
POTEB	4	0.61474	0.71068	1	13384	1	0.78517	0.0012036	0.00436	0.591075	141	2	0.78517
CIB4	4	0.90772	0.90748	1	17194	0	0.11582	0.001232	0.0044709	0.601834	142	1	0.11582
PCYT1B	4	0.99873	0.99873	1	19048	0	0.59289	0.0012662	0.0045957	0.614311	143	4	0.59289
SDR42E1	4	0.9931	0.99314	1	18921	0	1.1017	0.0013305	0.0048189	0.620872	144	4	1.1017
IPO11	4	0.99867	0.99867	1	19046	0	1.0446	0.0013311	0.0048215	0.620872	145	4	1.0446
ATP6AP2	4	0.95701	0.95694	1	18169	0	1.1827	0.0013341	0.0048329	0.620872	146	3	1.1827
NOX5	4	0.99867	0.99867	1	19045	0	0.97832	0.0013344	0.0048345	0.620872	147	4	0.97832
TRIM40	4	0.99635	0.99637	1	18987	0	0.83339	0.0013356	0.0048376	0.620872	148	4	0.83339
HTR2C	4	0.52662	0.67249	1	12642	1	0.11518	0.0013368	0.0048396	0.620872	149	2	0.11518
ZNF253	4	0.99859	0.99859	1	19044	0	0.50875	0.0014076	0.0050857	0.648086	150	4	0.50875
EPHX2	4	0.76739	0.78994	1	14889	1	0.71227	0.0014486	0.0052364	0.653753	151	2	0.71227
TRPM2	4	0.99855	0.99856	1	19043	0	0.63507	0.0014512	0.0052437	0.653753	152	4	0.63507
ZNF662	4	0.99855	0.99855	1	19042	0	0.91712	0.0014545	0.0052551	0.653753	153	4	0.91712
DFNB31	4	0.71313	0.75798	1	14271	1	0.86547	0.0014635	0.0052892	0.653753	154	3	0.86547
SLC9A3R2	4	0.42032	0.57322	1	10828	1	1.0909	0.0014666	0.0053012	0.653753	155	3	1.0909
TWF2	4	0.81867	0.8254	1	15581	1	0.21285	0.001494	0.0054027	0.662002	156	3	0.21285
CD14	4	0.99396	0.99401	1	18936	0	0.98481	0.0015144	0.0054835	0.667623	157	4	0.98481
RNF219	4	0.31745	0.47747	1	9065	1	1.1585	0.0015431	0.0055809	0.67138	158	3	1.1585
PKN2	4	0.95915	0.95906	1	18210	0	0.27664	0.0015464	0.0055948	0.67138	159	3	0.27664
FMOD	4	0.99845	0.99846	1	19041	0	0.55517	0.0015528	0.0056197	0.67138	160	4	0.55517
SNX8	4	0.87707	0.87662	1	16604	0	0.61151	0.0015933	0.0057601	0.67692	161	2	0.61151
PRB4	4	0.6683	0.73515	1	13841	1	0.84492	0.001595	0.0057679	0.67692	162	3	0.84492
SLC6A20	4	0.85491	0.85534	1	16197	1	1.1174	0.0016033	0.0057974	0.67692	163	3	1.1174
SMCO4	4	0.62885	0.71694	1	13506	1	1.0355	0.0016058	0.0058077	0.67692	164	3	1.0355
SPPL3	4	0.99838	0.99839	1	19040	0	0.82076	0.0016242	0.0058756	0.678427	165	4	0.82076
ARHGAP9	4	0.99443	0.99448	1	18945	0	1.1475	0.0016286	0.0058916	0.678427	166	4	1.1475
DLG5	4	0.99835	0.99836	1	19039	0	0.60372	0.0016451	0.0059466	0.67919	167	4	0.60372
S100A1	4	0.44474	0.59599	1	11248	1	0.63246	0.0016512	0.0059693	0.67919	168	3	0.63246
GINM1	4	0.1132	0.24077	0.987818	4650	2	0.1015	0.0016771	0.0060569	0.685072	169	2	0.1015
ACOXL	4	0.99831	0.99832	1	19038	0	1.1904	0.0016949	0.0061139	0.685587	170	4	1.1904
ARHGEF11	4	0.46464	0.61456	1	11579	1	0.36476	0.0017036	0.006147	0.685587	171	2	0.36476
XPO5	4	0.47539	0.62462	1	11765	1	1.0596	0.0017176	0.0062029	0.685587	172	3	1.0596
LOC100134391	4	0.89226	0.89193	1	16882	0	0.71344	0.0017227	0.0062221	0.685587	173	3	0.71344
GJB5	4	0.99612	0.99615	1	18978	0	0.91285	0.0017829	0.0064422	0.699939	174	4	0.91285
DCAF12L1	4	0.45028	0.6012	1	11353	1	0.67808	0.0017864	0.0064599	0.699939	175	3	0.67808
SREBF2	4	0.36039	0.51739	1	9751	1	0.99599	0.0018054	0.0065153	0.699939	176	3	0.99599
BTG2	4	0.99589	0.99592	1	18972	0	0.72326	0.0018059	0.0065179	0.699939	177	4	0.72326
DIEXF	4	0.99817	0.9982	1	19035	0	0.85828	0.0018256	0.0065811	0.702777	178	4	0.85828
ZBED1	4	0.95001	0.94994	1	18039	0	0.76681	0.0018661	0.0067271	0.714384	179	3	0.76681
ANKRD52	4	0.9981	0.99812	1	19034	0	0.8501	0.0018989	0.0068421	0.722581	180	4	0.8501
LOC101927844	4	0.99806	0.99808	1	19033	0	0.6873	0.0019388	0.0069815	0.733244	181	4	0.6873
TNFSF9	4	0.33056	0.48964	1	9275	2	0.43965	0.0019604	0.0070623	0.734527	182	2	0.43965
ALG8	4	0.99803	0.99804	1	19032	0	0.95533	0.0019725	0.0071084	0.734527	183	4	0.95533
DICER1	4	0.99512	0.99515	1	18957	0	1.3454	0.0019743	0.0071153	0.734527	184	4	1.3454
MBOAT7	4	0.95929	0.95921	1	18215	0	0.81973	0.0020055	0.0072265	0.734527	185	3	0.81973
C16orf92	4	0.54167	0.68085	1	12798	1	0.98523	0.0020217	0.0072891	0.734527	186	3	0.98523
USE1	4	0.99797	0.99799	1	19031	0	0.77192	0.0020331	0.0073228	0.734527	187	4	0.77192
PCDHA13	4	0.97654	0.97654	1	18585	0	1.1186	0.0020361	0.0073306	0.734527	188	4	1.1186
GPR107	4	0.96891	0.96884	1	18417	0	1.2605	0.0020486	0.0073689	0.734527	189	3	1.2605
PRAMEF7	4	0.80653	0.81646	1	15393	1	0.84912	0.0020587	0.0074036	0.734527	190	2	0.84912
RALGAPB	4	0.99794	0.99796	1	19030	0	0.71016	0.0020634	0.0074207	0.734527	191	4	0.71016
XIRP2	4	0.39662	0.55109	1	10392	2	-0.19403	0.0020702	0.0074564	0.734527	192	1	-0.19403
IFT22	4	0.21959	0.3877	1	7384	1	0.8562	0.0020787	0.0074803	0.734527	193	3	0.8562
UBTD1	4	0.99577	0.9958	1	18969	0	0.86915	0.0020826	0.0074932	0.734527	194	4	0.86915
ZNF664	4	0.98892	0.98897	1	18845	0	1.2376	0.0021226	0.0076439	0.738897	195	4	1.2376
GGA1	4	0.99785	0.99787	1	19029	0	0.61833	0.0021464	0.0077289	0.738897	196	4	0.61833
DEAF1	4	0.91873	0.91854	1	17419	0	0.68598	0.002171	0.0078138	0.738897	197	2	0.68598
GABPB1	4	0.99783	0.99784	1	19028	0	0.67032	0.0021716	0.0078164	0.738897	198	4	0.67032
ESR2	4	0.26811	0.4321	1	8228	2	0.14325	0.002175	0.0078247	0.738897	199	2	0.14325
TACC3	4	0.99781	0.99782	1	19027	0	0.52375	0.002188	0.0078651	0.738897	200	4	0.52375
ABI3BP	4	0.99781	0.99782	1	19026	0	0.65633	0.0021933	0.0078822	0.738897	201	4	0.65633
IFNA4	4	0.9978	0.99782	1	19025	0	0.69941	0.0021986	0.007904	0.738897	202	4	0.69941
CTRB2	4	0.61423	0.71047	1	13379	1	0.83412	0.0022003	0.0079107	0.738897	203	3	0.83412
C9orf91	4	0.99779	0.9978	1	19024	0	0.558	0.0022114	0.0079475	0.738897	204	4	0.558
EIF1AY	4	0.4184	0.57144	1	10799	1	1.0828	0.0022149	0.007963	0.738897	205	3	1.0828
MIR205HG	3	0.99339	0.99353	1	18928	0	0.95438	0.0022257	0.0062408	0.685587	206	3	0.95438
KLHL23	4	0.99773	0.99775	1	19022	0	0.65118	0.002267	0.0081396	0.751295	207	4	0.65118
IL3	4	0.99772	0.99772	1	19021	0	0.62318	0.0022845	0.0081987	0.751295	208	4	0.62318
ATP6V0A4	4	0.58852	0.69952	1	13165	1	0.92965	0.0023138	0.0083106	0.751295	209	3	0.92965
PIK3C3	4	0.986	0.98601	1	18791	0	0.92864	0.00232	0.0083297	0.751295	210	4	0.92864
LPCAT3	4	0.99768	0.99769	1	19020	0	0.58741	0.0023203	0.0083339	0.751295	211	4	0.58741
TCEAL5	4	0.84171	0.84367	1	15939	1	1.0135	0.0023283	0.0083587	0.751295	212	3	1.0135
MAPK6	4	0.98763	0.98766	1	18824	0	0.84514	0.002332	0.0083738	0.751295	213	4	0.84514
TRAPPC2L	4	0.99766	0.99766	1	19019	0	0.74766	0.0023426	0.0084111	0.751295	214	4	0.74766
KRT80	4	0.71377	0.75832	1	14279	1	0.74148	0.0023707	0.00851	0.756597	215	2	0.74148
SNX25	4	0.68682	0.74436	1	14006	1	0.1847	0.0023844	0.0085675	0.757493	216	2	0.1847
ZBED5	4	0.94576	0.94568	1	17958	0	1.233	0.0024069	0.008641	0.757493	217	3	1.233
FAM219B	4	0.99759	0.99759	1	19018	0	0.70594	0.0024138	0.0086685	0.757493	218	4	0.70594
USP12	4	0.99757	0.99758	1	19017	0	0.72432	0.0024269	0.0087125	0.757493	219	4	0.72432
XKR3	4	0.79969	0.81156	1	15282	1	0.78445	0.0024289	0.0087182	0.757493	220	3	0.78445
SLC34A3	4	0.79415	0.80764	1	15212	1	0.80124	0.002494	0.0089311	0.770248	221	3	0.80124
TRMT44	4	0.9975	0.99751	1	19016	0	0.52368	0.0024988	0.0089456	0.770248	222	4	0.52368
TOMM5	4	0.99635	0.99637	1	18986	0	1.2484	0.0025159	0.0089943	0.770967	223	4	1.2484
OR51I1	4	0.62693	0.71608	1	13484	1	0.94997	0.0025566	0.0091326	0.779327	224	3	0.94997
PEX16	4	0.83716	0.83992	1	15873	1	1.156	0.0025745	0.0091906	0.780792	225	3	1.156
TMOD4	4	0.97326	0.9732	1	18515	0	0.89289	0.0026286	0.0093688	0.790624	226	4	0.89289
PALM2-AKAP2	4	0.99736	0.99736	1	19014	0	0.949	0.0026419	0.0094154	0.790624	227	4	0.949
CHTOP	4	0.89603	0.8957	1	16947	0	0.36464	0.0026462	0.0094304	0.790624	228	3	0.36464
ZNF598	4	0.97894	0.97898	1	18646	0	0.73497	0.0026891	0.0095703	0.793044	229	4	0.73497
CNOT7	4	0.90342	0.90308	1	17094	0	0.22805	0.0026985	0.0096039	0.793044	230	2	0.22805
GNAL	4	0.41592	0.56909	1	10750	1	1.008	0.002718	0.0096765	0.793044	231	3	1.008
OR4N4	4	0.35051	0.50818	1	9593	1	1.0346	0.0027296	0.0097179	0.793044	232	3	1.0346
PCBP2	4	0.99727	0.99727	1	19013	0	0.70257	0.002731	0.0097225	0.793044	233	4	0.70257
TELO2	4	0.99726	0.99726	1	19012	0	0.62367	0.0027449	0.0097718	0.793044	234	4	0.62367
PRPF40A	4	0.84896	0.84998	1	16053	1	1.228	0.0027496	0.0097863	0.793044	235	3	1.228
TTLL11	4	0.97792	0.97796	1	18620	0	0.56832	0.0027509	0.0097912	0.793044	236	4	0.56832
DCLRE1A	4	0.23286	0.39983	1	7608	2	0.37305	0.0027791	0.0098981	0.795969	237	2	0.37305
PLEKHH2	4	0.99722	0.99722	1	19011	0	0.72613	0.0027841	0.0099106	0.795969	238	4	0.72613
PRR5L	4	0.92632	0.92612	1	17576	0	0.29265	0.0028032	0.00998	0.79819	239	3	0.29265
CTSG	4	0.99716	0.99716	1	19010	0	0.68746	0.0028378	0.010109	0.805157	240	4	0.68746
EHMT2	4	0.98191	0.98194	1	18707	0	0.95537	0.0028655	0.010207	0.807855	241	4	0.95537
CHCHD4	4	0.0094531	0.031848	0.878432	691	2	0.017528	0.002892	0.010297	0.807855	242	2	0.017528
SCYL2	4	0.91236	0.91215	1	17308	0	0.70693	0.0028987	0.010324	0.807855	243	3	0.70693
HIST1H3F	4	0.13749	0.28133	0.988951	5402	2	-0.17877	0.0029079	0.010359	0.807855	244	1	-0.17877
EXTL2	4	0.18123	0.35088	1	6686	2	0.24938	0.0029324	0.010451	0.807855	245	2	0.24938
TMEM41B	4	0.36736	0.52386	1	9884	2	0.50293	0.0029594	0.010543	0.807855	246	2	0.50293
KLHL18	4	0.72927	0.76703	1	14432	1	0.7005	0.0029628	0.010556	0.807855	247	3	0.7005
NPAS1	4	0.8843	0.88388	1	16739	0	0.6589	0.0029847	0.010628	0.807855	248	3	0.6589
C16orf52	4	0.30783	0.46855	1	8899	1	0.80247	0.0030007	0.010684	0.807855	249	3	0.80247
POU2AF1	4	0.99699	0.99699	1	19008	0	1.0407	0.0030059	0.010705	0.807855	250	4	1.0407
ZNF630	4	0.99698	0.99698	1	19007	0	0.6435	0.003018	0.010745	0.807855	251	4	0.6435
FXR2	4	0.99698	0.99698	1	19006	0	0.80668	0.0030207	0.010755	0.807855	252	4	0.80668
ZNF485	4	0.97719	0.97723	1	18603	0	0.69587	0.0030448	0.010836	0.807855	253	4	0.69587
APOA2	4	0.75699	0.78341	1	14759	1	0.79436	0.0030492	0.010853	0.807855	254	3	0.79436
TSC22D1	4	0.44257	0.59397	1	11214	1	0.53142	0.0030516	0.010862	0.807855	255	2	0.53142
AP2M1	4	0.010172	0.034101	0.880321	732	3	-0.91422	0.0031172	0.011078	0.817819	256	1	-0.91422
MRPL1	4	0.38184	0.53736	1	10132	1	1.1142	0.0031324	0.011129	0.817819	257	3	1.1142
CSGALNACT2	4	0.50383	0.65106	1	12249	1	1.0694	0.0031566	0.01121	0.817819	258	3	1.0694
PCDHA12	4	0.97698	0.977	1	18597	0	0.91125	0.0031695	0.011255	0.817819	259	4	0.91125
POLR3H	4	0.22368	0.39145	1	7448	1	0.65342	0.0031732	0.01127	0.817819	260	2	0.65342
SYCP3	4	0.9968	0.9968	1	19005	0	0.69973	0.003195	0.011343	0.817819	261	4	0.69973
ERF	4	0.36423	0.52089	1	9822	2	0.30259	0.0032084	0.011393	0.817819	262	2	0.30259
SPNS1	4	0.97799	0.97803	1	18623	0	0.64275	0.0032118	0.011408	0.817819	263	4	0.64275
KIAA1462	4	0.98929	0.98933	1	18855	0	1.084	0.0032235	0.011451	0.817819	264	4	1.084
ACBD5	4	0.99133	0.99138	1	18890	0	0.80734	0.0032521	0.01156	0.817819	265	4	0.80734
CDC42BPA	4	0.86944	0.86907	1	16451	1	0.82035	0.0032677	0.011609	0.817819	266	3	0.82035
GNA15	4	0.84328	0.84503	1	15963	1	0.21415	0.0032742	0.011631	0.817819	267	3	0.21415
SLCO4C1	4	0.98214	0.98216	1	18713	0	1.2452	0.003286	0.011666	0.817819	268	4	1.2452
TMEM189	4	0.56258	0.68907	1	12964	1	0.85929	0.0032899	0.011676	0.817819	269	3	0.85929
RUNDC1	4	0.99668	0.99668	1	19003	0	0.60567	0.0033162	0.011769	0.817819	270	4	0.60567
ME3	4	0.99665	0.99665	1	19002	0	1.2915	0.0033533	0.011901	0.817819	271	4	1.2915
PAOX	4	0.99664	0.99665	1	19001	0	0.45277	0.0033555	0.01191	0.817819	272	4	0.45277
MAPK7	4	0.85844	0.85863	1	16247	1	0.84999	0.0033587	0.01192	0.817819	273	3	0.84999
YWHAG	4	0.49644	0.64423	1	12116	1	0.24216	0.0033788	0.012	0.817819	274	2	0.24216
LIPF	4	0.99661	0.99662	1	19000	0	0.55867	0.0033893	0.01203	0.817819	275	4	0.55867
SLC29A2	4	0.9966	0.99661	1	18999	0	0.84463	0.0033996	0.012064	0.817819	276	4	0.84463
KRTAP20-2	4	0.9966	0.99661	1	18998	0	0.60142	0.0034018	0.012068	0.817819	277	4	0.60142
TRAF3IP2	4	0.99657	0.99658	1	18997	0	0.63598	0.003427	0.012159	0.817819	278	4	0.63598
SCIMP	4	0.61906	0.71259	1	13425	1	0.15242	0.0034311	0.01217	0.817819	279	3	0.15242
ZNF22	4	0.84339	0.84513	1	15966	1	1.2934	0.0034633	0.012283	0.817819	280	3	1.2934
RASSF6	4	0.99653	0.99654	1	18996	0	0.47989	0.0034688	0.012301	0.817819	281	4	0.47989
KIF2B	4	0.027434	0.084269	0.942072	1707	1	0.63484	0.0034707	0.012308	0.817819	282	2	0.63484
GPKOW	4	0.037828	0.10465	0.952137	2098	2	-0.53895	0.0034835	0.012355	0.817819	283	1	-0.53895
KBTBD8	4	0.98254	0.98256	1	18720	0	0.97209	0.0034934	0.012391	0.817819	284	4	0.97209
EIF4E2	4	0.68811	0.74501	1	14021	1	0.35504	0.0035	0.012412	0.817819	285	2	0.35504
FXYD4	4	0.23541	0.40218	1	7652	1	0.43292	0.0035358	0.012527	0.817819	286	3	0.43292
KCTD18	4	0.99644	0.99646	1	18994	0	0.56653	0.0035558	0.01259	0.817819	287	4	0.56653
HDLBP	4	0.99644	0.99646	1	18992	0	0.59434	0.0035612	0.012607	0.817819	288	4	0.59434
SPP1	4	0.99644	0.99645	1	18991	0	0.61148	0.0035635	0.012612	0.817819	289	4	0.61148
GPRIN2	4	0.99642	0.99644	1	18990	0	0.70369	0.0035765	0.012649	0.817819	290	4	0.70369
HSFX2	4	0.9964	0.99642	1	18989	0	0.75305	0.0035988	0.012731	0.817819	291	4	0.75305
MANBAL	4	0.97914	0.97919	1	18650	0	0.89381	0.0036148	0.012798	0.817819	292	4	0.89381
IFT74	4	0.70051	0.75131	1	14136	1	0.74081	0.0036149	0.012798	0.817819	293	2	0.74081
HSD17B4	4	0.99638	0.9964	1	18988	0	0.77085	0.0036181	0.012812	0.817819	294	4	0.77085
HMGB3	4	0.97519	0.97513	1	18556	0	0.725	0.003619	0.012815	0.817819	295	4	0.725
MACROD1	4	0.79156	0.80584	1	15181	1	0.3802	0.0036404	0.012895	0.817819	296	3	0.3802
GNMT	4	0.027331	0.084062	0.941635	1704	2	0.38715	0.0036523	0.012935	0.817819	297	2	0.38715
TOM1	4	0.94712	0.94709	1	17983	0	0.66015	0.0036653	0.012987	0.817819	298	3	0.66015
RBM15	4	0.29758	0.45908	1	8741	1	1.1321	0.0036751	0.013018	0.817819	299	3	1.1321
ELF2	4	0.96651	0.96646	1	18373	0	0.35659	0.0036927	0.013077	0.817819	300	3	0.35659
BTBD16	4	0.9963	0.99633	1	18985	0	0.68686	0.0037	0.013101	0.817819	301	4	0.68686
CMPK2	4	0.77477	0.79463	1	14980	1	1.1024	0.0037062	0.013118	0.817819	302	3	1.1024
PKDCC	4	0.042245	0.11312	0.954628	2264	1	0.89319	0.0037261	0.013187	0.817819	303	3	0.89319
SNX12	4	0.95166	0.95155	1	18071	0	0.7523	0.0037304	0.013199	0.817819	304	3	0.7523
KDM5B	4	0.86454	0.86435	1	16356	1	0.50018	0.003745	0.013253	0.817819	305	3	0.50018
CCL23	4	0.99625	0.99628	1	18984	0	0.57048	0.0037515	0.013275	0.817819	306	4	0.57048
AURKC	4	0.17553	0.34206	0.999598	6525	2	-0.098749	0.0037973	0.013434	0.817819	307	2	-0.098749
PRAMEF6	4	0.81246	0.82081	1	15489	1	0.84987	0.0037991	0.013437	0.817819	308	3	0.84987
CYP26C1	3	0.75676	0.75848	1	14756	1	1.0485	0.0038086	0.01052	0.807855	309	2	1.0485
XAF1	4	0.98353	0.98354	1	18741	0	0.82257	0.003815	0.013488	0.817819	310	4	0.82257
C3orf62	3	0.99616	0.99625	1	18983	0	0.92883	0.0038366	0.010594	0.807855	311	3	0.92883
COX17	4	0.99615	0.99618	1	18981	0	1.0814	0.0038494	0.013616	0.817819	312	4	1.0814
IGSF1	4	0.36122	0.51812	1	9768	1	0.22091	0.0038496	0.013618	0.817819	313	2	0.22091
KRT19	4	0.54639	0.68271	1	12837	1	0.80448	0.0038615	0.013655	0.817819	314	3	0.80448
RFFL	4	0.99613	0.99617	1	18980	0	0.4358	0.0038656	0.01367	0.817819	315	4	0.4358
PLVAP	4	0.99613	0.99616	1	18979	0	0.6725	0.003873	0.013693	0.817819	316	4	0.6725
ATP6V1C2	4	0.71438	0.75865	1	14286	1	0.61683	0.0038847	0.013728	0.817819	317	3	0.61683
OR7A5	4	0.99611	0.99614	1	18977	0	0.86249	0.0038917	0.013746	0.817819	318	4	0.86249
ZNF366	4	0.30089	0.46221	1	8793	2	-0.37021	0.0039019	0.013778	0.817819	319	1	-0.37021
GRIA1	4	0.99066	0.9907	1	18882	0	0.66322	0.003917	0.013825	0.817819	320	4	0.66322
GET4	4	0.99606	0.9961	1	18976	0	0.69806	0.003936	0.013896	0.817819	321	4	0.69806
DAAM1	4	0.98417	0.98417	1	18753	0	0.59277	0.0039542	0.013955	0.817819	322	4	0.59277
TMEM100	4	0.55634	0.68656	1	12916	1	0.96942	0.0039553	0.013959	0.817819	323	3	0.96942
RPL41	4	0.99604	0.99607	1	18975	0	0.64189	0.0039617	0.013976	0.817819	324	4	0.64189
TGIF2LY	4	0.81213	0.82055	1	15483	1	0.99385	0.0039624	0.013978	0.817819	325	3	0.99385
FMR1NB	4	0.97893	0.97896	1	18645	0	0.72695	0.0039924	0.014079	0.817819	326	4	0.72695
ZXDA	4	0.53071	0.67629	1	12716	1	0.77594	0.0039969	0.014093	0.817819	327	3	0.77594
KRT37	4	0.72741	0.76596	1	14414	1	0.65561	0.0040088	0.014135	0.817819	328	3	0.65561
SLC6A4	4	0.8994	0.89909	1	17017	0	0.70722	0.0040372	0.014236	0.817819	329	3	0.70722
USO1	4	0.5451	0.6822	1	12825	1	1.4982	0.0040522	0.014287	0.817819	330	3	1.4982
OSBPL7	4	0.74174	0.7742	1	14579	1	0.44712	0.0040588	0.014308	0.817819	331	3	0.44712
E2F6	4	0.92623	0.92604	1	17574	0	0.92233	0.0040597	0.014311	0.817819	332	3	0.92233
USP10	4	0.99593	0.99596	1	18974	0	0.90316	0.0040713	0.014349	0.817819	333	4	0.90316
TOMM20L	4	0.16247	0.32144	0.994659	6160	1	0.54082	0.0040763	0.014367	0.817819	334	2	0.54082
EPPIN-WFDC6	4	0.94734	0.94731	1	17986	0	1.0544	0.0040778	0.014375	0.817819	335	3	1.0544
NFKBIL1	4	0.99589	0.99592	1	18973	0	0.66704	0.0041052	0.014469	0.818526	336	4	0.66704
OR2T12	4	0.31796	0.47793	1	9074	1	0.069973	0.0041111	0.014487	0.818526	337	2	0.069973
TRIM48	4	0.84302	0.84481	1	15960	1	1.0821	0.00412	0.014516	0.818526	338	3	1.0821
FAM187B	4	0.72579	0.76505	1	14393	1	0.99262	0.004198	0.01478	0.828823	339	3	0.99262
SARNP	4	0.9958	0.99583	1	18970	0	0.52755	0.0042004	0.014786	0.828823	340	4	0.52755
LAMC3	4	0.42826	0.58069	1	10968	1	0.4309	0.0042157	0.014835	0.829065	341	2	0.4309
KCNH3	4	0.7618	0.78643	1	14819	1	0.86815	0.0042288	0.014883	0.829065	342	3	0.86815
OR2H2	4	0.010163	0.034073	0.880321	730	1	0.72892	0.0042643	0.014999	0.829065	343	3	0.72892
CACNB4	4	0.85802	0.85826	1	16237	1	0.85189	0.0042644	0.015	0.829065	344	3	0.85189
LAMB3	4	0.1734	0.33862	0.998491	6468	2	-0.047377	0.0042679	0.015007	0.829065	345	2	-0.047377
RRH	4	0.99571	0.99574	1	18968	0	0.52361	0.0042929	0.015096	0.831215	346	4	0.52361
CRAT	4	0.79996	0.81175	1	15287	1	0.59378	0.0043089	0.015146	0.831215	347	2	0.59378
MT3	4	0.17848	0.34659	1	6602	1	0.33837	0.0043202	0.015176	0.831215	348	2	0.33837
CTAGE9	4	0.23047	0.3977	1	7570	1	0.43073	0.0043496	0.015281	0.834285	349	2	0.43073
NIFK	4	0.99564	0.99567	1	18967	0	0.77324	0.0043637	0.015331	0.834285	350	4	0.77324
LIN52	4	0.97683	0.97683	1	18596	0	0.77558	0.0043725	0.015363	0.834285	351	4	0.77558
SLC27A5	4	0.85419	0.85469	1	16178	1	0.68033	0.0044248	0.015533	0.837643	352	3	0.68033
RSPH10B2	4	0.74313	0.77502	1	14591	1	0.88364	0.0044275	0.015543	0.837643	353	3	0.88364
BEST3	4	0.91492	0.9147	1	17343	0	1.039	0.0044438	0.015594	0.837643	354	3	1.039
NID1	4	0.37585	0.53175	1	10031	1	0.73071	0.0044605	0.015651	0.837643	355	3	0.73071
KCNA4	4	0.99554	0.99557	1	18966	0	0.53882	0.0044643	0.015668	0.837643	356	4	0.53882
CD3D	4	0.20445	0.37367	1	7131	2	0.32518	0.0044688	0.015688	0.837643	357	2	0.32518
VSTM4	4	0.35851	0.51563	1	9721	1	0.75521	0.0045102	0.015831	0.839273	358	3	0.75521
AVPR1B	4	0.98501	0.98502	1	18766	0	0.72587	0.0045227	0.015875	0.839273	359	4	0.72587
P2RY12	4	0.99474	0.9948	1	18951	0	0.80032	0.0045256	0.015883	0.839273	360	4	0.80032
FXYD3	4	0.16214	0.32091	0.994659	6147	2	0.043573	0.0045293	0.015894	0.839273	361	2	0.043573
NAGPA	4	0.99545	0.99549	1	18965	0	0.64925	0.0045519	0.01597	0.839338	362	4	0.64925
PLK3	4	0.99543	0.99547	1	18964	0	0.75172	0.0045676	0.01602	0.839338	363	4	0.75172
KIAA1024	4	0.94707	0.94704	1	17982	0	0.87991	0.0045709	0.016032	0.839338	364	3	0.87991
SPINK5	4	0.99541	0.99544	1	18963	0	0.54793	0.0045925	0.016102	0.839338	365	4	0.54793
DUSP11	4	0.50237	0.64968	1	12222	1	1.3224	0.0046067	0.016141	0.839338	366	3	1.3224
ZC3HAV1	4	0.99539	0.99542	1	18962	0	0.76197	0.0046101	0.016159	0.839338	367	4	0.76197
OSBPL11	4	0.99535	0.99539	1	18961	0	0.93891	0.0046511	0.016301	0.844145	368	4	0.93891
GAK	4	0.89956	0.89925	1	17022	0	0.55839	0.0046779	0.016387	0.844145	369	2	0.55839
ASB18	4	0.47365	0.62296	1	11741	2	0.088642	0.0046861	0.016418	0.844145	370	2	0.088642
MAPK14	4	0.94597	0.94589	1	17961	0	0.63678	0.004697	0.01646	0.844145	371	3	0.63678
TMX1	4	0.92291	0.92277	1	17507	0	0.83209	0.0047117	0.016519	0.844145	372	3	0.83209
PBLD	4	0.74695	0.77734	1	14638	1	0.92054	0.004733	0.016597	0.844145	373	3	0.92054
MB21D2	4	0.039656	0.10818	0.954494	2159	2	-0.26855	0.0047384	0.016611	0.844145	374	2	-0.26855
PAQR3	4	0.99526	0.99529	1	18959	0	0.76966	0.0047424	0.016629	0.844145	375	4	0.76966
HIPK3	4	0.92824	0.92803	1	17612	0	0.98714	0.0047501	0.016649	0.844145	376	3	0.98714
FAM222A	4	0.81084	0.81957	1	15464	1	0.69292	0.0047841	0.016772	0.845445	377	3	0.69292
MFSD12	4	0.81409	0.82203	1	15509	1	0.5129	0.0047907	0.016795	0.845445	378	3	0.5129
NGF	4	0.87756	0.8771	1	16609	0	0.66804	0.004827	0.016921	0.845445	379	3	0.66804
KRTAP12-3	4	0.083608	0.18939	0.973273	3705	3	-0.30841	0.0048429	0.016975	0.845445	380	1	-0.30841
KANK3	4	0.84187	0.8438	1	15944	1	0.75129	0.0048484	0.016992	0.845445	381	3	0.75129
LIPA	4	0.34123	0.49957	1	9435	1	0.86372	0.0048557	0.017013	0.845445	382	3	0.86372
EPM2A	4	0.99514	0.99517	1	18958	0	0.64323	0.0048562	0.017015	0.845445	383	4	0.64323
QSER1	4	0.96995	0.96988	1	18442	0	0.76487	0.0048692	0.017063	0.845445	384	4	0.76487
PEX6	4	0.96462	0.96457	1	18320	0	0.85122	0.0048742	0.017073	0.845445	385	3	0.85122
M1AP	4	0.93336	0.93316	1	17718	0	0.87398	0.0049218	0.017241	0.851575	386	3	0.87398
PDGFC	4	0.99506	0.99509	1	18956	0	0.64059	0.0049426	0.017315	0.85272	387	4	0.64059
C12orf50	4	0.69998	0.75105	1	14128	1	0.7003	0.0049542	0.017353	0.85272	388	3	0.7003
KLK11	4	0.89439	0.89406	1	16917	0	0.86668	0.0050126	0.01753	0.859216	389	3	0.86668
NT5C1B	4	0.49545	0.6433	1	12102	2	-0.19746	0.005052	0.017672	0.860399	390	1	-0.19746
GPR84	4	0.92565	0.92544	1	17566	0	1.0249	0.0050701	0.017738	0.860399	391	3	1.0249
APOA1BP	4	0.99491	0.99495	1	18955	0	0.46841	0.0050899	0.017805	0.860399	392	4	0.46841
ACSL3	4	0.99491	0.99495	1	18954	0	0.99711	0.0050909	0.017809	0.860399	393	4	0.99711
TRDMT1	4	0.99491	0.99495	1	18953	0	0.53252	0.0050929	0.017814	0.860399	394	4	0.53252
MPDU1	4	0.98193	0.98196	1	18709	0	0.76803	0.0050965	0.017825	0.860399	395	4	0.76803
IGSF10	3	0.85139	0.85143	1	16105	0	1.2754	0.0051013	0.014061	0.817819	396	2	1.2754
CATSPERG	4	0.45186	0.60264	1	11381	1	0.95164	0.0051318	0.017942	0.861112	397	3	0.95164
ARMCX6	4	0.35705	0.51423	1	9698	2	0.3507	0.0051495	0.017988	0.861112	398	2	0.3507
ITGB6	4	0.040619	0.11005	0.954494	2194	1	0.70634	0.0051672	0.018048	0.861112	399	3	0.70634
KIAA0922	4	0.067882	0.16101	0.973273	3142	1	0.65592	0.0052079	0.018191	0.861112	400	3	0.65592
SPINT4	4	0.6296	0.71727	1	13512	1	0.57696	0.0052116	0.018205	0.861112	401	2	0.57696
OR5I1	4	0.99478	0.99483	1	18952	0	0.74554	0.005215	0.018216	0.861112	402	4	0.74554
TUBA3E	4	0.60808	0.70777	1	13332	1	0.64895	0.0052345	0.018279	0.861112	403	3	0.64895
ARPC3	4	0.59788	0.70345	1	13247	1	0.57286	0.0052563	0.018356	0.861112	404	2	0.57286
DENND4B	4	0.74831	0.77814	1	14658	1	0.51864	0.005261	0.01837	0.861112	405	3	0.51864
MAGEC2	4	0.99473	0.99478	1	18950	0	0.61592	0.0052712	0.018408	0.861112	406	4	0.61592
CCDC36	4	0.5845	0.69782	1	13130	1	0.78686	0.0052831	0.018454	0.861112	407	3	0.78686
VPS29	4	0.9762	0.97617	1	18579	0	1.1075	0.0053021	0.018512	0.861112	408	4	1.1075
AMY2B	4	0.99257	0.99263	1	18913	0	0.79268	0.0053039	0.018518	0.861112	409	4	0.79268
VMP1	4	0.99469	0.99474	1	18949	0	1.0938	0.0053113	0.01854	0.861112	410	4	1.0938
REXO4	4	0.99466	0.99471	1	18948	0	0.62755	0.0053403	0.018641	0.861112	411	4	0.62755
CDKL5	4	0.96073	0.96065	1	18241	0	0.65206	0.0053667	0.018725	0.861112	412	3	0.65206
HIST3H3	4	0.99463	0.99468	1	18947	0	0.67534	0.0053673	0.018727	0.861112	413	4	0.67534
ZFX	4	0.90636	0.90605	1	17167	0	0.91415	0.0053685	0.018731	0.861112	414	3	0.91415
TBCA	4	0.095144	0.20969	0.977859	4087	1	0.46248	0.0053731	0.01874	0.861112	415	2	0.46248
SEPN1	4	0.74227	0.7745	1	14583	1	0.5314	0.0053912	0.018798	0.861137	416	2	0.5314
GLT1D1	4	0.98939	0.98942	1	18858	0	0.60724	0.0054009	0.018831	0.861137	417	4	0.60724
VPS11	4	0.80314	0.814	1	15334	1	0.57419	0.0054138	0.018876	0.861138	418	3	0.57419
OR1L6	4	0.43225	0.58445	1	11032	1	0.76808	0.0054809	0.019096	0.869083	419	3	0.76808
ASIP	4	0.33369	0.49248	1	9326	1	1.0014	0.0054973	0.019164	0.870099	420	3	1.0014
GPR142	4	0.8061	0.81615	1	15385	1	0.28251	0.0055222	0.019238	0.871416	421	2	0.28251
OR4C12	4	0.99444	0.99449	1	18946	0	0.60064	0.0055559	0.019345	0.87321	422	4	0.60064
STYX	4	0.48181	0.63057	1	11871	2	-0.090552	0.0055744	0.019407	0.87321	423	1	-0.090552
C16orf62	4	0.98695	0.98696	1	18809	0	0.80089	0.0055828	0.019436	0.87321	424	4	0.80089
HCK	4	0.48285	0.63152	1	11888	1	0.82769	0.0056151	0.019543	0.87321	425	3	0.82769
ACTB	4	0.99438	0.99443	1	18944	0	0.44969	0.0056235	0.019571	0.87321	426	4	0.44969
MED1	4	0.98986	0.98987	1	18866	0	0.85164	0.0056411	0.019622	0.87321	427	4	0.85164
RBM19	4	0.99435	0.99441	1	18943	0	0.63444	0.005645	0.019635	0.87321	428	4	0.63444
UVSSA	4	0.86226	0.86221	1	16321	1	0.88216	0.0056474	0.019643	0.87321	429	3	0.88216
RAB33B	4	0.99432	0.99437	1	18942	0	0.45244	0.0056786	0.019748	0.873866	430	4	0.45244
GP2	4	0.084881	0.1916	0.973273	3751	2	-0.30461	0.0056788	0.019749	0.873866	431	1	-0.30461
DYRK2	4	0.58394	0.6976	1	13123	1	0.70077	0.0056938	0.019808	0.874454	432	2	0.70077
DNAH9	4	0.99428	0.99433	1	18941	0	0.51414	0.0057221	0.019904	0.875968	433	4	0.51414
ARID5B	4	0.97512	0.97507	1	18553	0	1.2064	0.0057515	0.019995	0.875968	434	4	1.2064
KDM8	4	0.99423	0.99429	1	18940	0	0.6294	0.0057659	0.020042	0.875968	435	4	0.6294
ELOVL5	4	0.99423	0.99428	1	18939	0	0.69229	0.0057736	0.020066	0.875968	436	4	0.69229
CCNA2	4	0.37252	0.52863	1	9969	2	-0.69821	0.0057833	0.020101	0.875968	437	1	-0.69821
IKBKE	4	0.5737	0.69341	1	13046	1	0.87516	0.0057987	0.020154	0.875968	438	3	0.87516
OBFC1	4	0.81277	0.82105	1	15491	1	0.70092	0.0058151	0.020208	0.875968	439	2	0.70092
PPP1CA	4	0.98186	0.9819	1	18706	0	0.85209	0.0058157	0.020209	0.875968	440	4	0.85209
COMMD2	4	0.98738	0.9874	1	18819	0	0.55881	0.0058355	0.020273	0.876719	441	4	0.55881
UBR7	4	0.52908	0.67479	1	12688	2	0.38812	0.0058668	0.020379	0.879344	442	2	0.38812
PCDHB8	4	0.9941	0.99416	1	18938	0	0.5143	0.0058987	0.020485	0.881935	443	4	0.5143
TMEM181	4	0.49317	0.64115	1	12057	1	0.43728	0.0059282	0.020583	0.884136	444	2	0.43728
MFSD4	4	0.994	0.99405	1	18937	0	0.56284	0.0060021	0.020826	0.888108	445	4	0.56284
MAP4	4	0.72181	0.76278	1	14365	1	0.57626	0.0060233	0.020899	0.888108	446	2	0.57626
P3H1	4	0.43301	0.58513	1	11044	1	1.1264	0.0060376	0.020951	0.888108	447	3	1.1264
HNRNPCL3	4	0.94928	0.94922	1	18023	0	0.44497	0.0060444	0.020965	0.888108	448	3	0.44497
CLIC3	4	0.99204	0.9921	1	18902	0	0.92116	0.0060714	0.021062	0.888108	449	4	0.92116
MED13L	4	0.9939	0.99394	1	18935	0	0.8628	0.0060965	0.02114	0.888108	450	4	0.8628
FCER2	4	0.41333	0.56672	1	10702	2	0.062311	0.0060966	0.02114	0.888108	451	2	0.062311
SEC63	4	0.99389	0.99393	1	18934	0	0.76957	0.0061091	0.021183	0.888108	452	4	0.76957
WASL	4	0.42515	0.57773	1	10913	1	0.633	0.0061239	0.021224	0.888108	453	3	0.633
SMCO2	4	0.99387	0.99391	1	18933	0	0.58288	0.0061275	0.021234	0.888108	454	4	0.58288
EPO	4	0.043423	0.11541	0.956633	2302	2	0.15445	0.0061431	0.021286	0.888108	455	2	0.15445
BAIAP2L2	4	0.80143	0.8128	1	15307	1	-0.0078786	0.0061488	0.021305	0.888108	456	1	-0.0078786
HS3ST3B1	4	0.83453	0.83783	1	15829	1	0.96217	0.0061537	0.021317	0.888108	457	3	0.96217
OR52A5	4	0.022536	0.07119	0.933767	1448	2	0.12811	0.0061672	0.021364	0.888108	458	2	0.12811
KISS1	4	0.91693	0.91672	1	17381	0	0.72929	0.0061694	0.021372	0.888108	459	3	0.72929
RHOQ	4	0.43446	0.58645	1	11067	2	0.34743	0.006201	0.021478	0.890584	460	2	0.34743
RAPGEF3	4	0.82624	0.83116	1	15710	1	0.62442	0.0062301	0.021574	0.891459	461	2	0.62442
ATP6V1B2	4	0.48881	0.63712	1	11990	2	0.40526	0.0062532	0.021652	0.891459	462	2	0.40526
MXRA8	4	0.97083	0.97077	1	18466	0	0.55023	0.0062884	0.021767	0.891459	463	4	0.55023
TRIM49	4	0.93681	0.93674	1	17788	0	1.0231	0.0062983	0.021796	0.891459	464	3	1.0231
KCP	4	0.63142	0.71805	1	13526	1	0.80247	0.006303	0.021811	0.891459	465	3	0.80247
FAM98A	4	0.48808	0.63641	1	11978	1	0.55127	0.0063054	0.021818	0.891459	466	3	0.55127
MMP7	4	0.75745	0.78368	1	14768	1	0.80287	0.0063082	0.021826	0.891459	467	3	0.80287
CASC3	4	0.95806	0.95801	1	18193	0	0.15421	0.0063576	0.021995	0.894064	468	2	0.15421
NICN1	4	0.99364	0.99367	1	18932	0	0.46789	0.0063581	0.021995	0.894064	469	4	0.46789
NUP35	4	0.89492	0.89459	1	16923	0	1.0969	0.0063684	0.02203	0.894064	470	3	1.0969
MAS1	4	0.96759	0.96752	1	18392	0	0.77765	0.0063965	0.022124	0.894497	471	3	0.77765
IL17RB	4	0.38851	0.54351	1	10250	2	0.2355	0.0064098	0.022169	0.894497	472	2	0.2355
CASP7	4	0.99358	0.99362	1	18931	0	0.54433	0.0064162	0.022186	0.894497	473	4	0.54433
MCC	4	0.40761	0.56138	1	10594	1	0.69149	0.0064268	0.022228	0.894497	474	3	0.69149
CCDC117	4	0.75967	0.78505	1	14796	1	0.72978	0.0064452	0.02229	0.895114	475	3	0.72978
EXPH5	4	0.42307	0.57581	1	10883	2	0.1491	0.006462	0.022351	0.895139	476	2	0.1491
BRAP	4	0.78836	0.80367	1	15137	1	0.68261	0.0064734	0.022384	0.895139	477	3	0.68261
PNPLA4	4	0.99348	0.99352	1	18930	0	0.45094	0.0065191	0.022527	0.897489	478	4	0.45094
CSAD	4	0.82419	0.82962	1	15677	1	0.66806	0.0065489	0.022613	0.897489	479	3	0.66806
LRRC27	4	0.99068	0.99071	1	18883	0	0.66512	0.006557	0.022643	0.897489	480	4	0.66512
TOMM34	4	0.93317	0.93298	1	17715	0	0.926	0.0065664	0.022673	0.897489	481	3	0.926
PIP5K1C	4	0.99342	0.99346	1	18929	0	0.59011	0.0065819	0.022722	0.897489	482	4	0.59011
SEC14L1	4	0.54679	0.68285	1	12843	1	0.84811	0.0065938	0.022757	0.897489	483	3	0.84811
FIGF	4	0.33187	0.49085	1	9300	1	0.6605	0.0065988	0.022772	0.897489	484	3	0.6605
TEX37	4	0.54438	0.68191	1	12823	1	0.31168	0.0066186	0.022838	0.89823	485	2	0.31168
CLASP2	3	0.14349	0.25072	0.98833	5584	2	-0.2972	0.0066531	0.018132	0.861112	486	1	-0.2972
SERF2	4	0.99329	0.99333	1	18927	0	0.57649	0.0067076	0.02312	0.904406	487	4	0.57649
XPA	4	0.99329	0.99333	1	18926	0	0.73395	0.0067088	0.023122	0.904406	488	4	0.73395
PDE7A	4	0.47977	0.62868	1	11838	1	0.82051	0.006723	0.02317	0.904406	489	3	0.82051
THAP6	4	0.99323	0.99328	1	18925	0	0.94159	0.0067705	0.023332	0.904406	490	4	0.94159
TLR1	4	0.95137	0.95128	1	18067	0	0.16017	0.0067752	0.023343	0.904406	491	2	0.16017
NREP	4	0.99322	0.99327	1	18924	0	0.4335	0.0067755	0.023344	0.904406	492	4	0.4335
KRBOX1	4	0.99319	0.99324	1	18923	0	0.7722	0.0068053	0.023426	0.904406	493	4	0.7722
ZKSCAN5	4	0.98495	0.98496	1	18764	0	0.75387	0.0068248	0.023491	0.904406	494	4	0.75387
GPR45	4	0.78832	0.80364	1	15136	1	0.68037	0.0068268	0.023496	0.904406	495	3	0.68037
SNCAIP	4	0.51845	0.66475	1	12507	2	0.10091	0.0068274	0.023499	0.904406	496	2	0.10091
FAR1	4	0.99313	0.99317	1	18922	0	0.55922	0.0068714	0.023634	0.904406	497	4	0.55922
RBM23	4	0.795	0.80824	1	15229	1	0.93699	0.0068752	0.023644	0.904406	498	3	0.93699
TRIM6	4	0.30515	0.46609	1	8858	1	0.89139	0.0068794	0.023656	0.904406	499	3	0.89139
CYB5B	4	0.64831	0.72571	1	13686	1	0.81497	0.0068795	0.023657	0.904406	500	3	0.81497
POLR2L	4	0.78532	0.80159	1	15102	1	1.1406	0.006901	0.023723	0.90513	501	3	1.1406
P2RY1	4	0.99306	0.9931	1	18920	0	0.57846	0.006943	0.023864	0.908692	502	4	0.57846
SLC35G1	4	0.99301	0.99306	1	18919	0	0.9685	0.006986	0.024006	0.912259	503	4	0.9685
WDFY4	4	0.45492	0.60551	1	11427	1	0.90307	0.0070082	0.024075	0.913101	504	3	0.90307
CHST13	4	0.99295	0.993	1	18918	0	0.70976	0.0070457	0.024192	0.915704	505	4	0.70976
SNX3	4	0.99289	0.99295	1	18917	0	0.31909	0.0071097	0.024394	0.920569	506	4	0.31909
KRT81	4	0.95337	0.95325	1	18099	0	0.34956	0.0071404	0.024496	0.920569	507	3	0.34956
MXRA7	4	0.66268	0.73242	1	13797	1	0.71368	0.0071422	0.0245	0.920569	508	2	0.71368
SPATS2	4	0.9848	0.9848	1	18760	0	0.66196	0.0071473	0.024525	0.920569	509	4	0.66196
SAR1B	4	0.23034	0.39757	1	7567	1	0.82219	0.0071577	0.024561	0.920569	510	3	0.82219
WDR7	4	0.99278	0.99284	1	18916	0	0.5599	0.0072221	0.024771	0.925525	511	4	0.5599
NKPD1	4	0.93853	0.93848	1	17824	0	0.25984	0.0072448	0.024838	0.925525	512	3	0.25984
RPL3L	4	0.75508	0.78225	1	14731	1	0.47939	0.0072877	0.024985	0.925525	513	3	0.47939
SBNO1	4	0.51337	0.65993	1	12423	1	0.046645	0.0072969	0.025013	0.925525	514	1	0.046645
GLYATL2	4	0.9927	0.99275	1	18915	0	0.59108	0.0073017	0.025028	0.925525	515	4	0.59108
LANCL2	4	0.28279	0.44561	1	8484	1	0.86731	0.0073168	0.025082	0.925525	516	3	0.86731
OR4C16	4	0.99266	0.99271	1	18914	0	0.46339	0.0073437	0.025168	0.925525	517	4	0.46339
EPB41L5	4	0.98652	0.98652	1	18802	0	0.64211	0.0073491	0.025186	0.925525	518	4	0.64211
LRRC38	4	0.86713	0.86679	1	16410	1	0.51361	0.0073558	0.02521	0.925525	519	2	0.51361
FAM24B	4	0.08929	0.1994	0.976937	3897	1	0.88251	0.0073674	0.025248	0.925525	520	3	0.88251
SRSF11	4	0.90792	0.90765	1	17200	0	0.67005	0.0073962	0.025338	0.925525	521	3	0.67005
VWA5B1	4	0.62528	0.71536	1	13471	1	0.76898	0.0073978	0.025347	0.925525	522	2	0.76898
TRAF3	4	0.6142	0.71046	1	13378	1	0.68174	0.0074012	0.025361	0.925525	523	3	0.68174
CCDC107	4	0.58226	0.69694	1	13110	1	0.49567	0.0074031	0.025371	0.925525	524	2	0.49567
COMMD3-BMI1	4	0.86622	0.86594	1	16395	1	0.60774	0.0074534	0.025541	0.92621	525	3	0.60774
SLC25A42	4	0.85274	0.85333	1	16142	1	0.72786	0.0074605	0.025565	0.92621	526	3	0.72786
CPT1A	4	0.99253	0.99259	1	18912	0	0.78679	0.0074709	0.025597	0.92621	527	4	0.78679
LRRC2	4	0.8135	0.82159	1	15501	1	0.68943	0.0074716	0.025598	0.92621	528	3	0.68943
SLC17A5	4	0.97417	0.9741	1	18532	0	0.71709	0.0074828	0.025633	0.92621	529	4	0.71709
SHANK1	4	0.59899	0.70391	1	13262	1	0.77376	0.0075297	0.025794	0.927953	530	3	0.77376
SAMD7	4	0.99246	0.99251	1	18911	0	0.77368	0.0075431	0.025831	0.927953	531	4	0.77368
TOX2	4	0.14944	0.30067	0.988951	5791	3	-0.30686	0.0075577	0.025874	0.927953	532	1	-0.30686
CLINT1	4	0.86077	0.86077	1	16297	1	0.63711	0.0075588	0.025875	0.927953	533	3	0.63711
LOC102723859	4	0.90866	0.9084	1	17220	0	0.69839	0.007583	0.025964	0.929404	534	3	0.69839
ZNF236	4	0.18955	0.36001	1	6853	2	0.2682	0.0076099	0.026052	0.930059	535	2	0.2682
TRIM62	4	0.0085483	0.029009	0.878432	630	1	0.67981	0.007647	0.026162	0.930059	536	3	0.67981
BMI1	4	0.95931	0.95922	1	18218	0	1.1911	0.007662	0.0262	0.930059	537	3	1.1911
HIST1H3D	4	0.1156	0.24477	0.987818	4728	1	0.90888	0.0076684	0.026216	0.930059	538	3	0.90888
EFNA5	4	0.99233	0.99239	1	18910	0	0.70027	0.0076715	0.026226	0.930059	539	4	0.70027
STOX2	4	0.99223	0.99229	1	18909	0	0.44576	0.0077712	0.02655	0.930972	540	4	0.44576
DDX19A	4	0.85562	0.85598	1	16205	1	0.64624	0.0077866	0.026595	0.930972	541	2	0.64624
NR1D1	4	0.9922	0.99226	1	18907	0	0.67846	0.0077973	0.026624	0.930972	542	4	0.67846
KLHL4	4	0.981	0.98102	1	18691	0	0.53527	0.0078036	0.026644	0.930972	543	4	0.53527
OR6T1	4	0.3741	0.53013	1	9997	2	-0.068635	0.0078185	0.026689	0.930972	544	2	-0.068635
RABGGTA	4	0.99217	0.99223	1	18906	0	0.6951	0.007829	0.026721	0.930972	545	4	0.6951
DDX60	4	0.54546	0.68234	1	12829	1	0.86768	0.0078298	0.026722	0.930972	546	3	0.86768
SFN	4	0.99217	0.99223	1	18905	0	0.68177	0.0078318	0.026732	0.930972	547	4	0.68177
BMPR2	4	0.99216	0.99221	1	18904	0	0.55799	0.0078373	0.026754	0.930972	548	4	0.55799
TNRC6A	4	0.65582	0.72917	1	13739	1	0.63671	0.0078449	0.02677	0.930972	549	3	0.63671
HBB	4	0.99215	0.9922	1	18903	0	0.68616	0.0078484	0.026787	0.930972	550	4	0.68616
SUDS3	4	0.1487	0.29951	0.988951	5764	2	-0.04794	0.0079227	0.027026	0.937584	551	2	-0.04794
GIT1	4	0.86957	0.86919	1	16454	1	0.49843	0.0079654	0.027155	0.940334	552	2	0.49843
IL15RA	4	0.99199	0.99205	1	18901	0	0.5473	0.0080128	0.02731	0.942015	553	4	0.5473
POTED	4	0.99196	0.99202	1	18900	0	0.64285	0.0080396	0.027381	0.942015	554	4	0.64285
MSS51	4	0.99194	0.99201	1	18899	0	0.57223	0.0080551	0.027431	0.942015	555	4	0.57223
EHBP1	4	0.90431	0.90396	1	17115	0	0.13867	0.0080792	0.027508	0.942015	556	2	0.13867
DSTN	4	0.9919	0.99197	1	18898	0	0.69522	0.008096	0.02757	0.942015	557	4	0.69522
FEZF2	4	0.80743	0.81711	1	15409	1	0.75672	0.0081072	0.027603	0.942015	558	3	0.75672
OR2F1	4	0.97161	0.97157	1	18485	0	0.68932	0.0081096	0.027608	0.942015	559	4	0.68932
METTL11B	4	0.7663	0.78923	1	14875	1	0.88432	0.008119	0.027642	0.942015	560	3	0.88432
PVALB	4	0.0040065	0.014129	0.813453	328	1	0.85026	0.0081213	0.027647	0.942015	561	3	0.85026
GLRB	4	0.21865	0.38686	1	7365	2	0.36035	0.0081517	0.027747	0.94259	562	2	0.36035
CDKL2	4	0.72804	0.76631	1	14418	1	0.8038	0.0081566	0.027762	0.94259	563	3	0.8038
IL24	4	0.85218	0.85283	1	16125	1	0.60912	0.0081737	0.027821	0.942903	564	2	0.60912
INSM2	4	0.95091	0.95083	1	18055	0	0.88224	0.0082014	0.027911	0.944119	565	3	0.88224
U2AF2	4	0.86744	0.86711	1	16416	1	0.48455	0.0082355	0.028024	0.944417	566	3	0.48455
LRP2BP	4	0.99173	0.99179	1	18897	0	0.75405	0.008273	0.028139	0.944417	567	4	0.75405
SLC35C1	4	0.93756	0.93752	1	17801	0	0.36295	0.0082877	0.028191	0.944417	568	2	0.36295
CARD17	4	0.082211	0.18687	0.973273	3659	2	0.19338	0.0082899	0.028199	0.944417	569	2	0.19338
TMEM179	4	0.99171	0.99177	1	18896	0	0.46447	0.0082932	0.028211	0.944417	570	4	0.46447
PSG5	4	0.99168	0.99174	1	18895	0	0.45109	0.0083191	0.028297	0.944518	571	4	0.45109
NXF2	4	0.87307	0.87265	1	16518	1	0.14982	0.0083398	0.028362	0.944518	572	2	0.14982
FMNL3	4	0.98995	0.98996	1	18867	0	0.86065	0.00834	0.028363	0.944518	573	4	0.86065
MAEL	4	0.96784	0.96779	1	18395	0	0.63883	0.0083608	0.028429	0.945062	574	3	0.63883
SP2	4	0.51285	0.65945	1	12414	2	0.36768	0.0083919	0.028518	0.946031	575	2	0.36768
OR2G3	4	0.15024	0.30193	0.988951	5821	1	0.7943	0.0084208	0.02861	0.946031	576	3	0.7943
HILPDA	4	0.98032	0.98036	1	18670	0	0.65534	0.0084424	0.02868	0.946031	577	4	0.65534
KCNA2	4	0.85557	0.85594	1	16203	1	-0.045036	0.008444	0.028683	0.946031	578	1	-0.045036
VANGL2	4	0.99155	0.9916	1	18894	0	0.39156	0.0084499	0.028705	0.946031	579	4	0.39156
RSRC1	4	0.99149	0.99154	1	18893	0	0.70187	0.0085115	0.028894	0.950453	580	4	0.70187
SORD	4	0.99147	0.99153	1	18892	0	0.44303	0.0085262	0.028939	0.950453	581	4	0.44303
PDE12	4	0.52106	0.66723	1	12550	2	0.4621	0.0085483	0.029009	0.951132	582	2	0.4621
DTX3	4	0.99143	0.99149	1	18891	0	0.5313	0.0085675	0.029075	0.951656	583	4	0.5313
RPS5	4	0.96724	0.96717	1	18384	0	0.85749	0.0086004	0.029173	0.951957	584	3	0.85749
SPAG7	4	0.98173	0.98176	1	18702	0	0.92403	0.0086047	0.029184	0.951957	585	4	0.92403
KIF18A	4	0.36894	0.52532	1	9908	1	-0.027383	0.0086525	0.029343	0.952497	586	2	-0.027383
FRMD8	4	0.51772	0.66406	1	12495	2	0.35073	0.0086545	0.029348	0.952497	587	2	0.35073
NNMT	4	0.44832	0.59935	1	11317	2	0.34739	0.0087046	0.029496	0.952497	588	2	0.34739
PEX7	4	0.99128	0.99133	1	18889	0	0.46665	0.0087177	0.02954	0.952497	589	4	0.46665
CERS3	4	0.43218	0.58438	1	11030	2	0.53516	0.0087227	0.02956	0.952497	590	2	0.53516
EDC4	4	0.73522	0.77041	1	14500	1	0.4164	0.0087247	0.029568	0.952497	591	3	0.4164
MRRF	4	0.49052	0.63871	1	12015	1	0.5188	0.0087567	0.029664	0.952497	592	2	0.5188
GRPEL2	4	0.31318	0.47356	1	8983	1	0.75788	0.0087628	0.029684	0.952497	593	3	0.75788
ZNF433	4	0.5417	0.68086	1	12799	1	0.80091	0.0087665	0.029694	0.952497	594	3	0.80091
CLN8	4	0.9666	0.96655	1	18375	0	0.55258	0.0087682	0.029699	0.952497	595	3	0.55258
ARFGEF2	4	0.98389	0.98388	1	18746	0	0.65708	0.0087863	0.029753	0.952517	596	4	0.65708
FAM195A	4	0.53305	0.67763	1	12737	1	0.6995	0.0088088	0.029821	0.952517	597	3	0.6995
C7orf43	4	0.92247	0.9223	1	17500	0	0.74799	0.0088234	0.029868	0.952517	598	3	0.74799
NANOS1	4	0.99117	0.99122	1	18888	0	0.27061	0.0088335	0.029899	0.952517	599	4	0.27061
ZNF45	4	0.14191	0.28851	0.988951	5531	2	-0.12628	0.0089113	0.030152	0.954346	600	2	-0.12628
CSNK1G2	4	0.23735	0.40393	1	7700	2	-0.41586	0.008913	0.030154	0.954346	601	1	-0.41586
ZNF714	4	0.99108	0.99113	1	18887	0	0.69351	0.008923	0.030178	0.954346	602	4	0.69351
SLC6A1	4	0.48338	0.63203	1	11898	2	0.35081	0.0089285	0.030202	0.954346	603	2	0.35081
ZNF727	4	0.87183	0.87146	1	16500	1	0.65156	0.0089428	0.030247	0.954346	604	3	0.65156
EML1	4	0.97375	0.97367	1	18526	0	0.3753	0.0089651	0.030322	0.954346	605	4	0.3753
ADGRL4	4	0.46448	0.61441	1	11575	1	0.70499	0.0089954	0.030412	0.954346	606	3	0.70499
MYCN	4	0.22892	0.39624	1	7545	2	-0.10301	0.0090172	0.030481	0.954346	607	1	-0.10301
GAA	4	0.87976	0.87929	1	16645	0	0.89296	0.0090323	0.030537	0.954346	608	3	0.89296
PABPC3	4	0.87617	0.87572	1	16584	0	0.63132	0.0090497	0.030593	0.954346	609	2	0.63132
RERGL	4	0.86802	0.86767	1	16425	1	0.612	0.0090693	0.030657	0.954346	610	3	0.612
RSPH14	4	0.9909	0.99094	1	18886	0	0.69001	0.0091025	0.03075	0.954346	611	4	0.69001
DNAH3	4	0.15098	0.30315	0.989017	5844	2	0.30196	0.0091134	0.030787	0.954346	612	2	0.30196
MFN1	4	0.37547	0.5314	1	10024	2	0.038988	0.0091214	0.030809	0.954346	613	2	0.038988
KLHL32	4	0.86481	0.8646	1	16361	1	0.35653	0.0091735	0.030978	0.954346	614	3	0.35653
PDE6A	4	0.99049	0.99051	1	18881	0	0.79387	0.0091821	0.031005	0.954346	615	4	0.79387
KCNAB3	4	0.99082	0.99087	1	18885	0	0.62008	0.0091847	0.031012	0.954346	616	4	0.62008
REPIN1	4	0.79751	0.81001	1	15259	1	0.59101	0.0091872	0.031017	0.954346	617	3	0.59101
DENND1B	4	0.27671	0.44004	1	8393	1	0.73989	0.0092182	0.031124	0.954346	618	3	0.73989
DEGS2	4	0.82476	0.83003	1	15683	1	1.054	0.0092256	0.031143	0.954346	619	3	1.054
MYL9	4	0.99077	0.99082	1	18884	0	0.90649	0.0092283	0.031155	0.954346	620	4	0.90649
C7orf55-LUC7L2	4	0.31973	0.4795	1	9106	1	0.73182	0.0092432	0.031205	0.954346	621	3	0.73182
TYROBP	4	0.98412	0.98412	1	18752	0	0.6367	0.0092688	0.031282	0.954346	622	4	0.6367
PTPN18	4	0.0026523	0.0094454	0.774503	228	2	-0.48336	0.0092777	0.031309	0.954346	623	1	-0.48336
CALML6	4	0.20021	0.36979	1	7049	1	0.66378	0.0093001	0.031382	0.954346	624	2	0.66378
LRRC8B	4	0.30798	0.4687	1	8904	1	0.56318	0.009302	0.031389	0.954346	625	3	0.56318
LPA	4	0.87411	0.87368	1	16542	0	0.63039	0.009306	0.031397	0.954346	626	3	0.63039
ATP6V0B	4	0.44047	0.59203	1	11175	1	0.74179	0.0093298	0.031471	0.954346	627	2	0.74179
ZNF683	4	0.14596	0.2951	0.988951	5667	1	0.72517	0.0093585	0.031563	0.954346	628	3	0.72517
SSTR5	4	0.59682	0.70301	1	13237	1	0.31512	0.0093818	0.031636	0.954346	629	3	0.31512
AARS	4	0.97829	0.97832	1	18628	0	0.62767	0.0093945	0.03168	0.954346	630	4	0.62767
ZNF530	4	0.62384	0.71472	1	13459	1	0.81697	0.0094049	0.03171	0.954346	631	3	0.81697
APOC2	4	0.38479	0.54006	1	10190	1	0.69222	0.0094339	0.031792	0.954346	632	3	0.69222
C1QTNF8	4	0.85259	0.85319	1	16137	1	0.54804	0.0094472	0.031831	0.954346	633	2	0.54804
PLEK	4	0.97289	0.97284	1	18508	0	0.81887	0.0094531	0.031848	0.954346	634	4	0.81887
TARBP1	4	0.41147	0.56499	1	10667	2	0.4598	0.0094649	0.031878	0.954346	635	2	0.4598
SLC13A1	4	0.2933	0.45519	1	8658	1	0.37482	0.009486	0.031939	0.954346	636	3	0.37482
ZFAND6	4	0.8305	0.83453	1	15772	1	0.80294	0.0095301	0.032073	0.954346	637	3	0.80294
ZNF394	4	0.99046	0.99049	1	18880	0	0.35169	0.009535	0.03209	0.954346	638	4	0.35169
CLCN4	4	0.97322	0.97315	1	18512	0	0.83068	0.009537	0.032097	0.954346	639	4	0.83068
SFMBT2	4	0.80958	0.81867	1	15442	1	0.020667	0.0095381	0.032104	0.954346	640	2	0.020667
KCNK5	4	0.54255	0.68119	1	12805	1	0.53744	0.00955	0.032141	0.954346	641	3	0.53744
HDHD2	4	0.99045	0.99047	1	18879	0	0.55509	0.0095511	0.032144	0.954346	642	4	0.55509
NPR2	4	0.99045	0.99047	1	18878	0	0.43152	0.0095527	0.032153	0.954346	643	4	0.43152
RPS10-NUDT3	4	0.31941	0.47922	1	9100	1	0.68506	0.0095902	0.03227	0.955193	644	3	0.68506
HEBP1	4	0.99039	0.99041	1	18877	0	0.4869	0.0096137	0.03234	0.955193	645	4	0.4869
UBE2G1	4	0.95051	0.95045	1	18048	0	0.99069	0.0096205	0.032362	0.955193	646	3	0.99069
RXFP4	4	0.99037	0.9904	1	18876	0	0.34853	0.0096266	0.032381	0.955193	647	4	0.34853
LCE3B	4	0.99031	0.99033	1	18875	0	0.58587	0.009688	0.032586	0.959596	648	4	0.58587
TBC1D22B	4	0.8529	0.85348	1	16145	1	0.71806	0.0097019	0.032631	0.959596	649	3	0.71806
FGD6	4	0.68398	0.74293	1	13979	1	0.68646	0.0097267	0.032726	0.960221	650	3	0.68646
SUPV3L1	4	0.99026	0.99028	1	18874	0	0.54609	0.0097351	0.032753	0.960221	651	4	0.54609
ZAK	4	0.98829	0.98831	1	18840	0	0.88397	0.0097686	0.03286	0.961176	652	4	0.88397
LINGO2	4	0.92945	0.92924	1	17639	0	0.88426	0.0097916	0.032935	0.961176	653	3	0.88426
AGR2	4	0.99019	0.9902	1	18873	0	0.68059	0.0098117	0.032997	0.961176	654	4	0.68059
CA9	4	0.41121	0.56474	1	10659	2	-0.13045	0.0098505	0.033118	0.961176	655	1	-0.13045
ERCC6L2	4	0.99015	0.99016	1	18872	0	0.57488	0.009851	0.033119	0.961176	656	4	0.57488
MMP26	4	0.98745	0.98748	1	18821	0	0.70278	0.0098739	0.033191	0.961176	657	4	0.70278
MT1F	4	0.32448	0.48396	1	9180	2	-0.1166	0.0099026	0.033275	0.961176	658	1	-0.1166
ARPC4	4	0.99008	0.9901	1	18871	0	0.74401	0.0099201	0.03333	0.961176	659	4	0.74401
OR8U1	4	0.75893	0.78459	1	14785	1	0.67445	0.0099546	0.03343	0.961176	660	3	0.67445
BEND3	4	0.97864	0.97867	1	18638	0	0.94746	0.0099566	0.033436	0.961176	661	4	0.94746
TBRG1	4	0.12489	0.26037	0.988951	5010	1	0.1666	0.010007	0.033592	0.961176	662	2	0.1666
ATG16L1	4	0.98998	0.99	1	18869	0	0.3781	0.010016	0.033618	0.961176	663	4	0.3781
LPAR4	4	0.81534	0.82295	1	15525	1	0.5644	0.010016	0.033618	0.961176	664	3	0.5644
KHDC1L	4	0.87025	0.86986	1	16466	1	0.9751	0.010028	0.033651	0.961176	665	3	0.9751
TBX10	4	0.98995	0.98997	1	18868	0	0.77411	0.010051	0.033715	0.961176	666	4	0.77411
DSTYK	4	0.98691	0.98692	1	18808	0	0.89135	0.010059	0.033737	0.961176	667	4	0.89135
IKBKB	4	0.46919	0.61881	1	11662	1	0.74627	0.010071	0.033774	0.961176	668	3	0.74627
COLQ	4	0.83826	0.84082	1	15892	1	0.5815	0.010089	0.03382	0.961176	669	3	0.5815
IDNK	4	0.64793	0.72553	1	13684	1	0.88069	0.010104	0.033874	0.961176	670	3	0.88069
CABYR	4	0.75117	0.77989	1	14685	1	0.70231	0.010111	0.033892	0.961176	671	3	0.70231
ICMT	4	0.90449	0.90415	1	17120	0	0.50605	0.010113	0.0339	0.961176	672	2	0.50605
HKDC1	4	0.90844	0.90817	1	17215	0	0.5362	0.010121	0.033926	0.961176	673	3	0.5362
TVP23C	4	0.20755	0.37658	1	7178	1	0.54201	0.010138	0.033979	0.961176	674	2	0.54201
ZBTB43	4	0.98985	0.98986	1	18865	0	0.3249	0.01015	0.034028	0.961176	675	4	0.3249
SLCO5A1	4	0.23603	0.40275	1	7665	2	-0.45669	0.010163	0.034073	0.961176	676	2	-0.45669
NRG1	4	0.062773	0.1516	0.973273	2970	2	0.16109	0.010181	0.034122	0.961176	677	2	0.16109
SF1	4	0.98981	0.98983	1	18864	0	0.76741	0.010188	0.034143	0.961176	678	4	0.76741
2021-09-01	4	0.38154	0.53707	1	10127	1	0.77395	0.010218	0.03423	0.962223	679	3	0.77395
SPATA5	4	0.98973	0.98974	1	18863	0	0.4806	0.010267	0.034394	0.964918	680	4	0.4806
AQP4	4	0.92806	0.92784	1	17606	0	0.62021	0.010279	0.034427	0.964918	681	3	0.62021
RBM25	4	0.98969	0.98971	1	18862	0	0.44767	0.010312	0.034541	0.965947	682	4	0.44767
WDR46	4	0.83236	0.83602	1	15796	1	0.12968	0.010319	0.034565	0.965947	683	2	0.12968
PPP1R3F	4	0.89444	0.89412	1	16919	0	0.43179	0.010359	0.03469	0.967548	684	2	0.43179
HIST2H2AC	4	0.55665	0.68669	1	12919	1	0.64378	0.010371	0.034723	0.967548	685	3	0.64378
PSMD1	4	0.8771	0.87666	1	16605	0	0.70801	0.010404	0.034826	0.969007	686	3	0.70801
ARHGEF1	4	0.98958	0.9896	1	18861	0	0.27639	0.010424	0.034892	0.969412	687	4	0.27639
SFXN2	3	0.76726	0.7682	1	14888	1	0.48328	0.010447	0.027956	0.944119	688	2	0.48328
TAS2R50	4	0.98951	0.98954	1	18860	0	0.59284	0.010489	0.035107	0.971519	689	4	0.59284
PAGE3	4	0.93992	0.93989	1	17850	0	0.64666	0.010526	0.035209	0.971519	690	3	0.64666
TAPBPL	4	0.91342	0.9132	1	17322	0	0.39454	0.010527	0.035215	0.971519	691	3	0.39454
CBLN2	4	0.77741	0.79636	1	15019	1	0.54323	0.01054	0.03525	0.971519	692	3	0.54323
NOG	4	0.98946	0.98949	1	18859	0	0.32072	0.010541	0.035256	0.971519	693	4	0.32072
AMFR	4	0.97714	0.97718	1	18602	0	0.70533	0.010548	0.035275	0.971519	694	4	0.70533
TRIM28	4	0.97279	0.97274	1	18505	0	0.69583	0.010615	0.035497	0.971519	695	4	0.69583
NTN5	4	0.15812	0.31456	0.994659	6031	2	0.027444	0.010631	0.035548	0.971519	696	2	0.027444
PRR14L	4	0.98936	0.9894	1	18857	0	0.76174	0.010636	0.035566	0.971519	697	4	0.76174
MORC4	4	0.98936	0.98939	1	18856	0	0.51025	0.010645	0.035597	0.971519	698	4	0.51025
POMT2	4	0.16091	0.31893	0.994659	6110	3	-0.37415	0.010683	0.035703	0.971519	699	1	-0.37415
WTH3DI	4	0.17326	0.3384	0.998491	6464	2	0.30497	0.010707	0.035776	0.971519	700	2	0.30497
DOK1	4	0.98929	0.98933	1	18854	0	0.48261	0.010714	0.0358	0.971519	701	4	0.48261
MRPL22	4	0.23448	0.40133	1	7631	2	-0.31129	0.010735	0.03587	0.971519	702	1	-0.31129
SLC6A8	4	0.60037	0.70452	1	13271	1	0.69674	0.010755	0.03593	0.971519	703	3	0.69674
SERPINF2	4	0.51815	0.66446	1	12503	2	0.38013	0.010763	0.03595	0.971519	704	2	0.38013
C16orf97	4	0.48003	0.62891	1	11843	1	0.52948	0.010776	0.035998	0.971519	705	3	0.52948
VNN1	4	0.37561	0.53152	1	10026	2	0.21463	0.010787	0.036039	0.971519	706	2	0.21463
SLC9A3R1	4	0.9892	0.98924	1	18853	0	0.52669	0.010797	0.03607	0.971519	707	4	0.52669
TBK1	4	0.98919	0.98923	1	18852	0	0.3941	0.010811	0.036114	0.971519	708	4	0.3941
TEAD2	4	0.82463	0.82994	1	15682	1	0.79107	0.010825	0.036152	0.971519	709	3	0.79107
CBY3	4	0.98916	0.9892	1	18851	0	0.47923	0.010835	0.036185	0.971519	710	4	0.47923
ANGPTL7	4	0.90774	0.90749	1	17196	0	0.56254	0.010839	0.036198	0.971519	711	2	0.56254
TSPAN32	4	0.59461	0.70211	1	13222	1	0.72401	0.01087	0.036294	0.971519	712	3	0.72401
CLEC4C	4	0.98912	0.98916	1	18850	0	0.44504	0.010885	0.03634	0.971519	713	4	0.44504
DDX56	4	0.18051	0.34973	1	6669	2	-0.088785	0.010891	0.036362	0.971519	714	1	-0.088785
CEP83	4	0.85725	0.85751	1	16227	1	0.80266	0.010893	0.036369	0.971519	715	3	0.80266
CITED1	4	0.98909	0.98913	1	18849	0	0.88184	0.010914	0.036435	0.971519	716	4	0.88184
S100A6	4	0.98908	0.98913	1	18848	0	0.32136	0.010917	0.036441	0.971519	717	4	0.32136
ATP6V1C1	4	0.82506	0.83026	1	15690	1	0.84637	0.010943	0.036519	0.972221	718	3	0.84637
NPIPB6	4	0.81899	0.82563	1	15586	1	1.1324	0.010965	0.036584	0.972388	719	3	1.1324
ZNRD1	4	0.18214	0.35228	1	6709	1	0.15034	0.010995	0.036684	0.972388	720	2	0.15034
C14orf37	4	0.93888	0.93884	1	17833	0	0.96204	0.011009	0.036728	0.972388	721	3	0.96204
BATF	4	0.15172	0.30433	0.989162	5870	1	0.66427	0.011009	0.036728	0.972388	722	3	0.66427
FKRP	4	0.65658	0.72955	1	13746	1	0.46698	0.011047	0.036854	0.972789	723	3	0.46698
PPP1R9B	4	0.98895	0.989	1	18847	0	0.64733	0.011052	0.036869	0.972789	724	4	0.64733
ARMS2	4	0.98894	0.98899	1	18846	0	0.52636	0.011063	0.036896	0.972789	725	4	0.52636
ZNF705A	4	0.98489	0.9849	1	18762	0	0.50348	0.011099	0.037021	0.974722	726	4	0.50348
ATE1	4	0.87435	0.87392	1	16546	0	0.73551	0.011118	0.037089	0.975179	727	3	0.73551
VPS54	4	0.80811	0.81759	1	15422	1	0.67394	0.011151	0.037194	0.975728	728	3	0.67394
KRTAP1-3	4	0.90763	0.90738	1	17192	0	0.69522	0.011203	0.037351	0.975728	729	3	0.69522
XRN1	4	0.98879	0.98884	1	18844	0	0.81091	0.011212	0.037378	0.975728	730	4	0.81091
PPP1R27	4	0.93594	0.93583	1	17766	0	0.78257	0.011213	0.03738	0.975728	731	3	0.78257
MLYCD	4	0.31756	0.47757	1	9067	1	0.48937	0.011232	0.037426	0.975728	732	2	0.48937
UBE3B	4	0.054375	0.13612	0.96262	2699	2	0.10005	0.011255	0.037495	0.975728	733	2	0.10005
GCAT	4	0.97702	0.97705	1	18598	0	0.67724	0.011274	0.037552	0.975728	734	4	0.67724
SARDH	4	0.81196	0.82043	1	15481	1	0.58369	0.01129	0.037612	0.975728	735	3	0.58369
FNTA	4	0.40952	0.56319	1	10626	1	0.74066	0.011291	0.037615	0.975728	736	3	0.74066
MPLKIP	4	0.56674	0.69069	1	12990	1	0.56709	0.011387	0.037899	0.975728	737	2	0.56709
CTSW	4	0.98859	0.98865	1	18843	0	0.4911	0.011407	0.037961	0.975728	738	4	0.4911
SQSTM1	4	0.062402	0.15093	0.973273	2957	2	-0.40091	0.011411	0.037973	0.975728	739	1	-0.40091
PI16	4	0.72489	0.76454	1	14386	1	0.88458	0.011419	0.037994	0.975728	740	3	0.88458
LOC100129697	4	0.98856	0.98861	1	18842	0	0.48752	0.011436	0.038048	0.975728	741	4	0.48752
STRIP1	4	0.77437	0.79439	1	14973	1	0.80517	0.011451	0.038094	0.975728	742	3	0.80517
MGST2	4	0.64384	0.72366	1	13648	1	0.89145	0.011483	0.038186	0.975728	743	3	0.89145
OR2T1	4	0.67368	0.7378	1	13891	1	0.60803	0.011516	0.038297	0.975728	744	3	0.60803
NOXO1	4	0.81408	0.82202	1	15508	1	0.75507	0.011561	0.038435	0.975728	745	3	0.75507
GTF2A1	4	0.9884	0.98843	1	18841	0	0.77615	0.0116	0.038551	0.975728	746	4	0.77615
ADD3	4	0.23197	0.39906	1	7596	2	0.34954	0.01162	0.038606	0.975728	747	2	0.34954
IKZF4	4	0.26818	0.43215	1	8230	2	0.28737	0.011704	0.038857	0.975728	748	2	0.28737
ZNF212	4	0.96234	0.96225	1	18270	0	0.90887	0.011758	0.039015	0.975728	749	3	0.90887
CCL20	4	0.98823	0.98826	1	18839	0	0.54387	0.011766	0.039046	0.975728	750	4	0.54387
TTC27	4	0.82558	0.83066	1	15696	1	0.011309	0.011775	0.039075	0.975728	751	2	0.011309
RAB3GAP2	4	0.98822	0.98825	1	18838	0	0.80705	0.011777	0.039078	0.975728	752	4	0.80705
RAB6A	4	0.98821	0.98825	1	18837	0	0.31666	0.011788	0.039116	0.975728	753	4	0.31666
GBX2	4	0.98044	0.98048	1	18675	0	0.52245	0.011809	0.039182	0.975728	754	4	0.52245
MAGEA9B	4	0.98818	0.98821	1	18836	0	0.34207	0.011822	0.039219	0.975728	755	4	0.34207
PPME1	4	0.98815	0.98818	1	18835	0	0.73783	0.011847	0.039302	0.975728	756	4	0.73783
CCDC150	4	0.95991	0.95982	1	18231	0	0.91483	0.011847	0.039304	0.975728	757	3	0.91483
TRPM6	4	0.66353	0.73284	1	13800	1	0.14227	0.011879	0.039389	0.975728	758	2	0.14227
EIF5AL1	4	0.94217	0.9421	1	17899	0	0.71519	0.011919	0.039514	0.975728	759	3	0.71519
HIF1AN	4	0.98807	0.9881	1	18834	0	0.54574	0.011926	0.039534	0.975728	760	4	0.54574
COQ5	4	0.85179	0.85247	1	16111	1	0.7467	0.011927	0.039541	0.975728	761	3	0.7467
CEP78	4	0.85404	0.85455	1	16174	1	0.52582	0.011931	0.039553	0.975728	762	2	0.52582
C11orf94	4	0.074037	0.17221	0.973273	3369	2	0.23241	0.011954	0.039618	0.975728	763	2	0.23241
DBP	4	0.0039542	0.013955	0.813453	322	1	0.90163	0.011955	0.039624	0.975728	764	3	0.90163
PABPC1L	4	0.47965	0.62856	1	11836	1	0.18895	0.011983	0.039711	0.975728	765	2	0.18895
BEND5	4	0.98802	0.98804	1	18833	0	0.34096	0.011985	0.039717	0.975728	766	4	0.34096
CCR9	4	0.49522	0.64308	1	12095	2	0.4073	0.011993	0.039745	0.975728	767	2	0.4073
ALDH5A1	4	0.86631	0.86603	1	16398	1	0.89806	0.012012	0.039807	0.975728	768	3	0.89806
KIAA1217	4	0.67291	0.73743	1	13884	1	0.91177	0.012015	0.039813	0.975728	769	3	0.91177
LAMTOR4	4	0.77677	0.79594	1	15012	1	0.7688	0.01202	0.039823	0.975728	770	3	0.7688
SOX9	4	0.98797	0.988	1	18832	0	0.48747	0.012029	0.039855	0.975728	771	4	0.48747
POLR1C	4	0.4834	0.63204	1	11899	1	0.42315	0.012035	0.039873	0.975728	772	2	0.42315
AKT1	4	0.79526	0.80844	1	15232	1	0.63093	0.012085	0.040015	0.975728	773	3	0.63093
MAP4K1	4	0.98791	0.98793	1	18831	0	0.51759	0.012093	0.040046	0.975728	774	4	0.51759
RPS27L	4	0.51593	0.66237	1	12465	1	0.85196	0.012103	0.040077	0.975728	775	3	0.85196
FBP2	4	0.89728	0.89697	1	16969	0	0.65717	0.012106	0.040087	0.975728	776	3	0.65717
TMEM63A	4	0.35493	0.51227	1	9669	1	0.62831	0.012112	0.040103	0.975728	777	3	0.62831
TOB2	4	0.73817	0.7721	1	14533	1	1.0455	0.012188	0.040338	0.975728	778	3	1.0455
GSPT2	4	0.1674	0.32922	0.998203	6289	2	-0.065394	0.012191	0.040349	0.975728	779	2	-0.065394
ADAD2	4	0.6456	0.72446	1	13667	1	0.70587	0.012215	0.040424	0.975728	780	3	0.70587
TET1	4	0.98777	0.9878	1	18830	0	0.33546	0.012228	0.040469	0.975728	781	4	0.33546
ZDHHC23	4	0.064045	0.15396	0.973273	3005	1	0.20249	0.012243	0.040515	0.975728	782	2	0.20249
TOX3	4	0.74842	0.7782	1	14659	1	0.41781	0.012252	0.040542	0.975728	783	2	0.41781
MCHR2	4	0.53545	0.6785	1	12750	1	0.71368	0.012273	0.040605	0.975728	784	3	0.71368
ALDH18A1	4	0.80029	0.81198	1	15292	1	0.75541	0.012295	0.040665	0.975728	785	3	0.75541
SPCS3	4	0.27654	0.43989	1	8389	2	-0.21511	0.012295	0.040667	0.975728	786	1	-0.21511
RAB21	4	0.98769	0.98772	1	18829	0	0.77044	0.012305	0.040697	0.975728	787	4	0.77044
GPR137C	4	0.8393	0.84168	1	15903	1	0.62919	0.012312	0.040715	0.975728	788	3	0.62919
ZNF707	4	0.98768	0.9877	1	18828	0	0.54287	0.012321	0.040739	0.975728	789	4	0.54287
SNAPIN	4	0.56598	0.69042	1	12987	1	0.56406	0.012322	0.04074	0.975728	790	3	0.56406
ARL14EPL	4	0.98768	0.9877	1	18827	0	0.47647	0.012323	0.040741	0.975728	791	4	0.47647
G3BP2	4	0.32373	0.48322	1	9165	1	0.85049	0.012329	0.040766	0.975728	792	3	0.85049
HNRNPCL2	4	0.98765	0.98767	1	18826	0	0.49287	0.012346	0.040825	0.975728	793	4	0.49287
ANKRD18B	4	0.63763	0.72082	1	13579	1	0.67167	0.012347	0.040828	0.975728	794	3	0.67167
KIAA1191	4	0.98765	0.98767	1	18825	0	0.40136	0.01235	0.040838	0.975728	795	4	0.40136
CHST15	4	0.9876	0.98763	1	18823	0	0.96636	0.012399	0.04097	0.975728	796	4	0.96636
STRN3	4	0.86593	0.86567	1	16388	1	0.23684	0.012399	0.040972	0.975728	797	2	0.23684
GPX2	4	0.072699	0.1698	0.973273	3320	2	0.27546	0.01244	0.041099	0.975728	798	2	0.27546
PKP1	4	0.52788	0.67368	1	12658	1	0.18746	0.012451	0.041136	0.975728	799	2	0.18746
CALCOCO1	4	0.94683	0.94679	1	17979	0	0.58741	0.012453	0.041143	0.975728	800	3	0.58741
KDELR2	4	0.73381	0.76958	1	14484	1	0.89726	0.012461	0.041162	0.975728	801	3	0.89726
CHMP2B	4	0.80971	0.81876	1	15444	1	0.31911	0.012503	0.041297	0.975728	802	2	0.31911
LCE1C	4	0.16815	0.33038	0.998203	6312	1	0.68721	0.012507	0.04131	0.975728	803	3	0.68721
MAPK11	4	0.55782	0.68717	1	12927	1	0.49113	0.012514	0.041332	0.975728	804	2	0.49113
RNF19B	4	0.94145	0.94137	1	17881	0	0.56796	0.012519	0.041349	0.975728	805	3	0.56796
TRIP6	4	0.98745	0.98748	1	18822	0	0.39734	0.012545	0.041417	0.975728	806	4	0.39734
HIST1H3B	4	0.085683	0.19303	0.973273	3782	2	-0.13634	0.012555	0.041454	0.975728	807	2	-0.13634
LRRC24	4	0.98744	0.98747	1	18820	0	0.26627	0.012561	0.041469	0.975728	808	4	0.26627
CASD1	4	0.55193	0.68484	1	12889	1	0.77024	0.012578	0.041526	0.975728	809	3	0.77024
SUSD6	4	0.19242	0.36265	1	6909	1	0.73111	0.012585	0.041545	0.975728	810	3	0.73111
ANKRD53	4	0.029304	0.087923	0.943366	1774	3	-0.7588	0.012607	0.041614	0.975728	811	1	-0.7588
SNRK	4	0.661	0.73164	1	13782	1	0.76527	0.012622	0.041661	0.975728	812	3	0.76527
CCNT2	4	0.98736	0.98738	1	18818	0	0.46654	0.012644	0.04174	0.975728	813	4	0.46654
IL22RA1	4	0.98628	0.98627	1	18795	0	0.80056	0.01265	0.041757	0.975728	814	4	0.80056
RBMXL2	4	0.98735	0.98737	1	18817	0	0.49105	0.012654	0.041771	0.975728	815	4	0.49105
PMPCA	4	0.16032	0.318	0.994659	6092	2	-0.32063	0.012659	0.04179	0.975728	816	2	-0.32063
TSGA10	4	0.83588	0.83889	1	15850	1	0.88195	0.012659	0.041791	0.975728	817	3	0.88195
KCNG3	4	0.52076	0.66693	1	12547	1	0.60176	0.012672	0.041823	0.975728	818	3	0.60176
RAB3IL1	4	0.94921	0.94915	1	18021	0	0.65111	0.012687	0.041875	0.975728	819	3	0.65111
CYYR1	4	0.98731	0.98734	1	18816	0	0.56726	0.012691	0.041887	0.975728	820	4	0.56726
SCUBE2	4	0.52723	0.67307	1	12650	2	0.40918	0.012716	0.041968	0.975728	821	2	0.40918
DNAJC25-GNG10	4	0.98728	0.98731	1	18815	0	0.56402	0.012721	0.041984	0.975728	822	4	0.56402
ABHD12B	4	0.038776	0.1065	0.954494	2127	2	-0.4923	0.012763	0.042098	0.975728	823	1	-0.4923
COL5A3	4	0.98723	0.98726	1	18814	0	0.39617	0.012767	0.042112	0.975728	824	4	0.39617
HNF4G	4	0.98719	0.98721	1	18813	0	0.25015	0.012807	0.042242	0.975756	825	4	0.25015
KLK7	4	0.086056	0.19369	0.973673	3798	2	0.2808	0.012812	0.042256	0.975756	826	2	0.2808
LAMTOR5	4	0.85298	0.85355	1	16148	1	0.36861	0.012815	0.042267	0.975756	827	3	0.36861
OIT3	4	0.98717	0.98719	1	18812	0	0.50185	0.012831	0.042323	0.975881	828	4	0.50185
RNF7	4	0.98714	0.98716	1	18811	0	0.57331	0.012865	0.042426	0.976022	829	4	0.57331
SACM1L	4	0.17593	0.34268	0.999598	6540	2	-0.14364	0.012867	0.042431	0.976022	830	2	-0.14364
IQCE	4	0.93792	0.93787	1	17808	0	0.57487	0.012919	0.042587	0.978419	831	3	0.57487
SAT2	4	0.98705	0.98708	1	18810	0	0.37601	0.012947	0.042682	0.979431	832	4	0.37601
ZBTB49	4	0.61812	0.71218	1	13416	1	0.40974	0.012971	0.042755	0.979919	833	2	0.40974
LMBRD2	4	0.56738	0.69093	1	12995	1	0.73464	0.012992	0.042824	0.980334	834	3	0.73464
GLTSCR1	4	0.86573	0.86548	1	16382	1	0.65522	0.01303	0.04294	0.980564	835	3	0.65522
SS18L2	4	0.23837	0.40487	1	7716	2	-0.29212	0.013074	0.04307	0.980564	836	1	-0.29212
IRS2	4	0.78521	0.80152	1	15101	1	0.38373	0.013126	0.043224	0.980564	837	3	0.38373
CLEC7A	4	0.98686	0.98687	1	18807	0	0.83852	0.013138	0.043256	0.980564	838	4	0.83852
CASP9	4	0.96565	0.96558	1	18352	0	0.76237	0.013158	0.043305	0.980564	839	3	0.76237
FAM21A	4	0.32055	0.48028	1	9117	1	0.41985	0.013178	0.043369	0.980564	840	2	0.41985
SYNGR4	4	0.26128	0.42585	1	8120	1	0.41715	0.013216	0.043487	0.980564	841	3	0.41715
ZHX1-C8orf76	4	0.98046	0.9805	1	18676	0	0.51175	0.013244	0.04358	0.980564	842	4	0.51175
DUSP8	4	0.20777	0.37679	1	7182	1	0.5595	0.013251	0.043609	0.980564	843	2	0.5595
HACE1	4	0.95157	0.95147	1	18068	0	0.70514	0.013276	0.043685	0.980564	844	3	0.70514
CRB2	4	0.36441	0.52107	1	9825	2	0.30901	0.013286	0.043715	0.980564	845	2	0.30901
PNKP	4	0.53483	0.67828	1	12747	1	0.91296	0.013328	0.043848	0.980564	846	3	0.91296
NR2E3	4	0.4136	0.56697	1	10708	1	-0.088747	0.013334	0.043869	0.980564	847	1	-0.088747
NUDT5	4	0.94632	0.94625	1	17967	0	0.66309	0.013373	0.043994	0.980564	848	3	0.66309
SMURF1	4	0.98662	0.98662	1	18806	0	0.69633	0.013377	0.044007	0.980564	849	4	0.69633
ITGA1	4	0.98661	0.98661	1	18805	0	0.72383	0.01339	0.044047	0.980564	850	4	0.72383
LRRIQ1	4	0.98661	0.98661	1	18804	0	0.49708	0.013392	0.044058	0.980564	851	4	0.49708
LARP4	4	0.25777	0.42264	1	8050	2	0.21298	0.01341	0.044119	0.980564	852	2	0.21298
RFWD2	4	0.98658	0.98657	1	18803	0	0.67584	0.013419	0.044143	0.980564	853	4	0.67584
OSBP	4	0.14283	0.29001	0.988951	5559	1	-0.01865	0.013438	0.044199	0.980564	854	2	-0.01865
RGSL1	4	0.11995	0.25206	0.988849	4859	2	-0.24172	0.01349	0.044344	0.980564	855	1	-0.24172
KLC3	4	0.78347	0.8004	1	15084	1	0.50407	0.013494	0.044361	0.980564	856	2	0.50407
THNSL2	4	0.069424	0.16385	0.973273	3195	2	-0.19765	0.013542	0.044505	0.980564	857	2	-0.19765
ACTL10	4	0.98646	0.98646	1	18801	0	0.33713	0.013543	0.044509	0.980564	858	4	0.33713
TXNL4B	4	0.6417	0.72271	1	13627	1	0.69901	0.013564	0.044572	0.980564	859	3	0.69901
ATP5S	4	0.976	0.97599	1	18575	0	0.60644	0.013564	0.044572	0.980564	860	4	0.60644
PDIA4	4	0.98643	0.98643	1	18800	0	0.90767	0.013568	0.044586	0.980564	861	4	0.90767
NKX3-2	4	0.97441	0.97434	1	18536	0	0.73538	0.01357	0.04459	0.980564	862	4	0.73538
CTSE	4	0.98642	0.98642	1	18799	0	0.39649	0.013579	0.044618	0.980564	863	4	0.39649
HMGB1	4	0.98642	0.98641	1	18798	0	0.80214	0.013585	0.044633	0.980564	864	4	0.80214
PHKG2	4	0.0013368	0.0048396	0.758137	116	1	0.13368	0.013594	0.044659	0.980564	865	2	0.13368
TPSAB1	4	0.97712	0.97716	1	18601	0	0.6879	0.013606	0.044692	0.980564	866	4	0.6879
RELB	4	0.23131	0.39845	1	7587	2	0.26591	0.013613	0.044715	0.980564	867	2	0.26591
MED22	4	0.98638	0.98637	1	18797	0	0.45477	0.01362	0.044743	0.980564	868	4	0.45477
ZNF398	4	0.59447	0.70205	1	13219	1	0.3107	0.013646	0.044824	0.980564	869	2	0.3107
EGR3	4	0.98631	0.9863	1	18796	0	0.21364	0.013694	0.044973	0.980564	870	4	0.21364
KIF15	4	0.90024	0.89988	1	17031	0	0.16831	0.013698	0.044982	0.980564	871	2	0.16831
PPP1R9A	4	0.64673	0.72499	1	13675	1	0.59138	0.013701	0.044993	0.980564	872	3	0.59138
KLKB1	4	0.98627	0.98626	1	18794	0	0.44914	0.013732	0.045074	0.980564	873	4	0.44914
RNFT2	4	0.77755	0.79645	1	15022	1	0.42967	0.013732	0.045077	0.980564	874	3	0.42967
ANKRD10	4	0.2373	0.40389	1	7697	2	-0.19812	0.013749	0.045136	0.980564	875	1	-0.19812
TMEM135	4	0.96726	0.96719	1	18385	0	0.72173	0.013763	0.04518	0.980564	876	3	0.72173
PCDHA9	4	0.60545	0.70669	1	13316	1	0.29268	0.013801	0.045295	0.980564	877	2	0.29268
SLC22A24	4	0.0066186	0.022838	0.870529	498	2	0.1431	0.013859	0.045489	0.980564	878	2	0.1431
GPRIN1	4	0.57256	0.69295	1	13037	1	0.73558	0.013923	0.045685	0.980564	879	3	0.73558
MEF2B	4	0.98606	0.98607	1	18793	0	0.56308	0.013937	0.045724	0.980564	880	4	0.56308
HAVCR1	4	0.98606	0.98607	1	18792	0	0.43939	0.013939	0.045729	0.980564	881	4	0.43939
FABP12	4	0.96657	0.96651	1	18374	0	0.39692	0.013957	0.045784	0.980564	882	3	0.39692
TNFRSF10C	4	0.064344	0.15454	0.973273	3009	1	0.4993	0.013958	0.045786	0.980564	883	2	0.4993
C4A	4	0.93903	0.93901	1	17837	0	0.96379	0.013981	0.045858	0.980564	884	3	0.96379
ENDOD1	4	0.91197	0.91178	1	17297	0	0.67226	0.013985	0.045866	0.980564	885	3	0.67226
BRCA2	4	0.21313	0.38179	1	7276	2	0.37041	0.013986	0.045871	0.980564	886	2	0.37041
PPEF2	4	0.0063054	0.021818	0.870128	474	1	0.17016	0.014009	0.045936	0.980564	887	2	0.17016
ADAM29	4	0.26902	0.43292	1	8250	1	0.61304	0.014055	0.046073	0.980564	888	3	0.61304
SPTLC1	4	0.98592	0.98592	1	18790	0	0.71095	0.014076	0.046139	0.980564	889	4	0.71095
SLC22A13	4	0.82118	0.82731	1	15629	1	0.45334	0.014107	0.046236	0.980564	890	2	0.45334
CGB2	4	0.82112	0.82726	1	15628	1	0.59571	0.014113	0.046252	0.980564	891	2	0.59571
ATF6	4	0.98587	0.98587	1	18789	0	0.55532	0.014127	0.046304	0.980564	892	4	0.55532
PSMG2	4	0.85828	0.85848	1	16242	1	0.87331	0.014157	0.046388	0.980564	893	3	0.87331
HAUS8	4	0.22888	0.39621	1	7544	2	-0.38791	0.014165	0.046412	0.980564	894	2	-0.38791
WDR87	4	0.36797	0.52442	1	9895	1	0.7923	0.014186	0.046474	0.980564	895	2	0.7923
DERL1	4	0.98581	0.9858	1	18788	0	1.0598	0.014189	0.046486	0.980564	896	4	1.0598
MZF1	4	0.9858	0.98579	1	18787	0	0.35473	0.014198	0.046515	0.980564	897	4	0.35473
PYCARD	4	0.14251	0.28946	0.988951	5552	2	-0.44483	0.014217	0.04657	0.980564	898	1	-0.44483
PNCK	4	0.98577	0.98576	1	18786	0	0.66552	0.014235	0.046623	0.980564	899	4	0.66552
KERA	4	0.98575	0.98575	1	18785	0	0.47688	0.014246	0.046667	0.980564	900	4	0.47688
TMEM191B	4	0.98574	0.98573	1	18784	0	0.436	0.014263	0.046722	0.980564	901	4	0.436
WNT10A	4	0.83756	0.84026	1	15883	1	0.16704	0.014268	0.046733	0.980564	902	2	0.16704
NCOA7	4	0.9857	0.9857	1	18783	0	0.36371	0.014295	0.04683	0.980564	903	4	0.36371
BTBD10	4	0.034043	0.097267	0.952109	1947	1	1.0628	0.014322	0.046909	0.980564	904	3	1.0628
TTC7A	4	0.52428	0.67027	1	12605	1	0.58712	0.014322	0.046911	0.980564	905	3	0.58712
LRRN4CL	4	0.89562	0.8953	1	16938	0	0.42872	0.014343	0.046982	0.980564	906	3	0.42872
GHITM	4	0.98565	0.98565	1	18782	0	0.48063	0.014345	0.046986	0.980564	907	4	0.48063
ATXN3	4	0.13476	0.27682	0.988951	5325	3	-0.45808	0.014372	0.047072	0.980564	908	1	-0.45808
ATP7A	4	0.80224	0.81335	1	15324	1	0.98308	0.014373	0.047073	0.980564	909	3	0.98308
TANK	4	0.20909	0.37798	1	7206	2	0.32647	0.014386	0.047117	0.980564	910	2	0.32647
S100A11	4	0.59891	0.70387	1	13260	1	0.55241	0.014429	0.047257	0.980564	911	3	0.55241
VPS39	4	0.98556	0.98556	1	18781	0	0.59075	0.014441	0.047295	0.980564	912	4	0.59075
TAGAP	4	0.98555	0.98556	1	18780	0	0.57641	0.01445	0.047324	0.980564	913	4	0.57641
MIOS	4	0.69889	0.75049	1	14114	1	0.76752	0.014465	0.047371	0.980564	914	3	0.76752
ADAMTS14	4	0.85058	0.8514	1	16091	1	0.18401	0.014476	0.047408	0.980564	915	2	0.18401
GATC	4	0.98547	0.98546	1	18779	0	0.75743	0.014533	0.047587	0.980564	916	4	0.75743
RIC8A	4	0.98546	0.98546	1	18778	0	0.52947	0.014538	0.047601	0.980564	917	4	0.52947
ATP10A	4	0.0059093	0.020521	0.868222	445	2	-0.29918	0.01458	0.047729	0.980564	918	2	-0.29918
AFF4	4	0.98538	0.98537	1	18777	0	0.44591	0.014617	0.047838	0.980564	919	4	0.44591
TRNT1	4	0.90802	0.90775	1	17204	0	1.0789	0.014632	0.047882	0.980564	920	3	1.0789
WNT11	4	0.97369	0.97363	1	18525	0	0.27484	0.014632	0.047883	0.980564	921	4	0.27484
ZNF75D	4	0.98535	0.98534	1	18776	0	0.51893	0.014652	0.047944	0.980564	922	4	0.51893
HDHD3	4	0.87456	0.87412	1	16550	0	0.64528	0.014682	0.04804	0.980564	923	3	0.64528
NOP14	4	0.01831	0.058925	0.926991	1214	2	0.071291	0.014684	0.048042	0.980564	924	2	0.071291
LCE4A	4	0.98527	0.98527	1	18775	0	0.45965	0.014732	0.048191	0.980564	925	4	0.45965
FOXD4L1	4	0.79216	0.80624	1	15188	1	0.35577	0.014735	0.048205	0.980564	926	3	0.35577
GLI4	4	0.98521	0.98522	1	18774	0	0.45856	0.014785	0.048353	0.980564	927	4	0.45856
PIR	4	0.98521	0.98522	1	18773	0	0.30419	0.014792	0.048373	0.980564	928	4	0.30419
LYPD3	4	0.98519	0.9852	1	18772	0	0.35648	0.014805	0.048422	0.980564	929	4	0.35648
DLX1	4	0.12551	0.26142	0.988951	5036	1	0.92341	0.014813	0.048443	0.980564	930	3	0.92341
SCN10A	4	0.10672	0.22966	0.980494	4467	2	0.21406	0.014839	0.048526	0.980564	931	2	0.21406
SPAG6	4	0.56088	0.68838	1	12951	1	0.3989	0.014842	0.048539	0.980564	932	2	0.3989
OGN	4	0.98516	0.98517	1	18771	0	0.52897	0.014843	0.048545	0.980564	933	4	0.52897
ARRB2	4	0.30176	0.46299	1	8805	1	0.61119	0.01485	0.048566	0.980564	934	2	0.61119
AES	4	0.98511	0.98513	1	18770	0	0.54312	0.014894	0.048714	0.980564	935	4	0.54312
HIRA	4	0.98507	0.98509	1	18769	0	0.46199	0.014926	0.048805	0.980564	936	4	0.46199
EIF4ENIF1	4	0.98507	0.98509	1	18768	0	0.78054	0.014928	0.048812	0.980564	937	4	0.78054
PRPF4	4	0.30899	0.46962	1	8921	2	-0.23832	0.014943	0.048853	0.980564	938	1	-0.23832
PALM	4	0.98505	0.98507	1	18767	0	0.38387	0.014946	0.048862	0.980564	939	4	0.38387
RPL23A	4	0.22394	0.39167	1	7453	1	0.86054	0.014959	0.048911	0.980564	940	3	0.86054
OR2T6	4	0.95894	0.95887	1	18206	0	0.55043	0.014981	0.048978	0.980564	941	3	0.55043
CCNT1	4	0.56418	0.68971	1	12977	1	0.34333	0.014995	0.049021	0.980564	942	3	0.34333
THOC2	4	0.17753	0.34512	1	6577	1	0.74615	0.015003	0.04904	0.980564	943	2	0.74615
ZNF558	4	0.98499	0.98501	1	18765	0	0.30357	0.015007	0.049051	0.980564	944	4	0.30357
SIGLEC10	4	0.48365	0.63229	1	11904	1	0.13776	0.015047	0.049176	0.980564	945	2	0.13776
CNTRL	4	0.95478	0.95464	1	18123	0	0.5943	0.015072	0.049249	0.980564	946	3	0.5943
C10orf55	4	0.9849	0.98492	1	18763	0	0.5999	0.015097	0.049321	0.980564	947	4	0.5999
ANO3	4	0.86151	0.86149	1	16312	1	0.54335	0.015098	0.049325	0.980564	948	3	0.54335
TBX2	4	0.85691	0.85718	1	16225	1	0.62084	0.015142	0.049461	0.980564	949	3	0.62084
HS3ST6	4	0.95325	0.95313	1	18097	0	0.50305	0.015143	0.049461	0.980564	950	3	0.50305
ZCCHC2	4	0.044916	0.11825	0.958041	2352	3	-0.52678	0.01515	0.04948	0.980564	951	1	-0.52678
DAGLA	4	0.98485	0.98485	1	18761	0	0.68376	0.015153	0.049487	0.980564	952	4	0.68376
EGLN3	4	0.84035	0.84253	1	15917	1	0.31787	0.015202	0.049619	0.980564	953	3	0.31787
RHBG	4	0.31812	0.47807	1	9079	1	0.69112	0.015212	0.049649	0.980564	954	3	0.69112
MOGAT2	4	0.74328	0.77511	1	14593	1	0.51982	0.015224	0.049682	0.980564	955	2	0.51982
MAT1A	4	0.96305	0.96297	1	18283	0	0.75317	0.01523	0.0497	0.980564	956	3	0.75317
CSNK2A3	4	0.13379	0.27521	0.988951	5295	2	0.11262	0.015254	0.04978	0.980564	957	2	0.11262
AQP10	4	0.98473	0.98472	1	18759	0	0.45921	0.015267	0.049821	0.980564	958	4	0.45921
IFT80	4	0.93196	0.93172	1	17696	0	0.66955	0.015283	0.04987	0.980564	959	3	0.66955
HLA-F	4	0.0053654	0.018722	0.856168	414	2	-0.82724	0.015306	0.049942	0.980564	960	2	-0.82724
IFITM5	4	0.44487	0.59612	1	11252	1	0.4183	0.015358	0.050097	0.980564	961	2	0.4183
HARBI1	4	0.79057	0.80514	1	15164	1	0.76745	0.015394	0.050194	0.980564	962	3	0.76745
KIAA1841	4	0.3331	0.49196	1	9317	1	0.24575	0.01541	0.050241	0.980564	963	3	0.24575
SLC25A32	4	0.85914	0.85925	1	16264	1	0.95131	0.015416	0.050261	0.980564	964	3	0.95131
RAD23B	4	0.9483	0.94827	1	18003	0	0.6941	0.015453	0.050381	0.980564	965	3	0.6941
TMEM74B	4	0.98453	0.98454	1	18758	0	0.42897	0.015471	0.050435	0.980564	966	4	0.42897
HDAC10	4	0.98451	0.98452	1	18757	0	0.40144	0.015489	0.050496	0.980564	967	4	0.40144
OR8B12	4	0.10826	0.2323	0.980494	4520	2	0.27946	0.01549	0.050499	0.980564	968	2	0.27946
TMX3	4	0.33858	0.49709	1	9393	1	0.73375	0.015505	0.050537	0.980564	969	3	0.73375
UCP1	4	0.98449	0.98449	1	18756	0	0.53945	0.015505	0.050537	0.980564	970	4	0.53945
HHIP	4	0.5279	0.6737	1	12659	2	-0.0089268	0.015513	0.050561	0.980564	971	1	-0.0089268
GNB1	4	0.96536	0.9653	1	18340	0	0.8302	0.015515	0.050565	0.980564	972	3	0.8302
PCDHB12	4	0.98445	0.98445	1	18755	0	0.41223	0.015554	0.050693	0.980564	973	4	0.41223
PEX5	4	0.51721	0.66358	1	12483	1	0.93775	0.015565	0.050726	0.980564	974	3	0.93775
JMJD1C	4	0.98165	0.98168	1	18699	0	0.62421	0.015604	0.050838	0.980564	975	4	0.62421
PTPN23	4	0.17784	0.34561	1	6588	3	-0.29268	0.015617	0.050879	0.980564	976	1	-0.29268
PARK2	4	0.96973	0.96968	1	18438	0	0.70887	0.015639	0.050941	0.980564	977	4	0.70887
C7orf72	4	0.88417	0.88374	1	16736	0	0.63355	0.015643	0.050953	0.980564	978	3	0.63355
KCTD2	4	0.67848	0.74015	1	13928	1	0.38656	0.015707	0.051141	0.980564	979	2	0.38656
CD300LF	4	0.52326	0.66931	1	12587	1	0.56186	0.015707	0.051143	0.980564	980	3	0.56186
HAND1	4	0.82417	0.8296	1	15676	1	0.2257	0.015721	0.051182	0.980564	981	3	0.2257
PTRF	4	0.98425	0.98425	1	18754	0	0.48948	0.015751	0.051261	0.980564	982	4	0.48948
MS4A4A	4	0.95433	0.95421	1	18118	0	0.67134	0.015754	0.051274	0.980564	983	3	0.67134
RUFY3	4	0.95488	0.95474	1	18126	0	0.65541	0.015772	0.051331	0.980564	984	3	0.65541
PVRL2	4	0.3046	0.46558	1	8847	1	0.43014	0.015797	0.051402	0.980564	985	2	0.43014
LNP1	4	0.47653	0.62568	1	11783	2	0.14335	0.015824	0.051483	0.980564	986	2	0.14335
GS1-259H13.2	4	0.65419	0.72841	1	13723	1	0.51974	0.015827	0.051492	0.980564	987	2	0.51974
FRS3	4	0.41599	0.56915	1	10752	1	0.77746	0.015834	0.051515	0.980564	988	3	0.77746
EGFL6	4	0.97932	0.97936	1	18651	0	0.89223	0.015847	0.05155	0.980564	989	4	0.89223
AMH	4	0.87512	0.87466	1	16561	0	0.491	0.015854	0.051572	0.980564	990	3	0.491
PTF1A	4	0.60634	0.70704	1	13321	1	0.15056	0.015876	0.051644	0.980564	991	2	0.15056
ATP5G3	4	0.90445	0.90411	1	17118	0	0.74202	0.015894	0.051697	0.980564	992	3	0.74202
SERPINB4	4	0.98408	0.98408	1	18751	0	0.63303	0.01592	0.051773	0.980564	993	4	0.63303
ACMSD	4	0.048491	0.12492	0.959733	2485	2	0.33477	0.015924	0.051794	0.980564	994	2	0.33477
ANKRD34A	4	0.22796	0.39533	1	7527	1	0.63737	0.01593	0.051807	0.980564	995	3	0.63737
FGFR1OP2	4	0.96159	0.96149	1	18254	0	0.63523	0.01594	0.051835	0.980564	996	3	0.63523
FPR3	4	0.98062	0.98065	1	18680	0	0.53348	0.015948	0.051867	0.980564	997	4	0.53348
PID1	4	0.98404	0.98405	1	18750	0	0.48505	0.01596	0.051909	0.980564	998	4	0.48505
GOSR2	4	0.16609	0.32714	0.998203	6252	2	0.22178	0.015977	0.051971	0.980564	999	2	0.22178
CEP70	4	0.98207	0.98209	1	18712	0	0.45504	0.01598	0.05198	0.980564	1000	4	0.45504
HBG2	4	0.98401	0.98402	1	18749	0	0.43071	0.01599	0.052001	0.980564	1001	4	0.43071
STX16	4	0.98399	0.98399	1	18748	0	0.45019	0.016014	0.05207	0.980564	1002	4	0.45019
PRKCQ	4	0.98396	0.98396	1	18747	0	0.60772	0.016035	0.052146	0.980564	1003	4	0.60772
ZNF624	4	0.73567	0.77065	1	14506	1	0.32836	0.016083	0.05231	0.980564	1004	2	0.32836
P3H2	4	0.79295	0.80679	1	15198	1	0.70007	0.016099	0.052357	0.980564	1005	3	0.70007
ANKRD13A	4	0.98388	0.98387	1	18745	0	0.9348	0.016116	0.052402	0.980564	1006	4	0.9348
OR2V1	3	0.050178	0.12034	0.958041	2547	1	0.73128	0.016124	0.042093	0.975728	1007	2	0.73128
ACSL1	4	0.9485	0.94844	1	18009	0	0.72152	0.016128	0.052442	0.980564	1008	3	0.72152
KCND2	4	0.94673	0.94668	1	17976	0	0.58116	0.01615	0.052514	0.980564	1009	3	0.58116
EFR3A	4	0.20728	0.37634	1	7171	1	0.53521	0.016151	0.052515	0.980564	1010	3	0.53521
MS4A14	4	0.75588	0.78274	1	14743	1	0.65513	0.016154	0.052524	0.980564	1011	3	0.65513
LONRF2	4	0.98383	0.98382	1	18744	0	0.47025	0.016168	0.052562	0.980564	1012	4	0.47025
STAU1	4	0.70631	0.75438	1	14209	1	0.39007	0.016174	0.052577	0.980564	1013	2	0.39007
F11	4	0.66897	0.73548	1	13848	1	0.74385	0.016183	0.052604	0.980564	1014	3	0.74385
RARS2	4	0.25936	0.4241	1	8082	2	0.17568	0.016187	0.052618	0.980564	1015	2	0.17568
CDH1	4	0.86807	0.86773	1	16426	1	0.77396	0.01619	0.052625	0.980564	1016	3	0.77396
OR11L1	4	0.98369	0.9837	1	18743	0	0.23144	0.016306	0.052992	0.980564	1017	4	0.23144
ACBD6	4	0.77325	0.79368	1	14962	1	0.5032	0.016329	0.053044	0.980564	1018	3	0.5032
IGF2R	4	0.013126	0.043224	0.920191	895	1	0.42261	0.016342	0.05309	0.980564	1019	2	0.42261
ZBTB4	4	0.98362	0.98363	1	18742	0	0.51664	0.01638	0.053198	0.980564	1020	4	0.51664
PARP11	4	0.76777	0.7902	1	14895	1	0.47886	0.016394	0.053234	0.980564	1021	3	0.47886
CR1L	4	0.51657	0.66296	1	12474	1	0.56421	0.01641	0.053281	0.980564	1022	3	0.56421
SNX29	4	0.48741	0.6358	1	11970	1	0.67554	0.016446	0.053399	0.980564	1023	3	0.67554
FLII	4	0.87906	0.87859	1	16632	0	0.86395	0.016448	0.053403	0.980564	1024	3	0.86395
UPF3B	4	0.66518	0.73366	1	13816	1	0.68581	0.016457	0.05344	0.980564	1025	3	0.68581
SKA3	4	0.96567	0.96561	1	18354	0	0.76538	0.016469	0.053472	0.980564	1026	3	0.76538
KCNE3	4	0.98351	0.98352	1	18740	0	0.36133	0.016486	0.053515	0.980564	1027	4	0.36133
KDELC1	4	0.90048	0.90011	1	17034	0	0.79675	0.016513	0.053603	0.980564	1028	3	0.79675
CPSF4L	4	0.97105	0.97101	1	18471	0	0.59953	0.016516	0.053616	0.980564	1029	4	0.59953
CXCL3	4	0.81081	0.81955	1	15462	1	0.6348	0.016539	0.053677	0.980564	1030	3	0.6348
UACA	4	0.85416	0.85465	1	16176	1	0.64992	0.01655	0.053712	0.980564	1031	3	0.64992
PSMC1	4	0.37696	0.53278	1	10052	2	-0.15934	0.01655	0.053712	0.980564	1032	2	-0.15934
SLC25A21	4	0.03481	0.098749	0.952109	1977	2	0.1731	0.016555	0.053726	0.980564	1033	2	0.1731
LOC100132146	4	0.98343	0.98344	1	18739	0	0.389	0.016573	0.053777	0.980564	1034	4	0.389
TST	4	0.64277	0.72317	1	13639	1	0.48762	0.01659	0.05383	0.980564	1035	3	0.48762
CBLN3	4	0.34121	0.49954	1	9434	2	0.31706	0.016593	0.053839	0.980564	1036	2	0.31706
F8A2	4	0.91432	0.91409	1	17337	0	0.63077	0.016601	0.053858	0.980564	1037	3	0.63077
CCDC129	4	0.98338	0.9834	1	18738	0	0.53391	0.016622	0.053925	0.980564	1038	4	0.53391
C9orf135	4	0.98338	0.9834	1	18737	0	0.2991	0.016624	0.053929	0.980564	1039	4	0.2991
CEP55	4	0.62361	0.71463	1	13458	1	-0.033843	0.016653	0.054013	0.980564	1040	1	-0.033843
OR10G7	4	0.32216	0.48176	1	9144	1	0.58381	0.016686	0.054101	0.980564	1041	2	0.58381
ARF1	4	0.3632	0.51994	1	9802	2	0.23669	0.016705	0.054162	0.980564	1042	2	0.23669
APOO	4	0.7407	0.77357	1	14564	1	0.7356	0.016731	0.054233	0.980564	1043	3	0.7356
SDCCAG8	4	0.80779	0.81736	1	15414	1	0.55136	0.016732	0.054234	0.980564	1044	2	0.55136
RPS6KA5	4	0.20297	0.37234	1	7100	2	-0.19386	0.016757	0.054325	0.980564	1045	2	-0.19386
PRMT9	4	0.98322	0.98324	1	18735	0	0.65581	0.016778	0.054387	0.980564	1046	4	0.65581
TRPC4	4	0.98089	0.98092	1	18689	0	0.6028	0.016794	0.054433	0.980564	1047	4	0.6028
RSG1	4	0.050295	0.12834	0.959733	2555	2	-0.24801	0.016809	0.054474	0.980564	1048	2	-0.24801
MAP3K13	4	0.98319	0.98321	1	18734	0	0.41982	0.016812	0.054485	0.980564	1049	4	0.41982
SLC2A4RG	4	0.98318	0.9832	1	18733	0	0.31363	0.01682	0.054511	0.980564	1050	4	0.31363
CH17-360D5.1	4	0.57392	0.6935	1	13047	1	0.66035	0.016832	0.054548	0.980564	1051	3	0.66035
PEX26	4	0.81525	0.82288	1	15524	1	0.63481	0.016848	0.054592	0.980564	1052	3	0.63481
C6orf226	4	0.98314	0.98316	1	18732	0	0.43573	0.016856	0.05462	0.980564	1053	4	0.43573
CDH9	4	0.98311	0.98314	1	18731	0	0.33303	0.016891	0.054721	0.980564	1054	4	0.33303
SRD5A3	4	0.9831	0.98313	1	18730	0	0.35	0.016896	0.054738	0.980564	1055	4	0.35
FGFR2	4	0.85362	0.85414	1	16161	1	0.72534	0.01691	0.054782	0.980564	1056	3	0.72534
ZSCAN29	4	0.20916	0.37805	1	7210	2	-0.051796	0.016912	0.054789	0.980564	1057	2	-0.051796
KCNJ4	4	0.92945	0.92924	1	17640	0	0.63924	0.016918	0.054806	0.980564	1058	3	0.63924
NRM	4	0.85071	0.85152	1	16095	1	0.92366	0.016956	0.054929	0.980564	1059	3	0.92366
TMTC4	4	0.98304	0.98307	1	18729	0	0.58623	0.01696	0.054947	0.980564	1060	4	0.58623
TAS2R42	4	0.97983	0.97989	1	18659	0	0.64065	0.016974	0.054988	0.980564	1061	4	0.64065
MRPS12	4	0.983	0.98303	1	18728	0	0.40843	0.017004	0.055088	0.980564	1062	4	0.40843
ADGRF4	4	0.92425	0.92408	1	17535	0	0.93045	0.017015	0.055121	0.980564	1063	3	0.93045
FAM127A	4	0.68737	0.74464	1	14011	1	0.3541	0.017016	0.055124	0.980564	1064	3	0.3541
OR10W1	4	0.20664	0.37576	1	7160	2	0.25035	0.017018	0.055133	0.980564	1065	2	0.25035
PTPN7	4	0.66458	0.73335	1	13811	1	0.59866	0.017045	0.055215	0.980564	1066	3	0.59866
BSPH1	4	0.56816	0.69122	1	12998	1	0.46847	0.017057	0.055246	0.980564	1067	2	0.46847
GDPD1	4	0.98294	0.98298	1	18727	0	0.66978	0.017061	0.055258	0.980564	1068	4	0.66978
SLC25A31	4	0.083261	0.18878	0.973273	3693	1	0.67553	0.017068	0.055274	0.980564	1069	3	0.67553
HECTD2	4	0.85395	0.85446	1	16169	1	0.71174	0.017104	0.055385	0.980564	1070	3	0.71174
CDKAL1	4	0.8492	0.85017	1	16060	1	0.63429	0.017111	0.055415	0.980564	1071	3	0.63429
IL13RA1	4	0.63087	0.71783	1	13522	1	0.59553	0.017113	0.055417	0.980564	1072	3	0.59553
HIVEP2	4	0.95789	0.95786	1	18188	0	0.89074	0.017124	0.055458	0.980564	1073	3	0.89074
TTC25	4	0.68625	0.74408	1	14002	1	0.59058	0.017132	0.055481	0.980564	1074	3	0.59058
KCNG4	4	0.77751	0.79643	1	15021	1	0.6532	0.01715	0.055531	0.980564	1075	3	0.6532
ENOX1	4	0.98285	0.98288	1	18726	0	0.345	0.017153	0.055536	0.980564	1076	4	0.345
BAZ1A	4	0.98284	0.98287	1	18725	0	0.45139	0.01716	0.055562	0.980564	1077	4	0.45139
TRIB3	4	0.16201	0.32073	0.994659	6141	1	0.54343	0.017166	0.055577	0.980564	1078	3	0.54343
ELFN1	4	0.66908	0.73553	1	13849	1	0.56778	0.017166	0.055577	0.980564	1079	2	0.56778
TNXB	4	0.8313	0.83521	1	15782	1	0.39212	0.017171	0.055591	0.980564	1080	3	0.39212
SPINK9	4	0.98281	0.98284	1	18724	0	0.47053	0.017188	0.055638	0.980564	1081	4	0.47053
ATPAF2	4	0.98279	0.98282	1	18723	0	0.44733	0.017207	0.055697	0.980564	1082	4	0.44733
TRPA1	4	0.13328	0.27434	0.988951	5278	3	-0.47132	0.017223	0.055742	0.980564	1083	1	-0.47132
FAM231A	4	0.1628	0.32193	0.994659	6168	2	-0.049181	0.017275	0.055892	0.980564	1084	2	-0.049181
PCDH15	4	0.9827	0.98272	1	18722	0	0.49525	0.0173	0.055965	0.980564	1085	4	0.49525
EIF4A3	4	0.56188	0.6888	1	12960	1	0.57337	0.017326	0.056052	0.980564	1086	2	0.57337
SRFBP1	4	0.65827	0.73036	1	13757	1	0.66321	0.017378	0.056206	0.980564	1087	3	0.66321
2021-03-05	4	0.79423	0.8077	1	15213	1	0.71572	0.017385	0.056225	0.980564	1088	3	0.71572
PDLIM4	4	0.68684	0.74438	1	14007	1	0.74267	0.01745	0.056411	0.980564	1089	3	0.74267
SERPINB2	4	0.98252	0.98254	1	18719	0	0.55054	0.017478	0.056491	0.980564	1090	4	0.55054
IGSF9	4	0.74307	0.77498	1	14590	1	0.52176	0.017496	0.056541	0.980564	1091	3	0.52176
NODAL	4	0.86872	0.86836	1	16437	1	0.44497	0.01751	0.05658	0.980564	1092	2	0.44497
SDPR	4	0.98249	0.9825	1	18718	0	0.31258	0.017511	0.056582	0.980564	1093	4	0.31258
ZNF580	4	0.98249	0.9825	1	18717	0	0.34061	0.017513	0.056589	0.980564	1094	4	0.34061
CD177	4	0.93186	0.93163	1	17694	0	0.091161	0.017533	0.056644	0.980564	1095	2	0.091161
TMEM56	4	0.36555	0.52214	1	9847	2	0.49418	0.017534	0.056648	0.980564	1096	2	0.49418
FAM122B	4	0.95695	0.95689	1	18166	0	0.57472	0.017538	0.056657	0.980564	1097	3	0.57472
MTUS2	4	0.90163	0.90127	1	17060	0	0.79954	0.017561	0.056727	0.980564	1098	3	0.79954
PEX14	4	0.56037	0.68818	1	12950	1	0.67769	0.017566	0.056738	0.980564	1099	3	0.67769
PPP2CB	4	0.98243	0.98245	1	18716	0	0.47154	0.017572	0.056759	0.980564	1100	4	0.47154
GLI1	4	0.051908	0.13141	0.959914	2612	1	0.52476	0.017581	0.056794	0.980564	1101	3	0.52476
UHRF1	4	0.17458	0.34052	0.999394	6502	3	-0.38438	0.017585	0.056804	0.980564	1102	1	-0.38438
ABCA8	4	0.33167	0.49066	1	9295	2	0.20591	0.017597	0.056833	0.980564	1103	2	0.20591
KIAA0226	4	0.98234	0.98236	1	18715	0	0.35389	0.017655	0.056978	0.980564	1104	4	0.35389
RPA2	4	0.81476	0.82253	1	15516	1	0.82318	0.01766	0.05699	0.980564	1105	3	0.82318
KEL	4	0.98233	0.98234	1	18714	0	0.35383	0.017673	0.057026	0.980564	1106	4	0.35383
IFNA21	4	0.97377	0.9737	1	18527	0	0.24586	0.017689	0.057072	0.980564	1107	4	0.24586
LEFTY2	4	0.76533	0.78862	1	14860	1	0.79275	0.017711	0.057138	0.980564	1108	3	0.79275
POMP	4	0.90944	0.9092	1	17243	0	0.56126	0.017715	0.057152	0.980564	1109	3	0.56126
UGGT2	4	0.87471	0.87426	1	16552	0	0.58749	0.017723	0.057174	0.980564	1110	3	0.58749
OR8B4	4	0.48429	0.63289	1	11915	1	0.11708	0.01774	0.057222	0.980564	1111	2	0.11708
STX10	4	0.3666	0.52314	1	9871	2	0.30812	0.017792	0.057379	0.980564	1112	2	0.30812
NOP58	4	0.86363	0.86349	1	16345	1	0.91915	0.017811	0.057432	0.980564	1113	3	0.91915
MC1R	4	0.065692	0.15699	0.973273	3062	3	-0.4104	0.017844	0.057536	0.980564	1114	1	-0.4104
SF3A3	4	0.90566	0.90535	1	17147	0	0.84174	0.01785	0.057553	0.980564	1115	3	0.84174
ENAH	4	0.90943	0.90919	1	17242	0	0.91612	0.017881	0.05764	0.980564	1116	3	0.91612
OR2T29	4	0.20424	0.37348	1	7124	2	0.083971	0.017882	0.057641	0.980564	1117	2	0.083971
KTI12	4	0.3685	0.5249	1	9904	2	-0.26614	0.017896	0.057688	0.980564	1118	1	-0.26614
SVIP	4	0.87896	0.87851	1	16628	0	0.28477	0.017947	0.057841	0.980564	1119	3	0.28477
SYNGAP1	4	0.45199	0.60277	1	11382	2	0.14156	0.017999	0.057987	0.980564	1120	2	0.14156
C19orf54	4	0.98198	0.98201	1	18711	0	0.7322	0.018016	0.058036	0.980564	1121	4	0.7322
CYB5D2	4	0.7309	0.76793	1	14453	1	0.39342	0.018033	0.058083	0.980564	1122	2	0.39342
TUBG1	4	0.59458	0.70209	1	13221	1	0.83487	0.018057	0.058155	0.980564	1123	2	0.83487
PTP4A2	4	0.98194	0.98197	1	18710	0	0.35683	0.01806	0.058166	0.980564	1124	4	0.35683
LIN7C	4	0.98193	0.98196	1	18708	0	0.5919	0.018069	0.058193	0.980564	1125	4	0.5919
TMEM89	4	0.17064	0.33435	0.998491	6386	2	-0.27269	0.018103	0.058291	0.980564	1126	2	-0.27269
MED27	4	0.85199	0.85265	1	16118	1	0.39453	0.018113	0.058322	0.980564	1127	2	0.39453
FAT1	4	0.096003	0.21119	0.977859	4115	2	0.11873	0.018137	0.058398	0.980564	1128	2	0.11873
GSTO2	4	0.98185	0.98189	1	18705	0	0.37239	0.018146	0.058422	0.980564	1129	4	0.37239
GTF2H5	4	0.88953	0.88918	1	16830	0	0.93353	0.018228	0.058664	0.980564	1130	3	0.93353
KIAA0753	4	0.1309	0.27038	0.988951	5200	1	0.60848	0.018236	0.058695	0.980564	1131	3	0.60848
POLA1	4	0.98176	0.98179	1	18704	0	0.36864	0.018242	0.058711	0.980564	1132	4	0.36864
PPP1R3E	4	0.9301	0.92988	1	17653	0	0.51675	0.018258	0.058754	0.980564	1133	3	0.51675
FAM65A	4	0.98174	0.98177	1	18703	0	0.45667	0.018263	0.058776	0.980564	1134	4	0.45667
RNF138	4	0.335	0.4937	1	9345	1	0.7879	0.018279	0.058831	0.980564	1135	3	0.7879
COMMD8	4	0.90716	0.90691	1	17185	0	0.63358	0.018283	0.058844	0.980564	1136	3	0.63358
RDH14	4	0.94227	0.94219	1	17901	0	0.39251	0.01831	0.058925	0.980564	1137	3	0.39251
GSTCD	4	0.66642	0.73423	1	13824	1	0.85143	0.018315	0.058939	0.980564	1138	3	0.85143
CCR7	4	0.98168	0.98171	1	18700	0	0.52274	0.018323	0.058965	0.980564	1139	4	0.52274
MAP4K4	4	0.57356	0.69336	1	13045	1	0.27202	0.018361	0.059066	0.980564	1140	3	0.27202
FOXD4L6	4	0.90186	0.90147	1	17064	0	0.59745	0.018402	0.059195	0.980564	1141	3	0.59745
TIAM2	4	0.98159	0.98162	1	18698	0	0.56688	0.018409	0.059216	0.980564	1142	4	0.56688
AP3S1	4	0.071469	0.16761	0.973273	3273	3	-0.41546	0.018413	0.059228	0.980564	1143	1	-0.41546
SLC12A6	4	0.98157	0.9816	1	18697	0	0.37685	0.01843	0.059279	0.980564	1144	4	0.37685
TMEM236	4	0.47716	0.62624	1	11793	2	0.40445	0.01845	0.05933	0.980564	1145	2	0.40445
C10orf53	4	0.89818	0.89788	1	16992	0	0.24759	0.018465	0.05938	0.980564	1146	3	0.24759
P2RX4	4	0.29801	0.45948	1	8747	2	0.4029	0.018498	0.059486	0.980564	1147	2	0.4029
PTPRCAP	4	0.98149	0.98152	1	18696	0	0.59458	0.018509	0.059521	0.980564	1148	4	0.59458
TRIM13	4	0.048565	0.12505	0.959733	2487	2	-0.095604	0.018517	0.059539	0.980564	1149	2	-0.095604
TNFRSF10D	4	0.92443	0.92425	1	17539	0	0.58403	0.018523	0.059553	0.980564	1150	3	0.58403
FGFR1	4	0.97315	0.97309	1	18510	0	0.78299	0.018544	0.059615	0.980564	1151	4	0.78299
HMGN1	4	0.75235	0.78064	1	14697	1	0.15915	0.018568	0.059698	0.980564	1152	2	0.15915
TUBE1	4	0.98142	0.98144	1	18695	0	0.54203	0.01858	0.059735	0.980564	1153	4	0.54203
MAVS	4	0.45075	0.60161	1	11363	1	0.46293	0.018591	0.059767	0.980564	1154	3	0.46293
LOC388282	4	0.96616	0.9661	1	18367	0	0.84383	0.018595	0.059779	0.980564	1155	3	0.84383
RIOK2	4	0.58055	0.69624	1	13096	1	0.52904	0.018628	0.059868	0.980564	1156	2	0.52904
LTA4H	4	0.86326	0.86313	1	16339	1	0.43188	0.018636	0.05989	0.980564	1157	2	0.43188
BICC1	4	0.20178	0.37123	1	7076	2	0.25151	0.018672	0.059993	0.980564	1158	2	0.25151
GSG2	4	0.80676	0.81662	1	15397	1	0.64437	0.018687	0.060032	0.980564	1159	3	0.64437
AKR1C3	4	0.98126	0.98128	1	18694	0	0.43658	0.018739	0.06018	0.980564	1160	4	0.43658
ZC3H11A	4	0.84867	0.84973	1	16046	1	0.93531	0.018747	0.060201	0.980564	1161	3	0.93531
NDUFS2	4	0.98125	0.98128	1	18693	0	0.50554	0.018749	0.060206	0.980564	1162	4	0.50554
PARPBP	4	0.6785	0.74016	1	13929	1	0.16221	0.018775	0.060277	0.980564	1163	2	0.16221
CLPSL1	4	0.13909	0.28398	0.988951	5450	1	0.531	0.018798	0.060346	0.980564	1164	2	0.531
HGS	4	0.93698	0.93692	1	17791	0	0.66933	0.018827	0.060442	0.980564	1165	3	0.66933
RBSN	4	0.98115	0.98117	1	18692	0	0.35925	0.018853	0.060516	0.980564	1166	4	0.35925
VHLL	4	0.64207	0.72287	1	13632	1	0.33174	0.018879	0.060587	0.980564	1167	2	0.33174
PRH1	4	0.84953	0.85047	1	16071	1	0.44976	0.018896	0.060634	0.980564	1168	3	0.44976
ANKRD6	4	0.92532	0.92512	1	17562	0	0.65133	0.018899	0.060644	0.980564	1169	3	0.65133
DEF8	4	0.26148	0.42602	1	8124	2	0.26223	0.018904	0.060659	0.980564	1170	2	0.26223
TMEM72	4	0.8693	0.86893	1	16448	1	0.48377	0.018982	0.060898	0.980564	1171	3	0.48377
FADS2	4	0.70214	0.75217	1	14158	1	0.48861	0.018983	0.060905	0.980564	1172	3	0.48861
NXNL2	4	0.77816	0.79684	1	15027	1	0.17391	0.019034	0.061053	0.980564	1173	2	0.17391
FH	4	0.83463	0.83791	1	15831	1	0.93244	0.019034	0.061056	0.980564	1174	3	0.93244
LOC101927572	4	0.97999	0.98005	1	18663	0	0.65079	0.019048	0.061098	0.980564	1175	4	0.65079
SNRNP70	4	0.98095	0.98098	1	18690	0	0.64321	0.019049	0.0611	0.980564	1176	4	0.64321
CDK1	4	0.32118	0.48086	1	9134	1	1.1321	0.019085	0.061207	0.980564	1177	3	1.1321
2021-03-02	4	0.54056	0.68045	1	12789	1	0.67652	0.019088	0.061217	0.980564	1178	3	0.67652
PRCD	4	0.97356	0.97348	1	18520	0	0.73615	0.01912	0.061314	0.980564	1179	4	0.73615
TLK1	4	0.065203	0.15614	0.973273	3040	3	-0.35122	0.019137	0.061365	0.980564	1180	1	-0.35122
TSPAN6	4	0.82086	0.82707	1	15621	1	1.0517	0.019144	0.061384	0.980564	1181	3	1.0517
DMTN	4	0.98081	0.98084	1	18688	0	0.39131	0.019186	0.061501	0.980564	1182	4	0.39131
LUC7L	4	0.98081	0.98083	1	18687	0	0.48922	0.019192	0.061514	0.980564	1183	4	0.48922
C9orf43	4	0.9808	0.98083	1	18686	0	0.55369	0.019197	0.061532	0.980564	1184	4	0.55369
HFE2	4	0.98078	0.98081	1	18685	0	0.52202	0.019216	0.061589	0.980564	1185	4	0.52202
MOGAT1	4	0.98077	0.9808	1	18684	0	0.49341	0.019232	0.061637	0.980564	1186	4	0.49341
CLLU1OS	4	0.69238	0.74719	1	14062	1	0.58059	0.019238	0.061658	0.980564	1187	3	0.58059
C14orf159	4	0.83276	0.83636	1	15802	1	0.2951	0.01924	0.061663	0.980564	1188	3	0.2951
C9orf64	4	0.98073	0.98076	1	18683	0	0.67128	0.01927	0.061751	0.980564	1189	4	0.67128
SPATA31A7	4	0.46009	0.61034	1	11503	2	-0.15022	0.019292	0.061816	0.980564	1190	1	-0.15022
ENAM	4	0.64413	0.72379	1	13652	1	0.55711	0.01933	0.061941	0.980564	1191	3	0.55711
KAZALD1	4	0.98067	0.98071	1	18682	0	0.30714	0.01933	0.061942	0.980564	1192	4	0.30714
ZNF8	4	0.043801	0.11614	0.95676	2315	2	-0.24674	0.019344	0.061977	0.980564	1193	1	-0.24674
FCGR3A	4	0.98063	0.98066	1	18681	0	0.37575	0.019368	0.062056	0.980564	1194	4	0.37575
PCP2	4	0.041128	0.111	0.954494	2214	2	0.209	0.019379	0.062097	0.980564	1195	2	0.209
CTBP1	4	0.67497	0.73841	1	13904	1	0.72551	0.019387	0.062119	0.980564	1196	3	0.72551
STARD6	4	0.9374	0.93735	1	17797	0	0.56997	0.019388	0.062125	0.980564	1197	3	0.56997
GPAM	4	0.10807	0.23197	0.980494	4513	1	-0.098013	0.019395	0.062144	0.980564	1198	1	-0.098013
NEIL1	4	0.98059	0.98062	1	18679	0	0.27211	0.019409	0.062186	0.980564	1199	4	0.27211
XRCC2	4	0.91221	0.91201	1	17304	0	0.71822	0.019441	0.062266	0.980564	1200	3	0.71822
AKNAD1	4	0.98056	0.98059	1	18678	0	0.39313	0.019442	0.062268	0.980564	1201	4	0.39313
MRPS6	4	0.16157	0.32002	0.994659	6125	2	-0.37161	0.019447	0.062282	0.980564	1202	1	-0.37161
MSL1	4	0.98053	0.98057	1	18677	0	0.32428	0.019466	0.06234	0.980564	1203	4	0.32428
ABCA6	4	0.96863	0.96857	1	18412	0	0.55644	0.01947	0.062351	0.980564	1204	3	0.55644
XAGE5	4	0.79588	0.80886	1	15240	1	0.42579	0.019486	0.062396	0.980564	1205	2	0.42579
MTMR4	4	0.57684	0.6947	1	13063	1	0.68896	0.019503	0.06244	0.980564	1206	3	0.68896
GALM	4	0.30091	0.46222	1	8794	1	0.33641	0.019551	0.06256	0.980564	1207	2	0.33641
HHEX	4	0.94056	0.94048	1	17861	0	0.4825	0.019556	0.062579	0.980564	1208	3	0.4825
ACVRL1	4	0.017792	0.057379	0.923245	1183	1	0.5758	0.019569	0.062613	0.980564	1209	3	0.5758
PLD5	4	0.35524	0.51252	1	9675	1	0.70006	0.01958	0.062651	0.980564	1210	3	0.70006
TCTN2	4	0.9804	0.98044	1	18674	0	0.20462	0.019595	0.06269	0.980564	1211	4	0.20462
ECEL1	4	0.9804	0.98044	1	18673	0	0.54208	0.019601	0.062705	0.980564	1212	4	0.54208
RNF26	4	0.98038	0.98042	1	18672	0	0.32664	0.019617	0.062749	0.980564	1213	4	0.32664
PHLPP2	4	0.39367	0.54832	1	10343	1	0.44799	0.01963	0.062786	0.980564	1214	3	0.44799
ID1	4	0.83155	0.83539	1	15786	1	0.43196	0.019643	0.062829	0.980564	1215	2	0.43196
PCDHGC5	4	0.98034	0.98037	1	18671	0	0.44924	0.019664	0.062878	0.980564	1216	4	0.44924
LAMTOR2	4	0.22528	0.3929	1	7475	1	0.42735	0.019677	0.062913	0.980564	1217	2	0.42735
C16orf74	4	0.97522	0.97517	1	18557	0	0.38406	0.019706	0.062999	0.980564	1218	4	0.38406
SPOCK3	4	0.98029	0.98034	1	18669	0	0.34319	0.019708	0.063007	0.980564	1219	4	0.34319
ZNF140	4	0.85247	0.85308	1	16133	1	0.56624	0.019743	0.063098	0.980564	1220	2	0.56624
RAB2A	4	0.71138	0.75705	1	14254	1	0.71735	0.019768	0.063173	0.980564	1221	3	0.71735
CEACAM8	4	0.49637	0.64416	1	12113	2	0.30325	0.019776	0.063201	0.980564	1222	2	0.30325
ARHGAP15	4	0.19888	0.36854	1	7027	1	0.69211	0.019818	0.063322	0.980564	1223	3	0.69211
ZNF821	4	0.98016	0.98022	1	18668	0	0.34708	0.019835	0.063372	0.980564	1224	4	0.34708
TATDN1	4	0.21558	0.38405	1	7319	1	0.72993	0.019856	0.06344	0.980564	1225	3	0.72993
CDCA7	4	0.98014	0.98019	1	18666	0	0.55664	0.01986	0.063446	0.980564	1226	4	0.55664
GTSCR1	4	0.41399	0.56731	1	10713	1	0.27375	0.019861	0.063447	0.980564	1227	2	0.27375
ARID3C	4	0.98009	0.98015	1	18665	0	0.39911	0.019907	0.0636	0.980564	1228	4	0.39911
CHRAC1	4	0.71524	0.75914	1	14291	1	0.89276	0.01991	0.063607	0.980564	1229	3	0.89276
ATPAF1	4	0.97874	0.97877	1	18642	0	0.44061	0.019912	0.063612	0.980564	1230	4	0.44061
AMBP	4	0.98007	0.98013	1	18664	0	0.26699	0.019932	0.063674	0.980564	1231	4	0.26699
SLC17A7	4	0.10691	0.22999	0.980494	4474	1	0.54491	0.01996	0.063743	0.980564	1232	3	0.54491
CLDN8	4	0.0070361	0.02416	0.871371	530	2	-0.19768	0.020016	0.063897	0.980564	1233	1	-0.19768
TSSC1	4	0.31085	0.47138	1	8952	1	0.5914	0.020018	0.063904	0.980564	1234	2	0.5914
GLB1L2	4	0.71323	0.75804	1	14274	1	0.58349	0.020027	0.063928	0.980564	1235	3	0.58349
KLF4	4	0.97994	0.97999	1	18662	0	0.56337	0.020064	0.064037	0.980564	1236	4	0.56337
ZNF234	4	0.97993	0.97999	1	18661	0	0.69259	0.020069	0.064055	0.980564	1237	4	0.69259
S1PR4	4	0.41427	0.56757	1	10719	1	0.74873	0.020119	0.064217	0.980564	1238	3	0.74873
AK3	4	0.97987	0.97993	1	18660	0	0.4012	0.020125	0.064237	0.980564	1239	4	0.4012
CCER2	4	0.16481	0.32515	0.996277	6226	2	0.06824	0.020144	0.064295	0.980564	1240	2	0.06824
KRT2	4	0.3024	0.46356	1	8814	1	0.65224	0.020171	0.064362	0.980564	1241	3	0.65224
MAP3K8	4	0.9798	0.97986	1	18658	0	0.41369	0.020198	0.064436	0.980564	1242	4	0.41369
NLRP1	4	0.59298	0.70142	1	13205	1	0.36437	0.020219	0.064494	0.980564	1243	2	0.36437
EFEMP1	4	0.093634	0.20704	0.977859	4030	2	0.24858	0.020222	0.064505	0.980564	1244	2	0.24858
SELPLG	4	0.58828	0.69943	1	13162	1	0.66093	0.020231	0.064527	0.980564	1245	3	0.66093
CXorf51B	4	0.29448	0.45621	1	8679	1	-0.0014359	0.020274	0.064655	0.980564	1246	1	-0.0014359
SMYD2	4	0.96389	0.96384	1	18301	0	0.64666	0.020295	0.064716	0.980564	1247	3	0.64666
ASB9	4	0.97969	0.97974	1	18656	0	0.5068	0.020314	0.064768	0.980564	1248	4	0.5068
HIST2H4A	4	0.40565	0.55954	1	10557	1	0.40775	0.020329	0.064809	0.980564	1249	2	0.40775
SLC37A4	4	0.33163	0.49061	1	9293	1	0.52283	0.020354	0.064893	0.980564	1250	3	0.52283
ARRDC1	4	0.27444	0.43797	1	8350	2	-0.044653	0.020377	0.064967	0.980564	1251	1	-0.044653
LGI2	4	0.97783	0.97787	1	18617	0	0.66738	0.020378	0.064968	0.980564	1252	4	0.66738
ALKBH5	4	0.97959	0.97964	1	18655	0	0.46111	0.02041	0.065058	0.980564	1253	4	0.46111
CEPT1	4	0.95543	0.95532	1	18137	0	0.65324	0.020429	0.065116	0.980564	1254	3	0.65324
EIF5A2	4	0.97957	0.97962	1	18654	0	0.45925	0.02043	0.065117	0.980564	1255	4	0.45925
CEP164	4	0.97607	0.97604	1	18577	0	0.62726	0.020437	0.065136	0.980564	1256	4	0.62726
PEX13	4	0.94386	0.94376	1	17928	0	0.75272	0.020455	0.06519	0.980564	1257	3	0.75272
DHRS7	4	0.97953	0.97959	1	18653	0	0.51926	0.020466	0.065218	0.980564	1258	4	0.51926
NXPE3	4	0.94651	0.94645	1	17971	0	0.70181	0.0205	0.06532	0.980564	1259	3	0.70181
DUSP21	4	0.8549	0.85533	1	16196	1	0.41113	0.020548	0.065453	0.980564	1260	2	0.41113
HNRNPH2	4	0.87552	0.87506	1	16573	0	0.66681	0.020576	0.065541	0.980564	1261	3	0.66681
TCF20	4	0.38781	0.54287	1	10234	1	-0.013958	0.020584	0.065564	0.980564	1262	1	-0.013958
CEP135	4	0.97306	0.973	1	18509	0	0.6262	0.02061	0.065635	0.980564	1263	4	0.6262
CCDC144NL	4	0.47649	0.62564	1	11781	2	0.37501	0.020624	0.065677	0.980564	1264	2	0.37501
F8A3	4	0.77132	0.79248	1	14943	1	0.70001	0.020631	0.065699	0.980564	1265	3	0.70001
DIS3	4	0.14321	0.29062	0.988951	5574	2	-0.19206	0.020635	0.065711	0.980564	1266	1	-0.19206
CFAP126	4	0.79912	0.81119	1	15277	1	0.54373	0.020641	0.065725	0.980564	1267	2	0.54373
PEMT	4	0.19092	0.36126	1	6883	2	-0.21422	0.020687	0.065857	0.980564	1268	1	-0.21422
OR1E1	4	0.90087	0.90049	1	17046	0	0.66726	0.020712	0.065937	0.980564	1269	3	0.66726
EYA1	4	0.19532	0.3653	1	6967	1	0.026493	0.020739	0.065996	0.980564	1270	2	0.026493
MCUR1	4	0.1892	0.35965	1	6846	1	0.68245	0.020755	0.066039	0.980564	1271	3	0.68245
CTNNAL1	4	0.91548	0.91527	1	17353	0	0.6853	0.020772	0.066091	0.980564	1272	3	0.6853
GCHFR	4	0.40966	0.56332	1	10630	1	0.72457	0.020777	0.066105	0.980564	1273	3	0.72457
PDLIM5	4	0.58599	0.69846	1	13145	1	-0.0095348	0.02079	0.066143	0.980564	1274	1	-0.0095348
CSH2	4	0.15506	0.30968	0.991936	5956	2	0.23011	0.020811	0.066188	0.980564	1275	2	0.23011
C11orf54	4	0.68196	0.74189	1	13958	1	0.57755	0.020818	0.066214	0.980564	1276	3	0.57755
PRKD2	4	0.97913	0.97918	1	18649	0	0.20755	0.020867	0.066356	0.980564	1277	4	0.20755
FUK	4	0.7677	0.79015	1	14894	1	0.28626	0.020879	0.066395	0.980564	1278	2	0.28626
WASF3	4	0.97912	0.97916	1	18648	0	0.41066	0.020881	0.066397	0.980564	1279	4	0.41066
CYLD	4	0.95954	0.95944	1	18223	0	0.71884	0.020894	0.066429	0.980564	1280	3	0.71884
PCP4L1	4	0.97909	0.97913	1	18647	0	0.47025	0.020913	0.066489	0.980564	1281	4	0.47025
ABCC2	4	0.92947	0.92926	1	17641	0	0.80579	0.020938	0.066561	0.980564	1282	3	0.80579
CATSPER1	4	0.62846	0.71676	1	13500	1	0.74927	0.020994	0.066723	0.980564	1283	3	0.74927
ACTN2	4	0.0012102	0.0043849	0.758137	108	2	-0.76643	0.020997	0.066731	0.980564	1284	2	-0.76643
IRF2BP1	4	0.39295	0.54765	1	10329	1	0.53757	0.021048	0.066888	0.980564	1285	3	0.53757
ADK	4	0.65556	0.72904	1	13735	1	0.6533	0.021075	0.066971	0.980564	1286	3	0.6533
PRDM13	4	0.30767	0.46841	1	8897	1	0.33974	0.0211	0.067049	0.980564	1287	3	0.33974
AIRE	3	0.93116	0.93128	1	17675	0	0.926	0.021102	0.054334	0.980564	1288	3	0.926
MYEOV	4	0.94087	0.9408	1	17863	0	0.67593	0.021119	0.067119	0.980564	1289	3	0.67593
PEX3	4	0.26512	0.42939	1	8184	2	0.69286	0.021152	0.067218	0.980564	1290	2	0.69286
GTPBP2	4	0.97885	0.97888	1	18644	0	0.59589	0.021153	0.067222	0.980564	1291	4	0.59589
DENND4C	4	0.74937	0.7788	1	14671	1	0.66495	0.021191	0.067334	0.980564	1292	3	0.66495
PITPNM1	4	0.90063	0.90026	1	17036	0	0.011121	0.021203	0.067367	0.980564	1293	1	0.011121
MSX2	4	0.97878	0.97881	1	18643	0	0.39965	0.02122	0.067409	0.980564	1294	4	0.39965
CHD8	4	0.79867	0.81087	1	15272	1	0.85136	0.021256	0.067507	0.980564	1295	3	0.85136
SKAP2	4	0.92588	0.92569	1	17572	0	0.7751	0.021256	0.067507	0.980564	1296	3	0.7751
SLC25A16	4	0.97872	0.97875	1	18641	0	0.41346	0.021284	0.067589	0.980564	1297	4	0.41346
POU5F1	4	0.78966	0.80454	1	15153	1	0.68422	0.021295	0.067613	0.980564	1298	3	0.68422
ST3GAL1	4	0.86701	0.86669	1	16408	1	0.88742	0.021299	0.067621	0.980564	1299	3	0.88742
TMCC3	4	0.9787	0.97873	1	18640	0	0.55493	0.021302	0.067631	0.980564	1300	4	0.55493
EIF2B1	4	0.33931	0.49776	1	9404	2	-0.13149	0.021306	0.067646	0.980564	1301	1	-0.13149
EIF4EBP2	4	0.97868	0.97872	1	18639	0	0.21709	0.021317	0.067676	0.980564	1302	4	0.21709
SMEK2	4	0.94729	0.94727	1	17985	0	0.77553	0.021321	0.067688	0.980564	1303	3	0.77553
RNF187	4	0.87174	0.87138	1	16498	1	0.74661	0.021347	0.067763	0.980564	1304	3	0.74661
PAFAH1B1	4	0.50052	0.64801	1	12189	2	0.30152	0.021376	0.067842	0.980564	1305	2	0.30152
TRIM68	4	0.8229	0.82863	1	15657	1	0.71632	0.021394	0.067881	0.980564	1306	3	0.71632
NR6A1	4	0.97724	0.97728	1	18605	0	0.4311	0.02141	0.067931	0.980564	1307	4	0.4311
CCT3	4	0.80901	0.81824	1	15432	1	0.86117	0.021411	0.067934	0.980564	1308	3	0.86117
PRSS55	4	0.97856	0.9786	1	18637	0	0.60119	0.02144	0.068018	0.980564	1309	4	0.60119
HDAC8	4	0.046844	0.12184	0.958176	2421	3	-0.34781	0.021461	0.068078	0.980564	1310	1	-0.34781
CDX4	4	0.97854	0.97857	1	18636	0	0.35532	0.021463	0.068084	0.980564	1311	4	0.35532
TMEM239	4	0.87419	0.87375	1	16545	0	0.52703	0.021464	0.068086	0.980564	1312	3	0.52703
BPIFA3	4	0.97852	0.97855	1	18635	0	0.27731	0.021484	0.068141	0.980564	1313	4	0.27731
CCDC158	4	0.93144	0.93122	1	17684	0	0.43723	0.021497	0.068184	0.980564	1314	3	0.43723
COG8	4	0.9278	0.92757	1	17601	0	0.74875	0.021513	0.06823	0.980564	1315	3	0.74875
BORA	4	0.97847	0.97851	1	18634	0	0.4116	0.021525	0.068271	0.980564	1316	4	0.4116
NUPR1L	4	0.97847	0.9785	1	18633	0	0.38519	0.021531	0.068286	0.980564	1317	4	0.38519
PPP2R2A	4	0.35326	0.51075	1	9639	2	0.065947	0.021565	0.068387	0.980564	1318	2	0.065947
GABBR1	4	0.034604	0.098357	0.952109	1966	2	-0.090142	0.021584	0.068449	0.980564	1319	2	-0.090142
PIBF1	4	0.97842	0.97845	1	18632	0	0.31232	0.021584	0.06845	0.980564	1320	4	0.31232
USP38	4	0.71534	0.75919	1	14294	1	0.70007	0.021625	0.068564	0.980564	1321	3	0.70007
LOC101928436	4	0.97837	0.9784	1	18631	0	0.4389	0.021628	0.068576	0.980564	1322	4	0.4389
PCMT1	4	0.97837	0.9784	1	18630	0	0.3947	0.021634	0.06859	0.980564	1323	4	0.3947
UBE4A	4	0.97835	0.97838	1	18629	0	0.53269	0.021651	0.068644	0.980564	1324	4	0.53269
FAM219A	4	0.28465	0.4473	1	8518	1	0.44904	0.021668	0.068687	0.980564	1325	2	0.44904
PLK1	4	0.44198	0.59342	1	11207	2	0.17026	0.021719	0.068846	0.980564	1326	2	0.17026
TSTD1	4	0.86612	0.86585	1	16393	1	0.49294	0.02174	0.068908	0.980564	1327	2	0.49294
BIRC2	4	0.86959	0.86921	1	16456	1	0.59248	0.021765	0.068978	0.980564	1328	3	0.59248
LIX1	4	0.039611	0.10809	0.954494	2157	2	-0.38913	0.021771	0.068994	0.980564	1329	1	-0.38913
ZCCHC11	4	0.24793	0.41358	1	7871	2	0.096991	0.021809	0.069103	0.980564	1330	2	0.096991
SAMD15	4	0.015924	0.051794	0.923245	1063	2	-0.55878	0.021822	0.06914	0.980564	1331	1	-0.55878
OR14I1	4	0.9704	0.97034	1	18454	0	0.49642	0.021831	0.069164	0.980564	1332	4	0.49642
TFAP2D	4	0.97176	0.97172	1	18487	0	0.64459	0.021835	0.069175	0.980564	1333	4	0.64459
NEB	4	0.5123	0.65894	1	12401	2	0.42557	0.021853	0.069219	0.980564	1334	2	0.42557
RAB14	4	0.97815	0.97819	1	18626	0	0.48976	0.021854	0.069226	0.980564	1335	4	0.48976
USF2	4	0.55935	0.68774	1	12941	1	0.81163	0.021866	0.069253	0.980564	1336	3	0.81163
KIFC2	4	0.97813	0.97818	1	18625	0	0.36967	0.021869	0.069259	0.980564	1337	4	0.36967
LASP1	4	0.088334	0.1977	0.975507	3870	3	-0.25193	0.021874	0.069266	0.980564	1338	1	-0.25193
NKX6-1	4	0.54896	0.68369	1	12858	1	0.46528	0.02191	0.069378	0.980564	1339	3	0.46528
LRRC25	4	0.12901	0.26724	0.988951	5138	1	0.22631	0.021926	0.069416	0.980564	1340	2	0.22631
SLC16A10	4	0.82952	0.83375	1	15756	1	0.083621	0.021977	0.06956	0.980564	1341	1	0.083621
PPP5C	4	0.97801	0.97805	1	18624	0	0.44783	0.021995	0.069609	0.980564	1342	4	0.44783
P2RX7	4	0.97556	0.97551	1	18565	0	0.57126	0.02202	0.069688	0.980564	1343	4	0.57126
GRXCR2	4	0.45733	0.60777	1	11462	2	-0.054731	0.022029	0.069715	0.980564	1344	2	-0.054731
KRTAP4-5	4	0.39371	0.54835	1	10344	1	0.59179	0.022029	0.069715	0.980564	1345	3	0.59179
HACD1	4	0.97796	0.978	1	18622	0	0.34555	0.022043	0.069758	0.980564	1346	4	0.34555
TMED5	4	0.97794	0.97799	1	18621	0	0.52518	0.022061	0.069808	0.980564	1347	4	0.52518
GLRA2	4	0.84815	0.84927	1	16037	1	0.52625	0.022079	0.06986	0.980564	1348	2	0.52625
CDKL4	4	0.97791	0.97796	1	18619	0	0.73347	0.022094	0.069903	0.980564	1349	4	0.73347
RBM6	4	0.111	0.23701	0.98444	4596	1	0.9018	0.022104	0.069938	0.980564	1350	3	0.9018
FAT4	4	0.97789	0.97795	1	18618	0	0.66074	0.022106	0.069941	0.980564	1351	4	0.66074
DPEP3	4	0.92086	0.92065	1	17459	0	0.45464	0.022122	0.069988	0.980564	1352	3	0.45464
CLDND1	4	0.87135	0.87097	1	16486	1	0.80201	0.022126	0.070003	0.980564	1353	3	0.80201
TLE6	4	0.41325	0.56664	1	10699	1	0.74925	0.022193	0.070199	0.980564	1354	3	0.74925
ARHGEF25	4	0.97779	0.97784	1	18615	0	0.24789	0.022205	0.07024	0.980564	1355	4	0.24789
KLHL13	4	0.81556	0.82312	1	15530	1	0.64327	0.02222	0.070292	0.980564	1356	3	0.64327
EXOC6	4	0.97776	0.97781	1	18614	0	0.74762	0.022235	0.070333	0.980564	1357	4	0.74762
ATP6V1B1	4	0.1228	0.25689	0.988951	4940	1	0.49809	0.022287	0.070475	0.980564	1358	3	0.49809
LRRC61	4	0.97769	0.97772	1	18613	0	0.40217	0.022314	0.070557	0.980564	1359	4	0.40217
ETAA1	4	0.89661	0.8963	1	16953	0	0.90467	0.022317	0.070568	0.980564	1360	3	0.90467
CLDN1	4	0.82229	0.82815	1	15643	1	0.11439	0.022338	0.070633	0.980564	1361	1	0.11439
NINL	4	0.97766	0.9777	1	18612	0	0.33091	0.022341	0.070637	0.980564	1362	4	0.33091
RAPGEF2	4	0.39254	0.54727	1	10322	2	0.23844	0.022342	0.070639	0.980564	1363	2	0.23844
GZMM	4	0.92067	0.92048	1	17453	0	0.56942	0.022378	0.070741	0.980564	1364	3	0.56942
SHC3	4	0.89443	0.89411	1	16918	0	0.46065	0.02238	0.07075	0.980564	1365	3	0.46065
ZMYM3	4	0.37845	0.53417	1	10073	2	0.15279	0.02239	0.070777	0.980564	1366	2	0.15279
MEMO1	4	0.49782	0.64547	1	12140	1	0.056301	0.022441	0.070914	0.980564	1367	1	0.056301
DHRS12	4	0.97755	0.97757	1	18611	0	0.29416	0.022454	0.070954	0.980564	1368	4	0.29416
DRD3	4	0.67175	0.73686	1	13873	1	0.44312	0.022456	0.07096	0.980564	1369	3	0.44312
ZNF622	4	0.71039	0.75654	1	14244	1	0.64922	0.022559	0.071255	0.980564	1370	3	0.64922
GTF2F2	4	0.27605	0.43945	1	8376	1	0.49823	0.022572	0.071289	0.980564	1371	2	0.49823
GHSR	4	0.97743	0.97745	1	18610	0	0.41161	0.022572	0.071294	0.980564	1372	4	0.41161
ZDHHC15	4	0.34098	0.49931	1	9429	2	0.21234	0.022596	0.071378	0.980564	1373	2	0.21234
GINS4	4	0.91616	0.91594	1	17365	0	0.61102	0.022599	0.071386	0.980564	1374	3	0.61102
CYHR1	4	0.97739	0.97742	1	18609	0	0.27536	0.022609	0.071414	0.980564	1375	4	0.27536
LRRC48	4	0.97133	0.97129	1	18477	0	0.48908	0.022617	0.07143	0.980564	1376	4	0.48908
LRIG3	4	0.97738	0.97741	1	18608	0	0.3877	0.022618	0.071432	0.980564	1377	4	0.3877
PAX6	4	0.97024	0.97017	1	18448	0	0.68664	0.022625	0.071452	0.980564	1378	4	0.68664
SCAMP5	4	0.92723	0.92702	1	17592	0	0.67092	0.022635	0.07148	0.980564	1379	3	0.67092
COMMD7	4	0.50923	0.6561	1	12355	1	0.45501	0.022642	0.071506	0.980564	1380	2	0.45501
ST14	4	0.62838	0.71672	1	13498	1	0.5212	0.022648	0.07152	0.980564	1381	3	0.5212
CHIT1	4	0.97734	0.97737	1	18607	0	0.38721	0.022655	0.07154	0.980564	1382	4	0.38721
CD151	4	0.93811	0.93807	1	17816	0	0.55245	0.022695	0.071634	0.980564	1383	3	0.55245
KIAA1045	4	0.20499	0.37418	1	7140	2	-0.046483	0.022699	0.071646	0.980564	1384	2	-0.046483
SLC35A3	4	0.97728	0.97731	1	18606	0	0.33513	0.022722	0.071718	0.980564	1385	4	0.33513
BACH1	4	0.78647	0.80239	1	15112	1	0.62318	0.022743	0.071776	0.980564	1386	3	0.62318
SREBF1	4	0.43229	0.58448	1	11034	1	0.387	0.022802	0.071947	0.980564	1387	2	0.387
PKD1L2	4	0.97719	0.97724	1	18604	0	0.4713	0.022805	0.07196	0.980564	1388	4	0.4713
ZC3H6	4	0.020326	0.064798	0.928879	1331	2	-0.015641	0.022905	0.072248	0.980564	1389	2	-0.015641
TEX13B	4	0.97707	0.97711	1	18600	0	0.50387	0.022929	0.072312	0.980564	1390	4	0.50387
CUL4B	4	0.77248	0.79321	1	14952	1	0.71583	0.022944	0.072353	0.980564	1391	3	0.71583
OSTF1	4	0.97706	0.97709	1	18599	0	0.32115	0.022944	0.072354	0.980564	1392	4	0.32115
CBWD2	4	0.26931	0.43318	1	8256	2	0.53483	0.022957	0.072391	0.980564	1393	2	0.53483
LOC100505478	4	0.14365	0.29134	0.988951	5593	3	-0.37995	0.023009	0.072538	0.980564	1394	1	-0.37995
FNBP1L	4	0.35516	0.51246	1	9672	1	0.60214	0.023015	0.072556	0.980564	1395	2	0.60214
PDAP1	4	0.8895	0.88916	1	16829	0	0.41697	0.02306	0.07268	0.980564	1396	2	0.41697
HSD11B1L	4	0.14904	0.30005	0.988951	5776	2	-0.56548	0.023112	0.072828	0.980564	1397	1	-0.56548
TEAD3	4	0.77656	0.7958	1	15009	1	0.54743	0.023146	0.072943	0.980564	1398	3	0.54743
BATF3	4	0.39739	0.55184	1	10406	2	-0.16343	0.023163	0.072993	0.980564	1399	2	-0.16343
PPP1R3B	4	0.97507	0.97502	1	18552	0	0.78173	0.023178	0.073036	0.980564	1400	4	0.78173
CALHM2	4	0.9768	0.9768	1	18595	0	0.55594	0.023196	0.073094	0.980564	1401	4	0.55594
CCDC97	4	0.74417	0.77564	1	14606	1	0.72582	0.023196	0.073094	0.980564	1402	3	0.72582
CCDC112	4	0.97679	0.97679	1	18594	0	0.70981	0.023205	0.073123	0.980564	1403	4	0.70981
SALL1	4	0.51351	0.66007	1	12427	2	0.0073561	0.023215	0.073154	0.980564	1404	2	0.0073561
CNBD2	4	0.97678	0.97678	1	18593	0	0.50865	0.023218	0.07316	0.980564	1405	4	0.50865
STOX1	4	0.97677	0.97677	1	18592	0	0.35916	0.023233	0.073197	0.980564	1406	4	0.35916
HYAL4	4	0.49738	0.64507	1	12132	1	0.62625	0.023274	0.073299	0.980564	1407	3	0.62625
TRIP13	4	0.97673	0.97673	1	18591	0	0.4657	0.023274	0.073299	0.980564	1408	4	0.4657
MRLN	4	0.3626	0.51941	1	9792	1	0.39206	0.023318	0.073428	0.980564	1409	2	0.39206
NFE2L1	4	0.59581	0.70259	1	13232	1	0.52937	0.023333	0.073473	0.980564	1410	3	0.52937
FAM175A	4	0.97667	0.97666	1	18590	0	0.61353	0.023333	0.073474	0.980564	1411	4	0.61353
CCDC85B	4	0.97664	0.97663	1	18589	0	0.5583	0.023361	0.073554	0.980564	1412	4	0.5583
EDARADD	4	0.52021	0.6664	1	12537	1	0.60028	0.023369	0.073581	0.980564	1413	3	0.60028
CLEC4A	4	0.85077	0.85157	1	16097	1	0.60511	0.023379	0.073617	0.980564	1414	3	0.60511
PC	4	0.2296	0.39689	1	7557	1	0.72971	0.023416	0.073716	0.980564	1415	3	0.72971
POLE4	4	0.17276	0.33764	0.998491	6451	1	0.42441	0.023421	0.073726	0.980564	1416	3	0.42441
ULK2	4	0.97655	0.97654	1	18587	0	0.36103	0.023449	0.073802	0.980564	1417	4	0.36103
AMN	4	0.97655	0.97654	1	18586	0	0.25365	0.023452	0.073811	0.980564	1418	4	0.25365
ATP8B3	4	0.81656	0.82387	1	15549	1	0.092258	0.023472	0.073867	0.980564	1419	2	0.092258
C16orf58	4	0.8846	0.88418	1	16744	0	0.39821	0.023524	0.074024	0.980564	1420	3	0.39821
CNTN4	4	0.40167	0.55589	1	10490	1	0.60061	0.02354	0.074075	0.980564	1421	3	0.60061
ZNF474	4	0.97645	0.97644	1	18584	0	0.38791	0.02355	0.074105	0.980564	1422	4	0.38791
BTG4	4	0.9222	0.92202	1	17494	0	0.61812	0.023563	0.074147	0.980564	1423	3	0.61812
PAPOLG	4	0.97637	0.97634	1	18583	0	0.25105	0.023632	0.074349	0.980564	1424	4	0.25105
RELL2	4	0.84372	0.84541	1	15972	1	0.62434	0.023706	0.074567	0.980564	1425	3	0.62434
TBL1XR1	4	0.48463	0.6332	1	11920	2	0.033382	0.02373	0.074635	0.980564	1426	2	0.033382
INSL4	4	0.97626	0.97624	1	18582	0	0.41496	0.02374	0.074661	0.980564	1427	4	0.41496
SS18	4	0.97622	0.9762	1	18581	0	0.2819	0.023781	0.074772	0.980564	1428	4	0.2819
THY1	4	0.79025	0.80493	1	15160	1	0.50019	0.023787	0.074784	0.980564	1429	3	0.50019
APCS	4	0.9762	0.97618	1	18580	0	0.46343	0.023797	0.074809	0.980564	1430	4	0.46343
GABBR2	4	0.065641	0.1569	0.973273	3058	1	0.63863	0.023805	0.074827	0.980564	1431	3	0.63863
MAP2K3	4	0.54592	0.68253	1	12834	1	0.54997	0.023812	0.074846	0.980564	1432	3	0.54997
GPR161	4	0.07374	0.17167	0.973273	3354	3	-0.4737	0.023833	0.074907	0.980564	1433	1	-0.4737
FGF17	4	0.26914	0.43302	1	8252	2	0.020025	0.023884	0.075062	0.980564	1434	2	0.020025
SLC28A3	4	0.97611	0.97609	1	18578	0	0.26732	0.023889	0.075075	0.980564	1435	4	0.26732
GRAPL	4	0.45728	0.60772	1	11461	1	0.11315	0.023936	0.07521	0.980564	1436	2	0.11315
KLRG1	4	0.81931	0.82589	1	15589	1	0.43376	0.02395	0.075255	0.980564	1437	2	0.43376
DNAJB5	4	0.97605	0.97602	1	18576	0	0.35811	0.023953	0.075261	0.980564	1438	4	0.35811
RAB44	4	0.014787	0.048357	0.923245	993	1	0.46613	0.02398	0.075337	0.980564	1439	3	0.46613
PPARGC1B	4	0.94751	0.94746	1	17990	0	0.49115	0.023986	0.075351	0.980564	1440	3	0.49115
FAM186B	4	0.82922	0.83349	1	15748	1	0.7551	0.024003	0.075398	0.980564	1441	3	0.7551
UGT2B4	4	0.97599	0.97596	1	18574	0	0.38581	0.024014	0.075425	0.980564	1442	4	0.38581
PCDHB4	4	0.16934	0.33231	0.99826	6351	1	0.53077	0.024022	0.075452	0.980564	1443	2	0.53077
KANSL1L	4	0.81063	0.81943	1	15460	1	0.50426	0.024035	0.07549	0.980564	1444	3	0.50426
LTB4R2	4	0.10985	0.23503	0.982409	4567	1	0.13446	0.024039	0.0755	0.980564	1445	2	0.13446
CATIP	4	0.213	0.38167	1	7273	1	0.39076	0.02405	0.075531	0.980564	1446	2	0.39076
ZNF521	4	0.66736	0.73469	1	13832	1	0.51011	0.024068	0.075588	0.980564	1447	3	0.51011
ENOX2	4	0.55333	0.6854	1	12891	1	0.52789	0.024086	0.075634	0.980564	1448	2	0.52789
DDX47	4	0.10957	0.23457	0.982252	4558	3	-1.4295	0.024091	0.07565	0.980564	1449	1	-1.4295
RBBP8	4	0.97589	0.97586	1	18573	0	0.6123	0.02411	0.075704	0.980564	1450	4	0.6123
TRPM3	4	0.97589	0.97585	1	18572	0	0.38746	0.024113	0.075714	0.980564	1451	4	0.38746
RALGDS	4	0.36589	0.52245	1	9854	1	0.53943	0.024124	0.075745	0.980564	1452	3	0.53943
TAF5	4	0.42641	0.57888	1	10942	2	-0.30434	0.024142	0.075803	0.980564	1453	1	-0.30434
CFAP70	4	0.58664	0.69871	1	13152	1	0.76349	0.024176	0.0759	0.980564	1454	3	0.76349
SCRN2	4	0.82031	0.82666	1	15611	1	0.19177	0.024194	0.075949	0.980564	1455	2	0.19177
LOC643802	4	0.9758	0.97576	1	18571	0	0.60048	0.0242	0.075967	0.980564	1456	4	0.60048
PHYH	4	0.5076	0.65462	1	12323	1	0.49474	0.024213	0.076008	0.980564	1457	3	0.49474
NATD1	4	0.52507	0.67104	1	12614	2	0.43212	0.024223	0.076031	0.980564	1458	2	0.43212
WTIP	4	0.97577	0.97572	1	18570	0	0.63406	0.024232	0.076057	0.980564	1459	4	0.63406
EFHB	4	0.97576	0.97572	1	18569	0	0.39162	0.024235	0.076062	0.980564	1460	4	0.39162
TRIP11	4	0.11391	0.24195	0.987818	4671	3	-0.254	0.024245	0.07609	0.980564	1461	1	-0.254
ATG101	4	0.97574	0.97569	1	18568	0	0.43342	0.024264	0.076146	0.980564	1462	4	0.43342
KRTAP5-1	4	0.97572	0.97566	1	18567	0	0.33188	0.024281	0.07619	0.980564	1463	4	0.33188
PKP4	4	0.88235	0.88189	1	16701	0	0.54814	0.024288	0.076208	0.980564	1464	3	0.54814
MAZ	4	0.86562	0.86538	1	16380	1	0.42467	0.024296	0.076227	0.980564	1465	3	0.42467
TGFB2	4	0.14622	0.29552	0.988951	5675	2	-0.014187	0.024348	0.076372	0.980564	1466	2	-0.014187
RBMY1J	4	0.7946	0.80796	1	15221	1	0.44013	0.02436	0.076401	0.980564	1467	2	0.44013
ZBED6CL	4	0.9636	0.96353	1	18294	0	0.44966	0.024373	0.076437	0.980564	1468	3	0.44966
EMX1	4	0.51688	0.66324	1	12475	1	0.45905	0.024387	0.076481	0.980564	1469	3	0.45905
C6orf58	4	0.75367	0.78141	1	14714	1	0.59391	0.024387	0.076481	0.980564	1470	2	0.59391
VDAC2	4	0.84908	0.85007	1	16054	1	0.45513	0.024396	0.076499	0.980564	1471	3	0.45513
MROH1	4	0.3414	0.49974	1	9438	2	-0.05212	0.024399	0.076509	0.980564	1472	2	-0.05212
ZNF221	4	0.9756	0.97554	1	18566	0	0.48229	0.024403	0.07652	0.980564	1473	4	0.48229
GSN	4	0.42373	0.5764	1	10896	1	0.14069	0.024451	0.07665	0.980564	1474	3	0.14069
DRD2	4	0.56266	0.6891	1	12965	1	0.58406	0.024467	0.076692	0.980564	1475	3	0.58406
CCBE1	4	0.14995	0.30147	0.988951	5814	2	0.18343	0.024497	0.076763	0.980564	1476	2	0.18343
SAP130	4	0.9755	0.97543	1	18564	0	0.53329	0.024504	0.076786	0.980564	1477	4	0.53329
CLDN20	4	0.97549	0.97543	1	18563	0	0.29308	0.024507	0.076794	0.980564	1478	4	0.29308
GCA	4	0.93806	0.93801	1	17814	0	0.55045	0.024524	0.076854	0.980564	1479	3	0.55045
RRAGC	4	0.38147	0.53702	1	10125	1	0.57538	0.024533	0.076873	0.980564	1480	3	0.57538
TMEM229A	4	0.97545	0.97539	1	18562	0	0.66571	0.024546	0.07691	0.980564	1481	4	0.66571
PARG	4	0.9001	0.89972	1	17028	0	0.76991	0.024552	0.076927	0.980564	1482	3	0.76991
NUP160	4	0.76661	0.78945	1	14879	1	0.28211	0.024554	0.07693	0.980564	1483	3	0.28211
ZNF510	4	0.022132	0.070021	0.933767	1427	1	0.69452	0.024605	0.077081	0.980564	1484	3	0.69452
PGA5	4	0.40838	0.56212	1	10608	1	0.6533	0.024661	0.077241	0.980564	1485	3	0.6533
KTN1	4	0.57992	0.69597	1	13089	1	0.10211	0.024683	0.077294	0.980564	1486	2	0.10211
C10orf128	4	0.97531	0.97524	1	18561	0	0.32222	0.02469	0.077314	0.980564	1487	4	0.32222
DCUN1D2	4	0.81893	0.8256	1	15584	1	0.49959	0.024699	0.077339	0.980564	1488	3	0.49959
RNF185	4	0.97525	0.97519	1	18560	0	0.61941	0.024745	0.077473	0.980564	1489	4	0.61941
TSPEAR	4	0.97525	0.97519	1	18559	0	0.44234	0.024748	0.077485	0.980564	1490	4	0.44234
SASS6	4	0.97524	0.97518	1	18558	0	0.52563	0.024758	0.077514	0.980564	1491	4	0.52563
LZIC	4	0.1166	0.24646	0.988039	4753	2	-0.074594	0.02476	0.077516	0.980564	1492	1	-0.074594
LMNA	3	0.54102	0.60173	1	12793	1	0.18707	0.024792	0.063154	0.980564	1493	2	0.18707
RAB22A	4	0.92953	0.92932	1	17643	0	0.52644	0.024803	0.077636	0.980564	1494	3	0.52644
CC2D2B	4	0.76209	0.78661	1	14825	1	0.85095	0.024808	0.077652	0.980564	1495	3	0.85095
TRPV3	4	0.52793	0.67372	1	12661	2	0.17191	0.024811	0.077664	0.980564	1496	2	0.17191
OR52H1	4	0.37392	0.52995	1	9993	2	0.32844	0.024818	0.077679	0.980564	1497	2	0.32844
VAV1	4	0.97514	0.97509	1	18555	0	0.18213	0.02486	0.077795	0.980564	1498	4	0.18213
DNASE1L1	4	0.90494	0.9046	1	17128	0	0.65011	0.02486	0.077797	0.980564	1499	3	0.65011
PSMD13	4	0.97514	0.97509	1	18554	0	0.68008	0.024863	0.077811	0.980564	1500	4	0.68008
CORO2A	4	0.20631	0.37545	1	7154	1	0.31002	0.024914	0.077971	0.980564	1501	3	0.31002
PAPPA2	4	0.97505	0.97501	1	18551	0	0.25341	0.024945	0.078068	0.980564	1502	4	0.25341
CES4A	4	0.90488	0.90454	1	17127	0	0.63058	0.024946	0.078069	0.980564	1503	3	0.63058
PGF	4	0.92387	0.92373	1	17520	0	0.47164	0.024965	0.078121	0.980564	1504	3	0.47164
ADRA2C	4	0.975	0.97495	1	18550	0	0.27333	0.025001	0.078208	0.980564	1505	4	0.27333
KLHDC7B	4	0.97499	0.97495	1	18549	0	0.43761	0.025008	0.078233	0.980564	1506	4	0.43761
SIRPG	4	0.07883	0.18087	0.973273	3547	1	0.1758	0.025017	0.078255	0.980564	1507	2	0.1758
ZBTB34	4	0.97491	0.97487	1	18548	0	0.25256	0.025087	0.078461	0.980564	1508	4	0.25256
CLCN6	4	0.97491	0.97486	1	18547	0	0.22503	0.025091	0.078472	0.980564	1509	4	0.22503
MAP3K11	4	0.61648	0.71146	1	13395	1	0.49333	0.025099	0.078499	0.980564	1510	3	0.49333
NOL12	4	0.26666	0.43079	1	8209	2	0.047231	0.02512	0.078563	0.980564	1511	2	0.047231
DDX52	4	0.50532	0.65246	1	12279	2	0.59574	0.025123	0.078572	0.980564	1512	2	0.59574
OR4F3	4	0.97485	0.9748	1	18546	0	0.25792	0.025147	0.078635	0.980564	1513	4	0.25792
SIGMAR1	4	0.25646	0.42147	1	8024	1	0.32871	0.025151	0.078649	0.980564	1514	2	0.32871
SEC61B	4	0.81124	0.81989	1	15471	1	0.53006	0.025156	0.078664	0.980564	1515	3	0.53006
TECTB	4	0.17159	0.33582	0.998491	6416	2	0.10543	0.02516	0.078673	0.980564	1516	2	0.10543
LOC100129940	4	0.3425	0.50075	1	9466	1	0.70745	0.025166	0.078693	0.980564	1517	3	0.70745
USP40	4	0.58205	0.69684	1	13108	1	0.48609	0.025172	0.078705	0.980564	1518	3	0.48609
ZSCAN4	4	0.94327	0.94317	1	17921	0	0.67875	0.025176	0.078717	0.980564	1519	3	0.67875
CDH15	4	0.54319	0.68145	1	12811	1	0.43938	0.025198	0.078777	0.980564	1520	2	0.43938
ZCCHC17	4	0.97479	0.97473	1	18544	0	0.28836	0.02521	0.078802	0.980564	1521	4	0.28836
CHRD	4	0.97469	0.97463	1	18543	0	0.31555	0.025306	0.079084	0.980564	1522	4	0.31555
POTEE	4	0.52845	0.67419	1	12674	2	0.41171	0.025326	0.079135	0.980564	1523	2	0.41171
ARHGAP30	4	0.70419	0.75324	1	14185	1	0.14466	0.025377	0.079274	0.980564	1524	2	0.14466
PAIP2B	4	0.97461	0.97455	1	18542	0	0.21068	0.02539	0.079305	0.980564	1525	4	0.21068
SNURF	4	0.97459	0.97453	1	18541	0	0.31205	0.02541	0.07936	0.980564	1526	4	0.31205
ADAM12	4	0.97458	0.97452	1	18540	0	0.28931	0.025423	0.079397	0.980564	1527	4	0.28931
VGLL1	4	0.62731	0.71625	1	13488	1	0.42446	0.025429	0.079412	0.980564	1528	3	0.42446
CD1D	4	0.06579	0.15717	0.973273	3067	1	0.47995	0.025458	0.079488	0.980564	1529	2	0.47995
ACSS1	4	0.44652	0.59767	1	11288	1	0.31659	0.02548	0.079546	0.980564	1530	2	0.31659
OR2B11	4	0.9745	0.97444	1	18539	0	0.34701	0.0255	0.0796	0.980564	1531	4	0.34701
NR2E1	4	0.97448	0.97442	1	18538	0	0.37794	0.02552	0.079652	0.980564	1532	4	0.37794
CHRNA2	4	0.79309	0.80689	1	15200	1	0.25241	0.025532	0.079686	0.980564	1533	2	0.25241
SIRT2	4	0.97445	0.97439	1	18537	0	0.35027	0.02555	0.079738	0.980564	1534	4	0.35027
NOTCH1	4	0.20251	0.37194	1	7089	1	0.47424	0.025561	0.079763	0.980564	1535	3	0.47424
HIGD2A	4	0.75815	0.78411	1	14777	1	0.46711	0.02557	0.079786	0.980564	1536	2	0.46711
PCDHA10	4	0.42733	0.57978	1	10953	1	0.45459	0.025583	0.079821	0.980564	1537	3	0.45459
HLCS	4	0.97438	0.97431	1	18535	0	0.45585	0.025617	0.079912	0.980564	1538	4	0.45585
IFITM1	4	0.97438	0.97431	1	18534	0	0.63039	0.025624	0.079932	0.980564	1539	4	0.63039
ASAH2B	4	0.047819	0.12367	0.959233	2460	2	-0.80612	0.025635	0.079971	0.980564	1540	1	-0.80612
EPB41	4	0.47617	0.62536	1	11775	1	0.693	0.025673	0.080078	0.980564	1541	3	0.693
COQ10B	4	0.61222	0.70959	1	13361	1	0.38954	0.02571	0.080185	0.980564	1542	2	0.38954
SBF1	4	0.97429	0.97421	1	18533	0	0.37758	0.025715	0.080195	0.980564	1543	4	0.37758
OR2A2	4	0.54581	0.68249	1	12832	1	0.38354	0.025737	0.080261	0.980564	1544	2	0.38354
GLIPR1L2	4	0.49221	0.64031	1	12041	2	0.32932	0.025748	0.08029	0.980564	1545	2	0.32932
SEC23A	4	0.27139	0.43511	1	8293	2	-0.42298	0.025789	0.080401	0.980564	1546	1	-0.42298
PIGR	4	0.046352	0.12093	0.958175	2407	1	0.59529	0.025832	0.080541	0.980564	1547	3	0.59529
CEP162	4	0.26399	0.42834	1	8163	1	0.87997	0.025834	0.080546	0.980564	1548	3	0.87997
CCL3L3	4	0.91163	0.91143	1	17286	0	0.44158	0.02584	0.080557	0.980564	1549	3	0.44158
SLC36A3	4	0.97414	0.97407	1	18531	0	0.38927	0.02586	0.080606	0.980564	1550	4	0.38927
GDAP1	4	0.093244	0.20638	0.977859	4018	1	0.62956	0.025873	0.080644	0.980564	1551	3	0.62956
HOXD13	4	0.93173	0.93149	1	17691	0	0.39198	0.025892	0.080702	0.980564	1552	2	0.39198
TUBB4A	4	0.97409	0.97401	1	18530	0	0.36845	0.025911	0.080759	0.980564	1553	4	0.36845
HAUS4	4	0.76594	0.78901	1	14868	1	0.75929	0.025926	0.080809	0.980564	1554	3	0.75929
ZNF618	4	0.38299	0.5384	1	10153	2	-0.23003	0.025943	0.080854	0.980564	1555	1	-0.23003
AMELX	4	0.4599	0.61017	1	11499	1	0.43758	0.025946	0.080866	0.980564	1556	3	0.43758
DTL	4	0.59777	0.70341	1	13246	1	0.78153	0.025964	0.080903	0.980564	1557	3	0.78153
DCTN5	4	0.43604	0.58791	1	11097	2	-0.035267	0.025995	0.080994	0.980564	1558	2	-0.035267
SLC51A	4	0.974	0.97392	1	18529	0	0.24138	0.026002	0.081005	0.980564	1559	4	0.24138
MLLT3	4	0.90937	0.90914	1	17239	0	0.71179	0.02601	0.081027	0.980564	1560	3	0.71179
IGDCC4	4	0.91065	0.91042	1	17266	0	0.60671	0.026024	0.081063	0.980564	1561	3	0.60671
F8	4	0.22311	0.39094	1	7434	1	0.4384	0.026029	0.081072	0.980564	1562	2	0.4384
ZNF23	4	0.90775	0.90751	1	17197	0	0.13243	0.026046	0.081122	0.980564	1563	2	0.13243
MRPL39	4	0.51581	0.66226	1	12464	1	0.91484	0.026097	0.081251	0.980564	1564	2	0.91484
RAB3GAP1	4	0.80564	0.81584	1	15377	1	0.17238	0.026149	0.081383	0.980564	1565	1	0.17238
CDC42	4	0.94426	0.94415	1	17937	0	0.43717	0.026218	0.081593	0.980564	1566	2	0.43717
ADAM28	4	0.90545	0.90513	1	17139	0	0.51109	0.026235	0.081638	0.980564	1567	3	0.51109
TDGF1	4	0.0043725	0.015363	0.824911	353	1	0.40854	0.026252	0.081688	0.980564	1568	2	0.40854
TUB	4	0.68686	0.74438	1	14008	1	0.4672	0.02627	0.081731	0.980564	1569	3	0.4672
LDB2	4	0.84121	0.84324	1	15930	1	0.33733	0.026284	0.081773	0.980564	1570	2	0.33733
VSTM2B	4	0.12723	0.26422	0.988951	5086	2	-0.31697	0.026303	0.081829	0.980564	1571	1	-0.31697
PRKAG2	4	0.96901	0.96893	1	18420	0	0.71064	0.026324	0.081885	0.980564	1572	3	0.71064
TULP4	4	0.49885	0.64644	1	12165	1	0.73326	0.026334	0.081906	0.980564	1573	3	0.73326
VPS4B	4	0.97366	0.97359	1	18524	0	0.4926	0.026337	0.081911	0.980564	1574	4	0.4926
ZNF84	4	0.97366	0.97359	1	18523	0	0.42616	0.026343	0.081929	0.980564	1575	4	0.42616
ENO4	4	0.16687	0.32838	0.998203	6273	1	0.12004	0.026355	0.081962	0.980564	1576	1	0.12004
IPO8	4	0.97363	0.97356	1	18522	0	0.44644	0.026367	0.081994	0.980564	1577	4	0.44644
HS3ST2	4	0.97361	0.97354	1	18521	0	0.29736	0.026388	0.082056	0.980564	1578	4	0.29736
KIAA1468	4	0.83613	0.83909	1	15856	1	0.48265	0.026398	0.082082	0.980564	1579	3	0.48265
TMEM194A	4	0.91712	0.9169	1	17386	0	0.29358	0.026406	0.082102	0.980564	1580	2	0.29358
TRUB1	4	0.18646	0.3572	1	6803	1	0.35599	0.026417	0.082135	0.980564	1581	2	0.35599
DCDC2C	4	0.031434	0.092149	0.947777	1856	1	0.46575	0.026438	0.082178	0.980564	1582	3	0.46575
CDC14A	4	0.60964	0.70845	1	13344	1	0.24253	0.026445	0.0822	0.980564	1583	2	0.24253
ETV4	4	0.47121	0.62071	1	11702	1	0.60829	0.026448	0.082208	0.980564	1584	3	0.60829
ERICH1	4	0.37987	0.5355	1	10097	2	0.12279	0.026457	0.082232	0.980564	1585	2	0.12279
KIAA2013	4	0.96304	0.96296	1	18282	0	0.30808	0.026509	0.082351	0.980564	1586	3	0.30808
MRO	4	0.16596	0.32696	0.998203	6248	1	0.48287	0.026549	0.082471	0.980564	1587	2	0.48287
SLC45A2	4	0.45419	0.60479	1	11416	1	0.56445	0.026559	0.082502	0.980564	1588	3	0.56445
ZNF716	4	0.23417	0.40103	1	7627	1	0.31161	0.02656	0.082507	0.980564	1589	2	0.31161
KMT2B	4	0.67702	0.73942	1	13917	1	0.56658	0.026587	0.082587	0.980564	1590	3	0.56658
LY75-CD302	4	0.97341	0.97334	1	18519	0	0.78111	0.026591	0.082598	0.980564	1591	4	0.78111
PXYLP1	4	0.64709	0.72516	1	13676	1	0.66283	0.026626	0.082689	0.980564	1592	3	0.66283
FBXO30	4	0.58936	0.69986	1	13174	1	0.70059	0.026635	0.082716	0.980564	1593	3	0.70059
SAA2	4	0.97335	0.97328	1	18518	0	0.76773	0.026653	0.082771	0.980564	1594	4	0.76773
DENND2D	4	0.879	0.87855	1	16631	0	0.43876	0.026654	0.082778	0.980564	1595	2	0.43876
SRXN1	4	0.97331	0.97325	1	18517	0	0.25077	0.026688	0.082868	0.980564	1596	4	0.25077
OLFM1	4	0.97326	0.97321	1	18516	0	0.29687	0.026737	0.082998	0.980564	1597	4	0.29687
TNFSF12	4	0.96096	0.96088	1	18242	0	0.77506	0.026746	0.083017	0.980564	1598	3	0.77506
RFC1	3	0.97325	0.97338	1	18514	0	0.67594	0.02675	0.067776	0.980564	1599	3	0.67594
SLC17A4	4	0.97324	0.97317	1	18513	0	0.32561	0.026764	0.083069	0.980564	1600	4	0.32561
TAGLN3	4	0.063411	0.15276	0.973273	2993	3	-0.66139	0.026766	0.083073	0.980564	1601	1	-0.66139
NNAT	4	0.9732	0.97313	1	18511	0	0.55865	0.026799	0.083171	0.980564	1602	4	0.55865
E4F1	4	0.37055	0.52681	1	9934	2	0.2988	0.026817	0.083222	0.980564	1603	2	0.2988
GH1	4	0.81569	0.82322	1	15532	1	0.38533	0.026845	0.083295	0.980564	1604	2	0.38533
NSDHL	4	0.96821	0.96814	1	18401	0	0.48769	0.026864	0.083347	0.980564	1605	3	0.48769
ZWILCH	4	0.51299	0.65958	1	12418	2	0.49405	0.026869	0.08336	0.980564	1606	2	0.49405
ATP2A3	4	0.89774	0.89744	1	16979	0	0.52812	0.026912	0.083477	0.980564	1607	3	0.52812
SPATA33	4	0.31894	0.47882	1	9092	2	-0.10123	0.02692	0.083502	0.980564	1608	1	-0.10123
B3GNT5	4	0.487	0.6354	1	11963	1	0.69372	0.02697	0.083634	0.980564	1609	3	0.69372
GALNT5	4	0.19923	0.36888	1	7033	2	-0.026983	0.026971	0.083636	0.980564	1610	2	-0.026983
LDLRAD3	4	0.87324	0.87283	1	16523	1	0.55939	0.027061	0.083868	0.980564	1611	3	0.55939
NOX3	4	0.8881	0.88775	1	16794	0	0.45252	0.027074	0.0839	0.980564	1612	3	0.45252
SERPINB1	4	0.96826	0.9682	1	18403	0	0.81087	0.027076	0.083904	0.980564	1613	3	0.81087
CDC37	4	0.48931	0.63757	1	11998	2	-0.14747	0.027126	0.084043	0.980564	1614	2	-0.14747
ENG	4	0.86974	0.86937	1	16459	1	0.57612	0.027141	0.084094	0.980564	1615	3	0.57612
RNF168	4	0.97282	0.97276	1	18507	0	0.3937	0.027183	0.084221	0.980564	1616	4	0.3937
PYGO2	4	0.9728	0.97275	1	18506	0	0.45417	0.027197	0.084254	0.980564	1617	4	0.45417
BBS4	4	0.74443	0.77579	1	14608	1	0.63804	0.027202	0.08427	0.980564	1618	3	0.63804
B3GNT2	4	0.19508	0.36508	1	6961	2	-0.31359	0.027228	0.084354	0.980564	1619	1	-0.31359
2021-09-14	4	0.97275	0.9727	1	18504	0	0.27736	0.027247	0.084396	0.980564	1620	4	0.27736
KCNT1	4	0.051777	0.13117	0.959914	2607	3	-0.45071	0.02728	0.084491	0.980564	1621	1	-0.45071
AP4E1	4	0.95849	0.95844	1	18198	0	0.53399	0.027282	0.084497	0.980564	1622	3	0.53399
MFSD8	4	0.82739	0.83209	1	15725	1	0.66248	0.027302	0.084544	0.980564	1623	3	0.66248
THOC7	4	0.018723	0.060139	0.926991	1234	1	0.67269	0.027328	0.084606	0.980564	1624	3	0.67269
ELMOD2	4	0.8059	0.81602	1	15381	1	0.0082839	0.027331	0.084618	0.980564	1625	1	0.0082839
SLITRK5	4	0.97267	0.97261	1	18503	0	0.50293	0.027335	0.084633	0.980564	1626	4	0.50293
FAM110D	4	0.62681	0.71603	1	13482	1	0.52483	0.027382	0.084771	0.980564	1627	3	0.52483
KARS	4	0.79997	0.81176	1	15288	1	0.18534	0.027382	0.084773	0.980564	1628	2	0.18534
CDC20B	4	0.70391	0.7531	1	14180	1	0.5903	0.027383	0.084776	0.980564	1629	3	0.5903
FRMPD3	4	0.96701	0.96695	1	18382	0	0.662	0.027408	0.084835	0.980564	1630	3	0.662
RPS6KB2	4	0.34929	0.50702	1	9578	1	0.45973	0.027414	0.084851	0.980564	1631	3	0.45973
TMEM179B	4	0.12385	0.25867	0.988951	4975	2	-0.29146	0.027434	0.084902	0.980564	1632	2	-0.29146
NSF	4	0.97255	0.9725	1	18502	0	0.35822	0.027451	0.084953	0.980564	1633	4	0.35822
ZNRF1	4	0.28958	0.45183	1	8600	1	0.55048	0.027454	0.084959	0.980564	1634	3	0.55048
SLC25A34	4	0.01638	0.053198	0.923245	1091	3	-0.54498	0.027485	0.085052	0.980564	1635	1	-0.54498
ARL13B	4	0.098448	0.21542	0.977859	4203	1	0.42952	0.027507	0.085107	0.980564	1636	2	0.42952
HOXC13	4	0.85233	0.85296	1	16129	1	0.41249	0.027536	0.085201	0.980564	1637	2	0.41249
BAAT	4	0.97245	0.9724	1	18501	0	0.35586	0.027547	0.08523	0.980564	1638	4	0.35586
AQP12A	4	0.97242	0.97237	1	18500	0	0.20022	0.027582	0.085317	0.980564	1639	4	0.20022
BTAF1	4	0.97236	0.97232	1	18499	0	0.28189	0.027636	0.085478	0.980564	1640	4	0.28189
CD226	3	0.97235	0.9725	1	18498	0	0.46584	0.02765	0.069859	0.980564	1641	3	0.46584
SEMA3D	4	0.63117	0.71795	1	13524	1	0.56332	0.027652	0.085513	0.980564	1642	3	0.56332
NDUFS6	4	0.9723	0.97226	1	18497	0	0.44255	0.027696	0.085629	0.980564	1643	4	0.44255
GOLGA7	4	0.77194	0.79288	1	14948	1	0.83271	0.0277	0.085643	0.980564	1644	3	0.83271
HLA-G	4	0.97229	0.97225	1	18496	0	0.18545	0.027707	0.085659	0.980564	1645	4	0.18545
CCDC9	4	0.91788	0.91767	1	17402	0	0.86766	0.02772	0.085693	0.980564	1646	3	0.86766
RNF40	4	0.13627	0.27934	0.988951	5364	1	0.84672	0.027728	0.085717	0.980564	1647	3	0.84672
RBBP5	4	0.81575	0.82327	1	15534	1	0.084967	0.027742	0.08575	0.980564	1648	2	0.084967
AFG3L2	4	0.97224	0.97219	1	18495	0	0.36804	0.027764	0.085808	0.980564	1649	4	0.36804
RHOXF2	4	0.87485	0.87439	1	16555	0	0.4055	0.027768	0.085819	0.980564	1650	2	0.4055
CREG2	4	0.97223	0.97218	1	18494	0	0.48704	0.027774	0.085839	0.980564	1651	4	0.48704
APLF	4	0.0060966	0.02114	0.868222	463	2	0.58054	0.027778	0.085852	0.980564	1652	2	0.58054
GSX1	4	0.94958	0.94952	1	18031	0	0.77885	0.027792	0.085891	0.980564	1653	3	0.77885
RPL24	4	0.85019	0.85106	1	16083	1	0.80012	0.027825	0.085979	0.980564	1654	3	0.80012
CKS1B	4	0.88149	0.88103	1	16684	0	0.55719	0.027835	0.086004	0.980564	1655	3	0.55719
TMEM143	4	0.12343	0.25795	0.988951	4959	3	-0.5819	0.027845	0.086036	0.980564	1656	1	-0.5819
INPP4A	4	0.93494	0.93481	1	17752	0	0.52528	0.027855	0.086068	0.980564	1657	3	0.52528
MEIS3	4	0.12461	0.25991	0.988951	5002	1	0.44674	0.027884	0.086146	0.980564	1658	2	0.44674
SACS	4	0.97211	0.97208	1	18493	0	0.47612	0.027885	0.086147	0.980564	1659	4	0.47612
MCIDAS	4	0.22172	0.38963	1	7412	1	0.30365	0.027896	0.086173	0.980564	1660	2	0.30365
WWC2	4	0.76499	0.78841	1	14855	1	0.42165	0.028011	0.086483	0.980564	1661	2	0.42165
TMEM246	4	0.97198	0.97194	1	18492	0	0.36204	0.028018	0.086503	0.980564	1662	4	0.36204
SDF2L1	4	0.77552	0.79514	1	14990	1	0.48394	0.02805	0.086582	0.980564	1663	3	0.48394
CCND3	4	0.078238	0.17978	0.973273	3525	1	0.65547	0.028079	0.086669	0.980564	1664	3	0.65547
CNOT6L	4	0.97191	0.97188	1	18490	0	0.31381	0.028086	0.086689	0.980564	1665	4	0.31381
DCT	4	0.92429	0.92412	1	17537	0	0.4916	0.028097	0.086718	0.980564	1666	3	0.4916
POMC	4	0.9719	0.97186	1	18489	0	0.1943	0.028104	0.086738	0.980564	1667	4	0.1943
PARP8	4	0.97188	0.97185	1	18488	0	0.18603	0.028115	0.086769	0.980564	1668	4	0.18603
TRIM34	4	0.63721	0.72063	1	13576	1	0.70705	0.028138	0.086825	0.980564	1669	3	0.70705
EEPD1	4	0.85654	0.85686	1	16221	1	0.30805	0.028186	0.086943	0.980564	1670	2	0.30805
SULT6B1	4	0.22476	0.39241	1	7466	2	-0.12031	0.028307	0.087243	0.980564	1671	2	-0.12031
CABP1	4	0.6167	0.71155	1	13397	1	0.57607	0.028342	0.087361	0.980564	1672	2	0.57607
TBC1D24	4	0.97165	0.97161	1	18486	0	0.35048	0.028346	0.087376	0.980564	1673	4	0.35048
ZPR1	4	0.83736	0.84008	1	15878	1	0.57524	0.028354	0.087402	0.980564	1674	3	0.57524
RGL3	4	0.093683	0.20712	0.977859	4031	1	0.65395	0.028359	0.087416	0.980564	1675	3	0.65395
CENPE	4	0.97161	0.97157	1	18484	0	0.3636	0.028393	0.087515	0.980564	1676	4	0.3636
ZC3H7A	4	0.38191	0.53743	1	10134	1	0.89654	0.028401	0.087532	0.980564	1677	3	0.89654
GLYATL3	4	0.39319	0.54786	1	10336	2	0.14245	0.028409	0.087565	0.980564	1678	2	0.14245
C5orf30	4	0.24509	0.41098	1	7823	2	0.17739	0.028411	0.08757	0.980564	1679	2	0.17739
TSPYL1	4	0.5253	0.67126	1	12617	2	0.3061	0.028421	0.087598	0.980564	1680	2	0.3061
DSC1	4	0.14694	0.29667	0.988951	5702	1	0.67925	0.028437	0.087645	0.980564	1681	3	0.67925
PRDX5	4	0.87773	0.87728	1	16612	0	0.61712	0.028453	0.087687	0.980564	1682	3	0.61712
KCNH2	4	0.6675	0.73477	1	13833	1	0.43684	0.02847	0.087723	0.980564	1683	3	0.43684
AGR3	4	0.68973	0.74584	1	14036	1	0.66039	0.028473	0.087731	0.980564	1684	3	0.66039
RARRES3	4	0.97152	0.97149	1	18483	0	0.37233	0.028481	0.087749	0.980564	1685	4	0.37233
RTN4IP1	4	0.37734	0.53313	1	10058	2	0.42919	0.028489	0.087771	0.980564	1686	2	0.42919
SLC4A1	4	0.01743	0.05636	0.923245	1161	2	0.19851	0.028512	0.087843	0.980564	1687	2	0.19851
FARP1	4	0.97148	0.97146	1	18482	0	0.27068	0.028524	0.087875	0.980564	1688	4	0.27068
AGO4	4	0.25006	0.41554	1	7905	1	0.34482	0.028528	0.087886	0.980564	1689	2	0.34482
RASSF1	4	0.97146	0.97144	1	18481	0	0.29769	0.028539	0.087915	0.980564	1690	4	0.29769
PAK4	4	0.97144	0.97142	1	18480	0	0.52711	0.028557	0.087959	0.980564	1691	4	0.52711
VN1R2	4	0.1098	0.23495	0.982409	4565	3	-0.48746	0.028563	0.087976	0.980564	1692	1	-0.48746
SPATA18	4	0.58928	0.69982	1	13173	1	0.57245	0.028587	0.08804	0.980564	1693	2	0.57245
ACKR2	4	0.97141	0.97138	1	18479	0	0.28536	0.02859	0.088048	0.980564	1694	4	0.28536
EGFL7	4	0.96604	0.96597	1	18363	0	0.46955	0.028593	0.088054	0.980564	1695	3	0.46955
MCCC2	4	0.97137	0.97134	1	18478	0	0.27758	0.028626	0.088154	0.980564	1696	4	0.27758
SIGLEC6	4	0.95666	0.95659	1	18158	0	0.51302	0.028627	0.088154	0.980564	1697	3	0.51302
COMTD1	4	0.9451	0.94498	1	17949	0	0.57722	0.028665	0.088279	0.980564	1698	3	0.57722
IL17F	4	0.96459	0.96454	1	18317	0	0.63724	0.028666	0.088281	0.980564	1699	3	0.63724
SMTNL2	4	0.9366	0.93652	1	17785	0	0.542	0.028707	0.088387	0.980564	1700	3	0.542
OR56A3	4	0.97125	0.97121	1	18476	0	0.25863	0.028747	0.088494	0.980564	1701	4	0.25863
GCC2	4	0.9712	0.97115	1	18475	0	0.63041	0.028802	0.088653	0.980564	1702	4	0.63041
WNT6	4	0.85831	0.8585	1	16243	1	0.40481	0.028811	0.088681	0.980564	1703	3	0.40481
OTUD3	4	0.86825	0.86791	1	16431	1	0.11876	0.02882	0.088709	0.980564	1704	2	0.11876
FMO2	4	0.97112	0.97108	1	18474	0	0.34383	0.028875	0.088852	0.980564	1705	4	0.34383
BAG1	4	0.97111	0.97106	1	18473	0	0.51719	0.028894	0.088897	0.980564	1706	4	0.51719
SNRPA1	3	0.44065	0.54562	1	11180	1	1.0592	0.028916	0.072826	0.980564	1707	2	1.0592
TMEM161B	4	0.97107	0.97103	1	18472	0	0.26786	0.028927	0.088988	0.980564	1708	4	0.26786
SLC30A3	4	0.29867	0.4601	1	8758	1	0.47659	0.028973	0.08911	0.980564	1709	3	0.47659
SLC37A2	4	0.77191	0.79286	1	14947	1	0.90995	0.028974	0.089111	0.980564	1710	3	0.90995
ZNF138	4	0.7868	0.80261	1	15118	1	0.54319	0.028989	0.08916	0.980564	1711	3	0.54319
SERAC1	4	0.97101	0.97096	1	18470	0	0.47996	0.028989	0.089161	0.980564	1712	4	0.47996
SLC37A3	4	0.81023	0.81915	1	15454	1	0.62217	0.02907	0.089372	0.980564	1713	3	0.62217
ADAT1	4	0.97093	0.97087	1	18469	0	0.30656	0.029074	0.089384	0.980564	1714	4	0.30656
MYO1F	4	0.31326	0.47364	1	8985	2	0.32031	0.029077	0.089395	0.980564	1715	2	0.32031
ACP2	4	0.94521	0.94509	1	17950	0	0.65654	0.029078	0.089398	0.980564	1716	3	0.65654
RPAP3	4	0.54322	0.68146	1	12812	1	0.95943	0.02909	0.089433	0.980564	1717	3	0.95943
AP1AR	4	0.67531	0.73858	1	13909	1	0.53341	0.029099	0.089457	0.980564	1718	3	0.53341
SLC2A1	4	0.055949	0.13901	0.96262	2758	3	-0.68189	0.029128	0.089534	0.980564	1719	1	-0.68189
UBE2B	4	0.97086	0.97081	1	18468	0	0.48762	0.029137	0.089561	0.980564	1720	4	0.48762
NCKAP1	4	0.80456	0.81505	1	15360	1	0.93191	0.029157	0.089619	0.980564	1721	3	0.93191
CAP1	4	0.89075	0.8904	1	16852	0	0.66425	0.029159	0.089626	0.980564	1722	3	0.66425
NMT2	4	0.28457	0.44722	1	8516	1	0.69902	0.029167	0.089643	0.980564	1723	3	0.69902
2021-09-09	4	0.97083	0.97078	1	18467	0	0.75163	0.02917	0.089655	0.980564	1724	4	0.75163
OLFM2	4	0.80063	0.81222	1	15298	1	0.4849	0.029179	0.089677	0.980564	1725	3	0.4849
NELL2	4	0.25284	0.41812	1	7961	1	0.14099	0.029179	0.089677	0.980564	1726	2	0.14099
NEUROG1	4	0.9708	0.97075	1	18465	0	0.43178	0.029196	0.089727	0.980564	1727	4	0.43178
PASK	4	0.80871	0.81802	1	15428	1	0.52201	0.029225	0.089813	0.980564	1728	3	0.52201
DOK2	4	0.76096	0.78588	1	14809	1	0.33413	0.029228	0.08982	0.980564	1729	2	0.33413
SHCBP1	4	0.35106	0.50872	1	9603	2	-0.25247	0.02923	0.089825	0.980564	1730	1	-0.25247
PTER	4	0.6293	0.71714	1	13510	1	0.43268	0.029236	0.08984	0.980564	1731	3	0.43268
MAPK15	4	0.97076	0.9707	1	18464	0	0.23184	0.029241	0.089849	0.980564	1732	4	0.23184
ANKRD20A1	4	0.79443	0.80784	1	15214	1	0.62073	0.029268	0.089915	0.980564	1733	2	0.62073
PHF23	4	0.97073	0.97067	1	18463	0	0.39676	0.029274	0.089931	0.980564	1734	4	0.39676
EAF2	4	0.67266	0.73731	1	13881	1	0.21629	0.029282	0.08996	0.980564	1735	2	0.21629
GAS2L1	4	0.74041	0.77339	1	14559	1	0.6677	0.02931	0.09004	0.980564	1736	3	0.6677
USP53	4	0.88726	0.88693	1	16777	0	0.73453	0.029318	0.090062	0.980564	1737	3	0.73453
EI24	4	0.97068	0.97062	1	18462	0	0.33117	0.029319	0.090065	0.980564	1738	4	0.33117
FSTL4	4	0.12513	0.26077	0.988951	5021	2	-0.16528	0.029333	0.090109	0.980564	1739	1	-0.16528
TNNI2	4	0.97066	0.9706	1	18461	0	0.48885	0.029341	0.090129	0.980564	1740	4	0.48885
CRYZ	4	0.97066	0.9706	1	18460	0	0.17267	0.029345	0.090139	0.980564	1741	4	0.17267
C11orf88	4	0.97063	0.97057	1	18459	0	0.31229	0.029367	0.09019	0.980564	1742	4	0.31229
ZNF121	4	0.97062	0.97056	1	18458	0	0.28631	0.029382	0.090227	0.980564	1743	4	0.28631
NOP10	4	0.33372	0.49251	1	9328	1	0.32867	0.029384	0.090238	0.980564	1744	2	0.32867
CNTN1	4	0.81231	0.82069	1	15488	1	0.20348	0.029436	0.090353	0.980564	1745	2	0.20348
DTWD1	4	0.87639	0.87595	1	16588	0	0.62394	0.029457	0.090419	0.980564	1746	3	0.62394
PRY	3	0.7161	0.72311	1	14304	1	1.1119	0.029465	0.074112	0.980564	1747	2	1.1119
STARD4	4	0.22684	0.39432	1	7505	2	0.13339	0.029487	0.090496	0.980564	1748	2	0.13339
HAUS6	4	0.97051	0.97045	1	18457	0	0.31151	0.02949	0.090505	0.980564	1749	4	0.31151
PJA2	4	0.97051	0.97044	1	18456	0	0.51067	0.029494	0.090518	0.980564	1750	4	0.51067
LRRC17	4	0.24069	0.40696	1	7751	2	0.18539	0.029507	0.090551	0.980564	1751	2	0.18539
SLC25A14	4	0.14991	0.30141	0.988951	5812	1	0.51426	0.029538	0.090644	0.980564	1752	2	0.51426
NFXL1	4	0.97044	0.97038	1	18455	0	0.18623	0.029557	0.090698	0.980564	1753	4	0.18623
C22orf39	4	0.63868	0.72132	1	13592	1	0.46717	0.029574	0.090742	0.980564	1754	3	0.46717
IGFLR1	4	0.8102	0.81912	1	15453	1	0.52391	0.029586	0.090777	0.980564	1755	3	0.52391
ASCL4	4	0.97039	0.97034	1	18453	0	0.45612	0.029606	0.090819	0.980564	1756	4	0.45612
PTPN20	4	0.97038	0.97031	1	18452	0	0.54538	0.029625	0.090868	0.980564	1757	4	0.54538
EFHD2	4	0.97034	0.97028	1	18451	0	0.27401	0.029658	0.090973	0.980564	1758	4	0.27401
GABARAPL2	4	0.94761	0.94757	1	17993	0	0.46857	0.029666	0.090995	0.980564	1759	2	0.46857
B3GAT1	4	0.33831	0.49682	1	9389	1	0.31165	0.029676	0.091019	0.980564	1760	2	0.31165
APBB1	4	0.97032	0.97025	1	18450	0	0.32463	0.029681	0.091035	0.980564	1761	4	0.32463
RBM17	4	0.43567	0.58755	1	11089	2	0.26352	0.029692	0.091061	0.980564	1762	2	0.26352
WFDC9	4	0.9703	0.97023	1	18449	0	0.23879	0.029703	0.091105	0.980564	1763	4	0.23879
MNAT1	4	0.19465	0.36469	1	6951	1	0.67781	0.029739	0.091201	0.980564	1764	3	0.67781
LAMP5	4	0.0070883	0.024318	0.872845	532	2	-0.024325	0.029743	0.09121	0.980564	1765	2	-0.024325
NFE2L2	4	0.27295	0.43659	1	8324	1	0.80399	0.029744	0.091212	0.980564	1766	3	0.80399
C11orf91	4	0.039347	0.10758	0.954494	2147	2	0.11186	0.029776	0.091299	0.980564	1767	2	0.11186
RORB	4	0.16436	0.3244	0.995093	6219	2	0.12853	0.029795	0.091346	0.980564	1768	2	0.12853
KRTAP10-7	4	0.97018	0.97011	1	18447	0	0.43563	0.029824	0.09143	0.980564	1769	4	0.43563
ZFAND2B	4	0.93147	0.93125	1	17685	0	0.56952	0.029835	0.091457	0.980564	1770	3	0.56952
LIN7A	4	0.95649	0.95641	1	18155	0	0.47387	0.029846	0.091478	0.980564	1771	3	0.47387
SVOPL	4	0.48749	0.63587	1	11972	1	0.58945	0.029872	0.091545	0.980564	1772	3	0.58945
KIF13A	4	0.97013	0.97007	1	18446	0	0.38703	0.029873	0.091547	0.980564	1773	4	0.38703
AP5S1	4	0.74018	0.77326	1	14554	1	0.065251	0.029897	0.091624	0.980564	1774	1	0.065251
PNPLA7	4	0.97002	0.96996	1	18445	0	0.54205	0.029982	0.091848	0.980564	1775	4	0.54205
PARVA	4	0.25145	0.4168	1	7930	1	0.50475	0.029986	0.091855	0.980564	1776	2	0.50475
ZNF616	4	0.41963	0.57258	1	10816	1	0.61817	0.029996	0.091876	0.980564	1777	3	0.61817
CKS2	4	0.95113	0.95105	1	18061	0	0.24875	0.03	0.091885	0.980564	1778	2	0.24875
ADAMTS3	4	0.95519	0.95508	1	18133	0	0.42804	0.030016	0.091928	0.980564	1779	2	0.42804
EXT1	4	0.96998	0.96992	1	18444	0	0.57322	0.03002	0.091937	0.980564	1780	4	0.57322
FUS	4	0.96998	0.96991	1	18443	0	0.44224	0.030024	0.091954	0.980564	1781	4	0.44224
NEURL2	4	0.82015	0.82652	1	15610	1	0.53047	0.030026	0.091961	0.980564	1782	3	0.53047
OC90	4	0.48822	0.63655	1	11982	2	0.037938	0.030051	0.092028	0.980564	1783	2	0.037938
CD274	4	0.95158	0.95148	1	18069	0	0.59097	0.030087	0.09212	0.980564	1784	3	0.59097
OMP	4	0.9699	0.96984	1	18441	0	0.43406	0.030103	0.092171	0.980564	1785	4	0.43406
FGFBP1	4	0.96989	0.96983	1	18440	0	0.17792	0.030111	0.092188	0.980564	1786	4	0.17792
IL6R	4	0.78873	0.80392	1	15141	1	0.53392	0.030123	0.092224	0.980564	1787	3	0.53392
CRCP	4	0.29041	0.45259	1	8613	2	0.26149	0.030153	0.092306	0.980564	1788	2	0.26149
TMEM134	4	0.22719	0.39464	1	7513	1	0.52743	0.030166	0.092342	0.980564	1789	3	0.52743
UGT1A4	4	0.73281	0.76903	1	14471	1	0.39178	0.030177	0.092374	0.980564	1790	2	0.39178
FLG2	4	0.73344	0.76938	1	14479	1	0.44553	0.030205	0.092463	0.980564	1791	3	0.44553
ZFAND5	4	0.96975	0.96969	1	18439	0	0.50366	0.030251	0.092589	0.980564	1792	4	0.50366
UCHL3	4	0.75263	0.7808	1	14701	1	0.5502	0.030256	0.092601	0.980564	1793	3	0.5502
TDRD3	4	0.21562	0.38408	1	7320	1	0.64084	0.030268	0.092627	0.980564	1794	3	0.64084
AKAP1	4	0.96971	0.96966	1	18437	0	0.34392	0.030289	0.092673	0.980564	1795	4	0.34392
CPTP	4	0.17016	0.3336	0.998491	6374	2	-0.10609	0.030307	0.092727	0.980564	1796	1	-0.10609
ZFYVE27	4	0.96968	0.96962	1	18436	0	0.32099	0.030324	0.092774	0.980564	1797	4	0.32099
SGCD	4	0.96965	0.9696	1	18435	0	0.2116	0.030347	0.09284	0.980564	1798	4	0.2116
PCF11	4	0.11066	0.23644	0.984109	4586	2	0.037102	0.030358	0.092877	0.980564	1799	2	0.037102
ZDHHC2	4	0.96959	0.96953	1	18434	0	0.33313	0.030408	0.09301	0.980564	1800	4	0.33313
KRTAP19-6	4	0.44817	0.59921	1	11315	1	0.40779	0.03041	0.093017	0.980564	1801	3	0.40779
EIF5B	4	0.44807	0.59912	1	11314	1	0.43119	0.030419	0.093044	0.980564	1802	2	0.43119
KIF1BP	4	0.96956	0.9695	1	18433	0	0.61152	0.030438	0.093097	0.980564	1803	4	0.61152
KRTAP3-2	4	0.3293	0.48846	1	9253	2	0.20865	0.030439	0.093099	0.980564	1804	2	0.20865
PHF10	4	0.89949	0.89917	1	17020	0	0.49643	0.030449	0.093121	0.980564	1805	2	0.49643
ATF5	4	0.85121	0.85197	1	16104	1	0.4347	0.030461	0.093145	0.980564	1806	2	0.4347
WDFY3	4	0.96713	0.96707	1	18383	0	0.52637	0.030506	0.09323	0.980564	1807	3	0.52637
SRRM5	4	0.80992	0.81892	1	15447	1	0.24718	0.030512	0.093241	0.980564	1808	3	0.24718
KCNT2	4	0.79838	0.81066	1	15269	1	0.73231	0.030563	0.093332	0.980564	1809	2	0.73231
RNF114	4	0.45038	0.60128	1	11356	1	0.55991	0.030576	0.093355	0.980564	1810	3	0.55991
2021-09-02	4	0.67205	0.737	1	13876	1	0.59874	0.03059	0.093381	0.980564	1811	2	0.59874
COMMD3	4	0.85905	0.85916	1	16261	1	0.83201	0.030614	0.093432	0.980564	1812	3	0.83201
VAMP2	4	0.1109	0.23684	0.984192	4594	2	-0.11584	0.030615	0.093433	0.980564	1813	1	-0.11584
TRAPPC6A	4	0.90526	0.90493	1	17132	0	0.66977	0.030625	0.093451	0.980564	1814	3	0.66977
OLFML3	4	0.9616	0.9615	1	18255	0	0.66726	0.030636	0.093479	0.980564	1815	3	0.66726
SARM1	4	0.68446	0.74318	1	13986	1	0.62555	0.030671	0.093551	0.980564	1816	3	0.62555
NME1	4	0.24565	0.41149	1	7833	1	0.59276	0.030695	0.093607	0.980564	1817	3	0.59276
VPS26B	4	0.46271	0.61274	1	11540	2	0.35935	0.030702	0.093619	0.980564	1818	2	0.35935
NDUFV3	4	0.52863	0.67437	1	12677	2	0.25419	0.030768	0.093741	0.981068	1819	2	0.25419
CABS1	4	0.068354	0.16186	0.973273	3158	2	-0.090231	0.030783	0.09377	0.981068	1820	2	-0.090231
SCYL3	4	0.033583	0.096367	0.951218	1934	2	0.12372	0.030871	0.093962	0.981583	1821	2	0.12372
KRTAP6-1	4	0.72191	0.76284	1	14367	1	0.47659	0.030918	0.094056	0.981583	1822	3	0.47659
EGLN1	4	0.65542	0.72897	1	13733	1	0.29197	0.030922	0.094067	0.981583	1823	3	0.29197
MAP3K10	4	0.73013	0.7675	1	14442	1	0.32672	0.030945	0.094118	0.981583	1824	2	0.32672
MPP3	4	0.039042	0.10701	0.954494	2135	1	0.32042	0.030973	0.094172	0.981583	1825	2	0.32042
MRPL17	4	0.85418	0.85468	1	16177	1	0.93424	0.030976	0.094179	0.981583	1826	3	0.93424
TNNT1	4	0.71189	0.75732	1	14260	1	0.23149	0.031127	0.094478	0.983873	1827	2	0.23149
CD300LG	4	0.048173	0.12432	0.959601	2474	1	0.73262	0.031137	0.094501	0.983873	1828	3	0.73262
ADCY5	4	0.021719	0.068846	0.933767	1406	1	0.59953	0.03119	0.094618	0.984113	1829	3	0.59953
IGFBP1	4	0.90628	0.90596	1	17165	0	0.083269	0.031229	0.094689	0.984113	1830	2	0.083269
ARL5A	4	0.81448	0.82231	1	15514	1	0.77221	0.031263	0.09476	0.984113	1831	3	0.77221
DEFA1	4	0.31306	0.47346	1	8981	2	0.021224	0.031281	0.094792	0.984113	1832	2	0.021224
FBXL14	4	0.11756	0.24805	0.988287	4787	1	0.44995	0.031307	0.094839	0.984113	1833	3	0.44995
CCR10	4	0.92082	0.92061	1	17456	0	0.32315	0.031332	0.094895	0.984113	1834	3	0.32315
CLHC1	4	0.90507	0.90473	1	17130	0	0.44532	0.031353	0.094942	0.984113	1835	3	0.44532
2021-09-05	4	0.49923	0.64679	1	12170	2	0.34265	0.031363	0.094958	0.984113	1836	2	0.34265
OR13J1	3	0.96862	0.96882	1	18411	0	0.65461	0.031382	0.078457	0.980564	1837	3	0.65461
ZNF41	4	0.95643	0.95636	1	18153	0	0.53289	0.031383	0.094992	0.984113	1838	3	0.53289
GFPT2	4	0.003265	0.011602	0.810824	273	2	-0.091603	0.031434	0.095095	0.984113	1839	2	-0.091603
NDUFC1	4	0.23333	0.40025	1	7613	2	0.16659	0.031456	0.095134	0.984113	1840	2	0.16659
GOLGA1	4	0.30818	0.4689	1	8908	1	0.56303	0.031466	0.095164	0.984113	1841	3	0.56303
PPM1E	4	0.35741	0.51457	1	9708	2	0.22332	0.031486	0.095205	0.984113	1842	2	0.22332
GRAMD1C	4	0.80764	0.81726	1	15412	1	0.51974	0.031505	0.095245	0.984113	1843	3	0.51974
SUMO2	4	0.33571	0.49436	1	9360	2	-0.17636	0.031537	0.095307	0.984218	1844	2	-0.17636
RNF215	4	0.076164	0.17606	0.973273	3437	2	0.10399	0.031588	0.095397	0.984614	1845	2	0.10399
ZNF785	4	0.55736	0.68698	1	12924	1	-0.16783	0.031639	0.095486	0.984614	1846	1	-0.16783
MORN2	4	0.83441	0.83771	1	15828	1	0.7501	0.031712	0.095623	0.984614	1847	3	0.7501
CNIH4	4	0.60902	0.70818	1	13338	1	0.46724	0.031742	0.095681	0.984614	1848	3	0.46724
ATXN10	4	0.94753	0.94748	1	17991	0	0.71368	0.031743	0.095683	0.984614	1849	3	0.71368
UQCC2	4	0.016013	0.052066	0.923245	1069	3	-0.74066	0.031793	0.095778	0.984614	1850	1	-0.74066
RNF212B	4	0.71321	0.75802	1	14273	1	0.58796	0.031876	0.09593	0.984614	1851	3	0.58796
NUDT4	4	0.58793	0.69928	1	13160	1	0.58122	0.031887	0.095953	0.984614	1852	2	0.58122
TMEM91	4	0.95199	0.95188	1	18080	0	0.43175	0.031926	0.096026	0.984614	1853	3	0.43175
XRRA1	4	0.91646	0.91624	1	17370	0	0.6533	0.031928	0.096032	0.984614	1854	3	0.6533
SMIM18	4	0.50559	0.65274	1	12289	2	-0.35975	0.031946	0.096064	0.984614	1855	1	-0.35975
LCMT1	4	0.14124	0.28743	0.988951	5515	1	0.6323	0.032026	0.096205	0.984614	1856	3	0.6323
MAP3K2	4	0.28262	0.44544	1	8480	2	-0.079454	0.032049	0.09625	0.984614	1857	1	-0.079454
DEFB123	4	0.75931	0.78482	1	14792	1	0.55681	0.032135	0.096403	0.984614	1858	3	0.55681
TRPC1	4	0.52965	0.67533	1	12696	2	0.41136	0.032176	0.096488	0.984614	1859	2	0.41136
OR4X2	4	0.3818	0.53733	1	10130	1	0.5411	0.032202	0.096544	0.984614	1860	3	0.5411
TBC1D17	4	0.89176	0.89146	1	16870	0	0.41783	0.032217	0.096578	0.984614	1861	2	0.41783
MAGEA9	4	0.67352	0.73773	1	13889	1	0.54201	0.032253	0.096646	0.984614	1862	3	0.54201
UGT1A7	4	0.94209	0.94202	1	17896	0	0.47183	0.03228	0.096699	0.984614	1863	3	0.47183
TULP2	3	0.81713	0.81715	1	15560	0	0.66649	0.032293	0.080553	0.980564	1864	2	0.66649
TARP	4	0.76313	0.78727	1	14839	1	-0.13041	0.032305	0.09676	0.984614	1865	1	-0.13041
MB21D1	4	0.95958	0.95949	1	18224	0	0.39132	0.032361	0.096865	0.984614	1866	3	0.39132
EHHADH	4	0.27093	0.43468	1	8282	1	0.49003	0.032414	0.096975	0.984614	1867	2	0.49003
YWHAZ	3	0.87149	0.8716	1	16490	0	0.68568	0.032414	0.080825	0.980564	1868	2	0.68568
CELA2A	4	0.254	0.41924	1	7979	2	0.17069	0.032435	0.097009	0.984614	1869	2	0.17069
POLD2	4	0.35625	0.51347	1	9687	1	1.0415	0.032445	0.097029	0.984614	1870	3	1.0415
MAGT1	4	0.91068	0.91046	1	17267	0	0.17574	0.032458	0.097061	0.984614	1871	2	0.17574
GOLGA6B	4	0.87985	0.87938	1	16649	0	0.74743	0.032484	0.097116	0.984614	1872	3	0.74743
ABHD12	4	0.88917	0.88882	1	16821	0	0.052698	0.032509	0.097161	0.984614	1873	2	0.052698
HTT	4	0.78821	0.80355	1	15133	1	0.80059	0.032546	0.097236	0.984614	1874	3	0.80059
SMARCA2	4	0.94461	0.9445	1	17940	0	0.57146	0.03256	0.097264	0.984614	1875	2	0.57146
PCDHA6	4	0.9511	0.95102	1	18059	0	0.38743	0.032574	0.097294	0.984614	1876	3	0.38743
ZNF76	4	0.9242	0.92404	1	17532	0	0.62464	0.03258	0.097299	0.984614	1877	3	0.62464
GOLGA7B	4	0.94784	0.94778	1	17996	0	0.49108	0.032663	0.097455	0.984614	1878	3	0.49108
ETFDH	4	0.84303	0.84482	1	15961	1	0.53889	0.032676	0.097476	0.984614	1879	3	0.53889
RPL13A	4	0.24128	0.4075	1	7753	2	-0.26244	0.032714	0.097548	0.984614	1880	2	-0.26244
ZNF780A	4	0.82256	0.82835	1	15649	1	0.65246	0.032749	0.097612	0.984614	1881	3	0.65246
KANSL3	4	0.14791	0.2982	0.988951	5738	3	-0.27347	0.032765	0.097645	0.984614	1882	1	-0.27347
MSMO1	4	0.0097626	0.03284	0.880321	709	3	-1.0348	0.032816	0.097749	0.984614	1883	1	-1.0348
HNRNPD	4	0.44291	0.59429	1	11218	1	0.65194	0.032823	0.09776	0.984614	1884	3	0.65194
MBIP	4	0.59389	0.70179	1	13209	1	0.31499	0.032862	0.097827	0.984614	1885	2	0.31499
C11orf63	4	0.93346	0.93328	1	17722	0	0.74798	0.032862	0.097829	0.984614	1886	3	0.74798
EGFL8	4	0.30059	0.46192	1	8784	2	-0.19667	0.032867	0.097847	0.984614	1887	1	-0.19667
SYN1	4	0.061096	0.14852	0.973273	2908	2	0.18295	0.032883	0.097877	0.984614	1888	2	0.18295
RAB6B	4	0.79184	0.80603	1	15184	1	0.44502	0.032904	0.097926	0.984614	1889	3	0.44502
TMOD2	4	0.44251	0.59391	1	11212	1	0.59714	0.032908	0.097933	0.984614	1890	3	0.59714
METTL8	4	0.36982	0.52614	1	9918	2	0.36187	0.032914	0.097944	0.984614	1891	2	0.36187
PPARGC1A	4	0.20062	0.37017	1	7056	2	0.17451	0.032945	0.098007	0.984614	1892	2	0.17451
CCDC141	4	0.90695	0.90668	1	17179	0	0.43889	0.03297	0.098056	0.984614	1893	3	0.43889
RAB18	4	0.68831	0.74511	1	14023	1	0.60077	0.032977	0.098073	0.984614	1894	2	0.60077
SULT1A4	4	0.93574	0.93562	1	17762	0	0.636	0.033008	0.098129	0.984614	1895	3	0.636
PSG2	4	0.18937	0.35983	1	6850	1	0.52207	0.033078	0.098263	0.984614	1896	3	0.52207
AIP	4	0.92986	0.92965	1	17649	0	0.61794	0.033102	0.09831	0.984614	1897	3	0.61794
ZNF692	4	0.82524	0.83038	1	15693	1	0.5325	0.033112	0.098331	0.984614	1898	3	0.5325
PPP2R5D	4	0.72549	0.76488	1	14391	1	0.93268	0.033113	0.098332	0.984614	1899	3	0.93268
PKN1	4	0.11455	0.24303	0.987818	4689	1	0.27932	0.033123	0.098354	0.984614	1900	2	0.27932
IGFBP5	4	0.33225	0.49122	1	9306	1	0.48787	0.033134	0.098376	0.984614	1901	3	0.48787
PDCL2	4	0.90941	0.90917	1	17241	0	0.62574	0.033135	0.098378	0.984614	1902	3	0.62574
TCF4	4	0.21435	0.38293	1	7295	2	0.035053	0.033174	0.098449	0.984614	1903	2	0.035053
DEFB132	4	0.52085	0.66702	1	12548	1	0.53238	0.033186	0.098475	0.984614	1904	2	0.53238
TMEM86A	4	0.87694	0.87649	1	16600	0	0.58371	0.033214	0.098533	0.984614	1905	3	0.58371
WDR24	4	0.63067	0.71772	1	13520	1	0.59648	0.033218	0.098541	0.984614	1906	3	0.59648
OR52N2	4	0.019818	0.063322	0.927752	1300	2	-0.4833	0.033225	0.098557	0.984614	1907	2	-0.4833
DPF1	4	0.83752	0.84023	1	15881	1	0.68004	0.033249	0.098596	0.984614	1908	3	0.68004
DDO	4	0.5104	0.65715	1	12375	1	0.37624	0.033277	0.098659	0.984614	1909	3	0.37624
TFEC	4	0.88921	0.88887	1	16822	0	0.50684	0.033288	0.098693	0.984614	1910	3	0.50684
SH2D6	4	0.1176	0.24811	0.988287	4789	3	-0.33174	0.033328	0.098768	0.984849	1911	1	-0.33174
MCMBP	4	0.80625	0.81625	1	15388	1	0.76549	0.033379	0.098883	0.985481	1912	3	0.76549
ISCA1	4	0.0046861	0.016418	0.851745	365	3	-2.0343	0.03343	0.098977	0.985902	1913	1	-2.0343
SOX3	4	0.19576	0.36571	1	6972	2	0.030915	0.033481	0.099083	0.986445	1914	2	0.030915
IGFL4	4	0.15293	0.3063	0.989916	5902	1	0.44278	0.033603	0.099303	0.986942	1915	3	0.44278
MCM5	4	0.82147	0.82752	1	15635	1	0.52696	0.033626	0.09935	0.986942	1916	3	0.52696
ZXDC	4	0.96853	0.96847	1	18408	0	0.21675	0.033634	0.099366	0.986942	1917	3	0.21675
ABCD2	4	0.4949	0.64278	1	12087	1	0.44491	0.033637	0.099371	0.986942	1918	3	0.44491
PLCB2	4	0.37663	0.53247	1	10042	1	0.44431	0.033683	0.09946	0.986942	1919	3	0.44431
THPO	4	0.82319	0.82886	1	15663	1	0.19013	0.033686	0.099463	0.986942	1920	2	0.19013
C1orf195	4	0.8221	0.828	1	15641	1	0.49462	0.033702	0.099494	0.986942	1921	3	0.49462
ACADVL	4	0.27493	0.43842	1	8362	2	0.40342	0.033737	0.099551	0.98699	1922	2	0.40342
HMSD	4	0.46538	0.61527	1	11598	2	0.34611	0.033776	0.09963	0.987258	1923	2	0.34611
DAD1	4	0.18285	0.35338	1	6741	2	-0.80473	0.033839	0.099761	0.987447	1924	1	-0.80473
NEFM	4	0.14684	0.29653	0.988951	5697	2	-0.18134	0.03389	0.099847	0.987447	1925	2	-0.18134
MPO	4	0.87823	0.87778	1	16619	0	0.42648	0.033937	0.099948	0.987447	1926	3	0.42648
C1orf174	4	0.74248	0.77463	1	14586	1	0.21061	0.033941	0.099958	0.987447	1927	3	0.21061
TAF13	4	0.91387	0.91364	1	17331	0	0.57434	0.033945	0.099966	0.987447	1928	3	0.57434
UNC50	4	0.66694	0.73447	1	13827	1	0.64185	0.033955	0.09998	0.987447	1929	3	0.64185
TMEM105	4	0.395	0.54961	1	10371	1	0.46999	0.033971	0.10001	0.987447	1930	3	0.46999
NMT1	4	0.72519	0.7647	1	14389	1	0.44226	0.03403	0.10014	0.987905	1931	2	0.44226
OR1M1	4	0.23206	0.39913	1	7598	2	0.0047382	0.034043	0.10016	0.987905	1932	2	0.0047382
MYO18B	4	0.54115	0.68066	1	12795	1	-0.035392	0.034146	0.10038	0.989118	1933	1	-0.035392
ZNF829	4	0.85865	0.85883	1	16254	1	0.41096	0.03418	0.10046	0.989118	1934	3	0.41096
SMOC2	4	0.37253	0.52864	1	9970	1	0.23494	0.034197	0.10048	0.989118	1935	3	0.23494
KPNA1	4	0.64665	0.72494	1	13674	1	0.47381	0.034199	0.10049	0.989118	1936	2	0.47381
HCAR1	4	0.058292	0.14334	0.967044	2832	1	0.43171	0.034248	0.10058	0.989526	1937	3	0.43171
FBXO4	4	0.68178	0.7418	1	13955	1	0.57647	0.034348	0.10078	0.989838	1938	3	0.57647
2021-03-06	4	0.51958	0.6658	1	12528	2	0.36585	0.03435	0.10078	0.989838	1939	2	0.36585
GSTA1	4	0.21597	0.38439	1	7329	1	0.60273	0.034423	0.10092	0.989838	1940	3	0.60273
BROX	4	0.34655	0.50449	1	9532	1	0.25813	0.034452	0.10097	0.989838	1941	2	0.25813
IQCC	4	0.052445	0.13247	0.960991	2632	2	-0.0062035	0.034476	0.10101	0.989838	1942	2	-0.0062035
UHRF2	4	0.73084	0.7679	1	14452	1	0.61212	0.034487	0.10103	0.989838	1943	2	0.61212
HAAO	4	0.081674	0.18592	0.973273	3641	3	-0.71563	0.034503	0.10106	0.989838	1944	1	-0.71563
MEGF8	4	0.18493	0.35583	1	6781	1	0.49099	0.034519	0.10109	0.989838	1945	3	0.49099
CCDC113	4	0.85994	0.85999	1	16283	1	0.1139	0.034554	0.10115	0.989838	1946	2	0.1139
SH3TC2	4	0.95796	0.95792	1	18190	0	0.48226	0.034583	0.10121	0.989838	1947	3	0.48226
PSD2	4	0.96698	0.96692	1	18380	0	0.59116	0.034599	0.10124	0.989838	1948	3	0.59116
SLC52A3	4	0.93502	0.9349	1	17754	0	0.50811	0.034616	0.10126	0.989838	1949	3	0.50811
FAM198B	4	0.944	0.9439	1	17931	0	0.45494	0.034636	0.1013	0.989838	1950	3	0.45494
ACAD11	4	0.11891	0.25031	0.98833	4830	3	-0.47926	0.034657	0.10134	0.989838	1951	1	-0.47926
BBS10	4	0.040009	0.10886	0.954494	2175	2	0.077333	0.034708	0.10144	0.990137	1952	2	0.077333
PLXNB3	4	0.6392	0.72154	1	13599	1	0.38005	0.034722	0.10147	0.990137	1953	2	0.38005
SPEG	4	0.94343	0.94334	1	17923	0	0.67963	0.034856	0.10173	0.991727	1954	3	0.67963
ANKRD65	4	0.25839	0.42323	1	8064	2	-0.19864	0.034861	0.10174	0.991727	1955	1	-0.19864
KHDC1	4	0.76879	0.79082	1	14914	1	0.44651	0.034915	0.10185	0.99198	1956	3	0.44651
AK6	4	0.3633	0.52004	1	9804	2	0.28342	0.034936	0.10188	0.99198	1957	2	0.28342
ANAPC16	4	0.3438	0.50194	1	9491	1	0.49227	0.03499	0.10198	0.99198	1958	2	0.49227
CDKN2B	4	0.1587	0.31547	0.994659	6044	1	0.63511	0.034991	0.10199	0.99198	1959	3	0.63511
SRM	4	0.60644	0.70709	1	13322	1	0.19035	0.035014	0.10203	0.99198	1960	2	0.19035
FAM81B	4	0.71636	0.75974	1	14307	1	0.60778	0.035097	0.10219	0.992897	1961	2	0.60778
CSNK2B	4	0.26537	0.42961	1	8187	1	0.4775	0.035116	0.10223	0.992897	1962	2	0.4775
PBX3	4	0.249	0.41459	1	7891	2	0.25191	0.03514	0.10228	0.992897	1963	2	0.25191
TRIM9	4	0.94134	0.94125	1	17877	0	0.15065	0.035167	0.10233	0.992901	1964	2	0.15065
EMX2	4	0.95947	0.95938	1	18221	0	0.5114	0.035204	0.10241	0.992968	1965	3	0.5114
TLX3	4	0.79141	0.80575	1	15179	1	0.055585	0.035218	0.10244	0.992968	1966	2	0.055585
CSTF3	4	0.039132	0.10717	0.954494	2140	3	-0.7902	0.035269	0.10253	0.993268	1967	1	-0.7902
CCDC79	4	0.90821	0.90794	1	17208	0	0.62958	0.035339	0.10267	0.993268	1968	3	0.62958
KCNMA1	3	0.96466	0.96485	1	18321	0	0.52359	0.035342	0.087448	0.980564	1969	3	0.52359
APCDD1	4	0.79455	0.80793	1	15219	1	0.008864	0.035371	0.10274	0.993268	1970	2	0.008864
RGN	4	0.16943	0.33245	0.99826	6354	1	0.47504	0.035452	0.10289	0.993268	1971	3	0.47504
FBXO11	4	0.24258	0.40871	1	7779	2	-0.11873	0.035474	0.10293	0.993268	1972	2	-0.11873
IMPAD1	4	0.043362	0.11529	0.956496	2300	1	0.52966	0.035525	0.10301	0.993268	1973	3	0.52966
ATG12	4	0.69088	0.74646	1	14045	1	0.42804	0.035614	0.10319	0.993268	1974	2	0.42804
SLC10A1	4	0.92219	0.92201	1	17493	0	0.44657	0.035624	0.10321	0.993268	1975	3	0.44657
NLRX1	4	0.44652	0.59767	1	11286	2	-0.10678	0.035627	0.10321	0.993268	1976	1	-0.10678
CD180	4	0.90897	0.90871	1	17227	0	0.50166	0.035648	0.10325	0.993268	1977	3	0.50166
MYF6	4	0.097026	0.21298	0.977859	4152	3	-0.36054	0.035678	0.1033	0.993268	1978	1	-0.36054
CPM	4	0.75714	0.78351	1	14763	1	0.53291	0.035687	0.10332	0.993268	1979	3	0.53291
SHMT1	3	0.80179	0.80182	1	15316	0	-0.090436	0.035699	0.088257	0.980564	1980	1	-0.090436
CDHR3	4	0.87361	0.87318	1	16534	1	0.5231	0.035702	0.10335	0.993268	1981	3	0.5231
C10orf82	4	0.80805	0.81755	1	15419	1	0.4194	0.035712	0.10338	0.993268	1982	3	0.4194
SLMO1	4	0.1827	0.35315	1	6735	2	0.11085	0.035733	0.10341	0.993268	1983	2	0.11085
FTH1	4	0.94982	0.94975	1	18035	0	0.60927	0.035737	0.10342	0.993268	1984	3	0.60927
UGT2A3	4	0.28473	0.44736	1	8519	2	0.04416	0.03578	0.1035	0.993268	1985	2	0.04416
THYN1	4	0.059444	0.14553	0.970592	2865	1	0.42076	0.035791	0.10352	0.993268	1986	3	0.42076
MTRF1	4	0.21142	0.38019	1	7246	2	0.12106	0.035831	0.10359	0.993268	1987	2	0.12106
REST	4	0.91171	0.91151	1	17287	0	0.4445	0.035842	0.10361	0.993268	1988	2	0.4445
PKD1L3	4	0.50445	0.65167	1	12259	1	-0.054835	0.035882	0.1037	0.993268	1989	1	-0.054835
GGN	4	0.96567	0.96561	1	18355	0	0.52355	0.035885	0.10371	0.993268	1990	3	0.52355
CT47A6	4	0.25635	0.42136	1	8021	2	-0.47853	0.035933	0.10381	0.993268	1991	1	-0.47853
FAM83B	4	0.43649	0.5883	1	11101	1	0.5889	0.035961	0.10386	0.993268	1992	3	0.5889
DDX18	4	0.31804	0.47801	1	9077	2	0.41778	0.035983	0.1039	0.993268	1993	2	0.41778
C1QA	4	0.4404	0.59196	1	11171	2	-0.043697	0.036035	0.104	0.993268	1994	2	-0.043697
ZBTB47	4	0.6581	0.73029	1	13754	1	0.29992	0.036086	0.1041	0.993268	1995	2	0.29992
GIN1	4	0.39226	0.54701	1	10317	1	0.61418	0.036102	0.10413	0.993268	1996	3	0.61418
THNSL1	4	0.95558	0.95548	1	18139	0	0.71111	0.036264	0.10444	0.993268	1997	3	0.71111
ING1	4	0.64618	0.72473	1	13671	1	0.43878	0.036324	0.10456	0.993268	1998	3	0.43878
CHAF1B	4	0.44086	0.5924	1	11185	2	0.23833	0.036341	0.10459	0.993268	1999	2	0.23833
[truncated: 17,116 more rows]

## Sheet: 4. HEKSARS MOI 0.3  FDR <0.25
id	pos|fdr	pos|rank	pos|goodsgrna	pos|lfc
ACE2	0.00055	5	3	2.9536
CCZ1	0.00055	7	4	2.2389
CCZ1B	0.00055	3	4	2.6039			2nd SARS-CoV2 study with HEK293T-Ace 2 with Initial Infection MOI 0.3
CTSL	0.00055	2	4	2.7494			Resistant FDR <0.25
GDI2	0.00055	8	4	1.3497
SLC12A9	0.00055	9	4	1.4102
SLC39A1	0.00055	6	4	1.8581
TMEM251	0.00055	4	4	2.368
CDH2	0.001485	10	4	1.7889
CTBP2	0.002888	11	4	1.3891
WDR81	0.002888	12	4	1.5661
SNX27	0.004189	13	4	1.5232
VPS35	0.005304	14	3	2.0312
RAB7A	0.005611	15	4	1.5417
EPT1	0.005879	16	4	1.8999
C18orf8	0.010775	17	2	1.3039
PEX10	0.015677	18	4	1.1096
ACSL3	0.024752	19	4	1.5158
GNPTAB	0.030446	20	4	1.297
ARPC5L	0.04314	21	4	1.0507
RNH1	0.050855	22	4	1.6565
MED13	0.052303	23	3	1.406
GATC	0.061675	24	4	1.0223
STRADA	0.069109	25	4	0.9662
SYT11	0.093488	26	4	0.89053
F8A1	0.098479	27	4	0.8913
WDR91	0.098479	28	3	1.3917
MTMR9	0.10396	29	4	1.1019
CSTF2	0.142079	30	3	1.1805
DERL1	0.178063	31	4	1.0398
SDR42E1	0.178063	32	3	1.1935
GNPTG	0.179268	33	3	1.1277
PTCH1	0.183314	34	3	1.4642
CLTC	0.205799	35	4	1.1287
LUC7L2	0.232261	36	4	0.91045
KCNA5	0.249175	39	1	0.19214
CHD8	0.249175	37	3	1.1379
TBC1D23	0.249175	38	4	0.78291

## Sheet: 5.HEKSARSReinfectMOI 0.03FDR
id	pos|fdr	pos|rank	pos|goodsgrna	pos|lfc
ACE2	0.000381	5	4	5.155
CCZ1	0.000381	6	4	3.5818
CCZ1B	0.000381	2	4	4.3095		2nd SARS-CoV2 study with HEK293T-Ace 2 with reinfection at MOI 0.03
CDH2	0.000381	9	4	2.7877		Resistant FDR <0.25
CTSL	0.000381	1	4	3.8731
GDI2	0.000381	7	4	1.7029
MTMR9	0.000381	10	4	1.7252
SLC39A1	0.000381	4	4	2.4855
SNX27	0.000381	11	4	2.0815
TMEM251	0.000381	3	4	3.6069
VPS35	0.000381	12	3	3.2415
WDR81	0.000381	8	4	2.566
SEC23IP	0.000381	13	4	1.7103
RAB7A	0.001061	14	4	2.3003
GNPTAB	0.002166	15	4	2.0673
SLC12A9	0.002166	16	4	1.3687
GNPTG	0.004368	17	4	1.5954
C18orf8	0.005776	18	4	2.126
CTNS	0.013288	19	4	1.721
PEX10	0.015594	20	4	1.3047
LUC7L2	0.016266	21	4	1.2654
VAC14	0.016877	22	4	1.433
EPT1	0.023461	23	4	2.0699
UVRAG	0.026609	24	3	1.5646
CTBP2	0.035446	25	4	1.5549
WDR91	0.040937	26	4	1.9546
C12orf49	0.056372	28	4	1.1208
IFI44	0.056372	30	1	-0.49883
RNH1	0.056372	31	4	1.526
PSMA2	0.056372	27	4	1.376
TRIP4	0.056372	29	4	1.3816
NPC1	0.060953	32	4	1.3185
PEX1	0.062256	33	4	1.6465
TMED10	0.074257	34	4	1.1311
PTEN	0.084724	35	4	1.083
RAB1A	0.086299	36	4	1.3601
SCYL1	0.086299	37	4	1.1811
SNX30	0.093147	38	2	0.57053
CTNNA1	0.095837	39	4	1.3463
PFKFB3	0.096411	40	3	1.2822
ZCCHC14	0.103236	41	3	1.2805
CIZ1	0.1095	42	4	1.2839
F8A1	0.114961	44	4	1.0762
STRADA	0.114961	45	4	0.972
BECN1	0.114961	43	4	1.2456
SNX4	0.124946	46	4	1.1376
LHFPL1	0.132821	47	4	1.2713
CCDC71L	0.150268	48	4	1.0542
MYRF	0.155213	50	2	1.2686
PTCH1	0.155213	51	3	1.0428
TNR	0.155213	49	4	1.1822
UBE2G2	0.164794	52	4	1.1822
CLTC	0.191144	53	4	1.4582
MYOZ1	0.191144	54	3	1.0726
CERS2	0.19631	55	3	1.4124
NDE1	0.198801	57	3	1.2834
QRICH1	0.198801	56	4	1.0317
MON1B	0.223711	58	3	1.1574
GOLT1B	0.231079	59	4	1.0085
TBC1D20	0.232426	60	4	1.4656
ANKRD16	0.245658	61	4	0.82847

## Sheet: 6. Resistance Comparison
	HEKko2_rra_1st RES FDR <0.25			HEKko2_rra_2ndgeneRES FDR<0.25
id	pos|fdr	pos|rank	pos|lfc	pos|fdr	pos|rank	pos|lfc	RANK AVERAGE	LFC Average	ENSEMBL ID	annotation
ACE2	0.00055	5	2.9536	0.000381	5	5.155	5	4.0543	ENSP00000389326	Angiotensin-converting enzyme 2
CCZ1	0.00055	7	2.2389	0.000381	6	3.5818	6.5	2.91035	ENSP00000325681	CCZ1 homolog, vacuolar protein trafficking and biogenesis associated
CCZ1B	0.00055	3	2.6039	0.000381	2	4.3095	2.5	3.4567	ENSP00000314544	CCZ1 homolog B, vacuolar protein trafficking and biogenesis associated
CTSL	0.00055	2	2.7494	0.000381	1	3.8731	1.5	3.31125	ENSP00000345344	Cathepsin L1
GDI2	0.00055	8	1.3497	0.000381	7	1.7029	7.5	1.5263	ENSP00000369538	Rab GDP dissociation inhibitor beta
SLC39A1	0.00055	6	1.8581	0.000381	4	2.4855	5	2.1718	ENSP00000357612	Zinc transporter ZIP1
TMEM251	0.00055	4	2.368	0.000381	3	3.6069	3.5	2.98745	ENSP00000388431	Transmembrane protein 251
CDH2	0.001485	10	1.7889	0.000381	9	2.7877	9.5	2.2883	ENSP00000269141	Cadherin-2
WDR81	0.002888	12	1.5661	0.000381	8	2.566	10	2.06605	ENSP00000386609	WD repeat-containing protein 81
SNX27	0.004189	13	1.5232	0.000381	11	2.0815	12	1.80235	ENSP00000357836	Sorting nexin-27
VPS35	0.005304	14	2.0312	0.000381	12	3.2415	13	2.63635	ENSP00000299138	Vacuolar protein sorting-associated protein 35
MTMR9	0.10396	29	1.1019	0.000381	10	1.7252	19.5	1.41355	ENSP00000221086	Myotubularin-related protein 9
RAB7A	0.005611	15	1.5417	0.001061	14	2.3003	14.5	1.921	ENSP00000265062	Ras-related protein Rab-7a
SLC12A9	0.00055	9	1.4102	0.002166	16	1.3687	12.5	1.38945	ENSP00000275730	Solute carrier family 12 member 9
GNPTAB	0.030446	20	1.297	0.002166	15	2.0673	17.5	1.68215	ENSP00000299314	N-acetylglucosamine-1-phosphotransferase subunits alpha/beta
GNPTG	0.179268	33	1.1277	0.004368	17	1.5954	25	1.36155	ENSP00000204679	N-acetylglucosamine-1-phosphotransferase subunit gamma
C18orf8	0.010775	17	1.3039	0.005776	18	2.126	17.5	1.71495	ENSP00000269221	Uncharacterized protein C18orf8
PEX10	0.015677	18	1.1096	0.015594	20	1.3047	19	1.20715	ENSP00000288774	Peroxisome biogenesis factor 10
LUC7L2	0.232261	36	0.91045	0.016266	21	1.2654	28.5	1.08793	ENSP00000440222	Putative RNA-binding protein Luc7-like 2
EPT1	0.005879	16	1.8999	0.023461	23	2.0699	19.5	1.9849	ENSP00000260585	Ethanolaminephosphotransferase 1
CTBP2	0.002888	11	1.3891	0.035446	25	1.5549	18	1.472	ENSP00000311825	C-terminal-binding protein 2
WDR91	0.098479	28	1.3917	0.040937	26	1.9546	27	1.67315	ENSP00000346466	WD repeat-containing protein 91
RNH1	0.050855	22	1.6565	0.056372	31	1.526	26.5	1.59125	ENSP00000433999	Ribonuclease inhibitor
STRADA	0.069109	25	0.9662	0.114961	45	0.972	35	0.9691	ENSP00000336655	STE20-related kinase adapter protein alpha
F8A1	0.098479	27	0.8913	0.114961	44	1.0762	35.5	0.98375	ENSP00000479624	Factor VIII intron 22 protein
PTCH1	0.183314	34	1.4642	0.155213	51	1.0428	42.5	1.2535	ENSP00000332353	Protein patched homolog 1
CLTC	0.205799	35	1.1287	0.191144	53	1.4582	44	1.29345	ENSP00000479606	Clathrin heavy chain 1

## Sheet: 7. Resist 2nd Study FDR<0.25
id	FDR 1st infection	FDR Reinfection	LFC 1st infection	LFC Reinfection	Avg Rank	Avg LFC	ENSEMBL ID	annotation
ACE2	0.00055	0.000381	2.9536	5.155	5	4.0543	ENSP00000389326	Angiotensin-converting enzyme 2
C18orf8	0.010775	0.005776	1.3039	2.126	17.5	1.71495	ENSP00000269221	Uncharacterized protein C18orf8
CCZ1	0.00055	0.000381	2.2389	3.5818	6.5	2.91035	ENSP00000325681	CCZ1 homolog, vacuolar protein trafficking and biogenesis associated
CCZ1B	0.00055	0.000381	2.6039	4.3095	2.5	3.4567	ENSP00000314544	CCZ1 homolog B, vacuolar protein trafficking and biogenesis associated
CDH2	0.001485	0.000381	1.7889	2.7877	9.5	2.2883	ENSP00000269141	Cadherin-2
CLTC	0.205799	0.191144	1.1287	1.4582	44	1.29345	ENSP00000479606	Clathrin heavy chain 1
CTBP2	0.002888	0.035446	1.3891	1.5549	18	1.472	ENSP00000311825	C-terminal-binding protein 2
CTSL	0.00055	0.000381	2.7494	3.8731	1.5	3.31125	ENSP00000345344	Cathepsin L1
EPT1	0.005879	0.023461	1.8999	2.0699	19.5	1.9849	ENSP00000260585	Ethanolaminephosphotransferase 1
F8A1	0.098479	0.114961	0.8913	1.0762	35.5	0.98375	ENSP00000479624	Factor VIII intron 22 protein
GDI2	0.00055	0.000381	1.3497	1.7029	7.5	1.5263	ENSP00000369538	Rab GDP dissociation inhibitor beta
GNPTAB	0.030446	0.002166	1.297	2.0673	17.5	1.68215	ENSP00000299314	N-acetylglucosamine-1-phosphotransferase subunits alpha/beta
GNPTG	0.179268	0.004368	1.1277	1.5954	25	1.36155	ENSP00000204679	N-acetylglucosamine-1-phosphotransferase subunit gamma
LUC7L2	0.232261	0.016266	0.91045	1.2654	28.5	1.08793	ENSP00000440222	Putative RNA-binding protein Luc7-like 2
MTMR9	0.10396	0.000381	1.1019	1.7252	19.5	1.41355	ENSP00000221086	Myotubularin-related protein 9
PEX10	0.015677	0.015594	1.1096	1.3047	19	1.20715	ENSP00000288774	Peroxisome biogenesis factor 10
PTCH1	0.183314	0.155213	1.4642	1.0428	42.5	1.2535	ENSP00000332353	Protein patched homolog 1
RAB7A	0.005611	0.001061	1.5417	2.3003	14.5	1.921	ENSP00000265062	Ras-related protein Rab-7a
RNH1	0.050855	0.056372	1.6565	1.526	26.5	1.59125	ENSP00000433999	Ribonuclease inhibitor
SLC12A9	0.00055	0.002166	1.4102	1.3687	12.5	1.38945	ENSP00000275730	Solute carrier family 12 member 9
SLC39A1	0.00055	0.000381	1.8581	2.4855	5	2.1718	ENSP00000357612	Zinc transporter ZIP1
SNX27	0.004189	0.000381	1.5232	2.0815	12	1.80235	ENSP00000357836	Sorting nexin-27
STRADA	0.069109	0.114961	0.9662	0.972	35	0.9691	ENSP00000336655	STE20-related kinase adapter protein alpha
TMEM251	0.00055	0.000381	2.368	3.6069	3.5	2.98745	ENSP00000388431	Transmembrane protein 251
VPS35	0.005304	0.000381	2.0312	3.2415	13	2.63635	ENSP00000299138	Vacuolar protein sorting-associated protein 35
WDR81	0.002888	0.000381	1.5661	2.566	10	2.06605	ENSP00000386609	WD repeat-containing protein 81
WDR91	0.098479	0.040937	1.3917	1.9546	27	1.67315	ENSP00000346466	WD repeat-containing protein 91

## Sheet: 8. Grouped Resistance FDR <0.25
Grodzki HEK SARS Study 2
id	FDR 1st infection	FDR Reinfection	LFC 1st infection	LFC Reinfection	Avg Rank	Avg LFC	ENSEMBL ID	Annotation
Amphisome
CTSL	0.00055	0.000381	2.75	3.87	1.5	3.31	ENSP00000345344	Cathepsin L1
GDI2	0.00055	0.000381	1.35	1.7	7.5	1.53	ENSP00000369538	Rab GDP dissociation inhibitor beta
Autophagy
MTMR9	0.104	0.000381	1.1	1.73	19.5	1.41	ENSP00000221086	Myotubularin-related protein 9	lysosome too
TMEM251	0.00055	0.000381	2.37	3.61	3.5	2.99	ENSP00000388431	Transmembrane protein 251
Cell adhesion
CDH2	0.00149	0.000381	1.79	2.79	9.5	2.29	ENSP00000269141	Cadherin-2
Cell Cycle
PTCH1	0.183	0.155	1.46	1.04	42.5	1.25	ENSP00000332353	Protein patched homolog 1
Cell Polarity
STRADA	0.0691	0.115	0.97	0.97	35	0.97	ENSP00000336655	STE20-related kinase adapter protein alpha
Endosome
C18orf8	0.0108	0.00578	1.3	2.13	17.5	1.71	ENSP00000269221	Uncharacterized protein C18orf8
CCZ1	0.00055	0.000381	2.24	3.58	6.5	2.91	ENSP00000325681	CCZ1 homolog, vacuolar protein trafficking and biogenesis associated
RAB7A	0.00561	0.00106	1.54	2.3	14.5	1.92	ENSP00000265062	Ras-related protein Rab-7a
WDR81	0.00289	0.000381	1.57	2.57	10	2.07	ENSP00000386609	WD repeat-containing protein 81
WDR91	0.0985	0.0409	1.39	1.95	27	1.67	ENSP00000346466	WD repeat-containing protein 91
CLTC	0.206	0.191	1.13	1.46	44	1.29	ENSP00000479606	Clathrin heavy chain 1
CCZ1B	0.00055	0.000381	2.6	4.31	2.5	3.46	ENSP00000314544	CCZ1 homolog B, vacuolar protein trafficking and biogenesis associated
Exocytosis
SNX27	0.00419	0.000381	1.52	2.08	12	1.8	ENSP00000357836	Sorting nexin-27
VPS35	0.0053	0.000381	2.03	3.24	13	2.64	ENSP00000299138	Vacuolar protein sorting-associated protein 35
Lyosomal Transport/Targeting
GNPTAB	0.0304	0.00217	1.3	2.07	17.5	1.68	ENSP00000299314	N-acetylglucosamine-1-phosphotransferase subunits alpha/beta
GNPTG	0.179	0.00437	1.13	1.6	25	1.36	ENSP00000204679	N-acetylglucosamine-1-phosphotransferase subunit gamma
Peroxisome
PEX10	0.0157	0.0156	1.11	1.3	19	1.21	ENSP00000288774	Peroxisome biogenesis factor 10
Ribonuclease
RNH1	0.0509	0.0564	1.66	1.53	26.5	1.59	ENSP00000433999	Ribonuclease inhibitor
Splicing/pre mRNA/mRNP
LUC7L2	0.232	0.0163	0.91	1.27	28.5	1.09	ENSP00000440222	Putative RNA-binding protein Luc7-like 2
Transcription/Transcriptional Regulation
CTBP2	0.00289	0.0354	1.39	1.55	18	1.47	ENSP00000311825	C-terminal-binding protein 2
Transport - Ions
SLC12A9	0.00055	0.00217	1.41	1.37	12.5	1.39	ENSP00000275730	Solute carrier family 12 member 9
SLC39A1	0.00055	0.000381	1.86	2.49	5	2.17	ENSP00000357612	Zinc transporter ZIP1
Viral Entry
ACE2	0.00055	0.000381	2.95	5.16	5	4.05	ENSP00000389326	Angiotensin-converting enzyme 2
Other
EPT1	0.00588	0.0235	1.9	2.07	19.5	1.98	ENSP00000260585	Ethanolaminephosphotransferase 1
F8A1	0.0985	0.115	0.89	1.08	35.5	0.98	ENSP00000479624	Factor VIII intron 22 protein

## Sheet: 9. GO Biological Process
#term ID	term description	observed gene count	background gene count	strength	false discovery rate	matching proteins in your network (IDs)	matching proteins in your network (labels)
GO:0007041	lysosomal transport	5	90	1.6	0.00018	9606.ENSP00000204679,9606.ENSP00000265062,9606.ENSP00000299138,9606.ENSP00000299314,9606.ENSP00000357836	GNPTG,RAB7A,VPS35,GNPTAB,SNX27
GO:0016482	cytosolic transport	5	132	1.44	0.00037	9606.ENSP00000265062,9606.ENSP00000299138,9606.ENSP00000346466,9606.ENSP00000386609,9606.ENSP00000479606	RAB7A,VPS35,WDR91,WDR81,CLTC
GO:0006622	protein targeting to lysosome	3	20	2.04	0.001	9606.ENSP00000204679,9606.ENSP00000265062,9606.ENSP00000299314	GNPTG,RAB7A,GNPTAB
GO:0045022	early endosome to late endosome transport	3	21	2.02	0.001	9606.ENSP00000265062,9606.ENSP00000346466,9606.ENSP00000386609	RAB7A,WDR91,WDR81
GO:0006810	transport	16	4130	0.45	0.0011	9606.ENSP00000204679,9606.ENSP00000265062,9606.ENSP00000275730,9606.ENSP00000288774,9606.ENSP00000299138,9606.ENSP00000299314,9606.ENSP00000314544,9606.ENSP00000325681,9606.ENSP00000336655,9606.ENSP00000346466,9606.ENSP00000357612,9606.ENSP00000357836,9606.ENSP00000369538,9606.ENSP00000386609,9606.ENSP00000389326,9606.ENSP00000479606	GNPTG,RAB7A,SLC12A9,PEX10,VPS35,GNPTAB,CCZ1B,CCZ1,STRADA,WDR91,SLC39A1,SNX27,GDI2,WDR81,ACE2,CLTC
GO:0006886	intracellular protein transport	8	836	0.84	0.0011	9606.ENSP00000204679,9606.ENSP00000265062,9606.ENSP00000288774,9606.ENSP00000299138,9606.ENSP00000299314,9606.ENSP00000336655,9606.ENSP00000357836,9606.ENSP00000479606	GNPTG,RAB7A,PEX10,VPS35,GNPTAB,STRADA,SNX27,CLTC
GO:0016256	N-glycan processing to lysosome	2	2	2.86	0.0011	9606.ENSP00000204679,9606.ENSP00000299314	GNPTG,GNPTAB
GO:0034613	cellular protein localization	10	1367	0.72	0.0011	9606.ENSP00000204679,9606.ENSP00000265062,9606.ENSP00000269141,9606.ENSP00000288774,9606.ENSP00000299138,9606.ENSP00000299314,9606.ENSP00000332353,9606.ENSP00000336655,9606.ENSP00000357836,9606.ENSP00000479606	GNPTG,RAB7A,CDH2,PEX10,VPS35,GNPTAB,PTCH1,STRADA,SNX27,CLTC
GO:0046907	intracellular transport	10	1390	0.72	0.0011	9606.ENSP00000204679,9606.ENSP00000265062,9606.ENSP00000288774,9606.ENSP00000299138,9606.ENSP00000299314,9606.ENSP00000336655,9606.ENSP00000346466,9606.ENSP00000357836,9606.ENSP00000386609,9606.ENSP00000479606	GNPTG,RAB7A,PEX10,VPS35,GNPTAB,STRADA,WDR91,SNX27,WDR81,CLTC
GO:0051179	localization	18	5233	0.4	0.0011	9606.ENSP00000204679,9606.ENSP00000265062,9606.ENSP00000269141,9606.ENSP00000275730,9606.ENSP00000288774,9606.ENSP00000299138,9606.ENSP00000299314,9606.ENSP00000314544,9606.ENSP00000325681,9606.ENSP00000332353,9606.ENSP00000336655,9606.ENSP00000346466,9606.ENSP00000357612,9606.ENSP00000357836,9606.ENSP00000369538,9606.ENSP00000386609,9606.ENSP00000389326,9606.ENSP00000479606	GNPTG,RAB7A,CDH2,SLC12A9,PEX10,VPS35,GNPTAB,CCZ1B,CCZ1,PTCH1,STRADA,WDR91,SLC39A1,SNX27,GDI2,WDR81,ACE2,CLTC
GO:0051641	cellular localization	12	2180	0.6	0.0011	9606.ENSP00000204679,9606.ENSP00000265062,9606.ENSP00000269141,9606.ENSP00000288774,9606.ENSP00000299138,9606.ENSP00000299314,9606.ENSP00000332353,9606.ENSP00000336655,9606.ENSP00000346466,9606.ENSP00000357836,9606.ENSP00000386609,9606.ENSP00000479606	GNPTG,RAB7A,CDH2,PEX10,VPS35,GNPTAB,PTCH1,STRADA,WDR91,SNX27,WDR81,CLTC
GO:0008104	protein localization	11	1966	0.61	0.0016	9606.ENSP00000204679,9606.ENSP00000265062,9606.ENSP00000269141,9606.ENSP00000288774,9606.ENSP00000299138,9606.ENSP00000299314,9606.ENSP00000332353,9606.ENSP00000336655,9606.ENSP00000357836,9606.ENSP00000369538,9606.ENSP00000479606	GNPTG,RAB7A,CDH2,PEX10,VPS35,GNPTAB,PTCH1,STRADA,SNX27,GDI2,CLTC
GO:0071705	nitrogen compound transport	10	1690	0.63	0.0023	9606.ENSP00000204679,9606.ENSP00000265062,9606.ENSP00000288774,9606.ENSP00000299138,9606.ENSP00000299314,9606.ENSP00000336655,9606.ENSP00000357836,9606.ENSP00000369538,9606.ENSP00000389326,9606.ENSP00000479606	GNPTG,RAB7A,PEX10,VPS35,GNPTAB,STRADA,SNX27,GDI2,ACE2,CLTC
GO:0007040	lysosome organization	3	55	1.6	0.003	9606.ENSP00000265062,9606.ENSP00000299138,9606.ENSP00000299314	RAB7A,VPS35,GNPTAB
GO:0015031	protein transport	9	1391	0.67	0.003	9606.ENSP00000204679,9606.ENSP00000265062,9606.ENSP00000288774,9606.ENSP00000299138,9606.ENSP00000299314,9606.ENSP00000336655,9606.ENSP00000357836,9606.ENSP00000369538,9606.ENSP00000479606	GNPTG,RAB7A,PEX10,VPS35,GNPTAB,STRADA,SNX27,GDI2,CLTC
GO:0016197	endosomal transport	4	185	1.2	0.0042	9606.ENSP00000265062,9606.ENSP00000299138,9606.ENSP00000357836,9606.ENSP00000479606	RAB7A,VPS35,SNX27,CLTC
GO:1903725	regulation of phospholipid metabolic process	3	75	1.46	0.0054	9606.ENSP00000221086,9606.ENSP00000346466,9606.ENSP00000386609	MTMR9,WDR91,WDR81
GO:0042147	retrograde transport, endosome to Golgi	3	79	1.44	0.0061	9606.ENSP00000265062,9606.ENSP00000299138,9606.ENSP00000479606	RAB7A,VPS35,CLTC
GO:0071702	organic substance transport	10	2040	0.55	0.0074	9606.ENSP00000204679,9606.ENSP00000265062,9606.ENSP00000288774,9606.ENSP00000299138,9606.ENSP00000299314,9606.ENSP00000336655,9606.ENSP00000357836,9606.ENSP00000369538,9606.ENSP00000389326,9606.ENSP00000479606	GNPTG,RAB7A,PEX10,VPS35,GNPTAB,STRADA,SNX27,GDI2,ACE2,CLTC
GO:0045056	transcytosis	2	16	1.96	0.0082	9606.ENSP00000299138,9606.ENSP00000479606	VPS35,CLTC
GO:0016192	vesicle-mediated transport	9	1699	0.58	0.009	9606.ENSP00000265062,9606.ENSP00000299138,9606.ENSP00000314544,9606.ENSP00000325681,9606.ENSP00000346466,9606.ENSP00000357836,9606.ENSP00000369538,9606.ENSP00000386609,9606.ENSP00000479606	RAB7A,VPS35,CCZ1B,CCZ1,WDR91,SNX27,GDI2,WDR81,CLTC
GO:0006914	autophagy	4	240	1.08	0.0092	9606.ENSP00000265062,9606.ENSP00000269221,9606.ENSP00000386609,9606.ENSP00000479606	RAB7A,C18orf8,WDR81,CLTC
GO:0019886	antigen processing and presentation of exogenous peptide antigen via MHC class II	3	96	1.35	0.0092	9606.ENSP00000265062,9606.ENSP00000345344,9606.ENSP00000479606	RAB7A,CTSL,CLTC
GO:0061912	selective autophagy	2	19	1.88	0.0093	9606.ENSP00000265062,9606.ENSP00000386609	RAB7A,WDR81
GO:1990126	retrograde transport, endosome to plasma membrane	2	20	1.86	0.01	9606.ENSP00000299138,9606.ENSP00000357836	VPS35,SNX27
GO:0046835	carbohydrate phosphorylation	2	26	1.75	0.0152	9606.ENSP00000204679,9606.ENSP00000299314	GNPTG,GNPTAB
GO:0006605	protein targeting	4	318	0.96	0.0193	9606.ENSP00000204679,9606.ENSP00000265062,9606.ENSP00000288774,9606.ENSP00000299314	GNPTG,RAB7A,PEX10,GNPTAB
GO:0072659	protein localization to plasma membrane	3	156	1.14	0.0269	9606.ENSP00000269141,9606.ENSP00000299138,9606.ENSP00000332353	CDH2,VPS35,PTCH1
GO:0019058	viral life cycle	3	166	1.12	0.0308	9606.ENSP00000265062,9606.ENSP00000311825,9606.ENSP00000389326	RAB7A,CTBP2,ACE2
GO:0033365	protein localization to organelle	5	649	0.75	0.0342	9606.ENSP00000204679,9606.ENSP00000265062,9606.ENSP00000288774,9606.ENSP00000299138,9606.ENSP00000299314	GNPTG,RAB7A,PEX10,VPS35,GNPTAB
GO:0043551	regulation of phosphatidylinositol 3-kinase activity	2	46	1.5	0.0372	9606.ENSP00000346466,9606.ENSP00000386609	WDR91,WDR81
GO:0072594	establishment of protein localization to organelle	4	396	0.86	0.0374	9606.ENSP00000204679,9606.ENSP00000265062,9606.ENSP00000288774,9606.ENSP00000299314	GNPTG,RAB7A,PEX10,GNPTAB
GO:0008333	endosome to lysosome transport	2	49	1.47	0.0397	9606.ENSP00000265062,9606.ENSP00000357836	RAB7A,SNX27

## Sheet: 10. GO Molecular Function
#term ID	term description	observed gene count	background gene count	strength	false discovery rate	matching proteins in your network (IDs)	matching proteins in your network (labels)
GO:0016780	phosphotransferase activity, for other substituted phosphate groups	3	19	2.06	0.00065	9606.ENSP00000204679,9606.ENSP00000260585,9606.ENSP00000299314	GNPTG,EPT1,GNPTAB
GO:0003976	UDP-N-acetylglucosamine-lysosomal-enzyme N-acetylglucosaminephosphotransferase activity	2	3	2.68	0.0017	9606.ENSP00000204679,9606.ENSP00000299314	GNPTG,GNPTAB
GO:0035014	phosphatidylinositol 3-kinase regulator activity	2	9	2.21	0.0061	9606.ENSP00000346466,9606.ENSP00000386609	WDR91,WDR81

[truncated: 5 more sheets: 11. GO Cellular Component, 12. String Complex, 13.HEKko2_rra_1st.SensFDR<0.25 , 14. HEK_ko2_rra_2ndSENFDR<0.25, 15. Sensitive Common]
