# Supplementary material for: Genome-scale CRISPR screens identify host factors that promote human coronavirus infection
Source: Genome Med. 2022 Jan 27;14:10. doi: 10.1186/s13073-022-01013-1 (PMC8792531; doi:10.1186/s13073-022-01013-1)
Supplement: Supplementary file 8 — Additional file 8. HEK293T-Ace2 OC43 CRISPR study analysis. [file 13073_2022_1013_MOESM8_ESM.xlsx]

## Sheet: 1.Read me
OC43 infection of HEK293T-hAce2
Brunello Library Addgene ##73179
Tab	Title	Content
1	Read Me	Experimental Design – Tab list
2	OC43_1st	MAGECK Results for initial infection at MOI 0.01
3	OC43 _2nd_0.01	MAGECK Results for re-infection at MOI 0.01
4	OC43_2nd_0.1	MAGECK Results for re-infection at MOI 0.1
5	OC43 comparisons	Comparison of initial infection and reinfection at FDR <0.25
6	OC43 All three	Set of genes identified in all infections/initial and both reinfections
7	OC43 Sorted	Sorted set of genes in all three infections
8	OC43 3of3 GO Process	GO enrichment using String-db.org default of genes identified in all 3
9	OC43 3of3 GO Function	GO enrichment using String-db.org default of genes identified in all 3
10	OC43 3of3 GO Component	GO enrichment using String-db.org default of genes identified in all 3
11	OC43 3of3 Clusters	MCL clusterr using String-db.org default of genes identified in all 3
12	OC43 String Network	String network using String-db.org default of genes identified in all 3
13	OC43 2 out of 3	Set of genes identified in two or more infections/initial and both reinfections
14	OC43 2 of 3 sorted	Sorted set of genes in all two or more infections
15	OC43 2of3 GO Enrich Process	GO enrichment using String-db.org default of genes identified in 2 or more
16	OC43 2of3 GO Enrich Component	GO enrichment using String-db.org default of genes identified in or more
17	OC43 2of3 String	MCL cluster using String-db.org default of genes identified in 2 or more
18	OC43 2of3 Clusters	String network using String-db.org default of genes identified in 2 or more
GO enrichment analysis done at String-db.org using default settings
All String-db.org analysis completed before April 15, 2021

## Sheet: 2.OC43_1st
id	num	neg|score	neg|p-value	neg|fdr	neg|rank	neg|goodsgrna	neg|lfc	pos|score	pos|p-value	pos|fdr	pos|rank	pos|goodsgrna	pos|lfc
VMP1	4	1	1	1	19114	0	6.3888	1.7652e-13	2.5898e-07	0.000248	1	4	6.3888
MDH1	4	1	1	1	19113	0	9.0784	3.8506e-13	2.5898e-07	0.000248	2	4	9.0784
CCZ1B	4	1	1	1	19112	0	5.4191	2.9849e-11	2.5898e-07	0.000248	3	4	5.4191
SMARCB1	4	1	1	1	19111	0	4.8249	3.4814e-11	2.5898e-07	0.000248	4	4	4.8249
ADNP	4	1	1	1	19110	0	4.8646	3.8722e-11	2.5898e-07	0.000248	5	4	4.8646
TMEM41B	4	1	1	1	19096	0	6.6724	4.8126e-11	2.5898e-07	0.000248	6	3	6.6724
SMARCA4	4	1	1	1	19109	0	6.0542	1.5976e-10	2.5898e-07	0.000248	7	4	6.0542
TAPT1	4	1	1	1	19108	0	3.6968	3.3413e-10	2.5898e-07	0.000248	8	4	3.6968
SLC35B2	4	1	1	1	19107	0	3.8152	3.7698e-10	2.5898e-07	0.000248	9	4	3.8152
WDR81	4	1	1	1	19106	0	3.3268	4.0459e-10	2.5898e-07	0.000248	10	4	3.3268
SLC35D1	4	1	1	1	19105	0	3.3861	8.4306e-10	2.5898e-07	0.000248	11	4	3.3861
TMED10	4	1	1	1	19104	0	2.6065	5.4616e-09	2.5898e-07	0.000248	12	4	2.6065
CCZ1	4	0.57889	0.72846	1	11653	1	5.1677	7.3346e-09	2.5898e-07	0.000248	13	3	5.1677
NXPE3	4	1	1	1	19103	0	5.6039	9.9389e-09	2.5898e-07	0.000248	14	4	5.6039
WRB	4	1	1	1	19102	0	1.3347	1.5097e-08	2.5898e-07	0.000248	15	4	1.3347
CASD1	4	1	1	1	19100	0	4.6843	3.9915e-08	2.5898e-07	0.000248	16	3	4.6843
PTAR1	4	0.76972	0.84096	1	13910	1	4.5814	6.1004e-08	2.5898e-07	0.000248	17	3	4.5814
SUCO	4	0.99077	0.99082	1	18543	0	4.0741	1.9979e-07	2.5898e-07	0.000248	18	3	4.0741
C1GALT1	4	0.95289	0.95277	1	17042	0	4.6193	2.6035e-07	2.5898e-07	0.000248	19	3	4.6193
TXN	4	1	1	1	19101	0	5.1643	2.8002e-07	2.5898e-07	0.000248	20	3	5.1643
SLC35A1	4	1	1	1	19098	0	3.9273	3.887e-07	7.7695e-07	0.000675	21	3	3.9273
TMED2	4	0.9666	0.96654	1	17544	0	2.922	7.8534e-07	7.7695e-07	0.000675	22	3	2.922
GET4	4	0.83861	0.87014	1	14611	1	2.5876	1.1407e-06	1.2949e-06	0.001076	23	3	2.5876
IFITM2	4	0.11165	0.25476	0.89721	5427	2	1.5588	1.5239e-06	1.8129e-06	0.001444	24	2	1.5588
GABPB1	4	0.93958	0.93956	1	16590	0	2.1781	1.7741e-06	2.3309e-06	0.001782	25	3	2.1781
SLC39A9	4	0.9971	0.9971	1	18883	0	1.6471	2.6895e-06	3.8848e-06	0.002856	26	3	1.6471
ANO9	4	1	1	1	19094	0	1.0143	3.1989e-06	5.4387e-06	0.003713	27	3	1.0143
WDR91	4	0.99906	0.99905	1	19013	0	1.2304	3.5477e-06	5.4387e-06	0.003713	28	3	1.2304
ASNA1	4	0.99973	0.99973	1	19062	0	0.61475	5.4793e-06	1.0618e-05	0.006999	29	3	0.61475
OR10J3	4	0.30463	0.5232	1	8893	1	0.39019	1.695e-05	3.3927e-05	0.021617	30	2	0.39019
SCARA5	4	0.3649	0.57068	1	9449	2	0.2493	3.6051e-05	6.9667e-05	0.042958	31	2	0.2493
C18orf8	4	0.96067	0.96058	1	17300	0	0.48437	4.8041e-05	9.194e-05	0.05492	32	2	0.48437
IFITM1	4	0.99999	0.99999	1	19090	0	1.7707	6.5822e-05	0.00012613	0.073057	33	2	1.7707
C5AR2	4	0.62371	0.76316	1	12304	2	-1.4916	0.00010972	0.00022143	0.12449	34	2	-1.4916
OR2F2	4	0.47423	0.65044	1	10498	2	-1.1025	0.00013806	0.00028203	0.154031	35	2	-1.1025
CAMLG	4	0.27756	0.48896	1	8403	1	0.6628	0.00014874	0.00029965	0.159103	36	2	0.6628
BTNL9	4	0.19675	0.38032	1	7048	2	-1.2906	0.00016063	0.00032036	0.165507	37	2	-1.2906
PERM1	4	0.39946	0.59581	1	9749	1	-0.9695	0.0001823	0.00035714	0.179651	38	2	-0.9695
SMARCC1	4	0.81277	0.85836	1	14309	1	0.34815	0.00021924	0.00042603	0.208809	39	2	0.34815
RNASE7	4	0.98172	0.98175	1	18124	0	-2.2721	0.00025142	0.00047679	0.227119	40	2	-2.2721
ABCB6	4	0.098353	0.23379	0.867749	5149	2	-1.2957	0.00025649	0.00048715	0.227119	41	2	-1.2957
RAB7A	4	0.95442	0.95431	1	17097	0	0.93498	0.00028687	0.00053947	0.243035	42	2	0.93498
VPS29	4	0.99584	0.99587	1	18792	0	-0.028174	0.0002901	0.00054672	0.243035	43	2	-0.028174
AIRE	4	0.98363	0.98364	1	18218	0	-3.1403	0.00034042	0.00063633	0.27644	44	1	-3.1403
YBX3	4	0.52046	0.68443	1	10968	1	0.64299	0.000372	0.00070366	0.2989	45	2	0.64299
PEBP1	4	0.89754	0.90436	1	15551	1	-5.9143	0.00039278	0.00074147	0.308115	46	1	-5.9143
PHRF1	4	1	1	1	19099	0	0.64184	0.00044101	0.00083315	0.328652	47	2	0.64184
COMMD4	4	0.10662	0.24689	0.886222	5325	1	-0.54987	0.00044367	0.00083885	0.328652	48	2	-0.54987
METTL14	4	0.8948	0.90245	1	15487	1	-7.5327	0.00044514	0.00084248	0.328652	49	1	-7.5327
C1GALT1C1	4	0.99512	0.99515	1	18750	0	0.66487	0.00050864	0.00097352	0.372178	50	2	0.66487
IFITM3	4	0.97594	0.97592	1	17896	0	-0.052616	0.00054986	0.0010512	0.386995	51	2	-0.052616
ITGB8	4	0.34248	0.55452	1	9276	1	-1.2769	0.00055092	0.0010528	0.386995	52	2	-1.2769
EPS8L2	4	0.73301	0.82773	1	13641	1	-0.60101	0.00056287	0.0010776	0.388661	53	2	-0.60101
LRIG3	4	0.82094	0.86195	1	14412	1	-6.9215	0.00060222	0.0011486	0.40459	54	1	-6.9215
SCGB1C2	4	0.28845	0.50296	1	8614	2	-0.78541	0.00061039	0.0011641	0.40459	55	2	-0.78541
COG6	4	0.051988	0.14946	0.706238	4043	1	-1.6926	0.0006598	0.0012589	0.425503	56	2	-1.6926
IL22RA2	4	0.27328	0.48347	1	8330	1	-2.3195	0.00069435	0.0013221	0.425503	57	2	-2.3195
VPS33A	4	0.81688	0.86015	1	14358	1	-0.08938	0.00070439	0.0013428	0.425503	58	2	-0.08938
KCTD11	4	0.21946	0.41197	1	7411	2	-4.4868	0.00070692	0.0013527	0.425503	59	1	-4.4868
TXNRD1	4	1	1	1	19097	0	0.0017581	0.00070943	0.0013558	0.425503	60	2	0.0017581
VPS35	4	0.99999	0.99999	1	19091	0	-1.5513	0.00071957	0.001376	0.425503	61	2	-1.5513
LTBP4	4	0.46523	0.64385	1	10400	2	-1.3644	0.00072126	0.0013801	0.425503	62	2	-1.3644
ASB14	4	0.92607	0.9266	1	16169	1	-7.4788	0.00081162	0.0015526	0.471083	63	1	-7.4788
VPS16	4	0.87517	0.88989	1	15166	1	0.099888	0.00084307	0.001606	0.479657	64	2	0.099888
NFKB2	4	0.94488	0.94474	1	16764	0	-3.8344	0.00085964	0.0016417	0.480723	65	2	-3.8344
PREB	4	0.46479	0.64351	1	10395	2	-4.1687	0.00086706	0.0016598	0.480723	66	2	-4.1687
OR52B2	4	0.82916	0.86563	1	14507	1	-0.98998	0.00089516	0.0017142	0.4826	67	2	-0.98998
RASSF7	4	0.94684	0.9468	1	16836	0	-0.79444	0.00089705	0.0017168	0.4826	68	2	-0.79444
GOLGA3	4	0.76398	0.83885	1	13864	1	-2.4439	0.00094684	0.0018183	0.491268	69	2	-2.4439
LRRC55	4	0.43765	0.62358	1	10099	2	-1.8197	0.00095852	0.0018432	0.491268	70	2	-1.8197
CRACR2B	4	0.99998	0.99997	1	19089	0	-0.38349	0.00096048	0.0018468	0.491268	71	2	-0.38349
TSPAN1	4	0.98684	0.98684	1	18365	0	-3.3676	0.00096439	0.0018504	0.491268	72	2	-3.3676
MMP25	4	0.63271	0.77022	1	12431	2	-8.3029	0.001021	0.0019157	0.501628	73	1	-8.3029
TOP3B	4	0.15822	0.32503	0.981649	6328	3	-5.3891	0.0010733	0.0019691	0.50863	74	1	-5.3891
APLN	4	0.91273	0.91554	1	15845	1	-6.4024	0.0012303	0.0021115	0.538152	75	1	-6.4024
ZGLP1	4	0.028564	0.087977	0.567176	2965	3	-5.7655	0.0012827	0.0021581	0.542796	76	1	-5.7655
ASB9	4	0.98366	0.98367	1	18219	0	-6.9064	0.001335	0.002211	0.548862	77	1	-6.9064
HSD17B1	4	0.60714	0.75015	1	12059	2	-5.8419	0.0013873	0.0022576	0.55325	78	1	-5.8419
ARHGAP5	4	0.67976	0.80714	1	13195	2	-6.0829	0.0015443	0.0024166	0.584722	79	1	-6.0829
THBS2	4	0.17243	0.34567	1	6575	3	-4.0028	0.0015966	0.0024684	0.58979	80	1	-4.0028
SRRT	4	0.85082	0.87634	1	14777	1	-7.6365	0.0016489	0.0025186	0.594365	81	1	-7.6365
MAST4	4	0.17291	0.34634	1	6589	3	-5.1661	0.0017012	0.0025663	0.598225	82	1	-5.1661
DNAJA4	4	0.79525	0.85096	1	14139	1	-5.2652	0.0018581	0.0027123	0.624657	83	1	-5.2652
NAPEPLD	4	0.035968	0.10809	0.61934	3335	3	-7.3705	0.0019105	0.0027657	0.629361	84	1	-7.3705
MYL6B	4	0.13054	0.28377	0.93419	5804	1	-6.9355	0.0021196	0.0029781	0.669715	85	1	-6.9355
GAGE2D	4	0.55885	0.7134	1	11407	1	-5.9651	0.0021719	0.0030304	0.673555	86	1	-5.9651
LYAR	4	0.98272	0.98274	1	18177	0	-6.502	0.0022242	0.0030843	0.677649	87	1	-6.502
IGSF9B	4	0.26732	0.47573	1	8232	3	-6.0957	0.0022765	0.0031314	0.680187	88	1	-6.0957
RASAL3	4	0.64282	0.7781	1	12599	2	-5.497	0.0024334	0.0032775	0.703916	89	1	-5.497
TRIM56	4	0.98282	0.98285	1	18183	0	-4.6654	0.0025379	0.0033753	0.716887	90	1	-4.6654
NKX2-6	4	0.068549	0.18542	0.775506	4569	2	-3.465	0.0026425	0.0034717	0.729246	91	1	-3.465
OPN5	4	0.29258	0.50816	1	8688	2	-3.2012	0.002747	0.0035582	0.739292	92	1	-3.2012
MFSD2A	4	0.39254	0.59069	1	9697	1	-5.2663	0.0027993	0.0036203	0.744118	93	1	-5.2663
NECAP2	4	0.93757	0.93753	1	16524	0	-4.7539	0.0028516	0.0036763	0.747577	94	1	-4.7539
F5	4	0.06316	0.1764	0.756869	4453	1	-4.9427	0.0029038	0.0037239	0.749297	95	1	-4.9427
FOXJ1	4	0.69557	0.81573	1	13405	1	-6.6964	0.0030084	0.0038338	0.763356	96	1	-6.6964
ARL8A	4	0.875	0.88979	1	15163	1	-7.1023	0.0030606	0.0038824	0.765081	97	1	-7.1023
RABGAP1L	4	0.84943	0.87562	1	14755	1	-3.4217	0.0031651	0.0039809	0.77647	98	1	-3.4217
ALOX5AP	4	0.0056188	0.019556	0.31198	1197	3	-5.1276	0.0032174	0.004027	0.777528	99	1	-5.1276
C5orf38	4	0.18788	0.36778	1	6902	2	-4.563	0.0032696	0.0040798	0.779851	100	1	-4.563
MT2A	4	0.54666	0.70416	1	11252	2	-6.5271	0.0033219	0.0041254	0.780757	101	1	-6.5271
TPPP2	4	0.17476	0.34906	1	6620	2	-5.7491	0.0033741	0.0041813	0.783586	102	1	-5.7491
RPS2	4	0.99015	0.99015	1	18518	0	-5.4552	0.0034264	0.0042274	0.784533	103	1	-5.4552
EPRS	4	0.77998	0.84486	1	14003	1	-6.575	0.0034786	0.0042725	0.785272	104	1	-6.575
AMDHD2	4	0.23535	0.43353	1	7686	3	-7.5226	0.0035309	0.0043212	0.786657	105	1	-7.5226
AKAP6	4	0.024221	0.076024	0.537908	2700	3	-4.4524	0.0035831	0.0043709	0.788203	106	1	-4.4524
CDK5R2	4	0.010153	0.034043	0.394638	1646	3	-4.3189	0.0036876	0.0044745	0.799343	107	1	-4.3189
APOL3	4	0.18334	0.36132	1	6796	2	-4.6828	0.0037398	0.004517	0.799459	108	1	-4.6828
NUDCD3	4	0.46736	0.6454	1	10420	2	-5.7713	0.0040532	0.0048075	0.843083	109	1	-5.7713
LMO7DN	4	0.9231	0.92407	1	16086	1	-5.3984	0.0041054	0.0048593	0.844419	110	1	-5.3984
TBC1D19	4	0.44489	0.62888	1	10184	2	-5.8989	0.0041576	0.0049116	0.845821	111	1	-5.8989
SMARCE1	4	0.26006	0.4663	1	8113	2	-1.5613	0.0042098	0.0049671	0.847728	112	1	-1.5613
STT3A	4	0.022403	0.070811	0.525603	2574	3	-4.3201	0.0043664	0.0051194	0.865946	113	1	-4.3201
OAZ2	4	0.39041	0.58914	1	9678	2	-5.2721	0.0044187	0.0051644	0.865946	114	1	-5.2721
ZNF547	4	0.00037547	0.0013832	0.101608	259	3	-3.6832	0.0045231	0.0052602	0.874344	115	1	-3.6832
ARHGEF3	4	0.96368	0.96362	1	17424	0	-7.7071	0.0045753	0.0053069	0.874488	116	1	-7.7071
SGK223	4	0.93746	0.93742	1	16522	1	-7.5401	0.0046275	0.0053581	0.875189	117	1	-7.5401
FAM71B	4	0.0084792	0.028796	0.371177	1480	3	-3.122	0.0046797	0.0054027	0.875189	118	1	-3.122
GABRD	4	0.073059	0.19294	0.790396	4666	3	-6.6345	0.0047318	0.0054685	0.878401	119	1	-6.6345
YDJC	4	0.081424	0.20663	0.818973	4820	2	-3.5734	0.004784	0.0055182	0.879002	120	1	-3.5734
RNF166	4	0.743	0.83121	1	13711	1	-4.962	0.0049406	0.0056565	0.893585	121	1	-4.962
DCDC5	4	0.011229	0.037421	0.410627	1741	3	-3.4477	0.0049928	0.0057052	0.893889	122	1	-3.4477
LMNB2	4	0.73849	0.8296	1	13676	1	-7.7995	0.005045	0.0057554	0.89443	123	1	-7.7995
KLRG2	4	0.13671	0.29318	0.947431	5915	3	-5.3183	0.0050971	0.0058077	0.895281	124	1	-5.3183
ARR3	4	0.15367	0.31839	0.973854	6247	3	-6.5692	0.0052015	0.0059082	0.903485	125	1	-6.5692
BTNL3	4	0.11018	0.25245	0.893609	5400	3	-5.6491	0.0052537	0.0059564	0.903623	126	1	-5.6491
REEP4	4	0.95984	0.95975	1	17267	0	-5.2302	0.0053058	0.0060149	0.905317	127	1	-5.2302
NUTM2G	4	0.44292	0.62743	1	10167	2	-5.4392	0.0054102	0.0061102	0.912477	128	1	-5.4392
LOC389895	4	0.64056	0.77632	1	12557	1	-4.5078	0.0055667	0.0062698	0.929043	129	1	-4.5078
UNCX	4	0.2927	0.50831	1	8691	2	-3.5136	0.005671	0.0063723	0.936976	130	1	-3.5136
TEAD4	4	0.95048	0.95041	1	16953	0	-6.5978	0.0057231	0.0064309	0.937706	131	1	-6.5978
TARS	4	0.61288	0.75463	1	12147	1	-4.6115	0.0057753	0.0064754	0.937706	132	1	-4.6115
SHISA9	4	0.27229	0.48222	1	8320	2	-5.0156	0.0058796	0.0065774	0.945321	133	1	-5.0156
MAP3K9	4	0.65627	0.78858	1	12829	2	-7.4661	0.0059317	0.0066313	0.945471	134	1	-7.4661
SLC25A17	4	0.86652	0.88489	1	15020	1	-7.7731	0.0059839	0.0066774	0.945471	135	1	-7.7731
SCYL3	4	0.98386	0.98385	1	18230	0	-7.3937	0.006036	0.0067292	0.945799	136	1	-7.3937
MTF2	4	0.46502	0.64368	1	10398	1	-2.1191	0.0061403	0.0068369	0.952683	137	1	-2.1191
HACD2	4	0.99706	0.99706	1	18880	0	-4.4454	0.0061924	0.0068779	0.952683	138	1	-4.4454
LRRC45	4	0.92336	0.92429	1	16095	1	-5.8079	0.0062446	0.0069297	0.952952	139	1	-5.8079
SNRNP27	4	0.2201	0.41279	1	7422	2	-6.9276	0.0063488	0.0070136	0.957603	140	1	-6.9276
UBE2G2	4	0.39088	0.58948	1	9682	2	-3.8405	0.0065052	0.0071741	0.972547	141	1	-3.8405
SRD5A1	4	0.094822	0.22818	0.856725	5089	3	-4.8375	0.0065573	0.0072249	0.972547	142	1	-4.8375
ALOXE3	4	0.073292	0.19333	0.790807	4673	2	-4.553	0.0066095	0.0072757	0.972547	143	1	-4.553
ETV5	4	0.064674	0.179	0.760566	4497	3	-6.5518	0.0067658	0.0074316	0.9859	144	1	-6.5518
NEFL	4	0.00081162	0.0029672	0.135365	419	2	-4.6077	0.0068179	0.0074787	0.9859	145	1	-4.6077
PALM2-AKAP2	4	0.78668	0.84749	1	14065	1	-5.0939	0.0069221	0.0075787	0.992235	146	1	-5.0939
ARL5C	4	0.9527	0.95257	1	17034	0	-4.1805	0.0070263	0.0076797	0.998227	147	1	-4.1805
CTPS2	4	0.57401	0.72481	1	11591	2	-5.4158	0.0070784	0.0077289	0.998227	148	1	-5.4158
SCGB2B2	4	0.026567	0.082525	0.552282	2855	3	-5.6275	0.0071305	0.0077905	0.998918	149	1	-5.6275
POGK	4	0.73526	0.8285	1	13656	1	-6.507	0.0071826	0.0078418	0.998918	150	1	-6.507
ATP6V0C	4	0.026164	0.081435	0.549851	2831	2	-6.6364	0.0072347	0.007891	0.998918	151	1	-6.6364
ATG9A	4	0.26708	0.47541	1	8229	2	-5.7903	0.0074952	0.0081396	1	152	1	-5.7903
PIAS4	4	0.00013094	0.00050735	0.07326	131	2	-5.8518	0.0075473	0.0081925	1	153	1	-5.8518
SLC25A12	4	0.65279	0.78581	1	12784	2	-6.3536	0.0075993	0.008237	1	154	1	-6.3536
PTPN22	4	0.90603	0.91041	1	15710	1	-7.1359	0.0076514	0.0082769	1	155	1	-7.1359
BEND3	4	0.16194	0.33045	0.988051	6392	2	-7.2793	0.0077035	0.0083189	1	156	1	-7.2793
NME4	4	0.037615	0.11248	0.628632	3416	2	-4.6057	0.0077556	0.0083681	1	157	1	-4.6057
COA4	4	0.32149	0.53939	1	9093	2	-8.256	0.0078076	0.0084188	1	158	1	-8.256
OR6N2	4	0.047501	0.13807	0.686382	3845	2	-4.574	0.0078597	0.0084711	1	159	1	-4.574
UHRF1BP1	4	0.025125	0.078578	0.54465	2757	3	-5.991	0.0079118	0.0085266	1	160	1	-5.991
TMEM167B	4	0.40317	0.59847	1	9781	2	-5.7598	0.0079638	0.008567	1	161	1	-5.7598
GBP4	4	0.089849	0.22022	0.842251	4996	3	-5.1486	0.0080159	0.0086188	1	162	1	-5.1486
OR51F1	4	0.65561	0.78803	1	12820	1	-3.7216	0.008068	0.0086617	1	163	1	-3.7216
MAGEA2	4	0.29892	0.51599	1	8803	3	-6.8017	0.00812	0.0087244	1	164	1	-6.8017
C1orf233	4	0.8074	0.85601	1	14255	1	-3.5948	0.0082242	0.0088244	1	165	1	-3.5948
NIN	4	0.15507	0.32041	0.97543	6275	3	-6.1084	0.0083283	0.0089275	1	166	1	-6.1084
C15orf53	4	0.36247	0.56894	1	9431	2	-4.2167	0.0083803	0.008971	1	167	1	-4.2167
LRRC40	4	0.9922	0.99226	1	18605	0	-6.6712	0.0084324	0.0090197	1	168	1	-6.6712
FHL2	4	0.18455	0.36305	1	6819	3	-5.266	0.0084844	0.0090777	1	169	1	-5.266
RSRC1	4	0.90107	0.90679	1	15615	1	-6.9853	0.0085364	0.0091341	1	170	1	-6.9853
SLC28A3	4	0.018457	0.059354	0.487144	2327	3	-4.2596	0.0086405	0.0092543	1	171	1	-4.2596
TUBA4A	4	0.027791	0.085884	0.56299	2916	3	-4.8474	0.0086926	0.0093077	1	172	1	-4.8474
STK19	4	0.24902	0.45167	1	7931	3	-5.1319	0.0087966	0.0094045	1	173	1	-5.1319
TTC29	4	0.98539	0.98538	1	18295	0	-7.1094	0.0089007	0.0095081	1	174	1	-7.1094
CSN3	4	0.88423	0.89545	1	15296	1	-4.8756	0.0089527	0.0095573	1	175	1	-4.8756
CGB	4	0.26254	0.46954	1	8150	2	-8.3091	0.0090047	0.0096143	1	176	1	-8.3091
CUEDC1	4	0.081425	0.20663	0.818973	4821	3	-5.0349	0.0091088	0.0097153	1	177	1	-5.0349
NECAB1	4	0.37033	0.57459	1	9501	1	-3.4597	0.0092128	0.0098127	1	178	1	-3.4597
FBXL6	4	0.38577	0.58577	1	9638	2	-5.8538	0.0093689	0.0099634	1	179	1	-5.8538
KDM5B	4	0.13965	0.29757	0.954544	5958	2	-7.3688	0.0094729	0.01005	1	180	1	-7.3688
OR52W1	4	0.22301	0.41682	1	7473	2	-3.0646	0.0095769	0.010159	1	181	1	-3.0646
IFT52	4	0.76426	0.83895	1	13866	1	-4.0585	0.0097329	0.010311	1	182	1	-4.0585
NEXN	4	0.58422	0.73251	1	11739	2	-3.5275	0.0098369	0.010418	1	183	1	-3.5275
TMEM225	4	0.14237	0.30162	0.956463	6028	3	-6.4309	0.010045	0.010608	1	184	1	-6.4309
C7orf31	4	0.9812	0.98123	1	18110	0	-4.5392	0.010097	0.010651	1	185	1	-4.5392
PGA4	4	0.72723	0.8258	1	13603	1	-2.6337	0.010149	0.010695	1	186	1	-2.6337
PLEKHA7	4	0.76339	0.83864	1	13860	1	-6.4895	0.010253	0.010796	1	187	1	-6.4895
DEGS2	4	0.81141	0.85775	1	14292	1	-5.4498	0.010305	0.010852	1	188	1	-5.4498
GABPA	4	0.30877	0.52837	1	8960	1	-3.9227	0.010357	0.010906	1	189	1	-3.9227
C1orf122	4	0.99023	0.99024	1	18524	0	-6.0681	0.010409	0.010959	1	190	1	-6.0681
ERBB4	4	0.25301	0.45704	1	7997	3	-6.1778	0.010461	0.011012	1	191	1	-6.1778
BLOC1S1	4	0.98803	0.98805	1	18428	0	-6.6515	0.010513	0.011064	1	192	1	-6.6515
RB1CC1	4	0.96581	0.96576	1	17516	0	-5.6874	0.010565	0.011113	1	193	1	-5.6874
NR4A3	4	0.25367	0.45794	1	8016	3	-4.8504	0.010617	0.01116	1	194	1	-4.8504
AWAT1	4	0.064755	0.17915	0.760568	4500	1	-6.1395	0.010668	0.011208	1	195	1	-6.1395
CYP4F12	4	0.17267	0.34602	1	6585	1	-3.4559	0.01072	0.011257	1	196	1	-3.4559
PCYT1B	4	0.21159	0.40114	1	7288	2	-5.0047	0.010824	0.011358	1	197	1	-5.0047
ACTN1	4	0.64296	0.77821	1	12600	1	-7.3332	0.010876	0.011413	1	198	1	-7.3332
ESRRB	4	0.0035753	0.012645	0.258926	932	3	-4.8014	0.010928	0.011464	1	199	1	-4.8014
LFNG	4	0.30685	0.52595	1	8920	3	-4.7652	0.01098	0.011511	1	200	1	-4.7652
KIF18A	4	0.53608	0.69611	1	11131	1	-5.365	0.011032	0.011565	1	201	1	-5.365
CORO2B	4	0.25137	0.45478	1	7972	2	-7.1568	0.011084	0.011617	1	202	1	-7.1568
RAD51B	4	0.064767	0.17917	0.760568	4502	3	-6.5438	0.011136	0.011674	1	203	1	-6.5438
PTPN18	4	0.14057	0.29896	0.955151	5983	3	-4.8372	0.011344	0.011871	1	204	1	-4.8372
AUH	4	0.48773	0.66033	1	10625	2	-5.574	0.011396	0.011924	1	205	1	-5.574
TAGLN2	4	0.94016	0.94011	1	16606	0	-6.6222	0.011448	0.011975	1	206	1	-6.6222
BCL2	4	0.54369	0.70188	1	11216	1	-6.4849	0.0115	0.012015	1	207	1	-6.4849
USH1G	4	0.63965	0.77559	1	12537	2	-5.8794	0.011551	0.012065	1	208	1	-5.8794
HNRNPUL1	4	0.005477	0.019083	0.308354	1180	3	-5.1797	0.011603	0.012108	1	209	1	-5.1797
TATDN3	4	0.71505	0.82179	1	13505	1	-6.0338	0.011655	0.012162	1	210	1	-6.0338
PSMD10	4	0.03056	0.093414	0.581216	3072	3	-6.1511	0.011707	0.01221	1	211	1	-6.1511
ODC1	4	0.41008	0.60349	1	9844	2	-4.1126	0.011759	0.012255	1	212	1	-4.1126
RPL39L	4	0.53141	0.69252	1	11081	2	-6.2502	0.011811	0.012306	1	213	1	-6.2502
AGFG1	4	0.70516	0.81867	1	13461	1	-7.6546	0.011863	0.012361	1	214	1	-7.6546
SLC1A4	4	0.67325	0.80199	1	13089	2	-5.238	0.011915	0.012411	1	215	1	-5.238
NHSL1	4	0.98287	0.9829	1	18188	0	-6.7608	0.011967	0.012458	1	216	1	-6.7608
C9orf66	4	0.12002	0.26765	0.913609	5599	2	-5.4782	0.012019	0.012504	1	217	1	-5.4782
LCE3A	4	0.6669	0.79699	1	12981	2	-4.618	0.012123	0.012605	1	218	1	-4.618
GPX6	4	0.036596	0.10979	0.623041	3367	3	-5.0501	0.012174	0.012667	1	219	1	-5.0501
DEFA4	4	0.65971	0.79137	1	12876	2	-4.5014	0.012278	0.012762	1	220	1	-4.5014
MAEL	4	0.40137	0.59719	1	9763	2	-6.399	0.01233	0.01281	1	221	1	-6.399
MYCN	4	0.36199	0.56859	1	9427	2	-4.2921	0.012382	0.012864	1	222	1	-4.2921
CDY2B	4	0.95835	0.9583	1	17205	0	-6.2208	0.012434	0.012907	1	223	1	-6.2208
PIDD1	4	0.95998	0.95989	1	17274	0	-3.834	0.012538	0.013003	1	224	1	-3.834
SV2C	4	0.065801	0.18084	0.763891	4523	3	-4.9973	0.01259	0.013058	1	225	1	-4.9973
TYW1B	4	0.85034	0.87609	1	14771	1	-5.8394	0.012641	0.01311	1	226	1	-5.8394
RIOK2	4	0.97354	0.97346	1	17799	0	-6.2598	0.012693	0.013163	1	227	1	-6.2598
NDUFS6	4	0.6719	0.80097	1	13067	2	-7.9408	0.012745	0.013216	1	228	1	-7.9408
ITPKB	4	0.41702	0.60853	1	9904	2	-8.5079	0.012797	0.013268	1	229	1	-8.5079
FMOD	4	0.67558	0.80384	1	13124	1	-6.704	0.012849	0.013315	1	230	1	-6.704
CHRM1	4	0.11903	0.26612	0.912941	5572	1	-2.7767	0.012901	0.013366	1	231	1	-2.7767
BCL2L10	4	0.010886	0.036344	0.406268	1708	3	-3.8853	0.012953	0.013412	1	232	1	-3.8853
PTER	4	0.35995	0.56713	1	9420	2	-4.6669	0.013005	0.013472	1	233	1	-4.6669
KRTAP4-8	4	0.0020693	0.0074487	0.203112	701	3	-4.7491	0.013056	0.013516	1	234	1	-4.7491
FOXO1	4	0.0062132	0.021524	0.328889	1250	3	-4.258	0.013108	0.013566	1	235	1	-4.258
VPS33B	4	0.99419	0.99424	1	18701	0	-7.0487	0.01316	0.013605	1	236	1	-7.0487
ACTN4	4	0.56846	0.72061	1	11517	2	-6.5567	0.013264	0.013719	1	237	1	-6.5567
GABRE	4	0.96796	0.96791	1	17604	0	-5.0382	0.013316	0.013766	1	238	1	-5.0382
BPIFB4	4	0.33225	0.54718	1	9171	1	-3.0988	0.013368	0.013814	1	239	1	-3.0988
SYP	4	0.055467	0.1581	0.722055	4182	3	-3.3599	0.013471	0.013912	1	240	1	-3.3599
FAM159A	4	0.04176	0.12339	0.653634	3605	3	-4.6703	0.013523	0.013971	1	241	1	-4.6703
C20orf24	4	0.22991	0.4262	1	7584	3	-7.0151	0.013575	0.014019	1	242	1	-7.0151
SEMA5B	4	0.85095	0.8764	1	14779	1	-6.7695	0.013627	0.014072	1	243	1	-6.7695
ARPP21	4	0.72329	0.8245	1	13564	1	-4.9863	0.013679	0.014126	1	244	1	-4.9863
C2orf83	4	0.822	0.86243	1	14427	1	-6.0383	0.013731	0.01417	1	245	1	-6.0383
DMBT1	4	0.19233	0.3741	1	6978	3	-5.9121	0.013782	0.014224	1	246	1	-5.9121
TMEM11	4	0.12658	0.2777	0.927735	5719	3	-4.7302	0.013834	0.014277	1	247	1	-4.7302
LRP10	4	0.037621	0.11249	0.628632	3417	3	-6.6377	0.013886	0.014332	1	248	1	-6.6377
GDF11	4	0.15513	0.3205	0.97543	6278	3	-4.1567	0.013938	0.014391	1	249	1	-4.1567
THEM6	4	0.89878	0.90521	1	15570	1	-3.3584	0.01399	0.014435	1	250	1	-3.3584
TRAF4	4	0.020091	0.064126	0.503339	2431	1	-3.5141	0.014041	0.014482	1	251	1	-3.5141
NPTXR	4	0.28841	0.50291	1	8612	3	-5.0016	0.014093	0.014542	1	252	1	-5.0016
DNTTIP1	4	0.3734	0.57682	1	9529	2	-5.621	0.014197	0.014639	1	253	1	-5.621
CCDC42B	4	0.34102	0.55344	1	9259	1	-7.1556	0.014249	0.014695	1	254	1	-7.1556
C1orf167	4	0.063203	0.17647	0.756869	4454	2	-4.5374	0.014352	0.014804	1	255	1	-4.5374
NPS	4	0.9463	0.94623	1	16824	0	-5.2078	0.014456	0.014901	1	256	1	-5.2078
DEF6	4	0.98271	0.98273	1	18176	0	-3.7648	0.014508	0.01496	1	257	1	-3.7648
C8orf58	4	0.038184	0.11399	0.632486	3444	3	-5.016	0.01456	0.015019	1	258	1	-5.016
LRRC74B	4	0.65509	0.7876	1	12813	2	-3.4149	0.014611	0.015065	1	259	1	-3.4149
FASTKD1	4	0.094433	0.22756	0.85552	5081	2	-3.8215	0.014715	0.015175	1	260	1	-3.8215
DAXX	4	0.86532	0.88423	1	15000	1	-7.5422	0.014767	0.015223	1	261	1	-7.5422
PCDHGA2	4	0.54835	0.70547	1	11265	1	-6.923	0.014819	0.015282	1	262	1	-6.923
C8B	4	0.61224	0.75412	1	12135	1	-4.7893	0.01487	0.015345	1	263	1	-4.7893
ADAMTS4	4	0.11301	0.25689	0.900513	5453	3	-4.9517	0.014922	0.015404	1	264	1	-4.9517
EIF3F	4	0.41443	0.60663	1	9881	2	-5.7108	0.014974	0.015457	1	265	1	-5.7108
LIPJ	4	0.28545	0.49911	1	8551	2	-5.6316	0.015026	0.015508	1	266	1	-5.6316
LPAR2	4	0.97453	0.97447	1	17835	0	-4.4299	0.015078	0.01556	1	267	1	-4.4299
CYP4F8	4	0.058048	0.16449	0.735618	4273	3	-5.4243	0.015129	0.015609	1	268	1	-5.4243
OR9Q2	4	0.029508	0.090555	0.575833	3006	3	-4.1545	0.015181	0.015643	1	269	1	-4.1545
PLA2G2A	4	0.41727	0.60873	1	9905	2	-5.8799	0.015337	0.015795	1	270	1	-5.8799
SCN10A	4	0.6699	0.79939	1	13036	2	-5.3102	0.015388	0.015845	1	271	1	-5.3102
NTRK2	4	0.95706	0.95701	1	17170	0	-3.5667	0.01544	0.0159	1	272	1	-3.5667
WAS	4	0.21544	0.40649	1	7345	3	-6.0463	0.015492	0.015959	1	273	1	-6.0463
SPATA3	4	0.2234	0.41733	1	7482	1	-4.552	0.015544	0.016013	1	274	1	-4.552
GNAQ	4	0.096868	0.23146	0.864243	5117	3	-4.2792	0.015595	0.016065	1	275	1	-4.2792
WDR12	4	0.89364	0.90166	1	15469	1	-6.4161	0.015647	0.016115	1	276	1	-6.4161
ARRDC5	4	0.93783	0.93779	1	16530	0	-6.8741	0.015699	0.016177	1	277	1	-6.8741
LY9	4	0.42173	0.61199	1	9943	1	-5.9609	0.015751	0.016222	1	278	1	-5.9609
C9orf170	4	0.0080365	0.02737	0.36417	1435	3	-4.513	0.015802	0.016271	1	279	1	-4.513
ATP6V1A	4	0.22178	0.41506	1	7448	3	-6.7169	0.015854	0.016317	1	280	1	-6.7169
AMFR	4	0.064656	0.17898	0.760566	4496	1	-1.2356	0.015906	0.016372	1	281	1	-1.2356
C16orf74	4	0.037055	0.111	0.625462	3391	2	-2.3248	0.015958	0.016432	1	282	1	-2.3248
ATP1A4	4	0.040716	0.12065	0.648863	3553	3	-4.95	0.016061	0.016547	1	283	1	-4.95
RLF	4	0.61285	0.75461	1	12146	1	-2.5879	0.016113	0.016601	1	284	1	-2.5879
PPP2R5A	4	0.59668	0.74208	1	11919	2	-4.0612	0.016165	0.016646	1	285	1	-4.0612
ZNF865	4	0.8372	0.86947	1	14596	1	-6.6283	0.016216	0.016691	1	286	1	-6.6283
RAB40AL	4	0.62893	0.7673	1	12381	2	-6.3945	0.016268	0.016741	1	287	1	-6.3945
IFNA6	4	0.96008	0.95998	1	17282	0	-5.3904	0.01632	0.016789	1	288	1	-5.3904
GLI1	4	0.0034758	0.012326	0.256344	918	3	-5.9696	0.016372	0.016837	1	289	1	-5.9696
GAS6	4	0.063258	0.17656	0.75688	4458	2	-3.6642	0.016423	0.016889	1	290	1	-3.6642
OGDH	4	0.14287	0.30238	0.95694	6040	3	-5.3386	0.016475	0.016944	1	291	1	-5.3386
FRA10AC1	4	0.45473	0.63613	1	10279	2	-6.2709	0.016579	0.017045	1	292	1	-6.2709
CADM1	4	0.45439	0.63587	1	10274	2	-2.3902	0.01663	0.017097	1	293	1	-2.3902
MSC	4	0.5574	0.71229	1	11387	1	-5.1177	0.016682	0.017146	1	294	1	-5.1177
LATS1	4	0.57338	0.72433	1	11578	1	-5.9298	0.016734	0.017195	1	295	1	-5.9298
C10orf12	4	0.55109	0.70753	1	11307	2	-5.5525	0.016785	0.017242	1	296	1	-5.5525
FZD1	4	0.0021181	0.0076289	0.20539	710	3	-3.9633	0.016889	0.017344	1	297	1	-3.9633
GRIN2A	4	0.08423	0.21117	0.827681	4876	3	-5.4938	0.016941	0.0174	1	298	1	-5.4938
ARPC4-TTLL3	4	0.95384	0.95373	1	17075	0	-4.8283	0.017147	0.017613	1	299	1	-4.8283
IGFBP5	4	0.035908	0.10792	0.618715	3334	3	-6.0513	0.017199	0.017663	1	300	1	-6.0513
PPARD	4	0.00084674	0.0030899	0.137736	427	3	-3.7507	0.017251	0.017716	1	301	1	-3.7507
GIP	4	0.55521	0.71062	1	11354	2	-5.2997	0.017302	0.017759	1	302	1	-5.2997
SELPLG	4	0.47005	0.64734	1	10452	1	-5.1612	0.017354	0.017805	1	303	1	-5.1612
CCDC124	4	0.12178	0.2704	0.918446	5627	2	-2.9613	0.017458	0.017896	1	304	1	-2.9613
R3HDM2	4	0.96324	0.96317	1	17404	0	-4.6204	0.017561	0.017995	1	305	1	-4.6204
RBCK1	4	0.53974	0.69886	1	11176	2	-4.6109	0.017613	0.018046	1	306	1	-4.6109
OR52M1	4	0.067034	0.1829	0.768971	4546	2	-2.5343	0.017664	0.018091	1	307	1	-2.5343
HLA-DQA2	4	0.25476	0.45937	1	8033	1	-6.8948	0.017716	0.01815	1	308	1	-6.8948
PCYOX1L	4	0.0061553	0.021324	0.327174	1244	2	-5.4045	0.017768	0.018199	1	309	1	-5.4045
TMEM55B	4	0.029064	0.089352	0.571608	2988	3	-4.9546	0.017923	0.018342	1	310	1	-4.9546
KRTAP6-2	4	0.043888	0.12895	0.666745	3696	3	-5.4034	0.017974	0.018388	1	311	1	-5.4034
L3MBTL1	4	0.53805	0.69761	1	11156	2	-4.9242	0.018026	0.018447	1	312	1	-4.9242
SYNJ1	4	0.5096	0.67628	1	10844	2	-6.2007	0.018078	0.018494	1	313	1	-6.2007
CDK3	4	0.13506	0.29067	0.9441	5884	2	-7.1218	0.018129	0.018551	1	314	1	-7.1218
ZNF320	4	0.9299	0.93002	1	16280	1	-5.9483	0.018181	0.018603	1	315	1	-5.9483
HEATR1	4	0.31012	0.53008	1	8983	2	-8.5122	0.018233	0.018647	1	316	1	-8.5122
CCL3L3	4	0.95395	0.95383	1	17078	0	-4.7329	0.018336	0.018748	1	317	1	-4.7329
SURF1	4	0.92909	0.9293	1	16253	1	-6.9637	0.018388	0.018804	1	318	1	-6.9637
GADL1	4	0.59425	0.74025	1	11889	2	-5.15	0.018439	0.018847	1	319	1	-5.15
HILPDA	4	0.068777	0.18581	0.776314	4575	3	-6.1502	0.018491	0.018908	1	320	1	-6.1502
PRIM1	4	0.081513	0.20678	0.819365	4823	3	-7.1999	0.018543	0.018962	1	321	1	-7.1999
LRRC71	4	0.81994	0.8615	1	14395	1	-6.3825	0.018594	0.019012	1	322	1	-6.3825
LHCGR	4	0.0068161	0.023462	0.337815	1326	3	-5.0415	0.018646	0.019069	1	323	1	-5.0415
ALK	4	0.70606	0.81894	1	13465	1	-5.4391	0.018698	0.019113	1	324	1	-5.4391
POU2F3	4	0.99964	0.99965	1	19053	0	-2.0673	0.018749	0.019154	1	325	1	-2.0673
SFMBT1	4	0.075556	0.19702	0.799065	4713	2	-5.3905	0.018801	0.019203	1	326	1	-5.3905
SPPL3	4	0.61683	0.75775	1	12203	2	-3.53	0.018904	0.019302	1	327	1	-3.53
ALCAM	4	0.033537	0.10159	0.602449	3222	2	-3.0398	0.018956	0.019357	1	328	1	-3.0398
TBCK	4	0.94344	0.94335	1	16723	0	-7.0821	0.019007	0.019412	1	329	1	-7.0821
CCDC73	4	0.99681	0.99681	1	18863	0	-5.0041	0.019059	0.019458	1	330	1	-5.0041
KDELC2	4	0.1739	0.34778	1	6607	1	-4.6882	0.019162	0.019555	1	331	1	-4.6882
KRTAP7-1	4	0.058397	0.16534	0.736857	4288	3	-6.3433	0.019214	0.019602	1	332	1	-6.3433
PRR11	4	0.015635	0.050929	0.456939	2129	3	-5.4568	0.019266	0.019661	1	333	1	-5.4568
CGRRF1	4	0.23293	0.43024	1	7642	3	-6.1048	0.019317	0.019718	1	334	1	-6.1048
PLCG1	4	0.080145	0.20454	0.815724	4792	3	-3.3907	0.019369	0.019768	1	335	1	-3.3907
C11orf65	4	0.02861	0.088111	0.567464	2968	2	-8.0162	0.01942	0.01982	1	336	1	-8.0162
DCN	4	0.58137	0.73036	1	11692	1	-6.2108	0.019472	0.019871	1	337	1	-6.2108
P4HTM	4	0.21084	0.40005	1	7279	2	-7.7212	0.019524	0.019921	1	338	1	-7.7212
A4GALT	4	0.94322	0.94313	1	16714	0	-7.1178	0.019575	0.019961	1	339	1	-7.1178
ZNF215	4	0.08074	0.20551	0.816984	4806	2	-6.2314	0.019627	0.020016	1	340	1	-6.2314
C1orf110	4	0.24328	0.44399	1	7822	3	-6.1739	0.019678	0.020066	1	341	1	-6.1739
TJP1	4	0.75476	0.83544	1	13794	1	-4.5544	0.01973	0.020129	1	342	1	-4.5544
RPLP1	4	0.99766	0.99767	1	18924	0	-4.9131	0.019782	0.020177	1	343	1	-4.9131
FGF2	4	0.93674	0.93668	1	16497	1	-5.8169	0.019885	0.020294	1	344	1	-5.8169
DNAJB1	4	0.97268	0.97262	1	17766	0	-7.3336	0.019936	0.020339	1	345	1	-7.3336
CNTNAP4	4	0.6221	0.76191	1	12280	2	-6.4825	0.02004	0.020439	1	346	1	-6.4825
PRR14	4	0.041137	0.12174	0.650916	3574	3	-3.5898	0.020091	0.020496	1	347	1	-3.5898
MSL1	4	0.59127	0.73796	1	11848	2	-6.0161	0.020143	0.020542	1	348	1	-6.0161
DOCK9	4	0.28534	0.49897	1	8548	2	-5.9906	0.020194	0.020587	1	349	1	-5.9906
TRAT1	4	0.77566	0.8432	1	13964	1	-7.6002	0.020246	0.020642	1	350	1	-7.6002
GYLTL1B	4	0.25389	0.45823	1	8022	2	-4.7692	0.020298	0.02069	1	351	1	-4.7692
ARHGAP35	4	0.16034	0.32807	0.985408	6363	1	-6.4493	0.020349	0.020743	1	352	1	-6.4493
MBOAT7	4	0.85957	0.88106	1	14912	1	-5.1132	0.020401	0.020787	1	353	1	-5.1132
RAG1	4	0.85298	0.87747	1	14808	1	-6.7625	0.020452	0.020834	1	354	1	-6.7625
WDR6	4	0.4048	0.59961	1	9801	2	-6.1526	0.020504	0.020886	1	355	1	-6.1526
KIAA1109	4	0.22686	0.42201	1	7536	2	-4.8502	0.020555	0.020932	1	356	1	-4.8502
REP15	4	0.95419	0.95407	1	17088	0	-6.7088	0.020659	0.021032	1	357	1	-6.7088
TMTC2	4	0.8639	0.88343	1	14972	1	-4.0465	0.02071	0.021083	1	358	1	-4.0465
SULF1	4	0.73067	0.82695	1	13629	1	-4.9496	0.020762	0.021134	1	359	1	-4.9496
RBPJ	4	0.98034	0.98038	1	18076	0	-3.5399	0.020813	0.021177	1	360	1	-3.5399
CHFR	4	0.50488	0.67281	1	10797	2	-6.1649	0.020865	0.021235	1	361	1	-6.1649
OR5D18	4	0.021758	0.068962	0.519732	2536	3	-5.2734	0.020916	0.021288	1	362	1	-5.2734
GOSR2	4	0.19578	0.37889	1	7033	3	-8.4064	0.020968	0.021333	1	363	1	-8.4064
ZNF148	4	0.64945	0.78327	1	12719	2	-5.1249	0.021019	0.021379	1	364	1	-5.1249
TRIM40	4	0.79334	0.85014	1	14115	1	-5.5932	0.021071	0.021429	1	365	1	-5.5932
UBE2E1	4	0.28902	0.50366	1	8623	3	-6.8837	0.021123	0.021486	1	366	1	-6.8837
ANGPT4	4	0.0085129	0.028897	0.37146	1484	2	-4.0689	0.021174	0.021532	1	367	1	-4.0689
SLC30A4	4	0.7632	0.83857	1	13857	1	-4.225	0.021226	0.021587	1	368	1	-4.225
HSD17B8	4	0.0031129	0.01106	0.2419	873	2	-4.8436	0.021277	0.021638	1	369	1	-4.8436
COLEC10	4	0.94266	0.94256	1	16693	0	-6.659	0.021329	0.021679	1	370	1	-6.659
DPM3	4	0.89747	0.90433	1	15548	1	-8.0218	0.021432	0.021775	1	371	1	-8.0218
DRAXIN	4	0.74498	0.8319	1	13724	1	-6.2495	0.021483	0.021824	1	372	1	-6.2495
SPATA2L	4	0.85399	0.87801	1	14827	1	-5.0277	0.021535	0.021877	1	373	1	-5.0277
2021-09-02	4	0.54375	0.70193	1	11218	2	-7.1428	0.021586	0.021935	1	374	1	-7.1428
SPATS2L	4	0.55106	0.70752	1	11306	2	-5.7293	0.021638	0.021978	1	375	1	-5.7293
AKAP2	4	0.96792	0.96787	1	17600	0	-4.6031	0.021689	0.022032	1	376	1	-4.6031
TMEM151A	4	0.11874	0.26564	0.912119	5567	3	-6.5411	0.021741	0.022085	1	377	1	-6.5411
SIK1	4	0.99983	0.99983	1	19073	0	-5.3864	0.021792	0.022135	1	378	1	-5.3864
OR1B1	4	0.98948	0.98951	1	18479	0	-3.784	0.021844	0.022182	1	379	1	-3.784
IMMP1L	4	0.99221	0.99227	1	18606	0	-7.308	0.021895	0.022224	1	380	1	-7.308
FHDC1	4	0.58107	0.73014	1	11687	1	-4.5806	0.02205	0.022385	1	381	1	-4.5806
CLEC4A	4	0.99702	0.99701	1	18877	0	-5.8558	0.022153	0.022489	1	382	1	-5.8558
GREB1L	4	0.22321	0.41709	1	7478	3	-4.6092	0.022205	0.022544	1	383	1	-4.6092
RAB40C	4	0.010992	0.036674	0.407272	1720	2	-2.5361	0.022308	0.022647	1	384	1	-2.5361
TACR2	4	0.099879	0.23625	0.870184	5189	2	-6.2932	0.022359	0.022699	1	385	1	-6.2932
ABCG8	4	0.056281	0.16015	0.726842	4210	3	-3.601	0.022411	0.022751	1	386	1	-3.601
CTNNBIP1	4	0.046873	0.13649	0.683063	3819	2	-4.2873	0.022462	0.022801	1	387	1	-4.2873
SYT8	3	0.97323	0.97337	1	17782	0	-3.3906	0.022515	0.022627	1	388	1	-3.3906
APBB3	4	0.17617	0.35114	1	6647	2	-6.1618	0.022565	0.022901	1	389	1	-6.1618
NOX3	4	0.011209	0.03737	0.41053	1739	3	-5.329	0.022617	0.02295	1	390	1	-5.329
ATAD1	4	0.98759	0.98762	1	18406	0	-6.2072	0.022668	0.023004	1	391	1	-6.2072
VANGL2	4	0.55175	0.70801	1	11312	1	-5.1128	0.022719	0.023062	1	392	1	-5.1128
CST8	4	0.98045	0.98049	1	18080	0	-5.1638	0.022771	0.023115	1	393	1	-5.1638
CLMP	4	0.38274	0.58361	1	9612	2	-4.7486	0.022822	0.023167	1	394	1	-4.7486
CT45A10	4	0.91634	0.91837	1	15931	1	-6.1813	0.022874	0.023214	1	395	1	-6.1813
POGLUT1	4	0.97149	0.97146	1	17720	0	-5.639	0.022925	0.023258	1	396	1	-5.639
FIGLA	4	0.52936	0.69105	1	11054	2	-6.4333	0.022977	0.023311	1	397	1	-6.4333
LOC101927322	4	0.6476	0.78182	1	12680	2	-6.9861	0.023131	0.023463	1	398	1	-6.9861
OR6K2	4	0.51136	0.67754	1	10861	2	-6.3476	0.023183	0.023518	1	399	1	-6.3476
SEC16A	4	0.99939	0.9994	1	19035	0	-2.1711	0.023234	0.023569	1	400	1	-2.1711
KIAA0100	4	0.98997	0.98999	1	18509	0	-3.8689	0.023286	0.023625	1	401	1	-3.8689
CTNNB1	4	0.22435	0.41858	1	7501	1	-5.0183	0.023337	0.023679	1	402	1	-5.0183
EREG	4	0.30714	0.52634	1	8928	2	-4.1418	0.02344	0.023787	1	403	1	-4.1418
NUFIP2	4	0.98329	0.98331	1	18202	0	-6.1509	0.023492	0.023835	1	404	1	-6.1509
DSG1	4	0.99879	0.99878	1	18991	0	-7.1442	0.023594	0.023931	1	405	1	-7.1442
MYOCD	4	0.17496	0.34935	1	6624	2	-3.85	0.023646	0.023982	1	406	1	-3.85
ATF6B	4	0.16935	0.34124	1	6518	2	-5.6156	0.023697	0.024035	1	407	1	-5.6156
TLDC2	4	0.0065941	0.022757	0.334832	1298	3	-4.3759	0.023749	0.024087	1	408	1	-4.3759
PRR5L	4	0.76545	0.83938	1	13876	1	-3.0556	0.0238	0.024127	1	409	1	-3.0556
CACNA1F	4	0.022802	0.071947	0.527936	2605	3	-4.9954	0.023852	0.024166	1	410	1	-4.9954
OR51A2	4	0.7594	0.83713	1	13827	1	-7.5101	0.023903	0.024216	1	411	1	-7.5101
KRTCAP2	4	0.083688	0.21032	0.82611	4865	2	-6.6724	0.023955	0.024268	1	412	1	-6.6724
ACTL10	4	0.60607	0.7493	1	12041	2	-4.8073	0.024006	0.024321	1	413	1	-4.8073
KCNS1	4	0.018388	0.059148	0.486706	2321	2	-5.2949	0.024109	0.024414	1	414	1	-5.2949
C14orf1	4	0.95911	0.95902	1	17236	0	-6.2366	0.02416	0.024464	1	415	1	-6.2366
TMEM200B	4	0.3048	0.52342	1	8896	2	-2.8399	0.024263	0.024569	1	416	1	-2.8399
EXOSC1	4	0.75046	0.83387	1	13767	1	-5.4993	0.024314	0.024612	1	417	1	-5.4993
POLE	4	0.98777	0.9878	1	18414	0	-3.0996	0.024366	0.024668	1	418	1	-3.0996
CD164	4	0.010175	0.034106	0.39473	1649	3	-4.791	0.024417	0.024718	1	419	1	-4.791
RAB39A	4	0.22836	0.42403	1	7559	3	-4.0273	0.024469	0.024756	1	420	1	-4.0273
IGIP	4	0.57656	0.72672	1	11623	2	-7.5161	0.02452	0.024805	1	421	1	-7.5161
PGAM2	4	0.49399	0.66486	1	10687	2	-5.287	0.024572	0.024855	1	422	1	-5.287
AMIGO2	4	0.16595	0.33627	0.994245	6463	2	-6.3957	0.024623	0.024914	1	423	1	-6.3957
TMEM211	4	0.92812	0.92841	1	16230	1	-8.0735	0.024726	0.025019	1	424	1	-8.0735
PDCD2L	4	0.46671	0.64493	1	10412	2	-4.8961	0.024777	0.025074	1	425	1	-4.8961
CBX1	4	0.52506	0.68787	1	11008	1	-1.9756	0.024829	0.025113	1	426	1	-1.9756
HIST2H2AA4	4	0.65707	0.78925	1	12845	1	-4.3002	0.02488	0.02517	1	427	1	-4.3002
CD151	4	0.40822	0.60212	1	9826	2	-2.5404	0.024931	0.02523	1	428	1	-2.5404
PANO1	4	0.021544	0.068323	0.519031	2516	2	-2.0267	0.024983	0.02528	1	429	1	-2.0267
TMSB4X	4	0.6861	0.81219	1	13317	2	-4.2968	0.025034	0.025336	1	430	1	-4.2968
FJX1	4	0.91273	0.91555	1	15846	1	-1.6198	0.025086	0.025388	1	431	1	-1.6198
C9orf156	4	0.46803	0.64587	1	10432	2	-4.0561	0.025137	0.025442	1	432	1	-4.0561
KLHL11	4	0.35668	0.5647	1	9392	2	-5.8212	0.025188	0.025488	1	433	1	-5.8212
AMOTL2	4	0.80825	0.85637	1	14269	1	-4.5368	0.02524	0.025536	1	434	1	-4.5368
TMEM207	4	0.30395	0.52236	1	8877	3	-7.7883	0.025291	0.025588	1	435	1	-7.7883
POU3F4	4	0.057465	0.16305	0.731954	4257	3	-3.458	0.025343	0.02564	1	436	1	-3.458
MMRN1	4	0.30558	0.52437	1	8908	3	-7.067	0.025394	0.02569	1	437	1	-7.067
VPREB1	4	0.60129	0.74562	1	11975	1	-2.4891	0.025445	0.025734	1	438	1	-2.4891
PATE2	4	0.56371	0.71705	1	11463	2	-6.8341	0.025497	0.025777	1	439	1	-6.8341
DERL2	4	0.97718	0.97722	1	17939	0	-7.1523	0.025548	0.02583	1	440	1	-7.1523
MAS1	4	0.52604	0.68862	1	11023	2	-7.1769	0.025599	0.025871	1	441	1	-7.1769
SMIM2	4	0.61823	0.75886	1	12226	1	-5.8605	0.025651	0.025925	1	442	1	-5.8605
TRIM33	4	0.35312	0.56216	1	9364	1	-4.8214	0.025702	0.025973	1	443	1	-4.8214
IFT140	4	0.11619	0.26171	0.905596	5524	3	-4.033	0.025805	0.026081	1	444	1	-4.033
F8A1	4	0.041253	0.12206	0.651724	3579	3	-4.4921	0.025856	0.026128	1	445	1	-4.4921
NBL1	4	0.24894	0.45157	1	7929	1	-4.8967	0.025908	0.026183	1	446	1	-4.8967
SNX21	4	0.12816	0.2802	0.929556	5761	2	-6.0409	0.025959	0.02623	1	447	1	-6.0409
PRR20D	4	0.96386	0.96381	1	17432	0	-6.0255	0.026062	0.02632	1	448	1	-6.0255
IFT22	4	0.18525	0.36405	1	6840	3	-5.0002	0.026164	0.02642	1	449	1	-5.0002
EML1	4	0.98727	0.98729	1	18387	0	-6.9532	0.026216	0.026474	1	450	1	-6.9532
CXorf65	4	0.28591	0.49972	1	8558	3	-4.0626	0.02637	0.026623	1	451	1	-4.0626
PKN2	4	0.54995	0.70668	1	11290	2	-4.9903	0.026421	0.026666	1	452	1	-4.9903
CLDN25	4	0.98399	0.98399	1	18234	0	-4.9946	0.026472	0.026713	1	453	1	-4.9946
TFCP2	4	0.99681	0.9968	1	18862	0	-3.0274	0.026524	0.026754	1	454	1	-3.0274
INTS6	4	0.22603	0.42087	1	7524	3	-4.5883	0.026575	0.026809	1	455	1	-4.5883
PTX4	4	0.0098889	0.033234	0.391858	1619	3	-3.9541	0.026626	0.026859	1	456	1	-3.9541
PID1	4	0.06322	0.1765	0.756869	4456	3	-4.7274	0.026729	0.026967	1	457	1	-4.7274
JUP	4	0.48101	0.65541	1	10560	2	-3.0135	0.026832	0.027061	1	458	1	-3.0135
ERCC6	4	0.66134	0.79265	1	12901	2	-6.3345	0.026883	0.027113	1	459	1	-6.3345
GAP43	4	0.50059	0.6697	1	10754	2	-5.1004	0.026934	0.027161	1	460	1	-5.1004
THUMPD1	4	0.10108	0.23816	0.872432	5218	2	-4.8023	0.026986	0.027205	1	461	1	-4.8023
TSG101	4	0.58383	0.7322	1	11731	2	-5.6464	0.027037	0.027255	1	462	1	-5.6464
FBXO8	4	0.47385	0.65016	1	10490	2	-6.0912	0.027088	0.027299	1	463	1	-6.0912
CEP152	4	0.11517	0.26016	0.904512	5498	3	-6.8351	0.02714	0.027354	1	464	1	-6.8351
SUV39H1	4	0.99649	0.9965	1	18845	0	-4.9266	0.027191	0.027408	1	465	1	-4.9266
MAST2	4	0.074215	0.19482	0.794209	4689	3	-7.0074	0.027242	0.027462	1	466	1	-7.0074
FAM124A	4	0.86125	0.88197	1	14935	1	-7.0869	0.027293	0.027511	1	467	1	-7.0869
SLC7A3	4	0.69933	0.81685	1	13429	1	-6.4136	0.027345	0.027562	1	468	1	-6.4136
OR11A1	4	0.99622	0.99626	1	18820	0	-5.6612	0.027396	0.027614	1	469	1	-5.6612
ATF7IP	4	0.085235	0.21277	0.830754	4894	2	-5.6999	0.027447	0.027659	1	470	1	-5.6999
TNIP2	4	0.2211	0.4141	1	7439	2	-4.7433	0.02755	0.027775	1	471	1	-4.7433
OR13C2	4	0.15282	0.31711	0.972793	6229	2	-3.5302	0.027601	0.027826	1	472	1	-3.5302
2021-03-05	4	0.62117	0.76121	1	12268	1	-3.1347	0.027704	0.027918	1	473	1	-3.1347
KNCN	4	0.53671	0.69659	1	11142	2	-8.1109	0.027755	0.027966	1	474	1	-8.1109
OR2T10	4	0.54387	0.70203	1	11220	2	-5.7256	0.027806	0.028015	1	475	1	-5.7256
BOLA3	4	0.99455	0.99459	1	18714	0	-4.309	0.027858	0.028062	1	476	1	-4.309
TP53TG5	4	0.95843	0.95837	1	17208	0	-5.2564	0.02796	0.028155	1	477	1	-5.2564
OR2V1	4	0.095456	0.22919	0.859026	5098	2	-4.0908	0.028012	0.028214	1	478	1	-4.0908
RRBP1	4	0.01277	0.042125	0.426698	1884	3	-5.2661	0.028063	0.028262	1	479	1	-5.2661
SRM	4	0.97648	0.97647	1	17911	0	-6.0386	0.028114	0.028312	1	480	1	-6.0386
ZNF213	4	0.29293	0.50859	1	8697	2	-7.1274	0.028165	0.028353	1	481	1	-7.1274
FCGR2A	4	0.0022507	0.0080884	0.211183	732	3	-5.5852	0.028217	0.028396	1	482	1	-5.5852
PNMA3	4	0.0062352	0.021592	0.329655	1251	3	-5.4041	0.028268	0.028445	1	483	1	-5.4041
EXOC6B	4	0.97521	0.97515	1	17862	0	-6.9139	0.028319	0.028497	1	484	1	-6.9139
C6orf136	4	0.96516	0.9651	1	17487	0	-5.4359	0.02837	0.028551	1	485	1	-5.4359
KRT4	4	0.96892	0.96886	1	17644	0	-4.8567	0.028422	0.028604	1	486	1	-4.8567
PHYHIP	4	0.059214	0.16738	0.740783	4317	1	-5.1708	0.028473	0.028646	1	487	1	-5.1708
DYTN	4	0.54561	0.70338	1	11241	1	-5.4095	0.028524	0.028694	1	488	1	-5.4095
ZNF561	4	0.99577	0.9958	1	18783	0	-7.3929	0.028575	0.02874	1	489	1	-7.3929
SIDT2	4	0.006588	0.02274	0.334832	1297	3	-4.911	0.028627	0.028792	1	490	1	-4.911
PCDHGC5	4	0.18261	0.3603	1	6781	3	-5.9801	0.028678	0.028848	1	491	1	-5.9801
CNOT11	4	0.5174	0.68211	1	10933	1	-2.4959	0.028729	0.028896	1	492	1	-2.4959
PHACTR4	4	0.11864	0.2655	0.912119	5563	3	-3.9024	0.02878	0.028949	1	493	1	-3.9024
C3orf30	4	0.61065	0.75288	1	12106	2	-3.2995	0.028832	0.029004	1	494	1	-3.2995
ERAP1	4	0.00053464	0.0019592	0.11814	317	3	-5.1762	0.028883	0.029047	1	495	1	-5.1762
UBXN1	4	0.29806	0.51493	1	8789	2	-8.4808	0.028934	0.029096	1	496	1	-8.4808
OR1J2	4	0.012991	0.042821	0.42855	1909	3	-3.3783	0.028985	0.029152	1	497	1	-3.3783
DYRK2	4	0.98027	0.98031	1	18070	0	-7.5947	0.029037	0.029198	1	498	1	-7.5947
PLOD3	4	0.003596	0.012718	0.259171	936	3	-4.5998	0.029088	0.029246	1	499	1	-4.5998
PRAMEF6	4	0.62037	0.76054	1	12255	2	-4.765	0.029139	0.029297	1	500	1	-4.765
MOAP1	4	0.68685	0.81277	1	13330	2	-7.8231	0.02919	0.029342	1	501	1	-7.8231
CEACAM7	4	0.54438	0.70241	1	11227	2	-5.4747	0.029242	0.029388	1	502	1	-5.4747
OCA2	4	0.051384	0.14793	0.703375	4018	3	-6.0716	0.029293	0.029437	1	503	1	-6.0716
PLN	4	2.907e-05	0.00010385	0.040054	47	3	-4.2976	0.029344	0.0295	1	504	1	-4.2976
PLCB2	4	0.52672	0.6891	1	11030	2	-4.9018	0.029395	0.029548	1	505	1	-4.9018
OR4C45	4	0.12189	0.27056	0.918446	5630	3	-3.2854	0.029446	0.029593	1	506	1	-3.2854
TRIP4	4	0.025867	0.080627	0.548269	2811	3	-3.4188	0.029549	0.029687	1	507	1	-3.4188
ADCK2	4	0.22118	0.41421	1	7441	3	-5.9246	0.0296	0.029734	1	508	1	-5.9246
RFK	4	0.046727	0.13611	0.682178	3814	2	-6.4804	0.029651	0.029784	1	509	1	-6.4804
CKLF	4	0.074283	0.19492	0.794277	4691	2	-5.7726	0.029702	0.029835	1	510	1	-5.7726
PRPH	4	0.33268	0.54746	1	9175	2	-6.3033	0.029754	0.029884	1	511	1	-6.3033
RCBTB2	4	0.017251	0.055821	0.47525	2242	3	-4.8918	0.029805	0.029949	1	512	1	-4.8918
NIPA2	4	0.98015	0.9802	1	18064	0	-7.5094	0.029856	0.029992	1	513	1	-7.5094
UBA7	4	0.94891	0.94885	1	16903	0	-6.5216	0.029958	0.030081	1	514	1	-6.5216
R3HDM4	4	0.39991	0.59612	1	9755	2	-6.6181	0.03001	0.030136	1	515	1	-6.6181
EXT2	4	0.77659	0.84356	1	13976	1	-1.4986	0.030061	0.030187	1	516	1	-1.4986
SLC27A3	4	0.010545	0.035265	0.400517	1681	3	-5.543	0.030112	0.03023	1	517	1	-5.543
OR5AP2	4	0.27955	0.49158	1	8436	2	-7.9554	0.030163	0.030279	1	518	1	-7.9554
OVCH1	4	0.69153	0.81453	1	13377	1	-5.4851	0.030317	0.03044	1	519	1	-5.4851
GRIA2	4	0.56362	0.71699	1	11462	1	-4.8048	0.030368	0.030491	1	520	1	-4.8048
NEGR1	4	0.039446	0.11729	0.640545	3499	1	-4.6096	0.030419	0.030543	1	521	1	-4.6096
ID4	4	0.49835	0.66806	1	10732	2	-5.5947	0.03047	0.030581	1	522	1	-5.5947
MFSD5	4	0.3181	0.53703	1	9072	2	-5.8842	0.030522	0.030634	1	523	1	-5.8842
LEO1	4	0.8022	0.8538	1	14199	1	-4.9349	0.030573	0.030689	1	524	1	-4.9349
PAX6	4	0.74002	0.83012	1	13687	1	-3.2924	0.030624	0.030746	1	525	1	-3.2924
OR7G3	4	0.058341	0.16521	0.736624	4286	2	-5.7673	0.030675	0.030799	1	526	1	-5.7673
CCER2	4	0.10281	0.24081	0.876831	5249	2	-6.3794	0.030726	0.03085	1	527	1	-6.3794
PLA2G4D	4	0.97419	0.97411	1	17821	0	-3.0344	0.030777	0.030894	1	528	1	-3.0344
SEC61A1	4	0.92578	0.92635	1	16162	1	-3.7533	0.030829	0.030939	1	529	1	-3.7533
PHYH	4	0.53005	0.69154	1	11061	1	-4.8327	0.03088	0.030997	1	530	1	-4.8327
FGF3	4	0.23403	0.43173	1	7659	2	-5.0883	0.030931	0.031052	1	531	1	-5.0883
DCDC1	4	0.99997	0.99997	1	19088	0	-1.4412	0.030982	0.031106	1	532	1	-1.4412
TRIM68	4	0.29246	0.508	1	8685	2	-4.1783	0.031033	0.031156	1	533	1	-4.1783
ST7L	4	0.90981	0.91327	1	15778	1	-5.788	0.031084	0.031213	1	534	1	-5.788
RMDN3	4	0.58535	0.7334	1	11758	2	-7.3344	0.031135	0.031262	1	535	1	-7.3344
DUS4L	4	0.80307	0.85418	1	14208	1	-5.991	0.031187	0.031311	1	536	1	-5.991
ZIC1	4	0.17887	0.35497	1	6713	2	-4.5483	0.031238	0.031365	1	537	1	-4.5483
SLTM	4	0.75061	0.83394	1	13769	1	-5.4414	0.03134	0.031457	1	538	1	-5.4414
RACGAP1	4	0.20816	0.39629	1	7237	3	-8.1309	0.031391	0.0315	1	539	1	-8.1309
B4GALT7	4	0.9992	0.99919	1	19020	0	-1.6368	0.031442	0.031553	1	540	1	-1.6368
PARD6A	4	0.82115	0.86205	1	14415	1	-4.709	0.031493	0.031606	1	541	1	-4.709
SLC26A4	4	0.30821	0.52769	1	8946	1	-6.5366	0.031545	0.031653	1	542	1	-6.5366
PLXNB2	4	0.30839	0.5279	1	8950	3	-7.8319	0.031596	0.0317	1	543	1	-7.8319
HS3ST1	4	0.12134	0.26974	0.917204	5621	3	-4.0407	0.031647	0.031744	1	544	1	-4.0407
SLC36A3	4	0.070444	0.18861	0.782083	4609	3	-6.7115	0.031698	0.031798	1	545	1	-6.7115
LRFN4	4	0.33101	0.54626	1	9163	2	-7.2711	0.031749	0.031843	1	546	1	-7.2711
GFRAL	4	0.080668	0.20539	0.816984	4804	3	-5.5101	0.0318	0.031896	1	547	1	-5.5101
PRB1	4	0.50667	0.67415	1	10814	2	-4.1691	0.031851	0.031942	1	548	1	-4.1691
CD81	4	0.20296	0.38902	1	7149	1	-4.1433	0.031903	0.031986	1	549	1	-4.1433
ARX	4	0.35025	0.5601	1	9338	2	-4.7327	0.031954	0.032035	1	550	1	-4.7327
MAF	4	0.72647	0.82556	1	13596	1	-5.2124	0.032005	0.03208	1	551	1	-5.2124
MRPS12	4	0.09022	0.22081	0.843163	5004	3	-5.6613	0.032056	0.03213	1	552	1	-5.6613
NRL	4	0.19256	0.37441	1	6982	2	-5.4453	0.032107	0.032183	1	553	1	-5.4453
C4orf22	4	0.010935	0.0365	0.407043	1713	3	-4.7497	0.032158	0.032241	1	554	1	-4.7497
RAB9A	4	0.9159	0.91803	1	15922	1	-7.2603	0.032209	0.032292	1	555	1	-7.2603
COMMD5	4	0.989	0.98904	1	18460	0	-3.3209	0.03226	0.032347	1	556	1	-3.3209
SLC25A11	4	0.60227	0.74636	1	11996	2	-4.5334	0.032311	0.032397	1	557	1	-4.5334
TUBA1A	4	0.42928	0.61752	1	10015	2	-6.1428	0.032363	0.032448	1	558	1	-6.1428
LHB	4	0.24086	0.44083	1	7774	3	-6.4132	0.032414	0.032495	1	559	1	-6.4132
ZNF765	4	0.88604	0.89665	1	15332	1	-4.3222	0.032465	0.032557	1	560	1	-4.3222
TM9SF3	4	0.53937	0.69858	1	11172	1	-2.085	0.032516	0.032602	1	561	1	-2.085
MROH2B	4	0.46325	0.64239	1	10375	1	-3.4527	0.032567	0.032654	1	562	1	-3.4527
DSG4	4	0.9498	0.94973	1	16931	0	-7.3305	0.032618	0.032702	1	563	1	-7.3305
FAS	4	0.055789	0.1589	0.723587	4195	3	-6.4786	0.032669	0.032745	1	564	1	-6.4786
GLYAT	4	0.92688	0.92731	1	16189	1	-5.9809	0.03272	0.032793	1	565	1	-5.9809
ZNF804B	4	0.42263	0.61262	1	9951	1	-4.7731	0.032822	0.032897	1	566	1	-4.7731
RBM17	4	0.83641	0.8691	1	14591	1	-6.2453	0.032873	0.032951	1	567	1	-6.2453
TRMT11	4	0.92899	0.92921	1	16252	1	-6.7457	0.032925	0.033007	1	568	1	-6.7457
C6orf52	4	0.33611	0.5499	1	9204	2	-6.4919	0.032976	0.033059	1	569	1	-6.4919
NDRG4	4	0.015688	0.051082	0.457295	2134	3	-4.3995	0.033027	0.033105	1	570	1	-4.3995
FBXL16	4	0.60611	0.74933	1	12042	2	-3.8155	0.033078	0.03316	1	571	1	-3.8155
SIGIRR	4	0.39637	0.59349	1	9732	2	-1.2781	0.033129	0.03321	1	572	1	-1.2781
INA	4	0.12202	0.27078	0.918467	5635	3	-3.7539	0.033231	0.033307	1	573	1	-3.7539
SLC24A3	4	0.94504	0.94491	1	16771	0	-7.0981	0.033282	0.033363	1	574	1	-7.0981
CARKD	4	0.48876	0.66111	1	10637	1	-2.5942	0.033333	0.033417	1	575	1	-2.5942
NSMF	4	0.96407	0.96403	1	17444	0	-4.8679	0.033384	0.033468	1	576	1	-4.8679
UQCRC2	4	0.093655	0.22632	0.853955	5064	2	-7.3281	0.033435	0.033514	1	577	1	-7.3281
ATHL1	4	0.97123	0.97119	1	17711	0	-2.6451	0.033486	0.033569	1	578	1	-2.6451
KRTAP5-7	4	0.25013	0.45313	1	7949	1	-2.1813	0.033537	0.033612	1	579	1	-2.1813
AHNAK	4	0.638	0.77432	1	12510	2	-5.5773	0.033639	0.033705	1	580	1	-5.5773
LMNTD2	4	0.86957	0.88666	1	15069	1	-2.2877	0.03369	0.033754	1	581	1	-2.2877
PRR23D2	4	0.96791	0.96786	1	17599	0	-5.394	0.033742	0.033805	1	582	1	-5.394
OR4D6	4	0.98698	0.987	1	18372	0	-4.8656	0.033793	0.033858	1	583	1	-4.8656
SMPD1	4	0.59997	0.7446	1	11957	1	-4.4486	0.033844	0.033908	1	584	1	-4.4486
SLC27A2	4	0.63325	0.77062	1	12439	2	-8.1292	0.033997	0.034067	1	585	1	-8.1292
UBE2S	4	0.99457	0.99462	1	18718	0	-5.2287	0.034099	0.034174	1	586	1	-5.2287
SLC30A8	4	0.21582	0.40698	1	7352	3	-6.8658	0.034201	0.034271	1	587	1	-6.8658
PPP1CA	4	0.29433	0.51028	1	8720	2	-3.7452	0.034252	0.034318	1	588	1	-3.7452
ZNHIT1	4	0.98372	0.98372	1	18225	0	-6.9411	0.034303	0.034361	1	589	1	-6.9411
NOTO	4	0.6547	0.7873	1	12807	1	-6.6256	0.034354	0.034408	1	590	1	-6.6256
UGT8	4	0.48042	0.65496	1	10554	1	-6.7316	0.034405	0.034458	1	591	1	-6.7316
SLC44A2	4	0.91383	0.91638	1	15869	1	-4.1272	0.034456	0.034507	1	592	1	-4.1272
IRF7	4	0.68868	0.81364	1	13352	1	-0.98456	0.034507	0.034555	1	593	1	-0.98456
DPYSL3	4	0.15686	0.32307	0.977483	6316	3	-7.3896	0.034558	0.03461	1	594	1	-7.3896
FBXO16	4	0.09725	0.23207	0.865115	5125	3	-6.4078	0.034711	0.034758	1	595	1	-6.4078
MZB1	4	0.979	0.97904	1	18014	0	-3.9521	0.034762	0.034805	1	596	1	-3.9521
COA1	4	0.54035	0.69932	1	11183	2	-6.6197	0.034813	0.034857	1	597	1	-6.6197
SLC7A6OS	4	0.16544	0.33553	0.993913	6451	3	-5.6163	0.034864	0.034918	1	598	1	-5.6163
SVEP1	4	0.14607	0.30715	0.962428	6099	3	-6.5281	0.034915	0.034975	1	599	1	-6.5281
ZNF124	4	0.13396	0.289	0.941219	5869	3	-5.8156	0.034966	0.035022	1	600	1	-5.8156
SLC25A10	4	0.15908	0.32624	0.983467	6340	3	-7.8724	0.035017	0.035073	1	601	1	-7.8724
OR1L6	4	0.93998	0.93996	1	16598	0	-5.4934	0.035068	0.035127	1	602	1	-5.4934
SRPX	4	0.12672	0.27792	0.927735	5724	2	-7.5265	0.035119	0.035181	1	603	1	-7.5265
IFT27	4	0.11335	0.25741	0.901321	5459	2	-5.0363	0.03517	0.035238	1	604	1	-5.0363
CSRP3	4	0.0018885	0.0068064	0.196891	660	3	-3.2187	0.035272	0.035346	1	605	1	-3.2187
TTLL2	4	0.14637	0.30763	0.962565	6108	1	-5.0193	0.035323	0.035385	1	606	1	-5.0193
SENP3	4	0.65114	0.78457	1	12752	1	-5.3726	0.035374	0.035441	1	607	1	-5.3726
CHRM3	4	0.2594	0.46543	1	8097	2	-5.4101	0.035425	0.035491	1	608	1	-5.4101
ATP6V0D2	4	0.92544	0.92604	1	16153	1	-6.5827	0.035476	0.035535	1	609	1	-6.5827
HRAS	4	0.14218	0.30136	0.956463	6022	2	-2.1402	0.035527	0.03558	1	610	1	-2.1402
GLDN	4	0.9643	0.96427	1	17454	0	-4.4784	0.035578	0.035628	1	611	1	-4.4784
RFESD	4	0.62622	0.76518	1	12337	2	-5.4838	0.035629	0.035675	1	612	1	-5.4838
FABP1	4	0.0055145	0.019216	0.309193	1187	3	-5.8946	0.03568	0.035727	1	613	1	-5.8946
NKX2-5	4	0.15166	0.3154	0.972287	6199	1	-5.3402	0.035731	0.035775	1	614	1	-5.3402
GDF9	4	0.95143	0.95133	1	16987	0	-7.1993	0.035782	0.035824	1	615	1	-7.1993
HTR1E	4	0.59508	0.74088	1	11901	1	-4.3846	0.035833	0.035873	1	616	1	-4.3846
NGB	4	0.055104	0.15725	0.721364	4166	3	-4.1698	0.035884	0.035925	1	617	1	-4.1698
FAM24A	4	0.21134	0.40078	1	7283	3	-4.3539	0.035935	0.035986	1	618	1	-4.3539
ZFPM1	4	0.08001	0.20432	0.815019	4791	3	-6.8767	0.035986	0.036032	1	619	1	-6.8767
KRTAP3-1	4	0.16391	0.33329	0.991724	6423	2	-3.2439	0.036037	0.036075	1	620	1	-3.2439
KLHL26	4	0.99432	0.99437	1	18705	0	-6.5324	0.036088	0.036124	1	621	1	-6.5324
ANXA4	4	0.11096	0.25368	0.895359	5415	3	-7.0054	0.036139	0.036162	1	622	1	-7.0054
CORIN	4	0.036487	0.10949	0.623005	3358	2	-1.2332	0.036189	0.03622	1	623	1	-1.2332
CASQ1	4	0.77353	0.84238	1	13947	1	-7.1338	0.03624	0.036271	1	624	1	-7.1338
FAM151B	4	0.99904	0.99903	1	19012	0	-6.9489	0.036291	0.036309	1	625	1	-6.9489
MGAT3	4	0.79309	0.85003	1	14112	1	-6.9012	0.036342	0.036355	1	626	1	-6.9012
DBP	4	0.9632	0.96313	1	17399	0	-6.7692	0.036393	0.036408	1	627	1	-6.7692
GSR	4	0.93338	0.93328	1	16387	1	-6.912	0.036444	0.036468	1	628	1	-6.912
DNAJB4	4	0.028473	0.08773	0.566438	2960	2	-4.5948	0.036495	0.036533	1	629	1	-4.5948
C2orf91	4	0.28999	0.50493	1	8636	3	-6.6466	0.036597	0.036646	1	630	1	-6.6466
RPS6KA3	4	0.088877	0.21861	0.839622	4976	3	-5.0063	0.036648	0.036688	1	631	1	-5.0063
CCDC93	4	0.80774	0.85616	1	14261	1	-1.5598	0.03675	0.036785	1	632	1	-1.5598
SPATA2	4	0.16042	0.3282	0.985485	6365	3	-5.1855	0.036801	0.036838	1	633	1	-5.1855
BANP	4	0.48705	0.65983	1	10620	2	-4.2749	0.036852	0.036891	1	634	1	-4.2749
DEFA3	4	0.097298	0.23216	0.865225	5127	3	-7.0428	0.036903	0.036946	1	635	1	-7.0428
DEFB135	4	0.65193	0.78516	1	12768	1	-3.9388	0.036954	0.037	1	636	1	-3.9388
SCGB1D2	4	0.22288	0.41661	1	7466	2	-4.98	0.037055	0.037105	1	637	1	-4.98
SAPCD2	4	0.35768	0.56546	1	9400	1	-3.6563	0.037106	0.03715	1	638	1	-3.6563
PEAR1	4	0.0034393	0.012199	0.25474	914	3	-4.3332	0.037157	0.037199	1	639	1	-4.3332
FAAH	3	0.43549	0.59078	1	10076	2	-5.933	0.037183	0.037106	1	640	1	-5.933
KIAA0196	4	0.99892	0.9989	1	18999	0	-3.9456	0.037208	0.037252	1	641	1	-3.9456
XYLT2	4	1	1	1	19095	0	-0.010019	0.037259	0.037299	1	642	1	-0.010019
SIX4	4	0.81082	0.85748	1	14286	1	-6.2221	0.03731	0.037349	1	643	1	-6.2221
C11orf57	4	0.99645	0.99647	1	18838	0	-5.7968	0.037361	0.037404	1	644	1	-5.7968
FBXL15	4	0.99158	0.99164	1	18575	0	-6.7719	0.037412	0.037446	1	645	1	-6.7719
RECQL5	4	0.88664	0.89707	1	15343	1	-3.8794	0.037463	0.037498	1	646	1	-3.8794
ARMS2	4	0.47443	0.65059	1	10499	2	-4.72	0.037514	0.037546	1	647	1	-4.72
C17orf98	4	0.54482	0.70275	1	11234	2	-6.3485	0.037564	0.037597	1	648	1	-6.3485
CYP46A1	4	0.81179	0.85793	1	14299	1	-5.9573	0.037615	0.037643	1	649	1	-5.9573
DOK2	4	0.48661	0.65952	1	10616	1	-1.4192	0.037666	0.037691	1	650	1	-1.4192
TANK	4	0.088054	0.21728	0.838387	4952	3	-5.1966	0.037717	0.03773	1	651	1	-5.1966
HS3ST4	4	0.98048	0.98051	1	18082	0	-5.9573	0.037768	0.037773	1	652	1	-5.9573
MTCH1	4	0.88939	0.89881	1	15384	1	-4.5167	0.037819	0.037832	1	653	1	-4.5167
ZSCAN32	4	0.20477	0.39154	1	7185	2	-3.8367	0.03787	0.037881	1	654	1	-3.8367
FOXF1	4	0.5483	0.70544	1	11264	1	-6.9419	0.037921	0.037931	1	655	1	-6.9419
SNN	4	0.7546	0.83539	1	13793	1	-5.4944	0.038073	0.038083	1	656	1	-5.4944
TLR3	4	0.8895	0.89888	1	15387	1	-5.5629	0.038124	0.038126	1	657	1	-5.5629
SCGB1A1	4	0.0050336	0.017601	0.302626	1110	3	-4.1465	0.038175	0.038178	1	658	1	-4.1465
KIAA1804	4	0.64797	0.78212	1	12686	2	-6.9759	0.038226	0.038226	1	659	1	-6.9759
LNX1	4	0.14708	0.30866	0.963419	6123	2	-2.8416	0.038277	0.038275	1	660	1	-2.8416
HLX	4	0.90647	0.91074	1	15719	1	-4.2971	0.038328	0.038323	1	661	1	-4.2971
CD1C	4	0.52223	0.68576	1	10984	2	-6.9826	0.038378	0.038381	1	662	1	-6.9826
SLC10A1	4	0.045773	0.13372	0.678156	3766	3	-3.5645	0.038531	0.038529	1	663	1	-3.5645
OR52A5	4	0.97538	0.9753	1	17869	0	-7.873	0.038582	0.038573	1	664	1	-7.873
FOXS1	4	0.070758	0.18912	0.782484	4620	3	-5.1397	0.038633	0.038628	1	665	1	-5.1397
ULBP3	4	0.12738	0.27896	0.928519	5741	3	-4.7245	0.038684	0.038679	1	666	1	-4.7245
PCDHGB6	4	0.05687	0.1616	0.728548	4238	3	-6.0984	0.038734	0.038728	1	667	1	-6.0984
SPATA16	4	0.18031	0.35701	1	6744	3	-4.6549	0.038785	0.038781	1	668	1	-4.6549
CHMP1A	4	0.014009	0.045935	0.437056	2007	3	-5.6629	0.038836	0.038831	1	669	1	-5.6629
SMIM10L1	4	0.97527	0.97521	1	17864	0	-6.0834	0.038887	0.038876	1	670	1	-6.0834
IER2	4	0.0014722	0.0053229	0.176003	578	3	-3.2976	0.038938	0.038924	1	671	1	-3.2976
SLC9A7	4	0.64085	0.77657	1	12562	2	-5.1107	0.038989	0.038976	1	672	1	-5.1107
VHL	4	0.19253	0.37438	1	6980	1	-1.6245	0.03904	0.039023	1	673	1	-1.6245
RUSC1	4	0.0020403	0.0073446	0.202246	693	3	-5.0583	0.03909	0.039073	1	674	1	-5.0583
IRX3	4	0.37721	0.57959	1	9559	2	-7.138	0.039141	0.039114	1	675	1	-7.138
C16orf58	4	0.99727	0.99727	1	18893	0	-5.7954	0.039192	0.039159	1	676	1	-5.7954
CCKBR	4	0.24492	0.44622	1	7851	1	-3.7704	0.039243	0.03921	1	677	1	-3.7704
MECP2	4	0.98622	0.98622	1	18328	0	-5.2138	0.039395	0.039364	1	678	1	-5.2138
GOLGA8A	4	0.016436	0.053369	0.466462	2185	3	-8.5563	0.039446	0.039418	1	679	1	-8.5563
ATP8B2	4	0.59064	0.73746	1	11839	1	-6.0693	0.039497	0.039476	1	680	1	-6.0693
NEK8	4	0.10138	0.23863	0.872583	5225	3	-4.1413	0.039548	0.039521	1	681	1	-4.1413
TM7SF2	4	0.97688	0.97688	1	17923	0	-7.3193	0.039599	0.039582	1	682	1	-7.3193
GPLD1	4	0.32131	0.53926	1	9091	2	-5.9652	0.039649	0.039637	1	683	1	-5.9652
GPRASP1	4	0.26969	0.47878	1	8275	2	-6.6935	0.0397	0.039684	1	684	1	-6.6935
SPINK1	4	0.033352	0.10107	0.600359	3218	3	-5.8614	0.039751	0.039738	1	685	1	-5.8614
RBMS3	4	0.54662	0.70413	1	11251	2	-5.8398	0.039802	0.039786	1	686	1	-5.8398
HDAC7	4	0.67982	0.80718	1	13196	2	-7.9037	0.039853	0.039841	1	687	1	-7.9037
NDUFS3	4	0.01086	0.036265	0.405903	1705	2	-3.4422	0.039903	0.039899	1	688	1	-3.4422
DPP8	4	0.99689	0.99688	1	18868	0	-6.4812	0.039954	0.039956	1	689	1	-6.4812
EFCAB7	4	0.1398	0.2978	0.954571	5963	3	-5.3785	0.040056	0.040053	1	690	1	-5.3785
DGAT1	4	0.17725	0.35265	1	6673	2	-6.915	0.040107	0.040105	1	691	1	-6.915
FAM117A	4	0.82051	0.86176	1	14405	1	-5.7687	0.040157	0.040156	1	692	1	-5.7687
GFRA3	4	0.34242	0.55449	1	9275	2	-6.2104	0.040208	0.0402	1	693	1	-6.2104
CCDC103	4	0.67637	0.80444	1	13139	1	-5.5833	0.040259	0.04024	1	694	1	-5.5833
EPHA7	4	0.091951	0.22361	0.848397	5035	2	-3.9931	0.04031	0.040283	1	695	1	-3.9931
ANKRD60	4	0.30688	0.52601	1	8921	3	-6.9757	0.040361	0.040325	1	696	1	-6.9757
PRDX3	4	0.84336	0.87247	1	14672	1	-4.2357	0.040411	0.04038	1	697	1	-4.2357
SLC35C1	4	0.92937	0.92955	1	16262	1	-2.5154	0.040462	0.040437	1	698	1	-2.5154
KRTAP5-6	4	0.22359	0.41759	1	7485	2	-3.9802	0.040513	0.040485	1	699	1	-3.9802
CDKN1B	4	0.90404	0.90893	1	15670	1	-8.2184	0.040564	0.040536	1	700	1	-8.2184
RRAD	4	0.44895	0.63192	1	10216	1	-4.3544	0.040615	0.040589	1	701	1	-4.3544
PDK4	4	0.98287	0.98291	1	18189	0	-6.0819	0.040665	0.04063	1	702	1	-6.0819
ENDOD1	4	0.83128	0.86669	1	14532	1	-6.5075	0.040716	0.040668	1	703	1	-6.5075
SPRYD7	4	0.072166	0.19144	0.787826	4645	3	-5.6587	0.040767	0.040725	1	704	1	-5.6587
GRIN3B	4	0.61234	0.7542	1	12137	2	-3.7882	0.040818	0.04077	1	705	1	-3.7882
LRRC56	4	0.86855	0.88608	1	15055	1	-4.3074	0.040868	0.040819	1	706	1	-4.3074
DSC2	4	0.58863	0.73593	1	11806	1	-7.0158	0.040919	0.040873	1	707	1	-7.0158
EMX1	4	0.34512	0.55641	1	9296	2	-4.471	0.04097	0.040924	1	708	1	-4.471
POMT1	4	0.31506	0.53486	1	9046	2	-7.384	0.041021	0.040983	1	709	1	-7.384
ADM	4	0.69101	0.81437	1	13373	1	-6.0957	0.041071	0.041024	1	710	1	-6.0957
PFKFB1	4	0.13815	0.29534	0.950894	5937	3	-5.9399	0.041122	0.041072	1	711	1	-5.9399
CD5	4	0.24969	0.45253	1	7943	2	-2.5504	0.041173	0.041114	1	712	1	-2.5504
OTOG	4	0.47682	0.65238	1	10519	2	-2.1281	0.041224	0.041165	1	713	1	-2.1281
COX6A1	4	0.079856	0.20409	0.814607	4788	1	-7.0192	0.041274	0.04122	1	714	1	-7.0192
MT1F	4	0.79472	0.85073	1	14133	1	-7.5653	0.041325	0.041269	1	715	1	-7.5653
SP7	4	0.034354	0.10381	0.607018	3269	2	-6.3062	0.041376	0.041315	1	716	1	-6.3062
GCNT3	4	0.61091	0.75309	1	12110	2	-4.2486	0.041427	0.041365	1	717	1	-4.2486
ZNF681	4	0.05282	0.1516	0.710791	4076	2	-4.8083	0.041477	0.041417	1	718	1	-4.8083
BRSK2	4	0.86536	0.88425	1	15001	1	-5.8933	0.041528	0.041465	1	719	1	-5.8933
ANTXR2	4	0.041782	0.12344	0.653634	3609	2	-6.1341	0.04163	0.041562	1	720	1	-6.1341
LBR	4	0.95892	0.95885	1	17226	0	-7.3334	0.04168	0.04161	1	721	1	-7.3334
YOD1	4	0.33834	0.55149	1	9230	1	-6.8596	0.041731	0.04166	1	722	1	-6.8596
ATRN	4	0.90018	0.90615	1	15595	1	-5.4655	0.041782	0.04171	1	723	1	-5.4655
NOTUM	4	0.72353	0.82458	1	13566	1	-5.2139	0.041833	0.04176	1	724	1	-5.2139
GPANK1	4	0.30607	0.52497	1	8913	3	-7.0171	0.041883	0.041808	1	725	1	-7.0171
VCPKMT	4	0.8854	0.8962	1	15321	1	-5.5181	0.041934	0.041854	1	726	1	-5.5181
LIPM	4	0.048685	0.141	0.689827	3907	3	-6.5202	0.041985	0.0419	1	727	1	-6.5202
ARL6IP4	4	0.1855	0.36441	1	6846	3	-8.1367	0.042035	0.041948	1	728	1	-8.1367
CLN6	4	0.45896	0.63925	1	10331	2	-7.5084	0.042086	0.041992	1	729	1	-7.5084
NLRP9	4	0.62794	0.7665	1	12360	2	-6.8302	0.042137	0.042041	1	730	1	-6.8302
FAM21C	4	0.031424	0.095857	0.587703	3116	2	-2.939	0.042188	0.042086	1	731	1	-2.939
NUCKS1	4	0.89497	0.90257	1	15491	1	-3.8818	0.042238	0.042128	1	732	1	-3.8818
PRSS42	4	0.45702	0.63782	1	10309	1	-5.6312	0.042289	0.04218	1	733	1	-5.6312
FAM169B	4	0.9779	0.97795	1	17968	0	-4.322	0.04234	0.042233	1	734	1	-4.322
HLA-E	4	0.17767	0.35325	1	6684	3	-4.6656	0.04239	0.042278	1	735	1	-4.6656
TRAPPC13	4	0.99296	0.99301	1	18644	0	-6.6725	0.042441	0.042331	1	736	1	-6.6725
VGLL4	4	0.38635	0.58619	1	9643	1	-6.2036	0.042492	0.042379	1	737	1	-6.2036
SMAD4	4	0.18918	0.36956	1	6929	2	-5.9829	0.042543	0.042433	1	738	1	-5.9829
AK1	4	0.30287	0.52103	1	8859	2	-4.4686	0.042593	0.0425	1	739	1	-4.4686
GPR61	4	0.24667	0.44857	1	7884	2	-6.2667	0.042695	0.042612	1	740	1	-6.2667
VPS18	4	0.98237	0.98239	1	18155	0	-1.2319	0.042745	0.042664	1	741	1	-1.2319
ZFP1	4	0.060414	0.17021	0.746228	4358	2	-4.9069	0.042847	0.042769	1	742	1	-4.9069
SLC43A3	4	0.12627	0.27724	0.92738	5713	3	-4.099	0.042897	0.042813	1	743	1	-4.099
NR5A1	4	0.0019302	0.0069581	0.197998	670	3	-4.2919	0.042999	0.042916	1	744	1	-4.2919
ARMC1	4	0.13294	0.28744	0.939399	5846	2	-3.4382	0.043049	0.042965	1	745	1	-3.4382
MAN2B2	4	0.017124	0.055458	0.474926	2229	3	-4.9245	0.043151	0.043044	1	746	1	-4.9245
ACTA2	4	0.87183	0.88798	1	15116	1	-6.8835	0.043201	0.043091	1	747	1	-6.8835
SEC61B	4	0.99999	1	1	19093	0	-1.0333	0.043252	0.043149	1	748	1	-1.0333
RFPL4A	4	0.35365	0.56257	1	9369	2	-7.096	0.043303	0.043198	1	749	1	-7.096
ZNF556	4	0.9517	0.95159	1	16997	0	-5.7222	0.043505	0.043408	1	750	1	-5.7222
POC1B-GALNT4	4	0.098546	0.23409	0.868111	5153	3	-5.6642	0.043556	0.043456	1	751	1	-5.6642
NRK	4	0.045394	0.13275	0.677063	3746	3	-4.3871	0.043657	0.043562	1	752	1	-4.3871
NEB	4	0.70685	0.8192	1	13470	1	-5.446	0.043708	0.043612	1	753	1	-5.446
NDN	4	0.021741	0.068913	0.519732	2533	3	-4.8366	0.043759	0.043667	1	754	1	-4.8366
USP17L10	4	0.33337	0.54794	1	9180	1	-4.6618	0.04386	0.04377	1	755	1	-4.6618
IQCJ-SCHIP1	4	0.45852	0.63892	1	10326	2	-5.4807	0.043911	0.043818	1	756	1	-5.4807
ARNT2	4	0.29609	0.51241	1	8750	2	-5.7251	0.043961	0.043856	1	757	1	-5.7251
CST9	4	0.003704	0.013111	0.263532	950	3	-5.7073	0.044012	0.043906	1	758	1	-5.7073
MAN2C1	4	0.17034	0.34264	1	6541	3	-4.6941	0.044063	0.043962	1	759	1	-4.6941
SPATA6	4	0.027392	0.084799	0.558306	2902	3	-4.6157	0.044113	0.044016	1	760	1	-4.6157
AGPAT1	4	0.65242	0.78555	1	12776	1	-4.6593	0.044164	0.044061	1	761	1	-4.6593
NEUROG3	4	0.94721	0.94719	1	16852	0	-7.5425	0.044214	0.044106	1	762	1	-7.5425
FAM157A	4	0.46904	0.64662	1	10439	2	-5.9436	0.044265	0.04416	1	763	1	-5.9436
FOXL2	4	0.0040416	0.01425	0.273201	996	3	-3.5518	0.044316	0.04421	1	764	1	-3.5518
SIAH2	4	0.070024	0.18794	0.780957	4600	1	-4.5345	0.044366	0.044252	1	765	1	-4.5345
PFN4	4	0.040665	0.12052	0.648575	3550	3	-4.9528	0.044417	0.044297	1	766	1	-4.9528
MSANTD3	4	0.10125	0.23841	0.872534	5223	2	-4.2588	0.044468	0.044345	1	767	1	-4.2588
MRVI1	4	0.5823	0.73106	1	11705	2	-6.6835	0.044518	0.044395	1	768	1	-6.6835
TOM1	4	0.80809	0.85631	1	14266	1	-6.1096	0.044569	0.044445	1	769	1	-6.1096
IZUMO4	4	0.83754	0.86963	1	14603	1	-2.9774	0.044619	0.044487	1	770	1	-2.9774
SERPING1	4	0.98045	0.98049	1	18079	0	-3.4019	0.04467	0.044532	1	771	1	-3.4019
NF1	4	0.48315	0.65696	1	10586	2	-5.9902	0.044721	0.044587	1	772	1	-5.9902
LDLRAD2	4	0.82778	0.86502	1	14496	1	-4.1486	0.044771	0.044634	1	773	1	-4.1486
OLFML1	4	0.32229	0.53995	1	9100	1	-4.5941	0.044822	0.044688	1	774	1	-4.5941
PLD2	4	0.48817	0.66066	1	10632	2	-4.597	0.044873	0.044733	1	775	1	-4.597
DIS3	4	0.55525	0.71066	1	11356	2	-8.1153	0.044923	0.044791	1	776	1	-8.1153
PRADC1	4	0.024113	0.075714	0.537505	2692	3	-5.3311	0.044974	0.044838	1	777	1	-5.3311
ORAI3	4	0.063893	0.17764	0.758542	4475	3	-5.0335	0.045024	0.044883	1	778	1	-5.0335
PCCA	4	0.80641	0.8556	1	14242	1	-8.0879	0.045075	0.044936	1	779	1	-8.0879
SLC20A2	4	0.090098	0.22061	0.842711	5002	3	-4.1399	0.045126	0.044983	1	780	1	-4.1399
PNPLA2	4	0.050729	0.14625	0.700463	3991	2	-6.1923	0.045176	0.045026	1	781	1	-6.1923
GALNT16	4	0.62271	0.76238	1	12290	2	-5.1861	0.045227	0.045071	1	782	1	-5.1861
ING2	4	0.20913	0.39762	1	7253	2	-5.2279	0.045277	0.045124	1	783	1	-5.2279
DNAL4	4	0.90566	0.91014	1	15706	1	-6.5336	0.045328	0.045176	1	784	1	-6.5336
KLF14	4	0.055585	0.15839	0.722747	4188	2	-4.6045	0.045378	0.045226	1	785	1	-4.6045
CRIP3	4	0.99196	0.99202	1	18596	0	-5.4328	0.045429	0.04528	1	786	1	-5.4328
ZNF117	4	0.29228	0.50778	1	8682	3	-8.4864	0.04548	0.04533	1	787	1	-8.4864
TMBIM6	4	0.99741	0.99741	1	18902	0	-6.7342	0.04553	0.045373	1	788	1	-6.7342
OVCH2	4	0.15813	0.32489	0.981556	6326	2	-4.3186	0.045581	0.045416	1	789	1	-4.3186
USP5	4	0.11564	0.26089	0.905065	5510	2	-2.6416	0.045631	0.045471	1	790	1	-2.6416
C11orf95	4	0.271	0.48055	1	8295	3	-4.3122	0.045682	0.045519	1	791	1	-4.3122
NLRC4	4	0.2286	0.42436	1	7563	3	-3.9837	0.045733	0.045568	1	792	1	-3.9837
C16orf62	4	0.99323	0.99328	1	18662	0	-1.2191	0.045783	0.045615	1	793	1	-1.2191
CEP120	4	0.24242	0.44288	1	7805	3	-4.8258	0.045834	0.045668	1	794	1	-4.8258
INPP5K	4	0.48984	0.66187	1	10648	1	-1.7682	0.045884	0.045716	1	795	1	-1.7682
BEAN1	4	0.19707	0.38076	1	7055	2	-5.7403	0.045935	0.045764	1	796	1	-5.7403
DUPD1	4	0.1836	0.36172	1	6800	2	-6.2512	0.045985	0.045825	1	797	1	-6.2512
YY2	4	0.036432	0.10933	0.622584	3355	3	-6.1662	0.046036	0.045876	1	798	1	-6.1662
DUSP18	4	0.87292	0.88861	1	15137	1	-3.5199	0.046086	0.045928	1	799	1	-3.5199
PAGE2B	4	0.78839	0.84814	1	14080	1	-5.9455	0.046137	0.045974	1	800	1	-5.9455
SLC25A18	4	0.54057	0.69948	1	11185	2	-5.2537	0.046188	0.04602	1	801	1	-5.2537
ELOVL6	4	0.44914	0.63206	1	10220	2	-5.8201	0.046238	0.046066	1	802	1	-5.8201
ST6GAL2	4	0.95781	0.95778	1	17196	0	-7.1939	0.046289	0.046115	1	803	1	-7.1939
PPAPDC1A	4	0.10879	0.25027	0.889969	5374	1	-2.686	0.046339	0.046166	1	804	1	-2.686
KRT86	4	0.16095	0.32897	0.986567	6373	2	-6.8628	0.04639	0.046211	1	805	1	-6.8628
EXOC3L4	4	0.14267	0.30208	0.956922	6034	3	-7.1827	0.04644	0.046256	1	806	1	-7.1827
FRMD6	4	0.020194	0.064426	0.503339	2443	2	-5.7302	0.046491	0.046301	1	807	1	-5.7302
VWC2	4	0.10516	0.24462	0.882428	5299	3	-4.5537	0.046541	0.04635	1	808	1	-4.5537
NDUFA5	4	0.59608	0.74163	1	11911	2	-5.9033	0.046592	0.046407	1	809	1	-5.9033
TRMT112	4	0.13822	0.29544	0.950894	5939	3	-5.9678	0.046642	0.04645	1	810	1	-5.9678
HPRT1	4	0.016866	0.054646	0.470942	2215	3	-4.9073	0.046693	0.046497	1	811	1	-4.9073
SLC30A2	4	0.32995	0.54549	1	9153	2	-6.7959	0.046744	0.046547	1	812	1	-6.7959
ZNF718	4	0.47855	0.65362	1	10534	1	-5.427	0.046794	0.046599	1	813	1	-5.427
NAF1	4	0.63118	0.76904	1	12409	2	-6.1847	0.046845	0.046651	1	814	1	-6.1847
BZW1	4	0.94756	0.94751	1	16863	0	-6.614	0.046895	0.046695	1	815	1	-6.614
ARHGEF1	4	0.6834	0.81001	1	13266	2	-4.8962	0.046996	0.046788	1	816	1	-4.8962
JPH1	4	0.82936	0.86574	1	14511	1	-4.6855	0.047047	0.046842	1	817	1	-4.6855
MAP10	4	0.38056	0.58202	1	9586	1	-5.1214	0.047097	0.046892	1	818	1	-5.1214
PROSER2	4	0.77019	0.84115	1	13915	1	-3.9043	0.047148	0.046938	1	819	1	-3.9043
GAK	4	0.54883	0.70583	1	11276	2	-5.6085	0.047198	0.046984	1	820	1	-5.6085
ERICH1	4	0.17788	0.35354	1	6691	1	-4.4122	0.047249	0.047038	1	821	1	-4.4122
MRGPRX1	4	0.95937	0.95928	1	17246	0	-6.1142	0.047299	0.047091	1	822	1	-6.1142
SYNCRIP	4	0.68687	0.81278	1	13331	1	-6.2256	0.04735	0.047139	1	823	1	-6.2256
CATSPER1	4	0.59038	0.73726	1	11836	2	-8.0343	0.047451	0.047237	1	824	1	-8.0343
USP27X	4	0.12002	0.26765	0.913609	5598	2	-4.5861	0.047501	0.047296	1	825	1	-4.5861
PDS5B	4	0.96761	0.96755	1	17580	0	-6.9128	0.047552	0.047347	1	826	1	-6.9128
TMEM115	4	0.29039	0.50543	1	8646	3	-6.966	0.047653	0.04745	1	827	1	-6.966
ZNF544	4	0.016828	0.054538	0.470655	2212	3	-3.4084	0.047703	0.047505	1	828	1	-3.4084
PRG2	4	0.35138	0.56093	1	9348	1	-4.4319	0.047754	0.047551	1	829	1	-4.4319
UFC1	4	0.82184	0.86236	1	14426	1	-5.3634	0.047804	0.047603	1	830	1	-5.3634
ZSCAN22	4	0.81473	0.85921	1	14335	1	-5.9909	0.047855	0.047653	1	831	1	-5.9909
TAF1D	4	0.69119	0.81443	1	13374	1	-6.9238	0.047905	0.047707	1	832	1	-6.9238
LRP4	4	0.98451	0.98451	1	18262	0	-4.8421	0.047956	0.047761	1	833	1	-4.8421
TIMM8A	4	0.8701	0.88698	1	15075	1	-7.3688	0.048006	0.047805	1	834	1	-7.3688
ZNF341	4	0.92999	0.93011	1	16284	1	-6.6449	0.048057	0.047854	1	835	1	-6.6449
ACER2	4	0.88547	0.89626	1	15323	1	-4.4709	0.048107	0.047914	1	836	1	-4.4709
COMMD2	4	0.99443	0.99447	1	18710	0	-2.428	0.048158	0.047968	1	837	1	-2.428
ADRB3	4	0.59217	0.73866	1	11860	2	-6.5473	0.048208	0.048017	1	838	1	-6.5473
HTRA3	4	0.092719	0.22486	0.850965	5049	3	-4.18	0.048259	0.04806	1	839	1	-4.18
TMEM14A	4	0.94838	0.94833	1	16884	0	-5.4575	0.048309	0.048107	1	840	1	-5.4575
C1orf52	4	0.031508	0.096103	0.588198	3122	3	-5.3121	0.04846	0.048263	1	841	1	-5.3121
IL11	4	0.59759	0.74279	1	11930	2	-7.1316	0.048511	0.048309	1	842	1	-7.1316
SPINT2	4	0.97331	0.97325	1	17785	0	-5.9306	0.048561	0.048351	1	843	1	-5.9306
ZCCHC2	4	0.8538	0.8779	1	14825	1	-6.301	0.048612	0.048397	1	844	1	-6.301
KDM3B	4	0.81194	0.858	1	14302	1	-5.4727	0.048662	0.048443	1	845	1	-5.4727
UEVLD	4	0.36472	0.57053	1	9448	2	-3.0577	0.048713	0.048494	1	846	1	-3.0577
AMBRA1	4	0.64219	0.77759	1	12586	2	-4.7807	0.048763	0.048544	1	847	1	-4.7807
LOC100505549	4	0.077886	0.20087	0.805809	4764	2	-2.5756	0.048814	0.048602	1	848	1	-2.5756
CEBPA	4	0.0043745	0.01537	0.285203	1029	3	-3.9164	0.048864	0.048653	1	849	1	-3.9164
BAG3	4	0.85949	0.88102	1	14910	1	-3.9168	0.048915	0.048697	1	850	1	-3.9168
MAGEE2	4	0.54838	0.7055	1	11266	2	-5.332	0.048965	0.048746	1	851	1	-5.332
HSD11B2	4	0.19061	0.37162	1	6950	2	-4.4859	0.049015	0.048799	1	852	1	-4.4859
TEX40	4	0.29131	0.50659	1	8665	3	-4.1276	0.049066	0.048852	1	853	1	-4.1276
TCP1	4	0.9977	0.99771	1	18928	0	-7.1024	0.049116	0.048907	1	854	1	-7.1024
PCDHB1	4	0.24064	0.44052	1	7770	2	-4.9756	0.049167	0.048958	1	855	1	-4.9756
SPNS1	4	0.79386	0.85036	1	14124	1	-1.3702	0.049217	0.049015	1	856	1	-1.3702
AMELX	4	0.0212	0.067357	0.515111	2499	3	-4.9561	0.049318	0.049122	1	857	1	-4.9561
LONRF2	4	0.32124	0.5392	1	9090	2	-4.1404	0.049368	0.049176	1	858	1	-4.1404
MRPL3	4	0.84494	0.87329	1	14700	1	-7.3961	0.049419	0.049226	1	859	1	-7.3961
SLC12A5	4	0.00060222	0.0022125	0.123719	341	3	-3.6413	0.049469	0.049277	1	860	1	-3.6413
SMIM7	4	0.6317	0.76944	1	12413	2	-6.8983	0.04952	0.049331	1	861	1	-6.8983
TSPAN32	4	0.06678	0.18249	0.76803	4542	2	-3.4194	0.04957	0.049383	1	862	1	-3.4194
RRAGC	4	0.77442	0.84273	1	13955	1	-3.3001	0.049621	0.049435	1	863	1	-3.3001
C2orf48	4	0.020855	0.066332	0.510958	2479	3	-4.6738	0.049671	0.049488	1	864	1	-4.6738
TMEM5	4	0.3577	0.56547	1	9401	2	-4.3866	0.049772	0.049592	1	865	1	-4.3866
ZNF853	4	0.60143	0.74573	1	11979	2	-4.1691	0.049822	0.049646	1	866	1	-4.1691
IVL	4	0.97283	0.97278	1	17772	0	-4.3497	0.049873	0.049697	1	867	1	-4.3497
ASXL1	4	0.69482	0.81552	1	13402	1	-6.0417	0.049923	0.049752	1	868	1	-6.0417
SCT	4	0.98625	0.98624	1	18330	0	-4.2707	0.049973	0.049807	1	869	1	-4.2707
MON1A	4	0.98676	0.98677	1	18360	0	-5.5715	0.050125	0.049945	1	870	1	-5.5715
B3GALT6	4	0.15485	0.3201	0.97543	6271	1	-3.9258	0.050225	0.05005	1	871	1	-3.9258
TMPRSS11F	4	0.92744	0.92779	1	16208	1	-6.9273	0.050276	0.050104	1	872	1	-6.9273
TMEM259	4	0.00060259	0.0022135	0.123719	342	3	-5.3795	0.050326	0.050165	1	873	1	-5.3795
SIGLEC8	4	0.11056	0.25305	0.89447	5405	3	-4.8536	0.050377	0.050217	1	874	1	-4.8536
FAM167A	4	0.012514	0.041332	0.424538	1860	3	-5.2084	0.050427	0.050267	1	875	1	-5.2084
ELMSAN1	4	0.46058	0.64044	1	10347	2	-4.9358	0.050477	0.050324	1	876	1	-4.9358
DPY19L3	4	0.45306	0.63487	1	10257	2	-4.8436	0.050528	0.05037	1	877	1	-4.8436
APOM	4	0.034711	0.10475	0.609143	3287	3	-3.878	0.050578	0.05042	1	878	0	-3.878
PRMT6	4	0.31452	0.53447	1	9038	2	-6.1828	0.050679	0.050532	1	879	0	-6.1828
SEC22A	4	0.97155	0.97152	1	17723	0	-6.7431	0.050729	0.050585	1	880	0	-6.7431
KIAA1468	4	0.18591	0.36498	1	6856	3	-5.1717	0.05078	0.050639	1	881	0	-5.1717
IER5	4	0.98426	0.98426	1	18251	0	-2.7007	0.05083	0.050691	1	882	0	-2.7007
USP34	4	0.15593	0.32168	0.976335	6297	2	-4.582	0.050931	0.050784	1	883	0	-4.582
IFNL1	4	0.25421	0.45866	1	8026	3	-5.9592	0.050981	0.050829	1	884	0	-5.9592
ACP5	4	0.15484	0.32008	0.97543	6269	3	-5.0883	0.051031	0.05088	1	885	0	-5.0883
ACYP2	4	0.17516	0.34965	1	6629	3	-5.3363	0.051082	0.050929	1	886	0	-5.3363
RS1	4	0.0027161	0.0096687	0.227327	813	2	-4.4603	0.051132	0.050978	1	887	0	-4.4603
EVI2B	4	0.93285	0.93276	1	16369	1	-7.8922	0.051183	0.051031	1	888	0	-7.8922
FUT3	4	0.036755	0.1102	0.624139	3374	3	-5.3626	0.051233	0.051079	1	889	0	-5.3626
TRIM51	4	0.92366	0.92456	1	16102	1	-3.5421	0.051334	0.051185	1	890	0	-3.5421
RASGRF2	4	0.2846	0.49803	1	8534	2	-6.1661	0.051384	0.051239	1	891	0	-6.1661
MSMB	4	0.99299	0.99304	1	18645	0	-4.2871	0.051434	0.051302	1	892	0	-4.2871
CHRND	4	0.1414	0.30018	0.956007	6002	3	-4.0396	0.051485	0.051353	1	893	0	-4.0396
GBA2	4	0.62895	0.76732	1	12382	1	-2.8133	0.051535	0.0514	1	894	0	-2.8133
TBX5	4	0.93074	0.93076	1	16307	1	-6.1696	0.051585	0.051444	1	895	0	-6.1696
MRGPRX3	4	0.3461	0.55712	1	9303	2	-6.7167	0.051636	0.051497	1	896	0	-6.7167
PHF6	4	0.54456	0.70254	1	11231	2	-5.4645	0.051686	0.051556	1	897	0	-5.4645
MEN1	4	0.66443	0.79506	1	12946	1	-6.6515	0.051736	0.051611	1	898	0	-6.6515
TRA2A	3	0.97369	0.97383	1	17805	0	-4.785	0.05176	0.051735	1	899	0	-4.785
TEFM	4	0.55708	0.71204	1	11381	2	-4.6806	0.051787	0.051655	1	900	0	-4.6806
TACO1	4	0.41465	0.60679	1	9883	1	-4.6446	0.051837	0.05171	1	901	0	-4.6446
S100A6	4	0.0035976	0.012722	0.259171	937	3	-3.8494	0.051887	0.051761	1	902	0	-3.8494
EFHC1	4	0.99107	0.99112	1	18555	0	-5.7112	0.051938	0.051814	1	903	0	-5.7112
OR52D1	4	0.015647	0.050965	0.456939	2131	3	-5.1585	0.051988	0.051866	1	904	0	-5.1585
FAM71E1	4	0.7619	0.83808	1	13845	1	-4.9724	0.052038	0.051916	1	905	0	-4.9724
SNAI2	4	0.012837	0.042347	0.427163	1893	3	-5.6903	0.052089	0.051967	1	906	0	-5.6903
CASQ2	4	0.76929	0.8408	1	13908	1	-6.2376	0.052139	0.052016	1	907	0	-6.2376
NIPAL1	4	0.94813	0.94809	1	16878	0	-5.8782	0.052189	0.052069	1	908	0	-5.8782
PPP1R27	4	0.63373	0.77099	1	12442	2	-7.8712	0.05224	0.05212	1	909	0	-7.8712
NKRF	4	0.99884	0.99883	1	18996	0	-5.6255	0.05229	0.052179	1	910	0	-5.6255
TFCP2L1	4	0.30433	0.52284	1	8886	3	-6.6552	0.05239	0.052287	1	911	0	-6.6552
OGN	4	0.5793	0.7288	1	11665	2	-4.5254	0.052441	0.052337	1	912	0	-4.5254
KLHDC8A	4	0.86228	0.88255	1	14956	1	-5.3378	0.052491	0.052391	1	913	0	-5.3378
TSPY1	4	0.95677	0.95669	1	17159	0	-4.6838	0.052541	0.052432	1	914	0	-4.6838
PTGFR	4	0.32623	0.54282	1	9132	2	-5.7099	0.052592	0.052487	1	915	0	-5.7099
COPS7A	4	0.89721	0.90415	1	15542	1	-3.2794	0.052642	0.052532	1	916	0	-3.2794
SPHK1	4	0.17748	0.35297	1	6680	1	-2.0739	0.052692	0.052582	1	917	0	-2.0739
MVK	4	0.66009	0.79165	1	12884	1	-7.0743	0.052743	0.052632	1	918	0	-7.0743
OR5D14	4	0.99995	0.99995	1	19085	0	-4.2737	0.052843	0.052746	1	919	0	-4.2737
HGC6.3	3	0.65419	0.72376	1	12800	1	-2.6712	0.052878	0.052864	1	920	0	-2.6712
ARHGAP27	4	0.86419	0.88359	1	14981	1	-3.6363	0.052893	0.052787	1	921	0	-3.6363
C10orf53	4	0.20731	0.39507	1	7227	3	-6.0817	0.052944	0.052841	1	922	0	-6.0817
FBXO31	4	0.80149	0.85353	1	14192	1	-3.5559	0.052994	0.052892	1	923	0	-3.5559
COL1A2	4	0.046375	0.13525	0.680151	3801	3	-6.0738	0.053044	0.052944	1	924	0	-6.0738
COX4I2	4	0.13045	0.28362	0.934073	5803	1	-2.8772	0.053095	0.052986	1	925	0	-2.8772
SNX3	4	0.0068417	0.023542	0.33835	1329	3	-3.0706	0.053145	0.053032	1	926	0	-3.0706
PTDSS1	4	0.84867	0.87523	1	14747	1	-3.8553	0.053245	0.053141	1	927	0	-3.8553
OVOL1	4	0.23845	0.43762	1	7736	3	-4.232	0.053296	0.053191	1	928	0	-4.232
CEND1	4	0.86857	0.88608	1	15056	1	-2.5574	0.053346	0.053251	1	929	0	-2.5574
CCSER2	4	0.53691	0.69674	1	11144	2	-5.6365	0.053446	0.053358	1	930	0	-5.6365
ALG6	4	0.99836	0.99837	1	18969	0	-5.8156	0.053547	0.053447	1	931	0	-5.8156
PLAGL1	4	0.99403	0.99409	1	18692	0	-7.0913	0.053648	0.05356	1	932	0	-7.0913
MAL2	4	0.99542	0.99546	1	18763	0	-3.9281	0.053698	0.053607	1	933	0	-3.9281
FAM184B	4	0.85871	0.88059	1	14901	1	-4.4103	0.053748	0.053666	1	934	0	-4.4103
MMP11	4	0.056871	0.1616	0.728548	4239	3	-7.3535	0.053798	0.05372	1	935	0	-7.3535
TXNDC15	4	0.0019354	0.0069732	0.197998	671	3	-4.2436	0.053849	0.053766	1	936	0	-4.2436
FKBP15	4	0.86486	0.88397	1	14991	1	-6.3949	0.053899	0.053824	1	937	0	-6.3949
SEMA4D	4	0.68695	0.81285	1	13337	2	-6.1827	0.053949	0.053868	1	938	0	-6.1827
PIPOX	4	0.67964	0.80703	1	13191	2	-7.5033	0.053999	0.053919	1	939	0	-7.5033
DNAJC30	4	0.13993	0.29801	0.954571	5966	2	-4.1322	0.05405	0.053962	1	940	0	-4.1322
FGG	4	0.93866	0.93862	1	16564	0	-5.5058	0.05415	0.054058	1	941	0	-5.5058
ACRBP	4	0.056331	0.16028	0.726842	4211	2	-4.3158	0.0542	0.054107	1	942	0	-4.3158
POU2AF1	4	0.97813	0.97817	1	17980	0	-4.6325	0.054351	0.054257	1	943	0	-4.6325
DAZ3	4	0.60966	0.75212	1	12095	1	-4.3891	0.054401	0.054303	1	944	0	-4.3891
GRSF1	4	0.96171	0.96163	1	17345	0	-5.5885	0.054502	0.054412	1	945	0	-5.5885
SAMHD1	4	0.44146	0.62638	1	10144	2	-4.6534	0.054552	0.054463	1	946	0	-4.6534
SAFB	4	0.30915	0.52887	1	8967	3	-6.3438	0.054602	0.054512	1	947	0	-6.3438
LRP2BP	4	0.87314	0.88872	1	15141	1	-5.9424	0.054652	0.054562	1	948	0	-5.9424
RPL7L1	4	0.052973	0.15195	0.711028	4085	3	-8.9203	0.054702	0.054608	1	949	0	-8.9203
STX11	4	0.010405	0.034829	0.398811	1667	3	-4.4421	0.054753	0.054655	1	950	0	-4.4421
ZDHHC3	4	0.96329	0.96322	1	17408	0	-5.7261	0.054803	0.05471	1	951	0	-5.7261
RAP1GDS1	4	0.55521	0.71062	1	11355	1	-5.2919	0.054853	0.054758	1	952	0	-5.2919
DNASE2B	4	0.00070692	0.0025974	0.129572	382	3	-4.8679	0.054954	0.054849	1	953	0	-4.8679
HINT2	4	0.73122	0.82713	1	13634	1	-5.5523	0.055004	0.054899	1	954	0	-5.5523
LRGUK	4	0.13132	0.28498	0.936009	5818	3	-6.2824	0.055054	0.054946	1	955	0	-6.2824
ZNF404	4	0.5075	0.67476	1	10821	1	-6.4547	0.055104	0.055	1	956	0	-6.4547
IL6ST	4	0.4195	0.61035	1	9928	2	-5.0378	0.055154	0.055054	1	957	0	-5.0378
RPS21	4	0.74044	0.83028	1	13693	1	-7.0258	0.055205	0.055099	1	958	0	-7.0258
CLSTN2	4	0.10393	0.24259	0.879758	5271	2	-6.6359	0.055255	0.055145	1	959	0	-6.6359
PASK	4	0.1505	0.31369	0.970094	6180	2	-5.0442	0.055305	0.055198	1	960	0	-5.0442
SLC26A1	4	0.11526	0.26031	0.904542	5499	3	-6.1267	0.055355	0.055238	1	961	0	-6.1267
GALNT13	4	0.26791	0.47648	1	8242	3	-6.9837	0.055405	0.055286	1	962	0	-6.9837
SSR2	4	0.82334	0.86303	1	14436	1	-5.8471	0.055455	0.055333	1	963	0	-5.8471
ROR2	4	0.99842	0.99843	1	18972	0	-6.4134	0.055506	0.05538	1	964	0	-6.4134
TVP23A	4	0.84018	0.8709	1	14623	1	-3.7159	0.055556	0.055432	1	965	0	-3.7159
RDH10	4	0.54488	0.7028	1	11235	2	-4.7585	0.055606	0.055479	1	966	0	-4.7585
SPATA4	4	0.961	0.9609	1	17311	0	-5.7824	0.055656	0.055528	1	967	0	-5.7824
MAP3K1	4	0.45774	0.63835	1	10318	2	-3.3595	0.055706	0.055584	1	968	0	-3.3595
HSFX1	4	0.053632	0.15363	0.714674	4108	3	-6.3019	0.055757	0.055634	1	969	0	-6.3019
SEC14L1	4	0.1121	0.25549	0.898956	5432	2	-3.8158	0.055907	0.055786	1	970	0	-3.8158
PRELID2	4	0.026926	0.08352	0.555491	2874	2	-1.9946	0.055957	0.055836	1	971	0	-1.9946
DLX3	4	0.8319	0.86697	1	14540	1	-5.7504	0.056007	0.055894	1	972	0	-5.7504
C1QTNF2	4	0.6671	0.79716	1	12984	2	-2.3975	0.056058	0.055944	1	973	0	-2.3975
SLC43A2	4	0.024983	0.078169	0.544077	2746	3	-4.9266	0.056108	0.055997	1	974	0	-4.9266
ISLR	4	0.3085	0.52804	1	8954	3	-6.4756	0.056208	0.056097	1	975	0	-6.4756
ATP4B	4	0.06591	0.18102	0.7641	4528	2	-4.9112	0.056258	0.056146	1	976	0	-4.9112
TRIM6	4	0.86462	0.88384	1	14988	1	-4.5989	0.056308	0.056199	1	977	0	-4.5989
MRPS15	4	0.13453	0.28987	0.943089	5875	3	-8.7047	0.056358	0.056251	1	978	0	-8.7047
SLC43A1	4	0.022945	0.072358	0.52932	2613	3	-6.4922	0.056409	0.056302	1	979	0	-6.4922
FOXP2	4	0.772	0.84183	1	13929	1	-5.5911	0.056459	0.056352	1	980	0	-5.5911
RGPD4	4	0.86374	0.88335	1	14970	1	-5.7268	0.056509	0.056393	1	981	0	-5.7268
CXCL16	4	0.064759	0.17915	0.760568	4501	3	-5.2106	0.056559	0.056438	1	982	0	-5.2106
RANBP10	4	0.51049	0.6769	1	10849	2	-6.2733	0.056609	0.056488	1	983	0	-6.2733
KCNK7	4	0.10624	0.24631	0.884997	5320	2	-4.7337	0.056659	0.056545	1	984	0	-4.7337
NEIL1	4	0.28388	0.49711	1	8524	2	-5.5454	0.056709	0.056599	1	985	0	-5.5454
TMEM237	4	0.97472	0.97467	1	17844	0	-5.1883	0.05676	0.056653	1	986	0	-5.1883
RAG2	4	0.29755	0.51425	1	8779	3	-3.3328	0.05681	0.056696	1	987	0	-3.3328
C16orf47	4	0.617	0.75789	1	12206	1	-7.1953	0.05686	0.056747	1	988	0	-7.1953
PPIAL4F	4	0.99976	0.99976	1	19066	0	-5.6658	0.05691	0.056794	1	989	0	-5.6658
PIWIL3	4	0.19706	0.38074	1	7054	2	-4.5459	0.05696	0.056839	1	990	0	-4.5459
TMEM132B	4	0.27183	0.48163	1	8313	3	-6.4929	0.05701	0.056891	1	991	0	-6.4929
TRPM6	4	0.04317	0.12703	0.662905	3662	3	-4.0924	0.05706	0.056943	1	992	0	-4.0924
FIGNL1	4	0.9277	0.92802	1	16216	1	-5.1992	0.05711	0.05699	1	993	0	-5.1992
LMO3	4	0.85227	0.8771	1	14799	1	-3.6511	0.057161	0.057045	1	994	0	-3.6511
C16orf72	4	0.96853	0.96847	1	17624	0	-4.7686	0.057211	0.057093	1	995	0	-4.7686
PDHB	4	0.026472	0.082264	0.55155	2851	2	-5.2385	0.057261	0.057141	1	996	0	-5.2385
CAPG	4	0.98407	0.98407	1	18240	0	-6.4655	0.057361	0.057244	1	997	0	-6.4655
GRB2	4	0.81859	0.86088	1	14380	1	-7.6504	0.057411	0.057292	1	998	0	-7.6504
IRX2	4	0.091426	0.22278	0.847112	5025	3	-3.2953	0.057461	0.057339	1	999	0	-3.2953
NPHS2	4	0.90468	0.90941	1	15686	1	-6.4769	0.057511	0.057393	1	1000	0	-6.4769
SCAMP4	4	0.68779	0.81336	1	13345	1	-3.1482	0.057561	0.057441	1	1001	0	-3.1482
ADAD2	4	0.74308	0.83123	1	13712	1	-6.8793	0.057612	0.05749	1	1002	0	-6.8793
WFDC8	4	0.35169	0.56113	1	9350	2	-4.2189	0.057662	0.057544	1	1003	0	-4.2189
JMY	4	0.00067615	0.0024808	0.128726	365	3	-3.8405	0.057712	0.057589	1	1004	0	-3.8405
SLC1A7	4	0.14544	0.30623	0.961066	6089	3	-6.6419	0.057762	0.057639	1	1005	0	-6.6419
LRP11	4	0.14025	0.29848	0.954877	5975	3	-4.1258	0.057812	0.057692	1	1006	0	-4.1258
DCAF4L1	4	0.65347	0.78634	1	12790	2	-6.1968	0.057862	0.057744	1	1007	0	-6.1968
POTEE	4	0.92448	0.92521	1	16120	1	-6.7412	0.057912	0.057801	1	1008	0	-6.7412
CA2	4	0.090438	0.22118	0.843885	5008	3	-6.344	0.057962	0.057861	1	1009	0	-6.344
SST	4	0.81783	0.86054	1	14370	1	-6.8668	0.058062	0.05796	1	1010	0	-6.8668
ZNF627	4	0.075837	0.19752	0.800271	4718	2	-5.2865	0.058112	0.058011	1	1011	0	-5.2865
VCX3B	4	0.60068	0.74516	1	11965	2	-5.9183	0.058163	0.058056	1	1012	0	-5.9183
SHKBP1	4	0.0096815	0.032559	0.388248	1601	3	-5.5288	0.058213	0.058102	1	1013	0	-5.5288
NBPF3	4	0.99611	0.99614	1	18810	0	-5.82	0.058263	0.058159	1	1014	0	-5.82
TRIM3	4	0.63398	0.77118	1	12445	1	-4.8037	0.058313	0.058205	1	1015	0	-4.8037
OR6C70	4	0.18054	0.35733	1	6750	2	-5.9408	0.058363	0.058248	1	1016	0	-5.9408
CDA	4	0.39169	0.59007	1	9690	2	-8.5297	0.058413	0.058298	1	1017	0	-8.5297
ZNF275	4	0.40385	0.59893	1	9789	2	-4.2408	0.058463	0.058354	1	1018	0	-4.2408
SEBOX	4	0.32221	0.5399	1	9099	1	-6.9964	0.058513	0.058402	1	1019	0	-6.9964
SLMO1	4	0.067613	0.18389	0.771678	4555	3	-4.1357	0.058563	0.058447	1	1020	0	-4.1357
CNOT1	4	0.38072	0.58215	1	9587	2	-7.804	0.058613	0.058498	1	1021	0	-7.804
CAMK2A	4	0.98405	0.98406	1	18237	0	-6.8022	0.058663	0.058551	1	1022	0	-6.8022
CEP68	4	0.20737	0.39516	1	7228	2	-4.801	0.058713	0.058605	1	1023	0	-4.801
PIK3AP1	4	0.7075	0.81939	1	13476	1	-3.5605	0.058788	0.058674	1	1024	0	-3.5605
CYP26C1	4	0.55695	0.71195	1	11378	1	-4.8315	0.058788	0.058674	1	1025	0	-4.8315
ARRDC2	4	0.0002162	0.00081244	0.082815	187	3	-4.9771	0.058863	0.058751	1	1026	0	-4.9771
PLEKHB1	4	0.84356	0.87257	1	14677	1	-7.1522	0.058964	0.058843	1	1027	0	-7.1522
KHDC1	4	0.03312	0.10044	0.598661	3207	3	-5.8391	0.059014	0.058884	1	1028	0	-5.8391
OR11H12	4	0.010778	0.03601	0.404657	1699	3	-4.5505	0.059064	0.058941	1	1029	0	-4.5505
INO80C	4	0.51636	0.68131	1	10918	2	-3.9046	0.059114	0.059	1	1030	0	-3.9046
C7orf55-LUC7L2	4	0.47077	0.64789	1	10457	1	-5.0503	0.059214	0.059107	1	1031	0	-5.0503
FITM2	4	0.91225	0.91517	1	15829	1	-4.8437	0.059264	0.059149	1	1032	0	-4.8437
ASB4	4	0.24505	0.4464	1	7854	1	-4.2965	0.059314	0.059192	1	1033	0	-4.2965
CYBB	4	0.23824	0.43733	1	7728	2	-3.6716	0.059364	0.059237	1	1034	0	-3.6716
TMEM80	4	0.68618	0.81225	1	13318	2	-2.9581	0.059414	0.059284	1	1035	0	-2.9581
TRIM55	4	0.99545	0.99549	1	18767	0	-2.7805	0.059464	0.05934	1	1036	0	-2.7805
STYK1	4	0.86621	0.88473	1	15013	1	-6.9754	0.059514	0.059381	1	1037	0	-6.9754
TALDO1	4	0.73863	0.82964	1	13679	1	-2.3303	0.059614	0.059475	1	1038	0	-2.3303
GOLGA6C	4	0.27774	0.48921	1	8407	3	-5.2517	0.059714	0.05957	1	1039	0	-5.2517
RFX4	4	0.47398	0.65026	1	10491	1	-5.0503	0.059764	0.059613	1	1040	0	-5.0503
HIST1H2BC	4	0.95292	0.95279	1	17043	0	-6.2773	0.059864	0.059713	1	1041	0	-6.2773
CLPTM1	4	0.071968	0.1911	0.787271	4640	3	-3.5082	0.059914	0.059766	1	1042	0	-3.5082
ALG14	4	0.21747	0.40922	1	7377	2	-5.0066	0.059964	0.05981	1	1043	0	-5.0066
IRAK2	4	0.19929	0.38386	1	7088	2	-4.6574	0.060014	0.059864	1	1044	0	-4.6574
C14orf166	4	0.98784	0.98787	1	18418	0	-4.861	0.060064	0.059916	1	1045	0	-4.861
ID3	4	0.20265	0.38862	1	7144	3	-4.4959	0.060114	0.059961	1	1046	0	-4.4959
WNK2	4	3.0736e-05	0.00010748	0.040054	49	3	-4.6871	0.060164	0.060013	1	1047	0	-4.6871
ZNF250	4	0.95864	0.95859	1	17214	0	-5.9524	0.060214	0.060064	1	1048	0	-5.9524
NTM	4	0.99728	0.99728	1	18894	0	-5.4049	0.060264	0.060108	1	1049	0	-5.4049
VPS26B	4	0.92272	0.92374	1	16072	1	-6.4809	0.060314	0.060154	1	1050	0	-6.4809
PXK	4	0.32142	0.53935	1	9092	1	-5.8153	0.060364	0.06021	1	1051	0	-5.8153
RNH1	4	0.56901	0.72104	1	11525	2	-3.3795	0.060414	0.06026	1	1052	0	-3.3795
PTDSS2	4	0.99994	0.99994	1	19084	0	-4.5424	0.060464	0.060309	1	1053	0	-4.5424
KRTAP3-3	4	0.35927	0.56666	1	9415	2	-6.004	0.060514	0.060355	1	1054	0	-6.004
CRTC3	4	0.44388	0.62815	1	10172	1	-3.2885	0.060564	0.060399	1	1055	0	-3.2885
DCT	4	0.011839	0.039275	0.417158	1798	3	-4.3394	0.060664	0.060504	1	1056	0	-4.3394
F2RL3	4	0.91125	0.91437	1	15805	1	-5.0693	0.060714	0.060549	1	1057	0	-5.0693
SPON1	4	0.9486	0.94856	1	16892	0	-4.1436	0.060764	0.060599	1	1058	0	-4.1436
RAX	4	0.03055	0.093398	0.581216	3071	2	-5.4649	0.060814	0.060647	1	1059	0	-5.4649
AGA	4	0.094044	0.22693	0.854914	5072	1	-5.3034	0.060914	0.060752	1	1060	0	-5.3034
UBL4B	4	0.8464	0.87402	1	14720	1	-6.46	0.061014	0.060844	1	1061	0	-6.46
SLC12A9	4	0.44165	0.62651	1	10150	2	-6.1835	0.061064	0.0609	1	1062	0	-6.1835
RRH	4	0.055481	0.15813	0.722055	4185	2	-6.4814	0.061114	0.060946	1	1063	0	-6.4814
REXO4	4	0.97788	0.97792	1	17966	0	-5.6424	0.061164	0.060993	1	1064	0	-5.6424
LZTS1	4	0.56661	0.71926	1	11502	2	-7.1606	0.061214	0.061037	1	1065	0	-7.1606
PYGB	4	0.54069	0.69956	1	11186	1	-6.0618	0.061313	0.061137	1	1066	0	-6.0618
EYA3	4	0.46366	0.64271	1	10380	2	-3.4186	0.061363	0.061189	1	1067	0	-3.4186
KCTD16	4	0.66044	0.79192	1	12888	1	-6.2415	0.061413	0.061239	1	1068	0	-6.2415
SOCS4	4	0.98339	0.98341	1	18209	0	-5.4201	0.061463	0.061284	1	1069	0	-5.4201
SLCO1C1	4	0.99546	0.9955	1	18768	0	-6.5549	0.061513	0.061338	1	1070	0	-6.5549
ADCK3	4	0.46822	0.64601	1	10433	2	-5.6165	0.061563	0.061394	1	1071	0	-5.6165
CAPSL	4	0.58335	0.73182	1	11721	2	-5.8446	0.061613	0.061444	1	1072	0	-5.8446
ZBTB5	4	0.99787	0.99789	1	18940	0	-7.3317	0.061663	0.061495	1	1073	0	-7.3317
FZD9	4	0.77332	0.84232	1	13945	1	-5.4628	0.061713	0.06154	1	1074	0	-5.4628
LRIT1	4	0.91088	0.9141	1	15802	1	-7.3214	0.061763	0.061582	1	1075	0	-7.3214
LILRB2	4	0.016854	0.054612	0.470864	2214	3	-6.5383	0.061813	0.061635	1	1076	0	-6.5383
ANKH	4	0.0085635	0.02906	0.372063	1491	3	-4.8449	0.061863	0.061691	1	1077	0	-4.8449
SULF2	4	0.081416	0.20662	0.818973	4819	3	-4.4278	0.061963	0.061797	1	1078	0	-4.4278
ERMAP	4	0.99595	0.99598	1	18798	0	-5.3326	0.062087	0.061928	1	1079	0	-5.3326
LTC4S	4	0.50525	0.6731	1	10802	1	-6.5548	0.062087	0.061928	1	1080	0	-6.5548
DMBX1	4	0.5352	0.69542	1	11119	2	-4.7406	0.062087	0.061928	1	1081	0	-4.7406
POLR3C	4	0.9808	0.98083	1	18097	0	-7.6067	0.062087	0.061928	1	1082	0	-7.6067
EAF2	4	0.80245	0.85391	1	14201	1	-5.7387	0.062212	0.062057	1	1083	0	-5.7387
WBSCR22	4	0.64394	0.77898	1	12614	2	-4.8069	0.062262	0.062113	1	1084	0	-4.8069
QSER1	4	0.10997	0.25212	0.892884	5397	3	-5.4494	0.062312	0.06216	1	1085	0	-5.4494
PCK1	4	0.096267	0.23052	0.861844	5110	3	-5.206	0.062362	0.062212	1	1086	0	-5.206
SPATA31C1	4	0.9686	0.96854	1	17628	0	-3.5971	0.062462	0.062313	1	1087	0	-3.5971
CSRNP2	4	0.65102	0.78448	1	12750	1	-6.6485	0.062462	0.062313	1	1088	0	-6.6485
FAM49B	4	0.94657	0.94651	1	16829	0	-6.7517	0.062462	0.062313	1	1089	0	-6.7517
DYNLL2	4	0.96348	0.96341	1	17416	0	-7.4641	0.062562	0.062396	1	1090	0	-7.4641
PAAF1	4	0.70041	0.81718	1	13435	1	-4.1977	0.062611	0.062445	1	1091	0	-4.1977
GNA15	4	0.00064687	0.0023705	0.127639	355	3	-6.2087	0.062661	0.062497	1	1092	0	-6.2087
GLRX	4	0.016503	0.053573	0.468028	2186	3	-4.3619	0.062711	0.062549	1	1093	0	-4.3619
ZMYND10	4	0.32076	0.53888	1	9089	1	-6.8014	0.062761	0.062597	1	1094	0	-6.8014
MOGAT1	4	0.97284	0.97279	1	17773	0	-6.2339	0.062811	0.062645	1	1095	0	-6.2339
NAIF1	4	0.95952	0.95942	1	17253	0	-6.6193	0.062861	0.062698	1	1096	0	-6.6193
C12orf54	4	0.89659	0.90372	1	15527	1	-7.2019	0.062911	0.062747	1	1097	0	-7.2019
MRPL2	4	0.83281	0.86739	1	14550	1	-6.2544	0.062961	0.062805	1	1098	0	-6.2544
LRRC3	4	0.65837	0.79027	1	12864	2	-6.7258	0.063011	0.062852	1	1099	0	-6.7258
KMT2D	4	0.18484	0.36348	1	6828	2	-2.0038	0.06306	0.062901	1	1100	0	-2.0038
DNAJB14	4	0.57056	0.72219	1	11546	1	-5.6381	0.06311	0.062948	1	1101	0	-5.6381
EGF	4	0.46146	0.64109	1	10350	2	-7.905	0.06316	0.062991	1	1102	0	-7.905
TCEAL1	4	0.57282	0.72389	1	11568	2	-7.0152	0.06321	0.063049	1	1103	0	-7.0152
ARID1A	4	0.98629	0.98628	1	18334	0	-1.5568	0.06326	0.063095	1	1104	0	-1.5568
USP18	4	0.93908	0.93905	1	16572	0	-3.1362	0.06331	0.063145	1	1105	0	-3.1362
COMMD3	4	0.99694	0.99694	1	18871	0	-3.9503	0.06336	0.0632	1	1106	0	-3.9503
ANKRD34C	4	0.67044	0.79982	1	13044	1	-7.0942	0.06341	0.063247	1	1107	0	-7.0942
FAM155B	4	0.43928	0.62478	1	10114	1	-4.4077	0.063459	0.063304	1	1108	0	-4.4077
AQP8	4	0.0098849	0.033224	0.391858	1617	3	-6.1387	0.063509	0.063349	1	1109	0	-6.1387
PRR12	4	0.030309	0.092729	0.579507	3057	2	-4.7806	0.063559	0.063401	1	1110	0	-4.7806
TP73	4	0.08256	0.2085	0.823129	4840	3	-5.62	0.063609	0.063458	1	1111	0	-5.62
TGM3	4	0.0071435	0.024508	0.344971	1357	3	-3.6908	0.063659	0.063515	1	1112	0	-3.6908
ADGRG6	4	0.87048	0.88718	1	15080	1	-6.4349	0.063709	0.063568	1	1113	0	-6.4349
TSPY10	4	0.18662	0.366	1	6868	3	-5.1967	0.063759	0.063609	1	1114	0	-5.1967
SQLE	4	0.58566	0.73364	1	11765	2	-6.8001	0.063808	0.063659	1	1115	0	-6.8001
LRFN2	4	0.16576	0.33598	0.994236	6457	3	-4.614	0.063858	0.063702	1	1116	0	-4.614
TLN2	4	0.72928	0.8265	1	13621	1	-7.2502	0.063908	0.063747	1	1117	0	-7.2502
MKRN3	4	0.98555	0.98555	1	18302	0	-4.0022	0.063958	0.06379	1	1118	0	-4.0022
SAV1	4	0.92143	0.92259	1	16041	1	-7.8617	0.064058	0.063899	1	1119	0	-7.8617
FOXD4L3	4	0.87729	0.89119	1	15191	1	-4.734	0.064058	0.063899	1	1120	0	-4.734
ZNF343	4	0.036255	0.10887	0.621405	3347	3	-5.6031	0.064058	0.063899	1	1121	0	-5.6031
NSDHL	4	0.41194	0.60484	1	9856	2	-7.0189	0.064157	0.064015	1	1122	0	-7.0189
C11orf74	4	0.865	0.88405	1	14995	1	-6.2801	0.064207	0.064068	1	1123	0	-6.2801
FAM20B	4	0.99844	0.99845	1	18974	0	-2.3299	0.064257	0.064118	1	1124	0	-2.3299
AGBL2	4	0.96923	0.96916	1	17656	0	-5.6082	0.064307	0.064163	1	1125	0	-5.6082
GHRH	4	0.86933	0.88653	1	15067	1	-4.5365	0.064357	0.064209	1	1126	0	-4.5365
FCAR	4	0.041729	0.1233	0.653634	3603	3	-4.2695	0.064407	0.064259	1	1127	0	-4.2695
ASCC2	4	0.87574	0.89023	1	15173	1	-3.2516	0.064456	0.064308	1	1128	0	-3.2516
KCNIP1	4	0.81626	0.85988	1	14351	1	-5.7705	0.064506	0.064369	1	1129	0	-5.7705
THEGL	4	0.97516	0.9751	1	17860	0	-6.0463	0.064556	0.064419	1	1130	0	-6.0463
EVI2A	4	0.0099467	0.033406	0.392471	1625	3	-5.504	0.064606	0.064463	1	1131	0	-5.504
ZNF251	4	0.99677	0.99677	1	18856	0	-5.7983	0.064656	0.064522	1	1132	0	-5.7983
CAMK2B	4	0.2221	0.41554	1	7453	2	-7.5476	0.064755	0.064622	1	1133	0	-7.5476
TPMT	4	0.94105	0.94096	1	16632	0	-7.7233	0.064805	0.064678	1	1134	0	-7.7233
TM9SF2	4	0.99986	0.99986	1	19078	0	-6.3912	0.064855	0.064721	1	1135	0	-6.3912
TEPP	4	0.14046	0.29879	0.955057	5980	3	-6.4103	0.064905	0.064771	1	1136	0	-6.4103
SYNJ2BP	4	0.49722	0.66725	1	10720	2	-7.3887	0.065004	0.064877	1	1137	0	-7.3887
NALCN	4	0.15332	0.31786	0.973394	6241	2	-3.889	0.065054	0.064922	1	1138	0	-3.889
SH3PXD2A	4	0.040929	0.12121	0.649088	3567	3	-5.0335	0.065104	0.064979	1	1139	0	-5.0335
BAZ2A	4	0.95029	0.95023	1	16948	0	-6.6455	0.065154	0.06503	1	1140	0	-6.6455
CDH12	4	0.99755	0.99755	1	18919	0	-7.1146	0.065204	0.065078	1	1141	0	-7.1146
ZNF513	4	0.016526	0.05364	0.468124	2188	3	-5.2172	0.065303	0.065179	1	1142	0	-5.2172
ARHGAP25	4	0.24652	0.44836	1	7882	3	-6.3417	0.065353	0.065246	1	1143	0	-6.3417
MOGAT3	4	0.96727	0.9672	1	17568	0	-4.7413	0.065403	0.065299	1	1144	0	-4.7413
ABCD1	4	0.064435	0.17858	0.759698	4492	3	-5.3133	0.065452	0.065349	1	1145	0	-5.3133
EPN2	4	0.0038433	0.013593	0.266025	975	2	-6.2459	0.065502	0.065392	1	1146	0	-6.2459
SGSM2	4	0.14473	0.30519	0.960289	6075	3	-5.0723	0.065552	0.065441	1	1147	0	-5.0723
KLHDC2	4	0.19787	0.38188	1	7068	2	-4.4435	0.065602	0.065489	1	1148	0	-4.4435
SMURF2	4	0.18478	0.3634	1	6825	3	-6.6278	0.065652	0.065541	1	1149	0	-6.6278
PTCHD4	4	0.84513	0.87338	1	14703	1	-6.5752	0.065701	0.065591	1	1150	0	-6.5752
ZFP36	4	0.83211	0.86706	1	14542	1	-5.0872	0.065751	0.06564	1	1151	0	-5.0872
IQCG	4	0.97744	0.97746	1	17954	0	-7.934	0.065801	0.065686	1	1152	0	-7.934
PSTPIP1	4	0.14278	0.30224	0.95694	6036	3	-3.1339	0.065851	0.065726	1	1153	0	-3.1339
SPG11	4	0.48115	0.65551	1	10564	2	-4.9644	0.0659	0.06578	1	1154	0	-4.9644
RNASE10	4	0.010113	0.033898	0.394614	1640	3	-5.5114	0.06595	0.065829	1	1155	0	-5.5114
C16orf97	4	0.051208	0.14746	0.702762	4011	3	-3.5116	0.066	0.06588	1	1156	0	-3.5116
PAPD5	4	0.48959	0.66168	1	10645	2	-5.8046	0.06605	0.065931	1	1157	0	-5.8046
OR52N2	4	0.77783	0.84404	1	13991	1	-6.2267	0.0661	0.065981	1	1158	0	-6.2267
FBXO24	4	0.4719	0.64872	1	10468	2	-5.2593	0.066149	0.066032	1	1159	0	-5.2593
POMGNT2	4	0.60566	0.74899	1	12035	2	-5.0217	0.066199	0.06608	1	1160	0	-5.0217
GPN3	4	0.21399	0.40446	1	7324	2	-6.0729	0.066373	0.066259	1	1161	0	-6.0729
POLR1B	4	0.16364	0.33288	0.991274	6418	2	-6.8764	0.066373	0.066259	1	1162	0	-6.8764
DDX58	4	0.088294	0.21769	0.838706	4955	2	-6.0535	0.066373	0.066259	1	1163	0	-6.0535
HEXA	4	0.10282	0.24082	0.876831	5250	3	-5.258	0.066373	0.066259	1	1164	0	-5.258
TGFA	4	0.35856	0.56612	1	9409	2	-6.865	0.066498	0.066386	1	1165	0	-6.865
ELF3	4	0.89157	0.90032	1	15425	1	-6.0649	0.066547	0.06644	1	1166	0	-6.0649
HOXC9	4	0.59573	0.74138	1	11905	2	-5.4886	0.066597	0.066492	1	1167	0	-5.4886
TMEM140	4	0.61168	0.7537	1	12127	2	-4.3159	0.066647	0.066546	1	1168	0	-4.3159
ENHO	4	0.51784	0.68244	1	10938	2	-5.6243	0.066697	0.066598	1	1169	0	-5.6243
AICDA	4	0.086402	0.21461	0.833613	4920	3	-5.8281	0.066746	0.066651	1	1170	0	-5.8281
RCVRN	4	0.64793	0.7821	1	12685	2	-5.8575	0.066796	0.066702	1	1171	0	-5.8575
TKTL2	4	0.2336	0.43115	1	7650	3	-7.9279	0.066895	0.066816	1	1172	0	-7.9279
SPOCK1	4	0.94274	0.94265	1	16697	0	-6.5883	0.066895	0.066816	1	1173	0	-6.5883
ATOX1	4	0.14444	0.30473	0.960025	6067	3	-6.4645	0.066895	0.066816	1	1174	0	-6.4645
PRKAR1B	4	0.1675	0.33849	0.996044	6494	3	-3.4612	0.066995	0.066917	1	1175	0	-3.4612
TSTD1	4	0.93877	0.93873	1	16567	0	-5.8679	0.067094	0.067012	1	1176	0	-5.8679
MGST3	4	0.033558	0.10164	0.602449	3224	3	-3.9798	0.067144	0.067073	1	1177	0	-3.9798
NRROS	4	0.91978	0.92121	1	16008	1	-7.7394	0.067194	0.067131	1	1178	0	-7.7394
RASSF6	4	0.66053	0.79199	1	12889	2	-5.9963	0.067243	0.067181	1	1179	0	-5.9963
LIN7C	4	0.59765	0.74283	1	11931	1	-4.6024	0.067293	0.067231	1	1180	0	-4.6024
DGKK	4	0.67662	0.80462	1	13144	2	-7.3761	0.067343	0.067279	1	1181	0	-7.3761
TPBG	4	0.57435	0.72507	1	11596	2	-7.2797	0.067393	0.067334	1	1182	0	-7.2797
HM13	4	0.9973	0.99731	1	18897	0	-6.2672	0.067442	0.067383	1	1183	0	-6.2672
MARVELD3	4	0.71494	0.82174	1	13503	1	-5.7792	0.067492	0.067437	1	1184	0	-5.7792
FRMD3	4	0.99745	0.99746	1	18908	0	-6.0019	0.067542	0.067483	1	1185	0	-6.0019
SLC35A2	4	0.99235	0.99241	1	18614	0	-4.1154	0.067591	0.06753	1	1186	0	-4.1154
LRRC47	4	0.93807	0.93802	1	16540	0	-7.3465	0.067641	0.067582	1	1187	0	-7.3465
NDFIP1	4	0.26865	0.47745	1	8255	2	-6.4008	0.067691	0.067635	1	1188	0	-6.4008
LAMA5	4	0.77766	0.84397	1	13989	1	-2.7656	0.067741	0.067689	1	1189	0	-2.7656
CSMD2	4	0.94389	0.9438	1	16735	0	-5.4409	0.06779	0.067729	1	1190	0	-5.4409
ZNF282	4	0.94504	0.94491	1	16770	0	-6.351	0.06784	0.067774	1	1191	0	-6.351
VENTX	4	0.8137	0.85878	1	14323	1	-6.7294	0.06789	0.067817	1	1192	0	-6.7294
DTD1	4	0.55094	0.70743	1	11303	1	-6.4482	0.067939	0.067869	1	1193	0	-6.4482
NBAS	4	0.84115	0.87138	1	14636	1	-5.7411	0.068063	0.067997	1	1194	0	-5.7411
TRAPPC3	4	0.73653	0.82893	1	13664	1	-7.5943	0.068063	0.067997	1	1195	0	-7.5943
SPAG5	4	0.28206	0.49478	1	8492	2	-6.2092	0.068138	0.06808	1	1196	0	-6.2092
CCDC18	4	0.99764	0.99764	1	18922	0	-6.552	0.068188	0.068132	1	1197	0	-6.552
TMEM147	4	0.89554	0.90297	1	15500	1	-5.3653	0.068237	0.068181	1	1198	0	-5.3653
ETV2	4	0.23578	0.43412	1	7691	3	-5.1207	0.068287	0.068229	1	1199	0	-5.1207
HID1	4	0.85564	0.87891	1	14851	1	-5.3891	0.068337	0.068273	1	1200	0	-5.3891
TUBGCP6	4	0.029432	0.090346	0.575344	3001	3	-6.0726	0.068411	0.068346	1	1201	0	-6.0726
PRSS57	4	0.14814	0.31021	0.965739	6139	1	-2.3083	0.068486	0.068409	1	1202	0	-2.3083
GNAO1	4	0.019243	0.061673	0.494682	2380	3	-4.0302	0.068535	0.068455	1	1203	0	-4.0302
PCDHGC4	4	0.84184	0.87171	1	14645	1	-5.9344	0.068635	0.068561	1	1204	0	-5.9344
CTSC	4	0.83352	0.86773	1	14556	1	-5.989	0.068684	0.068611	1	1205	0	-5.989
C9orf57	4	0.99993	0.99993	1	19082	0	-4.2179	0.068734	0.068667	1	1206	0	-4.2179
TYW1	4	0.047043	0.13692	0.683713	3827	2	-4.9964	0.068784	0.068711	1	1207	0	-4.9964
PPHLN1	4	0.8541	0.87807	1	14828	1	-6.7696	0.068883	0.068815	1	1208	0	-6.7696
MEF2BNB	4	0.89011	0.8993	1	15400	1	-5.8646	0.068933	0.068854	1	1209	0	-5.8646
IHH	4	0.13123	0.28486	0.936009	5816	3	-5.9103	0.068982	0.068898	1	1210	0	-5.9103
IL11RA	4	0.30432	0.52282	1	8885	3	-6.5164	0.069032	0.068949	1	1211	0	-6.5164
DUSP19	4	0.98429	0.9843	1	18253	0	-6.8263	0.069131	0.069043	1	1212	0	-6.8263
DSCAML1	4	0.48715	0.65991	1	10622	1	-2.1779	0.069181	0.069098	1	1213	0	-2.1779
RAB11B	4	0.51833	0.68281	1	10943	2	-7.7473	0.069255	0.069173	1	1214	0	-7.7473
ZNF728	4	0.5063	0.67389	1	10810	1	-5.0551	0.069255	0.069173	1	1215	0	-5.0551
TMEM182	4	0.33255	0.54737	1	9174	2	-6.6818	0.069355	0.069275	1	1216	0	-6.6818
DDX3X	4	0.80096	0.85331	1	14186	1	-5.6855	0.069355	0.069275	1	1217	0	-5.6855
C14orf169	4	0.97496	0.97492	1	17849	0	-6.182	0.069429	0.069351	1	1218	0	-6.182
RAB11A	4	0.30415	0.52261	1	8881	1	-7.2399	0.069479	0.069395	1	1219	0	-7.2399
BFSP1	4	0.66671	0.79684	1	12976	1	-5.0847	0.069528	0.069449	1	1220	0	-5.0847
PMF1	4	0.97508	0.97503	1	17853	0	-7.2531	0.069652	0.069568	1	1221	0	-7.2531
FOXJ2	4	0.5442	0.70229	1	11225	2	-7.626	0.069652	0.069568	1	1222	0	-7.626
NKX2-4	4	0.95736	0.95733	1	17182	0	-6.4058	0.069727	0.069637	1	1223	0	-6.4058
TFG	4	0.96096	0.96088	1	17309	0	-5.1355	0.069776	0.069688	1	1224	0	-5.1355
PCDHB4	4	0.93816	0.93812	1	16544	0	-7.0067	0.069876	0.069798	1	1225	0	-7.0067
CDK9	4	0.99581	0.99584	1	18789	0	-5.3179	0.069876	0.069798	1	1226	0	-5.3179
ZNF140	4	0.86858	0.88609	1	15057	1	-6.1579	0.069975	0.069909	1	1227	0	-6.1579
FAM183A	4	0.0051493	0.017988	0.304204	1129	3	-4.7758	0.070024	0.069965	1	1228	0	-4.7758
GIF	4	0.97455	0.9745	1	17836	0	-5.5806	0.070074	0.070016	1	1229	0	-5.5806
DNM2	4	0.28809	0.50252	1	8604	3	-6.405	0.070124	0.070062	1	1230	0	-6.405
TRIM52	4	0.90625	0.91058	1	15717	1	-6.3356	0.070173	0.070106	1	1231	0	-6.3356
ADGRD1	4	0.95108	0.951	1	16977	0	-6.0263	0.070248	0.07018	1	1232	0	-6.0263
LHX1	4	0.053102	0.15228	0.711856	4089	2	-5.3735	0.070322	0.070248	1	1233	0	-5.3735
ESYT3	4	0.93622	0.93613	1	16480	1	-6.2169	0.070372	0.070297	1	1234	0	-6.2169
ZNF274	4	0.59597	0.74155	1	11907	2	-2.4739	0.070421	0.070347	1	1235	0	-2.4739
YPEL1	4	0.49273	0.66398	1	10675	2	-7.7113	0.070471	0.070401	1	1236	0	-7.7113
C12orf71	4	0.29255	0.50811	1	8687	2	-4.9023	0.07052	0.07045	1	1237	0	-4.9023
MEMO1	4	0.97776	0.97781	1	17965	0	-6.3914	0.07057	0.070495	1	1238	0	-6.3914
UBXN8	4	0.92828	0.92856	1	16234	1	-6.1876	0.070619	0.070545	1	1239	0	-6.1876
MORN5	4	0.4911	0.66281	1	10665	1	-5.4336	0.070669	0.070594	1	1240	0	-5.4336
CCDC42	4	0.99658	0.9966	1	18848	0	-6.5408	0.070719	0.070635	1	1241	0	-6.5408
FCER1A	4	0.42086	0.61135	1	9936	1	-5.0547	0.070768	0.070682	1	1242	0	-5.0547
PAX7	4	0.76534	0.83935	1	13874	1	-5.0993	0.070818	0.070734	1	1243	0	-5.0993
WFDC9	4	0.082187	0.20787	0.821626	4835	2	-5.287	0.070867	0.070785	1	1244	0	-5.287
SLC25A22	4	0.42913	0.6174	1	10012	1	-2.8347	0.070917	0.070841	1	1245	0	-2.8347
PAN3	4	0.29549	0.51167	1	8736	2	-3.3817	0.070966	0.070887	1	1246	0	-3.3817
CABP1	4	0.99907	0.99906	1	19014	0	-6.8437	0.071041	0.070963	1	1247	0	-6.8437
PHACTR1	4	0.92583	0.9264	1	16163	1	-6.3901	0.071041	0.070963	1	1248	0	-6.3901
PYHIN1	4	0.92814	0.92842	1	16231	1	-3.9525	0.071115	0.071039	1	1249	0	-3.9525
THAP11	4	0.35085	0.56056	1	9343	2	-3.2032	0.071165	0.071087	1	1250	0	-3.2032
CFAP61	4	0.96951	0.96945	1	17664	0	-6.4696	0.071214	0.071128	1	1251	0	-6.4696
CXXC1	4	0.029446	0.090388	0.575344	3003	3	-6.5504	0.071264	0.071181	1	1252	0	-6.5504
HEATR3	4	0.97722	0.97725	1	17942	0	-6.9066	0.071313	0.07123	1	1253	0	-6.9066
GOSR1	4	0.99293	0.99298	1	18641	0	-3.6722	0.071363	0.071282	1	1254	0	-3.6722
NMT1	4	0.96866	0.9686	1	17630	0	-3.1585	0.071412	0.071338	1	1255	0	-3.1585
LSM1	4	0.50852	0.67549	1	10830	1	-6.0911	0.071512	0.071435	1	1256	0	-6.0911
SPRY1	4	0.053044	0.15214	0.711569	4087	3	-5.3569	0.071512	0.071435	1	1257	0	-5.3569
TBC1D4	4	0.28182	0.49448	1	8486	3	-4.2363	0.071611	0.071524	1	1258	0	-4.2363
MSRB3	4	0.14668	0.30809	0.962565	6115	2	-4.1789	0.07171	0.071627	1	1259	0	-4.1789
CDK10	4	0.49223	0.66362	1	10672	2	-6.0873	0.071759	0.071679	1	1260	0	-6.0873
LAMTOR4	4	0.83724	0.86949	1	14597	1	-3.931	0.071809	0.071729	1	1261	0	-3.931
C16orf82	3	0.76205	0.78562	1	13846	1	-7.7877	0.071845	0.071623	1	1262	0	-7.7877
ARHGEF4	4	0.9524	0.95228	1	17027	0	-5.862	0.071858	0.071773	1	1263	0	-5.862
COQ10A	4	0.99843	0.99845	1	18973	0	-3.3411	0.071908	0.071828	1	1264	0	-3.3411
NDST1	4	0.059492	0.16804	0.741469	4331	3	-2.9995	0.071957	0.071884	1	1265	0	-2.9995
AS3MT	4	0.61252	0.75434	1	12140	1	-5.6863	0.072007	0.071928	1	1266	0	-5.6863
ZIC3	4	0.14509	0.30572	0.960833	6082	3	-3.7596	0.072056	0.071978	1	1267	0	-3.7596
SPTY2D1	4	0.68877	0.81367	1	13354	1	-4.3902	0.072106	0.072032	1	1268	0	-4.3902
WDR86	4	0.063958	0.17774	0.758542	4478	1	-5.2656	0.072155	0.072081	1	1269	0	-5.2656
GPR37	4	0.35048	0.56028	1	9340	2	-7.8229	0.072254	0.072176	1	1270	0	-7.8229
EFCAB13	4	0.86938	0.88657	1	15068	1	-4.3972	0.072254	0.072176	1	1271	0	-4.3972
ATP6V0D1	4	0.83218	0.86709	1	14543	1	-4.9642	0.072254	0.072176	1	1272	0	-4.9642
HNRNPAB	4	0.14336	0.3031	0.958132	6047	3	-4.6494	0.072354	0.07227	1	1273	0	-4.6494
PIH1D2	4	0.46431	0.64316	1	10389	2	-7.1158	0.072403	0.072321	1	1274	0	-7.1158
VPS41	4	0.83426	0.86807	1	14563	1	-5.6457	0.072453	0.072373	1	1275	0	-5.6457
CCDC116	4	0.95595	0.95586	1	17142	0	-4.9606	0.072502	0.072424	1	1276	0	-4.9606
DAB2IP	4	0.5118	0.67786	1	10866	1	-5.4577	0.072552	0.072472	1	1277	0	-5.4577
TMEM173	4	0.070247	0.1883	0.781769	4604	3	-4.2616	0.072601	0.072526	1	1278	0	-4.2616
PARP4	4	0.118	0.26452	0.910498	5553	3	-3.1941	0.072651	0.072573	1	1279	0	-3.1941
CLCN7	4	0.049755	0.14377	0.695978	3946	3	-6.6576	0.0727	0.072624	1	1280	0	-6.6576
SYNE3	4	0.95583	0.95574	1	17138	0	-5.9666	0.07275	0.072667	1	1281	0	-5.9666
ETV3L	4	0.12718	0.27864	0.928242	5736	3	-8.1684	0.072799	0.072719	1	1282	0	-8.1684
PLEKHA3	4	0.97027	0.97019	1	17684	0	-6.4798	0.072898	0.072824	1	1283	0	-6.4798
LRCH2	4	0.89285	0.90113	1	15451	1	-7.2419	0.072947	0.072865	1	1284	0	-7.2419
TRAF3IP1	4	0.99173	0.99179	1	18582	0	-3.7566	0.072997	0.072912	1	1285	0	-3.7566
ZDHHC23	4	0.64786	0.78205	1	12683	2	-8.0338	0.073046	0.072967	1	1286	0	-8.0338
PRY	4	0.99269	0.99274	1	18627	0	-6.1362	0.073096	0.07301	1	1287	0	-6.1362
LAMA2	4	0.060952	0.17152	0.748544	4379	3	-4.6969	0.073145	0.073065	1	1288	0	-4.6969
CCR10	4	0.0018216	0.0065676	0.192545	652	3	-4.9196	0.073195	0.073108	1	1289	0	-4.9196
C12orf77	4	0.48067	0.65514	1	10556	1	-5.8728	0.073244	0.073152	1	1290	0	-5.8728
BCL9	4	0.24331	0.44404	1	7823	1	-6.0355	0.073294	0.073201	1	1291	0	-6.0355
KLF9	4	0.24433	0.44544	1	7841	3	-6.8804	0.073492	0.073396	1	1292	0	-6.8804
HIST1H2BO	4	0.59123	0.73793	1	11847	2	-4.368	0.073541	0.073436	1	1293	0	-4.368
KIF24	4	0.74941	0.83349	1	13754	1	-6.7105	0.073591	0.073477	1	1294	0	-6.7105
FSIP1	4	0.56592	0.71874	1	11493	2	-6.8065	0.07364	0.073529	1	1295	0	-6.8065
SCGB1C1	4	0.050078	0.14457	0.697383	3961	3	-5.835	0.07369	0.073585	1	1296	0	-5.835
B3GAT3	4	0.99977	0.99977	1	19068	0	-2.5407	0.073739	0.073636	1	1297	0	-2.5407
NYAP2	4	0.18685	0.36634	1	6876	2	-5.0764	0.073838	0.073754	1	1298	0	-5.0764
JAKMIP1	4	0.87818	0.89172	1	15205	1	-6.082	0.073887	0.073805	1	1299	0	-6.082
PDYN	4	0.094156	0.22711	0.854914	5076	3	-6.2261	0.073937	0.073849	1	1300	0	-6.2261
WFDC5	4	0.21194	0.40164	1	7293	2	-3.5337	0.073986	0.073892	1	1301	0	-3.5337
HEPACAM	4	0.19123	0.37255	1	6961	1	-3.6373	0.074036	0.073942	1	1302	0	-3.6373
ARL14EPL	4	0.86705	0.88519	1	15028	1	-5.2536	0.074085	0.073987	1	1303	0	-5.2536
PXMP2	4	0.64879	0.78275	1	12704	2	-6.112	0.074135	0.074036	1	1304	0	-6.112
MYEOV2	4	0.96213	0.96205	1	17352	0	-5.9394	0.074184	0.074086	1	1305	0	-5.9394
CST7	4	0.54308	0.70143	1	11213	2	-7.2965	0.074233	0.074129	1	1306	0	-7.2965
BCAM	4	0.67383	0.80246	1	13097	2	-5.2695	0.074332	0.074227	1	1307	0	-5.2695
GPRC5B	4	0.053667	0.15373	0.714674	4109	2	-2.8913	0.074382	0.074272	1	1308	0	-2.8913
FAM19A5	4	0.25089	0.45416	1	7961	2	-5.5221	0.074431	0.074325	1	1309	0	-5.5221
PYY	4	0.60048	0.745	1	11963	2	-4.6132	0.074481	0.074371	1	1310	0	-4.6132
NOMO3	4	0.26606	0.47411	1	8213	3	-7.7614	0.074579	0.074468	1	1311	0	-7.7614
DNAJB11	4	0.96969	0.96963	1	17668	0	-5.4527	0.074629	0.074526	1	1312	0	-5.4527
FAM69B	4	0.22718	0.42244	1	7541	3	-3.3438	0.074678	0.074578	1	1313	0	-3.3438
SERPINF1	4	0.020834	0.06627	0.510958	2478	3	-4.7625	0.074728	0.074633	1	1314	0	-4.7625
IFNAR2	4	0.2705	0.47987	1	8287	3	-5.8383	0.074777	0.074679	1	1315	0	-5.8383
CCDC153	4	0.22282	0.41654	1	7464	3	-3.4823	0.074827	0.074732	1	1316	0	-3.4823
DSEL	4	0.80688	0.85579	1	14244	1	-4.6647	0.074876	0.074786	1	1317	0	-4.6647
KITLG	4	0.98269	0.98271	1	18173	0	-4.2527	0.074925	0.074832	1	1318	0	-4.2527
DDA1	4	0.57984	0.7292	1	11671	2	-7.1322	0.074975	0.074878	1	1319	0	-7.1322
PMP22	4	0.93524	0.93514	1	16448	1	-4.6454	0.075024	0.074929	1	1320	0	-4.6454
OR5C1	4	0.53238	0.6933	1	11092	2	-6.2698	0.075074	0.074978	1	1321	0	-6.2698
SLC23A2	4	0.0029038	0.010344	0.234263	844	2	-3.9949	0.075123	0.075032	1	1322	0	-3.9949
SERPINA4	4	0.017985	0.057948	0.482805	2289	3	-2.9941	0.075172	0.075085	1	1323	0	-2.9941
OR9K2	4	0.1278	0.27961	0.929223	5749	3	-6.8576	0.075222	0.075132	1	1324	0	-6.8576
RHOQ	4	0.98107	0.98109	1	18106	0	-7.1509	0.075271	0.075184	1	1325	0	-7.1509
ZNF677	4	0.74678	0.83255	1	13734	1	-6.2994	0.075321	0.075224	1	1326	0	-6.2994
FAM26E	4	0.026044	0.081115	0.549393	2822	3	-6.1701	0.07537	0.075273	1	1327	0	-6.1701
SERPINE3	4	0.037065	0.11102	0.625462	3392	3	-5.4249	0.075419	0.07533	1	1328	0	-5.4249
TMEM133	4	0.86882	0.88623	1	15060	1	-4.9241	0.075469	0.075376	1	1329	0	-4.9241
NUTM2A	4	0.96667	0.96662	1	17546	0	-4.6795	0.075518	0.075423	1	1330	0	-4.6795
SLC39A13	4	0.37564	0.57847	1	9548	1	-2.0596	0.075567	0.075484	1	1331	0	-2.0596
PLEKHG4	4	0.24611	0.44781	1	7874	1	-4.4725	0.075617	0.075539	1	1332	0	-4.4725
IL22	4	0.94937	0.94932	1	16917	0	-5.3924	0.075666	0.075597	1	1333	0	-5.3924
PIF1	4	0.64386	0.77891	1	12613	2	-5.1368	0.075716	0.075656	1	1334	0	-5.1368
COMMD3-BMI1	4	0.89717	0.90411	1	15540	1	-2.5296	0.075765	0.075707	1	1335	0	-2.5296
EIF4EBP3	4	0.6323	0.76992	1	12423	1	-4.2386	0.075864	0.075803	1	1336	0	-4.2386
TMED7	4	0.11588	0.26125	0.905488	5515	2	-3.67	0.075913	0.075848	1	1337	0	-3.67
CSH2	4	0.66712	0.79717	1	12985	2	-5.0032	0.075962	0.075906	1	1338	0	-5.0032
POLRMT	4	0.032875	0.099758	0.597049	3193	3	-6.7488	0.076012	0.075947	1	1339	0	-6.7488
PINX1	4	0.64689	0.78127	1	12674	1	-7.0063	0.076061	0.076001	1	1340	0	-7.0063
PCDHGA4	4	0.94896	0.9489	1	16904	0	-4.8766	0.076111	0.076046	1	1341	0	-4.8766
ANKRD42	4	0.090427	0.22116	0.843885	5007	3	-3.5728	0.07616	0.076097	1	1342	0	-3.5728
SPECC1L	4	0.95187	0.95177	1	17006	0	-2.7635	0.076209	0.076144	1	1343	0	-2.7635
CHMP2A	4	0.7255	0.82523	1	13588	1	-6.2506	0.076259	0.076197	1	1344	0	-6.2506
PTTG1	4	0.94869	0.94865	1	16896	0	-7.3632	0.076308	0.076242	1	1345	0	-7.3632
USP42	4	0.14017	0.29836	0.954877	5972	2	-3.9317	0.076357	0.07629	1	1346	0	-3.9317
LASP1	4	0.23973	0.43933	1	7754	2	-2.4453	0.076456	0.076382	1	1347	0	-2.4453
2021-03-06	4	0.64403	0.77904	1	12616	1	-5.2706	0.076505	0.076429	1	1348	0	-5.2706
UBE2M	4	0.71712	0.82247	1	13518	1	-5.5265	0.076555	0.076467	1	1349	0	-5.5265
PAG1	4	0.94313	0.94303	1	16711	0	-7.1083	0.076604	0.076505	1	1350	0	-7.1083
LY6D	4	0.93754	0.9375	1	16523	0	-3.7	0.076653	0.076548	1	1351	0	-3.7
TNNI2	4	0.76967	0.84094	1	13909	1	-4.8332	0.076703	0.076598	1	1352	0	-4.8332
KRT6C	4	0.49366	0.66463	1	10683	1	-7.937	0.076752	0.076647	1	1353	0	-7.937
USP9Y	4	0.17941	0.35574	1	6731	3	-5.6687	0.076801	0.0767	1	1354	0	-5.6687
PTPRH	4	0.98974	0.98976	1	18493	0	-5.7447	0.0769	0.076781	1	1355	0	-5.7447
ABCB5	4	0.18568	0.36466	1	6849	2	-6.0093	0.076949	0.076849	1	1356	0	-6.0093
FBF1	4	0.16797	0.33918	0.997147	6500	2	-4.028	0.076999	0.076902	1	1357	0	-4.028
TMEM257	4	0.94529	0.94517	1	16779	0	-5.158	0.077048	0.076952	1	1358	0	-5.158
PODN	4	0.92191	0.923	1	16054	1	-5.7929	0.077097	0.077006	1	1359	0	-5.7929
CCDC85B	4	0.38455	0.5849	1	9624	2	-6.906	0.077147	0.077052	1	1360	0	-6.906
BHLHE40	4	0.16434	0.33392	0.992409	6429	2	-3.9198	0.077196	0.077103	1	1361	0	-3.9198
SSPO	4	0.0089619	0.030311	0.379809	1523	3	-6.1444	0.077245	0.077149	1	1362	0	-6.1444
TMC4	4	0.72886	0.82636	1	13619	1	-6.139	0.077295	0.077188	1	1363	0	-6.139
LINGO3	4	0.93122	0.93121	1	16324	1	-7.8658	0.077393	0.077296	1	1364	0	-7.8658
YBX1	4	0.37365	0.57701	1	9535	2	-6.7797	0.077443	0.077344	1	1365	0	-6.7797
TICAM2	4	0.75944	0.83714	1	13828	1	-2.8495	0.077492	0.077392	1	1366	0	-2.8495
CLSTN1	4	0.083968	0.21075	0.826537	4873	2	-5.0252	0.077541	0.077436	1	1367	0	-5.0252
KHDRBS1	4	0.99529	0.99533	1	18757	0	-7.6157	0.07759	0.077485	1	1368	0	-7.6157
BRMS1	4	0.44793	0.63113	1	10209	2	-3.8014	0.07764	0.077528	1	1369	0	-3.8014
CCRL2	4	0.026216	0.081585	0.550009	2835	1	-4.9091	0.077689	0.077579	1	1370	0	-4.9091
CD226	4	0.37333	0.57677	1	9527	2	-7.1233	0.077738	0.077626	1	1371	0	-7.1233
XPNPEP1	4	0.43874	0.62439	1	10106	2	-7.1878	0.077788	0.077677	1	1372	0	-7.1878
E2F6	4	0.62803	0.76657	1	12362	1	-4.8906	0.077886	0.077781	1	1373	0	-4.8906
KAT7	4	0.6958	0.81579	1	13408	1	-7.6411	0.077886	0.077781	1	1374	0	-7.6411
MIR205HG	4	0.86843	0.88601	1	15051	1	-5.019	0.077886	0.077781	1	1375	0	-5.019
TDRD12	4	0.54013	0.69916	1	11181	1	-5.3882	0.077985	0.077876	1	1376	0	-5.3882
P2RX1	4	0.68139	0.80839	1	13224	1	-7.5356	0.078034	0.077941	1	1377	0	-7.5356
DMRTC1B	4	0.61508	0.75636	1	12177	2	-6.8317	0.078083	0.077992	1	1378	0	-6.8317
ANKFY1	4	0.99863	0.99863	1	18985	0	-6.1395	0.078133	0.078034	1	1379	0	-6.1395
GOLGA8M	4	0.17254	0.34582	1	6581	2	-3.952	0.078231	0.078128	1	1380	0	-3.952
FGD5	4	0.024068	0.075588	0.537442	2688	3	-4.6024	0.07828	0.078175	1	1381	0	-4.6024
ZNF597	4	0.7428	0.83114	1	13708	1	-7.4485	0.07833	0.078226	1	1382	0	-7.4485
SENP5	4	0.27828	0.48991	1	8420	3	-6.4814	0.078379	0.078274	1	1383	0	-6.4814
OR2M2	4	0.95804	0.95799	1	17200	0	-5.8916	0.078428	0.078319	1	1384	0	-5.8916
GALNT10	4	0.65267	0.78573	1	12781	2	-6.8454	0.078478	0.078366	1	1385	0	-6.8454
ARMCX1	4	0.98726	0.98728	1	18386	0	-6.0969	0.078527	0.078414	1	1386	0	-6.0969
ANKRD62	4	0.21652	0.40792	1	7361	3	-6.2704	0.078576	0.078457	1	1387	0	-6.2704
KRTAP5-5	4	0.15834	0.32521	0.981886	6330	2	-5.3706	0.078625	0.078511	1	1388	0	-5.3706
TTC34	4	0.078476	0.20184	0.809162	4767	2	-5.7023	0.078675	0.07856	1	1389	0	-5.7023
SCEL	4	0.18724	0.36688	1	6888	3	-6.9255	0.078724	0.078606	1	1390	0	-6.9255
ZMYND11	4	0.89913	0.90545	1	15576	1	-6.9243	0.078773	0.078662	1	1391	0	-6.9243
TIMM44	4	0.99446	0.99451	1	18711	0	-5.9559	0.078822	0.07871	1	1392	0	-5.9559
BACE1	4	0.31474	0.53463	1	9042	1	-5.254	0.078872	0.078765	1	1393	0	-5.254
SSPN	4	0.81434	0.85906	1	14329	1	-6.2019	0.078921	0.078809	1	1394	0	-6.2019
PPRC1	4	0.5429	0.70129	1	11211	1	-5.3653	0.078995	0.078892	1	1395	0	-5.3653
CPEB2	4	0.6495	0.78331	1	12720	1	-4.377	0.078995	0.078892	1	1396	0	-4.377
HABP2	4	0.97532	0.97525	1	17865	0	-4.2682	0.079069	0.078963	1	1397	0	-4.2682
ETS1	4	0.98186	0.9819	1	18136	0	-3.3458	0.079118	0.079013	1	1398	0	-3.3458
RIN1	4	0.91391	0.91644	1	15871	1	-3.3155	0.079216	0.079109	1	1399	0	-3.3155
LDOC1	4	0.012669	0.041813	0.426177	1874	3	-4.396	0.079265	0.079153	1	1400	0	-4.396
LOC100507462	4	0.28683	0.50087	1	8577	1	-4.1929	0.079315	0.079201	1	1401	0	-4.1929
TEN1	4	0.2839	0.49713	1	8525	1	-5.3636	0.079364	0.079258	1	1402	0	-5.3636
SMIM11	4	0.96145	0.96136	1	17332	0	-7.3735	0.079413	0.079311	1	1403	0	-7.3735
CHPT1	4	0.34049	0.55307	1	9255	2	-5.3031	0.079512	0.07942	1	1404	0	-5.3031
PKP1	4	0.074036	0.19453	0.793521	4686	2	-6.4366	0.079561	0.079465	1	1405	0	-6.4366
CCDC152	4	0.94339	0.94329	1	16720	0	-5.6687	0.07961	0.079509	1	1406	0	-5.6687
OR51V1	4	0.9868	0.9868	1	18363	0	-5.0932	0.079758	0.079665	1	1407	0	-5.0932
RB1	4	0.19997	0.38483	1	7100	3	-5.5068	0.079807	0.079719	1	1408	0	-5.5068
TBCA	4	0.98646	0.98646	1	18346	0	-6.9706	0.079856	0.07976	1	1409	0	-6.9706
COPS5	4	0.29614	0.51248	1	8753	2	-8.2039	0.079905	0.07981	1	1410	0	-8.2039
CDH16	4	0.25497	0.45967	1	8037	2	-5.8912	0.080004	0.0799	1	1411	0	-5.8912
TAS2R40	4	0.94628	0.94621	1	16823	0	-7.6458	0.080053	0.07995	1	1412	0	-7.6458
CCDC176	4	0.94399	0.9439	1	16737	0	-6.0723	0.080102	0.079999	1	1413	0	-6.0723
OR13J1	4	0.87181	0.88797	1	15115	1	-6.2912	0.080151	0.080059	1	1414	0	-6.2912
GLG1	4	0.93639	0.93631	1	16488	1	-5.1555	0.080201	0.080098	1	1415	0	-5.1555
PSG8	4	0.99903	0.99902	1	19010	0	-7.1823	0.08025	0.080148	1	1416	0	-7.1823
NRTN	4	0.032762	0.09946	0.596255	3188	3	-4.969	0.080299	0.080196	1	1417	0	-4.969
OTUD6B	4	0.07713	0.19963	0.803261	4749	3	-5.3083	0.080348	0.080239	1	1418	0	-5.3083
FBRSL1	4	0.20955	0.39822	1	7258	3	-4.6269	0.080397	0.080293	1	1419	0	-4.6269
OTUD7A	4	0.73032	0.82684	1	13626	1	-7.3962	0.080447	0.080343	1	1420	0	-7.3962
CLASP2	4	0.92874	0.92897	1	16248	1	-7.1156	0.080496	0.080386	1	1421	0	-7.1156
IGF2R	4	0.98139	0.98143	1	18114	0	-6.4958	0.080545	0.080438	1	1422	0	-6.4958
IRF1	4	0.97559	0.97554	1	17878	0	-6.274	0.080594	0.080491	1	1423	0	-6.274
PAF1	4	0.61654	0.75751	1	12195	2	-5.6314	0.080643	0.080544	1	1424	0	-5.6314
USP9X	4	0.65434	0.78702	1	12804	1	-7.3279	0.080692	0.080591	1	1425	0	-7.3279
HOXC10	4	0.63569	0.77252	1	12471	2	-4.0947	0.080742	0.080643	1	1426	0	-4.0947
CCS	4	0.063217	0.17649	0.756869	4455	3	-4.1982	0.080791	0.080697	1	1427	0	-4.1982
NEK7	4	0.057511	0.16316	0.732279	4258	2	-5.8538	0.08084	0.080753	1	1428	0	-5.8538
URM1	4	0.6853	0.8115	1	13298	2	-8.1804	0.080914	0.080826	1	1429	0	-8.1804
C17orf49	4	0.26325	0.47047	1	8163	2	-6.3656	0.080914	0.080826	1	1430	0	-6.3656
EPHA6	4	0.052041	0.1496	0.706238	4049	3	-3.6154	0.080987	0.080892	1	1431	0	-3.6154
ZNF573	4	0.58262	0.7313	1	11711	1	-6.8144	0.081037	0.080944	1	1432	0	-6.8144
XAGE1B	4	0.40144	0.59724	1	9765	2	-5.9462	0.081086	0.080997	1	1433	0	-5.9462
NKAIN4	4	0.6603	0.7918	1	12887	2	-5.6413	0.081135	0.081056	1	1434	0	-5.6413
SDF2L1	4	0.90222	0.90758	1	15640	1	-6.1524	0.081184	0.08111	1	1435	0	-6.1524
CCDC22	4	0.64845	0.7825	1	12695	1	-3.6683	0.081233	0.081162	1	1436	0	-3.6683
LARGE	4	0.0084615	0.028739	0.371177	1478	3	-4.7496	0.081282	0.081211	1	1437	0	-4.7496
CCDC168	4	0.9844	0.98441	1	18256	0	-6.2605	0.081332	0.081265	1	1438	0	-6.2605
KRT7	4	0.07962	0.20373	0.813508	4786	2	-5.7316	0.081381	0.081313	1	1439	0	-5.7316
SLC17A2	4	0.68063	0.80779	1	13209	2	-5.0164	0.08143	0.081368	1	1440	0	-5.0164
GNPNAT1	4	0.91747	0.91932	1	15959	1	-6.3241	0.081528	0.081473	1	1441	0	-6.3241
TBX18	4	0.10588	0.24577	0.884219	5310	3	-2.9868	0.081577	0.081522	1	1442	0	-2.9868
PTK2B	4	0.25403	0.45842	1	8023	3	-5.2863	0.081626	0.081576	1	1443	0	-5.2863
MKS1	4	0.92634	0.92684	1	16176	1	-4.9304	0.081676	0.081628	1	1444	0	-4.9304
PEX11B	4	0.31657	0.53592	1	9057	2	-7.1034	0.081725	0.081675	1	1445	0	-7.1034
DNAH9	4	0.099911	0.23629	0.870184	5190	3	-4.5303	0.081774	0.081723	1	1446	0	-4.5303
IL1RAPL1	4	0.41802	0.60928	1	9913	2	-4.6333	0.081823	0.081774	1	1447	0	-4.6333
UPP1	4	0.17321	0.34675	1	6595	2	-4.836	0.081872	0.081828	1	1448	0	-4.836
PTGES3L	4	0.91475	0.91712	1	15893	1	-4.8214	0.081921	0.081868	1	1449	0	-4.8214
HYLS1	4	0.36561	0.57121	1	9453	2	-4.3497	0.08197	0.081909	1	1450	0	-4.3497
CBWD1	3	0.94918	0.94942	1	16910	0	-7.0919	0.081975	0.081803	1	1451	0	-7.0919
C11orf31	4	0.89831	0.9049	1	15558	1	-5.8891	0.082019	0.081958	1	1452	0	-5.8891
GMEB2	4	0.61897	0.75946	1	12236	2	-4.5984	0.082069	0.082018	1	1453	0	-4.5984
C4orf47	4	0.99281	0.99286	1	18634	0	-6.1856	0.082118	0.082062	1	1454	0	-6.1856
LOC158434	4	0.20752	0.39536	1	7232	3	-6.3529	0.082216	0.082157	1	1455	0	-6.3529
ZNF773	4	0.90613	0.9105	1	15712	1	-6.9054	0.082265	0.082209	1	1456	0	-6.9054
FHIT	4	0.011344	0.037775	0.411902	1752	3	-4.4766	0.082314	0.082255	1	1457	0	-4.4766
TUFT1	4	0.89625	0.90348	1	15517	1	-6.9422	0.082363	0.082299	1	1458	0	-6.9422
RNF38	4	0.18582	0.36485	1	6853	3	-5.5349	0.082412	0.082349	1	1459	0	-5.5349
PON1	4	0.10826	0.24944	0.88897	5363	3	-5.0154	0.082461	0.082401	1	1460	0	-5.0154
CLDN22	4	0.84039	0.87101	1	14626	1	-6.6054	0.082511	0.082448	1	1461	0	-6.6054
RIBC1	4	0.25528	0.46006	1	8043	3	-4.0871	0.08256	0.082491	1	1462	0	-4.0871
CENPP	4	0.99321	0.99326	1	18657	0	-6.9946	0.082609	0.082534	1	1463	0	-6.9946
BCAS4	4	0.62453	0.76382	1	12311	2	-6.4966	0.082658	0.082585	1	1464	0	-6.4966
TAS2R19	4	0.6793	0.80677	1	13185	1	-6.0003	0.082707	0.082627	1	1465	0	-6.0003
COX15	4	0.39944	0.59579	1	9748	2	-8.3956	0.082756	0.082678	1	1466	0	-8.3956
RANBP9	4	0.97218	0.97215	1	17751	0	-7.2382	0.082805	0.08273	1	1467	0	-7.2382
ELF5	4	0.098598	0.23417	0.868156	5155	2	-6.3976	0.082854	0.082783	1	1468	0	-6.3976
GALE	4	0.10363	0.24211	0.878931	5265	2	-5.1981	0.082903	0.082832	1	1469	0	-5.1981
MAEA	4	0.0027323	0.0097262	0.227838	816	3	-5.776	0.082952	0.082884	1	1470	0	-5.776
MYL7	4	0.3705	0.57473	1	9502	2	-6.7218	0.083001	0.082928	1	1471	0	-6.7218
HSPA4L	4	0.99455	0.99459	1	18715	0	-6.0966	0.083051	0.082975	1	1472	0	-6.0966
NHLRC4	4	0.93156	0.93154	1	16335	1	-6.1843	0.0831	0.083026	1	1473	0	-6.1843
HSP90AA1	4	0.89151	0.90027	1	15424	1	-3.5323	0.083149	0.083077	1	1474	0	-3.5323
MRPL28	4	0.95054	0.95047	1	16957	0	-6.7089	0.083198	0.083117	1	1475	0	-6.7089
GCN1L1	4	0.78747	0.84779	1	14072	1	-3.5821	0.083247	0.083164	1	1476	0	-3.5821
TBC1D29	4	0.47132	0.6483	1	10463	1	-6.2193	0.083296	0.083214	1	1477	0	-6.2193
APELA	4	0.7462	0.83233	1	13730	1	-5.5331	0.083345	0.083265	1	1478	0	-5.5331
TUBA3D	4	0.29141	0.50671	1	8666	1	-7.0223	0.083394	0.083315	1	1479	0	-7.0223
GP1BA	4	0.94925	0.9492	1	16913	0	-5.5816	0.083443	0.083363	1	1480	0	-5.5816
ZNF157	4	0.056559	0.16083	0.727431	4224	2	-6.082	0.083492	0.083424	1	1481	0	-6.082
ZNF713	4	0.43607	0.62243	1	10086	2	-5.2985	0.083541	0.083476	1	1482	0	-5.2985
FXYD1	4	0.12359	0.2732	0.920594	5672	3	-6.5337	0.08359	0.083529	1	1483	0	-6.5337
NBEAL2	4	0.060706	0.1709	0.747455	4369	3	-5.025	0.083639	0.083577	1	1484	0	-5.025
TMEM150A	4	0.14883	0.31125	0.967247	6149	2	-5.3273	0.083688	0.08363	1	1485	0	-5.3273
PLEKHF2	4	0.51424	0.67969	1	10894	1	-5.9289	0.083738	0.083679	1	1486	0	-5.9289
STAM	4	0.67174	0.80084	1	13063	2	-5.7171	0.083787	0.083718	1	1487	0	-5.7171
LCA5L	4	0.29965	0.51694	1	8813	3	-7.1432	0.083836	0.08376	1	1488	0	-7.1432
USP6	4	0.87149	0.88778	1	15107	1	-4.9704	0.083885	0.083802	1	1489	0	-4.9704
PCYT1A	4	0.49269	0.66394	1	10674	2	-4.9778	0.083934	0.083856	1	1490	0	-4.9778
GDF10	4	0.11287	0.25668	0.900435	5449	3	-5.2085	0.083983	0.083902	1	1491	0	-5.2085
MON1B	4	0.12188	0.27055	0.918446	5629	2	-4.8986	0.084032	0.083947	1	1492	0	-4.8986
KLK3	4	0.032391	0.098454	0.594048	3168	2	-5.0513	0.084081	0.084006	1	1493	0	-5.0513
ADAMTS3	4	0.86846	0.88603	1	15052	1	-6.1822	0.08413	0.084051	1	1494	0	-6.1822
XKRY	4	0.20196	0.38761	1	7133	2	-4.5064	0.084179	0.0841	1	1495	0	-4.5064
PDE4B	4	0.0040009	0.014109	0.271599	992	3	-4.7385	0.084228	0.08415	1	1496	0	-4.7385
MTMR12	4	0.28298	0.49595	1	8512	2	-6.9269	0.084277	0.084195	1	1497	0	-6.9269
FAM83H	4	0.85134	0.8766	1	14786	1	-7.0254	0.084326	0.084242	1	1498	0	-7.0254
CAPN9	4	0.75713	0.83629	1	13811	1	-7.3826	0.084375	0.084289	1	1499	0	-7.3826
BCR	4	0.6703	0.79972	1	13042	2	-4.8172	0.084424	0.084337	1	1500	0	-4.8172
GGT1	4	0.1477	0.30956	0.964671	6133	2	-5.6651	0.084473	0.08439	1	1501	0	-5.6651
CAMTA1	4	0.93191	0.93185	1	16342	1	-6.0761	0.084522	0.084438	1	1502	0	-6.0761
DCBLD1	4	0.043505	0.12794	0.664588	3678	2	-3.2213	0.084571	0.084483	1	1503	0	-3.2213
USP38	4	0.92483	0.92552	1	16131	1	-4.851	0.08462	0.084532	1	1504	0	-4.851
EEF1B2	4	0.91339	0.91605	1	15860	1	-6.8116	0.084669	0.084585	1	1505	0	-6.8116
XKR4	4	0.8016	0.85357	1	14194	1	-7.8989	0.084718	0.084628	1	1506	0	-7.8989
RAB37	4	0.82011	0.86157	1	14398	1	-6.6812	0.084767	0.08468	1	1507	0	-6.6812
ARL4D	4	0.083767	0.21043	0.82611	4868	2	-5.5008	0.084816	0.084735	1	1508	0	-5.5008
TOM1L1	4	0.72253	0.82424	1	13556	1	-6.3438	0.084865	0.084774	1	1509	0	-6.3438
DGAT2	4	0.69184	0.81462	1	13381	1	-6.2337	0.084963	0.084869	1	1510	0	-6.2337
ZNF626	4	0.99641	0.99643	1	18835	0	-7.3535	0.085061	0.084959	1	1511	0	-7.3535
DBF4B	4	0.070212	0.18824	0.781719	4603	3	-5.9775	0.085135	0.085033	1	1512	0	-5.9775
EVA1B	4	0.82657	0.86448	1	14473	1	-6.6471	0.085135	0.085033	1	1513	0	-6.6471
TMEM205	4	0.90412	0.90899	1	15671	1	-7.61	0.085233	0.085127	1	1514	0	-7.61
ARHGEF16	4	0.98422	0.98422	1	18248	0	-4.8368	0.085233	0.085127	1	1515	0	-4.8368
NANS	4	0.63609	0.77283	1	12478	1	-2.3527	0.085306	0.085197	1	1516	0	-2.3527
FAXDC2	4	0.99747	0.99748	1	18911	0	-7.5433	0.085355	0.085239	1	1517	0	-7.5433
FAM193B	4	0.90286	0.90807	1	15652	1	-4.7358	0.085404	0.085284	1	1518	0	-4.7358
SH2D4B	4	0.077219	0.19977	0.803583	4751	2	-3.7233	0.085453	0.085336	1	1519	0	-3.7233
SPHAR	2	0.9971	0.997	1	18884	0	-6.0472	0.085497	0.085413	1	1520	0	-6.0472
P2RX5	4	0.89604	0.90332	1	15512	1	-6.6541	0.085502	0.08539	1	1521	0	-6.6541
CDCP2	4	0.22949	0.42561	1	7575	2	-6.7614	0.085551	0.085435	1	1522	0	-6.7614
AGMAT	4	0.56802	0.72027	1	11512	1	-5.5726	0.0856	0.085477	1	1523	0	-5.5726
ZNF37A	4	0.27852	0.49024	1	8425	2	-6.9651	0.085649	0.085532	1	1524	0	-6.9651
RANBP2	4	0.99768	0.99769	1	18926	0	-6.889	0.085698	0.085579	1	1525	0	-6.889
OR10V1	4	0.99578	0.99581	1	18784	0	-5.3801	0.085747	0.085622	1	1526	0	-5.3801
TRNT1	4	0.9932	0.99324	1	18655	0	-6.3434	0.085796	0.085675	1	1527	0	-6.3434
TMC5	4	0.99591	0.99594	1	18796	0	-6.106	0.085894	0.085765	1	1528	0	-6.106
DUSP21	4	0.91482	0.91718	1	15894	1	-6.6796	0.085943	0.085815	1	1529	0	-6.6796
DDC	4	0.44872	0.63173	1	10214	1	-5.6145	0.085992	0.085865	1	1530	0	-5.6145
BCLAF1	4	0.98928	0.98932	1	18471	0	-6.7408	0.086041	0.085914	1	1531	0	-6.7408
GPRC6A	4	0.97865	0.97868	1	17997	0	-6.3931	0.08609	0.085966	1	1532	0	-6.3931
FAT4	4	0.22615	0.42104	1	7525	3	-4.8637	0.086139	0.086023	1	1533	0	-4.8637
DSG3	4	0.89268	0.90102	1	15447	1	-6.0626	0.086188	0.086072	1	1534	0	-6.0626
RDH8	4	0.18421	0.36258	1	6811	2	-5.5683	0.086237	0.08612	1	1535	0	-5.5683
RBMX2	4	0.23757	0.43645	1	7721	3	-5.4055	0.086286	0.086172	1	1536	0	-5.4055
YWHAE	4	0.99854	0.99855	1	18980	0	-5.5155	0.086335	0.086216	1	1537	0	-5.5155
GDF2	4	0.99971	0.99972	1	19060	0	-4.8322	0.086432	0.086315	1	1538	0	-4.8322
PRAC2	4	0.25269	0.45659	1	7995	3	-7.5072	0.086481	0.086367	1	1539	0	-7.5072
ICE2	4	0.94063	0.94056	1	16619	0	-6.0566	0.08653	0.086412	1	1540	0	-6.0566
CDC6	4	0.95695	0.95688	1	17166	0	-5.4063	0.086579	0.086461	1	1541	0	-5.4063
STS	4	0.093376	0.22589	0.853335	5058	3	-4.8765	0.086628	0.086507	1	1542	0	-4.8765
PRG4	4	0.64611	0.78067	1	12663	2	-4.2709	0.086677	0.086551	1	1543	0	-4.2709
PNLIPRP1	4	0.99817	0.99819	1	18955	0	-7.4534	0.086726	0.086597	1	1544	0	-7.4534
TSPYL2	4	0.79745	0.85183	1	14154	1	-6.1372	0.086775	0.086637	1	1545	0	-6.1372
KIAA1586	4	0.99657	0.99658	1	18846	0	-4.9231	0.086824	0.086687	1	1546	0	-4.9231
CRYBA4	4	0.65472	0.78732	1	12808	2	-6.203	0.086873	0.086736	1	1547	0	-6.203
OR4S1	4	0.31162	0.53195	1	9013	1	-1.412	0.086922	0.086783	1	1548	0	-1.412
CX3CL1	4	0.4253	0.61458	1	9978	2	-3.1134	0.086971	0.086833	1	1549	0	-3.1134
FAM131C	4	0.64982	0.78356	1	12725	2	-5.2813	0.087118	0.086972	1	1550	0	-5.2813
CLU	4	0.86253	0.88268	1	14958	1	-6.1817	0.087166	0.087015	1	1551	0	-6.1817
EBF3	4	0.23678	0.43545	1	7708	3	-8.1212	0.087215	0.087066	1	1552	0	-8.1212
TRAM1	4	0.29284	0.50849	1	8695	2	-2.9542	0.087313	0.087165	1	1553	0	-2.9542
OR2L3	4	0.98541	0.9854	1	18296	0	-7.7104	0.087362	0.087208	1	1554	0	-7.7104
TMEM201	4	0.078837	0.20245	0.810715	4772	2	-6.3196	0.087411	0.087265	1	1555	0	-6.3196
MYH11	4	0.2411	0.44114	1	7781	1	-6.6921	0.08746	0.087307	1	1556	0	-6.6921
CACNA1A	4	0.63647	0.77311	1	12486	2	-5.8763	0.087509	0.087355	1	1557	0	-5.8763
ACR	4	0.58709	0.73471	1	11780	1	-6.2809	0.087558	0.087395	1	1558	0	-6.2809
EIF4A3	4	0.9979	0.99792	1	18942	0	-7.2311	0.087607	0.087439	1	1559	0	-7.2311
GGT5	4	0.99678	0.99678	1	18858	0	-5.5228	0.087655	0.087488	1	1560	0	-5.5228
WDR73	4	0.1889	0.36917	1	6920	3	-8.1938	0.087753	0.087587	1	1561	0	-8.1938
WDR82	4	0.8545	0.87828	1	14834	1	-7.5736	0.087802	0.087642	1	1562	0	-7.5736
TEX264	4	0.62854	0.76698	1	12374	2	-6.3529	0.087851	0.087699	1	1563	0	-6.3529
SERHL2	4	0.083051	0.20929	0.823842	4853	2	-3.5049	0.0879	0.087757	1	1564	0	-3.5049
TMEM131	4	0.99984	0.99984	1	19074	0	-6.7663	0.087949	0.087808	1	1565	0	-6.7663
ING3	4	0.99959	0.9996	1	19048	0	-5.2444	0.087998	0.08786	1	1566	0	-5.2444
MGAT4C	4	0.9294	0.92958	1	16263	1	-6.3512	0.088047	0.087902	1	1567	0	-6.3512
PSMD2	4	0.89376	0.90176	1	15473	1	-6.7088	0.088095	0.087952	1	1568	0	-6.7088
YWHAZ	4	0.1548	0.32002	0.97543	6267	3	-3.9054	0.088144	0.088	1	1569	0	-3.9054
FTSJ2	4	0.44546	0.6293	1	10190	1	-5.6237	0.088193	0.088057	1	1570	0	-5.6237
C4BPA	4	0.0063128	0.021841	0.330816	1261	3	-5.4991	0.088242	0.088098	1	1571	0	-5.4991
NEURL3	4	0.6369	0.77346	1	12495	2	-5.3884	0.088291	0.08815	1	1572	0	-5.3884
LAMA1	4	0.86849	0.88604	1	15053	1	-6.7054	0.08834	0.088208	1	1573	0	-6.7054
HMGCLL1	4	0.63759	0.77399	1	12506	1	-4.4169	0.088389	0.088264	1	1574	0	-4.4169
BAP1	4	0.97222	0.97218	1	17752	0	-4.1298	0.088438	0.088311	1	1575	0	-4.1298
KRT6A	4	0.15603	0.32182	0.976425	6299	2	-4.7988	0.088486	0.088349	1	1576	0	-4.7988
MBNL2	4	0.96077	0.96069	1	17303	0	-7.7	0.088535	0.0884	1	1577	0	-7.7
GCKR	4	0.25179	0.45535	1	7980	2	-4.7477	0.088584	0.08845	1	1578	0	-4.7477
WFDC10B	4	0.052754	0.15142	0.710634	4072	3	-3.8105	0.088682	0.088559	1	1579	0	-3.8105
GPR162	4	0.92686	0.9273	1	16187	1	-6.4749	0.088731	0.08861	1	1580	0	-6.4749
MYOD1	4	0.11372	0.25796	0.901824	5466	3	-8.1308	0.08878	0.088659	1	1581	0	-8.1308
SPATS1	4	0.14679	0.30824	0.962592	6120	3	-6.2856	0.088828	0.088706	1	1582	0	-6.2856
MYL5	4	0.60924	0.75178	1	12090	1	-6.652	0.088877	0.088751	1	1583	0	-6.652
WDR4	4	0.033466	0.10139	0.601706	3221	2	-5.4469	0.088926	0.088804	1	1584	0	-5.4469
RNASE9	4	0.98732	0.98734	1	18391	0	-6.2953	0.088975	0.088844	1	1585	0	-6.2953
RPN1	4	0.022582	0.071325	0.526602	2589	2	-7.5671	0.089048	0.088914	1	1586	0	-7.5671
FRS2	4	0.74908	0.83337	1	13753	1	-4.233	0.089048	0.088914	1	1587	0	-4.233
ZNF548	4	0.036801	0.11031	0.624236	3377	2	-5.3187	0.089121	0.08899	1	1588	0	-5.3187
KIF1C	4	0.18352	0.36161	1	6798	2	-5.8508	0.08917	0.089043	1	1589	0	-5.8508
ATP8B4	4	0.51252	0.6784	1	10875	2	-5.4853	0.089219	0.089093	1	1590	0	-5.4853
ZNF582	4	0.191	0.37219	1	6957	2	-4.1538	0.089268	0.089144	1	1591	0	-4.1538
TSPAN17	4	0.98578	0.98577	1	18310	0	-3.8428	0.089317	0.089194	1	1592	0	-3.8428
KPNB1	4	0.99972	0.99972	1	19061	0	-6.386	0.089414	0.089285	1	1593	0	-6.386
SPTLC2	4	0.99432	0.99437	1	18706	0	-5.6682	0.089463	0.089336	1	1594	0	-5.6682
UPK1B	4	0.91548	0.9177	1	15915	1	-6.6222	0.089512	0.089382	1	1595	0	-6.6222
TOPAZ1	4	0.9975	0.99751	1	18916	0	-6.4598	0.089561	0.089428	1	1596	0	-6.4598
ATF4	4	0.93312	0.93303	1	16378	1	-6.7566	0.08961	0.089471	1	1597	0	-6.7566
HOXD10	4	0.010565	0.035327	0.400517	1684	3	-5.4381	0.089659	0.089524	1	1598	0	-5.4381
KIF27	4	0.86742	0.88541	1	15035	1	-6.6505	0.089707	0.089572	1	1599	0	-6.6505
AKAP11	4	0.99802	0.99803	1	18947	0	-7.5137	0.089756	0.089619	1	1600	0	-7.5137
LCE2A	4	0.80203	0.85374	1	14197	1	-6.5946	0.089805	0.089674	1	1601	0	-6.5946
HMGCS2	4	0.96908	0.96901	1	17650	0	-5.7291	0.089854	0.089726	1	1602	0	-5.7291
FAM218A	4	0.92573	0.9263	1	16159	1	-4.8491	0.089903	0.089773	1	1603	0	-4.8491
ELAVL1	4	0.38606	0.58597	1	9641	1	-2.2271	0.089951	0.089817	1	1604	0	-2.2271
C11orf73	4	0.81729	0.86032	1	14364	1	-7.3109	0.09	0.089862	1	1605	0	-7.3109
PALM3	4	0.31079	0.53092	1	8993	2	-4.3272	0.090049	0.089909	1	1606	0	-4.3272
RPL23	4	0.9981	0.99812	1	18951	0	-5.3819	0.090098	0.089958	1	1607	0	-5.3819
IGFN1	4	0.9873	0.98733	1	18390	0	-6.2221	0.090147	0.090006	1	1608	0	-6.2221
VSIG2	4	0.041638	0.12307	0.653634	3595	3	-5.0488	0.090195	0.090053	1	1609	0	-5.0488
ATP10D	4	0.64581	0.78043	1	12656	1	-7.0553	0.090244	0.090105	1	1610	0	-7.0553
PAIP2	4	0.8309	0.86649	1	14526	1	-7.0575	0.090293	0.090159	1	1611	0	-7.0575
ZNF829	4	0.091317	0.22262	0.846922	5022	3	-4.695	0.090391	0.090263	1	1612	0	-4.695
TGM4	4	0.37873	0.58069	1	9574	1	-6.6128	0.090439	0.09031	1	1613	0	-6.6128
PROX1	4	0.93588	0.93577	1	16467	1	-7.1087	0.090488	0.090356	1	1614	0	-7.1087
EIF5A	4	0.34408	0.55566	1	9288	2	-6.5754	0.090537	0.090409	1	1615	0	-6.5754
PHLDA1	4	0.051363	0.14787	0.703375	4017	3	-4.108	0.090586	0.090458	1	1616	0	-4.108
SLC1A1	4	0.63644	0.77309	1	12484	1	-5.8929	0.090634	0.090505	1	1617	0	-5.8929
PTPN9	4	0.041252	0.12206	0.651724	3578	3	-4.1072	0.090683	0.090552	1	1618	0	-4.1072
SPATS2	4	0.089437	0.21954	0.841151	4986	3	-6.79	0.090781	0.090651	1	1619	0	-6.79
USP45	4	0.74213	0.8309	1	13699	1	-4.776	0.09083	0.090701	1	1620	0	-4.776
NEUROD1	4	0.0661	0.18135	0.765067	4531	2	-5.6373	0.090878	0.090746	1	1621	0	-5.6373
VIPR1	4	0.96313	0.96305	1	17396	0	-5.819	0.090927	0.090799	1	1622	0	-5.819
SOX30	4	0.53362	0.69425	1	11103	2	-7.0584	0.090976	0.09085	1	1623	0	-7.0584
ZNF692	4	0.1518	0.3156	0.972461	6202	3	-4.819	0.091025	0.090897	1	1624	0	-4.819
HSD17B14	4	0.021653	0.068647	0.51968	2525	3	-5.2344	0.091073	0.090946	1	1625	0	-5.2344
ATP5B	4	0.66297	0.79392	1	12924	1	-6.9955	0.091122	0.091001	1	1626	0	-6.9955
DEFB4B	4	0.95535	0.95525	1	17119	0	-4.7543	0.091171	0.091062	1	1627	0	-4.7543
ARID4B	4	0.86095	0.88181	1	14930	1	-5.516	0.09122	0.09111	1	1628	0	-5.516
CST5	4	0.86543	0.88429	1	15002	1	-3.4983	0.091268	0.091158	1	1629	0	-3.4983
SMAD7	4	0.96607	0.966	1	17525	0	-7.6069	0.091317	0.091198	1	1630	0	-7.6069
KLF3	4	0.0011314	0.004099	0.154696	505	3	-3.9123	0.091366	0.091244	1	1631	0	-3.9123
MAD2L2	4	0.45461	0.63604	1	10277	2	-7.1638	0.091415	0.091292	1	1632	0	-7.1638
CDHR1	4	0.55264	0.70868	1	11321	1	-5.0065	0.091463	0.091339	1	1633	0	-5.0065
RRP36	4	0.99775	0.99776	1	18932	0	-4.8376	0.091512	0.091383	1	1634	0	-4.8376
HOXD13	4	0.17477	0.34908	1	6621	3	-5.0815	0.091561	0.091427	1	1635	0	-5.0815
RPL11	4	0.98182	0.98186	1	18133	0	-6.6299	0.091683	0.09155	1	1636	0	-6.6299
GCSH	4	0.98752	0.98754	1	18401	0	-6.7281	0.091683	0.09155	1	1637	0	-6.7281
OPHN1	4	0.95897	0.95889	1	17228	0	-4.9112	0.091756	0.091614	1	1638	0	-4.9112
GTF2H2	4	0.97589	0.97585	1	17892	0	-5.7515	0.091805	0.091665	1	1639	0	-5.7515
SEC62	4	0.36876	0.57349	1	9485	2	-7.8289	0.091853	0.091722	1	1640	0	-7.8289
LOC100144595	4	0.34448	0.55594	1	9292	2	-6.8651	0.091902	0.091766	1	1641	0	-6.8651
SYNC	4	0.58862	0.73592	1	11805	2	-7.5906	0.091951	0.091811	1	1642	0	-7.5906
SUV39H2	4	0.35278	0.56192	1	9362	2	-6.6776	0.091999	0.091865	1	1643	0	-6.6776
LY6K	4	0.081821	0.20727	0.820107	4830	3	-5.634	0.092097	0.091969	1	1644	0	-5.634
VAMP4	4	0.91977	0.92121	1	16007	1	-6.0844	0.092146	0.092023	1	1645	0	-6.0844
UNC50	4	0.67466	0.80311	1	13110	1	-6.1327	0.092243	0.092124	1	1646	0	-6.1327
LOC388849	4	0.90837	0.91219	1	15748	1	-5.8299	0.092292	0.092172	1	1647	0	-5.8299
ZNF267	4	0.42294	0.61286	1	9955	1	-6.0321	0.09234	0.092221	1	1648	0	-6.0321
MAPK8IP1	4	0.90193	0.90738	1	15633	1	-5.9878	0.092389	0.092273	1	1649	0	-5.9878
OR2AT4	4	0.29323	0.50895	1	8704	1	-5.7648	0.092438	0.092324	1	1650	0	-5.7648
CBY3	4	0.5721	0.72334	1	11559	2	-6.0341	0.092487	0.092377	1	1651	0	-6.0341
CLDN34	4	0.23255	0.42973	1	7637	3	-4.242	0.092535	0.092427	1	1652	0	-4.242
MLNR	4	0.35198	0.56134	1	9356	2	-4.908	0.092584	0.092476	1	1653	0	-4.908
GPSM2	4	0.94579	0.9457	1	16802	0	-5.7711	0.092633	0.092528	1	1654	0	-5.7711
CDHR2	4	0.0039173	0.013826	0.267984	985	3	-6.3211	0.092681	0.092585	1	1655	0	-6.3211
RPL18	4	0.99989	0.99989	1	19081	0	-5.8099	0.09273	0.092632	1	1656	0	-5.8099
DEFB4A	4	0.21923	0.41164	1	7402	3	-5.0504	0.092779	0.092692	1	1657	0	-5.0504
ZFYVE1	4	0.39302	0.59104	1	9703	2	-6.1997	0.092827	0.092737	1	1658	0	-6.1997
PGM3	4	0.88363	0.89505	1	15286	1	-5.5624	0.092876	0.092782	1	1659	0	-5.5624
ACKR3	4	0.13147	0.28519	0.936009	5823	2	-4.7157	0.092925	0.092833	1	1660	0	-4.7157
SPRY2	4	0.81986	0.86146	1	14394	1	-4.9347	0.092973	0.092887	1	1661	0	-4.9347
KRT82	4	0.012538	0.041395	0.424615	1862	2	-6.0042	0.093022	0.092934	1	1662	0	-6.0042
ANXA8L1	4	0.98599	0.98598	1	18318	0	-5.0065	0.093071	0.092985	1	1663	0	-5.0065
EFNB2	4	0.62141	0.7614	1	12273	2	-8.0106	0.09312	0.093031	1	1664	0	-8.0106
MRPL37	4	0.94436	0.94426	1	16754	0	-5.6754	0.093168	0.093073	1	1665	0	-5.6754
MROH7	4	0.87015	0.887	1	15076	1	-6.0681	0.093217	0.093125	1	1666	0	-6.0681
PTPN4	4	0.016396	0.053239	0.465961	2182	3	-5.0931	0.093266	0.093175	1	1667	0	-5.0931
KANSL1L	4	0.015634	0.050928	0.456939	2128	3	-5.8951	0.093314	0.093224	1	1668	0	-5.8951
MAGEB2	4	0.82761	0.86495	1	14493	1	-6.3961	0.093363	0.093268	1	1669	0	-6.3961
JDP2	4	0.66599	0.79627	1	12966	2	-7.35	0.093412	0.093315	1	1670	0	-7.35
OR2T34	4	0.075469	0.19686	0.798854	4710	2	-5.4532	0.09346	0.093364	1	1671	0	-5.4532
GFAP	4	0.0477	0.13857	0.686558	3857	3	-5.5684	0.093509	0.093415	1	1672	0	-5.5684
RPL39	4	0.96533	0.96527	1	17497	0	-6.3986	0.093606	0.093515	1	1673	0	-6.3986
TRPC4	4	0.946	0.94593	1	16813	0	-5.6267	0.093655	0.093564	1	1674	0	-5.6267
GTPBP2	4	0.57584	0.72619	1	11614	2	-8.0581	0.093703	0.093605	1	1675	0	-8.0581
KRTDAP	4	0.92179	0.92291	1	16051	1	-6.1786	0.093752	0.093654	1	1676	0	-6.1786
NUMB	4	0.84538	0.8735	1	14706	1	-5.4257	0.093801	0.093699	1	1677	0	-5.4257
SNAPC3	4	0.82721	0.86477	1	14485	1	-7.1764	0.093898	0.093794	1	1678	0	-7.1764
C11orf49	4	0.71281	0.82104	1	13495	1	-8.2586	0.093947	0.093842	1	1679	0	-8.2586
IPP	4	0.46718	0.64526	1	10418	2	-4.8116	0.093995	0.093891	1	1680	0	-4.8116
GUK1	4	0.29709	0.51371	1	8771	3	-7.9333	0.094044	0.093942	1	1681	0	-7.9333
PCDHGA7	4	0.27679	0.48798	1	8390	3	-5.5769	0.094093	0.093988	1	1682	0	-5.5769
SLCO1B7	4	0.65187	0.78511	1	12766	2	-6.1372	0.094141	0.094035	1	1683	0	-6.1372
SLC7A9	4	0.96029	0.96019	1	17288	0	-5.973	0.09419	0.094079	1	1684	0	-5.973
TPST1	4	0.8438	0.87268	1	14680	1	-5.4643	0.094239	0.094126	1	1685	0	-5.4643
BSPH1	4	0.82331	0.86302	1	14435	1	-7.4661	0.094287	0.094171	1	1686	0	-7.4661
SDR39U1	4	0.90382	0.90878	1	15664	1	-7.4725	0.094336	0.094219	1	1687	0	-7.4725
AQP3	4	0.0146	0.047785	0.444234	2053	3	-5.1226	0.094384	0.094272	1	1688	0	-5.1226
RSPH9	4	0.017731	0.0572	0.481416	2269	2	-4.4395	0.094482	0.094358	1	1689	0	-4.4395
BPIFB6	4	0.98697	0.98699	1	18371	0	-6.865	0.09453	0.094415	1	1690	0	-6.865
LYRM4	4	0.0099008	0.033272	0.391858	1621	3	-5.6592	0.094579	0.094456	1	1691	0	-5.6592
CTAGE15	4	0.47643	0.6521	1	10516	2	-7.1411	0.094676	0.094566	1	1692	0	-7.1411
PPIAL4G	4	0.66312	0.79404	1	12926	2	-6.2177	0.094725	0.094609	1	1693	0	-6.2177
OR5H14	4	0.98825	0.98828	1	18438	0	-5.7703	0.094773	0.094655	1	1694	0	-5.7703
NAGPA	4	0.26179	0.46857	1	8142	1	-5.4385	0.094871	0.094753	1	1695	0	-5.4385
RNF11	4	0.11922	0.26642	0.913411	5575	2	-8.2304	0.094919	0.094806	1	1696	0	-8.2304
ANXA2R	4	0.91086	0.91408	1	15801	1	-5.5854	0.094968	0.094854	1	1697	0	-5.5854
HBM	4	0.91547	0.91769	1	15914	1	-6.1409	0.095016	0.094899	1	1698	0	-6.1409
EXTL3	4	0.4216	0.6119	1	9941	2	-8.0011	0.095065	0.094938	1	1699	0	-8.0011
GRM4	4	0.87997	0.89275	1	15225	1	-5.7893	0.095114	0.094988	1	1700	0	-5.7893
SMIM18	4	0.95681	0.95674	1	17160	0	-5.4896	0.095162	0.095041	1	1701	0	-5.4896
IMPA2	4	0.72383	0.82467	1	13568	1	-5.8964	0.095211	0.09509	1	1702	0	-5.8964
H2AFY2	4	0.59209	0.73859	1	11858	1	-6.3164	0.095259	0.095135	1	1703	0	-6.3164
C12orf42	4	0.99908	0.99907	1	19015	0	-6.4541	0.095308	0.095187	1	1704	0	-6.4541
RTP2	4	0.89288	0.90116	1	15453	1	-5.2051	0.095405	0.095271	1	1705	0	-5.2051
SGTA	4	0.46351	0.64259	1	10377	1	-7.1965	0.095454	0.095329	1	1706	0	-7.1965
CCDC53	4	0.46358	0.64264	1	10378	2	-5.9591	0.095502	0.095382	1	1707	0	-5.9591
EPAS1	4	0.034099	0.10311	0.605913	3252	2	-5.41	0.095551	0.095433	1	1708	0	-5.41
PEX5	4	0.52888	0.69069	1	11052	1	-4.1037	0.095599	0.095481	1	1709	0	-4.1037
TRIOBP	4	0.27785	0.48935	1	8409	3	-4.8017	0.095648	0.095525	1	1710	0	-4.8017
ATP6V1G1	4	0.022153	0.070076	0.523366	2559	1	-6.4681	0.095697	0.095579	1	1711	0	-6.4681
GGCT	4	0.81172	0.8579	1	14296	1	-7.3498	0.095745	0.095621	1	1712	0	-7.3498
NCOA6	4	0.57636	0.72656	1	11621	2	-5.8677	0.095794	0.095673	1	1713	0	-5.8677
IFIT5	4	0.98828	0.9883	1	18439	0	-6.1036	0.095842	0.095717	1	1714	0	-6.1036
CD69	4	0.43363	0.62071	1	10056	2	-4.9075	0.095939	0.095808	1	1715	0	-4.9075
TRPM3	4	0.75931	0.83709	1	13824	1	-4.7444	0.095988	0.09585	1	1716	0	-4.7444
FOXN1	4	0.21303	0.40314	1	7310	3	-5.1659	0.096037	0.095903	1	1717	0	-5.1659
PRSS27	4	0.21779	0.40964	1	7384	1	-6.2688	0.096085	0.095952	1	1718	0	-6.2688
ZNRF4	4	0.12501	0.27534	0.92489	5690	2	-4.9199	0.096134	0.096005	1	1719	0	-4.9199
VAV3	4	0.36451	0.57038	1	9446	2	-6.318	0.096182	0.096048	1	1720	0	-6.318
HIVEP3	4	0.3336	0.5481	1	9185	1	-4.6802	0.096231	0.096112	1	1721	0	-4.6802
CEP104	4	0.49923	0.66869	1	10740	2	-5.9815	0.096279	0.096158	1	1722	0	-5.9815
ABHD16A	4	0.40466	0.59951	1	9798	2	-6.7755	0.096328	0.096205	1	1723	0	-6.7755
SUMO2	4	0.84844	0.8751	1	14743	1	-7.7386	0.096376	0.096251	1	1724	0	-7.7386
CDH19	4	0.54549	0.70328	1	11240	1	-6.1413	0.096425	0.096294	1	1725	0	-6.1413
ARHGAP12	4	0.81781	0.86053	1	14369	1	-3.9696	0.096474	0.096354	1	1726	0	-3.9696
CLEC4G	4	0.15008	0.31306	0.969441	6171	3	-5.9287	0.096522	0.096398	1	1727	0	-5.9287
ZNF506	4	0.73682	0.82904	1	13666	1	-6.4388	0.096571	0.096446	1	1728	0	-6.4388
HBP1	4	0.08143	0.20664	0.818973	4822	3	-4.9024	0.096619	0.096488	1	1729	0	-4.9024
COX18	4	0.16703	0.33781	0.995434	6484	2	-6.3061	0.096668	0.096532	1	1730	0	-6.3061
TXNDC8	4	0.68135	0.80836	1	13223	1	-7.9226	0.096716	0.096579	1	1731	0	-7.9226
HIST1H2BM	4	0.93695	0.9369	1	16505	1	-6.4452	0.096765	0.096636	1	1732	0	-6.4452
FBXO38	4	0.015037	0.049144	0.449035	2091	3	-4.772	0.096813	0.096686	1	1733	0	-4.772
C17orf85	4	0.66982	0.79933	1	13034	2	-6.5742	0.096862	0.096731	1	1734	0	-6.5742
GCC2	4	0.80699	0.85585	1	14247	1	-5.7683	0.09691	0.096775	1	1735	0	-5.7683
PREX2	4	0.13727	0.29401	0.948279	5925	2	-5.4874	0.096959	0.096818	1	1736	0	-5.4874
ATP6V0A1	4	0.31454	0.53449	1	9039	2	-5.6297	0.097104	0.096967	1	1737	0	-5.6297
COX7A2	4	0.9491	0.94903	1	16909	0	-7.5047	0.097153	0.097013	1	1738	0	-7.5047
PSMA6	4	0.99999	0.99999	1	19092	0	-6.1868	0.097201	0.097061	1	1739	0	-6.1868
TMEM33	4	0.10913	0.25081	0.890551	5383	3	-4.4544	0.09725	0.097106	1	1740	0	-4.4544
GPRIN1	4	0.92833	0.92861	1	16237	1	-6.8585	0.097298	0.097158	1	1741	0	-6.8585
ARMC4	4	0.84178	0.87169	1	14644	1	-7.3007	0.097395	0.097244	1	1742	0	-7.3007
CNFN	4	0.0024014	0.0086224	0.215729	764	3	-4.0899	0.097444	0.097299	1	1743	0	-4.0899
LRRC41	4	0.97261	0.97255	1	17763	0	-6.2603	0.097492	0.097345	1	1744	0	-6.2603
ARHGAP19	4	0.96139	0.96129	1	17330	0	-6.6544	0.097541	0.097392	1	1745	0	-6.6544
KCNU1	4	0.46266	0.64194	1	10367	1	-7.2422	0.097589	0.097439	1	1746	0	-7.2422
HSD17B10	4	0.36847	0.57328	1	9483	1	-7.3388	0.097638	0.097479	1	1747	0	-7.3388
ZNF615	4	0.68794	0.81341	1	13347	1	-6.4056	0.097686	0.09752	1	1748	0	-6.4056
OR1S1	4	0.2574	0.46284	1	8068	2	-3.6805	0.097735	0.097563	1	1749	0	-3.6805
CPNE5	4	0.77144	0.84163	1	13926	1	-5.3839	0.097808	0.097638	1	1750	0	-5.3839
C1orf50	4	0.94145	0.94137	1	16644	0	-7.4741	0.097808	0.097638	1	1751	0	-7.4741
BRI3	4	0.439	0.62458	1	10108	1	-4.4203	0.09788	0.097707	1	1752	0	-4.4203
GALP	4	0.50029	0.66948	1	10750	1	-6.4048	0.097929	0.097759	1	1753	0	-6.4048
CDH2	4	0.36535	0.571	1	9451	1	-5.3953	0.097977	0.097805	1	1754	0	-5.3953
BCDIN3D	4	0.99112	0.99117	1	18559	0	-5.9945	0.09805	0.097871	1	1755	0	-5.9945
ASIP	4	0.64995	0.78366	1	12729	1	-5.3532	0.09805	0.097871	1	1756	0	-5.3532
BLZF1	4	0.14157	0.30044	0.956107	6006	2	-6.0772	0.098123	0.097941	1	1757	0	-6.0772
MAP3K2	4	0.94272	0.94263	1	16695	0	-6.6269	0.098171	0.097985	1	1758	0	-6.6269
C14orf39	4	0.4789	0.65385	1	10539	2	-7.8179	0.09822	0.098033	1	1759	0	-7.8179
CENPB	4	0.82554	0.864	1	14458	1	-4.9376	0.098268	0.098085	1	1760	0	-4.9376
HIST1H4G	4	0.29199	0.50743	1	8676	3	-5.3759	0.098317	0.098133	1	1761	0	-5.3759
GNAZ	4	0.069206	0.18654	0.777855	4584	3	-5.7355	0.098365	0.09818	1	1762	0	-5.7355
IL1RN	4	0.91078	0.91401	1	15799	1	-5.534	0.098414	0.098233	1	1763	0	-5.534
LIF	4	0.049822	0.14394	0.696176	3952	2	-5.1388	0.098462	0.098277	1	1764	0	-5.1388
IRF9	4	0.97477	0.97472	1	17847	0	-5.3073	0.098511	0.098318	1	1765	0	-5.3073
ZNF397	4	0.98239	0.9824	1	18156	0	-5.4305	0.098559	0.098362	1	1766	0	-5.4305
NCK2	4	0.44192	0.62671	1	10153	2	-6.0591	0.098656	0.09845	1	1767	0	-6.0591
OTOF	4	0.99662	0.99663	1	18851	0	-5.7954	0.098704	0.098492	1	1768	0	-5.7954
SEH1L	4	0.99418	0.99424	1	18700	0	-6.9853	0.098753	0.098536	1	1769	0	-6.9853
SLA	4	0.59802	0.7431	1	11936	2	-6.4064	0.09885	0.098635	1	1770	0	-6.4064
DNAJC3	4	0.96856	0.96851	1	17626	0	-6.4109	0.098947	0.098742	1	1771	0	-6.4109
LDHC	4	0.07965	0.20377	0.813512	4787	2	-4.1855	0.098995	0.098799	1	1772	0	-4.1855
CHURC1-FNTB	4	0.29312	0.50882	1	8702	3	-8.4076	0.099043	0.098859	1	1773	0	-8.4076
NDUFS4	4	0.78145	0.84546	1	14015	1	-5.7796	0.099092	0.09891	1	1774	0	-5.7796
JAK1	4	0.15238	0.31649	0.972609	6219	3	-4.9793	0.09914	0.098955	1	1775	0	-4.9793
ARTN	4	0.57358	0.72447	1	11581	1	-4.788	0.099189	0.099005	1	1776	0	-4.788
C2orf68	4	0.68679	0.81272	1	13328	2	-4.5845	0.099237	0.099058	1	1777	0	-4.5845
ACAT1	4	0.58044	0.72966	1	11677	2	-5.4127	0.099286	0.099114	1	1778	0	-5.4127
JARID2	4	0.30414	0.5226	1	8880	3	-5.859	0.099334	0.099165	1	1779	0	-5.859
RGMA	4	0.29246	0.50801	1	8686	1	-4.7384	0.099382	0.099212	1	1780	0	-4.7384
UBXN10	4	0.54496	0.70287	1	11236	2	-7.7037	0.099431	0.099267	1	1781	0	-7.7037
EVPL	4	0.964	0.96396	1	17439	0	-7.3431	0.099479	0.099317	1	1782	0	-7.3431
SSBP1	4	0.96396	0.96391	1	17438	0	-6.3364	0.099528	0.099363	1	1783	0	-6.3364
CANT1	4	0.96543	0.96538	1	17502	0	-6.4334	0.099576	0.09941	1	1784	0	-6.4334
TMEM183B	4	0.019214	0.061583	0.494606	2378	3	-6.8679	0.099625	0.099462	1	1785	0	-6.8679
TNNI1	4	0.94665	0.9466	1	16834	0	-7.6018	0.099673	0.099513	1	1786	0	-7.6018
PFKL	4	0.023589	0.074217	0.533479	2659	2	-5.6482	0.099721	0.099561	1	1787	0	-5.6482
KLRC4-KLRK1	4	0.8615	0.88211	1	14940	1	-5.9847	0.09977	0.099602	1	1788	0	-5.9847
PITPNB	4	0.99517	0.99519	1	18751	0	-6.2211	0.099818	0.099641	1	1789	0	-6.2211
ZNF763	4	0.43826	0.62402	1	10103	2	-6.6068	0.099867	0.099679	1	1790	0	-6.6068
RBMY1F	4	0.9934	0.99344	1	18670	0	-6.0826	0.099915	0.099729	1	1791	0	-6.0826
GPR107	4	0.9295	0.92967	1	16268	1	-5.3134	0.099963	0.099772	1	1792	0	-5.3134
RAB32	4	0.37082	0.57495	1	9506	2	-5.9788	0.10001	0.099819	1	1793	0	-5.9788
NTN3	4	0.18677	0.36623	1	6874	3	-5.8449	0.10011	0.099913	1	1794	0	-5.8449
CBX3	4	0.98949	0.98952	1	18480	0	-7.0292	0.10021	0.1	1	1795	0	-7.0292
NOTCH2NL	4	0.49205	0.66349	1	10669	2	-5.216	0.10025	0.10005	1	1796	0	-5.216
PHLDA2	4	0.99317	0.99321	1	18653	0	-5.4304	0.10035	0.10014	1	1797	0	-5.4304
LACTB	4	0.83544	0.86865	1	14575	1	-6.3882	0.1004	0.10019	1	1798	0	-6.3882
CEP162	4	0.8468	0.87424	1	14725	1	-4.2371	0.10045	0.10023	1	1799	0	-4.2371
SLC35E3	4	0.039045	0.11625	0.637781	3483	3	-4.801	0.1005	0.10028	1	1800	0	-4.801
MAFF	4	0.59925	0.74404	1	11952	2	-5.3373	0.10054	0.10033	1	1801	0	-5.3373
APOD	4	0.96008	0.95998	1	17283	0	-6.8972	0.10059	0.10037	1	1802	0	-6.8972
MYRF	4	0.9608	0.96071	1	17305	0	-4.9371	0.10064	0.10042	1	1803	0	-4.9371
C1orf194	4	0.43995	0.62529	1	10123	1	-5.5327	0.10069	0.10047	1	1804	0	-5.5327
OR8H3	4	0.88179	0.8939	1	15261	1	-4.7933	0.10079	0.10057	1	1805	0	-4.7933
LRMP	4	0.97795	0.978	1	17971	0	-5.1753	0.10083	0.10063	1	1806	0	-5.1753
ACER1	4	0.7185	0.82293	1	13527	1	-6.415	0.10088	0.10067	1	1807	0	-6.415
AQP2	4	0.27391	0.48431	1	8340	3	-6.8159	0.10093	0.10073	1	1808	0	-6.8159
LDLRAD3	4	0.84446	0.87303	1	14692	1	-7.6508	0.10103	0.10082	1	1809	0	-7.6508
GTPBP10	4	0.16862	0.34012	0.998465	6507	2	-6.1392	0.10108	0.10087	1	1810	0	-6.1392
OR2A25	4	0.76062	0.83759	1	13837	1	-4.0784	0.10112	0.10092	1	1811	0	-4.0784
TM4SF5	4	0.17651	0.35162	1	6653	3	-6.4203	0.10117	0.10096	1	1812	0	-6.4203
TNFAIP8	4	0.85311	0.87753	1	14812	1	-7.8842	0.10122	0.10102	1	1813	0	-7.8842
C9orf106	4	0.73404	0.82807	1	13650	1	-5.7363	0.10127	0.10108	1	1814	0	-5.7363
LPCAT2	4	0.67486	0.80325	1	13113	1	-5.9053	0.10132	0.10113	1	1815	0	-5.9053
GLYATL3	4	0.50919	0.67598	1	10836	2	-6.8776	0.10137	0.10118	1	1816	0	-6.8776
HES3	4	0.94107	0.941	1	16633	0	-4.648	0.10141	0.10123	1	1817	0	-4.648
R3HCC1	4	0.39113	0.58967	1	9686	2	-5.8353	0.10146	0.10127	1	1818	0	-5.8353
DCHS1	4	0.89526	0.9028	1	15496	1	-6.3304	0.10151	0.10132	1	1819	0	-6.3304
GSC	4	0.031685	0.096556	0.589667	3130	3	-7.2153	0.10156	0.10136	1	1820	0	-7.2153
SLC22A7	4	0.47412	0.65037	1	10495	2	-4.5871	0.10161	0.1014	1	1821	0	-4.5871
MAPKAPK5	4	0.94247	0.94238	1	16685	0	-7.282	0.10166	0.10144	1	1822	0	-7.282
MTMR10	4	0.58664	0.73436	1	11773	2	-4.7845	0.1017	0.10149	1	1823	0	-4.7845
FABP7	4	0.054502	0.15578	0.718106	4145	3	-5.0512	0.10175	0.10153	1	1824	0	-5.0512
MRAP	4	0.87078	0.88736	1	15090	1	-6.3756	0.1018	0.10159	1	1825	0	-6.3756
NEK5	4	0.50302	0.67144	1	10777	1	-6.1289	0.10185	0.10164	1	1826	0	-6.1289
MTBP	3	0.99883	0.99886	1	18994	0	-6.7611	0.10187	0.10151	1	1827	0	-6.7611
USP44	4	0.57313	0.72414	1	11571	2	-4.489	0.1019	0.10169	1	1828	0	-4.489
EPSTI1	4	0.99158	0.99164	1	18576	0	-5.7295	0.10195	0.10173	1	1829	0	-5.7295
FBXL2	4	0.263	0.47015	1	8157	1	-3.8869	0.10199	0.10178	1	1830	0	-3.8869
PKHD1L1	4	0.41289	0.60551	1	9866	1	-5.7061	0.10204	0.10183	1	1831	0	-5.7061
CDNF	4	0.25337	0.45754	1	8007	2	-5.976	0.10209	0.10187	1	1832	0	-5.976
VPS11	4	0.46607	0.64448	1	10406	1	-1.0122	0.10214	0.10192	1	1833	0	-1.0122
SP6	4	0.11783	0.26425	0.91013	5550	3	-6.9355	0.10219	0.10198	1	1834	0	-6.9355
OSER1	4	0.16237	0.33106	0.988546	6400	3	-5.0993	0.10224	0.10202	1	1835	0	-5.0993
IFITM10	4	0.37746	0.57978	1	9561	2	-3.0794	0.10228	0.10207	1	1836	0	-3.0794
MARK2	4	0.6823	0.80913	1	13245	1	-5.8779	0.10233	0.10211	1	1837	0	-5.8779
DNAJA1	4	0.69221	0.81473	1	13385	1	-5.2378	0.10238	0.10216	1	1838	0	-5.2378
XPO1	4	0.97271	0.97266	1	17767	0	-7.2572	0.10243	0.10221	1	1839	0	-7.2572
BVES	4	0.087384	0.21618	0.836265	4939	2	-3.8128	0.10248	0.10225	1	1840	0	-3.8128
UGGT1	4	0.83001	0.86605	1	14520	1	-6.4496	0.10253	0.1023	1	1841	0	-6.4496
FAAH2	4	0.99902	0.999	1	19009	0	-6.1531	0.10257	0.10235	1	1842	0	-6.1531
METTL17	4	0.48708	0.65985	1	10621	1	-5.9328	0.10262	0.10241	1	1843	0	-5.9328
NFYC	4	0.055757	0.15882	0.723587	4193	3	-6.2885	0.10267	0.10245	1	1844	0	-6.2885
FAM9B	4	0.91108	0.91424	1	15804	1	-7.1848	0.10277	0.10255	1	1845	0	-7.1848
NFRKB	4	0.039308	0.11693	0.639906	3492	3	-5.1811	0.10282	0.10259	1	1846	0	-5.1811
TMEM263	4	0.99968	0.99969	1	19055	0	-4.3602	0.10286	0.10264	1	1847	0	-4.3602
MDP1	4	0.0454	0.13276	0.677063	3748	2	-5.4811	0.10291	0.1027	1	1848	0	-5.4811
RNF10	4	0.29496	0.51102	1	8729	2	-5.2281	0.10296	0.10274	1	1849	0	-5.2281
FBXO40	4	0.33685	0.55044	1	9216	2	-6.586	0.10301	0.10279	1	1850	0	-6.586
UTP15	4	0.98145	0.98147	1	18118	0	-6.2377	0.10311	0.10291	1	1851	0	-6.2377
PAH	4	0.9639	0.96385	1	17434	0	-6.4989	0.10315	0.10296	1	1852	0	-6.4989
NKX2-3	4	0.046678	0.13599	0.681889	3812	2	-4.8206	0.1032	0.103	1	1853	0	-4.8206
GRB7	4	0.015316	0.049976	0.453224	2106	3	-2.8648	0.10325	0.10304	1	1854	0	-2.8648
ABHD8	4	0.64547	0.78016	1	12651	2	-4.0998	0.1033	0.10309	1	1855	0	-4.0998
TRMT10A	4	0.96072	0.96063	1	17302	0	-7.0447	0.10335	0.10315	1	1856	0	-7.0447
ZNF879	4	0.88157	0.89375	1	15254	1	-4.8818	0.10339	0.1032	1	1857	0	-4.8818
PPP1R36	4	0.32518	0.54205	1	9124	2	-5.5162	0.10344	0.10325	1	1858	0	-5.5162
SLC25A41	4	0.63037	0.76843	1	12402	1	-5.2966	0.10349	0.1033	1	1859	0	-5.2966
RAB9B	4	0.99033	0.99036	1	18528	0	-6.944	0.10359	0.10339	1	1860	0	-6.944
VANGL1	4	0.053487	0.15328	0.714094	4102	2	-6.6331	0.10364	0.10344	1	1861	0	-6.6331
CYP4F2	4	0.52574	0.68841	1	11019	2	-5.8369	0.10368	0.10348	1	1862	0	-5.8369
TRIM31	4	0.95406	0.95394	1	17080	0	-4.9589	0.10373	0.10353	1	1863	0	-4.9589
PCSK7	4	0.69918	0.81681	1	13426	1	-4.6794	0.10378	0.10358	1	1864	0	-4.6794
SLC26A3	4	0.089665	0.21991	0.841716	4992	2	-6.0118	0.10383	0.10363	1	1865	0	-6.0118
MAMDC4	4	0.96705	0.96699	1	17559	0	-6.1183	0.10388	0.10368	1	1866	0	-6.1183
SMC6	4	0.29947	0.51668	1	8812	2	-6.8523	0.10393	0.10373	1	1867	0	-6.8523
COA3	4	0.089712	0.21999	0.841803	4993	3	-6.2026	0.10397	0.10378	1	1868	0	-6.2026
BTBD8	4	0.71316	0.82117	1	13497	1	-5.1759	0.10402	0.10382	1	1869	0	-5.1759
LRSAM1	4	0.35591	0.56414	1	9386	2	-5.76	0.10407	0.10388	1	1870	0	-5.76
FAM47E-STBD1	4	0.025168	0.078698	0.545044	2760	3	-5.0259	0.10412	0.10393	1	1871	0	-5.0259
SSU72	4	0.47175	0.64861	1	10467	2	-6.3376	0.10417	0.10397	1	1872	0	-6.3376
COL25A1	4	0.9312	0.9312	1	16323	1	-7.1751	0.10422	0.10402	1	1873	0	-7.1751
TP53INP2	4	0.019229	0.061626	0.494682	2379	3	-3.4301	0.10426	0.10406	1	1874	0	-3.4301
DNAH17	4	0.11545	0.26059	0.904668	5506	1	-7.4984	0.10431	0.10411	1	1875	0	-7.4984
ANGPT2	4	0.1398	0.2978	0.954571	5962	2	-3.7226	0.10436	0.10415	1	1876	0	-3.7226
IGSF6	4	0.49519	0.66574	1	10704	1	-4.388	0.10441	0.10419	1	1877	0	-4.388
IGFLR1	4	0.96087	0.96079	1	17307	0	-5.2586	0.10446	0.10425	1	1878	0	-5.2586
SAA1	4	0.99561	0.99565	1	18775	0	-6.7255	0.1045	0.10431	1	1879	0	-6.7255
GPHA2	4	0.2963	0.51268	1	8757	3	-4.8201	0.10455	0.10435	1	1880	0	-4.8201
C12orf80	4	0.31233	0.53285	1	9022	1	-6.8197	0.1046	0.1044	1	1881	0	-6.8197
SH3GL3	4	0.534	0.69453	1	11106	2	-4.7188	0.10465	0.10446	1	1882	0	-4.7188
YTHDF1	4	0.4523	0.63433	1	10252	1	-5.8182	0.1047	0.1045	1	1883	0	-5.8182
POLR3G	4	0.91583	0.91797	1	15920	1	-5.5349	0.10475	0.10456	1	1884	0	-5.5349
ART1	3	0.97467	0.97483	1	17842	0	-4.2526	0.10479	0.10446	1	1885	0	-4.2526
CADPS2	4	0.65131	0.7847	1	12754	1	-6.188	0.10479	0.10461	1	1886	0	-6.188
PPP1R12A	4	0.97649	0.97648	1	17912	0	-6.6382	0.10484	0.10466	1	1887	0	-6.6382
TMEM132A	4	0.88949	0.89888	1	15386	1	-5.6195	0.10489	0.10472	1	1888	0	-5.6195
CFAP43	4	0.3281	0.54416	1	9140	2	-5.6957	0.10494	0.10477	1	1889	0	-5.6957
F3	4	0.26562	0.47354	1	8206	3	-5.4612	0.10499	0.10482	1	1890	0	-5.4612
NACC2	4	0.9892	0.98924	1	18467	0	-5.402	0.10508	0.10492	1	1891	0	-5.402
CYTIP	4	0.59675	0.74213	1	11921	2	-7.4572	0.10513	0.10496	1	1892	0	-7.4572
RPS6KA1	4	0.95981	0.95971	1	17263	0	-4.6007	0.10518	0.105	1	1893	0	-4.6007
KIAA1462	4	0.18922	0.36964	1	6931	1	-4.7586	0.10523	0.10506	1	1894	0	-4.7586
PCDH11X	4	0.99589	0.99592	1	18793	0	-5.0461	0.10528	0.10511	1	1895	0	-5.0461
USH2A	4	0.29795	0.51479	1	8786	3	-5.6517	0.10532	0.10516	1	1896	0	-5.6517
LDHAL6A	4	0.8518	0.87686	1	14794	1	-5.1851	0.10537	0.10521	1	1897	0	-5.1851
LOC100129924	4	0.38692	0.5866	1	9648	2	-6.0374	0.10542	0.10525	1	1898	0	-6.0374
LDLR	4	0.027909	0.08621	0.564155	2921	3	-4.9671	0.10547	0.1053	1	1899	0	-4.9671
DCAF13	4	0.91036	0.91368	1	15790	1	-6.4929	0.10552	0.10535	1	1900	0	-6.4929
SLC35B4	4	0.079077	0.20284	0.811538	4776	2	-5.8401	0.10556	0.1054	1	1901	0	-5.8401
CYB561D1	4	0.26267	0.4697	1	8152	2	-7.1075	0.10561	0.10544	1	1902	0	-7.1075
MRPL48	4	0.12169	0.27026	0.918387	5625	2	-6.0334	0.10566	0.10548	1	1903	0	-6.0334
TMEM88	4	0.27473	0.48532	1	8357	3	-5.6483	0.10571	0.10552	1	1904	0	-5.6483
RPL14	4	0.86819	0.88586	1	15046	1	-6.7788	0.10576	0.10557	1	1905	0	-6.7788
BPIFB1	4	0.35191	0.56128	1	9354	2	-4.6556	0.10581	0.10563	1	1906	0	-4.6556
LIPK	4	0.77569	0.84322	1	13966	1	-6.9291	0.10585	0.10568	1	1907	0	-6.9291
CHRNG	4	0.40413	0.59914	1	9793	2	-5.1567	0.1059	0.10574	1	1908	0	-5.1567
EGFL6	4	0.75707	0.83627	1	13809	1	-5.4133	0.106	0.10584	1	1909	0	-5.4133
C11orf58	4	0.75613	0.83591	1	13803	1	-6.1905	0.10605	0.10588	1	1910	0	-6.1905
TMEM45B	4	0.97841	0.97844	1	17990	0	-6.685	0.10609	0.10593	1	1911	0	-6.685
TREM2	4	0.076327	0.19831	0.801632	4728	2	-3.9884	0.10614	0.10598	1	1912	0	-3.9884
CCNA2	4	0.949	0.94893	1	16906	0	-6.1301	0.10619	0.10603	1	1913	0	-6.1301
IL33	4	0.48927	0.66146	1	10640	1	-6.8767	0.10624	0.10609	1	1914	0	-6.8767
SSH3	4	0.62857	0.76701	1	12375	2	-5.3104	0.10629	0.10613	1	1915	0	-5.3104
GAST	4	0.98475	0.98474	1	18274	0	-6.3685	0.10634	0.10618	1	1916	0	-6.3685
OR2M5	4	0.8228	0.86279	1	14431	1	-5.8803	0.10638	0.10622	1	1917	0	-5.8803
PACRG	4	0.75104	0.83409	1	13772	1	-6.3768	0.10643	0.10626	1	1918	0	-6.3768
BRD7	4	0.75002	0.83373	1	13763	1	-3.9787	0.10648	0.10631	1	1919	0	-3.9787
SLC25A31	4	0.9542	0.95408	1	17089	0	-5.9309	0.10653	0.10635	1	1920	0	-5.9309
PPP2R2D	4	0.57381	0.72465	1	11585	2	-5.4532	0.10662	0.10645	1	1921	0	-5.4532
USP1	4	0.98368	0.98368	1	18221	0	-7.1928	0.10667	0.10649	1	1922	0	-7.1928
RC3H1	4	0.95254	0.95242	1	17031	0	-7.0407	0.10672	0.10654	1	1923	0	-7.0407
SAMD7	4	0.91459	0.91699	1	15888	1	-7.2445	0.10677	0.10658	1	1924	0	-7.2445
SPIN3	4	0.5445	0.70251	1	11230	1	-5.4869	0.10682	0.10663	1	1925	0	-5.4869
DOC2A	4	0.0088487	0.029953	0.376932	1517	2	-5.3563	0.10686	0.10667	1	1926	0	-5.3563
PCSK2	4	0.84403	0.87281	1	14687	1	-5.6395	0.10691	0.10673	1	1927	0	-5.6395
PIK3R2	4	0.5788	0.72839	1	11651	2	-6.7317	0.10696	0.10678	1	1928	0	-6.7317
CLEC7A	4	0.097104	0.23184	0.864718	5123	2	-5.9766	0.10701	0.10683	1	1929	0	-5.9766
ADM5	4	0.081332	0.20649	0.818973	4818	2	-6.4579	0.10706	0.10688	1	1930	0	-6.4579
POC1B	4	0.9434	0.9433	1	16721	0	-5.9145	0.10711	0.10692	1	1931	0	-5.9145
SH3GL2	4	0.95575	0.95566	1	17135	0	-5.7556	0.10715	0.10698	1	1932	0	-5.7556
MAGEA12	4	0.97702	0.97705	1	17933	0	-7.467	0.1072	0.10702	1	1933	0	-7.467
OCLM	4	0.86766	0.88554	1	15037	1	-5.1577	0.1073	0.10713	1	1934	0	-5.1577
A1BG	4	0.011292	0.037617	0.410888	1748	3	-5.7221	0.10735	0.10717	1	1935	0	-5.7221
COPS2	4	0.81905	0.86109	1	14385	1	-6.2837	0.10739	0.10723	1	1936	0	-6.2837
C17orf99	4	0.046706	0.13606	0.682063	3813	3	-4.9703	0.10744	0.10727	1	1937	0	-4.9703
C17orf53	4	0.88201	0.89402	1	15264	1	-7.3315	0.10749	0.10732	1	1938	0	-7.3315
PCNA	4	0.94821	0.94816	1	16880	0	-5.8788	0.10754	0.10736	1	1939	0	-5.8788
CRYGB	4	0.0025215	0.009015	0.220601	780	3	-4.8579	0.10759	0.1074	1	1940	0	-4.8579
TRIM5	4	0.8466	0.87414	1	14722	1	-5.3242	0.10763	0.10745	1	1941	0	-5.3242
CGB8	4	0.054751	0.15637	0.719333	4152	3	-9.1148	0.10768	0.1075	1	1942	0	-9.1148
MT1X	4	0.14619	0.30735	0.962471	6103	2	-5.1911	0.10773	0.10755	1	1943	0	-5.1911
WIPF1	4	0.67511	0.80346	1	13117	1	-5.3441	0.10783	0.10764	1	1944	0	-5.3441
NPVF	4	0.75758	0.83644	1	13814	1	-6.7513	0.10787	0.10769	1	1945	0	-6.7513
ZNF23	4	0.80604	0.85544	1	14240	1	-6.1252	0.10792	0.10774	1	1946	0	-6.1252
C4orf33	4	0.87122	0.88763	1	15102	1	-6.5825	0.10797	0.10779	1	1947	0	-6.5825
RPN2	4	0.98179	0.98182	1	18131	0	-6.5037	0.10802	0.10783	1	1948	0	-6.5037
SPANXN5	4	0.401	0.59693	1	9760	2	-4.9952	0.10807	0.10788	1	1949	0	-4.9952
CCDC138	4	0.99649	0.99649	1	18844	0	-6.7258	0.10812	0.10793	1	1950	0	-6.7258
PEAK1	4	0.036149	0.10856	0.620528	3343	2	-6.2764	0.10816	0.10798	1	1951	0	-6.2764
RNF183	4	0.39689	0.59386	1	9735	1	-4.6404	0.10821	0.10803	1	1952	0	-4.6404
HSP90AB1	4	0.95919	0.95911	1	17238	0	-2.884	0.10826	0.10808	1	1953	0	-2.884
GCM1	4	0.89978	0.90591	1	15587	1	-6.7202	0.10831	0.10812	1	1954	0	-6.7202
ABHD3	4	0.73247	0.82755	1	13638	1	-5.562	0.10836	0.10817	1	1955	0	-5.562
P3H2	4	0.52814	0.69015	1	11039	1	-5.7931	0.1084	0.10822	1	1956	0	-5.7931
PLSCR2	4	0.98703	0.98705	1	18374	0	-6.2365	0.10845	0.10827	1	1957	0	-6.2365
GOLGA8K	4	0.13795	0.29505	0.950439	5934	2	-6.684	0.1085	0.10831	1	1958	0	-6.684
AFP	4	0.98935	0.98939	1	18473	0	-5.681	0.10855	0.10836	1	1959	0	-5.681
FDFT1	4	0.098383	0.23384	0.867754	5150	3	-7.0579	0.1086	0.10841	1	1960	0	-7.0579
GMPPB	4	0.31919	0.53777	1	9082	1	-7.0656	0.10864	0.10846	1	1961	0	-7.0656
ACTR2	4	0.52602	0.68861	1	11022	2	-3.5419	0.10869	0.10851	1	1962	0	-3.5419
EFNA4	4	0.99464	0.99469	1	18720	0	-6.3495	0.10874	0.10855	1	1963	0	-6.3495
C8orf44	4	0.73913	0.82981	1	13680	1	-6.6458	0.10879	0.10859	1	1964	0	-6.6458
PROCR	4	0.45326	0.63504	1	10259	1	-4.2042	0.10884	0.10864	1	1965	0	-4.2042
PCDHA8	4	0.2842	0.49751	1	8527	3	-4.8505	0.10888	0.10869	1	1966	0	-4.8505
UNG	4	0.92322	0.92417	1	16089	1	-4.9582	0.10903	0.10883	1	1967	0	-4.9582
ZNF223	4	0.94234	0.94226	1	16680	0	-7.5085	0.10912	0.10892	1	1968	0	-7.5085
MFGE8	4	0.96647	0.9664	1	17541	0	-5.1334	0.10917	0.10898	1	1969	0	-5.1334
KHDC3L	4	0.18348	0.36154	1	6797	2	-6.6663	0.10922	0.10903	1	1970	0	-6.6663
RAN	4	0.87797	0.8916	1	15199	1	-6.9529	0.10927	0.10908	1	1971	0	-6.9529
ERGIC2	4	0.14353	0.30334	0.958407	6050	2	-5.8589	0.10934	0.10916	1	1972	0	-5.8589
MRPL43	4	0.88907	0.8986	1	15380	1	-6.8028	0.10934	0.10916	1	1973	0	-6.8028
HBE1	4	0.28043	0.49268	1	8458	2	-4.4369	0.10941	0.10924	1	1974	0	-4.4369
PPEF1	4	0.89089	0.89983	1	15415	1	-5.6978	0.10946	0.10929	1	1975	0	-5.6978
INS-IGF2	4	0.92833	0.9286	1	16236	1	-5.4639	0.10956	0.10938	1	1976	0	-5.4639
MGME1	4	0.99839	0.9984	1	18971	0	-7.076	0.10965	0.10947	1	1977	0	-7.076
SPIN2A	4	0.0010926	0.0039617	0.153706	492	3	-5.1635	0.10975	0.10957	1	1978	0	-5.1635
AHSP	4	0.00075927	0.0027755	0.131659	402	1	-3.9623	0.1098	0.10961	1	1979	0	-3.9623
DUX4	4	0.9918	0.99187	1	18584	0	-7.3202	0.10984	0.10965	1	1980	0	-7.3202
VN1R2	4	0.94996	0.94989	1	16939	0	-5.2386	0.10989	0.10969	1	1981	0	-5.2386
ZNF430	4	0.9947	0.99475	1	18723	0	-5.9783	0.10994	0.10975	1	1982	0	-5.9783
IGFBP4	4	0.8998	0.90592	1	15588	1	-6.4835	0.10999	0.10979	1	1983	0	-6.4835
HMX1	4	0.9956	0.99563	1	18774	0	-6.9223	0.11004	0.10984	1	1984	0	-6.9223
RTN4IP1	4	0.97896	0.979	1	18013	0	-5.5752	0.11008	0.10989	1	1985	0	-5.5752
PSMC1	4	0.73297	0.82772	1	13640	1	-7.4439	0.11013	0.10994	1	1986	0	-7.4439
CCDC146	4	0.41846	0.60959	1	9917	1	-5.1851	0.11018	0.10998	1	1987	0	-5.1851
USP17L25	4	0.93459	0.93448	1	16426	1	-7.6296	0.11023	0.11003	1	1988	0	-7.6296
GLB1L2	4	0.4342	0.6211	1	10064	1	-6.5411	0.11028	0.11008	1	1989	0	-6.5411
GPR62	4	0.45906	0.63932	1	10333	2	-5.8785	0.11032	0.11012	1	1990	0	-5.8785
SRP72	4	0.90918	0.9128	1	15768	1	-4.7428	0.11037	0.11017	1	1991	0	-4.7428
LMBR1	4	0.63991	0.77579	1	12544	1	-6.9933	0.11042	0.11022	1	1992	0	-6.9933
OR51E2	4	0.97964	0.97969	1	18042	0	-6.6211	0.11047	0.11027	1	1993	0	-6.6211
TMEM246	4	0.020026	0.063927	0.503281	2426	3	-5.0464	0.11052	0.11031	1	1994	0	-5.0464
MAGEA6	4	0.66367	0.79446	1	12934	1	-7.97	0.11056	0.11036	1	1995	0	-7.97
SETD8	4	0.86175	0.88226	1	14947	1	-7.3195	0.11061	0.11041	1	1996	0	-7.3195
SCD	4	0.99984	0.99984	1	19075	0	-6.1139	0.11066	0.11046	1	1997	0	-6.1139
PSMC3	4	0.98353	0.98354	1	18214	0	-6.2379	0.11071	0.11051	1	1998	0	-6.2379
EEF1A1	4	0.99743	0.99744	1	18904	0	-6.1108	0.1108	0.11062	1	1999	0	-6.1108
[truncated: 17,116 more rows]

## Sheet: 3.OC43 _2nd_0.01
id	num	neg|score	neg|p-value	neg|fdr	neg|rank	neg|goodsgrna	neg|lfc	pos|score	pos|p-value	pos|fdr	pos|rank	pos|goodsgrna	pos|lfc
VMP1	4	1	1	1	19115	0	15.027	6.4598e-14	2.5898e-07	0.000291	2	4	15.027
CCZ1B	4	1	1	1	19114	0	15.001	4.4864e-13	2.5898e-07	0.000291	3	4	15.001
TMEM41B	4	1	1	1	19113	0	16.232	1.362e-12	2.5898e-07	0.000291	4	4	16.232
MDH1	4	1	1	1	19112	0	14.87	1.4298e-11	2.5898e-07	0.000291	5	4	14.87
SMARCB1	4	1	1	1	19111	0	13.082	3.2616e-11	2.5898e-07	0.000291	6	4	13.082
ADNP	4	1	1	1	19110	0	12.986	6.5798e-11	2.5898e-07	0.000291	7	4	12.986
SLC35D1	4	1	1	1	19109	0	13.385	1.0855e-10	2.5898e-07	0.000291	8	4	13.385
SMARCA4	4	1	1	1	19108	0	14.109	1.354e-10	2.5898e-07	0.000291	9	4	14.109
WDR81	4	1	1	1	19107	0	11.129	6.7672e-10	2.5898e-07	0.000291	10	4	11.129
CCZ1	4	0.99596	0.99598	1	18950	0	15.128	1.0888e-09	2.5898e-07	0.000291	11	4	15.128
TMED10	4	1	1	1	19106	0	9.9548	1.6068e-09	2.5898e-07	0.000291	12	4	9.9548
TAPT1	4	1	1	1	19105	0	9.5193	6.1946e-09	2.5898e-07	0.000291	13	4	9.5193
SLC35B2	4	1	1	1	19104	0	10.999	1.0255e-08	2.5898e-07	0.000291	14	4	10.999
NXPE3	4	1	1	1	19103	0	12.125	1.2814e-08	2.5898e-07	0.000291	15	4	12.125
SLC35A1	4	1	1	1	19102	0	8.6316	2.0207e-08	2.5898e-07	0.000291	16	4	8.6316
GABPB1	4	1	1	1	19101	0	7.999	6.8288e-08	2.5898e-07	0.000291	17	4	7.999
C1GALT1	4	0.9971	0.9971	1	18986	0	11.087	7.4887e-07	2.3309e-06	0.002228	18	4	11.087
TXN	4	1	1	1	19100	0	11.507	8.1353e-07	2.3309e-06	0.002228	19	4	11.507
ANO9	4	1	1	1	19099	0	6.2452	8.8229e-07	2.3309e-06	0.002228	20	4	6.2452
WDR91	4	0.91801	0.91778	1	17019	0	10	1.1407e-06	3.3668e-06	0.003065	21	3	10
CASD1	4	0.99999	0.99999	1	19095	0	9.4559	1.349e-06	3.8848e-06	0.003229	22	4	9.4559
SUCO	4	0.93194	0.9317	1	17312	0	9.5141	1.5477e-06	3.8848e-06	0.003229	23	3	9.5141
PHRF1	4	1	1	1	19098	0	7.8794	1.6296e-06	4.4027e-06	0.003507	24	4	7.8794
SLC39A9	4	0.88851	0.88817	1	16377	0	9.619	3.5332e-06	1.01e-05	0.007723	25	3	9.619
DOCK5	4	1	1	1	19097	0	2.9001	4.0958e-06	1.1136e-05	0.008187	26	4	2.9001
CRACR2B	4	0.99999	1	1	19096	0	3.8602	5.9868e-06	1.8906e-05	0.013385	27	4	3.8602
GET4	4	0.70018	0.73454	1	13244	1	7.5297	9.0671e-06	2.8747e-05	0.019625	28	3	7.5297
TRAF3IP2	4	0.99999	0.99999	1	19094	0	4.8997	1.0094e-05	3.2891e-05	0.02168	29	4	4.8997
KRTAP5-7	4	0.99999	0.99999	1	19093	0	4.3478	1.1462e-05	3.6517e-05	0.023267	30	4	4.3478
RAB7A	4	0.99999	0.99999	1	19092	0	8.4669	1.167e-05	3.8071e-05	0.023475	31	4	8.4669
IFITM3	4	0.9682	0.96814	1	18181	0	7.4141	1.3488e-05	4.7912e-05	0.026446	32	3	7.4141
TM9SF3	4	0.99999	0.99999	1	19091	0	6.3451	1.3576e-05	4.7912e-05	0.026446	33	4	6.3451
SIGIRR	4	0.99999	0.99998	1	19090	0	5.2246	1.4159e-05	4.9466e-05	0.026446	34	4	5.2246
IFITM2	4	0.99997	0.99997	1	19085	0	8.041	1.4417e-05	4.9984e-05	0.026446	35	4	8.041
TMED2	4	0.99952	0.99954	1	19060	0	8.7091	1.4604e-05	5.0502e-05	0.026446	36	4	8.7091
DOK2	4	0.99811	0.99813	1	19016	0	6.6526	1.4864e-05	5.1538e-05	0.026446	37	4	6.6526
YBX3	4	0.50321	0.63751	1	11423	1	7.464	1.5625e-05	5.2574e-05	0.026446	38	3	7.464
INPP5K	4	0.99998	0.99998	1	19089	0	4.436	1.6681e-05	5.9308e-05	0.029068	39	4	4.436
ASNA1	4	0.99998	0.99998	1	19088	0	5.5516	1.7731e-05	6.2415e-05	0.029827	40	4	5.5516
ARID1A	4	0.99995	0.99995	1	19081	0	5.9201	2.6084e-05	9.0904e-05	0.041372	41	4	5.9201
NLRP10	4	0.99997	0.99997	1	19087	0	2.4889	2.6178e-05	9.0904e-05	0.041372	42	4	2.4889
EXT2	4	0.99997	0.99997	1	19086	0	4.0682	3.0335e-05	0.0001067	0.047433	43	4	4.0682
SLC4A11	4	0.96199	0.9619	1	18014	0	5.723	3.3159e-05	0.00011525	0.050068	44	3	5.723
WRB	4	0.99624	0.99627	1	18963	0	6.2021	3.6108e-05	0.00012872	0.054675	45	4	6.2021
SEC61B	4	0.99996	0.99996	1	19084	0	3.208	4.075e-05	0.00014995	0.062312	46	4	3.208
LASP1	4	0.99996	0.99996	1	19083	0	4.2804	4.172e-05	0.0001541	0.062671	47	4	4.2804
TRIM6-TRIM34	4	0.99996	0.99995	1	19082	0	1.7254	4.3291e-05	0.00016031	0.063144	48	4	1.7254
PTAR1	4	0.79704	0.80189	1	14551	1	7.431	4.3809e-05	0.00016187	0.063144	49	3	7.431
ITGB8	4	0.83583	0.8355	1	15253	1	5.8295	4.6286e-05	0.0001686	0.064455	50	3	5.8295
SCARA5	4	0.67448	0.71964	1	12977	1	5.5828	5.8278e-05	0.00021418	0.080276	51	3	5.5828
OR52B2	4	0.56875	0.66582	1	11963	1	5.1122	6.0217e-05	0.00022091	0.081207	52	3	5.1122
KMT2D	4	0.754	0.76959	1	13903	1	4.5793	6.976e-05	0.00026183	0.094433	53	3	4.5793
CAMLG	4	0.94186	0.94178	1	17550	0	5.3783	7.2079e-05	0.0002696	0.095435	54	3	5.3783
POU2F3	4	0.99992	0.99992	1	19080	0	3.7976	8.4993e-05	0.00032399	0.109618	55	4	3.7976
SCGB1C2	4	0.99991	0.99991	1	19079	0	4.1208	8.7667e-05	0.00033021	0.109618	56	4	4.1208
IRF7	4	0.99507	0.99511	1	18924	0	4.3682	8.8043e-05	0.00033228	0.109618	57	4	4.3682
IFITM1	4	0.98977	0.98979	1	18785	0	7.128	9.2118e-05	0.00034937	0.109618	58	4	7.128
KRTAP5-6	4	0.82729	0.82764	1	15095	1	5.1188	9.2621e-05	0.00035196	0.109618	59	3	5.1188
VPS16	4	0.99647	0.99647	1	18970	0	5.142	9.3251e-05	0.00035351	0.109618	60	4	5.142
ABCB6	4	0.9916	0.99166	1	18835	0	6.0654	9.452e-05	0.00035921	0.109618	61	4	6.0654
PACSIN3	4	0.99991	0.99991	1	19078	0	1.1796	9.4854e-05	0.00036077	0.109618	62	4	1.1796
PERM1	4	0.38555	0.53387	1	9498	2	4.998	9.4886e-05	0.00036128	0.109618	63	2	4.998
PANO1	4	0.98065	0.98068	1	18535	0	4.3045	9.879e-05	0.00037682	0.112546	64	4	4.3045
SMARCC1	4	0.99495	0.99499	1	18919	0	6.913	0.00012011	0.00046591	0.136066	65	4	6.913
C18orf8	4	0.91444	0.91421	1	16949	0	6.376	0.00012137	0.00047213	0.136066	66	3	6.376
EDC4	4	0.99988	0.99988	1	19077	0	1.0625	0.00012362	0.00047731	0.136066	67	4	1.0625
LTBP4	4	0.99209	0.99216	1	18843	0	4.1154	0.00012526	0.00048404	0.136066	68	4	4.1154
DNAH9	4	0.99979	0.9998	1	19072	0	4.0784	0.00012929	0.00050062	0.138686	69	4	4.0784
COMMD4	4	0.99346	0.9935	1	18877	0	4.7109	0.00013583	0.00052703	0.143918	70	4	4.7109
OR4S1	4	0.99985	0.99986	1	19076	0	3.5501	0.00014524	0.00055708	0.14899	71	4	3.5501
VEZF1	4	0.90824	0.90796	1	16791	0	4.7085	0.00014664	0.00056433	0.14899	72	3	4.7085
BTNL9	4	0.50741	0.63925	1	11460	1	5.0989	0.00014797	0.00056899	0.14899	73	3	5.0989
VPS11	4	0.99711	0.99711	1	18987	0	4.0382	0.00015094	0.0005809	0.149769	74	4	4.0382
RASSF7	4	0.99716	0.99716	1	18989	0	3.8748	0.00015199	0.00058764	0.149769	75	4	3.8748
VPS18	4	0.99984	0.99985	1	19075	0	3.2388	0.00015738	0.00060836	0.151151	76	4	3.2388
XYLT2	4	0.99984	0.99985	1	19074	0	3.1998	0.00015775	0.00060887	0.151151	77	4	3.1998
OR10J3	4	0.81613	0.81786	1	14860	1	4.9056	0.00016143	0.00061923	0.151752	78	2	4.9056
C16orf74	4	0.89771	0.89741	1	16568	0	4.9322	0.00016963	0.00064876	0.156975	79	3	4.9322
MAST4	4	0.36833	0.51678	1	9201	1	0.33267	0.00018331	0.00069745	0.166646	80	2	0.33267
DAAM1	4	0.99981	0.99982	1	19073	0	1.0684	0.00018643	0.00070884	0.167278	81	4	1.0684
TXNRD1	4	0.9732	0.97314	1	18310	0	4.4534	0.00019022	0.00072127	0.168136	82	3	4.4534
SPHK1	4	0.97613	0.9761	1	18394	0	4.2034	0.00021445	0.00080726	0.185912	83	4	4.2034
BSPRY	4	0.99978	0.99978	1	19071	0	0.92759	0.00022122	0.00082746	0.187025	84	4	0.92759
CYB5D1	4	0.99978	0.99978	1	19070	0	1.3905	0.00022342	0.000836	0.187025	85	4	1.3905
NDUFS3	4	0.0095769	0.032232	0.614891	999	1	3.5257	0.00022514	0.00084144	0.187025	86	3	3.5257
VPS29	4	0.67021	0.71723	1	12932	1	5.2983	0.00022763	0.00085128	0.187038	87	3	5.2983
C5AR2	4	0.34245	0.49119	1	8762	2	4.4424	0.00022972	0.00086423	0.187725	88	2	4.4424
SLC25A22	4	0.99972	0.99972	1	19069	0	1.2175	0.00027908	0.0010344	0.22216	89	4	1.2175
VAC14	4	0.9997	0.99971	1	19068	0	1.5785	0.00030084	0.0011113	0.236029	90	4	1.5785
TSPAN32	4	0.99969	0.9997	1	19067	0	2.4423	0.00030992	0.0011398	0.237038	91	4	2.4423
PPAPDC1A	4	0.99969	0.9997	1	19066	0	1.915	0.0003109	0.0011445	0.237038	92	4	1.915
NR5A1	4	0.99969	0.99969	1	19065	0	1.0497	0.00031348	0.0011533	0.237038	93	4	1.0497
FOXL2	4	0.81598	0.81773	1	14857	1	2.8352	0.00032009	0.0011786	0.239678	94	3	2.8352
HSD17B1	4	0.84926	0.84865	1	15513	0	0.83363	0.00034042	0.0012512	0.249742	95	3	0.83363
BET1L	4	0.89126	0.89094	1	16434	0	4.0493	0.00034166	0.0012543	0.249742	96	3	4.0493
COMMD3-BMI1	4	0.50324	0.63753	1	11424	1	3.8276	0.00035923	0.0013221	0.260539	97	3	3.8276
HSP90AB1	4	0.65157	0.70697	1	12722	1	3.5848	0.00037294	0.001377	0.26859	98	3	3.5848
TALDO1	4	0.65358	0.70802	1	12746	1	3.6196	0.00039974	0.0014646	0.282778	99	3	3.6196
ALX3	4	0.99957	0.99959	1	19064	0	0.78767	0.00042899	0.0015676	0.299653	100	4	0.78767
C16orf72	4	0.99957	0.99958	1	19063	0	4.3929	0.00043369	0.0015837	0.299726	101	4	4.3929
TOP3B	4	0.44506	0.59284	1	10574	1	0.30176	0.00044514	0.0016288	0.305232	102	3	0.30176
DSCAML1	4	0.81014	0.81271	1	14766	1	2.7624	0.00044991	0.00165	0.30621	103	3	2.7624
HSD11B2	4	0.99953	0.99955	1	19062	0	0.97996	0.00046821	0.0017225	0.316594	104	4	0.97996
OR4C13	4	0.99953	0.99954	1	19061	0	1.4875	0.00047491	0.0017479	0.318199	105	4	1.4875
HCAR1	4	0.99952	0.99954	1	19059	0	1.0164	0.00048152	0.0017728	0.319681	106	4	1.0164
CD5	4	0.28259	0.43227	1	7732	1	3.2311	0.0004907	0.0018059	0.322615	107	3	3.2311
APLN	4	0.10994	0.23331	1	4413	1	0.42576	0.0004975	0.0018313	0.32412	108	3	0.42576
CCDC73	4	0.50091	0.6366	1	11406	1	4.6668	0.00051294	0.0018867	0.330866	109	3	4.6668
CHAMP1	4	0.77018	0.78121	1	14140	1	3.3166	0.00054958	0.0020058	0.347718	110	3	3.3166
SWAP70	4	0.62414	0.69278	1	12432	1	2.5972	0.00055612	0.0020354	0.347718	111	3	2.5972
C1QTNF2	4	0.12709	0.2627	1	4895	1	4.4159	0.00055817	0.0020462	0.347718	112	3	4.4159
MMD2	4	0.99944	0.99945	1	19058	0	1.6393	0.00056092	0.0020556	0.347718	113	4	1.6393
OR2F2	4	0.67133	0.71786	1	12945	1	3.54	0.00058152	0.0021403	0.358201	114	3	3.54
SERPING1	4	0.99836	0.99836	1	19023	0	3.47	0.00058661	0.002155	0.358201	115	4	3.47
RPS2	4	0.15445	0.30651	1	5624	2	-0.30607	0.00060222	0.0022125	0.364587	116	2	-0.30607
UBR4	4	0.00048185	0.0017733	0.191465	177	2	3.1756	0.00061352	0.002256	0.368579	117	2	3.1756
VHL	4	0.99442	0.99447	1	18908	0	2.5125	0.00062303	0.0022886	0.370742	118	4	2.5125
PRLHR	4	0.99936	0.99937	1	19057	0	0.84277	0.00064064	0.0023477	0.377111	119	4	0.84277
CCDC93	4	0.61221	0.68672	1	12329	1	4.5672	0.00065404	0.0023974	0.378979	120	3	4.5672
F5	4	0.96581	0.96576	1	18125	0	0.97966	0.00065457	0.002399	0.378979	121	3	0.97966
THSD7B	4	0.99669	0.99669	1	18976	0	3.8031	0.00066691	0.0024487	0.383663	122	4	3.8031
CNOT11	4	0.98711	0.98713	1	18710	0	3.5796	0.00068935	0.0025316	0.388111	123	4	3.5796
WDSUB1	4	0.97789	0.97795	1	18444	0	3.0098	0.00069361	0.0025461	0.388111	124	4	3.0098
RLF	4	0.88129	0.88081	1	16201	0	4.5512	0.00070075	0.0025709	0.388111	125	3	4.5512
ZNF730	4	0.9993	0.99931	1	19056	0	0.99766	0.00070177	0.0025751	0.388111	126	4	0.99766
FCER1A	4	0.9993	0.9993	1	19055	0	2.8578	0.00070425	0.0025839	0.388111	127	4	2.8578
ETFDH	4	0.99929	0.9993	1	19054	0	1.1421	0.00070743	0.0025989	0.388111	128	4	1.1421
RAB1B	4	0.99927	0.99927	1	19053	0	1.3404	0.00072833	0.0026709	0.395771	129	4	1.3404
R3HCC1L	4	0.99323	0.99328	1	18869	0	3.6287	0.00075661	0.0027667	0.406816	130	4	3.6287
TP53INP2	4	0.99771	0.99772	1	19004	0	2.0237	0.00078818	0.0028817	0.42049	131	4	2.0237
ATP6V1G3	4	0.99918	0.99917	1	19052	0	1.0904	0.00081914	0.0029977	0.434106	132	4	1.0904
SLC35B1	4	0.98958	0.98961	1	18780	0	3.2225	0.00083606	0.0030495	0.438228	133	4	3.2225
ZNF547	4	0.99916	0.99915	1	19051	0	3.1268	0.00084402	0.0030801	0.438228	134	4	3.1268
C16orf86	4	0.99915	0.99914	1	19050	0	0.96803	0.00085157	0.0031055	0.438228	135	4	0.96803
KRTAP5-3	4	0.99915	0.99914	1	19049	0	1.2246	0.00085497	0.0031179	0.438228	136	4	1.2246
MARCH4	4	0.99852	0.99854	1	19026	0	2.2661	0.00087085	0.0031796	0.440523	137	4	2.2661
OR7C2	4	0.99913	0.99912	1	19048	0	1.8744	0.00087318	0.0031899	0.440523	138	4	1.8744
RAB40C	4	0.4951	0.63426	1	11355	1	1.8818	0.00087692	0.0032034	0.440523	139	3	1.8818
IGFALS	4	0.99911	0.9991	1	19047	0	0.72002	0.00088926	0.0032464	0.443246	140	4	0.72002
IFITM10	4	0.99807	0.99808	1	19014	0	3.7246	0.00090149	0.0032914	0.446212	141	4	3.7246
MAP3K1	4	0.99908	0.99907	1	19046	0	1.7795	0.00091819	0.0033526	0.447596	142	4	1.7795
OR4X1	4	0.99867	0.99868	1	19030	0	2.2829	0.0009225	0.0033707	0.447596	143	4	2.2829
CALML4	4	0.33884	0.48757	1	8702	1	1.8633	0.00093803	0.0034256	0.447596	144	3	1.8633
GLB1L3	4	0.99906	0.99905	1	19045	0	1.3516	0.00093825	0.0034261	0.447596	145	4	1.3516
SVIP	4	0.99905	0.99904	1	19044	0	1.952	0.00095294	0.0034776	0.447596	146	4	1.952
FAM184B	4	0.17216	0.32396	1	5916	2	3.2748	0.00095462	0.0034852	0.447596	147	2	3.2748
AMPD3	4	0.91045	0.91021	1	16852	0	3.479	0.00095608	0.0034893	0.447596	148	3	3.479
TBC1D19	4	0.48765	0.63132	1	11296	1	0.28316	0.00096865	0.0035248	0.447596	149	2	0.28316
ACTL7A	4	0.72006	0.74686	1	13469	1	2.1346	0.00097672	0.0035473	0.447596	150	3	2.1346
MGAT1	4	0.99902	0.99901	1	19043	0	0.67078	0.00097934	0.003553	0.447596	151	4	0.67078
KRTAP10-8	4	0.99902	0.99901	1	19042	0	0.68961	0.00098137	0.0035592	0.447596	152	4	0.68961
PREX1	4	0.999	0.99899	1	19041	0	1.1454	0.0010004	0.0036286	0.453342	153	4	1.1454
TMEM251	4	0.99899	0.99898	1	19040	0	1.2834	0.0010096	0.0036633	0.453383	154	4	1.2834
NPBWR2	4	0.94773	0.94769	1	17677	0	2.4506	0.0010146	0.0036815	0.453383	155	3	2.4506
FAM21C	4	0.66891	0.71651	1	12925	1	3.2281	0.00102	0.0037001	0.453383	156	2	3.2281
GRB7	4	0.99895	0.99895	1	19039	0	0.67407	0.0010475	0.0038027	0.462433	157	4	0.67407
LAMTOR2	4	0.99895	0.99894	1	19038	0	1.3717	0.0010536	0.0038224	0.462433	158	4	1.3717
MT2A	4	0.86723	0.86678	1	15881	0	0.35105	0.0010733	0.0038933	0.468055	159	2	0.35105
PHACTR4	4	0.99891	0.9989	1	19037	0	0.75715	0.0010867	0.0039441	0.471194	160	4	0.75715
VANGL2	4	0.98442	0.98443	1	18627	0	2.7093	0.0011106	0.0040358	0.475576	161	4	2.7093
CLEC18B	4	0.12359	0.25683	1	4787	1	1.969	0.0011158	0.0040518	0.475576	162	3	1.969
ASB14	4	0.39821	0.54644	1	9723	1	-0.13989	0.0011257	0.0040865	0.475576	163	1	-0.13989
CORO1B	4	0.99887	0.99886	1	19036	0	1.1735	0.0011303	0.0040984	0.475576	164	4	1.1735
PINX1	4	0.36681	0.5153	1	9171	2	3.5451	0.0011336	0.0041083	0.475576	165	2	3.5451
SLC25A53	4	0.43509	0.58299	1	10400	1	1.5492	0.0011399	0.00413	0.475576	166	3	1.5492
SLC35C1	4	0.83109	0.83112	1	15171	1	3.1971	0.0011485	0.0041564	0.475751	167	2	3.1971
PRELID2	4	0.99316	0.99321	1	18867	0	2.6643	0.0012233	0.0044341	0.494915	168	4	2.6643
CTPS2	4	0.11826	0.2476	1	4633	1	0.64874	0.0012303	0.004461	0.494915	169	3	0.64874
POLE	4	0.78974	0.79605	1	14434	1	3.1362	0.0012332	0.0044766	0.494915	170	2	3.1362
ESPNL	4	0.99876	0.99876	1	19035	0	1.1093	0.0012362	0.0044869	0.494915	171	4	1.1093
EFCAB7	4	0.98844	0.98848	1	18747	0	3.7088	0.0012443	0.0045201	0.494915	172	4	3.7088
HOXD1	4	0.99875	0.99874	1	19034	0	0.9487	0.0012497	0.0045387	0.494915	173	4	0.9487
TSKS	4	0.99875	0.99874	1	19033	0	0.72734	0.0012543	0.004548	0.494915	174	4	0.72734
DCDC5	4	0.9501	0.95004	1	17720	0	2.8569	0.0012566	0.0045537	0.494915	175	3	2.8569
OR2T10	4	0.61005	0.68561	1	12309	1	4.0218	0.0012576	0.0045589	0.494915	176	3	4.0218
MYL6B	4	0.94705	0.94702	1	17659	0	0.12522	0.0012827	0.0046506	0.494915	177	1	0.12522
PBX1	4	0.99616	0.99619	1	18959	0	2.2374	0.0012934	0.0046868	0.494915	178	4	2.2374
COLGALT2	4	0.99871	0.9987	1	19032	0	1.0162	0.0012938	0.0046879	0.494915	179	4	1.0162
PCDHGB6	4	0.804	0.80756	1	14667	1	2.3322	0.0013077	0.0047345	0.494915	180	3	2.3322
GSE1	4	0.99869	0.9987	1	19031	0	0.74674	0.0013082	0.0047361	0.494915	181	4	0.74674
IL11RA	4	0.95007	0.95001	1	17719	0	2.081	0.0013113	0.0047495	0.494915	182	3	2.081
TMPRSS15	4	0.03134	0.08686	0.817087	2032	1	3.6167	0.001314	0.0047599	0.494915	183	3	3.6167
GPRC5B	4	0.9704	0.97034	1	18236	0	2.8514	0.0013149	0.004764	0.494915	184	3	2.8514
ISM1	4	0.41293	0.56102	1	10008	1	2.6674	0.0013251	0.0048029	0.495928	185	3	2.6674
DNAJB11	4	0.99537	0.99541	1	18935	0	2.7707	0.0013323	0.0048257	0.495928	186	4	2.7707
C1GALT1C1	4	0.99866	0.99866	1	19029	0	1.2172	0.0013449	0.0048687	0.49767	187	4	1.2172
RAB31	4	0.98211	0.98213	1	18583	0	2.0478	0.0013712	0.0049629	0.503309	188	4	2.0478
SPSB4	4	0.7932	0.79878	1	14488	1	1.5884	0.0013794	0.0049899	0.503309	189	3	1.5884
OR52M1	4	0.99862	0.99862	1	19028	0	2.4126	0.0013829	0.0050028	0.503309	190	4	2.4126
DUSP8	4	0.89258	0.89224	1	16461	0	2.4079	0.0014253	0.0051499	0.511526	191	3	2.4079
SERHL2	4	0.99857	0.99857	1	19027	0	1.2289	0.0014258	0.0051504	0.511526	192	4	1.2289
VPS35	4	0.35542	0.50398	1	8993	1	4.2193	0.0014328	0.0051774	0.511526	193	3	4.2193
GAGE2D	4	0.1876	0.33912	1	6162	2	1.2207	0.0014396	0.0052059	0.511526	194	2	1.2207
PPARD	4	0.13952	0.28376	1	5241	1	2.9651	0.0014423	0.0052183	0.511526	195	2	2.9651
IER5	4	0.89722	0.89692	1	16557	0	3.5049	0.001471	0.0053214	0.51559	196	3	3.5049
FAT2	4	0.76622	0.7783	1	14072	1	2.3618	0.001487	0.0053695	0.51559	197	3	2.3618
IGSF9B	4	0.87114	0.87076	1	15960	0	0.97956	0.001492	0.0053939	0.51559	198	3	0.97956
HTRA3	4	0.79281	0.79847	1	14479	1	3.4961	0.0014928	0.0053991	0.51559	199	3	3.4961
MTF2	4	0.94709	0.94706	1	17661	0	2.7578	0.0014948	0.0054058	0.51559	200	3	2.7578
LRCOL1	4	0.99775	0.99777	1	19005	0	2.082	0.0014988	0.0054216	0.51559	201	4	2.082
OR4C45	4	0.97781	0.97785	1	18438	0	2.4151	0.0015209	0.0055068	0.521101	202	4	2.4151
P2RX6	4	0.93342	0.93324	1	17345	0	1.8167	0.0015304	0.0055405	0.521704	203	3	1.8167
TMEM167B	4	0.39742	0.54565	1	9706	1	0.136	0.0015443	0.0055855	0.523369	204	2	0.136
SPPL3	4	0.873	0.87259	1	16002	0	3.5223	0.0015864	0.0057368	0.534919	205	3	3.5223
GGT5	4	0.9984	0.99841	1	19025	0	1.2224	0.0016017	0.0057922	0.537465	206	4	1.2224
C5orf30	4	0.99839	0.9984	1	19024	0	0.73119	0.0016127	0.0058316	0.538504	207	4	0.73119
LNX1	4	0.98515	0.98517	1	18649	0	3.077	0.0016241	0.0058753	0.539937	208	4	3.077
SLC39A13	4	0.22383	0.37479	1	6738	1	2.8689	0.0016421	0.0059357	0.542873	209	3	2.8689
CHRNA10	4	0.88915	0.88881	1	16396	0	2.8911	0.0016648	0.0060175	0.5473	210	2	2.8911
ARHGEF10L	4	0.75321	0.76906	1	13890	1	1.9464	0.0016723	0.0060413	0.5473	211	3	1.9464
RCN1	4	0.9983	0.99832	1	19022	0	0.96863	0.001696	0.0061185	0.549505	212	4	0.96863
KRT4	4	0.12932	0.26653	1	4944	1	2.693	0.0016969	0.0061232	0.549505	213	3	2.693
ZNF544	4	0.99829	0.9983	1	19021	0	0.77308	0.0017114	0.0061765	0.551703	214	4	0.77308
AMFR	4	0.63978	0.70078	1	12601	1	2.2217	0.0017425	0.0062931	0.557229	215	3	2.2217
WASL	4	0.99464	0.99468	1	18913	0	1.5374	0.0017433	0.0062967	0.557229	216	4	1.5374
ALOX5AP	4	0.83991	0.83933	1	15325	1	0.042458	0.0017535	0.0063283	0.557444	217	2	0.042458
ICAM1	4	0.99821	0.99823	1	19020	0	0.91648	0.0017916	0.0064749	0.566314	218	4	0.91648
ODF3	4	0.9778	0.97784	1	18437	0	2.2087	0.0018003	0.0064997	0.566314	219	4	2.2087
IL22RA2	4	0.41173	0.55982	1	9989	1	3.1137	0.0018058	0.0065179	0.566314	220	3	3.1137
SERGEF	4	0.99818	0.9982	1	19019	0	1.274	0.0018233	0.0065723	0.568456	221	4	1.274
COG6	4	0.97964	0.97969	1	18495	0	3.1133	0.0018459	0.0066624	0.569351	222	4	3.1133
LRRC29	4	0.99815	0.99818	1	19018	0	0.63464	0.0018461	0.0066629	0.569351	223	4	0.63464
DAZ3	4	0.99814	0.99817	1	19017	0	0.83094	0.0018561	0.0066966	0.569351	224	4	0.83094
PTPN22	4	0.015006	0.049049	0.708141	1323	3	-0.76823	0.0018581	0.0067018	0.569351	225	1	-0.76823
OR4C46	4	0.4808	0.62821	1	11241	1	1.5391	0.0018821	0.006781	0.573535	226	3	1.5391
LRRC70	4	0.99811	0.99813	1	19015	0	0.6187	0.0018941	0.0068266	0.573801	227	4	0.6187
TRPM6	4	0.662	0.71261	1	12841	1	3.1564	0.0019001	0.0068442	0.573801	228	3	3.1564
LMO7DN	4	0.9515	0.9514	1	17741	0	1.7315	0.0019392	0.006983	0.581941	229	3	1.7315
B4GALT7	4	0.7963	0.8013	1	14538	1	3.6398	0.001944	0.0070022	0.581941	230	3	3.6398
TMEM11	4	0.91407	0.91386	1	16939	0	2.8837	0.0019773	0.0071265	0.586539	231	2	2.8837
KBTBD6	4	0.99802	0.99803	1	19013	0	1.2262	0.0019802	0.0071358	0.586539	232	4	1.2262
FOXO1	4	0.93298	0.93277	1	17334	0	1.3823	0.0019936	0.0071809	0.586539	233	3	1.3823
APOBEC3D	4	0.998	0.99802	1	19012	0	1.0173	0.0019955	0.0071876	0.586539	234	4	1.0173
SERPINE3	4	0.998	0.99801	1	19011	0	0.82344	0.0020014	0.0072109	0.586539	235	4	0.82344
SPDYE4	4	0.99433	0.99438	1	18904	0	1.2075	0.0020107	0.0072467	0.586948	236	4	1.2075
TBCEL	4	0.73759	0.75831	1	13684	1	1.4289	0.0020317	0.0073176	0.587715	237	3	1.4289
NTSR1	4	0.98825	0.98828	1	18741	0	1.6863	0.0020547	0.0073896	0.58925	238	4	1.6863
TARS	4	0.57142	0.66703	1	11984	1	1.6652	0.0020664	0.0074352	0.58925	239	3	1.6652
EPRS	4	0.14507	0.29299	1	5397	3	-0.67116	0.0020674	0.0074393	0.58925	240	1	-0.67116
WFDC10B	4	0.98007	0.98013	1	18517	0	1.5078	0.0020897	0.0075279	0.58925	241	4	1.5078
TGM3	4	0.9979	0.99792	1	19010	0	1.5904	0.0020962	0.0075512	0.58925	242	4	1.5904
ITGB1	4	0.99704	0.99703	1	18984	0	1.9558	0.0020965	0.0075523	0.58925	243	4	1.9558
RB1CC1	4	0.9979	0.99791	1	19009	0	1.3624	0.0021039	0.0075782	0.58925	244	4	1.3624
OR3A1	4	0.99789	0.99791	1	19008	0	0.57774	0.002106	0.0075833	0.58925	245	4	0.57774
CNTFR	4	0.77569	0.78526	1	14223	1	3.3284	0.0021419	0.0077144	0.593767	246	3	3.3284
C16orf62	4	0.99568	0.99571	1	18945	0	2.7771	0.0021428	0.007718	0.593767	247	4	2.7771
TRAF4	4	0.8804	0.87993	1	16175	0	3.1589	0.0021697	0.0078102	0.593767	248	3	3.1589
TMEM225	4	0.20764	0.35883	1	6468	1	0.28017	0.0021719	0.0078175	0.593767	249	2	0.28017
GYPC	4	0.98083	0.98085	1	18541	0	2.081	0.0021827	0.0078496	0.593767	250	4	2.081
PMS2	4	0.38308	0.53144	1	9445	1	1.3602	0.0021838	0.0078532	0.593767	251	3	1.3602
PYY	4	0.99781	0.99782	1	19007	0	0.81741	0.0021912	0.0078752	0.593767	252	4	0.81741
CCDC39	4	0.9978	0.99782	1	19006	0	0.7578	0.0021954	0.00789	0.593767	253	4	0.7578
OXTR	4	0.98636	0.98635	1	18693	0	1.2872	0.002215	0.007963	0.595142	254	4	1.2872
FGF4	4	0.99402	0.99407	1	18899	0	1.3327	0.0022171	0.0079705	0.595142	255	4	1.3327
EID2B	4	0.26516	0.41521	1	7397	1	1.3598	0.0022303	0.00802	0.596343	256	3	1.3598
MAGI1	4	0.95821	0.95816	1	17919	0	1.7179	0.0022394	0.008049	0.596343	257	3	1.7179
ZNF117	4	0.13147	0.27017	1	5017	2	0.1227	0.0022765	0.0081743	0.600224	258	2	0.1227
COMMD3	4	0.65017	0.70624	1	12708	1	3.2371	0.00228	0.0081863	0.600224	259	3	3.2371
FAM71B	4	0.98173	0.98176	1	18570	0	2.9683	0.0022829	0.0081956	0.600224	260	4	2.9683
HSFY1	4	0.99769	0.99769	1	19003	0	0.91717	0.002313	0.0083095	0.604467	261	4	0.91717
PRR14	4	0.16226	0.31416	1	5758	1	2.9636	0.0023159	0.0083173	0.604467	262	3	2.9636
JADE3	4	0.97211	0.97207	1	18280	0	2.881	0.0023249	0.0083484	0.604467	263	3	2.881
INTS6	4	0.99766	0.99767	1	19002	0	2.299	0.0023363	0.0083908	0.6045	264	4	2.299
CAPN5	4	0.87174	0.87135	1	15977	0	1.3123	0.0023431	0.0084121	0.6045	265	3	1.3123
UCKL1	4	0.97996	0.98002	1	18510	0	0.44939	0.0023811	0.008555	0.605246	266	4	0.44939
SRP72	4	0.94079	0.94072	1	17529	0	3.1098	0.0024038	0.0086302	0.605246	267	3	3.1098
ULBP3	4	0.99758	0.99758	1	19001	0	0.64749	0.0024158	0.0086773	0.605246	268	4	0.64749
C10orf91	4	0.99757	0.99757	1	19000	0	0.91677	0.0024324	0.0087275	0.605246	269	4	0.91677
SLC38A8	4	0.94961	0.94955	1	17712	0	1.8583	0.0024325	0.0087275	0.605246	270	3	1.8583
RECQL5	4	0.91896	0.91876	1	17042	0	3.1995	0.0024334	0.0087301	0.605246	271	3	3.1995
GAB4	4	0.98027	0.98031	1	18527	0	1.1608	0.0024541	0.0088032	0.605246	272	4	1.1608
SMARCE1	4	0.51134	0.64078	1	11499	1	2.5201	0.0024592	0.0088291	0.605246	273	2	2.5201
ARPP21	4	0.99754	0.99754	1	18999	0	0.68568	0.0024606	0.0088327	0.605246	274	4	0.68568
SV2C	4	0.21539	0.36654	1	6601	1	2.6105	0.0024716	0.0088638	0.605246	275	3	2.6105
C8orf4	4	0.82193	0.82289	1	14979	1	1.4156	0.0024736	0.0088684	0.605246	276	3	1.4156
EPB41L4A	4	0.99753	0.99753	1	18998	0	1.5088	0.0024745	0.008872	0.605246	277	4	1.5088
MTRNR2L8	4	0.98748	0.9875	1	18718	0	2.2097	0.0024758	0.0088746	0.605246	278	4	2.2097
SLC15A1	4	0.99752	0.99753	1	18997	0	0.73062	0.0024786	0.0088808	0.605246	279	4	0.73062
BRWD1	4	0.7321	0.75469	1	13621	1	2.8826	0.002484	0.0088974	0.605246	280	3	2.8826
TMEM9B	4	0.99747	0.99748	1	18996	0	0.84378	0.0025337	0.0090559	0.607965	281	4	0.84378
LRRC56	4	0.37269	0.52113	1	9276	1	2.0798	0.0025351	0.0090647	0.607965	282	3	2.0798
VEGFA	4	0.25291	0.40322	1	7219	1	1.674	0.0025473	0.0091041	0.607965	283	3	1.674
FAM155B	4	0.96608	0.96602	1	18129	0	3.2925	0.0025529	0.0091212	0.607965	284	3	3.2925
LOC100506422	4	0.99745	0.99745	1	18995	0	0.74806	0.0025545	0.0091258	0.607965	285	4	0.74806
EYA3	4	0.14814	0.29798	1	5486	1	3.1136	0.0025624	0.0091481	0.607965	286	3	3.1136
UVRAG	4	0.98558	0.98559	1	18668	0	1.4475	0.0025651	0.00916	0.607965	287	4	1.4475
PMM2	4	0.97286	0.9728	1	18302	0	1.3706	0.0025763	0.0091973	0.608328	288	3	1.3706
SCN11A	4	0.99741	0.99741	1	18994	0	1.1106	0.0025886	0.0092341	0.608655	289	4	1.1106
ZNF598	4	0.95455	0.95442	1	17820	0	2.8334	0.0026323	0.0093822	0.61499	290	3	2.8334
C17orf99	4	0.99507	0.99511	1	18923	0	1.3168	0.0026496	0.0094413	0.61499	291	4	1.3168
CSTL1	4	0.84003	0.83945	1	15328	1	2.8203	0.0026515	0.0094449	0.61499	292	3	2.8203
UGT2B28	4	0.97505	0.975	1	18360	0	1.8457	0.0026576	0.0094589	0.61499	293	3	1.8457
OR56B4	4	0.99732	0.99732	1	18993	0	0.75594	0.0026843	0.0095527	0.617624	294	4	0.75594
CD81	4	0.64279	0.70236	1	12631	1	1.8655	0.0026874	0.0095641	0.617624	295	3	1.8655
RSPH9	4	0.99728	0.99729	1	18992	0	1.0219	0.0027178	0.0096759	0.620041	296	4	1.0219
SLC2A3	4	0.95768	0.95765	1	17902	0	1.3978	0.0027244	0.0096992	0.620041	297	3	1.3978
STK4	4	0.93852	0.93847	1	17459	0	1.2336	0.0027255	0.0097018	0.620041	298	3	1.2336
FRA10AC1	4	0.98699	0.98701	1	18707	0	0.51027	0.002747	0.0097795	0.620041	299	4	0.51027
SERPINA4	4	0.65242	0.70741	1	12730	1	2.6052	0.0027486	0.0097837	0.620041	300	3	2.6052
COPS7A	4	0.54427	0.65478	1	11748	1	1.3819	0.0027523	0.0097961	0.620041	301	3	1.3819
IER5L	4	0.96823	0.96817	1	18183	0	1.8443	0.0027628	0.0098355	0.620478	302	3	1.8443
PKN3	4	0.57817	0.67018	1	12035	1	1.073	0.0027969	0.0099577	0.626124	303	3	1.073
HTT	4	0.94951	0.94946	1	17709	0	1.6007	0.0028075	0.009995	0.626408	304	3	1.6007
KLHL25	4	0.98857	0.98861	1	18749	0	2.4711	0.0028217	0.010054	0.628022	305	4	2.4711
MEI4	4	0.99717	0.99717	1	18991	0	0.84234	0.0028324	0.01009	0.628022	306	4	0.84234
NCOA5	4	0.99716	0.99716	1	18990	0	2.2881	0.0028414	0.010119	0.628022	307	4	2.2881
KCNJ2	4	0.94786	0.94781	1	17680	0	1.5018	0.002873	0.010232	0.628697	308	3	1.5018
PRB2	4	0.6145	0.68788	1	12347	1	2.8266	0.0028774	0.010248	0.628697	309	3	2.8266
CDH2	4	0.99712	0.99711	1	18988	0	1.0654	0.0028829	0.010268	0.628697	310	4	1.0654
MESDC1	4	0.93891	0.93887	1	17481	0	1.3739	0.0028983	0.010321	0.628697	311	3	1.3739
C9orf92	4	0.40007	0.54831	1	9754	1	0.97004	0.0029038	0.010344	0.628697	312	3	0.97004
C11orf96	4	0.98072	0.98075	1	18538	0	1.4355	0.0029043	0.010346	0.628697	313	4	1.4355
CEBPD	4	0.43873	0.58657	1	10459	1	1.2683	0.0029128	0.010381	0.628697	314	3	1.2683
AXL	4	0.70924	0.74004	1	13336	1	1.4513	0.0029165	0.010393	0.628697	315	3	1.4513
PIDD1	4	0.97797	0.97801	1	18446	0	2.9565	0.0029446	0.010491	0.629866	316	4	2.9565
TMEM51	4	0.93687	0.93681	1	17422	0	1.3035	0.0029591	0.010542	0.629866	317	3	1.3035
SGSM1	4	0.99704	0.99703	1	18985	0	1.8162	0.0029606	0.010546	0.629866	318	4	1.8162
CEND1	4	0.97349	0.97342	1	18314	0	2.966	0.0029717	0.010586	0.629866	319	3	2.966
PTER	4	0.79228	0.79804	1	14470	1	2.608	0.0029784	0.01061	0.629866	320	2	2.608
CALHM1	4	0.97706	0.97709	1	18416	0	1.7018	0.0029787	0.01061	0.629866	321	4	1.7018
LRRC4C	4	0.997	0.99699	1	18983	0	0.81242	0.0030013	0.010687	0.632453	322	4	0.81242
MSRB3	4	0.94586	0.94578	1	17637	0	2.5443	0.0030296	0.010785	0.635263	323	2	2.5443
RNF2	4	0.9297	0.92949	1	17273	0	2.8654	0.003033	0.010801	0.635263	324	3	2.8654
FOXJ1	4	0.86114	0.86066	1	15752	0	0.42912	0.0031129	0.01106	0.64794	325	2	0.42912
PITPNM3	4	0.83898	0.83842	1	15309	1	1.6474	0.0031197	0.011084	0.64794	326	3	1.6474
KRTAP4-2	4	0.99687	0.99686	1	18982	0	0.74955	0.0031296	0.011123	0.648198	327	4	0.74955
KRTAP3-2	4	0.96309	0.96302	1	18044	0	1.2299	0.0031502	0.011187	0.649203	328	3	1.2299
ZNF195	4	0.78104	0.78929	1	14299	1	1.3434	0.0031604	0.011228	0.649203	329	3	1.3434
NEXN	4	0.36684	0.51534	1	9173	1	1.9805	0.0031651	0.011242	0.649203	330	3	1.9805
BID	4	0.99681	0.99681	1	18981	0	0.65089	0.0031861	0.011313	0.651333	331	4	0.65089
CORIN	4	0.99679	0.99679	1	18980	0	0.46811	0.0032094	0.011399	0.653451	332	4	0.46811
ZNF251	4	0.80304	0.80676	1	14651	1	-0.0091394	0.0032174	0.011425	0.653451	333	2	-0.0091394
TMEM39A	4	0.85145	0.85087	1	15560	0	1.8925	0.0032311	0.011476	0.653451	334	3	1.8925
DOK6	4	0.99509	0.99512	1	18925	0	1.6757	0.0032415	0.011519	0.653451	335	4	1.6757
LDOC1L	4	0.99676	0.99676	1	18979	0	0.43583	0.0032427	0.011525	0.653451	336	4	0.43583
SENP3	4	0.99675	0.99675	1	18978	0	0.97491	0.0032527	0.011561	0.653451	337	4	0.97491
CLK1	4	0.99674	0.99674	1	18977	0	0.60105	0.0032612	0.011589	0.653451	338	4	0.60105
LMNTD2	4	0.98654	0.98654	1	18698	0	3.0186	0.0032897	0.011676	0.65645	339	4	3.0186
PRAC1	4	0.99669	0.99669	1	18975	0	1.8276	0.003313	0.011756	0.658997	340	4	1.8276
PCYT1B	4	0.48613	0.63072	1	11282	1	2.0764	0.0033219	0.011792	0.659067	341	2	2.0764
QSER1	4	0.96823	0.96817	1	18184	0	2.8088	0.0033451	0.011872	0.659592	342	3	2.8088
GCN1L1	4	0.090293	0.19858	0.992111	3821	1	2.0746	0.0033477	0.011882	0.659592	343	3	2.0746
SPNS1	4	0.95712	0.95707	1	17889	0	2.6827	0.0033544	0.011905	0.659592	344	3	2.6827
MYL5	4	0.46609	0.61368	1	10959	2	0.031276	0.0033741	0.011985	0.662093	345	2	0.031276
CDKN2A	4	0.617	0.68915	1	12369	1	0.9459	0.0034144	0.012108	0.665877	346	3	0.9459
LRRC55	4	0.98899	0.98904	1	18759	0	2.0683	0.0034198	0.012132	0.665877	347	4	2.0683
ARHGAP35	4	0.76213	0.77538	1	14011	1	0.29582	0.0034264	0.012158	0.665877	348	2	0.29582
TSPAN1	4	0.7527	0.76872	1	13879	1	2.748	0.0034502	0.012239	0.665917	349	3	2.748
USP5	4	0.8901	0.88978	1	16417	0	1.8714	0.0034562	0.012261	0.665917	350	3	1.8714
C7orf31	4	0.23614	0.38684	1	6949	1	0.48473	0.0034786	0.012338	0.665917	351	3	0.48473
SLC25A39	4	0.99652	0.99652	1	18974	0	0.5919	0.0034848	0.012361	0.665917	352	4	0.5919
FAM126A	4	0.9965	0.99651	1	18973	0	0.66656	0.0034953	0.012396	0.665917	353	4	0.66656
SPECC1L	4	0.9965	0.99651	1	18972	0	1.043	0.0034961	0.012399	0.665917	354	4	1.043
B3GAT3	4	0.97283	0.97278	1	18301	0	2.1012	0.0035106	0.012451	0.665917	355	3	2.1012
R3HDM1	4	0.99649	0.99649	1	18971	0	0.78833	0.0035111	0.012452	0.665917	356	4	0.78833
MECP2	4	0.090045	0.19813	0.992029	3812	3	-0.43652	0.0035309	0.012509	0.665917	357	1	-0.43652
SLC22A18AS	4	0.99642	0.99644	1	18968	0	1.2036	0.0035339	0.012523	0.665917	358	4	1.2036
PAQR7	4	0.96321	0.96314	1	18047	0	2.7863	0.0035457	0.012558	0.665917	359	3	2.7863
SYCE1L	4	0.52584	0.6469	1	11603	1	1.4186	0.0035739	0.012641	0.665917	360	3	1.4186
ARHGAP27	4	0.31667	0.46569	1	8306	1	2.759	0.0035753	0.012645	0.665917	361	3	2.759
RFX2	4	0.99642	0.99645	1	18969	0	1.0169	0.0035758	0.012646	0.665917	362	4	1.0169
APOA4	4	0.9964	0.99641	1	18967	0	0.88814	0.003605	0.012761	0.670126	363	4	0.88814
44531	4	0.62992	0.69571	1	12491	1	2.3003	0.0036211	0.012821	0.671436	364	3	2.3003
PEBP1	4	0.12435	0.2581	1	4811	1	0.16669	0.0036353	0.01287	0.671588	365	2	0.16669
TMCO5A	4	0.99052	0.99055	1	18806	0	2.4561	0.0036498	0.012927	0.671588	366	4	2.4561
ZCCHC2	4	0.89979	0.89946	1	16617	0	2.0149	0.0036659	0.012989	0.671588	367	3	2.0149
LRIG3	4	0.081501	0.18269	0.979878	3557	2	0.62318	0.0036876	0.013061	0.671588	368	2	0.62318
TP53	4	0.93768	0.93763	1	17439	0	1.5546	0.0037153	0.013153	0.671588	369	3	1.5546
FYCO1	4	0.99627	0.9963	1	18966	0	0.51904	0.0037299	0.013198	0.671588	370	4	0.51904
C9orf85	4	0.99627	0.99629	1	18965	0	0.50549	0.0037338	0.013213	0.671588	371	4	0.50549
IFITM5	4	0.99626	0.99629	1	18964	0	1.3554	0.0037354	0.013219	0.671588	372	4	1.3554
TMEM173	4	0.72044	0.74712	1	13475	1	1.8403	0.0037398	0.013233	0.671588	373	2	1.8403
RPH3AL	4	0.98973	0.98974	1	18783	0	0.98637	0.0037437	0.013246	0.671588	374	4	0.98637
C9orf170	4	0.99622	0.99626	1	18962	0	0.58419	0.0037751	0.01335	0.671588	375	4	0.58419
KLHDC2	4	0.84737	0.84674	1	15466	1	2.5921	0.0037897	0.013404	0.671588	376	3	2.5921
MAGEA2	4	0.68279	0.72439	1	13068	1	0.46313	0.003792	0.013413	0.671588	377	3	0.46313
PHYH	4	0.41036	0.55849	1	9962	2	1.557	0.0038012	0.013445	0.671588	378	2	1.557
DEFB106B	2	0.9962	0.99608	1	18961	0	2.051	0.0038015	0.0073155	0.587715	379	2	2.051
HELT	4	0.54497	0.65509	1	11757	1	1.4551	0.003814	0.013484	0.671588	380	3	1.4551
SETSIP	4	0.99617	0.99621	1	18960	0	0.81293	0.0038257	0.013524	0.671588	381	4	0.81293
PGA4	4	0.98154	0.98157	1	18564	0	2.112	0.0038356	0.013564	0.671588	382	4	2.112
USP34	4	0.54994	0.65732	1	11796	1	2.0045	0.0038433	0.013593	0.671588	383	3	2.0045
SCN10A	4	0.57501	0.66871	1	12010	1	0.18655	0.0038443	0.013597	0.671588	384	2	0.18655
PRG2	4	0.99615	0.99618	1	18958	0	0.73362	0.0038466	0.013605	0.671588	385	4	0.73362
PANX1	4	0.99615	0.99618	1	18957	0	0.77055	0.0038499	0.013618	0.671588	386	4	0.77055
HRAS	4	0.60875	0.68496	1	12296	1	2.3995	0.0038702	0.013683	0.671588	387	3	2.3995
ELOVL2	4	0.99612	0.99615	1	18956	0	0.92636	0.0038832	0.013724	0.671588	388	4	0.92636
UBE2G2	4	0.86751	0.86706	1	15887	0	1.6192	0.0038851	0.013729	0.671588	389	3	1.6192
RFK	4	0.38657	0.53487	1	9515	2	-0.21482	0.0038965	0.013762	0.671588	390	1	-0.21482
HMX2	4	0.9961	0.99613	1	18955	0	0.55739	0.0039044	0.013786	0.671588	391	4	0.55739
ACOT6	4	0.99565	0.99569	1	18944	0	2.1328	0.0039305	0.013871	0.671588	392	4	2.1328
RGS7BP	4	0.99605	0.99608	1	18954	0	1.4045	0.003948	0.013937	0.671588	393	4	1.4045
IRAK2	4	0.59915	0.68029	1	12199	1	1.8464	0.0039482	0.013938	0.671588	394	3	1.8464
NAPEPLD	4	0.43597	0.58388	1	10411	2	0.028634	0.0039487	0.013938	0.671588	395	2	0.028634
EPS8L2	4	0.81663	0.81828	1	14872	1	2.417	0.0039593	0.01397	0.671588	396	3	2.417
SLC5A8	4	0.73425	0.75609	1	13648	1	2.2896	0.0039632	0.013982	0.671588	397	3	2.2896
SRD5A3	4	0.99604	0.99607	1	18953	0	0.5105	0.0039636	0.013983	0.671588	398	4	0.5105
PID1	4	0.95509	0.95498	1	17836	0	2.4219	0.0039867	0.014057	0.672958	399	3	2.4219
GNRH2	4	0.99601	0.99604	1	18952	0	0.70454	0.0039935	0.014082	0.672958	400	4	0.70454
MAPKBP1	4	0.996	0.99603	1	18951	0	0.78834	0.0040043	0.014122	0.673181	401	4	0.78834
UBQLNL	4	0.98285	0.98288	1	18596	0	1.9551	0.0040493	0.014278	0.677898	402	4	1.9551
C2orf83	4	0.74432	0.76285	1	13770	1	0.16838	0.0040532	0.014292	0.677898	403	2	0.16838
TRIM51	4	0.9683	0.96824	1	18185	0	2.7557	0.0040771	0.01437	0.679782	404	3	2.7557
RORB	4	0.98949	0.98952	1	18775	0	1.3018	0.0040854	0.014403	0.679782	405	4	1.3018
EREG	4	0.97223	0.97219	1	18284	0	1.2069	0.0041054	0.01447	0.681254	406	3	1.2069
PTDSS1	4	0.3251	0.47398	1	8447	1	2.6647	0.0041246	0.014538	0.682791	407	3	2.6647
NEK8	4	0.089805	0.1977	0.991731	3804	1	1.0546	0.0041576	0.014652	0.685286	408	3	1.0546
IGHMBP2	4	0.99584	0.99587	1	18949	0	0.71918	0.0041617	0.014663	0.685286	409	4	0.71918
TBCK	4	0.70962	0.74028	1	13341	1	2.6724	0.0041764	0.014702	0.68545	410	2	2.6724
ANKRD12	4	0.99581	0.99584	1	18948	0	0.72008	0.0041918	0.014761	0.685632	411	4	0.72008
LCE6A	4	0.9958	0.99583	1	18947	0	0.58364	0.004197	0.014778	0.685632	412	4	0.58364
PTGFR	4	0.2647	0.41475	1	7390	2	0.41226	0.0042098	0.014816	0.685721	413	2	0.41226
KRTAP6-2	4	0.85388	0.85333	1	15607	0	2.5395	0.0042245	0.014868	0.686457	414	3	2.5395
AIRE	4	0.38566	0.53396	1	9501	1	-0.39934	0.004262	0.014989	0.68952	415	1	-0.39934
EMB	4	0.36468	0.51316	1	9136	1	1.3763	0.0042751	0.015031	0.68952	416	3	1.3763
PPFIA4	4	0.9868	0.98681	1	18703	0	1.8453	0.0042782	0.015042	0.68952	417	4	1.8453
URAD	4	0.99568	0.99572	1	18946	0	1.4523	0.0043192	0.015175	0.690313	418	4	1.4523
EPYC	4	0.96491	0.96487	1	18100	0	1.6816	0.004325	0.015193	0.690313	419	3	1.6816
PRR18	4	0.92015	0.91995	1	17070	0	1.8624	0.0043312	0.015214	0.690313	420	3	1.8624
EGR1	4	0.91152	0.91132	1	16881	0	2.3792	0.0043337	0.015225	0.690313	421	3	2.3792
KLRC2	4	0.82774	0.82804	1	15106	1	2.1521	0.0043378	0.01524	0.690313	422	2	2.1521
COMMD5	4	0.47749	0.62494	1	11177	1	2.6945	0.0043745	0.01537	0.693758	423	3	2.6945
NCOA2	4	0.99562	0.99565	1	18943	0	0.77586	0.0043813	0.015389	0.693758	424	4	0.77586
SLC1A4	4	0.4253	0.57329	1	10213	1	1.3812	0.0044116	0.015489	0.696622	425	3	1.3812
CCDC153	4	0.99556	0.99559	1	18942	0	1.6686	0.0044405	0.015585	0.69699	426	4	1.6686
GREB1L	4	0.11893	0.24876	1	4654	1	0.76315	0.0044709	0.015693	0.69699	427	2	0.76315
NAALAD2	4	0.99551	0.99555	1	18941	0	1.0794	0.0044912	0.015752	0.69699	428	4	1.0794
NHLH1	4	0.9955	0.99554	1	18940	0	0.88055	0.0044994	0.01578	0.69699	429	4	0.88055
HIST1H2BO	4	0.88568	0.8853	1	16307	0	2.6189	0.0045021	0.015798	0.69699	430	3	2.6189
ARL5C	4	0.8363	0.83594	1	15260	1	0.84404	0.0045231	0.015878	0.69699	431	3	0.84404
LPL	4	0.99546	0.9955	1	18939	0	0.58615	0.0045386	0.015927	0.69699	432	4	0.58615
CLEC2B	4	0.99545	0.99549	1	18938	0	0.73002	0.0045505	0.015968	0.69699	433	4	0.73002
ARHGAP5	4	0.081923	0.18344	0.979956	3571	3	-0.47466	0.0045753	0.016046	0.69699	434	1	-0.47466
DSCAM	4	0.99542	0.99546	1	18937	0	0.45543	0.00458	0.016062	0.69699	435	4	0.45543
HPRT1	4	0.82694	0.82733	1	15087	1	1.7615	0.0045914	0.016097	0.69699	436	3	1.7615
CNFN	4	0.90694	0.90668	1	16763	0	2.0848	0.0045979	0.016117	0.69699	437	3	2.0848
PLA2G2E	4	0.99265	0.9927	1	18856	0	1.0025	0.0046125	0.016168	0.69699	438	4	1.0025
EYA1	4	0.99538	0.99541	1	18936	0	0.72702	0.0046198	0.016192	0.69699	439	4	0.72702
DEFA4	4	0.91197	0.91178	1	16890	0	1.3998	0.0046207	0.016196	0.69699	440	3	1.3998
AVPI1	4	0.99451	0.99455	1	18910	0	1.2843	0.0046256	0.016211	0.69699	441	4	1.2843
NECAP2	4	0.091999	0.20166	0.995086	3866	2	-0.25322	0.0046275	0.016218	0.69699	442	1	-0.25322
GPALPP1	4	0.99535	0.99539	1	18934	0	0.64844	0.0046486	0.016294	0.69699	443	4	0.64844
44262	4	0.99533	0.99537	1	18933	0	0.36015	0.0046673	0.01635	0.69699	444	4	0.36015
GRIA2	4	0.994	0.99405	1	18896	0	0.88016	0.0046797	0.016393	0.69699	445	4	0.88016
DIO1	4	0.98835	0.98837	1	18746	0	2.4658	0.0047201	0.016549	0.69699	446	4	2.4658
ARHGEF25	4	0.79247	0.79819	1	14474	1	0.19487	0.0047318	0.016593	0.69699	447	2	0.19487
FGF11	4	0.98868	0.98873	1	18752	0	0.92488	0.0047442	0.016634	0.69699	448	4	0.92488
SPRYD3	4	0.40011	0.54835	1	9756	1	2.3343	0.0047456	0.016635	0.69699	449	2	2.3343
SLC35C2	4	0.18801	0.33952	1	6166	1	1.2467	0.0047458	0.016636	0.69699	450	3	1.2467
C4orf27	4	0.92248	0.92231	1	17123	0	2.3451	0.0047541	0.016665	0.69699	451	3	2.3451
GAS2L2	4	0.99523	0.99526	1	18932	0	0.95111	0.0047691	0.016716	0.69699	452	4	0.95111
UGT2B15	4	0.7157	0.74406	1	13411	1	2.0012	0.0047708	0.016722	0.69699	453	3	2.0012
ERCC6	4	0.44472	0.59251	1	10565	1	0.25389	0.004784	0.016771	0.69699	454	3	0.25389
CLEC4A	4	0.99521	0.99524	1	18931	0	0.93238	0.0047872	0.016785	0.69699	455	4	0.93238
CLDN34	4	0.99521	0.99523	1	18930	0	0.95544	0.0047939	0.016806	0.69699	456	4	0.95544
COMMD2	4	0.98555	0.98556	1	18667	0	2.9994	0.0047967	0.016814	0.69699	457	4	2.9994
FRK	4	0.9952	0.99523	1	18929	0	0.6028	0.0047977	0.016818	0.69699	458	4	0.6028
ARFGAP2	4	0.2083	0.35949	1	6480	1	1.2748	0.0048142	0.016874	0.69699	459	3	1.2748
METTL14	4	0.11021	0.23379	1	4423	3	-0.42874	0.0048362	0.016947	0.69699	460	1	-0.42874
LRRC14B	4	0.99514	0.99517	1	18928	0	0.64661	0.004861	0.017033	0.69699	461	4	0.64661
DPP10	4	0.98405	0.98405	1	18619	0	2.152	0.0048647	0.017046	0.69699	462	4	2.152
XPO5	4	0.99513	0.99516	1	18927	0	0.46923	0.0048668	0.017055	0.69699	463	4	0.46923
CSRP3	4	0.88652	0.88618	1	16323	0	2.0657	0.0048739	0.017072	0.69699	464	3	2.0657
MROH2B	4	0.96681	0.96676	1	18147	0	2.0382	0.0048765	0.017084	0.69699	465	3	2.0382
OR52W1	4	0.85629	0.85577	1	15654	0	2.171	0.0048782	0.017093	0.69699	466	3	2.171
ZSCAN32	4	0.20788	0.35908	1	6472	2	1.9461	0.0048825	0.017107	0.69699	467	2	1.9461
LRRC45	4	0.079709	0.17943	0.97789	3500	2	-0.19222	0.0048884	0.017127	0.69699	468	2	-0.19222
PPP1R3B	4	0.9951	0.99514	1	18926	0	0.72155	0.0048978	0.017159	0.69699	469	4	0.72155
FIBP	4	0.97659	0.97658	1	18403	0	1.1401	0.0049019	0.017174	0.69699	470	4	1.1401
ZSCAN31	4	0.9875	0.98752	1	18719	0	1.2145	0.0049291	0.017267	0.697842	471	4	1.2145
MARK2	4	0.99507	0.9951	1	18922	0	2.1383	0.0049347	0.017286	0.697842	472	4	2.1383
DNAJA4	4	0.53602	0.65122	1	11679	1	1.5423	0.0049406	0.017305	0.697842	473	2	1.5423
PAX1	4	0.99502	0.99505	1	18921	0	0.79285	0.0049817	0.017433	0.700599	474	4	0.79285
DYTN	4	0.12681	0.26225	1	4886	2	-0.42793	0.0049928	0.017467	0.700599	475	2	-0.42793
ACRV1	4	0.8565	0.85601	1	15659	0	2.155	0.0050082	0.01752	0.700599	476	2	2.155
ELAVL1	4	0.99499	0.99503	1	18920	0	1.4013	0.0050083	0.01752	0.700599	477	4	1.4013
GPR179	4	0.46243	0.61006	1	10893	1	1.6884	0.0050268	0.017582	0.701396	478	3	1.6884
STT3A	4	0.67094	0.71765	1	12942	1	1.1593	0.0050371	0.017616	0.701396	479	3	1.1593
PRR5L	4	0.95473	0.95459	1	17825	0	2.1957	0.005045	0.01765	0.701396	480	2	2.1957
KCTD11	4	0.87598	0.87553	1	16050	0	0.43466	0.0050971	0.017826	0.701695	481	3	0.43466
MED1	4	0.93166	0.93143	1	17305	0	1.4306	0.0051099	0.017872	0.701695	482	3	1.4306
GRM7	4	0.99489	0.99493	1	18918	0	0.63989	0.0051106	0.017874	0.701695	483	4	0.63989
PUSL1	4	0.36936	0.51783	1	9223	1	2.4036	0.0051443	0.017977	0.701695	484	3	2.4036
CDY1	4	0.9536	0.95349	1	17791	0	1.2923	0.0051466	0.017982	0.701695	485	3	1.2923
CYP4F8	4	0.8621	0.86168	1	15773	0	0.54117	0.0051493	0.017988	0.701695	486	3	0.54117
ABCG8	4	0.65382	0.70815	1	12748	1	2.2102	0.0051532	0.018002	0.701695	487	3	2.2102
GPHN	4	0.99485	0.99489	1	18917	0	0.81818	0.0051538	0.018004	0.701695	488	4	0.81818
CCKBR	4	0.99484	0.99488	1	18916	0	0.94992	0.0051578	0.018018	0.701695	489	4	0.94992
QRFPR	4	0.99145	0.99151	1	18831	0	1.1425	0.0051711	0.01806	0.701695	490	4	1.1425
TMEM5	4	0.99482	0.99486	1	18915	0	0.58887	0.005179	0.018095	0.701695	491	4	0.58887
LAMTOR4	4	0.64567	0.70384	1	12671	1	2.664	0.0051797	0.018098	0.701695	492	3	2.664
CAPSL	4	0.99073	0.99077	1	18811	0	2.675	0.005193	0.018143	0.702018	493	4	2.675
PEX5	4	0.40503	0.55318	1	9853	2	1.932	0.0052153	0.018216	0.70344	494	2	1.932
MMP25	4	0.13486	0.27596	1	5118	2	-0.34176	0.0052537	0.018344	0.705789	495	1	-0.34176
ABCB10	4	0.29307	0.44251	1	7918	1	1.7724	0.0052554	0.018351	0.705789	496	2	1.7724
RPP14	4	0.10069	0.21709	1	4138	1	2.0134	0.0052822	0.018452	0.706671	497	2	2.0134
ACIN1	4	0.99469	0.99474	1	18914	0	0.46369	0.0053066	0.018526	0.706671	498	4	0.46369
EHMT2	4	0.27948	0.42924	1	7678	1	1.5283	0.0053343	0.018624	0.706671	499	3	1.5283
KRTAP3-1	4	0.34922	0.49784	1	8886	1	1.9922	0.0053405	0.018642	0.706671	500	2	1.9922
UEVLD	4	0.93738	0.93733	1	17435	0	1.8362	0.0053432	0.01865	0.706671	501	3	1.8362
CCSAP	4	0.74536	0.76358	1	13785	1	2.087	0.005345	0.018653	0.706671	502	3	2.087
IFT52	4	0.19561	0.34702	1	6271	2	1.4959	0.005358	0.018693	0.706671	503	2	1.4959
EPAS1	4	0.99463	0.99468	1	18912	0	0.45648	0.0053676	0.018727	0.706671	504	4	0.45648
DYNAP	4	0.99463	0.99468	1	18911	0	0.7516	0.0053697	0.018734	0.706671	505	4	0.7516
TLR6	4	0.88877	0.88842	1	16383	0	1.2403	0.0053738	0.018744	0.706671	506	3	1.2403
CCDC160	4	0.80754	0.81054	1	14719	1	1.2767	0.00539	0.018793	0.707131	507	3	1.2767
DUSP18	4	0.9317	0.93147	1	17307	0	2.5794	0.0054036	0.018841	0.707551	508	3	2.5794
OR8J3	4	0.73809	0.75865	1	13688	1	1.1675	0.0054497	0.019003	0.7107	509	3	1.1675
SOX17	4	0.90222	0.90184	1	16661	0	1.8983	0.005457	0.019032	0.7107	510	3	1.8983
TUBG2	4	0.94312	0.94302	1	17577	0	0.94108	0.0054715	0.019073	0.7107	511	3	0.94108
LRFN1	4	0.52987	0.64859	1	11631	1	2.0044	0.0054717	0.019073	0.7107	512	3	2.0044
THBS2	4	0.81061	0.81309	1	14773	1	0.54344	0.0055667	0.019382	0.713843	513	3	0.54344
TSPY10	4	0.99003	0.99005	1	18795	0	2.44	0.0055722	0.019401	0.713843	514	4	2.44
CCDC169-SOHLH2	4	0.99442	0.99447	1	18909	0	0.64087	0.0055784	0.019421	0.713843	515	4	0.64087
NCOA4	4	0.23918	0.3898	1	6994	1	0.92828	0.0055851	0.019442	0.713843	516	3	0.92828
ILVBL	4	0.34866	0.49731	1	8879	2	1.7303	0.0055952	0.019477	0.713843	517	2	1.7303
OR52E2	4	0.4405	0.58834	1	10494	1	1.3912	0.0055999	0.019494	0.713843	518	3	1.3912
CTSL	4	0.9944	0.99445	1	18907	0	0.68389	0.0056041	0.019503	0.713843	519	4	0.68389
CORO2B	4	0.33665	0.48536	1	8665	1	0.20937	0.0056188	0.019556	0.713843	520	2	0.20937
NT5DC3	4	0.10725	0.22861	1	4342	1	2.5704	0.0056275	0.01958	0.713843	521	3	2.5704
PCDHGC4	4	0.99437	0.99442	1	18906	0	0.78445	0.005631	0.019595	0.713843	522	4	0.78445
SLC24A4	4	0.99437	0.99442	1	18905	0	0.57389	0.005632	0.019598	0.713843	523	4	0.57389
KRTAP9-8	4	0.61516	0.68822	1	12353	1	0.85051	0.0056351	0.019606	0.713843	524	3	0.85051
FAM120B	4	0.87592	0.87547	1	16048	0	1.2712	0.0056592	0.01968	0.714868	525	3	1.2712
OCIAD2	4	0.92801	0.92779	1	17239	0	0.99429	0.005671	0.019721	0.714868	526	2	0.99429
JKAMP	4	0.92528	0.92506	1	17186	0	0.90571	0.0056779	0.019746	0.714868	527	3	0.90571
TMEM255B	4	0.94627	0.94619	1	17648	0	1.4422	0.005689	0.019791	0.715127	528	3	1.4422
OMD	4	0.99427	0.99433	1	18903	0	0.59834	0.0057296	0.01993	0.718803	529	4	0.59834
BLOC1S1	4	0.3383	0.48703	1	8693	2	-0.32623	0.0057753	0.020073	0.722595	530	1	-0.32623
SAMHD1	4	0.9942	0.99426	1	18902	0	1.9761	0.0057975	0.020149	0.723954	531	4	1.9761
TATDN3	4	0.98249	0.98251	1	18589	0	0.75464	0.0058274	0.020244	0.725616	532	4	0.75464
NUCKS1	4	0.92127	0.92108	1	17095	0	2.137	0.0058462	0.020312	0.725616	533	3	2.137
LSM14A	4	0.94198	0.9419	1	17556	0	1.9912	0.005865	0.020375	0.725616	534	2	1.9912
MAVS	4	0.43747	0.58534	1	10443	1	1.0317	0.0058758	0.020411	0.725616	535	3	1.0317
SELPLG	4	0.99025	0.99026	1	18800	0	1.0729	0.0058777	0.020417	0.725616	536	4	1.0729
GBP4	4	0.014404	0.047173	0.696838	1293	3	-0.33977	0.0058796	0.020423	0.725616	537	1	-0.33977
SLC48A1	4	0.9941	0.99415	1	18901	0	1.0348	0.0059039	0.020506	0.726307	538	4	1.0348
DNAH2	4	0.99408	0.99414	1	18900	0	0.48358	0.0059217	0.02056	0.726307	539	4	0.48358
ACRBP	4	0.94587	0.94579	1	17638	0	1.9838	0.0059311	0.020593	0.726307	540	3	1.9838
HILPDA	4	0.41215	0.56025	1	9996	2	0.0633	0.0059317	0.020594	0.726307	541	2	0.0633
CCDC85B	4	0.99352	0.99355	1	18881	0	1.4323	0.0059543	0.020667	0.726655	542	4	1.4323
SLC25A35	4	0.87801	0.87757	1	16109	0	0.87081	0.0059697	0.020714	0.726655	543	3	0.87081
ZFPM1	4	0.90894	0.90867	1	16811	0	0.69331	0.0059839	0.020766	0.726655	544	3	0.69331
PGAP2	4	0.99401	0.99406	1	18898	0	1.0599	0.0059902	0.020785	0.726655	545	4	1.0599
SPINK1	4	0.99401	0.99406	1	18897	0	0.94859	0.0059925	0.020794	0.726655	546	4	0.94859
ATF7IP	4	0.994	0.99405	1	18895	0	0.80602	0.0060049	0.020832	0.726666	547	4	0.80602
PCDHGA2	4	0.99398	0.99404	1	18894	0	0.61849	0.0060174	0.020879	0.726947	548	4	0.61849
RASAL3	4	0.95741	0.95738	1	17895	0	0.3501	0.006036	0.020945	0.72793	549	3	0.3501
SULF2	4	0.99392	0.99396	1	18893	0	0.42138	0.0060776	0.021084	0.728882	550	4	0.42138
LCMT2	4	0.99392	0.99396	1	18892	0	1.1818	0.0060821	0.021096	0.728882	551	4	1.1818
LZTS3	4	0.091512	0.2008	0.994738	3852	1	2.2437	0.0060881	0.021114	0.728882	552	3	2.2437
MFAP3	4	0.97604	0.97602	1	18392	0	2.1185	0.0060929	0.021129	0.728882	553	4	2.1185
ERICH6B	4	0.9939	0.99393	1	18891	0	1.0297	0.0061038	0.021163	0.728882	554	4	1.0297
DMXL2	4	0.81866	0.82001	1	14919	1	2.1927	0.0061409	0.021278	0.731525	555	2	2.1927
C10orf71	4	0.99384	0.99387	1	18890	0	1.039	0.0061635	0.021353	0.732789	556	4	1.039
MBOAT7	4	0.80144	0.80547	1	14626	1	2.278	0.0061891	0.021438	0.732893	557	3	2.278
SPACA1	4	0.99379	0.99383	1	18889	0	0.82502	0.0062074	0.021504	0.732893	558	4	0.82502
MOSPD1	4	0.98638	0.98638	1	18695	0	0.97107	0.0062076	0.021505	0.732893	559	4	0.97107
DECR1	4	0.92759	0.92736	1	17230	0	1.0254	0.0062273	0.021565	0.732893	560	3	1.0254
NPTXR	4	0.99376	0.9938	1	18888	0	1.0319	0.0062376	0.021601	0.732893	561	4	1.0319
MAGEC1	4	0.34949	0.49813	1	8891	1	0.969	0.0062392	0.021605	0.732893	562	3	0.969
RRBP1	4	0.96253	0.96246	1	18027	0	1.0039	0.0062446	0.021624	0.732893	563	3	1.0039
TMEM92	4	0.99374	0.99377	1	18887	0	0.6442	0.0062632	0.021686	0.733681	564	4	0.6442
DEF6	4	0.89693	0.89662	1	16551	0	1.077	0.0062967	0.021789	0.734724	565	3	1.077
SMAD9	4	0.99369	0.99372	1	18886	0	0.7065	0.0063135	0.021843	0.734724	566	4	0.7065
LOC100129940	4	0.84199	0.84132	1	15369	1	1.754	0.0063168	0.021857	0.734724	567	3	1.754
CCDC171	4	0.99366	0.99369	1	18885	0	0.74821	0.0063394	0.02193	0.734724	568	4	0.74821
GOLGA3	4	0.54743	0.65618	1	11779	1	2.4172	0.0063444	0.021951	0.734724	569	3	2.4172
NUDCD3	4	0.31387	0.46296	1	8258	1	0.93383	0.0063488	0.021963	0.734724	570	3	0.93383
PLEKHG4	4	0.92945	0.92924	1	17269	0	2.2247	0.0063542	0.021986	0.734724	571	3	2.2247
PTH2R	4	0.18631	0.33788	1	6140	1	2.3087	0.0063786	0.022068	0.735093	572	3	2.3087
DMRTC1B	4	0.99361	0.99365	1	18884	0	0.97863	0.0063877	0.022094	0.735093	573	4	0.97863
ADCK2	4	0.029242	0.082603	0.808746	1947	2	0.11925	0.006401	0.022139	0.735093	574	2	0.11925
CCDC22	4	0.72359	0.74913	1	13516	1	1.3245	0.0064252	0.022224	0.735093	575	3	1.3245
CPB2	4	0.99357	0.99361	1	18883	0	0.53541	0.0064293	0.022237	0.735093	576	4	0.53541
FAM47C	4	0.59457	0.67808	1	12170	1	1.5404	0.0064373	0.022261	0.735093	577	3	1.5404
DDX60L	4	0.99356	0.9936	1	18882	0	0.4281	0.0064388	0.022266	0.735093	578	4	0.4281
CLDN19	4	0.84	0.83943	1	15327	1	0.83572	0.0064981	0.022463	0.735551	579	3	0.83572
KDELC1	4	0.9935	0.99353	1	18880	0	0.78807	0.0064997	0.022466	0.735551	580	4	0.78807
SEMA5B	4	0.68901	0.72802	1	13144	1	0.5894	0.0065052	0.022477	0.735551	581	3	0.5894
IRX1	4	0.62157	0.69149	1	12405	1	1.1143	0.0065103	0.022495	0.735551	582	3	1.1143
SLC8A1	4	0.99346	0.9935	1	18879	0	0.76373	0.006537	0.022572	0.735551	583	4	0.76373
TCF19	4	0.99346	0.9935	1	18878	0	0.58522	0.0065382	0.022581	0.735551	584	4	0.58522
GABRD	4	0.97158	0.97154	1	18266	0	0.79504	0.0065573	0.022645	0.735551	585	2	0.79504
NECAP1	4	0.99344	0.99347	1	18876	0	1.0786	0.0065635	0.022665	0.735551	586	4	1.0786
RFESD	4	0.80711	0.81018	1	14713	1	2.0744	0.006571	0.02269	0.735551	587	3	2.0744
OVCH2	4	0.97715	0.97719	1	18420	0	1.8802	0.0065818	0.022722	0.735551	588	4	1.8802
NANP	4	0.99341	0.99345	1	18875	0	0.62915	0.0065889	0.022742	0.735551	589	4	0.62915
BEND3	4	0.88991	0.88957	1	16413	0	0.12318	0.0066095	0.022809	0.735551	590	2	0.12318
UHRF1BP1	4	0.97044	0.97038	1	18237	0	2.0571	0.0066257	0.022856	0.735551	591	3	2.0571
LOC730159	4	0.99337	0.99341	1	18874	0	0.5342	0.0066278	0.022861	0.735551	592	4	0.5342
MGST3	4	0.99337	0.99341	1	18873	0	0.45557	0.0066314	0.022872	0.735551	593	4	0.45557
PPP1CA	4	0.78935	0.79575	1	14428	1	2.0003	0.0066456	0.022918	0.735551	594	2	2.0003
CTSO	4	0.91557	0.91536	1	16979	0	1.0969	0.0066518	0.022936	0.735551	595	3	1.0969
SCGB2B2	4	0.037055	0.09829	0.855559	2196	1	0.3413	0.0066616	0.022973	0.735551	596	3	0.3413
ABHD17C	4	0.99332	0.99336	1	18872	0	1.2053	0.0066802	0.023035	0.735872	597	4	1.2053
MTURN	4	0.1296	0.26702	1	4952	1	1.3243	0.006689	0.02306	0.735872	598	3	1.3243
OPN5	4	0.95299	0.95287	1	17776	0	1.3253	0.0067137	0.02314	0.737186	599	3	1.3253
KRTAP10-9	4	0.99325	0.9933	1	18871	0	0.39404	0.0067503	0.023262	0.738882	600	4	0.39404
LMX1A	4	0.99325	0.99329	1	18870	0	0.39032	0.0067527	0.02327	0.738882	601	4	0.39032
HIST2H2AA4	4	0.35437	0.50298	1	8969	1	1.0547	0.006766	0.023317	0.739074	602	3	1.0547
SCLT1	4	0.99322	0.99327	1	18868	0	0.83644	0.0067787	0.023353	0.739074	603	4	0.83644
NR4A3	4	0.88289	0.88246	1	16241	0	0.24909	0.0068179	0.023469	0.741519	604	3	0.24909
VCX2	4	0.71086	0.74104	1	13354	1	1.9346	0.0068468	0.02356	0.742843	605	3	1.9346
NRL	4	0.98168	0.98171	1	18569	0	1.1711	0.0068665	0.023619	0.742843	606	4	1.1711
BPIFB4	4	0.82593	0.82639	1	15067	1	-0.053294	0.00687	0.023631	0.742843	607	1	-0.053294
CTDSP1	4	0.45419	0.60187	1	10731	1	1.7	0.0068823	0.023667	0.742843	608	2	1.7
RNF169	4	0.8209	0.82199	1	14956	1	1.8115	0.0069178	0.023774	0.742927	609	2	1.8115
PTPRJ	4	0.99308	0.99312	1	18866	0	0.86173	0.0069221	0.023793	0.742927	610	4	0.86173
RPL39L	4	0.61815	0.68973	1	12378	1	0.80079	0.0069221	0.023793	0.742927	611	2	0.80079
EPHA6	4	0.72221	0.74824	1	13497	1	1.226	0.006932	0.023827	0.742927	612	3	1.226
LIPJ	4	0.22591	0.37682	1	6768	2	1.6447	0.0069739	0.023965	0.742927	613	2	1.6447
PRIM1	4	0.029517	0.083132	0.808746	1961	3	-0.55172	0.0069742	0.023965	0.742927	614	1	-0.55172
COMMD8	4	0.99302	0.99306	1	18865	0	0.91683	0.0069801	0.023982	0.742927	615	4	0.91683
HSD17B13	4	0.99301	0.99305	1	18864	0	1.3896	0.0069902	0.024018	0.742927	616	4	1.3896
TEAD2	4	0.056252	0.13558	0.9312	2782	2	1.5016	0.0069944	0.024034	0.742927	617	2	1.5016
HEPH	4	0.98951	0.98954	1	18777	0	1.1615	0.00703	0.024138	0.742927	618	4	1.1615
ZFP36L2	4	0.92542	0.92522	1	17189	0	0.98532	0.0070428	0.024181	0.742927	619	3	0.98532
F13B	4	0.80401	0.80757	1	14668	1	1.6674	0.0070621	0.024243	0.742927	620	3	1.6674
WDFY4	4	0.88701	0.88666	1	16336	0	2.1908	0.0070662	0.024254	0.742927	621	3	2.1908
KRBA1	4	0.99292	0.99297	1	18863	0	0.70026	0.0070767	0.024285	0.742927	622	4	0.70026
HSD17B8	4	0.37296	0.5214	1	9280	2	0.29583	0.0070784	0.02429	0.742927	623	2	0.29583
APH1B	4	0.9806	0.98063	1	18533	0	2.0024	0.0070816	0.0243	0.742927	624	4	2.0024
DOCK9	4	0.9929	0.99295	1	18862	0	0.6925	0.007101	0.024365	0.742927	625	4	0.6925
SEC16A	4	0.97123	0.97118	1	18253	0	2.1987	0.0071074	0.024389	0.742927	626	3	2.1987
POLR2J2	4	0.99288	0.99294	1	18861	0	0.66863	0.007119	0.024429	0.742927	627	4	0.66863
FBXL6	4	0.8139	0.81593	1	14837	1	0.78188	0.0071305	0.024463	0.742927	628	3	0.78188
CHFR	4	0.032817	0.089803	0.829342	2069	2	1.2996	0.0071383	0.02449	0.742927	629	2	1.2996
CHRM2	4	0.99285	0.99291	1	18860	0	0.59852	0.0071473	0.024525	0.742927	630	4	0.59852
KLF14	4	0.90135	0.90098	1	16643	0	1.8171	0.007159	0.024566	0.743005	631	3	1.8171
C17orf77	4	0.95138	0.95128	1	17737	0	0.5832	0.0071826	0.024643	0.744162	632	3	0.5832
SMIM14	4	0.77831	0.7872	1	14259	1	0.96423	0.0072024	0.024709	0.744509	633	3	0.96423
SPIRE1	4	0.99277	0.99283	1	18859	0	0.57018	0.0072313	0.0248	0.744509	634	4	0.57018
MLXIPL	4	0.58555	0.6737	1	12092	1	1.2247	0.0072328	0.024804	0.744509	635	3	1.2247
ASB9	4	0.78525	0.79254	1	14362	1	0.74071	0.0072347	0.02481	0.744509	636	3	0.74071
TSPYL1	4	0.13937	0.28352	1	5239	1	0.4165	0.0072868	0.024983	0.745694	637	2	0.4165
PDCD2L	4	0.28292	0.4326	1	7739	1	1.183	0.0072918	0.024996	0.745694	638	3	1.183
PPM1K	4	0.98797	0.988	1	18735	0	2.1646	0.0073202	0.025094	0.745694	639	4	2.1646
BOD1L1	4	0.99268	0.99273	1	18858	0	0.52603	0.007324	0.025105	0.745694	640	4	0.52603
MED29	4	0.99265	0.9927	1	18857	0	0.89034	0.0073463	0.025176	0.745694	641	4	0.89034
VPS33A	4	0.98025	0.9803	1	18526	0	1.8395	0.0073463	0.025176	0.745694	642	4	1.8395
CCDC116	4	0.83793	0.83746	1	15287	1	1.1269	0.0073489	0.025184	0.745694	643	3	1.1269
VPS26A	4	0.98683	0.98684	1	18704	0	1.3953	0.0073643	0.025236	0.745694	644	4	1.3953
NANS	4	0.99263	0.99269	1	18855	0	1.4755	0.0073661	0.025242	0.745694	645	4	1.4755
LAMB3	4	0.50485	0.63817	1	11436	1	0.65359	0.0073819	0.025287	0.745694	646	3	0.65359
NES	4	0.99262	0.99267	1	18854	0	0.45585	0.0073845	0.025296	0.745694	647	4	0.45585
LCE3A	4	0.58069	0.67138	1	12052	1	-0.018647	0.007391	0.025318	0.745694	648	1	-0.018647
PSMD10	4	0.47436	0.62184	1	11120	1	0.49184	0.0074431	0.025506	0.747713	649	3	0.49184
CHST1	4	0.98584	0.98583	1	18679	0	2.0248	0.0074462	0.025519	0.747713	650	4	2.0248
KIAA1191	4	0.46761	0.61518	1	10988	1	1.9594	0.0074567	0.025551	0.747713	651	3	1.9594
FIG4	4	0.66966	0.71692	1	12927	1	1.4136	0.0074705	0.025597	0.747713	652	3	1.4136
SGCA	4	0.99253	0.99259	1	18853	0	0.82102	0.0074746	0.025606	0.747713	653	4	0.82102
VCY	4	0.56827	0.66559	1	11959	1	0.84433	0.0074928	0.025667	0.747713	654	3	0.84433
SGK223	4	0.73182	0.75451	1	13618	1	-0.094203	0.0074952	0.025672	0.747713	655	1	-0.094203
SULT1B1	4	0.98994	0.98996	1	18794	0	0.87543	0.0075039	0.025702	0.747713	656	4	0.87543
PLCG1	4	0.78919	0.79561	1	14425	1	0.7945	0.0075128	0.025739	0.747713	657	3	0.7945
SPRYD7	4	0.87172	0.87133	1	15976	0	0.74432	0.0075473	0.025844	0.748582	658	3	0.74432
ACKR4	4	0.99245	0.99251	1	18852	0	0.62297	0.0075495	0.025847	0.748582	659	4	0.62297
ZNF454	4	0.99244	0.9925	1	18851	0	1.346	0.0075616	0.025895	0.748828	660	4	1.346
PIAS4	4	0.039243	0.10264	0.869298	2257	2	-0.32174	0.0075993	0.026024	0.751124	661	1	-0.32174
CTSS	4	0.99239	0.99245	1	18850	0	0.47026	0.00761	0.026053	0.751124	662	4	0.47026
C2orf91	4	0.46415	0.61177	1	10927	2	0.86805	0.0076514	0.026175	0.753526	663	2	0.86805
PHF23	4	0.38351	0.53187	1	9459	1	1.2768	0.0076814	0.026251	0.754097	664	3	1.2768
SERPINF1	4	0.956	0.95591	1	17864	0	2.0364	0.0076958	0.026298	0.754097	665	3	2.0364
AKAP2	4	0.95379	0.95367	1	17801	0	0.11083	0.0077035	0.026321	0.754097	666	1	0.11083
RNASE7	4	0.88135	0.88087	1	16203	0	1.8977	0.0077333	0.02642	0.754097	667	3	1.8977
PLA2G4C	4	0.99227	0.99232	1	18849	0	0.76439	0.0077336	0.026421	0.754097	668	4	0.76439
TMEM44	4	0.99226	0.99232	1	18848	0	0.42619	0.0077391	0.026444	0.754097	669	4	0.42619
EHF	4	0.99224	0.9923	1	18847	0	1.4929	0.0077568	0.026501	0.754097	670	4	1.4929
CEACAM6	4	0.18474	0.33636	1	6112	1	1.7462	0.0077924	0.026612	0.754097	671	2	1.7462
SLC36A1	4	0.9922	0.99226	1	18846	0	0.73311	0.0077994	0.026632	0.754097	672	4	0.73311
DUOX1	4	0.99219	0.99225	1	18845	0	1.6893	0.0078076	0.026654	0.754097	673	4	1.6893
HS1BP3	4	0.99219	0.99225	1	18844	0	0.44006	0.0078131	0.026673	0.754097	674	4	0.44006
RNF26	4	0.92403	0.92388	1	17157	0	1.118	0.0078203	0.026694	0.754097	675	3	1.118
C11orf70	4	0.99149	0.99154	1	18832	0	2.0306	0.0078272	0.026718	0.754097	676	4	2.0306
SUGCT	4	0.65547	0.70904	1	12765	1	1.3758	0.0078409	0.026761	0.754097	677	3	1.3758
STXBP1	4	0.91128	0.91106	1	16877	0	1.9937	0.0079059	0.026968	0.754097	678	3	1.9937
PDCL3	4	0.84519	0.84454	1	15430	1	0.33564	0.0079118	0.026992	0.754097	679	2	0.33564
LPCAT4	4	0.76668	0.77866	1	14080	1	1.112	0.0079122	0.026994	0.754097	680	3	1.112
SLC43A2	4	0.40402	0.5522	1	9832	1	1.689	0.0079547	0.027121	0.754097	681	3	1.689
C11orf91	4	0.34595	0.49466	1	8828	2	1.577	0.0079602	0.027141	0.754097	682	2	1.577
NME4	4	0.77912	0.78781	1	14269	1	1.2644	0.0079638	0.027152	0.754097	683	2	1.2644
KLRC4-KLRK1	4	0.99203	0.99209	1	18842	0	0.93008	0.0079698	0.02717	0.754097	684	4	0.93008
PAX6	4	0.96603	0.96597	1	18127	0	1.9112	0.0079711	0.027176	0.754097	685	3	1.9112
ODC1	4	0.88658	0.88624	1	16327	0	1.9942	0.0079765	0.02719	0.754097	686	3	1.9942
LCE1D	4	0.99202	0.99209	1	18841	0	0.70502	0.0079768	0.027191	0.754097	687	4	0.70502
MPP4	4	0.99201	0.99207	1	18840	0	0.66656	0.0079852	0.027222	0.754097	688	4	0.66656
FNDC3B	4	0.90522	0.90488	1	16734	0	1.1483	0.0080118	0.027308	0.754097	689	3	1.1483
FUT3	4	0.35697	0.50551	1	9018	1	1.3521	0.0080141	0.027314	0.754097	690	3	1.3521
BTNL3	4	0.85947	0.85899	1	15719	0	0.63876	0.0080159	0.027319	0.754097	691	2	0.63876
PELO	4	0.5339	0.65029	1	11669	1	1.8531	0.0080256	0.027339	0.754097	692	2	1.8531
WDR12	4	0.73388	0.75585	1	13641	1	1.577	0.008068	0.027474	0.75672	693	2	1.577
ATP12A	4	0.99188	0.99195	1	18839	0	0.90232	0.0081218	0.027648	0.760417	694	4	0.90232
TRIM55	4	0.92518	0.92497	1	17185	0	1.9539	0.0081571	0.027764	0.762526	695	3	1.9539
IRX2	4	0.93083	0.93057	1	17293	0	1.642	0.0081737	0.027821	0.76298	696	3	1.642
TSPAN4	4	0.95351	0.9534	1	17789	0	0.82112	0.0082158	0.027954	0.765145	697	3	0.82112
OR1J2	4	0.30279	0.45206	1	8080	1	0.28701	0.0082242	0.02798	0.765145	698	2	0.28701
RBPJ	4	0.99177	0.99183	1	18838	0	1.0417	0.0082343	0.028021	0.765184	699	4	1.0417
GTPBP2	4	0.95682	0.95675	1	17879	0	2.0753	0.0082565	0.028094	0.766084	700	3	2.0753
TMEM151A	4	0.89215	0.89182	1	16450	0	0.14768	0.0082762	0.028151	0.76653	701	2	0.14768
OR51T1	4	0.99168	0.99173	1	18837	0	0.41789	0.0083235	0.028305	0.768506	702	4	0.41789
NHSL1	4	0.5597	0.66167	1	11880	1	0.3766	0.0083283	0.028322	0.768506	703	3	0.3766
WWC1	4	0.99163	0.99168	1	18836	0	0.55641	0.0083741	0.02847	0.768506	704	4	0.55641
TMEM107	4	0.76234	0.77553	1	14017	1	0.7603	0.0083966	0.028531	0.768506	705	3	0.7603
TRMT2A	4	0.060714	0.14398	0.938354	2932	2	1.745	0.0084121	0.028583	0.768506	706	2	1.745
FGG	4	0.30829	0.45744	1	8173	1	1.242	0.0084158	0.028593	0.768506	707	3	1.242
SNRNP27	4	0.019186	0.061499	0.747676	1570	3	-0.81665	0.0084324	0.028645	0.768506	708	1	-0.81665
MYRF	4	0.99155	0.9916	1	18834	0	0.58881	0.0084454	0.028689	0.768506	709	4	0.58881
PROCR	4	0.89813	0.89784	1	16579	0	1.6606	0.0084512	0.028706	0.768506	710	2	1.6606
OARD1	4	0.99153	0.99158	1	18833	0	0.68445	0.0084717	0.028772	0.768506	711	4	0.68445
STXBP4	4	0.78072	0.78903	1	14291	1	1.7685	0.0084759	0.028789	0.768506	712	3	1.7685
SPATA6	4	0.32588	0.47474	1	8463	1	1.6263	0.0084792	0.028796	0.768506	713	2	1.6263
RANBP10	4	0.35456	0.50315	1	8974	1	0.08234	0.0084844	0.028816	0.768506	714	2	0.08234
PEAR1	4	0.091951	0.20158	0.995086	3863	1	1.4282	0.0084848	0.028819	0.768506	715	2	1.4282
ALDH7A1	4	0.91473	0.91451	1	16955	0	1.3021	0.0084904	0.028834	0.768506	716	3	1.3021
ITGA3	4	0.95068	0.95061	1	17731	0	1.2678	0.0085121	0.028895	0.768506	717	3	1.2678
TMTC2	4	0.96859	0.96853	1	18190	0	1.2149	0.0085242	0.028932	0.768506	718	3	1.2149
IDO1	4	0.99143	0.99149	1	18830	0	0.4347	0.0085671	0.029074	0.768506	719	4	0.4347
AKAP8	4	0.99142	0.99147	1	18829	0	0.3925	0.0085819	0.029121	0.768506	720	4	0.3925
KRTAP20-1	4	0.82891	0.82909	1	15129	1	1.4768	0.008586	0.029131	0.768506	721	2	1.4768
LHCGR	4	0.76733	0.77914	1	14092	1	0.9084	0.0085885	0.029136	0.768506	722	2	0.9084
TIMM23B	4	0.88088	0.88039	1	16189	0	2.2565	0.0085973	0.029162	0.768506	723	3	2.2565
HAP1	4	0.823	0.82385	1	15002	1	0.9033	0.0086067	0.029188	0.768506	724	3	0.9033
OR8D1	4	0.99139	0.99144	1	18828	0	0.62748	0.008607	0.029188	0.768506	725	4	0.62748
OR5L2	4	0.99137	0.99141	1	18827	0	1.0003	0.0086278	0.029267	0.7692	726	4	1.0003
FOXN4	4	0.98734	0.98737	1	18714	0	0.97675	0.0086457	0.02932	0.7692	727	4	0.97675
CR1	4	0.6435	0.70272	1	12641	1	1.5718	0.0086538	0.029347	0.7692	728	2	1.5718
PC	4	0.94077	0.9407	1	17528	0	1.5009	0.0086849	0.029433	0.7692	729	3	1.5009
SPON1	4	0.94239	0.94231	1	17559	0	1.8863	0.0086878	0.029443	0.7692	730	2	1.8863
FAS	4	0.018491	0.059467	0.741803	1531	2	-0.086356	0.0086926	0.029456	0.7692	731	1	-0.086356
B3GNTL1	4	0.99128	0.99134	1	18826	0	0.37359	0.0087156	0.029531	0.769455	732	4	0.37359
MAFF	4	0.99128	0.99132	1	18825	0	0.58395	0.0087231	0.029561	0.769455	733	4	0.58395
PYGL	4	0.99127	0.99131	1	18824	0	0.64238	0.0087305	0.029587	0.769455	734	4	0.64238
CLPTM1	4	0.76536	0.77767	1	14058	1	1.7583	0.0087787	0.029737	0.771643	735	3	1.7583
SLC10A1	4	0.32264	0.4715	1	8402	1	0.40939	0.0087966	0.029779	0.771643	736	2	0.40939
RPRD2	4	0.99119	0.99124	1	18823	0	0.4882	0.0088131	0.029832	0.771643	737	4	0.4882
C16orf97	4	0.849	0.84841	1	15508	0	1.736	0.0088243	0.029871	0.771643	738	3	1.736
SERP1	4	0.34462	0.49333	1	8803	1	1.7926	0.0088357	0.029908	0.771643	739	3	1.7926
ADAMDEC1	4	0.99116	0.99121	1	18822	0	0.64106	0.0088403	0.029923	0.771643	740	4	0.64106
RPLP1	4	0.30331	0.45257	1	8090	1	-0.19192	0.0088487	0.029953	0.771643	741	2	-0.19192
LRP10	4	0.96796	0.96792	1	18177	0	0.67474	0.0089007	0.030117	0.774519	742	3	0.67474
CT45A2	2	0.99108	0.99091	1	18821	0	2.7212	0.0089224	0.016968	0.69699	743	2	2.7212
TICAM2	4	0.9614	0.96131	1	18000	0	1.8246	0.0089446	0.03025	0.774519	744	3	1.8246
BCAS4	4	0.55	0.65734	1	11797	1	1.2628	0.0089527	0.030282	0.774519	745	2	1.2628
XRN1	4	0.99104	0.9911	1	18820	0	0.41107	0.0089617	0.030311	0.774519	746	4	0.41107
MYH13	4	0.99103	0.99109	1	18819	0	0.5248	0.0089678	0.030327	0.774519	747	4	0.5248
EIF2AK3	4	0.15147	0.30345	1	5569	2	1.7772	0.0089791	0.030369	0.774519	748	2	1.7772
ST8SIA4	4	0.66669	0.71525	1	12897	1	1.1582	0.0090219	0.030499	0.774519	749	3	1.1582
CAB39L	4	0.99098	0.99103	1	18818	0	1.1139	0.0090229	0.030502	0.774519	750	4	1.1139
PXDN	4	0.99097	0.99103	1	18817	0	0.47631	0.0090275	0.030517	0.774519	751	4	0.47631
PAAF1	4	0.84265	0.84201	1	15378	1	2.1223	0.0090541	0.030611	0.774519	752	3	2.1223
NOX3	4	0.94057	0.94049	1	17524	0	0.68691	0.0090568	0.03062	0.774519	753	3	0.68691
BRPF3	4	0.99094	0.99099	1	18816	0	0.76736	0.0090597	0.030627	0.774519	754	4	0.76736
OR6N2	4	0.989	0.98905	1	18760	0	1.1154	0.0091024	0.03075	0.774519	755	4	1.1154
HTR1E	4	0.54546	0.65532	1	11763	1	1.6506	0.0091062	0.030765	0.774519	756	2	1.6506
RLIM	4	0.92507	0.92487	1	17183	0	1.0979	0.0091075	0.030769	0.774519	757	3	1.0979
ZBTB41	4	0.89234	0.892	1	16456	0	1.4989	0.00911	0.030777	0.774519	758	3	1.4989
LOC100134391	4	0.93046	0.93023	1	17286	0	0.93179	0.0091151	0.030789	0.774519	759	3	0.93179
FLI1	4	0.91477	0.91455	1	16956	0	1.8926	0.0091226	0.030813	0.774519	760	3	1.8926
FCHSD1	4	0.99086	0.99091	1	18815	0	0.58158	0.0091415	0.030872	0.774519	761	4	0.58158
ADRA2B	4	0.99086	0.99091	1	18814	0	1.0594	0.0091431	0.030875	0.774519	762	4	1.0594
CNTNAP4	4	0.73098	0.75394	1	13604	1	-0.038868	0.0091608	0.030934	0.77497	763	1	-0.038868
MAN1C1	4	0.90883	0.90856	1	16805	0	0.82435	0.0091733	0.030978	0.775057	764	3	0.82435
GABPA	4	0.51737	0.64333	1	11539	1	1.5065	0.0092128	0.031104	0.777202	765	3	1.5065
CFAP43	4	0.99076	0.99081	1	18813	0	0.72595	0.0092395	0.031194	0.777324	766	4	0.72595
OR12D3	4	0.99076	0.9908	1	18812	0	0.79383	0.009241	0.0312	0.777324	767	4	0.79383
RPS6KA3	4	0.086167	0.19113	0.98476	3703	2	1.4371	0.0092517	0.031231	0.777324	768	2	1.4371
DCDC2B	4	0.64202	0.70197	1	12627	1	1.1312	0.0092725	0.031293	0.777846	769	3	1.1312
MAP7D1	4	0.86715	0.86669	1	15879	0	1.3303	0.0092867	0.031337	0.777941	770	2	1.3303
DNAJC13	4	0.91412	0.91391	1	16942	0	2.12	0.0093453	0.031515	0.781324	771	3	2.12
FAM9A	4	0.34424	0.49295	1	8796	1	0.87367	0.0093673	0.031592	0.781802	772	3	0.87367
MPLKIP	4	0.91979	0.9196	1	17061	0	1.0915	0.0093904	0.031665	0.781802	773	3	1.0915
FAM171A1	4	0.99059	0.99062	1	18810	0	0.75689	0.0094108	0.031728	0.781802	774	4	0.75689
SLC33A1	4	0.094141	0.20548	0.996343	3936	1	0.91539	0.0094136	0.031737	0.781802	775	3	0.91539
PHKB	4	0.99059	0.99062	1	18809	0	1.3765	0.009414	0.031738	0.781802	776	4	1.3765
TEX9	4	0.99057	0.9906	1	18808	0	0.66024	0.0094314	0.031783	0.781904	777	4	0.66024
ZXDA	4	0.96365	0.96358	1	18061	0	0.52887	0.0094729	0.031903	0.781943	778	3	0.52887
ZNF570	4	0.99053	0.99055	1	18807	0	1.0479	0.0094743	0.031906	0.781943	779	4	1.0479
EP300	4	0.9654	0.96534	1	18118	0	1.6091	0.0094748	0.031908	0.781943	780	3	1.6091
LRMP	4	0.9905	0.99053	1	18805	0	0.77991	0.0094997	0.031981	0.782742	781	4	0.77991
CCBE1	4	0.99047	0.9905	1	18804	0	0.33737	0.0095285	0.032066	0.782815	782	4	0.33737
DDX43	4	0.99047	0.99049	1	18803	0	0.43598	0.0095316	0.032079	0.782815	783	4	0.43598
PPP2R5A	4	0.70603	0.73807	1	13302	1	1.7555	0.0095458	0.032131	0.782815	784	2	1.7555
GDI2	4	0.98203	0.98206	1	18581	0	1.8316	0.0095517	0.032148	0.782815	785	4	1.8316
PCDHGB3	4	0.73522	0.75675	1	13660	1	1.1651	0.0096056	0.03231	0.784807	786	3	1.1651
ARHGAP30	4	0.99038	0.99041	1	18802	0	0.59116	0.0096198	0.032359	0.784807	787	4	0.59116
PYHIN1	4	0.925	0.9248	1	17180	0	1.3985	0.0096212	0.032366	0.784807	788	3	1.3985
SORT1	4	0.61077	0.68599	1	12314	1	1.6421	0.0096289	0.032394	0.784807	789	3	1.6421
MACROD2	4	0.99035	0.99038	1	18801	0	0.37734	0.0096488	0.032455	0.784944	790	4	0.37734
KRTAP19-2	4	0.9515	0.95141	1	17742	0	0.99076	0.0096579	0.032485	0.784944	791	3	0.99076
GIP	4	0.57355	0.66803	1	11997	1	-0.033633	0.0096809	0.032557	0.784944	792	1	-0.033633
FAM86C1	4	0.37231	0.52074	1	9267	2	1.2974	0.0096825	0.032564	0.784944	793	2	1.2974
DDX26B	4	0.47901	0.62642	1	11210	2	-0.25621	0.0097329	0.032744	0.788295	794	1	-0.25621
SLC10A2	4	0.86586	0.86543	1	15850	0	1.221	0.009763	0.03284	0.789607	795	3	1.221
CCDC42B	4	0.9661	0.96603	1	18130	0	0.48019	0.0098369	0.033078	0.794324	796	3	0.48019
CYBB	4	0.99014	0.99015	1	18799	0	0.56612	0.0098553	0.033134	0.79461	797	4	0.56612
PRDM12	4	0.99013	0.99014	1	18798	0	0.56917	0.0098716	0.033187	0.79461	798	4	0.56917
CEP152	4	0.23882	0.38945	1	6991	2	-0.2181	0.0098889	0.033234	0.79461	799	1	-0.2181
NFKB1	4	0.9901	0.99012	1	18797	0	0.30519	0.0098963	0.033256	0.79461	800	4	0.30519
GOT1L1	4	0.99005	0.99007	1	18796	0	0.6187	0.009949	0.033409	0.79671	801	4	0.6187
CSNK2A3	4	0.80022	0.80449	1	14609	1	1.007	0.0099702	0.033484	0.79671	802	3	1.007
ARHGAP28	4	0.62424	0.69284	1	12433	1	0.69338	0.0099809	0.03352	0.79671	803	3	0.69338
OR1L3	4	0.36546	0.51394	1	9149	1	0.93771	0.0099889	0.033542	0.79671	804	3	0.93771
NLRC4	4	0.76724	0.77907	1	14091	1	0.42888	0.0099928	0.033552	0.79671	805	3	0.42888
NHS	4	0.71527	0.74378	1	13407	1	1.694	0.010044	0.033695	0.797036	806	2	1.694
IMPA2	4	0.82408	0.82481	1	15028	1	0.28144	0.010045	0.033699	0.797036	807	2	0.28144
RNASEH2C	4	0.98991	0.98993	1	18793	0	0.96967	0.010087	0.033816	0.797036	808	4	0.96967
DOC2A	4	0.20349	0.3547	1	6400	1	0.17716	0.010097	0.033851	0.797036	809	2	0.17716
ALG5	4	0.98989	0.98991	1	18792	0	0.46685	0.01011	0.03389	0.797036	810	4	0.46685
LGR4	4	0.98987	0.98988	1	18791	0	0.45289	0.010128	0.033944	0.797036	811	4	0.45289
TAS2R30	4	0.92417	0.92401	1	17164	0	1.6432	0.010141	0.033994	0.797036	812	2	1.6432
TSKU	4	0.98986	0.98987	1	18790	0	0.61974	0.010143	0.034003	0.797036	813	4	0.61974
NDUFS4	4	0.98985	0.98987	1	18789	0	0.37311	0.010148	0.034026	0.797036	814	4	0.37311
NIN	4	0.45116	0.59888	1	10679	1	0.018719	0.010149	0.034026	0.797036	815	1	0.018719
LGR5	4	0.98982	0.98984	1	18788	0	0.54637	0.010175	0.034108	0.797036	816	4	0.54637
GALR2	4	0.98982	0.98984	1	18787	0	0.54892	0.010182	0.034127	0.797036	817	4	0.54892
ARMC1	4	0.75863	0.7728	1	13969	1	0.88687	0.010205	0.034191	0.797036	818	3	0.88687
POU4F1	4	0.98979	0.98981	1	18786	0	0.42408	0.010206	0.034193	0.797036	819	4	0.42408
ZNF496	4	0.96413	0.9641	1	18072	0	1.1644	0.010253	0.034343	0.797036	820	3	1.1644
MGP	4	0.98975	0.98976	1	18784	0	0.5552	0.010254	0.034349	0.797036	821	4	0.5552
WNK2	4	0.65566	0.70915	1	12768	1	0.66839	0.010267	0.034394	0.797036	822	3	0.66839
ALG9	4	0.97877	0.9788	1	18471	0	1.0275	0.010275	0.034417	0.797036	823	4	1.0275
KIAA2026	4	0.98972	0.98974	1	18782	0	0.93443	0.01028	0.034434	0.797036	824	4	0.93443
ALOXE3	4	0.91008	0.90983	1	16842	0	0.33405	0.010305	0.034521	0.797036	825	3	0.33405
ZFP92	4	0.98816	0.98819	1	18739	0	1.2478	0.010311	0.034538	0.797036	826	4	1.2478
C5orf46	4	0.66868	0.71638	1	12921	1	0.91247	0.010335	0.034611	0.797036	827	3	0.91247
FAM20B	4	0.68746	0.72713	1	13121	1	1.5025	0.010343	0.034633	0.797036	828	2	1.5025
GNG2	4	0.36106	0.5096	1	9081	1	1.1418	0.010346	0.034648	0.797036	829	3	1.1418
POLDIP2	4	0.98961	0.98963	1	18781	0	1.0931	0.010388	0.034778	0.797036	830	4	1.0931
THAP11	4	0.12785	0.26403	1	4915	2	1.3174	0.010392	0.03479	0.797036	831	2	1.3174
CLN8	4	0.24789	0.39828	1	7131	1	0.79302	0.010393	0.034791	0.797036	832	3	0.79302
MTUS2	4	0.95576	0.95568	1	17860	0	1.0909	0.010404	0.034826	0.797036	833	3	1.0909
PRPF39	4	0.091203	0.20027	0.994308	3845	2	1.162	0.010405	0.034829	0.797036	834	2	1.162
SIDT2	4	0.15753	0.30955	1	5679	1	0.3842	0.010409	0.034843	0.797036	835	3	0.3842
FCRL3	4	0.98563	0.98562	1	18671	0	0.7825	0.010429	0.034902	0.797036	836	4	0.7825
ACTL10	4	0.80003	0.80434	1	14607	1	0.8994	0.010431	0.034909	0.797036	837	3	0.8994
PLXNC1	4	0.98953	0.98956	1	18779	0	0.59474	0.010465	0.035023	0.797036	838	4	0.59474
GPR152	4	0.98953	0.98956	1	18778	0	0.4785	0.010467	0.03503	0.797036	839	4	0.4785
ABHD13	4	0.46091	0.60855	1	10861	1	0.95355	0.010478	0.035069	0.797036	840	3	0.95355
SIM2	4	0.98951	0.98954	1	18776	0	0.4144	0.010489	0.035108	0.797036	841	4	0.4144
PRSS12	4	0.55269	0.65854	1	11814	1	0.7916	0.010514	0.035173	0.797036	842	3	0.7916
STK17B	4	0.70704	0.73871	1	13312	1	1.5961	0.01052	0.035191	0.797036	843	3	1.5961
C16orf54	4	0.98948	0.98951	1	18774	0	0.50705	0.01052	0.035192	0.797036	844	4	0.50705
KIAA1161	4	0.98946	0.98949	1	18773	0	0.47019	0.010543	0.035258	0.797252	845	4	0.47019
FAT1	4	0.98945	0.98948	1	18772	0	0.30306	0.010555	0.035297	0.797252	846	4	0.30306
CACNA1F	4	0.48731	0.63119	1	11292	1	0.31938	0.010565	0.035327	0.797252	847	3	0.31938
BPIFB2	4	0.98941	0.98944	1	18771	0	0.34942	0.010591	0.035416	0.797799	848	4	0.34942
FGF21	4	0.9894	0.98943	1	18770	0	0.73094	0.010598	0.035435	0.797799	849	4	0.73094
CCDC124	4	0.76211	0.77536	1	14010	1	0.42329	0.010617	0.035503	0.797896	850	3	0.42329
EPPIN-WFDC6	4	0.82674	0.82717	1	15083	1	1.5335	0.010645	0.035596	0.797896	851	3	1.5335
JUP	4	0.98936	0.98939	1	18769	0	1.6207	0.010645	0.035596	0.797896	852	4	1.6207
KCNJ12	4	0.98934	0.98938	1	18768	0	0.51134	0.01066	0.035642	0.797896	853	4	0.51134
SLC25A17	4	0.73518	0.75672	1	13659	1	0.32429	0.010668	0.03566	0.797896	854	2	0.32429
SCYL3	4	0.088184	0.19475	0.989269	3757	3	-0.82104	0.01072	0.035821	0.797896	855	1	-0.82104
TENM2	4	0.97401	0.97393	1	18333	0	0.89051	0.010731	0.035857	0.797896	856	3	0.89051
TP63	4	0.98926	0.9893	1	18767	0	0.38576	0.010739	0.035885	0.797896	857	4	0.38576
UBE2Q1	4	0.98924	0.98927	1	18766	0	0.52497	0.010763	0.03595	0.797896	858	4	0.52497
EIF3F	4	0.63505	0.6983	1	12549	1	0.099771	0.010772	0.035979	0.797896	859	2	0.099771
SSBP2	4	0.98921	0.98925	1	18765	0	0.46566	0.010789	0.036048	0.797896	860	4	0.46566
CCDC144A	4	0.9892	0.98924	1	18764	0	0.68825	0.010796	0.036069	0.797896	861	4	0.68825
SYNJ2	4	0.12776	0.26387	1	4912	2	1.2205	0.010797	0.03607	0.797896	862	2	1.2205
TFCP2	4	0.6418	0.70185	1	12624	1	1.6651	0.010803	0.036092	0.797896	863	2	1.6651
DDB2	4	0.98873	0.98879	1	18753	0	0.99331	0.010824	0.03615	0.797896	864	4	0.99331
DLK1	4	0.93366	0.93348	1	17349	0	0.86133	0.010824	0.03615	0.797896	865	3	0.86133
C11orf1	4	0.43645	0.58432	1	10421	1	0.88824	0.010832	0.036174	0.797896	866	3	0.88824
GLIS2	4	0.98915	0.98919	1	18763	0	0.61906	0.010854	0.036246	0.797896	867	4	0.61906
ZIC3	4	0.91832	0.9181	1	17032	0	0.97209	0.010855	0.036248	0.797896	868	3	0.97209
DNAAF1	4	0.98914	0.98918	1	18762	0	0.52295	0.010863	0.036274	0.797896	869	4	0.52295
PALM2-AKAP2	4	0.22707	0.37794	1	6786	1	0.55217	0.010876	0.036316	0.7979	870	2	0.55217
HPSE	4	0.98882	0.98887	1	18754	0	1.1933	0.010892	0.036364	0.798041	871	4	1.1933
SH2D3A	4	0.87302	0.87262	1	16003	0	0.88861	0.010909	0.036417	0.798284	872	3	0.88861
KRTAP5-8	4	0.97218	0.97215	1	18282	0	0.91054	0.010931	0.036492	0.798829	873	3	0.91054
ZDHHC8	4	0.90766	0.9074	1	16779	0	0.78752	0.010968	0.036598	0.798829	874	3	0.78752
LLGL1	4	0.93774	0.93769	1	17442	0	1.3714	0.010971	0.036609	0.798829	875	3	1.3714
COLEC10	4	0.19208	0.34354	1	6221	1	0.4797	0.01098	0.036636	0.798829	876	3	0.4797
CACNG7	4	0.7874	0.79423	1	14392	1	1.7797	0.010992	0.036674	0.798829	877	3	1.7797
PLAC8L1	4	0.989	0.98905	1	18761	0	0.775	0.010998	0.036694	0.798829	878	4	0.775
TMEM239	4	0.63044	0.69596	1	12498	1	0.91966	0.011022	0.036768	0.798829	879	3	0.91966
TRIP4	4	0.52082	0.64477	1	11566	1	0.42182	0.011032	0.036801	0.798829	880	3	0.42182
CSTF2T	4	0.98894	0.98899	1	18758	0	0.66682	0.011064	0.036902	0.798829	881	4	0.66682
FANCE	4	0.27752	0.4273	1	7638	1	1.4272	0.011068	0.036918	0.798829	882	2	1.4272
IVL	4	0.98509	0.98511	1	18646	0	1.1839	0.011079	0.036956	0.798829	883	4	1.1839
LAMC1	4	0.98891	0.98895	1	18757	0	0.78456	0.011092	0.036998	0.798829	884	4	0.78456
PAMR1	4	0.98487	0.98488	1	18639	0	0.74947	0.011122	0.037102	0.798829	885	4	0.74947
AKAP6	4	0.57839	0.67029	1	12038	1	0.43615	0.011136	0.037144	0.798829	886	2	0.43615
MAP1LC3B2	4	0.46187	0.60951	1	10878	1	2.1506	0.011138	0.037156	0.798829	887	3	2.1506
ARHGEF12	4	0.98886	0.9889	1	18756	0	0.66675	0.011144	0.037175	0.798829	888	4	0.66675
C5AR1	4	0.98883	0.98888	1	18755	0	0.61619	0.011168	0.037238	0.798829	889	4	0.61619
TTC7B	4	0.13116	0.26964	1	5004	1	1.419	0.01117	0.037248	0.798829	890	2	1.419
MBTPS1	4	0.19671	0.34812	1	6290	1	0.93383	0.011177	0.037266	0.798829	891	3	0.93383
BNC2	4	0.96303	0.96294	1	18042	0	0.60412	0.011188	0.037303	0.798829	892	3	0.60412
SLC23A2	4	0.88923	0.88889	1	16400	0	0.95441	0.011197	0.037331	0.798829	893	3	0.95441
CHST13	4	0.71834	0.74574	1	13439	1	0.96544	0.011206	0.037361	0.798829	894	3	0.96544
HACD2	4	0.3874	0.53571	1	9533	1	1.8174	0.011234	0.03743	0.799408	895	3	1.8174
ETS1	4	0.60834	0.68476	1	12288	1	1.848	0.011292	0.037617	0.800281	896	3	1.848
WDR6	4	0.24321	0.39371	1	7055	2	-0.10645	0.011292	0.037617	0.800281	897	2	-0.10645
TMEM189-UBE2V1	4	0.93123	0.93101	1	17298	0	0.83067	0.011304	0.037657	0.800281	898	3	0.83067
RAB44	4	0.70137	0.73522	1	13258	1	1.7759	0.011317	0.037694	0.800281	899	3	1.7759
JAG2	4	0.52431	0.64627	1	11591	1	1.7419	0.011324	0.037713	0.800281	900	3	1.7419
CD3E	4	0.98463	0.98463	1	18633	0	0.94658	0.01135	0.037795	0.800281	901	4	0.94658
OR4A16	4	0.98863	0.98868	1	18751	0	0.64054	0.011374	0.037862	0.800281	902	4	0.64054
PAK7	4	0.93587	0.93576	1	17397	0	0.69747	0.011385	0.037894	0.800281	903	3	0.69747
KRTAP12-3	4	0.95058	0.95051	1	17727	0	0.73198	0.011388	0.037903	0.800281	904	3	0.73198
MAP3K9	4	0.43416	0.5821	1	10375	2	0.25175	0.011396	0.037923	0.800281	905	2	0.25175
CLCN5	4	0.9886	0.98866	1	18750	0	0.75243	0.011398	0.037931	0.800281	906	4	0.75243
CCNT1	4	0.6402	0.701	1	12608	1	1.1208	0.01142	0.037997	0.800796	907	3	1.1208
ATP6V0C	4	8.8171e-05	0.0003328	0.077359	82	2	-0.75369	0.011448	0.038083	0.80167	908	1	-0.75369
TRPV2	4	0.97439	0.97432	1	18342	0	0.86465	0.011461	0.038123	0.80167	909	3	0.86465
BMP2	4	0.98851	0.98855	1	18748	0	0.5213	0.011488	0.038202	0.802279	910	4	0.5213
DEGS2	4	0.96964	0.96958	1	18219	0	0.29352	0.0115	0.038236	0.802279	911	3	0.29352
MAP3K8	4	0.96082	0.96073	1	17986	0	1.2748	0.011522	0.038317	0.803104	912	3	1.2748
HEATR1	4	0.13598	0.27785	1	5149	3	-0.4215	0.011551	0.03841	0.804165	913	1	-0.4215
MTSS1L	4	0.78269	0.79058	1	14328	1	0.36738	0.011603	0.038557	0.805762	914	2	0.36738
PKIG	4	0.85614	0.85563	1	15651	0	1.0442	0.011608	0.03857	0.805762	915	3	1.0442
RNF186	4	0.98833	0.98835	1	18745	0	0.71418	0.011665	0.03873	0.807496	916	4	0.71418
KEAP1	4	0.98832	0.98834	1	18744	0	0.54597	0.011682	0.038784	0.807496	917	4	0.54597
LUC7L	4	0.98832	0.98834	1	18743	0	0.80243	0.011684	0.03879	0.807496	918	4	0.80243
S100A7	4	0.9883	0.98832	1	18742	0	1.8755	0.011701	0.038846	0.807496	919	4	1.8755
ENDOD1	4	0.88912	0.88878	1	16393	0	0.35765	0.011707	0.038865	0.807496	920	2	0.35765
OPN1LW	4	0.5762	0.66927	1	12018	1	1.7427	0.011725	0.038911	0.807576	921	3	1.7427
TPPP2	4	0.43221	0.58024	1	10341	2	0.1811	0.011759	0.039018	0.808151	922	2	0.1811
GPRC6A	4	0.98822	0.98825	1	18740	0	0.67263	0.011777	0.039078	0.808151	923	4	0.67263
PAN3	4	0.77189	0.7825	1	14168	1	0.73785	0.011782	0.0391	0.808151	924	3	0.73785
STMN4	4	0.43761	0.58547	1	10445	1	1.3116	0.011785	0.039107	0.808151	925	3	1.3116
CCDC37	4	0.92407	0.92391	1	17160	0	1.9063	0.011811	0.039188	0.808935	926	3	1.9063
NOBOX	4	0.98816	0.98818	1	18738	0	0.58509	0.011845	0.039294	0.810146	927	4	0.58509
SLC28A3	4	0.96243	0.96236	1	18023	0	0.5829	0.011863	0.039346	0.810146	928	3	0.5829
SNX3	4	0.98812	0.98815	1	18737	0	0.35095	0.011883	0.039398	0.810146	929	4	0.35095
BEND2	4	0.98391	0.98389	1	18616	0	0.80395	0.011905	0.039466	0.810146	930	4	0.80395
BEAN1	4	0.93879	0.93875	1	17473	0	0.63475	0.011915	0.039501	0.810146	931	3	0.63475
DOK7	4	0.98807	0.9881	1	18736	0	1.8584	0.011926	0.039534	0.810146	932	4	1.8584
C11orf40	4	0.5301	0.64868	1	11635	1	1.6224	0.011928	0.039543	0.810146	933	3	1.6224
INA	4	0.14363	0.29056	1	5353	1	0.040089	0.011967	0.039656	0.810612	934	1	0.040089
OR8H3	4	0.30309	0.45235	1	8087	1	1.166	0.012004	0.039772	0.810612	935	3	1.166
ALCAM	4	0.52611	0.64701	1	11604	1	0.19236	0.012019	0.039821	0.810612	936	2	0.19236
KRTAP22-2	4	0.98795	0.98797	1	18734	0	0.56891	0.012049	0.039906	0.810612	937	4	0.56891
SRRT	4	0.029777	0.083679	0.809069	1977	3	-0.91958	0.012071	0.03997	0.810612	938	1	-0.91958
TBXA2R	4	0.84447	0.84382	1	15416	1	1.3309	0.012093	0.040044	0.810612	939	2	1.3309
VSTM1	4	0.7755	0.78511	1	14218	1	1.0864	0.012118	0.040125	0.810612	940	3	1.0864
CDK5R2	4	0.12008	0.25075	1	4683	3	-0.31742	0.012123	0.040139	0.810612	941	1	-0.31742
PRG4	4	0.18231	0.33397	1	6076	1	0.84862	0.012127	0.040157	0.810612	942	3	0.84862
SLC39A8	4	0.98786	0.98789	1	18733	0	0.60454	0.012139	0.040192	0.810612	943	4	0.60454
FABP9	4	0.98786	0.98788	1	18732	0	0.62721	0.012143	0.040206	0.810612	944	4	0.62721
SGCG	4	0.98784	0.98787	1	18731	0	0.41015	0.012158	0.040249	0.810612	945	4	0.41015
ELF5	4	0.96808	0.96802	1	18179	0	0.55927	0.012174	0.040298	0.810612	946	3	0.55927
TPCN2	4	0.97745	0.97748	1	18425	0	1.1023	0.012194	0.040359	0.810612	947	4	1.1023
RPS6KA1	4	0.98518	0.98519	1	18652	0	1.2891	0.012203	0.040392	0.810612	948	4	1.2891
CD1A	4	0.98779	0.98782	1	18730	0	0.53757	0.01221	0.040412	0.810612	949	4	0.53757
PFKFB2	4	0.19195	0.34342	1	6219	1	0.85009	0.012222	0.040442	0.810612	950	3	0.85009
CEACAM18	4	0.98777	0.9878	1	18729	0	0.32407	0.012226	0.040458	0.810612	951	4	0.32407
PPARGC1B	4	0.16341	0.31526	1	5777	1	1.5268	0.012226	0.040459	0.810612	952	3	1.5268
COA4	4	0.19217	0.34363	1	6224	1	0.30289	0.012226	0.040461	0.810612	953	2	0.30289
ACADS	4	0.4596	0.60726	1	10839	1	1.7013	0.012233	0.040486	0.810612	954	3	1.7013
RBM3	4	0.98776	0.98778	1	18728	0	0.52378	0.012241	0.04051	0.810612	955	4	0.52378
C5orf38	4	0.97021	0.97015	1	18227	0	0.95852	0.012252	0.040541	0.810612	956	3	0.95852
RFPL4A	4	0.58836	0.67505	1	12113	1	-0.0041924	0.012278	0.040615	0.811235	957	1	-0.0041924
UBQLN4	4	0.98766	0.98768	1	18727	0	0.55213	0.01234	0.040806	0.811329	958	4	0.55213
DCDC1	4	0.72191	0.74804	1	13494	1	2.1227	0.012359	0.040867	0.811329	959	3	2.1227
TPD52L3	4	0.98763	0.98765	1	18726	0	0.39883	0.012374	0.040907	0.811329	960	4	0.39883
ZNF124	4	0.98762	0.98765	1	18725	0	0.68827	0.012376	0.040911	0.811329	961	4	0.68827
FAM163B	4	0.98762	0.98764	1	18724	0	0.54669	0.012378	0.040914	0.811329	962	4	0.54669
PCYOX1L	4	0.086291	0.19135	0.984827	3707	2	-0.28436	0.012382	0.040925	0.811329	963	1	-0.28436
OR10G9	4	0.9876	0.98763	1	18723	0	0.3873	0.012404	0.040986	0.811329	964	4	0.3873
TMEM161B	4	0.97367	0.9736	1	18323	0	1.2742	0.012406	0.040998	0.811329	965	2	1.2742
POM121L12	4	0.98756	0.98758	1	18722	0	0.33927	0.012441	0.041104	0.811329	966	4	0.33927
ESRP1	4	0.98755	0.98757	1	18721	0	0.37878	0.012452	0.04114	0.811329	967	4	0.37878
GHRH	4	0.86831	0.86787	1	15905	0	1.5737	0.012467	0.041176	0.811329	968	2	1.5737
PRMT3	4	0.95912	0.95902	1	17935	0	1.5813	0.012473	0.041197	0.811329	969	3	1.5813
GAL3ST2	4	0.98751	0.98754	1	18720	0	0.58909	0.012486	0.041236	0.811329	970	4	0.58909
GDF9	4	0.74158	0.76098	1	13742	1	-0.14427	0.012486	0.041236	0.811329	971	1	-0.14427
LGMN	4	0.83521	0.83496	1	15238	1	1.0364	0.012513	0.04133	0.811329	972	3	1.0364
NR1D1	4	0.96638	0.96631	1	18142	0	1.2849	0.012544	0.04141	0.811329	973	3	1.2849
GUCD1	4	0.98745	0.98748	1	18717	0	0.36614	0.012546	0.041425	0.811329	974	4	0.36614
LYRM2	4	0.98744	0.98747	1	18716	0	0.58683	0.012556	0.041457	0.811329	975	4	0.58683
RPUSD2	4	0.97254	0.97249	1	18290	0	1.7468	0.012561	0.041468	0.811329	976	3	1.7468
ARHGAP20	4	0.63277	0.69717	1	12528	1	1.4905	0.012581	0.041536	0.811815	977	3	1.4905
TUSC5	4	0.86681	0.86636	1	15870	0	0.71391	0.012615	0.041645	0.812593	978	3	0.71391
MSANTD3	4	0.96436	0.96433	1	18079	0	1.6019	0.012621	0.041661	0.812593	979	3	1.6019
ZIC1	4	0.68352	0.72484	1	13077	1	0.93825	0.01264	0.041721	0.812946	980	3	0.93825
ATXN1L	4	0.98734	0.98737	1	18715	0	0.55087	0.012657	0.041782	0.813085	981	4	0.55087
APLP2	4	0.10515	0.22495	1	4267	2	0.95888	0.012669	0.041813	0.813085	982	2	0.95888
44441	4	0.26818	0.41811	1	7449	2	-0.25529	0.012693	0.041893	0.813808	983	1	-0.25529
NOTUM	4	0.032516	0.089198	0.828079	2059	1	0.036498	0.012745	0.042045	0.815937	984	2	0.036498
TCAF2	4	0.98721	0.98723	1	18713	0	0.32823	0.012794	0.042194	0.817383	985	4	0.32823
C15orf53	4	0.90887	0.9086	1	16808	0	1.3442	0.012797	0.042205	0.817383	986	3	1.3442
BCL3	4	0.91993	0.91973	1	17063	0	1.4375	0.012811	0.042255	0.817518	987	3	1.4375
PPIL6	4	0.98717	0.98719	1	18712	0	0.38265	0.012828	0.04231	0.817753	988	4	0.38265
ZSCAN12	4	0.98715	0.98717	1	18711	0	0.4967	0.012848	0.042378	0.818237	989	4	0.4967
MSMB	4	0.14572	0.29403	1	5418	1	1.1256	0.012884	0.042484	0.819459	990	3	1.1256
FAM159A	4	0.8522	0.85161	1	15579	0	1.2351	0.012901	0.042535	0.819611	991	3	1.2351
CRYGB	4	0.98706	0.98709	1	18709	0	0.55578	0.012936	0.042642	0.82085	992	4	0.55578
SURF1	4	0.049268	0.1221	0.902438	2584	3	-1.0414	0.012953	0.042696	0.82106	993	1	-1.0414
MCHR2	4	0.62735	0.69442	1	12457	1	1.5754	0.012995	0.042833	0.822374	994	3	1.5754
LDHAL6A	4	0.987	0.98702	1	18708	0	0.85773	0.013	0.04285	0.822374	995	4	0.85773
SLC36A4	4	0.98696	0.98698	1	18706	0	0.51899	0.01304	0.042968	0.823383	996	4	0.51899
DNAJB4	4	0.12169	0.25354	1	4733	1	0.61141	0.013056	0.043018	0.823383	997	3	0.61141
TBC1D7	4	0.98595	0.98595	1	18681	0	1.0926	0.013061	0.043032	0.823383	998	4	1.0926
MDFIC	4	0.97564	0.97558	1	18381	0	1.3328	0.013105	0.043168	0.823862	999	3	1.3328
C8B	4	0.50088	0.63659	1	11405	1	0.83301	0.013108	0.043179	0.823862	1000	2	0.83301
PCSK2	4	0.5315	0.64927	1	11646	1	1.261	0.013112	0.043188	0.823862	1001	3	1.261
MTRNR2L3	4	0.98686	0.98686	1	18705	0	0.30436	0.01314	0.043261	0.823862	1002	4	0.30436
LYAR	4	0.12908	0.26611	1	4938	2	-0.33381	0.01316	0.043318	0.823862	1003	1	-0.33381
OR5M10	4	0.6882	0.72754	1	13130	1	0.78105	0.013169	0.04334	0.823862	1004	3	0.78105
P2RX3	4	0.25818	0.40839	1	7290	2	1.163	0.013181	0.04338	0.823862	1005	2	1.163
OR13D1	4	0.086922	0.19243	0.98595	3723	2	1.1722	0.013188	0.043402	0.823862	1006	2	1.1722
XXYLT1	4	0.98679	0.9868	1	18702	0	0.63183	0.013207	0.043461	0.824164	1007	4	0.63183
OR2G6	4	0.78053	0.78889	1	14289	1	0.65978	0.013255	0.04362	0.82537	1008	3	0.65978
CRTC1	4	0.17136	0.32316	1	5901	2	-0.3898	0.013264	0.043647	0.82537	1009	1	-0.3898
ARPIN	4	0.98671	0.98671	1	18701	0	0.91386	0.013291	0.043733	0.82537	1010	4	0.91386
CLDN23	4	0.9867	0.9867	1	18700	0	0.45002	0.013297	0.043752	0.82537	1011	4	0.45002
CD151	4	0.9602	0.96008	1	17969	0	0.72257	0.013316	0.043815	0.82537	1012	3	0.72257
OR5AK2	4	0.17526	0.32703	1	5970	1	1.2924	0.013377	0.044008	0.82537	1013	3	1.2924
UBR1	4	0.98662	0.98662	1	18699	0	0.30209	0.013383	0.044028	0.82537	1014	4	0.30209
ZNF627	4	0.54587	0.65551	1	11766	1	0.76932	0.013387	0.044039	0.82537	1015	3	0.76932
ADK	4	0.43423	0.58217	1	10378	2	1.1796	0.013458	0.044251	0.82537	1016	2	1.1796
KRTAP13-4	4	0.89794	0.89766	1	16574	0	1.2349	0.013478	0.044302	0.82537	1017	3	1.2349
PRKAR1B	4	0.11706	0.24557	1	4602	2	0.9248	0.013486	0.044332	0.82537	1018	2	0.9248
PRDM11	4	0.98648	0.98648	1	18697	0	0.44203	0.01352	0.044446	0.82537	1019	4	0.44203
EMX1	4	0.038017	0.10024	0.861348	2223	2	-0.17192	0.013523	0.044454	0.82537	1020	2	-0.17192
NOSTRIN	4	0.98646	0.98645	1	18696	0	0.75843	0.013545	0.044512	0.82537	1021	4	0.75843
MAU2	4	0.93884	0.9388	1	17476	0	0.76983	0.013552	0.044539	0.82537	1022	3	0.76983
NEU3	4	0.98638	0.98638	1	18694	0	0.89284	0.013618	0.044732	0.82537	1023	4	0.89284
CDC37	4	0.37421	0.52267	1	9306	2	-0.3508	0.013627	0.044767	0.82537	1024	1	-0.3508
GFRAL	4	0.98635	0.98634	1	18692	0	0.40276	0.013651	0.044838	0.82537	1025	4	0.40276
LY96	4	0.98634	0.98634	1	18691	0	0.39927	0.013658	0.044859	0.82537	1026	4	0.39927
NPS	4	0.96235	0.96227	1	18021	0	0.97177	0.013679	0.044926	0.82537	1027	3	0.97177
NOV	4	0.98629	0.98628	1	18690	0	0.65562	0.01371	0.045018	0.82537	1028	4	0.65562
POGK	4	0.85836	0.85789	1	15699	0	1.2232	0.013731	0.045073	0.82537	1029	2	1.2232
ZNF423	4	0.54985	0.65728	1	11794	1	0.71784	0.013732	0.045074	0.82537	1030	3	0.71784
CKLF	4	0.83011	0.83017	1	15149	1	1.0431	0.013745	0.04512	0.82537	1031	3	1.0431
ABI1	4	0.94026	0.9402	1	17515	0	0.78502	0.013751	0.04514	0.82537	1032	3	0.78502
TBC1D3F	4	0.38165	0.53004	1	9426	2	1.4241	0.013759	0.045164	0.82537	1033	2	1.4241
MED14OS	4	0.98624	0.98623	1	18689	0	0.63064	0.013762	0.045176	0.82537	1034	4	0.63064
ELFN1	4	0.85187	0.85129	1	15572	0	1.677	0.01378	0.045224	0.82537	1035	3	1.677
PTX4	4	0.95828	0.95823	1	17920	0	0.71244	0.013782	0.045232	0.82537	1036	3	0.71244
CYS1	4	0.97768	0.97772	1	18433	0	1.1647	0.013794	0.04527	0.82537	1037	4	1.1647
C19orf57	4	0.9862	0.98619	1	18688	0	0.39709	0.0138	0.045289	0.82537	1038	4	0.39709
EFHB	4	0.98619	0.98618	1	18687	0	0.7704	0.013813	0.045335	0.82537	1039	4	0.7704
GCNT3	4	0.87129	0.87089	1	15963	0	1.6048	0.013829	0.045388	0.82537	1040	3	1.6048
ATP6V0D2	4	0.89224	0.89191	1	16452	0	0.36399	0.013834	0.045407	0.82537	1041	2	0.36399
FAM107B	4	0.98615	0.98615	1	18686	0	0.70198	0.013851	0.045459	0.82537	1042	4	0.70198
DROSHA	4	0.98614	0.98614	1	18685	0	0.65657	0.013864	0.045501	0.82537	1043	4	0.65657
BPIFA3	4	0.71166	0.74151	1	13362	1	1.4763	0.013864	0.045501	0.82537	1044	3	1.4763
RAB23	4	0.98612	0.98612	1	18684	0	0.61142	0.013883	0.045559	0.82537	1045	4	0.61142
EML1	4	0.4171	0.56515	1	10074	1	0.19102	0.013886	0.045568	0.82537	1046	2	0.19102
MARK3	4	0.7421	0.76134	1	13750	1	1.0556	0.013886	0.045569	0.82537	1047	3	1.0556
AURKC	4	0.22599	0.37689	1	6769	1	1.8341	0.013907	0.045628	0.82537	1048	2	1.8341
FRMD3	4	0.67023	0.71725	1	12933	1	1.4065	0.013909	0.045636	0.82537	1049	3	1.4065
KIZ	4	0.98608	0.98608	1	18683	0	0.70955	0.013923	0.045686	0.82537	1050	4	0.70955
ALDH9A1	4	0.98607	0.98607	1	18682	0	0.46674	0.013932	0.045707	0.82537	1051	4	0.46674
KIAA1919	4	0.59534	0.67845	1	12174	1	1.1897	0.013935	0.045716	0.82537	1052	2	1.1897
VPS33B	4	0.24482	0.39528	1	7076	2	-0.54406	0.013938	0.045727	0.82537	1053	1	-0.54406
SBK2	4	0.55077	0.6577	1	11805	1	1.3825	0.013942	0.045735	0.82537	1054	3	1.3825
NUCB2	4	0.94941	0.94935	1	17708	0	0.84877	0.013959	0.045786	0.82537	1055	3	0.84877
TEN1	4	0.093606	0.20454	0.996343	3916	2	0.98111	0.013977	0.045845	0.82537	1056	2	0.98111
FBXL2	4	0.54578	0.65547	1	11765	1	0.7309	0.013989	0.04588	0.82537	1057	3	0.7309
C8orf58	4	0.42972	0.57776	1	10297	2	0.32054	0.01399	0.045883	0.82537	1058	2	0.32054
KDELC2	4	0.45662	0.60429	1	10776	1	0.34869	0.014041	0.046025	0.82537	1059	2	0.34869
CDC42EP4	4	0.84006	0.83947	1	15329	1	0.60523	0.014055	0.046075	0.82537	1060	3	0.60523
MOGAT3	4	0.8618	0.86137	1	15766	0	1.4992	0.014062	0.046096	0.82537	1061	2	1.4992
ZNF146	4	0.98593	0.98593	1	18680	0	0.30341	0.014068	0.046114	0.82537	1062	4	0.30341
LCE2C	4	0.98005	0.98011	1	18516	0	0.73279	0.014092	0.046195	0.82537	1063	4	0.73279
CXorf65	4	0.9272	0.92698	1	17222	0	0.86526	0.014093	0.0462	0.82537	1064	3	0.86526
HBG1	4	0.63002	0.69576	1	12493	1	1.169	0.014112	0.046252	0.82537	1065	2	1.169
UNCX	4	0.44786	0.59563	1	10616	2	0.9578	0.014145	0.046351	0.82537	1066	2	0.9578
FEZF2	4	0.6995	0.73415	1	13235	1	1.1076	0.014155	0.04638	0.82537	1067	2	1.1076
TMEM27	4	0.92299	0.92285	1	17136	0	1.4909	0.014158	0.04639	0.82537	1068	3	1.4909
NPRL3	4	0.83899	0.83844	1	15310	1	0.87439	0.014165	0.046413	0.82537	1069	3	0.87439
SCN1B	4	0.98583	0.98582	1	18678	0	0.658	0.014173	0.04644	0.82537	1070	4	0.658
CLMN	4	0.23056	0.38142	1	6858	1	1.4288	0.014179	0.046456	0.82537	1071	3	1.4288
OR5M9	4	0.98581	0.9858	1	18677	0	0.54774	0.014193	0.046493	0.82537	1072	4	0.54774
AZU1	4	0.98577	0.98576	1	18676	0	0.49371	0.014229	0.046602	0.82537	1073	4	0.49371
JAKMIP1	4	0.98576	0.98576	1	18675	0	0.84601	0.01424	0.046644	0.82537	1074	4	0.84601
BRCA2	4	0.62462	0.69303	1	12437	1	1.3388	0.014248	0.046672	0.82537	1075	2	1.3388
FAM124A	4	0.89347	0.89314	1	16478	0	-0.086319	0.014249	0.04668	0.82537	1076	1	-0.086319
LPAR4	4	0.98573	0.98573	1	18674	0	1.3691	0.014266	0.046727	0.82537	1077	4	1.3691
VSTM5	4	0.25589	0.40616	1	7258	2	1.1494	0.014269	0.046736	0.82537	1078	2	1.1494
FCAMR	4	0.9857	0.9857	1	18673	0	0.28221	0.014301	0.046845	0.82537	1079	4	0.28221
PRR11	4	0.43402	0.58197	1	10370	2	-0.13701	0.014301	0.046845	0.82537	1080	1	-0.13701
SLC1A1	4	0.011228	0.037418	0.645397	1106	2	0.87657	0.014312	0.046873	0.82537	1081	2	0.87657
ERVFRD-1	4	0.98568	0.98568	1	18672	0	0.70618	0.014324	0.046916	0.82537	1082	4	0.70618
CAMSAP1	4	0.67856	0.72195	1	13021	1	0.95184	0.01434	0.046971	0.82537	1083	3	0.95184
ID4	4	0.97573	0.97567	1	18386	0	1.2199	0.014341	0.046978	0.82537	1084	3	1.2199
HNRNPUL1	4	0.31705	0.46607	1	8309	2	-0.087095	0.014352	0.047012	0.82537	1085	1	-0.087095
BSCL2	4	0.1907	0.34219	1	6199	1	1.3521	0.014369	0.047062	0.82537	1086	2	1.3521
PRM1	4	0.78768	0.79444	1	14396	1	0.69555	0.01437	0.047064	0.82537	1087	3	0.69555
ACYP1	4	0.98562	0.98561	1	18670	0	0.40496	0.014379	0.047093	0.82537	1088	4	0.40496
GP6	4	0.50568	0.63853	1	11444	1	0.23582	0.014404	0.047173	0.82537	1089	2	0.23582
LOXL2	4	0.9856	0.98559	1	18669	0	0.38382	0.014405	0.047174	0.82537	1090	4	0.38382
PPP1R14C	4	0.98555	0.98555	1	18666	0	0.64113	0.014451	0.047325	0.82537	1091	4	0.64113
SLC6A13	4	0.98552	0.98552	1	18665	0	0.67389	0.014477	0.047413	0.82537	1092	4	0.67389
GPM6A	4	0.98552	0.98552	1	18664	0	0.66061	0.014481	0.047425	0.82537	1093	4	0.66061
RSBN1	4	0.98551	0.98551	1	18663	0	0.31759	0.014486	0.047436	0.82537	1094	4	0.31759
CLMP	4	0.97929	0.97932	1	18485	0	0.82753	0.014492	0.047453	0.82537	1095	4	0.82753
NXPE1	4	0.98548	0.98548	1	18662	0	0.50349	0.014521	0.047536	0.82537	1096	4	0.50349
TRIM27	4	0.98548	0.98548	1	18661	0	0.43916	0.014523	0.047546	0.82537	1097	4	0.43916
ZDHHC5	4	0.98298	0.98302	1	18599	0	0.81875	0.014532	0.047583	0.82537	1098	4	0.81875
ITLN2	4	0.98545	0.98544	1	18660	0	0.9184	0.014553	0.047654	0.82537	1099	4	0.9184
ZBTB46	4	0.16253	0.31439	1	5766	2	-0.22622	0.01456	0.047672	0.82537	1100	1	-0.22622
SLTM	4	0.98543	0.98543	1	18659	0	0.98934	0.014567	0.047693	0.82537	1101	4	0.98934
RAMP2	4	0.98541	0.98541	1	18658	0	1.3492	0.014589	0.047754	0.82537	1102	4	1.3492
CPOX	4	0.95247	0.95235	1	17765	0	0.99354	0.014604	0.047796	0.82537	1103	3	0.99354
IL22	4	0.13641	0.27857	1	5160	3	-0.39689	0.014611	0.047816	0.82537	1104	1	-0.39689
SLC12A5	4	0.50519	0.63832	1	11440	1	0.97992	0.014641	0.047915	0.82537	1105	3	0.97992
SEC11A	4	0.98532	0.98532	1	18657	0	0.56906	0.014679	0.048027	0.82537	1106	4	0.56906
INTS12	4	0.98531	0.98532	1	18656	0	0.65428	0.014686	0.04805	0.82537	1107	4	0.65428
SUMO3	4	0.98531	0.98531	1	18655	0	0.44046	0.014694	0.048071	0.82537	1108	4	0.44046
FHDC1	4	0.47509	0.6226	1	11137	2	0.32521	0.014715	0.048137	0.82537	1109	2	0.32521
APP	4	0.272	0.42187	1	7516	1	1.256	0.014715	0.048139	0.82537	1110	2	1.256
C1orf189	4	0.98528	0.98528	1	18654	0	0.74006	0.014721	0.048152	0.82537	1111	4	0.74006
CUTA	4	0.98528	0.98528	1	18653	0	0.73863	0.014723	0.048163	0.82537	1112	4	0.73863
RSRC1	4	0.033119	0.090414	0.830834	2079	3	-1.1469	0.014767	0.048297	0.82537	1113	1	-1.1469
PRR20D	4	0.27645	0.42626	1	7613	2	-0.061194	0.014819	0.048463	0.82537	1114	2	-0.061194
RNF121	4	0.98518	0.98519	1	18651	0	0.43225	0.014823	0.048479	0.82537	1115	4	0.43225
GRAPL	4	0.98517	0.98517	1	18650	0	0.35848	0.014834	0.048514	0.82537	1116	4	0.35848
FBN1	4	0.80843	0.81127	1	14735	1	0.83533	0.014854	0.048579	0.82537	1117	3	0.83533
NIPSNAP3A	4	0.96468	0.96464	1	18091	0	1.2846	0.014861	0.048606	0.82537	1118	3	1.2846
ZNF181	4	0.98513	0.98515	1	18648	0	0.63739	0.014868	0.048632	0.82537	1119	4	0.63739
ANKRD23	4	0.2577	0.40791	1	7280	2	0.93033	0.014868	0.048633	0.82537	1120	2	0.93033
PATE2	4	0.46285	0.61047	1	10905	2	-0.035089	0.01487	0.048642	0.82537	1121	1	-0.035089
TEX19	4	0.98513	0.98514	1	18647	0	0.57438	0.014872	0.048647	0.82537	1122	4	0.57438
HDGFRP3	4	0.22426	0.37518	1	6746	1	0.93106	0.014874	0.048655	0.82537	1123	3	0.93106
SCGB1D2	4	0.34056	0.4893	1	8729	1	1.333	0.014875	0.048657	0.82537	1124	3	1.333
KCNC1	4	0.89845	0.89814	1	16586	0	1.3575	0.014912	0.048764	0.82537	1125	3	1.3575
CREG2	4	0.98509	0.9851	1	18645	0	0.46537	0.014912	0.048765	0.82537	1126	4	0.46537
OR8B3	4	0.98509	0.9851	1	18644	0	0.5381	0.014914	0.048772	0.82537	1127	4	0.5381
GABRA3	4	0.19973	0.35103	1	6337	2	1.0402	0.014919	0.048783	0.82537	1128	2	1.0402
NEFL	4	0.64552	0.70377	1	12669	1	-0.085173	0.014922	0.048792	0.82537	1129	1	-0.085173
CST8	4	0.95991	0.95982	1	17963	0	0.98172	0.014957	0.048903	0.826505	1130	3	0.98172
TNFAIP3	4	0.98501	0.98502	1	18643	0	0.30094	0.014993	0.049015	0.827065	1131	4	0.30094
KRT1	4	0.13262	0.27215	1	5041	1	0.98557	0.014995	0.049022	0.827065	1132	3	0.98557
EMD	4	0.91501	0.91478	1	16965	0	1.1753	0.015029	0.04912	0.827137	1133	3	1.1753
VPREB1	4	0.98494	0.98496	1	18642	0	0.86507	0.015056	0.0492	0.827137	1134	4	0.86507
FAM221A	4	0.23069	0.38155	1	6863	1	1.1244	0.015058	0.049209	0.827137	1135	3	1.1244
TLX1	4	0.062832	0.14799	0.940306	3006	2	-0.82926	0.015078	0.049268	0.827137	1136	1	-0.82926
SLC25A45	4	0.8261	0.82653	1	15071	1	1.3269	0.015095	0.049314	0.827137	1137	3	1.3269
RAB22A	4	0.9849	0.98491	1	18641	0	0.55157	0.015101	0.049332	0.827137	1138	4	0.55157
KLHL8	4	0.98489	0.9849	1	18640	0	0.43134	0.015108	0.049354	0.827137	1139	4	0.43134
ZSWIM7	4	0.98484	0.98485	1	18638	0	0.37379	0.015155	0.049495	0.827137	1140	4	0.37379
DNAJB5	4	0.98482	0.98482	1	18637	0	0.60203	0.015178	0.049554	0.827137	1141	4	0.60203
BPIFB6	4	0.53061	0.64889	1	11639	1	0.41255	0.015181	0.049564	0.827137	1142	2	0.41255
OR4C3	4	0.91576	0.91555	1	16982	0	0.69432	0.015197	0.049603	0.827137	1143	3	0.69432
HMBS	4	0.87526	0.8748	1	16037	0	1.8825	0.015198	0.049604	0.827137	1144	3	1.8825
HMGB1	4	0.26121	0.41132	1	7337	1	1.4706	0.015227	0.049694	0.827137	1145	3	1.4706
RABGAP1L	4	0.34492	0.49364	1	8809	2	0.2071	0.015233	0.049711	0.827137	1146	2	0.2071
KLK5	4	0.98476	0.98476	1	18636	0	0.49971	0.015237	0.049723	0.827137	1147	4	0.49971
HSD17B14	4	0.52883	0.64815	1	11626	1	0.66151	0.015239	0.049733	0.827137	1148	3	0.66151
FUT5	4	0.95673	0.95666	1	17875	0	0.93326	0.015257	0.049793	0.827137	1149	3	0.93326
ORMDL1	4	0.98474	0.98473	1	18635	0	0.40318	0.015262	0.049806	0.827137	1150	4	0.40318
IDH3G	4	0.8875	0.88716	1	16350	0	0.24991	0.015285	0.04988	0.827648	1151	3	0.24991
BCL2A1	4	0.95495	0.95482	1	17828	0	1.4967	0.015302	0.04993	0.827772	1152	3	1.4967
STX3	4	0.98468	0.98468	1	18634	0	0.53934	0.015319	0.049984	0.827794	1153	4	0.53934
LIPM	4	0.3518	0.50044	1	8925	2	0.14394	0.015337	0.050034	0.827794	1154	2	0.14394
SEC24D	4	0.87644	0.876	1	16068	0	0.7482	0.015344	0.050062	0.827794	1155	3	0.7482
SHISA9	4	0.9539	0.95379	1	17807	0	1.7502	0.01536	0.050105	0.827794	1156	3	1.7502
LY6D	4	0.86418	0.86375	1	15813	0	0.37948	0.015388	0.050182	0.827951	1157	2	0.37948
ANGEL1	4	0.98458	0.98459	1	18632	0	0.71043	0.015424	0.05029	0.827951	1158	4	0.71043
GPR157	4	0.10929	0.23217	1	4401	2	0.87844	0.015427	0.050295	0.827951	1159	2	0.87844
UQCRC2	4	0.0037745	0.013346	0.46014	554	3	-1.2239	0.01544	0.050342	0.827951	1160	1	-1.2239
NAPSA	4	0.93846	0.93841	1	17458	0	0.57411	0.015446	0.050356	0.827951	1161	3	0.57411
KCTD12	4	0.98453	0.98454	1	18631	0	0.30901	0.01547	0.050433	0.827951	1162	4	0.30901
TCTEX1D4	4	0.98451	0.98451	1	18630	0	1.585	0.01549	0.0505	0.827951	1163	4	1.585
GDF11	4	0.64393	0.70295	1	12649	1	0.061563	0.015492	0.050502	0.827951	1164	2	0.061563
DEFB107A	4	0.18958	0.34109	1	6183	1	1.1894	0.015493	0.050504	0.827951	1165	2	1.1894
PNMA3	4	0.64543	0.70371	1	12668	1	0.15522	0.015544	0.050656	0.828116	1166	2	0.15522
BCKDHB	4	0.98445	0.98446	1	18629	0	0.62218	0.015546	0.050666	0.828116	1167	4	0.62218
BST1	4	0.98445	0.98445	1	18628	0	0.37962	0.015548	0.050673	0.828116	1168	4	0.37962
BCL9L	4	0.96267	0.9626	1	18031	0	1.0095	0.015553	0.050688	0.828116	1169	3	1.0095
TRIOBP	4	0.83664	0.83624	1	15263	1	1.36	0.015583	0.050774	0.828532	1170	3	1.36
TVP23C-CDRT4	4	0.98439	0.98439	1	18626	0	0.51927	0.01561	0.050858	0.828532	1171	4	0.51927
CPSF4L	4	0.98438	0.98438	1	18625	0	0.57775	0.015622	0.050898	0.828532	1172	4	0.57775
ADGRG4	4	0.98434	0.98434	1	18624	0	0.49972	0.015661	0.051009	0.828532	1173	4	0.49972
C1orf105	4	0.85325	0.85266	1	15597	0	0.81544	0.015673	0.051045	0.828532	1174	3	0.81544
GOSR1	4	0.88447	0.88405	1	16273	0	1.5062	0.01568	0.051068	0.828532	1175	2	1.5062
TLDC2	4	0.71966	0.7466	1	13461	1	1.1029	0.015684	0.051076	0.828532	1176	3	1.1029
CARNS1	4	0.88776	0.88741	1	16355	0	0.40226	0.015699	0.051122	0.828532	1177	2	0.40226
KRT77	4	0.98427	0.98428	1	18623	0	0.40547	0.015729	0.051201	0.828532	1178	4	0.40547
DLAT	4	0.46894	0.61648	1	11016	1	1.1814	0.015739	0.051226	0.828532	1179	3	1.1814
TMEM237	4	0.60641	0.68383	1	12269	1	-0.43554	0.015751	0.051261	0.828532	1180	1	-0.43554
RGPD4	4	0.82943	0.82955	1	15139	1	1.0865	0.015752	0.051264	0.828532	1181	3	1.0865
RRAGC	4	0.97994	0.98	1	18508	0	1.5222	0.015754	0.051277	0.828532	1182	4	1.5222
PDGFRB	4	0.71717	0.74498	1	13425	1	1.109	0.015792	0.051387	0.828693	1183	2	1.109
MYCN	4	0.11095	0.23507	1	4445	2	0.11629	0.015802	0.051423	0.828693	1184	2	0.11629
CBX6	4	0.98419	0.98419	1	18622	0	0.39163	0.01581	0.051446	0.828693	1185	4	0.39163
MEIOB	4	0.82688	0.82728	1	15085	1	0.99924	0.015816	0.05146	0.828693	1186	3	0.99924
GTF2F2	3	0.38501	0.49224	1	9487	1	1.8184	0.015846	0.041406	0.811329	1187	2	1.8184
USH1C	4	0.87447	0.87402	1	16022	0	1.0968	0.015867	0.051611	0.82956	1188	3	1.0968
ZSWIM5	4	0.35693	0.50548	1	9017	2	1.0075	0.015889	0.051684	0.82956	1189	2	1.0075
RNASE8	4	0.89079	0.89045	1	16429	0	0.82531	0.015917	0.051766	0.82956	1190	3	0.82531
TNNI3	4	0.98407	0.98407	1	18621	0	1.2413	0.015925	0.051795	0.82956	1191	4	1.2413
RAB3C	4	0.85618	0.85566	1	15652	0	1.2912	0.015927	0.051798	0.82956	1192	3	1.2912
WDR35	4	0.81608	0.81782	1	14859	1	0.9768	0.015942	0.051842	0.82956	1193	3	0.9768
SLC17A5	4	0.98405	0.98405	1	18620	0	0.59852	0.015951	0.051878	0.82956	1194	4	0.59852
DPY19L3	4	0.57625	0.66929	1	12019	1	0.70256	0.015953	0.051883	0.82956	1195	3	0.70256
DPM3	4	0.29838	0.44768	1	8007	1	0.0077938	0.015958	0.051904	0.82956	1196	2	0.0077938
PI15	4	0.98403	0.98403	1	18618	0	0.44678	0.015972	0.051951	0.829611	1197	4	0.44678
OR1L6	4	0.32244	0.47129	1	8398	1	-0.030044	0.016009	0.052058	0.830135	1198	1	-0.030044
MROH9	4	0.91447	0.91424	1	16952	0	1.0868	0.016014	0.052071	0.830135	1199	3	1.0868
OR6P1	4	0.4906	0.63248	1	11321	1	0.9187	0.016047	0.052187	0.8313	1200	3	0.9187
OR13C2	4	0.87792	0.87748	1	16107	0	0.29604	0.016061	0.052236	0.831391	1201	2	0.29604
EPN3	4	0.98392	0.98392	1	18617	0	0.26926	0.016078	0.052291	0.831572	1202	4	0.26926
ASB18	4	0.9736	0.97352	1	18319	0	0.85427	0.016101	0.05236	0.831975	1203	3	0.85427
S100A6	4	0.25324	0.40358	1	7223	2	0.8882	0.016138	0.052473	0.832599	1204	2	0.8882
DCD	4	0.95029	0.95022	1	17722	0	0.89024	0.016141	0.052487	0.832599	1205	3	0.89024
HYAL1	4	0.98384	0.98382	1	18615	0	0.67223	0.016164	0.052553	0.832711	1206	4	0.67223
ATHL1	4	0.40923	0.55739	1	9935	1	1.4085	0.016214	0.052708	0.832711	1207	3	1.4085
SAR1A	4	0.75736	0.77193	1	13951	1	0.99647	0.016261	0.05286	0.832711	1208	3	0.99647
RIC8A	4	0.98367	0.98368	1	18614	0	0.391	0.016326	0.053037	0.832711	1209	4	0.391
TOPORS	4	0.93866	0.93861	1	17464	0	1.3806	0.016335	0.053063	0.832711	1210	3	1.3806
NIT1	4	0.65247	0.70743	1	12731	1	1.4317	0.016358	0.053135	0.832711	1211	3	1.4317
CCL3L3	4	0.86448	0.86405	1	15820	0	0.48857	0.016372	0.053168	0.832711	1212	3	0.48857
DNAJC3	4	0.98362	0.98363	1	18613	0	0.70533	0.016381	0.053198	0.832711	1213	4	0.70533
GFI1	4	0.9836	0.98361	1	18612	0	0.78442	0.016397	0.053242	0.832711	1214	4	0.78442
SLC22A14	4	0.98358	0.98359	1	18611	0	0.78637	0.016419	0.053306	0.832711	1215	4	0.78637
TTC9B	4	0.81382	0.81588	1	14836	1	0.31785	0.016423	0.053326	0.832711	1216	2	0.31785
SLC46A3	4	0.93978	0.93974	1	17505	0	0.78023	0.016425	0.053332	0.832711	1217	3	0.78023
ZNF732	4	0.98356	0.98357	1	18610	0	0.38883	0.016443	0.053392	0.832711	1218	4	0.38883
SEC61A1	4	0.80208	0.80597	1	14635	1	1.2341	0.01648	0.053501	0.832711	1219	3	1.2341
FOXE3	4	0.95831	0.95825	1	17922	0	0.66868	0.01648	0.053502	0.832711	1220	3	0.66868
KCNJ9	4	0.98352	0.98353	1	18609	0	0.4867	0.016482	0.053504	0.832711	1221	4	0.4867
RNF126	4	0.59526	0.6784	1	12173	1	0.81487	0.016491	0.053535	0.832711	1222	3	0.81487
MSC	4	0.27731	0.4271	1	7634	1	1.6685	0.016503	0.053573	0.832711	1223	3	1.6685
FAM43A	4	0.33526	0.484	1	8639	1	1.4035	0.016526	0.05364	0.832711	1224	3	1.4035
AMOTL2	4	0.14154	0.2871	1	5297	3	-0.3529	0.016527	0.053642	0.832711	1225	1	-0.3529
GDAP1L1	4	0.98345	0.98347	1	18608	0	0.26493	0.016547	0.053703	0.832711	1226	4	0.26493
SH3GL3	4	0.94618	0.94611	1	17646	0	1.2182	0.016564	0.053749	0.832711	1227	3	1.2182
PCDHGC5	4	0.0049155	0.017219	0.504705	648	3	-0.91499	0.016579	0.053793	0.832711	1228	1	-0.91499
IL36RN	4	0.74809	0.76546	1	13814	1	1.4036	0.016595	0.053842	0.832711	1229	3	1.4036
PYGM	4	0.60152	0.68146	1	12227	1	1.1551	0.01661	0.053887	0.832711	1230	2	1.1551
BHLHE40	4	0.88025	0.87977	1	16172	0	1.3082	0.016626	0.053934	0.832711	1231	3	1.3082
ATP1A4	4	0.51314	0.6415	1	11512	1	0.7563	0.01663	0.053942	0.832711	1232	3	0.7563
SOHLH1	4	0.98336	0.98338	1	18607	0	0.57123	0.016639	0.053967	0.832711	1233	4	0.57123
DDX31	4	0.51079	0.64055	1	11495	1	0.96713	0.01665	0.053998	0.832711	1234	3	0.96713
GRIK4	4	0.97294	0.97288	1	18304	0	0.9833	0.016676	0.054075	0.832711	1235	3	0.9833
FAM83F	4	0.19654	0.34794	1	6286	1	1.0864	0.01668	0.054091	0.832711	1236	3	1.0864
R3HDM2	4	0.52464	0.64641	1	11593	1	0.60617	0.016682	0.054093	0.832711	1237	2	0.60617
ECHDC1	4	0.88468	0.88425	1	16277	0	0.80167	0.016698	0.054146	0.832711	1238	3	0.80167
PSTPIP1	4	0.36722	0.51572	1	9178	2	0.91576	0.016733	0.054243	0.832711	1239	2	0.91576
LGALS12	4	0.86065	0.86016	1	15743	0	0.70514	0.016754	0.054315	0.832711	1240	3	0.70514
RPUSD3	4	0.044619	0.11318	0.889669	2427	1	0.88791	0.016764	0.054353	0.832711	1241	2	0.88791
SMCP	4	0.93575	0.93564	1	17395	0	0.74679	0.016769	0.054364	0.832711	1242	3	0.74679
ATG14	4	0.97128	0.97124	1	18257	0	1.3533	0.016772	0.054374	0.832711	1243	3	1.3533
PPP2R2D	4	0.98322	0.98324	1	18606	0	0.7125	0.01678	0.054395	0.832711	1244	4	0.7125
TMEM55B	4	0.027956	0.080015	0.80524	1893	2	-0.21804	0.016785	0.054408	0.832711	1245	2	-0.21804
GPR150	4	0.98319	0.98321	1	18605	0	0.39604	0.016812	0.054485	0.832711	1246	4	0.39604
GLI1	4	0.42009	0.56811	1	10120	2	0.0041059	0.016837	0.054565	0.832711	1247	2	0.0041059
NEB	4	0.3038	0.45302	1	8103	2	1.1866	0.016841	0.054575	0.832711	1248	2	1.1866
KIAA0100	4	0.98311	0.98313	1	18604	0	0.41391	0.016893	0.054729	0.832711	1249	4	0.41391
KRBOX1	4	0.9831	0.98313	1	18603	0	0.58291	0.016902	0.054756	0.832711	1250	4	0.58291
C8orf87	4	0.85832	0.85785	1	15698	0	1.1206	0.016918	0.054808	0.832711	1251	3	1.1206
PRB1	4	0.88983	0.88948	1	16409	0	0.16532	0.016941	0.054881	0.832711	1252	2	0.16532
ZNF850	4	0.98306	0.98308	1	18602	0	0.57765	0.016942	0.054883	0.832711	1253	4	0.57765
CHD6	4	0.28508	0.43468	1	7779	1	0.89186	0.016948	0.054905	0.832711	1254	3	0.89186
RRAD	4	0.89889	0.89857	1	16592	0	0.80204	0.016963	0.054955	0.832711	1255	3	0.80204
AEBP1	4	0.54115	0.6534	1	11720	1	0.6955	0.016974	0.054989	0.832711	1256	3	0.6955
PATE1	4	0.54645	0.65575	1	11770	1	0.95083	0.016978	0.055	0.832711	1257	3	0.95083
CD47	4	0.73932	0.75944	1	13711	1	1.1522	0.017	0.055073	0.832711	1258	3	1.1522
PRR23A	4	0.983	0.98303	1	18601	0	0.26661	0.017001	0.055074	0.832711	1259	4	0.26661
GBA2	4	0.77954	0.78813	1	14276	1	1.6401	0.017004	0.055083	0.832711	1260	3	1.6401
OR2B6	4	0.98299	0.98303	1	18600	0	0.78897	0.017006	0.055094	0.832711	1261	4	0.78897
TEAD4	4	0.67378	0.71925	1	12973	1	0.18254	0.017044	0.055212	0.832711	1262	2	0.18254
APOBEC3B	4	0.89509	0.89478	1	16504	0	0.61473	0.017068	0.055275	0.832711	1263	3	0.61473
RMND5B	4	0.98292	0.98296	1	18598	0	0.32807	0.01708	0.055314	0.832711	1264	4	0.32807
APOL3	4	0.40363	0.55182	1	9825	1	0.6503	0.017096	0.055362	0.832711	1265	2	0.6503
OR5I1	4	0.98287	0.9829	1	18597	0	0.55412	0.017129	0.05547	0.832711	1266	4	0.55412
ZNF70	4	0.46035	0.60801	1	10854	2	1.1265	0.017136	0.055491	0.832711	1267	2	1.1265
RPL7L1	4	0.025034	0.074139	0.792597	1788	2	-0.2762	0.017147	0.055525	0.832711	1268	1	-0.2762
MTMR10	4	0.98284	0.98288	1	18595	0	0.46555	0.017157	0.055549	0.832711	1269	4	0.46555
SH3BGRL2	4	0.98282	0.98285	1	18594	0	0.67587	0.017179	0.055614	0.832711	1270	4	0.67587
ZNF296	4	0.37433	0.52279	1	9310	2	1.2037	0.017182	0.055625	0.832711	1271	2	1.2037
BAG3	4	0.8774	0.87697	1	16095	0	0.71134	0.017199	0.055669	0.832711	1272	3	0.71134
PMCH	4	0.98275	0.98277	1	18593	0	0.55214	0.017249	0.055816	0.832711	1273	4	0.55214
PLN	4	0.58184	0.67192	1	12061	1	0.084729	0.017251	0.055821	0.832711	1274	2	0.084729
GPRC5D	4	0.30598	0.45512	1	8138	2	1.1014	0.017252	0.055826	0.832711	1275	2	1.1014
ETV5	4	0.28039	0.43013	1	7692	1	0.24736	0.017302	0.055978	0.832711	1276	2	0.24736
CMTR2	4	0.72495	0.75	1	13533	1	0.89364	0.017306	0.055987	0.832711	1277	3	0.89364
RAB9A	4	0.23233	0.3831	1	6893	2	-0.046626	0.017354	0.056136	0.832711	1278	2	-0.046626
DHH	4	0.9826	0.98262	1	18592	0	0.64558	0.017401	0.05627	0.832711	1279	4	0.64558
MTCH1	4	0.23986	0.39042	1	7002	1	0.28704	0.017406	0.056284	0.832711	1280	2	0.28704
RAB38	4	0.90772	0.90747	1	16781	0	0.64265	0.017439	0.056382	0.832711	1281	3	0.64265
LRFN4	4	0.14958	0.30034	1	5526	1	0.26817	0.017458	0.05643	0.832711	1282	2	0.26817
VLDLR	4	0.98254	0.98256	1	18591	0	0.92358	0.017464	0.056451	0.832711	1283	4	0.92358
CIITA	4	0.93415	0.93399	1	17357	0	0.85194	0.017484	0.056505	0.832711	1284	3	0.85194
EPHA8	4	0.98251	0.98253	1	18590	0	0.96095	0.017489	0.056519	0.832711	1285	4	0.96095
TMEM259	4	0.45801	0.60569	1	10807	1	0.60823	0.017492	0.056527	0.832711	1286	3	0.60823
SRD5A1	4	0.27163	0.4215	1	7514	1	0.094482	0.017509	0.056576	0.832711	1287	2	0.094482
ZNF43	4	0.8928	0.89246	1	16464	0	0.96368	0.017511	0.056582	0.832711	1288	2	0.96368
KIAA1324L	4	0.97262	0.97257	1	18293	0	1.1223	0.017515	0.056592	0.832711	1289	3	1.1223
PHGR1	4	0.19594	0.34733	1	6276	2	0.92645	0.017558	0.056714	0.832711	1290	2	0.92645
SLC25A12	4	0.71314	0.74242	1	13379	1	0.59342	0.017561	0.056724	0.832711	1291	3	0.59342
CST9	4	0.97361	0.97354	1	18320	0	1.2168	0.017605	0.056859	0.832711	1292	3	1.2168
FASTKD1	4	0.40317	0.55138	1	9812	1	0.54977	0.017613	0.056874	0.832711	1293	3	0.54977
FLNB	4	0.98238	0.98239	1	18588	0	1.0051	0.017618	0.056894	0.832711	1294	4	1.0051
PTDSS2	4	0.98237	0.98239	1	18587	0	0.51839	0.017626	0.056917	0.832711	1295	4	0.51839
PATE4	4	0.96443	0.96438	1	18081	0	0.74126	0.017626	0.056917	0.832711	1296	3	0.74126
NIPAL1	4	0.89004	0.88972	1	16416	0	1.1303	0.017653	0.056973	0.832711	1297	3	1.1303
ZNF655	4	0.283	0.43267	1	7741	2	-0.15874	0.017664	0.057006	0.832711	1298	1	-0.15874
C11orf24	4	0.9745	0.97444	1	18347	0	0.7246	0.017672	0.057026	0.832711	1299	3	0.7246
DCDC2	4	0.98231	0.98232	1	18586	0	0.7321	0.017694	0.057088	0.832711	1300	4	0.7321
MPP2	4	0.83142	0.83142	1	15173	1	1.0005	0.01771	0.057135	0.832711	1301	3	1.0005
OR4D6	4	0.91396	0.91375	1	16934	0	0.47323	0.017716	0.057153	0.832711	1302	2	0.47323
FGF7	4	0.23867	0.38931	1	6988	1	0.89803	0.017724	0.057174	0.832711	1303	2	0.89803
DCLK1	4	0.98226	0.98228	1	18585	0	0.73609	0.017738	0.057217	0.832711	1304	4	0.73609
FBXL15	4	0.17237	0.32417	1	5918	2	-0.38528	0.017768	0.05731	0.832711	1305	1	-0.38528
PSMD1	4	0.9822	0.98221	1	18584	0	0.4411	0.017801	0.057409	0.832711	1306	4	0.4411
POU2AF1	4	0.86178	0.86135	1	15765	0	0.41792	0.017819	0.057464	0.832711	1307	3	0.41792
SLC13A5	4	0.82031	0.82148	1	14942	1	0.75923	0.017822	0.057471	0.832711	1308	3	0.75923
CTSA	4	0.87036	0.86994	1	15945	0	0.77869	0.017857	0.057569	0.832711	1309	3	0.77869
C10orf12	4	0.15874	0.31073	1	5693	2	-0.3312	0.017871	0.057607	0.832711	1310	1	-0.3312
TRIP12	4	0.89204	0.89172	1	16447	0	0.69267	0.017888	0.057663	0.832711	1311	3	0.69267
CA6	4	0.78104	0.78929	1	14298	1	1.2728	0.01789	0.05767	0.832711	1312	2	1.2728
SPINT4	4	0.98206	0.98208	1	18582	0	0.42899	0.017942	0.057828	0.832711	1313	4	0.42899
TRH	4	0.91955	0.91937	1	17055	0	1.2383	0.017945	0.057838	0.832711	1314	3	1.2383
IFNL1	4	0.74365	0.76239	1	13763	1	1.3845	0.017993	0.057969	0.832711	1315	3	1.3845
CCL14	4	0.98198	0.98201	1	18580	0	0.34184	0.018017	0.058037	0.832711	1316	4	0.34184
OR51I1	4	0.98198	0.98201	1	18579	0	0.60371	0.018019	0.058048	0.832711	1317	4	0.60371
IRF9	4	0.079138	0.1784	0.97789	3482	2	0.56349	0.018026	0.05807	0.832711	1318	2	0.56349
CEP250	4	0.4433	0.5911	1	10545	1	1.2447	0.018073	0.058198	0.832711	1319	3	1.2447
THAP4	4	0.98192	0.98195	1	18578	0	0.62681	0.018076	0.058211	0.832711	1320	4	0.62681
TRIM33	4	0.067741	0.15724	0.951417	3157	1	0.23658	0.018078	0.058216	0.832711	1321	2	0.23658
SGCZ	4	0.98188	0.98191	1	18577	0	0.47568	0.01812	0.058341	0.832711	1322	4	0.47568
STK19	4	0.98188	0.98191	1	18576	0	0.59652	0.018123	0.058348	0.832711	1323	4	0.59652
SLC22A18	4	0.98187	0.98191	1	18575	0	0.59401	0.018125	0.058361	0.832711	1324	4	0.59401
ZBTB21	4	0.40541	0.55358	1	9864	1	1.1348	0.018128	0.058372	0.832711	1325	3	1.1348
RAG1	4	0.82756	0.82789	1	15101	1	-0.020441	0.018129	0.058374	0.832711	1326	1	-0.020441
PRR12	4	0.64881	0.70552	1	12694	1	1.0811	0.018136	0.058394	0.832711	1327	3	1.0811
CDRT15	4	0.98186	0.98189	1	18574	0	0.86167	0.018138	0.058398	0.832711	1328	4	0.86167
DCAF16	4	0.14307	0.28964	1	5340	2	1.068	0.018152	0.058442	0.832711	1329	2	1.068
ADRA1D	4	0.96607	0.966	1	18128	0	0.70826	0.01818	0.058519	0.832711	1330	3	0.70826
UBE2S	4	0.037045	0.098268	0.855559	2195	2	-2.1452	0.018181	0.058524	0.832711	1331	2	-2.1452
MELK	4	0.98182	0.98186	1	18573	0	0.78802	0.018182	0.058529	0.832711	1332	4	0.78802
BAHD1	4	0.98182	0.98186	1	18572	0	0.48365	0.018185	0.058534	0.832711	1333	4	0.48365
FAM179A	4	0.97024	0.97016	1	18228	0	1.2284	0.018191	0.058561	0.832711	1334	3	1.2284
GPR1	4	0.48702	0.63107	1	11288	1	0.68658	0.018211	0.058612	0.832711	1335	3	0.68658
IGFBP5	4	0.72572	0.75051	1	13542	1	0.63865	0.018233	0.058682	0.832711	1336	3	0.63865
TBX2	4	0.98177	0.9818	1	18571	0	0.29095	0.018234	0.058686	0.832711	1337	4	0.29095
DBP	4	0.61473	0.68799	1	12348	1	1.0711	0.018262	0.058775	0.832711	1338	3	1.0711
ERICH6	4	0.24793	0.39832	1	7133	1	0.60434	0.018274	0.058812	0.832711	1339	3	0.60434
OGDH	4	0.36191	0.51044	1	9089	2	0.98081	0.01828	0.058836	0.832711	1340	2	0.98081
ARID2	4	0.98167	0.9817	1	18568	0	0.70589	0.018333	0.058992	0.832711	1341	4	0.70589
SEMA3A	4	0.98166	0.9817	1	18567	0	1.0132	0.018336	0.059001	0.832711	1342	4	1.0132
OAZ2	4	0.93268	0.93246	1	17326	0	0.53871	0.018336	0.059002	0.832711	1343	3	0.53871
SLC6A2	4	0.65561	0.70912	1	12766	1	0.94461	0.018352	0.05904	0.832711	1344	3	0.94461
ZNF346	4	0.49041	0.6324	1	11318	1	1.1347	0.018369	0.059093	0.832711	1345	2	1.1347
OR5AP2	4	0.42339	0.5714	1	10179	2	0.23032	0.018388	0.059148	0.832711	1346	2	0.23032
UMOD	4	0.97825	0.97829	1	18454	0	0.62454	0.018415	0.059233	0.832711	1347	4	0.62454
DEFB123	4	0.98157	0.98161	1	18566	0	0.80145	0.018427	0.059269	0.832711	1348	4	0.80145
DUOXA1	4	0.98157	0.9816	1	18565	0	0.49544	0.01843	0.059279	0.832711	1349	4	0.49544
LHX1	4	0.54124	0.65345	1	11722	1	-0.12547	0.018439	0.059299	0.832711	1350	2	-0.12547
SLC25A21	4	0.70469	0.73726	1	13287	1	0.82402	0.018443	0.059308	0.832711	1351	3	0.82402
RGCC	4	0.93715	0.93708	1	17429	0	0.91798	0.018459	0.059364	0.832711	1352	3	0.91798
CA2	4	0.11296	0.23861	1	4502	1	0.71287	0.018467	0.059389	0.832711	1353	3	0.71287
OR2T12	4	0.98153	0.98155	1	18563	0	0.47872	0.018472	0.059407	0.832711	1354	4	0.47872
ARHGEF3	4	0.31368	0.46279	1	8253	1	0.41674	0.018491	0.059467	0.832711	1355	3	0.41674
AMIGO2	4	0.94598	0.9459	1	17641	0	0.55035	0.018543	0.059613	0.832711	1356	3	0.55035
CT47A4	4	0.47511	0.62261	1	11138	1	0.99235	0.018554	0.059647	0.832711	1357	2	0.99235
ATP11A	4	0.98143	0.98145	1	18562	0	0.98494	0.018566	0.059692	0.832711	1358	4	0.98494
THY1	4	0.95362	0.9535	1	17792	0	0.94959	0.018569	0.059702	0.832711	1359	3	0.94959
NKX2-6	4	0.94051	0.94044	1	17522	0	0.88381	0.018594	0.059774	0.832711	1360	3	0.88381
HTN3	4	0.9814	0.98143	1	18561	0	0.37418	0.018601	0.059792	0.832711	1361	4	0.37418
FPR3	4	0.92152	0.92131	1	17101	0	0.68796	0.018601	0.059793	0.832711	1362	3	0.68796
C9orf66	4	0.87455	0.87411	1	16024	0	0.6668	0.018613	0.059826	0.832711	1363	3	0.6668
AQP8	4	0.77148	0.7822	1	14162	1	0.22285	0.018646	0.059922	0.832711	1364	2	0.22285
FBP2	4	0.30542	0.45459	1	8130	1	0.83073	0.018661	0.059965	0.832711	1365	3	0.83073
GPR34	4	0.98133	0.98136	1	18560	0	0.58894	0.018669	0.059985	0.832711	1366	4	0.58894
VN1R2	4	0.38315	0.53152	1	9447	1	1.1532	0.018691	0.060047	0.832711	1367	2	1.1532
HNRNPAB	4	0.98131	0.98134	1	18559	0	0.87597	0.018693	0.06005	0.832711	1368	4	0.87597
RIOK2	4	0.20088	0.35217	1	6354	2	-0.16591	0.018698	0.060065	0.832711	1369	1	-0.16591
VPS13C	4	0.98128	0.9813	1	18558	0	0.59395	0.018722	0.060134	0.832711	1370	4	0.59395
OR1B1	4	0.92836	0.92816	1	17247	0	1.0056	0.018728	0.060152	0.832711	1371	3	1.0056
STX7	4	0.98124	0.98127	1	18557	0	0.5982	0.018757	0.060229	0.832711	1372	4	0.5982
EVC2	4	0.47968	0.62711	1	11219	2	0.96547	0.018764	0.060248	0.832711	1373	2	0.96547
LRRC40	4	0.9812	0.98123	1	18556	0	0.61609	0.018797	0.060343	0.832711	1374	4	0.61609
SAA1	4	0.66011	0.71161	1	12820	1	0.10376	0.018801	0.060351	0.832711	1375	1	0.10376
CLCA2	4	0.98118	0.9812	1	18555	0	0.91363	0.018821	0.060424	0.832711	1376	4	0.91363
HARBI1	4	0.95579	0.9557	1	17861	0	1.4162	0.018837	0.060472	0.832711	1377	2	1.4162
NLRP1	4	0.98114	0.98117	1	18554	0	0.5578	0.018855	0.060522	0.832711	1378	4	0.5578
NMS	4	0.98113	0.98115	1	18553	0	0.6516	0.018869	0.060559	0.832711	1379	4	0.6516
SMC1B	4	0.98112	0.98115	1	18552	0	0.96182	0.018877	0.060578	0.832711	1380	4	0.96182
SRSF5	4	0.9811	0.98112	1	18551	0	0.57296	0.018903	0.060658	0.832711	1381	4	0.57296
DGAT2L6	4	0.98103	0.98105	1	18550	0	0.74264	0.018973	0.060873	0.832711	1382	4	0.74264
TMED9	4	0.98102	0.98103	1	18549	0	0.76118	0.018983	0.060905	0.832711	1383	4	0.76118
TMEM246	4	0.98101	0.98103	1	18548	0	0.81779	0.018989	0.060918	0.832711	1384	4	0.81779
GGNBP2	4	0.89625	0.89593	1	16535	0	1.3482	0.018992	0.060926	0.832711	1385	2	1.3482
DMBT1	4	0.46921	0.61675	1	11025	2	-0.16265	0.019007	0.060969	0.832711	1386	1	-0.16265
GRIN3B	4	0.91424	0.91401	1	16945	0	1.2972	0.019008	0.060973	0.832711	1387	3	1.2972
C4orf22	4	0.98097	0.981	1	18547	0	0.39228	0.019032	0.061043	0.832711	1388	4	0.39228
GDA	4	0.10325	0.22155	1	4210	1	0.82216	0.019033	0.061047	0.832711	1389	3	0.82216
SPIN2A	4	0.98095	0.98098	1	18546	0	0.38289	0.019048	0.061099	0.832711	1390	4	0.38289
ASZ1	4	0.49801	0.63541	1	11388	1	1.0983	0.019049	0.0611	0.832711	1391	3	1.0983
CSF2RB	4	0.14656	0.29543	1	5441	1	0.74161	0.019057	0.061121	0.832711	1392	3	0.74161
ZGLP1	4	0.14342	0.29022	1	5349	3	-0.19976	0.019059	0.061125	0.832711	1393	1	-0.19976
SNX6	4	0.39066	0.53893	1	9595	1	0.98975	0.019082	0.061192	0.832711	1394	2	0.98975
CNP	4	0.9809	0.98093	1	18545	0	0.36065	0.019096	0.061236	0.832711	1395	4	0.36065
HIST1H4G	4	0.9809	0.98093	1	18544	0	0.50291	0.019099	0.061247	0.832711	1396	4	0.50291
DNAJC25-GNG10	4	0.94288	0.94278	1	17570	0	1.1321	0.019101	0.061252	0.832711	1397	3	1.1321
GPR182	4	0.17031	0.32211	1	5884	2	-0.15571	0.019111	0.061287	0.832711	1398	1	-0.15571
ARHGEF1	4	0.80866	0.81145	1	14739	1	1.0869	0.019122	0.061322	0.832711	1399	2	1.0869
LOC101927844	4	0.98087	0.9809	1	18543	0	0.29315	0.019126	0.061333	0.832711	1400	4	0.29315
SYTL2	4	0.98084	0.98087	1	18542	0	0.41187	0.019155	0.061415	0.832711	1401	4	0.41187
ACTN1	4	0.43061	0.57862	1	10312	1	0.066156	0.019162	0.061439	0.832711	1402	1	0.066156
SUMO1	4	0.68357	0.72487	1	13078	1	0.82888	0.019174	0.061467	0.832711	1403	3	0.82888
TSPAN17	4	0.1353	0.2767	1	5132	2	0.79325	0.01918	0.061482	0.832711	1404	2	0.79325
ADAD2	4	0.98079	0.98082	1	18540	0	0.4791	0.019207	0.061559	0.832711	1405	4	0.4791
MFAP3L	4	0.98073	0.98076	1	18539	0	0.58481	0.019269	0.061747	0.832711	1406	4	0.58481
APBB1	4	0.96018	0.96006	1	17967	0	0.94465	0.019271	0.061751	0.832711	1407	3	0.94465
CXorf67	4	0.98071	0.98074	1	18537	0	0.29651	0.019291	0.061813	0.832711	1408	4	0.29651
MUC1	4	0.98069	0.98073	1	18536	0	0.353	0.019307	0.061858	0.832711	1409	4	0.353
DAXX	4	0.37588	0.52431	1	9332	2	0.14791	0.019317	0.061893	0.832711	1410	2	0.14791
IFT74	4	0.82435	0.82504	1	15032	1	1.0489	0.01936	0.06203	0.832711	1411	3	1.0489
LRRN4CL	4	0.98063	0.98066	1	18534	0	0.5181	0.019372	0.062069	0.832711	1412	4	0.5181
TMEM238	4	0.80943	0.81209	1	14754	1	0.84873	0.019397	0.062154	0.832711	1413	3	0.84873
SEC62	4	0.82171	0.82269	1	14973	1	1.3936	0.019426	0.062231	0.832711	1414	3	1.3936
EFEMP2	4	0.51192	0.641	1	11503	1	0.9506	0.019434	0.062246	0.832711	1415	3	0.9506
OR2T8	4	0.93089	0.93065	1	17294	0	0.47136	0.019454	0.062305	0.832711	1416	3	0.47136
LAMTOR1	4	0.98054	0.98057	1	18532	0	0.87799	0.019459	0.062321	0.832711	1417	4	0.87799
ADAMTS4	4	0.82363	0.8244	1	15019	1	0.3772	0.019472	0.062357	0.832711	1418	3	0.3772
PRKCSH	4	0.9805	0.98053	1	18531	0	0.82138	0.0195	0.062435	0.832711	1419	4	0.82138
TMEFF1	4	0.98049	0.98053	1	18530	0	0.58453	0.019508	0.062451	0.832711	1420	4	0.58453
CASQ2	4	0.65653	0.70965	1	12780	1	1.6969	0.019517	0.062471	0.832711	1421	3	1.6969
ATP6V1A	4	0.020451	0.064648	0.760815	1622	2	-0.59022	0.019524	0.062492	0.832711	1422	1	-0.59022
IL2	4	0.97124	0.97121	1	18254	0	0.98701	0.01954	0.062537	0.832711	1423	3	0.98701
GRN	4	0.79672	0.80165	1	14546	1	1.1098	0.019558	0.062586	0.832711	1424	3	1.1098
SEBOX	4	0.95568	0.95559	1	17856	0	0.59544	0.019575	0.062634	0.832711	1425	3	0.59544
LOC102724957	4	0.79096	0.79699	1	14452	1	0.97272	0.019577	0.06264	0.832711	1426	3	0.97272
RSF1	4	0.80276	0.80653	1	14646	1	0.87606	0.019622	0.062764	0.832711	1427	3	0.87606
AP1M1	4	0.89292	0.89259	1	16469	0	0.60948	0.019627	0.06278	0.832711	1428	2	0.60948
TMED8	4	0.98037	0.9804	1	18529	0	0.36009	0.019635	0.0628	0.832711	1429	4	0.36009
DGAT1	4	0.75697	0.77166	1	13941	1	0.10683	0.019678	0.062918	0.832711	1430	2	0.10683
FAM192A	4	0.9803	0.98034	1	18528	0	0.39005	0.019701	0.062981	0.832711	1431	4	0.39005
SPG21	4	0.17657	0.32835	1	5987	2	0.22387	0.01973	0.063071	0.832711	1432	2	0.22387
NDUFA5	4	0.085943	0.19071	0.984399	3696	1	1.2688	0.019737	0.063087	0.832711	1433	3	1.2688
AXIN2	4	0.98022	0.98027	1	18525	0	0.29704	0.019778	0.063207	0.832711	1434	4	0.29704
NOXA1	4	0.88186	0.88142	1	16213	0	0.64924	0.01979	0.063242	0.832711	1435	3	0.64924
SCIN	4	0.96574	0.96569	1	18123	0	1.2699	0.019798	0.063265	0.832711	1436	3	1.2699
FADS2	4	0.21483	0.36598	1	6594	1	0.82105	0.019824	0.063339	0.832711	1437	3	0.82105
TLR3	4	0.97437	0.9743	1	18340	0	0.99492	0.019833	0.063366	0.832711	1438	3	0.99492
CFHR2	4	0.98016	0.98021	1	18524	0	1.3325	0.019839	0.06338	0.832711	1439	4	1.3325
TAF4	4	0.062961	0.14823	0.940402	3012	2	0.84814	0.019848	0.063411	0.832711	1440	2	0.84814
ATP13A2	4	0.98015	0.9802	1	18523	0	0.46531	0.01985	0.063419	0.832711	1441	4	0.46531
KCNG2	4	0.98015	0.9802	1	18522	0	0.25797	0.019852	0.063427	0.832711	1442	4	0.25797
TIMM10B	4	0.98013	0.98018	1	18521	0	0.36626	0.019869	0.063476	0.832711	1443	4	0.36626
SLC4A10	4	0.98012	0.98017	1	18520	0	0.28694	0.01988	0.063516	0.832711	1444	4	0.28694
GABRB1	4	0.97251	0.97246	1	18289	0	0.66167	0.019881	0.063521	0.832711	1445	3	0.66167
AUH	4	0.11124	0.2356	1	4455	2	-0.1734	0.019885	0.063534	0.832711	1446	1	-0.1734
APOC3	4	0.9801	0.98015	1	18519	0	0.38592	0.0199	0.063577	0.832711	1447	4	0.38592
P2RX4	4	0.4619	0.60954	1	10880	1	0.78778	0.019923	0.063641	0.832711	1448	3	0.78778
IST1	4	0.00044514	0.0016288	0.183256	169	1	1.1782	0.019923	0.063642	0.832711	1449	2	1.1782
SLC5A1	4	0.98008	0.98013	1	18518	0	0.59023	0.019925	0.063649	0.832711	1450	4	0.59023
TMCO2	4	0.76924	0.78051	1	14124	1	0.91014	0.019927	0.063655	0.832711	1451	3	0.91014
HFE2	4	0.79313	0.79873	1	14486	1	1.2819	0.01994	0.06369	0.832711	1452	3	1.2819
SLC45A3	4	0.98004	0.9801	1	18515	0	0.24868	0.019961	0.063748	0.832711	1453	4	0.24868
NCL	4	0.98003	0.98009	1	18514	0	0.37624	0.019966	0.063767	0.832711	1454	4	0.37624
STIM2	4	0.98002	0.98008	1	18513	0	0.46773	0.019977	0.063799	0.832711	1455	4	0.46773
MDGA2	4	0.98001	0.98008	1	18512	0	0.65307	0.019986	0.063821	0.832711	1456	4	0.65307
LMNB2	4	0.80158	0.80558	1	14627	1	0.078531	0.019988	0.063826	0.832711	1457	1	0.078531
CYYR1	4	0.9142	0.91397	1	16944	0	1.1758	0.02001	0.063876	0.832711	1458	3	1.1758
SPATA3	4	0.97996	0.98002	1	18511	0	0.53709	0.020036	0.063954	0.832711	1459	4	0.53709
RNF166	4	0.25878	0.40899	1	7302	1	-0.096716	0.02004	0.063963	0.832711	1460	1	-0.096716
GLB1L2	4	0.97995	0.98001	1	18509	0	0.57304	0.020053	0.064	0.832711	1461	4	0.57304
KIAA1755	4	0.97993	0.97999	1	18507	0	0.74397	0.020067	0.064047	0.832711	1462	4	0.74397
TRIML1	4	0.97993	0.97999	1	18506	0	0.7417	0.020069	0.064055	0.832711	1463	4	0.7417
GFRA3	4	0.0094729	0.031903	0.612276	994	3	-0.22973	0.020091	0.064126	0.832711	1464	1	-0.22973
C11orf16	4	0.75314	0.76902	1	13888	1	0.93782	0.020124	0.064233	0.832711	1465	2	0.93782
DEFB4A	4	0.97986	0.97992	1	18505	0	0.23405	0.020137	0.064274	0.832711	1466	4	0.23405
THEM6	4	0.14013	0.28479	1	5256	2	-0.056993	0.020143	0.064291	0.832711	1467	2	-0.056993
GLYR1	4	0.77919	0.78786	1	14271	1	0.94658	0.02016	0.064328	0.832711	1468	3	0.94658
ITGAD	4	0.97981	0.97987	1	18504	0	0.5835	0.02019	0.06441	0.832711	1469	4	0.5835
KCTD18	4	0.47226	0.61975	1	11080	2	-0.21385	0.020194	0.064426	0.832711	1470	1	-0.21385
ZNF311	4	0.88057	0.88009	1	16182	0	0.89776	0.020201	0.064444	0.832711	1471	3	0.89776
ESM1	4	0.97976	0.97982	1	18503	0	1.0939	0.020238	0.064543	0.832711	1472	4	1.0939
OR52I1	4	0.97976	0.97982	1	18502	0	0.82059	0.020243	0.064566	0.832711	1473	4	0.82059
BBS1	4	0.97974	0.97979	1	18501	0	0.51992	0.02026	0.064614	0.832711	1474	4	0.51992
TRIB2	4	0.97973	0.97979	1	18500	0	0.56224	0.020268	0.064637	0.832711	1475	4	0.56224
ANGPT1	4	0.97973	0.97978	1	18499	0	0.32923	0.020271	0.064645	0.832711	1476	4	0.32923
ZBED4	4	0.97971	0.97976	1	18498	0	0.30049	0.020291	0.064705	0.832711	1477	4	0.30049
TMEM219	4	0.97969	0.97974	1	18497	0	0.52881	0.020311	0.064759	0.832711	1478	4	0.52881
ZCCHC4	4	0.38581	0.5341	1	9502	1	0.94314	0.020319	0.06478	0.832711	1479	3	0.94314
C7orf61	4	0.97966	0.97971	1	18496	0	0.25423	0.020345	0.064862	0.832711	1480	4	0.25423
CSN3	4	0.92879	0.9286	1	17256	0	0.23171	0.020349	0.064877	0.832711	1481	3	0.23171
SNPH	4	0.86103	0.86054	1	15750	0	0.86422	0.020382	0.064981	0.832711	1482	3	0.86422
RAB39A	4	0.96092	0.96083	1	17989	0	1.0083	0.020401	0.065035	0.832711	1483	2	1.0083
ME1	4	0.9796	0.97965	1	18494	0	0.75395	0.020404	0.065043	0.832711	1484	4	0.75395
ERVMER34-1	4	0.97959	0.97964	1	18493	0	0.26001	0.020412	0.065068	0.832711	1485	4	0.26001
COL1A2	4	0.97955	0.97959	1	18492	0	0.39492	0.020452	0.065182	0.832711	1486	4	0.39492
C9orf156	4	0.87821	0.87777	1	16115	0	0.36879	0.020452	0.065183	0.832711	1487	3	0.36879
HMGN5	4	0.97954	0.97959	1	18491	0	0.83671	0.020463	0.06521	0.832711	1488	4	0.83671
NEK6	4	0.97953	0.97959	1	18490	0	0.54636	0.020466	0.065217	0.832711	1489	4	0.54636
USP17L10	4	0.94131	0.94123	1	17540	0	0.076975	0.020504	0.06533	0.832711	1490	2	0.076975
SIK3	4	0.97948	0.97952	1	18489	0	0.62578	0.02052	0.065376	0.832711	1491	4	0.62578
SKIDA1	4	0.96621	0.96614	1	18136	0	0.78283	0.020521	0.065376	0.832711	1492	3	0.78283
FAM96A	4	0.082069	0.1837	0.979956	3577	1	0.60082	0.020571	0.06552	0.832711	1493	3	0.60082
SLC4A1	4	0.97943	0.97946	1	18488	0	0.4017	0.020574	0.065535	0.832711	1494	4	0.4017
MADD	4	0.90988	0.90963	1	16837	0	1.0443	0.020603	0.06562	0.832711	1495	3	1.0443
ZMYM6NB	4	0.97939	0.97943	1	18487	0	0.40219	0.020608	0.065631	0.832711	1496	4	0.40219
KRTAP20-2	4	0.85398	0.85344	1	15609	0	0.78967	0.020613	0.065651	0.832711	1497	3	0.78967
DNAJC30	4	0.97937	0.97941	1	18486	0	0.48685	0.020628	0.06569	0.832711	1498	4	0.48685
SLC28A2	4	0.94113	0.94106	1	17534	0	0.67327	0.020669	0.065796	0.832711	1499	3	0.67327
PTPN18	4	0.12605	0.26099	1	4868	1	0.14425	0.02071	0.065932	0.832711	1500	2	0.14425
ARID4B	4	0.97862	0.97866	1	18464	0	1.609	0.02073	0.065971	0.832711	1501	4	1.609
SLC26A9	4	0.1281	0.26449	1	4920	2	0.91113	0.020756	0.06604	0.832711	1502	2	0.91113
MFSD2A	4	0.70115	0.73511	1	13256	1	0.56328	0.020762	0.066064	0.832711	1503	3	0.56328
C7orf76	4	0.8741	0.87366	1	16018	0	0.70081	0.020762	0.066065	0.832711	1504	3	0.70081
PRR22	4	0.33149	0.48031	1	8572	2	0.81417	0.020781	0.066117	0.832711	1505	2	0.81417
AP2M1	4	0.97921	0.97925	1	18484	0	0.30879	0.020785	0.066128	0.832711	1506	4	0.30879
SAT1	4	0.97921	0.97925	1	18483	0	0.6757	0.020788	0.066137	0.832711	1507	4	0.6757
OR51F1	4	0.91939	0.9192	1	17051	0	1.2779	0.02079	0.066142	0.832711	1508	2	1.2779
ZBTB14	4	0.9792	0.97924	1	18482	0	0.46795	0.020797	0.066157	0.832711	1509	4	0.46795
KIAA1211	4	0.9792	0.97924	1	18481	0	0.36578	0.0208	0.066164	0.832711	1510	4	0.36578
PYGO2	4	0.95775	0.95772	1	17903	0	1.0324	0.0208	0.066165	0.832711	1511	3	1.0324
CNTN5	4	0.16378	0.31562	1	5779	1	0.86376	0.020807	0.066178	0.832711	1512	2	0.86376
ABLIM2	4	0.97917	0.97922	1	18480	0	0.55824	0.020828	0.066251	0.832711	1513	4	0.55824
SPRY4	4	0.53458	0.65058	1	11673	1	0.72101	0.020843	0.066295	0.832711	1514	3	0.72101
LY86	4	0.6645	0.71402	1	12871	1	0.51487	0.020864	0.066351	0.832711	1515	3	0.51487
FCN3	4	0.34067	0.48942	1	8732	2	0.024537	0.020916	0.0665	0.832711	1516	2	0.024537
FOLR3	4	0.97908	0.97912	1	18479	0	0.35158	0.020921	0.066508	0.832711	1517	4	0.35158
KRTAP23-1	4	0.28291	0.43259	1	7738	2	0.69897	0.020943	0.066579	0.832711	1518	2	0.69897
BRD7	4	0.92772	0.92749	1	17233	0	0.88806	0.020949	0.066602	0.832711	1519	3	0.88806
DEFB112	4	0.97903	0.97907	1	18478	0	0.53623	0.020972	0.066662	0.832711	1520	4	0.53623
LSM14B	4	0.97901	0.97906	1	18477	0	0.42233	0.020993	0.066719	0.832711	1521	4	0.42233
C11orf49	4	0.97899	0.97903	1	18476	0	0.39053	0.021013	0.066784	0.832711	1522	4	0.39053
C2orf82	4	0.97459	0.97453	1	18350	0	0.44019	0.021019	0.066804	0.832711	1523	3	0.44019
C9orf69	4	0.93482	0.93469	1	17374	0	0.8823	0.021056	0.066914	0.832711	1524	3	0.8823
DCT	4	0.93871	0.93867	1	17466	0	0.062983	0.021071	0.066956	0.832711	1525	1	0.062983
ANO5	4	0.97891	0.97894	1	18475	0	0.38817	0.021094	0.067028	0.832711	1526	4	0.38817
TMPRSS6	4	0.9789	0.97893	1	18474	0	0.41081	0.0211	0.067048	0.832711	1527	4	0.41081
NSDHL	4	0.83464	0.83444	1	15226	1	1.3498	0.021114	0.067106	0.832711	1528	3	1.3498
TRIM56	4	0.7412	0.76072	1	13736	1	0.5137	0.021123	0.06713	0.832711	1529	2	0.5137
L3MBTL1	4	0.97883	0.97887	1	18473	0	0.49879	0.021169	0.067265	0.832711	1530	4	0.49879
PPAPDC1B	4	0.088535	0.19542	0.989398	3767	1	1.1125	0.021174	0.067277	0.832711	1531	3	1.1125
TRIM45	4	0.82798	0.82825	1	15112	1	0.59618	0.021177	0.067283	0.832711	1532	3	0.59618
OAS3	4	0.8184	0.81978	1	14911	1	0.92796	0.021207	0.067379	0.832711	1533	3	0.92796
ZBED5	4	0.97878	0.97881	1	18472	0	0.4739	0.021216	0.067398	0.832711	1534	4	0.4739
NF1	4	0.1942	0.34562	1	6252	2	-0.37265	0.021226	0.067424	0.832711	1535	1	-0.37265
GNMT	4	0.97873	0.97877	1	18470	0	0.55176	0.021268	0.067541	0.832711	1536	4	0.55176
NAT2	4	0.94029	0.94023	1	17517	0	0.59358	0.021277	0.067566	0.832711	1537	3	0.59358
MTAP	4	0.97872	0.97876	1	18469	0	0.56282	0.021277	0.067567	0.832711	1538	4	0.56282
CYTH2	4	0.97872	0.97875	1	18468	0	0.27115	0.02128	0.067577	0.832711	1539	4	0.27115
ZNF133	4	0.97871	0.97875	1	18467	0	0.38316	0.021286	0.067591	0.832711	1540	4	0.38316
RCVRN	4	0.59013	0.67591	1	12132	1	1.0605	0.021319	0.067679	0.832711	1541	3	1.0605
BIN3	4	0.11017	0.23371	1	4421	2	-0.29	0.021329	0.067712	0.832711	1542	1	-0.29
UBE2R2	4	0.97867	0.9787	1	18466	0	0.46966	0.021333	0.067721	0.832711	1543	4	0.46966
GTF2H1	4	0.78237	0.79031	1	14319	1	1.0605	0.021363	0.067809	0.832711	1544	3	1.0605
SDHAF1	4	0.036903	0.097996	0.854953	2191	1	0.97428	0.021371	0.067828	0.832711	1545	3	0.97428
CDKL1	4	0.97862	0.97866	1	18465	0	0.68782	0.02138	0.067849	0.832711	1546	4	0.68782
BFSP2	4	0.30103	0.45034	1	8055	1	0.76175	0.021397	0.06789	0.832711	1547	3	0.76175
ZNF669	4	0.26468	0.41474	1	7389	2	-0.25066	0.021432	0.067995	0.832711	1548	1	-0.25066
GLUL	4	0.97854	0.97857	1	18463	0	0.60719	0.021465	0.068087	0.832711	1549	4	0.60719
SLAIN2	4	0.95722	0.95718	1	17891	0	1.0898	0.021466	0.06809	0.832711	1550	3	1.0898
TBX4	4	0.38086	0.52925	1	9408	2	0.7228	0.021475	0.068113	0.832711	1551	2	0.7228
CPN2	4	0.71228	0.74188	1	13368	1	0.51418	0.021475	0.068114	0.832711	1552	3	0.51418
MTUS1	4	0.97852	0.97855	1	18462	0	0.51502	0.021479	0.068125	0.832711	1553	4	0.51502
MAMSTR	4	0.42681	0.57479	1	10243	2	0.047318	0.021483	0.06814	0.832711	1554	2	0.047318
PRRG1	4	0.97849	0.97853	1	18461	0	0.47241	0.021506	0.06821	0.832711	1555	4	0.47241
NFKB2	4	0.1674	0.31924	1	5844	2	0.64216	0.021509	0.06822	0.832711	1556	2	0.64216
AHSA1	4	0.63852	0.70012	1	12585	1	1.028	0.021526	0.068274	0.832711	1557	2	1.028
ITFG2	4	0.97845	0.97849	1	18460	0	0.42901	0.02155	0.068338	0.832711	1558	4	0.42901
RS1	4	0.32872	0.47756	1	8521	1	0.77192	0.021566	0.068392	0.832711	1559	3	0.77192
ZNF548	4	0.97841	0.97844	1	18459	0	0.17992	0.021594	0.068479	0.832711	1560	4	0.17992
KLHL22	4	0.9784	0.97843	1	18458	0	0.5522	0.021603	0.068507	0.832711	1561	4	0.5522
NT5M	4	0.81367	0.81575	1	14833	1	0.6641	0.02161	0.068529	0.832711	1562	3	0.6641
EPM2AIP1	4	0.63198	0.69675	1	12518	1	1.2893	0.021621	0.068556	0.832711	1563	3	1.2893
FZD1	4	0.8132	0.81533	1	14826	1	1.0058	0.02163	0.06858	0.832711	1564	3	1.0058
KIAA1549L	4	0.72243	0.74838	1	13499	1	0.73487	0.021636	0.068592	0.832711	1565	3	0.73487
DNTTIP1	4	0.83097	0.83101	1	15166	1	0.36879	0.021638	0.068601	0.832711	1566	2	0.36879
ARPP19	4	0.97836	0.97839	1	18457	0	0.38211	0.021641	0.068617	0.832711	1567	4	0.38211
ST14	4	0.14856	0.29867	1	5497	1	0.91871	0.021665	0.068678	0.832711	1568	2	0.91871
ITGBL1	4	0.93938	0.93935	1	17492	0	0.53445	0.021684	0.068742	0.832711	1569	3	0.53445
ADAMTS3	4	0.97831	0.97835	1	18456	0	0.52722	0.021686	0.068745	0.832711	1570	4	0.52722
COL5A3	4	0.25834	0.40855	1	7293	2	-0.14803	0.021689	0.068758	0.832711	1571	1	-0.14803
LRRC34	4	0.9783	0.97833	1	18455	0	0.67	0.021703	0.068799	0.832711	1572	4	0.67
OR1S1	4	0.83506	0.83482	1	15235	1	1.2141	0.021717	0.068842	0.832711	1573	2	1.2141
FOXA2	4	0.8509	0.8503	1	15552	0	0.65457	0.021758	0.068962	0.832711	1574	3	0.65457
XIRP1	4	0.97201	0.97197	1	18277	0	1.0537	0.021769	0.068987	0.832711	1575	3	1.0537
ESR2	4	0.97822	0.97826	1	18453	0	0.43995	0.021784	0.069032	0.832711	1576	4	0.43995
METTL11B	4	0.97821	0.97825	1	18452	0	0.61787	0.021789	0.069047	0.832711	1577	4	0.61787
ZMPSTE24	4	0.95851	0.95846	1	17926	0	0.89779	0.021811	0.069109	0.832711	1578	3	0.89779
OR8K1	4	0.97815	0.9782	1	18451	0	0.43451	0.021846	0.069199	0.832711	1579	4	0.43451
DEAF1	4	0.97814	0.97818	1	18450	0	1.1573	0.021864	0.069252	0.832711	1580	4	1.1573
PTGDR2	4	0.97812	0.97817	1	18449	0	0.34606	0.021879	0.069277	0.832711	1581	4	0.34606
STOML2	4	0.039744	0.10364	0.871851	2271	3	-1.2505	0.021895	0.069326	0.832711	1582	1	-1.2505
CHAD	4	0.97507	0.97502	1	18362	0	0.61205	0.021938	0.069453	0.832711	1583	3	0.61205
SMIM8	4	0.97806	0.9781	1	18448	0	0.30087	0.021941	0.069463	0.832711	1584	4	0.30087
HIST1H2AK	4	0.26016	0.4103	1	7321	1	0.78618	0.021969	0.069531	0.832711	1585	2	0.78618
PROX1	4	0.97391	0.97384	1	18329	0	1.9084	0.021986	0.069587	0.832711	1586	3	1.9084
MAATS1	4	0.978	0.97805	1	18447	0	0.59359	0.021995	0.069611	0.832711	1587	4	0.59359
KLRG2	4	0.94531	0.9452	1	17625	0	0.39035	0.02205	0.069774	0.832711	1588	3	0.39035
MAP1LC3B	4	0.62304	0.69225	1	12417	1	0.68288	0.022059	0.069801	0.832711	1589	3	0.68288
FRY	4	0.97794	0.97799	1	18445	0	0.42699	0.022061	0.069809	0.832711	1590	4	0.42699
OR52N1	4	0.89283	0.89249	1	16466	0	1.4337	0.022066	0.069822	0.832711	1591	3	1.4337
RAB14	4	0.84429	0.84363	1	15413	1	1.0095	0.022075	0.069848	0.832711	1592	3	1.0095
OR52B4	4	0.068684	0.159	0.95418	3184	1	1.2627	0.022091	0.069894	0.832711	1593	3	1.2627
GSR	4	0.20451	0.3557	1	6413	2	-0.38786	0.022102	0.069925	0.832711	1594	1	-0.38786
SLC26A3	4	0.97789	0.97794	1	18443	0	0.41578	0.022109	0.069953	0.832711	1595	4	0.41578
MT1G	4	0.97787	0.97792	1	18442	0	0.34467	0.022127	0.070007	0.832711	1596	4	0.34467
ZNF142	4	0.97785	0.9779	1	18441	0	0.36231	0.022145	0.070058	0.832711	1597	4	0.36231
MMRN1	4	0.36544	0.51392	1	9148	2	-0.28367	0.022153	0.070076	0.832711	1598	1	-0.28367
ELMOD2	4	0.97784	0.97788	1	18440	0	0.59922	0.02216	0.070103	0.832711	1599	4	0.59922
CEP162	4	0.97783	0.97788	1	18439	0	0.94909	0.022166	0.070121	0.832711	1600	4	0.94909
GLRX	4	0.93793	0.93788	1	17446	0	0.90332	0.022169	0.070128	0.832711	1601	2	0.90332
AIFM3	4	0.85052	0.84992	1	15542	0	0.95239	0.022178	0.070161	0.832711	1602	2	0.95239
SCML2	4	0.15817	0.31019	1	5686	1	0.79931	0.022181	0.070165	0.832711	1603	3	0.79931
B9D1	4	0.9761	0.97608	1	18393	0	0.56272	0.022194	0.070204	0.832711	1604	4	0.56272
CEP68	4	0.064407	0.151	0.9457	3050	1	0.77333	0.022205	0.07024	0.832711	1605	3	0.77333
PHF11	4	0.46646	0.61406	1	10964	1	1.2095	0.022216	0.07028	0.832711	1606	3	1.2095
LOC286238	4	0.97777	0.97781	1	18436	0	0.46534	0.022232	0.070322	0.832711	1607	4	0.46534
RIPPLY3	4	0.97775	0.97779	1	18435	0	0.66566	0.022251	0.070378	0.832711	1608	4	0.66566
MAEL	4	0.63656	0.69907	1	12563	1	0.49492	0.022256	0.070396	0.832711	1609	3	0.49492
CYB561A3	4	0.97771	0.97775	1	18434	0	0.48147	0.022287	0.070475	0.832711	1610	4	0.48147
RPS6KC1	4	0.65578	0.70921	1	12769	1	1.5026	0.022327	0.070598	0.832711	1611	3	1.5026
ASB4	4	0.79802	0.80272	1	14572	1	0.97675	0.022345	0.070649	0.832711	1612	3	0.97675
C17orf107	4	0.97765	0.97768	1	18432	0	0.48447	0.022353	0.070673	0.832711	1613	4	0.48447
CDPF1	4	0.33325	0.48202	1	8608	1	0.99336	0.022389	0.070771	0.832711	1614	3	0.99336
FAM24A	4	0.9776	0.97763	1	18431	0	0.89658	0.022399	0.070802	0.832711	1615	4	0.89658
SAA2-SAA4	4	0.13497	0.27613	1	5120	1	0.99059	0.022415	0.07084	0.832711	1616	3	0.99059
TLR5	4	0.97758	0.9776	1	18430	0	0.4645	0.022423	0.070866	0.832711	1617	4	0.4645
FAM83B	4	0.37505	0.52351	1	9322	2	0.61574	0.022441	0.070913	0.832711	1618	2	0.61574
KRTAP9-6	4	0.97755	0.97758	1	18429	0	0.47197	0.02245	0.070942	0.832711	1619	4	0.47197
NUP210L	4	0.42344	0.57145	1	10180	2	0.38445	0.022462	0.070981	0.832711	1620	2	0.38445
IRF3	4	0.97754	0.97756	1	18428	0	0.41224	0.022463	0.070982	0.832711	1621	4	0.41224
ZNF148	4	0.82829	0.82852	1	15121	1	1.0994	0.022503	0.071099	0.832711	1622	2	1.0994
PRAMEF1	4	0.97749	0.97751	1	18427	0	0.50456	0.022511	0.071125	0.832711	1623	4	0.50456
SPATA31D4	4	0.31587	0.46491	1	8293	2	0.35312	0.022514	0.071132	0.832711	1624	2	0.35312
GSC2	4	0.97747	0.97749	1	18426	0	0.51992	0.022533	0.071181	0.832711	1625	4	0.51992
NKTR	4	0.40569	0.55384	1	9871	1	1.2112	0.022565	0.071274	0.832711	1626	3	1.2112
PHLDA1	4	0.28231	0.43199	1	7727	1	0.51167	0.022565	0.071274	0.832711	1627	2	0.51167
CHRNB2	4	0.31237	0.46151	1	8232	2	0.76201	0.0226	0.071389	0.832711	1628	2	0.76201
NUTM2G	4	0.06253	0.14743	0.93946	2998	2	-0.33144	0.022617	0.07143	0.832711	1629	1	-0.33144
FAM186A	4	0.34504	0.49376	1	8812	1	1.2698	0.022617	0.071431	0.832711	1630	2	1.2698
CX3CL1	4	0.82701	0.8274	1	15089	1	0.22046	0.022622	0.071446	0.832711	1631	3	0.22046
CDK16	4	0.90884	0.90857	1	16806	0	0.93331	0.022644	0.07151	0.832711	1632	2	0.93331
TMEM150C	4	0.97499	0.97495	1	18357	0	0.67274	0.022653	0.071533	0.832711	1633	3	0.67274
NBL1	4	0.085918	0.19066	0.984399	3695	2	-0.42195	0.022668	0.071569	0.832711	1634	1	-0.42195
RBP5	4	0.97732	0.97735	1	18424	0	0.77238	0.022679	0.071601	0.832711	1635	4	0.77238
TNNT3	4	0.97731	0.97734	1	18423	0	0.22669	0.022694	0.071632	0.832711	1636	4	0.22669
HMBOX1	4	0.94242	0.94234	1	17560	0	0.78597	0.022734	0.071751	0.832711	1637	3	0.78597
ARHGAP40	4	0.38895	0.53721	1	9565	2	0.017302	0.022771	0.071862	0.832711	1638	2	0.017302
ABCC9	4	0.75434	0.76983	1	13906	1	0.71107	0.022806	0.071961	0.832711	1639	3	0.71107
PHLPP1	4	0.97719	0.97723	1	18422	0	0.33164	0.022808	0.071964	0.832711	1640	4	0.33164
ALPK3	4	0.043805	0.11162	0.888471	2397	2	-0.29746	0.022822	0.072017	0.832711	1641	1	-0.29746
POFUT2	4	0.97718	0.97722	1	18421	0	0.51526	0.022823	0.072021	0.832711	1642	4	0.51526
GLI2	4	0.97713	0.97717	1	18419	0	0.40392	0.022869	0.072152	0.832711	1643	4	0.40392
FBXO16	4	0.15237	0.30449	1	5583	2	-0.34432	0.022874	0.072162	0.832711	1644	1	-0.34432
DUPD1	4	0.97712	0.97716	1	18418	0	0.70434	0.022879	0.072176	0.832711	1645	4	0.70434
FBXW10	4	0.65719	0.71003	1	12789	1	0.76642	0.022918	0.072292	0.832711	1646	2	0.76642
RBM17	4	0.46738	0.61495	1	10985	2	-0.29706	0.022925	0.072302	0.832711	1647	1	-0.29706
ZFP82	4	0.97706	0.97709	1	18417	0	0.55556	0.022937	0.072335	0.832711	1648	4	0.55556
STOX1	4	0.39155	0.53979	1	9611	2	0.78099	0.022954	0.072382	0.832711	1649	2	0.78099
EIF4EBP3	4	0.69613	0.73217	1	13207	1	0.026077	0.022969	0.072426	0.832711	1650	3	0.026077
PLA2G4D	4	0.82226	0.82317	1	14986	1	0.67969	0.022977	0.072452	0.832711	1651	3	0.67969
NLGN4Y	4	0.63481	0.69818	1	12543	1	1.1019	0.022981	0.072463	0.832711	1652	3	1.1019
ADRB3	4	0.34083	0.48956	1	8736	1	1.0892	0.02299	0.072488	0.832711	1653	2	1.0892
PPP2R1B	4	0.97701	0.97704	1	18415	0	0.68837	0.022993	0.072496	0.832711	1654	4	0.68837
CLYBL	4	0.977	0.97703	1	18414	0	0.38519	0.023002	0.072522	0.832711	1655	4	0.38519
SPRR2D	4	0.97697	0.977	1	18413	0	0.30987	0.023027	0.07259	0.832711	1656	4	0.30987
DDA1	4	0.97697	0.97699	1	18412	0	0.47887	0.02303	0.0726	0.832711	1657	4	0.47887
GOLGA6C	4	0.31548	0.46453	1	8286	2	0.79135	0.023043	0.072636	0.832711	1658	2	0.79135
RLN2	4	0.97694	0.97696	1	18411	0	0.32582	0.023058	0.072673	0.832711	1659	4	0.32582
SVEP1	4	0.30941	0.45854	1	8193	2	-0.066391	0.02308	0.072737	0.832711	1660	2	-0.066391
DYSF	4	0.97548	0.97542	1	18374	0	1.1086	0.023123	0.072863	0.832711	1661	3	1.1086
UBE2F	4	0.97553	0.97548	1	18377	0	0.78282	0.023155	0.072964	0.832711	1662	3	0.78282
SHC3	4	0.37777	0.5262	1	9352	1	0.8944	0.023159	0.07298	0.832711	1663	3	0.8944
CCDC83	4	0.67551	0.72022	1	12992	1	1.0542	0.023168	0.073005	0.832711	1664	3	1.0542
UGT2B10	4	0.39907	0.54733	1	9738	1	0.9498	0.023173	0.073022	0.832711	1665	3	0.9498
CLDN11	4	0.9652	0.96514	1	18111	0	1.0993	0.023177	0.07303	0.832711	1666	3	1.0993
TMEM207	4	0.44175	0.58957	1	10519	1	0.70246	0.023178	0.073035	0.832711	1667	3	0.70246
SPOP	4	0.97682	0.97681	1	18410	0	0.80953	0.023182	0.073044	0.832711	1668	4	0.80953
LTA	4	0.97681	0.97681	1	18409	0	0.3056	0.023192	0.073079	0.832711	1669	4	0.3056
MKS1	4	0.11008	0.23356	1	4417	2	0.56123	0.023212	0.073146	0.832711	1670	2	0.56123
ZSWIM4	4	0.97678	0.97678	1	18408	0	0.2108	0.023216	0.073157	0.832711	1671	4	0.2108
GREB1	4	0.21456	0.36572	1	6591	2	0.81004	0.023221	0.073169	0.832711	1672	2	0.81004
VPS26B	4	0.60362	0.68251	1	12244	1	-0.07061	0.023234	0.0732	0.832711	1673	1	-0.07061
DEFB116	4	0.93591	0.9358	1	17398	0	0.68403	0.023251	0.07324	0.832711	1674	3	0.68403
DCAF4L1	4	0.3899	0.53816	1	9585	2	0.93061	0.023257	0.073258	0.832711	1675	2	0.93061
PROSER2	4	0.80925	0.81196	1	14749	1	0.76331	0.02326	0.073264	0.832711	1676	3	0.76331
CECR6	4	0.91067	0.91045	1	16859	0	0.58278	0.023278	0.073314	0.832711	1677	3	0.58278
TRERF1	4	0.66167	0.71243	1	12836	1	0.24814	0.023286	0.073339	0.832711	1678	3	0.24814
MTMR6	4	0.9767	0.9767	1	18407	0	0.51055	0.023298	0.073372	0.832711	1679	4	0.51055
PCMT1	4	0.97669	0.97668	1	18406	0	0.37087	0.02331	0.073414	0.832711	1680	4	0.37087
LMBRD2	4	0.37402	0.52248	1	9302	2	0.95149	0.023311	0.073415	0.832711	1681	2	0.95149
TRIM67	4	0.97666	0.97665	1	18405	0	0.50815	0.023341	0.073496	0.832711	1682	4	0.50815
LKAAEAR1	4	0.79797	0.80269	1	14571	1	1.1503	0.023355	0.073538	0.832711	1683	3	1.1503
EDC3	4	0.59	0.67585	1	12129	1	0.86153	0.02336	0.073552	0.832711	1684	3	0.86153
PHYHIPL	4	0.97662	0.97661	1	18404	0	0.6291	0.023379	0.073616	0.832711	1685	4	0.6291
GREM2	4	0.4626	0.61021	1	10897	2	-0.025415	0.023389	0.073642	0.832711	1686	2	-0.025415
APOA2	4	0.52206	0.64529	1	11576	1	0.59997	0.023397	0.073666	0.832711	1687	3	0.59997
IMMP1L	4	0.22917	0.38006	1	6832	2	0.2521	0.02344	0.07378	0.832711	1688	2	0.2521
MYO5C	4	0.97656	0.97655	1	18402	0	0.31065	0.023445	0.073791	0.832711	1689	4	0.31065
C1orf168	4	0.90425	0.90391	1	16709	0	1.1659	0.023445	0.073791	0.832711	1690	2	1.1659
LSR	4	0.468	0.61555	1	10998	1	0.58946	0.023452	0.073809	0.832711	1691	3	0.58946
CEP120	4	0.97653	0.97651	1	18401	0	0.30465	0.02347	0.073861	0.832711	1692	4	0.30465
TANK	4	0.16208	0.31398	1	5754	1	0.49843	0.023492	0.073926	0.832711	1693	3	0.49843
LGALS9C	4	0.97651	0.97649	1	18400	0	0.37008	0.023492	0.073927	0.832711	1694	4	0.37008
CD40	4	0.34668	0.49535	1	8838	1	0.89487	0.023499	0.073945	0.832711	1695	3	0.89487
ING2	4	0.8959	0.89558	1	16520	0	0.8081	0.023508	0.073973	0.832711	1696	2	0.8081
KRTAP9-3	4	0.97649	0.97648	1	18399	0	0.35532	0.023511	0.073983	0.832711	1697	4	0.35532
TNFRSF11A	4	0.85935	0.85886	1	15717	0	1.0655	0.023517	0.074003	0.832711	1698	3	1.0655
CWH43	4	0.97648	0.97646	1	18398	0	0.34592	0.023523	0.074019	0.832711	1699	4	0.34592
OCA2	4	0.23452	0.38527	1	6922	2	-0.12426	0.023543	0.074085	0.832711	1700	2	-0.12426
RASSF2	4	0.97645	0.97644	1	18397	0	0.65694	0.023548	0.074101	0.832711	1701	4	0.65694
SNX29	4	0.71429	0.74315	1	13396	1	0.97314	0.02358	0.074194	0.833263	1702	3	0.97314
PODN	4	0.89392	0.8936	1	16484	0	1.2199	0.023696	0.074538	0.836351	1703	3	1.2199
MVB12A	4	0.90348	0.90314	1	16693	0	0.5178	0.023719	0.074602	0.836351	1704	3	0.5178
UGT2A1	4	0.4986	0.63567	1	11391	1	0.98211	0.023733	0.074643	0.836351	1705	3	0.98211
ZFP14	4	0.97625	0.97623	1	18396	0	0.27119	0.023747	0.07468	0.836351	1706	4	0.27119
HN1	4	0.97624	0.97622	1	18395	0	0.45022	0.023757	0.074705	0.836351	1707	4	0.45022
PPFIA1	4	0.77878	0.78754	1	14264	1	0.56997	0.0238	0.074815	0.836351	1708	3	0.56997
GPR132	4	0.45143	0.59914	1	10683	1	0.7617	0.023802	0.074818	0.836351	1709	3	0.7617
TPTE2	4	0.62364	0.69253	1	12423	1	0.70409	0.023811	0.074845	0.836351	1710	3	0.70409
SCAND1	4	0.32217	0.47104	1	8394	1	1.0733	0.023832	0.074903	0.836351	1711	2	1.0733
GADL1	4	0.74939	0.76637	1	13831	1	0.69489	0.023852	0.07496	0.836351	1712	2	0.69489
HOXC9	4	0.9583	0.95825	1	17921	0	0.80101	0.023853	0.074968	0.836351	1713	3	0.80101
C1QTNF3	4	0.12624	0.26127	1	4871	1	0.63511	0.023871	0.075022	0.836351	1714	3	0.63511
CDC42EP2	4	0.37218	0.5206	1	9265	1	0.76367	0.023877	0.075037	0.836351	1715	2	0.76367
FAM69B	4	0.96208	0.962	1	18016	0	0.27367	0.023903	0.075108	0.836654	1716	3	0.27367
ENAM	4	0.7901	0.79631	1	14439	1	0.50614	0.023918	0.075155	0.836665	1717	3	0.50614
SCLY	4	0.76986	0.78096	1	14132	1	1.0191	0.023932	0.075197	0.836665	1718	3	1.0191
SYNE3	4	0.85792	0.85747	1	15690	0	0.35304	0.023955	0.075264	0.836922	1719	2	0.35304
ZBTB16	4	0.97603	0.97601	1	18391	0	0.51011	0.023973	0.075316	0.837011	1720	4	0.51011
PASK	4	0.82664	0.82708	1	15080	1	0.3062	0.024006	0.075404	0.837283	1721	2	0.3062
BAIAP3	4	0.39261	0.54086	1	9629	1	0.72801	0.024025	0.075459	0.837283	1722	3	0.72801
LDLRAD2	4	0.95297	0.95284	1	17774	0	0.25724	0.024057	0.075558	0.837283	1723	2	0.25724
SLC2A6	4	0.79563	0.80076	1	14529	1	1.2221	0.024068	0.075588	0.837283	1724	3	1.2221
NAF1	4	0.78199	0.79002	1	14310	1	0.97427	0.024077	0.075603	0.837283	1725	2	0.97427
ANXA4	4	0.60516	0.68325	1	12257	1	0.20021	0.024109	0.075671	0.837283	1726	2	0.20021
GSTCD	4	0.082756	0.18497	0.981562	3597	1	1.0241	0.024137	0.075734	0.837283	1727	3	1.0241
PADI3	4	0.59947	0.68044	1	12203	1	0.90851	0.024155	0.075771	0.837283	1728	3	0.90851
REEP1	4	0.19033	0.34182	1	6191	2	1.006	0.024158	0.075776	0.837283	1729	2	1.006
CTNNBIP1	4	0.8954	0.89509	1	16514	0	0.41019	0.02416	0.075778	0.837283	1730	2	0.41019
TEKT3	4	0.65717	0.71001	1	12788	1	0.89041	0.024188	0.075839	0.837474	1731	3	0.89041
TYW1B	4	0.6417	0.70181	1	12621	1	-0.021378	0.024212	0.075889	0.837534	1732	1	-0.021378
AMDHD2	4	0.034322	0.092875	0.840185	2113	2	-0.5723	0.024263	0.075989	0.837605	1733	1	-0.5723
CABLES1	4	0.46766	0.61522	1	10990	2	0.56887	0.024313	0.076079	0.837605	1734	2	0.56887
WRNIP1	4	0.28059	0.43033	1	7697	2	0.20688	0.024314	0.07608	0.837605	1735	2	0.20688
MTCH2	4	0.10706	0.22826	1	4337	1	0.68837	0.024347	0.076152	0.837605	1736	3	0.68837
CLN6	4	0.45922	0.60689	1	10834	2	-0.10332	0.024366	0.076188	0.837605	1737	1	-0.10332
HS6ST3	4	0.92791	0.92768	1	17236	0	0.78826	0.024418	0.076289	0.837605	1738	3	0.78826
CABP7	4	0.40722	0.55536	1	9898	1	0.86149	0.024441	0.076333	0.837605	1739	3	0.86149
EGR3	4	0.22422	0.37514	1	6744	1	0.56543	0.024465	0.076379	0.837605	1740	3	0.56543
ARL8A	4	0.40547	0.55365	1	9866	2	0.045497	0.024469	0.076386	0.837605	1741	2	0.045497
LHFP	4	0.89254	0.8922	1	16459	0	1.0686	0.024474	0.076396	0.837605	1742	3	1.0686
PKP3	4	0.4881	0.63149	1	11299	1	1.3637	0.024478	0.076399	0.837605	1743	3	1.3637
RPL21	4	0.01208	0.039999	0.658552	1160	2	-0.57751	0.02452	0.076489	0.837605	1744	1	-0.57751
ZSCAN25	4	0.71907	0.74621	1	13453	1	0.70034	0.024531	0.076511	0.837605	1745	3	0.70034
ADAM33	4	0.80102	0.80512	1	14618	1	0.64651	0.024564	0.076575	0.837605	1746	3	0.64651
KIR2DL4	4	0.12335	0.25639	1	4781	2	-0.11304	0.024572	0.076592	0.837605	1747	1	-0.11304
DNAJB14	4	0.69156	0.72952	1	13162	1	1.3998	0.024573	0.076596	0.837605	1748	3	1.3998
SH3BP1	4	0.5738	0.66814	1	12000	1	1.1204	0.024661	0.07678	0.838922	1749	3	1.1204
NBEAL2	4	0.45468	0.60238	1	10735	2	-0.062962	0.024674	0.076804	0.838922	1750	1	-0.062962
CADM1	4	0.67135	0.71787	1	12946	1	0.366	0.024726	0.076908	0.83902	1751	3	0.366
VSIG1	4	0.97143	0.9714	1	18261	0	0.968	0.024744	0.076946	0.83902	1752	2	0.968
TRIM61	4	0.41957	0.56761	1	10112	1	0.66723	0.024748	0.076959	0.83902	1753	3	0.66723
EPHA7	4	0.95962	0.95953	1	17954	0	0.7475	0.024782	0.077026	0.83902	1754	3	0.7475
KBTBD3	4	0.54471	0.65497	1	11754	1	0.76219	0.024786	0.077033	0.83902	1755	3	0.76219
ARPC4-TTLL3	4	0.5091	0.63991	1	11474	1	-0.22251	0.024829	0.077104	0.83932	1756	1	-0.22251
ALG6	4	0.34393	0.49265	1	8792	1	1.4718	0.024881	0.077218	0.840075	1757	3	1.4718
SUV39H1	4	0.63081	0.69617	1	12503	1	0.37615	0.0249	0.077262	0.840075	1758	2	0.37615
OR51A2	4	0.79741	0.80219	1	14559	1	-0.017693	0.024983	0.077436	0.840075	1759	1	-0.017693
RAP1GDS1	4	0.42407	0.57207	1	10187	2	0.83847	0.02502	0.077505	0.840075	1760	2	0.83847
UCP3	4	0.89525	0.89495	1	16510	0	0.91431	0.025039	0.077543	0.840075	1761	3	0.91431
RAG2	4	0.93904	0.93902	1	17484	0	0.85598	0.025053	0.077569	0.840075	1762	3	0.85598
KLHL24	4	0.5904	0.67604	1	12136	1	0.81749	0.025082	0.077636	0.840075	1763	3	0.81749
C14orf1	4	0.97337	0.9733	1	18312	0	1.0922	0.025085	0.077642	0.840075	1764	3	1.0922
ACTA1	4	0.82785	0.82814	1	15110	1	0.69883	0.025096	0.077666	0.840075	1765	3	0.69883
VAV2	4	0.94263	0.94254	1	17566	0	0.58762	0.025101	0.077677	0.840075	1766	3	0.58762
WFDC11	4	0.89694	0.89662	1	16552	0	0.56359	0.02511	0.077695	0.840075	1767	3	0.56359
HYLS1	4	0.42412	0.57212	1	10188	1	1.1129	0.025112	0.077701	0.840075	1768	3	1.1129
LPAR2	4	0.81959	0.82083	1	14934	1	0.5828	0.025137	0.077749	0.840115	1769	3	0.5828
LRFN2	4	0.53611	0.65125	1	11680	1	0.94899	0.025188	0.077851	0.840748	1770	2	0.94899
DAB2	4	0.47443	0.62191	1	11123	1	1.0488	0.025235	0.07794	0.840833	1771	3	1.0488
MRPL28	4	0.40985	0.55798	1	9951	2	-0.5273	0.02524	0.077947	0.840833	1772	1	-0.5273
HIRA	4	0.005309	0.018533	0.517157	685	2	0.23441	0.02527	0.078009	0.841023	1773	2	0.23441
PARVA	4	0.29252	0.44196	1	7906	2	0.94061	0.025307	0.078086	0.841213	1774	2	0.94061
GATA6	4	0.4641	0.61172	1	10924	2	0.66583	0.025335	0.078142	0.841213	1775	2	0.66583
KIAA1804	4	0.22951	0.38039	1	6839	2	-0.29967	0.025343	0.078158	0.841213	1776	1	-0.29967
DMGDH	4	0.95306	0.95294	1	17779	0	0.82125	0.025384	0.078233	0.841331	1777	3	0.82125
UBR3	4	0.024674	0.073394	0.788609	1779	3	-0.52938	0.025394	0.078257	0.841331	1778	1	-0.52938
DNAI1	4	0.87888	0.87843	1	16135	0	0.68732	0.025427	0.078322	0.841554	1779	3	0.68732
ZNF821	4	0.95984	0.95974	1	17960	0	0.65113	0.025481	0.078423	0.84208	1780	3	0.65113
RNF144B	4	0.85096	0.85036	1	15554	0	0.69284	0.025529	0.078521	0.84208	1781	3	0.69284
ST7L	4	0.88404	0.88361	1	16266	0	0.49905	0.025548	0.078562	0.84208	1782	3	0.49905
JAZF1	4	0.86997	0.86954	1	15938	0	0.91845	0.025548	0.078562	0.84208	1783	3	0.91845
KCNN1	4	0.93281	0.9326	1	17330	0	0.95599	0.025568	0.078595	0.84208	1784	3	0.95599
LYG1	4	0.0045753	0.016046	0.490352	623	1	0.55252	0.025597	0.078652	0.84208	1785	3	0.55252
F8A1	4	0.00031103	0.0011445	0.156259	140	2	0.28337	0.025614	0.078679	0.84208	1786	2	0.28337
TUBA1A	4	0.044721	0.11339	0.889669	2433	2	0.16849	0.02567	0.078802	0.842306	1787	2	0.16849
SPRN	4	0.79747	0.80225	1	14561	1	0.58535	0.025689	0.078838	0.842306	1788	3	0.58535
RFX3	4	0.24706	0.39748	1	7120	2	-0.26718	0.025702	0.078865	0.842306	1789	1	-0.26718
HDAC5	4	0.30527	0.45443	1	8128	1	0.72089	0.025708	0.078877	0.842306	1790	2	0.72089
CDY2B	4	0.14677	0.29578	1	5447	2	-0.012846	0.025753	0.078973	0.842761	1791	2	-0.012846
SLC43A1	4	0.28063	0.43036	1	7698	1	0.27694	0.025805	0.079074	0.842761	1792	3	0.27694
NEDD8-MDP1	4	0.91416	0.91394	1	16943	0	1.0563	0.025825	0.079125	0.842761	1793	3	1.0563
CYP4F12	4	0.92633	0.92613	1	17207	0	1.0105	0.025844	0.079156	0.842761	1794	3	1.0105
ZFP36	4	0.90275	0.9024	1	16675	0	0.17022	0.025856	0.079181	0.842761	1795	1	0.17022
IFT88	4	0.68328	0.72468	1	13076	1	0.96726	0.025859	0.079184	0.842761	1796	3	0.96726
TPBG	4	0.029967	0.084056	0.810543	1981	2	-0.41506	0.025908	0.079289	0.842898	1797	2	-0.41506
MEN1	4	0.30205	0.45131	1	8068	2	0.64608	0.025961	0.079393	0.842898	1798	2	0.64608
ATP2B4	4	0.94335	0.94324	1	17582	0	0.8824	0.026	0.079467	0.842898	1799	3	0.8824
C9orf3	4	0.77888	0.78762	1	14265	1	0.67832	0.02601	0.079488	0.842898	1800	3	0.67832
PLAC1	4	0.81879	0.82012	1	14923	1	0.83231	0.026026	0.079517	0.842898	1801	3	0.83231
OR51A4	4	0.96328	0.96321	1	18048	0	0.7151	0.02603	0.079521	0.842898	1802	3	0.7151
USP15	4	0.25785	0.40807	1	7282	2	0.6277	0.026045	0.079551	0.842898	1803	2	0.6277
R3HDM4	4	0.11077	0.23478	1	4438	3	-0.4604	0.026062	0.079585	0.842898	1804	1	-0.4604
ADAM15	4	0.85921	0.85872	1	15715	0	0.69226	0.026069	0.079594	0.842898	1805	3	0.69226
APOM	4	0.907	0.90674	1	16766	0	0.75875	0.026177	0.079803	0.843436	1806	2	0.75875
SEC63	4	0.92231	0.92215	1	17121	0	1.1192	0.026215	0.079883	0.843436	1807	3	1.1192
NECAB1	4	0.43463	0.58257	1	10389	2	0.094746	0.026216	0.079885	0.843436	1808	2	0.094746
TAS2R40	4	0.72026	0.747	1	13472	1	0.88572	0.026246	0.079941	0.843436	1809	3	0.88572
TMEM198	4	0.2979	0.44722	1	8002	1	1.0956	0.026252	0.079957	0.843436	1810	3	1.0956
CTNNB1	4	0.94616	0.94608	1	17645	0	0.49814	0.026267	0.079979	0.843436	1811	2	0.49814
TIMM17A	4	0.5741	0.66827	1	12003	1	0.96828	0.026271	0.079988	0.843436	1812	2	0.96828
HRASLS5	4	0.6433	0.70262	1	12637	1	0.5482	0.026295	0.080043	0.843436	1813	3	0.5482
HABP2	4	0.28894	0.43849	1	7845	1	1.1753	0.026315	0.08008	0.843436	1814	3	1.1753
PGAM2	4	0.47614	0.62364	1	11154	1	0.11413	0.026318	0.080086	0.843436	1815	2	0.11413
TMEM200B	4	0.080545	0.18091	0.978694	3528	1	0.9416	0.026359	0.080167	0.843587	1816	3	0.9416
CNGB1	4	0.81185	0.81417	1	14798	1	0.53744	0.02637	0.080188	0.843587	1817	3	0.53744
PFN4	4	0.76419	0.77683	1	14041	1	0.66287	0.026404	0.080256	0.843742	1818	2	0.66287
REEP4	4	0.13426	0.27496	1	5102	1	0.71632	0.026421	0.080291	0.843742	1819	3	0.71632
LFNG	4	0.81749	0.81901	1	14889	1	0.27918	0.026472	0.080384	0.843899	1820	3	0.27918
B3GNT5	4	0.84197	0.8413	1	15367	1	1.1248	0.026508	0.080445	0.843899	1821	3	1.1248
CAV3	4	0.49723	0.63511	1	11377	1	0.6796	0.026542	0.080514	0.843899	1822	3	0.6796
TMC4	4	0.61736	0.68934	1	12373	1	0.889	0.026547	0.080527	0.843899	1823	3	0.889
C17orf98	4	0.7716	0.78229	1	14166	1	0.29865	0.026626	0.08069	0.845099	1824	3	0.29865
APOLD1	4	0.16985	0.32166	1	5879	1	0.9491	0.026679	0.080798	0.845099	1825	2	0.9491
FAM169B	4	0.96262	0.96255	1	18030	0	1.2133	0.026698	0.080836	0.845099	1826	3	1.2133
DERL2	4	0.21974	0.37078	1	6669	2	-0.49394	0.026729	0.080905	0.845099	1827	1	-0.49394
AIP	4	0.94596	0.94589	1	17639	0	0.76703	0.02676	0.080953	0.845099	1828	3	0.76703
FAM47E	4	0.52383	0.64605	1	11588	1	0.84693	0.026774	0.080984	0.845099	1829	2	0.84693
PLEKHA7	4	0.83238	0.83228	1	15191	1	0.38994	0.02678	0.080998	0.845099	1830	2	0.38994
GABRE	4	0.092286	0.20216	0.99519	3879	3	-0.40941	0.026832	0.081094	0.845099	1831	1	-0.40941
CR1L	4	0.87751	0.87707	1	16097	0	0.85841	0.026865	0.081158	0.845099	1832	3	0.85841
SLC32A1	4	0.89648	0.89617	1	16543	0	0.53772	0.02692	0.081264	0.845099	1833	3	0.53772
KIAA0922	4	0.78239	0.79033	1	14320	1	0.67735	0.02694	0.081303	0.845099	1834	3	0.67735
CRTC3	4	0.95916	0.95907	1	17938	0	0.97993	0.026955	0.081339	0.845099	1835	3	0.97993
SEC11C	4	0.76642	0.77844	1	14076	1	0.73589	0.02697	0.081363	0.845099	1836	3	0.73589
GATA4	4	0.94828	0.94825	1	17684	0	0.5746	0.026975	0.081374	0.845099	1837	3	0.5746
VAT1L	4	0.89415	0.89382	1	16487	0	0.6872	0.02698	0.081381	0.845099	1838	3	0.6872
C17orf102	4	0.68559	0.72605	1	13104	1	0.74359	0.026984	0.081387	0.845099	1839	2	0.74359
FHL2	4	0.90493	0.9046	1	16723	0	0.31697	0.026986	0.081393	0.845099	1840	3	0.31697
AWAT1	4	0.96194	0.96184	1	18011	0	0.40102	0.027088	0.081582	0.84654	1841	2	0.40102
RBMY1A1	4	0.8232	0.82404	1	15010	1	1.2063	0.027127	0.081666	0.84654	1842	2	1.2063
ERAP1	4	0.19121	0.3427	1	6208	2	0.048141	0.02714	0.081696	0.84654	1843	2	0.048141
NKX6-2	4	0.87476	0.87431	1	16027	0	0.73811	0.027175	0.081776	0.84654	1844	2	0.73811
CUL4B	4	0.71205	0.74175	1	13365	1	0.81063	0.02719	0.081806	0.84654	1845	3	0.81063
TUBA4A	4	0.75482	0.77015	1	13913	1	0.24496	0.027191	0.081807	0.84654	1846	2	0.24496
CBX1	4	0.9192	0.91901	1	17046	0	1.184	0.027213	0.081856	0.84654	1847	3	1.184
ATRN	4	0.81841	0.8198	1	14912	1	0.44585	0.027242	0.081913	0.84654	1848	3	0.44585
SPPL2C	4	0.42454	0.57252	1	10197	1	0.89099	0.027281	0.081994	0.84654	1849	3	0.89099
HIST1H2BF	4	0.86648	0.86604	1	15862	0	1.2815	0.02729	0.082012	0.84654	1850	2	1.2815
CD109	4	0.12283	0.25551	1	4767	2	0.59622	0.027348	0.082118	0.84654	1851	2	0.59622
H1FOO	4	0.81191	0.81423	1	14800	1	0.81382	0.027386	0.082214	0.84654	1852	2	0.81382
RCBTB2	4	0.82889	0.82906	1	15128	1	0.17578	0.027396	0.082227	0.84654	1853	2	0.17578
CKB	4	0.14087	0.286	1	5277	1	0.57885	0.027407	0.082245	0.84654	1854	3	0.57885
KIAA1462	4	0.90905	0.90879	1	16818	0	0.71684	0.027417	0.082263	0.84654	1855	3	0.71684
SLC27A4	4	0.56433	0.66385	1	11925	1	0.65421	0.027468	0.082368	0.84654	1856	3	0.65421
PHLDA2	4	0.70427	0.737	1	13279	1	0.93228	0.027473	0.082378	0.84654	1857	2	0.93228
STRA6	4	0.93773	0.93768	1	17441	0	0.47987	0.027478	0.082383	0.84654	1858	3	0.47987
LAG3	4	0.96627	0.96621	1	18138	0	0.66068	0.027503	0.082436	0.84654	1859	3	0.66068
LILRA2	4	0.25895	0.40916	1	7306	1	0.83853	0.027531	0.08249	0.84654	1860	2	0.83853
TMEM257	4	0.37663	0.52506	1	9340	2	0.90765	0.02755	0.082532	0.84654	1861	2	0.90765
GSTT2B	4	0.18447	0.33609	1	6109	1	0.59254	0.027579	0.082583	0.84654	1862	2	0.59254
VTI1A	4	0.96972	0.96967	1	18220	0	0.71687	0.02765	0.082733	0.84654	1863	3	0.71687
YY2	4	0.74149	0.76091	1	13740	1	0.74707	0.027695	0.082816	0.84654	1864	2	0.74707
FCGR2A	4	0.57628	0.6693	1	12020	1	0.52564	0.027704	0.082833	0.84654	1865	2	0.52564
KRT6A	4	0.51158	0.64088	1	11501	1	-0.028456	0.027732	0.082882	0.84654	1866	3	-0.028456
RFX4	4	0.26204	0.41212	1	7352	1	1.0586	0.027743	0.0829	0.84654	1867	3	1.0586
CDK3	4	0.10471	0.22414	1	4258	2	-0.48919	0.027755	0.082926	0.84654	1868	1	-0.48919
CRISPLD1	4	0.89452	0.8942	1	16493	0	0.58413	0.027762	0.08294	0.84654	1869	3	0.58413
GIN1	4	0.9433	0.9432	1	17581	0	1.0416	0.027772	0.082958	0.84654	1870	3	1.0416
ZBBX	4	0.91605	0.91583	1	16986	0	1.2682	0.027791	0.082997	0.84654	1871	3	1.2682
COL1A1	4	0.13031	0.26819	1	4972	2	0.47529	0.027801	0.083016	0.84654	1872	2	0.47529
ATAD1	4	0.44905	0.59684	1	10633	1	-0.14428	0.027806	0.083028	0.84654	1873	1	-0.14428
NUDT8	4	0.45827	0.60595	1	10813	1	0.77385	0.027811	0.083038	0.84654	1874	2	0.77385
C6orf136	4	0.72839	0.75224	1	13572	1	0.21552	0.027858	0.083137	0.846651	1875	2	0.21552
OR2F1	4	0.95062	0.95055	1	17728	0	0.73728	0.027869	0.08316	0.846651	1876	3	0.73728
GNAQ	4	0.29661	0.44592	1	7977	2	-0.17971	0.027909	0.083228	0.846651	1877	1	-0.17971
ZNF865	4	0.058813	0.14041	0.936405	2864	2	-0.27545	0.02796	0.083323	0.846651	1878	1	-0.27545
DYNC1I1	4	0.58523	0.67354	1	12089	1	0.62767	0.027966	0.083335	0.846651	1879	2	0.62767
ERICH1	4	0.94247	0.94238	1	17562	0	-1.1362	0.028012	0.083424	0.846651	1880	3	-1.1362
SHH	4	0.34109	0.48981	1	8743	2	0.72875	0.028053	0.083497	0.846651	1881	2	0.72875
ITIH3	4	0.57976	0.67094	1	12048	1	0.18301	0.028063	0.083514	0.846651	1882	2	0.18301
GLIS1	4	0.17653	0.32831	1	5985	2	0.72126	0.028102	0.083595	0.846651	1883	2	0.72126
FMOD	4	0.21355	0.36476	1	6576	2	-0.13398	0.028114	0.083619	0.846651	1884	1	-0.13398
SLC39A7	4	0.49913	0.63587	1	11397	1	0.83883	0.028131	0.083654	0.846651	1885	2	0.83883
RARRES3	4	0.081699	0.18303	0.979878	3562	3	-0.36874	0.028165	0.083711	0.846651	1886	1	-0.36874
BTG2	4	0.77136	0.7821	1	14159	1	0.92485	0.028177	0.083735	0.846651	1887	3	0.92485
BMPR1B	4	0.45847	0.60615	1	10819	1	1.0559	0.02818	0.083739	0.846651	1888	3	1.0559
KLHL26	4	0.52617	0.64703	1	11605	1	0.39063	0.028217	0.083797	0.846651	1889	2	0.39063
SSTR3	4	0.94719	0.94717	1	17665	0	0.81565	0.028233	0.083825	0.846651	1890	3	0.81565
ATG9A	4	0.32658	0.47542	1	8477	2	-0.18471	0.028268	0.083898	0.846651	1891	1	-0.18471
SLX1A	4	0.79478	0.80007	1	14517	1	1.033	0.028285	0.083932	0.846651	1892	3	1.033
KCNK2	4	0.83496	0.83474	1	15231	1	0.55448	0.028305	0.083965	0.846651	1893	3	0.55448
OR56B1	4	0.85662	0.85614	1	15662	0	0.70465	0.028321	0.084007	0.846651	1894	3	0.70465
FOXS1	4	0.82698	0.82737	1	15088	1	0.71841	0.028326	0.084018	0.846651	1895	2	0.71841
NEUROG3	4	0.39268	0.54092	1	9630	1	0.63174	0.02837	0.084117	0.846651	1896	3	0.63174
FBXO31	4	0.74491	0.76325	1	13777	1	0.12983	0.028422	0.08423	0.846651	1897	2	0.12983
B4GALNT4	4	0.86907	0.86864	1	15921	0	0.97938	0.028424	0.084237	0.846651	1898	3	0.97938
KLHL6	4	0.74859	0.76579	1	13820	1	0.67898	0.028434	0.084255	0.846651	1899	3	0.67898
FGB	4	0.8853	0.8849	1	16295	0	1.2251	0.028439	0.084268	0.846651	1900	3	1.2251
ZNF782	4	0.16606	0.31793	1	5820	2	0.53155	0.028463	0.0843	0.846651	1901	2	0.53155
TJP1	4	0.43615	0.58403	1	10415	1	1.0049	0.028492	0.08435	0.846651	1902	3	1.0049
CHRM1	4	0.80138	0.80542	1	14625	1	0.72523	0.028512	0.084393	0.846651	1903	2	0.72523
ACBD6	4	0.5586	0.66118	1	11866	1	0.95317	0.028517	0.084406	0.846651	1904	3	0.95317
SMCO2	4	0.82049	0.82162	1	14945	1	1.0087	0.028543	0.084453	0.846651	1905	3	1.0087
HIST1H2BJ	4	0.6483	0.70526	1	12690	1	0.98419	0.02859	0.084552	0.846651	1906	2	0.98419
LONRF2	4	0.79526	0.80048	1	14522	1	1.3638	0.0286	0.084574	0.846651	1907	3	1.3638
METTL22	4	0.85675	0.85627	1	15667	0	0.52515	0.028605	0.084585	0.846651	1908	3	0.52515
OR10AG1	4	0.83058	0.83063	1	15160	1	0.86053	0.02861	0.084599	0.846651	1909	3	0.86053
EPB41	4	0.10302	0.22114	1	4203	3	-0.82682	0.028678	0.08475	0.847721	1910	1	-0.82682
CEBPA	4	0.97437	0.97431	1	18341	0	0.59559	0.02878	0.084958	0.848186	1911	3	0.59559
TMEM140	4	0.36781	0.51629	1	9189	1	0.81222	0.028797	0.08499	0.848186	1912	2	0.81222
PLGLB1	4	0.29103	0.44053	1	7877	2	-0.49179	0.028832	0.085056	0.848186	1913	1	-0.49179
ZNF177	4	0.95508	0.95498	1	17835	0	0.97366	0.028875	0.085138	0.848186	1914	3	0.97366
PLD2	4	0.95334	0.95322	1	17786	0	0.6415	0.028876	0.085139	0.848186	1915	3	0.6415
ADAM20	4	0.85948	0.859	1	15720	0	0.529	0.028907	0.085199	0.848186	1916	3	0.529
ASB16	4	0.086726	0.1921	0.985648	3715	1	0.9294	0.028917	0.085218	0.848186	1917	3	0.9294
SOX4	4	0.88211	0.88164	1	16217	0	1.0225	0.028923	0.08523	0.848186	1918	3	1.0225
SYTL5	4	0.58257	0.67228	1	12068	1	0.61176	0.028949	0.085281	0.848186	1919	3	0.61176
EXOSC1	4	0.75085	0.76739	1	13851	1	0.77626	0.028965	0.085312	0.848186	1920	3	0.77626
RAB36	4	0.33768	0.48639	1	8680	1	0.5801	0.029027	0.085434	0.848186	1921	3	0.5801
USP43	4	0.066746	0.15538	0.95	3125	1	0.43362	0.029038	0.08545	0.848186	1922	3	0.43362
PREB	4	0.00014874	0.00057106	0.10298	106	2	-1.1172	0.029088	0.085556	0.848186	1923	1	-1.1172
GRAMD1B	4	0.95588	0.95579	1	17862	0	0.31188	0.029139	0.085654	0.848186	1924	3	0.31188
TSSK4	4	0.54731	0.65612	1	11777	1	0.69461	0.029179	0.085735	0.848186	1925	3	0.69461
KCNA4	4	0.92737	0.92715	1	17227	0	0.8547	0.029185	0.085752	0.848186	1926	3	0.8547
NTRK2	4	0.24784	0.39824	1	7129	1	1.0594	0.02919	0.08576	0.848186	1927	3	1.0594
AHSP	4	0.37913	0.52754	1	9375	1	0.039313	0.029242	0.085859	0.848186	1928	2	0.039313
FAM177B	4	0.6723	0.71843	1	12952	1	0.77266	0.02927	0.085907	0.848186	1929	2	0.77266
ZNF320	4	0.84366	0.843	1	15396	1	0.32591	0.029293	0.08595	0.848186	1930	2	0.32591
IGIP	4	0.092048	0.20175	0.995086	3868	2	-0.44195	0.029344	0.086061	0.848186	1931	1	-0.44195
PGA3	4	0.45046	0.59821	1	10664	1	0.7828	0.029364	0.086092	0.848186	1932	3	0.7828
GGTLC1	4	0.43232	0.58034	1	10344	1	0.99017	0.029419	0.086198	0.848186	1933	3	0.99017
KIAA1024L	4	0.93886	0.93882	1	17478	0	0.94468	0.029429	0.086212	0.848186	1934	3	0.94468
STK26	4	0.5833	0.67261	1	12075	1	0.8033	0.029432	0.086215	0.848186	1935	3	0.8033
LOC100287036	4	0.90444	0.9041	1	16712	0	0.41733	0.029443	0.086239	0.848186	1936	3	0.41733
KIAA0368	4	0.24717	0.39758	1	7122	1	0.56014	0.029453	0.086265	0.848186	1937	3	0.56014
FIGN	4	0.81664	0.8183	1	14873	1	1.2258	0.029459	0.086272	0.848186	1938	3	1.2258
C3orf52	4	0.29097	0.44048	1	7876	1	0.73506	0.029469	0.08629	0.848186	1939	2	0.73506
LIF	4	0.37288	0.52133	1	9279	1	0.97311	0.029469	0.086291	0.848186	1940	3	0.97311
C15orf65	4	0.60563	0.68346	1	12261	1	0.95447	0.02949	0.086329	0.848186	1941	3	0.95447
TRANK1	4	0.56357	0.6635	1	11915	1	0.88019	0.029511	0.086369	0.848186	1942	3	0.88019
PLIN4	4	0.87009	0.86967	1	15942	0	0.83093	0.029518	0.086386	0.848186	1943	2	0.83093
BCL2	4	0.018828	0.060446	0.745268	1549	3	-0.88594	0.029549	0.086455	0.848186	1944	1	-0.88594
ITM2B	4	0.42502	0.57303	1	10206	2	0.74701	0.029588	0.086528	0.848186	1945	2	0.74701
MAMDC2	4	0.96454	0.96449	1	18085	0	1.4266	0.029608	0.086562	0.848186	1946	3	1.4266
KRT75	4	0.87956	0.87909	1	16149	0	0.61239	0.029617	0.086586	0.848186	1947	3	0.61239
KTN1	4	0.94868	0.94865	1	17692	0	0.88624	0.029618	0.086588	0.848186	1948	2	0.88624
KIAA1468	4	0.42547	0.57346	1	10217	1	0.56066	0.029633	0.08662	0.848186	1949	3	0.56066
LRRC71	4	0.9673	0.96724	1	18156	0	0.76987	0.029651	0.086664	0.848186	1950	3	0.76987
FBXO48	4	0.58211	0.67204	1	12063	1	0.48387	0.029702	0.086769	0.848186	1951	3	0.48387
KRTAP21-3	4	0.29016	0.43968	1	7866	1	0.78296	0.029718	0.086801	0.848186	1952	3	0.78296
IBSP	4	0.60854	0.68486	1	12293	1	0.56476	0.029745	0.086847	0.848186	1953	3	0.56476
MZT2A	4	0.03732	0.098845	0.85748	2203	2	0.39823	0.029747	0.086848	0.848186	1954	2	0.39823
SFMBT1	4	0.11013	0.23364	1	4419	2	-0.1982	0.029754	0.086857	0.848186	1955	1	-0.1982
HAX1	4	0.83839	0.83789	1	15298	1	0.62777	0.029757	0.08686	0.848186	1956	2	0.62777
PNPLA4	4	0.80195	0.80586	1	14633	1	0.65717	0.029766	0.086882	0.848186	1957	3	0.65717
TP53TG5	4	0.89779	0.8975	1	16570	0	0.70823	0.029798	0.086956	0.848298	1958	3	0.70823
CHMP1A	4	0.45884	0.6065	1	10827	1	0.637	0.029837	0.087035	0.848298	1959	2	0.637
TRMT11	4	0.22114	0.37212	1	6693	1	-0.62685	0.029856	0.087069	0.848298	1960	1	-0.62685
PREX2	4	0.26548	0.41551	1	7404	2	0.39531	0.029857	0.087071	0.848298	1961	2	0.39531
SNN	4	0.76238	0.77556	1	14018	1	0.76602	0.029907	0.087177	0.848895	1962	3	0.76602
NKRF	4	0.62236	0.69188	1	12409	1	0.85576	0.030006	0.087356	0.849252	1963	3	0.85576
ZNF561	4	0.35441	0.50302	1	8970	1	0.65655	0.03001	0.087362	0.849252	1964	3	0.65655
PCDHB5	4	0.73212	0.7547	1	13622	1	0.39811	0.030061	0.08747	0.849252	1965	3	0.39811
OR2AG2	4	0.20159	0.35286	1	6370	1	0.95281	0.030078	0.087494	0.849252	1966	3	0.95281
SIRT3	4	0.9727	0.97265	1	18295	0	0.56892	0.030091	0.087524	0.849252	1967	3	0.56892
CUX1	4	0.92093	0.92072	1	17087	0	0.47393	0.030107	0.087559	0.849252	1968	3	0.47393
TEX264	4	0.94508	0.94496	1	17622	0	0.15384	0.030112	0.087569	0.849252	1969	3	0.15384
CST5	4	0.77836	0.78723	1	14261	1	0.89475	0.030158	0.087656	0.849656	1970	3	0.89475
MAN1A2	4	0.94175	0.94168	1	17547	0	1.1317	0.030178	0.087699	0.849656	1971	3	1.1317
ATP4B	4	0.80572	0.80904	1	14691	1	-0.010188	0.030214	0.087782	0.850023	1972	1	-0.010188
TTC29	4	0.5855	0.67367	1	12091	1	-0.023898	0.030266	0.087876	0.85018	1973	1	-0.023898
DISP2	4	0.093655	0.20461	0.996343	3919	1	0.64243	0.030274	0.087887	0.85018	1974	3	0.64243
C11orf57	4	0.47891	0.62633	1	11206	1	0.79054	0.030317	0.087963	0.850284	1975	3	0.79054
KLHL2	4	0.92355	0.92341	1	17145	0	0.95503	0.03047	0.088266	0.850284	1976	3	0.95503
RASGRF2	4	0.55607	0.66005	1	11845	1	0.083985	0.03047	0.088266	0.850284	1977	2	0.083985
ICOS	4	0.56548	0.66437	1	11937	1	0.78589	0.030511	0.088346	0.850284	1978	3	0.78589
ITPKB	4	0.42812	0.57614	1	10275	2	-0.17934	0.030522	0.088373	0.850284	1979	1	-0.17934
CD69	4	0.91848	0.91827	1	17033	0	0.81746	0.030532	0.088397	0.850284	1980	3	0.81746
PMP2	4	0.18366	0.33529	1	6097	1	0.62809	0.030538	0.088403	0.850284	1981	3	0.62809
RGS1	4	0.94192	0.94184	1	17553	0	0.89173	0.030543	0.08841	0.850284	1982	3	0.89173
FXYD4	4	0.75764	0.77212	1	13955	1	0.61125	0.03055	0.088428	0.850284	1983	2	0.61125
KCNK9	4	0.82542	0.82594	1	15055	1	0.65328	0.03056	0.08844	0.850284	1984	2	0.65328
SPATA18	4	0.97273	0.97268	1	18296	0	0.67858	0.030565	0.088444	0.850284	1985	3	0.67858
MAF	4	0.91409	0.91387	1	16940	0	0.31384	0.030573	0.088458	0.850284	1986	3	0.31384
OR5T1	4	0.88895	0.88859	1	16389	0	0.97314	0.030602	0.08852	0.850284	1987	3	0.97314
CD164	4	0.06556	0.15316	0.948651	3082	2	-0.38898	0.030624	0.088565	0.850284	1988	1	-0.38898
PSPH	4	0.77624	0.78564	1	14228	1	0.49234	0.030624	0.088565	0.850284	1989	3	0.49234
SRRD	4	0.48705	0.63108	1	11289	1	0.51743	0.030727	0.088781	0.851473	1990	3	0.51743
KRTAP10-11	4	0.45943	0.60709	1	10837	1	0.4446	0.030732	0.088793	0.851473	1991	3	0.4446
LMLN	4	0.94121	0.94114	1	17537	0	0.73768	0.03076	0.088843	0.851473	1992	3	0.73768
FAM161A	4	0.43577	0.58367	1	10409	1	0.93222	0.030783	0.088891	0.851473	1993	3	0.93222
IGSF11	4	0.9748	0.97474	1	18353	0	0.73158	0.030808	0.088937	0.851473	1994	3	0.73158
KIAA0226	4	0.26121	0.41132	1	7336	2	-0.1596	0.030829	0.088984	0.851473	1995	1	-0.1596
HEXDC	4	0.8627	0.86226	1	15782	0	0.62454	0.030836	0.089	0.851473	1996	3	0.62454
CRCT1	4	0.87516	0.87471	1	16033	0	0.55524	0.030868	0.089083	0.851516	1997	3	0.55524
UBE2L6	4	0.29871	0.44801	1	8012	1	0.87155	0.030884	0.089112	0.851516	1998	3	0.87155
HNRNPA2B1	4	0.89247	0.89213	1	16458	0	1.0431	0.030928	0.089208	0.851516	1999	3	1.0431
BAZ2A	4	0.90727	0.90703	1	16770	0	0.24582	0.030931	0.089212	0.851516	2000	2	0.24582
[truncated: 17,115 more rows]

## Sheet: 4.OC43_2nd_0.1
id	num	neg|score	neg|p-value	neg|fdr	neg|rank	neg|goodsgrna	neg|lfc	pos|score	pos|p-value	pos|fdr	pos|rank	pos|goodsgrna	pos|lfc
VMP1	4	1	1	1	19115	0	15.274	6.4598e-14	2.5898e-07	0.000309	1	4	15.274
TMEM41B	4	1	1	1	19114	0	16.222	5.4118e-13	2.5898e-07	0.000309	2	4	16.222
CCZ1B	4	1	1	1	19113	0	14.807	8.1232e-13	2.5898e-07	0.000309	3	4	14.807
MDH1	4	1	1	1	19112	0	15.11	1.2819e-11	2.5898e-07	0.000309	4	4	15.11
SMARCB1	4	1	1	1	19111	0	12.955	4.6575e-11	2.5898e-07	0.000309	5	4	12.955
ADNP	4	1	1	1	19110	0	13.071	5.3463e-11	2.5898e-07	0.000309	6	4	13.071
SMARCA4	4	1	1	1	19109	0	14.104	1.0168e-10	2.5898e-07	0.000309	7	4	14.104
SLC35D1	4	1	1	1	19108	0	13.332	2.2419e-10	2.5898e-07	0.000309	8	4	13.332
WDR81	4	1	1	1	19107	0	10.979	1.1582e-09	2.5898e-07	0.000309	9	4	10.979
TMED10	4	1	1	1	19106	0	10.076	1.5936e-09	2.5898e-07	0.000309	10	4	10.076
CCZ1	4	0.93025	0.93003	1	17314	0	15.003	1.619e-09	2.5898e-07	0.000309	11	3	15.003
TAPT1	4	1	1	1	19105	0	9.224	1.0363e-08	2.5898e-07	0.000309	12	4	9.224
SLC35A1	4	1	1	1	19104	0	9.0049	1.0525e-08	2.5898e-07	0.000309	13	4	9.0049
SLC35B2	4	1	1	1	19103	0	11.268	1.8992e-08	2.5898e-07	0.000309	14	4	11.268
NXPE3	4	1	1	1	19102	0	12.676	1.9679e-08	2.5898e-07	0.000309	15	4	12.676
GABPB1	4	1	1	1	19101	0	8.0026	9.7804e-08	2.5898e-07	0.000309	16	4	8.0026
PHRF1	4	1	1	1	19100	0	7.6621	8.3213e-07	2.3309e-06	0.002345	17	4	7.6621
ANO9	4	1	1	1	19099	0	6.3042	8.4665e-07	2.3309e-06	0.002345	18	4	6.3042
C1GALT1	4	0.99906	0.99904	1	19033	0	11.332	8.731e-07	2.3309e-06	0.002345	19	4	11.332
TXN	4	1	1	1	19098	0	11.844	9.0975e-07	2.8488e-06	0.002723	20	4	11.844
CASD1	4	1	1	1	19097	0	9.593	1.1384e-06	3.3668e-06	0.003065	21	4	9.593
WDR91	4	0.8634	0.86297	1	15846	0	9.7907	1.2312e-06	3.8848e-06	0.003375	22	3	9.7907
SUCO	4	0.99846	0.99847	1	19010	0	9.3585	2.0413e-06	4.4027e-06	0.003507	23	4	9.3585
RAB7A	4	1	1	1	19096	0	8.3762	2.1478e-06	4.4027e-06	0.003507	24	4	8.3762
SLC39A9	4	0.76084	0.77366	1	14020	1	9.7521	3.7386e-06	1.0618e-05	0.008119	25	3	9.7521
DOCK5	4	1	1	1	19095	0	3.0468	4.2358e-06	1.1654e-05	0.008568	26	4	3.0468
ASNA1	4	1	1	1	19094	0	5.3722	4.3694e-06	1.2172e-05	0.008618	27	4	5.3722
SIGIRR	4	0.99999	0.99999	1	19093	0	5.2542	8.1994e-06	2.5122e-05	0.01715	28	4	5.2542
SEC61B	4	0.99999	0.99999	1	19092	0	3.7962	9.4533e-06	3.0819e-05	0.019957	29	4	3.7962
IFITM1	4	0.99999	0.99999	1	19091	0	7.3544	9.9356e-06	3.2891e-05	0.019957	30	4	7.3544
EXT2	4	0.99999	0.99999	1	19090	0	4.0886	1.0436e-05	3.3409e-05	0.019957	31	4	4.0886
GET4	4	0.79027	0.79592	1	14483	1	7.5967	1.0452e-05	3.3409e-05	0.019957	32	3	7.5967
INPP5K	4	0.99999	0.99999	1	19089	0	4.5582	1.1432e-05	3.5999e-05	0.020852	33	4	4.5582
TM9SF3	4	0.99999	0.99999	1	19088	0	6.1948	1.2398e-05	4.4286e-05	0.024898	34	4	6.1948
IFITM2	4	0.99999	0.99999	1	19087	0	7.9524	1.283e-05	4.584e-05	0.025035	35	4	7.9524
TRAF3IP2	4	0.99998	0.99998	1	19086	0	4.0297	1.7602e-05	6.2415e-05	0.033141	36	4	4.0297
YBX3	4	0.99549	0.99553	1	18916	0	7.254	1.9014e-05	6.8113e-05	0.035189	37	4	7.254
DOK2	4	0.9172	0.917	1	17004	0	6.4852	2.0182e-05	7.2257e-05	0.036347	38	3	6.4852
KRTAP5-7	4	0.99998	0.99998	1	19085	0	4.0687	2.0836e-05	7.4847e-05	0.036684	39	4	4.0687
CCDC93	4	0.99997	0.99997	1	19084	0	4.5002	2.5949e-05	9.0904e-05	0.043441	40	4	4.5002
IFITM3	4	0.37221	0.52019	1	9299	1	7.2225	2.8664e-05	0.00010282	0.044994	41	3	7.2225
WRB	4	0.99997	0.99997	1	19083	0	6.1468	2.9237e-05	0.00010437	0.044994	42	4	6.1468
PTAR1	4	0.9869	0.98692	1	18657	0	7.8988	2.9246e-05	0.00010437	0.044994	43	4	7.8988
ARID1A	4	0.99965	0.99966	1	19063	0	5.9128	2.9717e-05	0.00010489	0.044994	44	4	5.9128
SLC4A11	4	0.99314	0.99319	1	18841	0	5.8389	3.0134e-05	0.00010592	0.044994	45	4	5.8389
SCARA5	4	0.91067	0.91045	1	16859	0	5.6606	3.7603e-05	0.00013545	0.056285	46	2	5.6606
OR52B2	4	0.99987	0.99988	1	19080	0	5.4308	4.6945e-05	0.00017222	0.06941	47	4	5.4308
TMED2	4	0.60839	0.6831	1	12228	1	8.3203	4.7106e-05	0.0001743	0.06941	48	3	8.3203
ITGB8	4	0.79309	0.79818	1	14536	1	5.6235	5.165e-05	0.00018984	0.074055	49	3	5.6235
KMT2D	4	0.99954	0.99956	1	19054	0	4.683	5.7975e-05	0.00021314	0.081246	50	4	4.683
SMARCC1	4	0.99968	0.99969	1	19066	0	7.0805	5.8995e-05	0.00021677	0.081246	51	4	7.0805
PANO1	4	0.99994	0.99994	1	19082	0	4.3256	6.2626e-05	0.00023386	0.085967	52	4	4.3256
ABCB6	4	0.90199	0.90162	1	16656	0	6.2273	7.4231e-05	0.00027685	0.099851	53	3	6.2273
MAST4	4	0.17058	0.32099	1	5937	1	0.1185	7.8566e-05	0.00030016	0.106252	54	2	0.1185
CAMLG	4	0.9749	0.97485	1	18375	0	5.3275	8.1866e-05	0.0003157	0.109353	55	4	5.3275
OR10J3	4	0.39153	0.53941	1	9666	2	5.3031	8.3442e-05	0.00032036	0.109353	56	2	5.3031
VPS16	4	0.94256	0.94247	1	17614	0	5.3162	9.0995e-05	0.00034574	0.114971	57	3	5.3162
PERM1	4	0.030439	0.08467	0.83443	1937	2	4.893	9.1804e-05	0.00034885	0.114971	58	2	4.893
COMMD4	4	0.96252	0.96245	1	18093	0	5.1137	9.4904e-05	0.00036128	0.11705	59	3	5.1137
TMEM11	4	0.9999	0.9999	1	19081	0	3.4772	0.00010131	0.00038718	0.122086	60	4	3.4772
VEZF1	4	0.80163	0.8052	1	14669	1	4.5425	0.00010332	0.00039495	0.122086	61	3	4.5425
SCGB1C2	4	0.99936	0.99937	1	19047	0	4.5171	0.00010386	0.00039599	0.122086	62	4	4.5171
CRACR2B	4	0.99987	0.99987	1	19079	0	4.2852	0.00012943	0.00050114	0.151692	63	4	4.2852
DNAH9	4	0.9987	0.9987	1	19022	0	4.1293	0.00013294	0.00051667	0.151692	64	4	4.1293
VAC14	4	0.99987	0.99987	1	19078	0	1.7969	0.00013348	0.00051978	0.151692	65	4	1.7969
C16orf74	4	0.93131	0.93109	1	17336	0	5.2527	0.00013508	0.00052444	0.151692	66	3	5.2527
C18orf8	4	0.99613	0.99616	1	18938	0	6.3785	0.00013806	0.0005317	0.151692	67	4	6.3785
TXNRD1	4	0.98487	0.98488	1	18611	0	4.641	0.00015515	0.00060059	0.168826	68	4	4.641
RASSF7	4	0.8777	0.87725	1	16141	0	3.784	0.00015925	0.00061198	0.169095	69	3	3.784
VPS18	4	0.99984	0.99984	1	19077	0	3.3909	0.00016147	0.00061923	0.169095	70	4	3.3909
FAT2	4	0.99983	0.99983	1	19076	0	2.2865	0.00017421	0.0006643	0.178845	71	4	2.2865
BTNL9	4	0.79889	0.80298	1	14619	1	4.7697	0.00017888	0.00068191	0.181037	72	2	4.7697
VPS11	4	0.80796	0.81049	1	14780	1	3.7729	0.00018361	0.00069848	0.182031	73	3	3.7729
MARCH4	4	0.99982	0.99982	1	19075	0	1.2167	0.00018485	0.0007047	0.182031	74	4	1.2167
SERP1	4	0.9998	0.99981	1	19074	0	1.4805	0.00019571	0.00074406	0.188705	75	4	1.4805
CBX1	4	0.9998	0.9998	1	19073	0	1.7494	0.00019788	0.00075028	0.188705	76	4	1.7494
VPS29	4	0.99616	0.99619	1	18939	0	5.2479	0.00020199	0.00076582	0.190112	77	4	5.2479
SPHK1	4	0.69818	0.73217	1	13189	1	3.7263	0.00021248	0.00079949	0.195925	78	3	3.7263
FOXL2	4	0.72445	0.74867	1	13529	1	3.8137	0.00021908	0.00082279	0.199085	79	3	3.8137
LTBP4	4	0.091561	0.20075	0.985431	3892	1	3.76	0.0002357	0.00088443	0.211324	80	3	3.76
COMMD3	4	0.6293	0.69381	1	12423	1	4.7593	0.00024111	0.0008979	0.211893	81	3	4.7593
TMEM251	4	0.99974	0.99974	1	19072	0	1.1598	0.00025629	0.0009497	0.221384	82	4	1.1598
C5AR2	4	0.065058	0.15201	0.954805	3041	2	4.1936	0.00025955	0.00096316	0.221818	83	2	4.1936
SLC39A13	4	0.99974	0.99974	1	19071	0	2.9106	0.0002625	0.00097767	0.222478	84	4	2.9106
IRF7	4	0.99955	0.99957	1	19057	0	3.8746	0.00027037	0.0010062	0.226267	85	4	3.8746
TRAF4	4	0.99972	0.99972	1	19070	0	2.4434	0.00028432	0.0010554	0.234573	86	4	2.4434
INTS12	4	0.9997	0.99971	1	19069	0	1.0241	0.00029917	0.0011072	0.243257	87	4	1.0241
ODF3	4	0.99969	0.9997	1	19068	0	1.9798	0.00030821	0.0011372	0.247018	88	4	1.9798
C8orf87	4	0.99968	0.99969	1	19067	0	1.2245	0.00031869	0.0011745	0.252253	89	4	1.2245
TRH	4	0.99967	0.99969	1	19065	0	2.0288	0.00032537	0.0011983	0.253563	90	4	2.0288
TALDO1	4	0.99834	0.99834	1	19005	0	4.1806	0.00032785	0.0012071	0.253563	91	4	4.1806
HSD17B1	4	0.74115	0.75979	1	13738	1	0.34103	0.00034042	0.0012512	0.257373	92	3	0.34103
CNOT11	4	0.99966	0.99967	1	19064	0	3.4116	0.000341	0.0012522	0.257373	93	4	3.4116
COLGALT2	4	0.99965	0.99966	1	19062	0	1.2356	0.00034642	0.0012739	0.259058	94	4	1.2356
AMPD3	4	0.4533	0.6009	1	10725	1	3.8297	0.00036139	0.0013314	0.2679	95	3	3.8297
KBTBD6	4	0.99962	0.99963	1	19061	0	1.063	0.0003769	0.0013874	0.276248	96	4	1.063
ANO5	4	0.99961	0.99962	1	19060	0	1.6168	0.0003888	0.0014257	0.280953	97	4	1.6168
TMCO5A	4	0.71966	0.74555	1	13465	1	3.5076	0.00039645	0.0014537	0.283542	98	3	3.5076
PCDHGB6	4	0.19738	0.34748	1	6347	1	3.1602	0.00041716	0.0015272	0.290805	99	3	3.1602
DEFB113	4	0.99958	0.9996	1	19059	0	1.0151	0.00041755	0.0015278	0.290805	100	4	1.0151
EP300	4	0.99958	0.99959	1	19058	0	2.1828	0.00041954	0.0015366	0.290805	101	4	2.1828
TOP3B	4	0.9621	0.96201	1	18083	0	0.57614	0.00044514	0.0016288	0.303241	102	3	0.57614
NDUFS3	4	0.15333	0.30394	1	5624	1	3.2811	0.00045385	0.0016629	0.303241	103	3	3.2811
OR4S1	4	0.99954	0.99956	1	19056	0	2.9696	0.00045501	0.0016676	0.303241	104	4	2.9696
OR2F2	4	0.93332	0.93312	1	17386	0	3.7868	0.00045564	0.0016697	0.303241	105	3	3.7868
TLDC2	4	0.99954	0.99956	1	19055	0	1.2912	0.00045861	0.0016816	0.303241	106	4	1.2912
ASB4	4	0.99952	0.99954	1	19053	0	1.1915	0.00047542	0.0017489	0.311744	107	4	1.1915
NLRP10	4	0.99952	0.99954	1	19052	0	1.7911	0.00047846	0.0017614	0.311744	108	4	1.7911
APLN	4	0.71953	0.74546	1	13464	1	0.25346	0.0004975	0.0018313	0.318909	109	2	0.25346
ADRA1D	4	0.9995	0.99951	1	19051	0	1.0119	0.00050175	0.0018463	0.318909	110	4	1.0119
COG6	4	0.99924	0.99925	1	19043	0	4.0591	0.0005079	0.0018675	0.318909	111	4	4.0591
DCDC5	4	0.99949	0.99951	1	19050	0	3.0136	0.00050899	0.0018686	0.318909	112	4	3.0136
C9orf170	4	0.99948	0.99949	1	19049	0	0.87144	0.00052153	0.0019162	0.321304	113	4	0.87144
XYLT2	4	0.99918	0.99917	1	19041	0	3.8897	0.00052155	0.0019162	0.321304	114	4	3.8897
SLC35B1	4	0.91893	0.91872	1	17047	0	3.448	0.00053705	0.0019665	0.326862	115	3	3.448
CCDC73	4	0.6118	0.68485	1	12258	1	4.3098	0.00054943	0.0020048	0.328383	116	2	4.3098
RPS2	4	0.11396	0.2402	1	4552	3	-2.5842	0.00054986	0.00201	0.328383	117	1	-2.5842
SWAP70	4	0.99088	0.99093	1	18784	0	2.5221	0.00056023	0.0020535	0.332648	118	4	2.5221
ERICH6B	4	0.99943	0.99945	1	19048	0	1.2184	0.00056686	0.0020825	0.334512	119	4	1.2184
KRTAP5-6	4	0.69445	0.73002	1	13141	1	4.1404	0.00059558	0.0021851	0.347067	120	3	4.1404
R3HCC1L	4	0.46368	0.61124	1	10901	1	3.9743	0.00059859	0.002197	0.347067	121	3	3.9743
VPS33A	4	0.49494	0.63195	1	11272	1	3.3428	0.00064903	0.0023798	0.372575	122	3	3.3428
CD5	4	0.53431	0.64841	1	11577	1	3.0307	0.00065404	0.0023974	0.372575	123	3	3.0307
OR6P1	4	0.99934	0.99934	1	19046	0	1.0528	0.00066199	0.0024306	0.374681	124	4	1.0528
C1QTNF2	4	0.10301	0.22102	0.996892	4234	1	4.5101	0.00067433	0.002473	0.378178	125	3	4.5101
EPM2AIP1	4	0.99929	0.99929	1	19045	0	1.1147	0.00071313	0.0026165	0.396943	126	4	1.1147
RLF	4	0.61473	0.68633	1	12289	1	4.2792	0.00072442	0.0026528	0.399275	127	3	4.2792
UBR4	4	0.0024499	0.0087897	0.412784	406	2	3.0601	0.00073148	0.0026813	0.40041	128	2	3.0601
OR2B2	4	0.99926	0.99926	1	19044	0	0.92597	0.00073813	0.0027072	0.401144	129	4	0.92597
F5	4	0.95341	0.95329	1	17894	0	0.94662	0.00075927	0.0027755	0.408111	130	3	0.94662
CHAMP1	4	0.99581	0.99584	1	18927	0	2.9796	0.00078457	0.0028693	0.418676	131	4	2.9796
MESDC1	4	0.99919	0.99918	1	19042	0	1.8805	0.00081333	0.0029739	0.420403	132	4	1.8805
VPS35	4	0.98059	0.98062	1	18499	0	4.4212	0.00082121	0.0030009	0.420403	133	4	4.4212
PMM2	4	0.91364	0.91341	1	16920	0	2.3594	0.00082219	0.0030045	0.420403	134	3	2.3594
ZNF287	4	0.99917	0.99916	1	19040	0	0.80061	0.00082729	0.0030226	0.420403	135	4	0.80061
C16orf72	4	0.99917	0.99916	1	19039	0	3.8637	0.00082959	0.0030288	0.420403	136	4	3.8637
QSER1	4	0.90617	0.90586	1	16752	0	3.3185	0.00083391	0.0030428	0.420403	137	3	3.3185
B4GALNT4	4	0.99917	0.99915	1	19038	0	1.1749	0.00083421	0.0030433	0.420403	138	4	1.1749
ACOT6	4	0.81791	0.81907	1	14964	1	2.4853	0.00084089	0.0030687	0.420403	139	3	2.4853
IFNA6	4	0.99916	0.99915	1	19037	0	1.2559	0.00084376	0.0030791	0.420403	140	4	1.2559
OR6N2	4	0.99914	0.99913	1	19036	0	1.3639	0.00085575	0.0031226	0.42332	141	4	1.3639
OR4D5	4	0.99914	0.99913	1	19035	0	1.7453	0.00086206	0.0031493	0.42393	142	4	1.7453
ACTL7A	4	0.99732	0.99732	1	18973	0	2.0038	0.00087858	0.003206	0.428547	143	4	2.0038
VHL	4	0.9298	0.92958	1	17304	0	2.198	0.00090206	0.0032935	0.437191	144	3	2.198
LRRC55	4	0.9969	0.99689	1	18957	0	2.1497	0.00092996	0.0034002	0.445915	145	4	2.1497
RPH3AL	4	0.99907	0.99906	1	19034	0	0.74736	0.00093181	0.0034064	0.445915	146	4	0.74736
ISM1	4	0.99612	0.99615	1	18937	0	2.8471	0.00093977	0.0034292	0.445915	147	4	2.8471
TBC1D19	4	0.55655	0.65832	1	11766	1	-0.074681	0.00096865	0.0035248	0.452891	148	1	-0.074681
FAM21C	4	0.26508	0.41419	1	7453	2	3.2033	0.00097814	0.0035515	0.452891	149	2	3.2033
FAM184B	4	0.16866	0.31906	1	5904	2	3.2976	0.00098209	0.0035639	0.452891	150	2	3.2976
COMMD3-BMI1	4	0.74921	0.76541	1	13840	1	3.1436	0.0010031	0.0036421	0.452891	151	3	3.1436
FCER1A	4	0.99408	0.99414	1	18873	0	2.407	0.0010079	0.0036587	0.452891	152	4	2.407
GIN1	4	0.99898	0.99897	1	19032	0	1.5137	0.001017	0.0036908	0.452891	153	4	1.5137
OR2T10	4	0.19741	0.3475	1	6348	2	3.688	0.00102	0.0037001	0.452891	154	2	3.688
ASB14	4	0.007118	0.024422	0.572794	814	3	-1.1561	0.001021	0.0037037	0.452891	155	1	-1.1561
PHACTR3	4	0.99897	0.99897	1	19031	0	0.93045	0.0010254	0.0037193	0.452891	156	4	0.93045
LRRC56	4	0.99273	0.99278	1	18829	0	2.0145	0.0010256	0.0037198	0.452891	157	4	2.0145
ARHGEF10L	4	0.60608	0.68197	1	12209	1	1.6947	0.0010547	0.0038265	0.457936	158	3	1.6947
PINX1	4	0.40278	0.5507	1	9853	1	3.8921	0.0010586	0.00384	0.457936	159	2	3.8921
C11orf96	4	0.99894	0.99893	1	19030	0	0.96942	0.0010591	0.0038441	0.457936	160	4	0.96942
SERPINE3	4	0.99894	0.99893	1	19029	0	0.68046	0.0010625	0.0038571	0.457936	161	4	0.68046
CALML4	4	0.27891	0.42781	1	7677	1	1.901	0.0010805	0.0039218	0.461815	162	3	1.901
B4GALT7	4	0.95358	0.95346	1	17899	0	4.2781	0.0010926	0.0039617	0.461815	163	3	4.2781
LRCOL1	4	0.54505	0.65312	1	11669	1	2.1471	0.0010932	0.0039622	0.461815	164	3	2.1471
SLC35C1	4	0.96559	0.96552	1	18159	0	3.9959	0.0011146	0.0040492	0.465201	165	3	3.9959
MYL6B	4	0.22632	0.37609	1	6827	2	0.34846	0.0011257	0.0040865	0.465201	166	2	0.34846
WFDC10B	4	0.99887	0.99886	1	19028	0	1.644	0.0011287	0.0040943	0.465201	167	4	1.644
OR4X1	4	0.98285	0.98288	1	18557	0	2.1875	0.0011353	0.0041145	0.465201	168	4	2.1875
PNLIPRP2	4	0.99886	0.99885	1	19027	0	0.80211	0.00114	0.0041303	0.465201	169	4	0.80211
CDH2	4	0.99886	0.99885	1	19026	0	1.5402	0.0011417	0.0041373	0.465201	170	4	1.5402
MT2A	4	0.69484	0.73024	1	13146	1	0.39799	0.001178	0.0042678	0.477071	171	3	0.39799
POLE	4	0.62959	0.69396	1	12425	1	3.0304	0.0011959	0.0043305	0.481263	172	2	3.0304
TGM3	4	0.99878	0.99877	1	19025	0	1.4986	0.0012156	0.0044035	0.486139	173	4	1.4986
UEVLD	4	0.99837	0.99838	1	19007	0	2.2114	0.0012274	0.0044491	0.486139	174	4	2.2114
EDC4	4	0.99877	0.99876	1	19024	0	1.0709	0.0012279	0.0044507	0.486139	175	4	1.0709
IER5	4	0.99441	0.99446	1	18882	0	3.8071	0.0012666	0.0045972	0.499297	176	4	3.8071
APOA4	4	0.99872	0.99872	1	19023	0	0.74098	0.0012785	0.0046376	0.500839	177	4	0.74098
PPAPDC1A	4	0.46777	0.61528	1	10970	1	2.0515	0.0012977	0.0047024	0.503104	178	3	2.0515
TRIM6-TRIM34	4	0.99869	0.99869	1	19021	0	1.5066	0.0013092	0.0047386	0.503104	179	4	1.5066
FZD8	4	0.99056	0.99059	1	18775	0	1.5545	0.0013099	0.0047392	0.503104	180	4	1.5545
EFCAB7	4	0.91061	0.91038	1	16857	0	3.7352	0.00133	0.0048174	0.503104	181	3	3.7352
CLEC18B	4	0.66758	0.71437	1	12831	1	1.7006	0.0013323	0.0048257	0.503104	182	3	1.7006
CTPS2	4	0.78031	0.78811	1	14322	1	0.11678	0.001335	0.0048355	0.503104	183	2	0.11678
TRIM54	4	0.99866	0.99866	1	19020	0	0.72896	0.0013427	0.0048609	0.503104	184	4	0.72896
ARL1	4	0.99865	0.99866	1	19019	0	1.1329	0.0013453	0.0048692	0.503104	185	4	1.1329
FKBP11	4	0.99864	0.99864	1	19018	0	1.6625	0.0013612	0.0049313	0.506195	186	4	1.6625
HSD17B13	4	0.99863	0.99863	1	19017	0	1.2521	0.0013679	0.004952	0.506195	187	4	1.2521
ELAVL1	4	0.9986	0.9986	1	19016	0	1.6236	0.0014021	0.005067	0.514459	188	4	1.6236
SCGB1C1	4	0.99859	0.99859	1	19015	0	0.89916	0.0014082	0.0050867	0.514459	189	4	0.89916
TMPRSS15	4	0.38391	0.53187	1	9519	1	3.7724	0.0014233	0.0051421	0.51721	190	3	3.7724
LNX1	4	0.98999	0.99001	1	18756	0	3.2041	0.0014304	0.005168	0.51721	191	4	3.2041
GAGE2D	4	0.41732	0.56514	1	10084	2	1.1634	0.0014396	0.0052059	0.518281	192	2	1.1634
DUOX1	4	0.8024	0.80581	1	14687	1	1.8392	0.0014552	0.0052582	0.520777	193	3	1.8392
PPARD	4	0.35078	0.49893	1	8915	1	3.3528	0.0014831	0.0053592	0.525692	194	3	3.3528
SLC12A5	4	0.92115	0.92096	1	17092	0	1.4524	0.0014847	0.0053628	0.525692	195	3	1.4524
TP53	4	0.9985	0.99851	1	19014	0	1.4013	0.0014966	0.0054151	0.525866	196	4	1.4013
EQTN	4	0.99849	0.99851	1	19013	0	0.9532	0.0015066	0.0054519	0.525866	197	4	0.9532
KEAP1	4	0.99849	0.9985	1	19012	0	0.49645	0.0015126	0.0054762	0.525866	198	4	0.49645
RAB40C	4	0.80047	0.80425	1	14651	1	1.6309	0.0015185	0.0054959	0.525866	199	3	1.6309
CCDC22	4	0.99848	0.99849	1	19011	0	1.5122	0.0015199	0.0055021	0.525866	200	4	1.5122
LASP1	4	0.093898	0.20491	0.990048	3955	1	3.7684	0.0015343	0.0055529	0.528077	201	3	3.7684
IGSF9B	4	0.95017	0.95012	1	17810	0	0.74088	0.0015443	0.0055855	0.528551	202	3	0.74088
EYA3	4	0.71141	0.74026	1	13355	1	3.3044	0.0015552	0.005628	0.529947	203	3	3.3044
IL22RA2	4	0.87188	0.87149	1	16025	0	3.4177	0.0015664	0.0056648	0.530795	204	3	3.4177
PBX1	4	0.73824	0.75783	1	13711	1	2.1068	0.0015877	0.0057409	0.530993	205	3	2.1068
SMAD9	4	0.99839	0.9984	1	19009	0	1.3562	0.0016143	0.0058362	0.530993	206	4	1.3562
CYP2W1	4	0.99838	0.99839	1	19008	0	0.81489	0.0016207	0.005858	0.530993	207	4	0.81489
C1GALT1C1	4	0.35206	0.50018	1	8942	1	2.3891	0.0016238	0.005872	0.530993	208	3	2.3891
AMFR	4	0.8022	0.80563	1	14681	1	1.8864	0.0016296	0.0058963	0.530993	209	3	1.8864
IVL	4	0.99837	0.99837	1	19006	0	1.2731	0.0016338	0.0059082	0.530993	210	4	1.2731
PTPN22	4	0.26231	0.41143	1	7410	2	0.013717	0.0016489	0.0059595	0.530993	211	2	0.013717
BET1L	4	0.96187	0.96178	1	18079	0	2.7712	0.0016505	0.0059647	0.530993	212	3	2.7712
QRFPR	4	0.93603	0.93593	1	17459	0	2.2516	0.0016572	0.0059937	0.530993	213	3	2.2516
N4BP2L1	4	0.99833	0.99834	1	19004	0	1.0054	0.0016703	0.0060356	0.530993	214	4	1.0054
HTRA3	4	0.90846	0.90818	1	16808	0	3.3294	0.0016853	0.0060823	0.530993	215	3	3.3294
CCDC160	4	0.53393	0.64825	1	11574	1	1.5518	0.0016876	0.0060911	0.530993	216	3	1.5518
SRP72	4	0.20909	0.35904	1	6542	1	3.3077	0.0017086	0.0061646	0.530993	217	3	3.3077
SLC39A7	4	0.81327	0.81508	1	14883	1	2.043	0.0017157	0.0061967	0.530993	218	3	2.043
LAMTOR2	4	0.57291	0.66584	1	11907	1	1.6401	0.0017192	0.0062118	0.530993	219	3	1.6401
FUT3	4	0.91003	0.90978	1	16840	0	1.4458	0.0017269	0.0062387	0.530993	220	3	1.4458
VANGL2	4	0.5307	0.64685	1	11543	1	1.9734	0.0017338	0.006263	0.530993	221	3	1.9734
HPRT1	4	0.10069	0.21699	0.993485	4172	1	1.8075	0.0017347	0.0062667	0.530993	222	3	1.8075
RFX2	4	0.99353	0.99357	1	18851	0	1.6855	0.0017494	0.0063174	0.530993	223	4	1.6855
ALOX5AP	4	0.97735	0.97738	1	18422	0	0.89606	0.0017535	0.0063283	0.530993	224	4	0.89606
TRPM6	4	0.86262	0.86219	1	15829	0	2.8326	0.0017555	0.0063345	0.530993	225	2	2.8326
DNAJB11	4	0.99824	0.99826	1	19003	0	1.9411	0.0017595	0.0063521	0.530993	226	4	1.9411
PACSIN3	4	0.95291	0.95278	1	17877	0	1.481	0.0017686	0.0063837	0.530993	227	3	1.481
DNAH2	4	0.99823	0.99824	1	19002	0	0.72178	0.0017735	0.0064024	0.530993	228	4	0.72178
PGAP2	4	0.99822	0.99824	1	19001	0	0.92049	0.0017784	0.0064252	0.530993	229	4	0.92049
GPRC5B	4	0.99822	0.99824	1	19000	0	2.5756	0.0017789	0.0064293	0.530993	230	4	2.5756
MTRNR2L8	4	0.78814	0.79424	1	14455	1	2.2745	0.0017915	0.0064749	0.530993	231	3	2.2745
POU2F3	4	0.99821	0.99823	1	18999	0	3.1818	0.0017935	0.006479	0.530993	232	4	3.1818
PRELID2	4	0.98949	0.98952	1	18743	0	2.5906	0.0017976	0.0064904	0.530993	233	4	2.5906
TCTEX1D4	4	0.9982	0.99822	1	18998	0	2.5996	0.0018008	0.0065003	0.530993	234	4	2.5996
TBCEL	4	0.56233	0.66102	1	11812	1	1.58	0.0018216	0.0065676	0.533218	235	3	1.58
DOK6	4	0.99811	0.99814	1	18995	0	1.7206	0.001827	0.0065878	0.533218	236	4	1.7206
SPPL3	4	0.98963	0.98965	1	18748	0	3.5481	0.0018378	0.0066241	0.533218	237	4	3.5481
INPP5J	4	0.99816	0.99818	1	18997	0	0.90743	0.0018409	0.0066391	0.533218	238	4	0.90743
TMEM167B	4	0.21483	0.36479	1	6643	1	0.14422	0.0018581	0.0067018	0.533897	239	2	0.14422
C16orf62	4	0.80267	0.80602	1	14691	1	1.9996	0.0018684	0.0067365	0.533897	240	3	1.9996
SEMA3A	4	0.96024	0.96014	1	18046	0	1.5119	0.0018739	0.0067541	0.533897	241	3	1.5119
FAM71B	4	0.6938	0.72962	1	13136	1	3.0588	0.0018756	0.0067592	0.533897	242	3	3.0588
WDSUB1	4	0.99812	0.99814	1	18996	0	2.191	0.0018841	0.0067877	0.53394	243	4	2.191
DENND5B	4	0.99808	0.99809	1	18994	0	0.64466	0.0019242	0.0069379	0.54352	244	4	0.64466
EHMT2	4	0.20155	0.35157	1	6410	1	1.8639	0.0019438	0.0070022	0.546312	245	3	1.8639
RECQL5	4	0.96302	0.96294	1	18103	0	3.0533	0.0019628	0.0070711	0.548457	246	2	3.0533
PHF11	4	0.99803	0.99804	1	18993	0	1.5578	0.0019684	0.0070939	0.548457	247	4	1.5578
DNAL1	4	0.99803	0.99804	1	18992	0	0.71543	0.0019748	0.0071166	0.548457	248	4	0.71543
HSP90AB1	4	0.78067	0.78838	1	14327	1	2.7883	0.0019955	0.0071876	0.548457	249	3	2.7883
NAGPA	4	0.998	0.99801	1	18991	0	0.81055	0.0020009	0.0072094	0.548457	250	4	0.81055
TMEM39A	4	0.70988	0.73933	1	13329	1	2.3503	0.0020097	0.0072451	0.548457	251	3	2.3503
FIBP	4	0.99798	0.998	1	18990	0	1.2818	0.0020168	0.0072746	0.548457	252	4	1.2818
DSCAML1	4	0.96138	0.96128	1	18067	0	2.3386	0.0020231	0.0072917	0.548457	253	3	2.3386
SPDYE4	4	0.96305	0.96296	1	18104	0	1.847	0.0020259	0.007299	0.548457	254	3	1.847
CIITA	4	0.99797	0.99799	1	18989	0	1.1972	0.0020313	0.0073166	0.548457	255	4	1.1972
CSTL1	4	0.62748	0.69289	1	12405	1	3.3233	0.002078	0.0074792	0.556086	256	3	3.3233
DUSP8	4	0.9722	0.97216	1	18311	0	1.8887	0.0020819	0.0074901	0.556086	257	3	1.8887
PTDSS1	4	0.99792	0.99793	1	18988	0	2.8201	0.0020845	0.0075056	0.556086	258	4	2.8201
ZCCHC7	4	0.99789	0.99791	1	18987	0	0.86596	0.0021101	0.0075994	0.557686	259	4	0.86596
SLCO1B7	4	0.99788	0.9979	1	18986	0	0.74504	0.0021153	0.0076175	0.557686	260	4	0.74504
UCKL1	4	0.34271	0.49086	1	8775	1	0.58946	0.0021196	0.0076351	0.557686	261	2	0.58946
RELA	4	0.99788	0.9979	1	18985	0	0.73037	0.0021225	0.0076439	0.557686	262	4	0.73037
P2RX6	4	0.97827	0.97831	1	18443	0	1.6365	0.0021518	0.0077475	0.563095	263	4	1.6365
ACCS	4	0.65406	0.70682	1	12691	1	1.5539	0.0021687	0.007805	0.565125	264	3	1.5539
ITGA3	4	0.58885	0.67348	1	12049	1	2.0003	0.0021807	0.0078444	0.565157	265	3	2.0003
EMB	4	0.9407	0.94062	1	17570	0	2.1216	0.0021878	0.0078646	0.565157	266	3	2.1216
BRWD1	4	0.86312	0.8627	1	15843	0	3.025	0.002203	0.0079174	0.566822	267	3	3.025
TMEM225	4	0.47449	0.62196	1	11091	2	-0.20178	0.0022242	0.0079972	0.570397	268	1	-0.20178
NTSR1	4	0.98525	0.98525	1	18624	0	1.6077	0.0022723	0.0081614	0.575757	269	4	1.6077
LMO7DN	4	0.038378	0.10066	0.874472	2198	1	0.69279	0.0022765	0.0081743	0.575757	270	2	0.69279
CHRNA10	4	0.18245	0.33277	1	6110	2	2.4303	0.0022859	0.0082018	0.575757	271	2	2.4303
CNTFR	4	0.17331	0.3237	1	5977	1	3.025	0.0022919	0.0082199	0.575757	272	3	3.025
THSD7B	4	0.12409	0.25761	1	4854	2	2.3842	0.0022979	0.0082469	0.575757	273	2	2.3842
LPAR5	4	0.98693	0.98695	1	18659	0	1.6028	0.0022992	0.0082531	0.575757	274	4	1.6028
EPRS	4	0.43841	0.58609	1	10458	2	-0.28412	0.0023288	0.0083608	0.579836	275	1	-0.28412
CACNG7	4	0.27821	0.42711	1	7665	1	1.9	0.0023315	0.0083722	0.579836	276	3	1.9
CSTF2T	4	0.99765	0.99766	1	18984	0	0.83835	0.0023452	0.0084209	0.580808	277	4	0.83835
DCAF16	4	0.37513	0.52315	1	9356	1	1.8626	0.002362	0.0084789	0.580808	278	3	1.8626
STT3A	4	0.99764	0.99764	1	18983	0	1.6732	0.0023643	0.0084872	0.580808	279	4	1.6732
FGG	4	0.99762	0.99762	1	18982	0	1.4352	0.0023845	0.0085675	0.580808	280	4	1.4352
ZNF598	4	0.98886	0.98891	1	18718	0	2.6267	0.0023854	0.0085732	0.580808	281	4	2.6267
PTGER2	4	0.43622	0.58392	1	10420	1	1.3596	0.0024196	0.0086918	0.580808	282	3	1.3596
CD79A	4	0.99757	0.99757	1	18981	0	0.79579	0.0024284	0.0087172	0.580808	283	4	0.79579
ZNF117	4	0.32817	0.47637	1	8545	2	-0.061579	0.0024334	0.0087301	0.580808	284	2	-0.061579
SMARCE1	4	0.96484	0.9648	1	18145	0	2.763	0.0024407	0.0087571	0.580808	285	3	2.763
HYAL1	4	0.95463	0.95451	1	17925	0	1.7474	0.0024584	0.0088259	0.580808	286	3	1.7474
NOL3	4	0.99752	0.99753	1	18980	0	1.0224	0.0024786	0.0088808	0.580808	287	4	1.0224
GRB7	4	0.99752	0.99753	1	18979	0	1.0054	0.0024803	0.0088876	0.580808	288	4	1.0054
FRA10AC1	4	0.87534	0.87488	1	16087	0	0.45254	0.0024857	0.0089036	0.580808	289	3	0.45254
NEXN	4	0.99751	0.99752	1	18978	0	1.4653	0.0024891	0.0089145	0.580808	290	4	1.4653
DAZ3	4	0.98336	0.98338	1	18568	0	1.6796	0.0024988	0.0089456	0.580808	291	4	1.6796
CDKN2A	4	0.051938	0.12704	0.922364	2630	1	1.5177	0.0024999	0.0089487	0.580808	292	3	1.5177
IDO1	4	0.99749	0.9975	1	18977	0	0.67816	0.0025119	0.0089865	0.580808	293	4	0.67816
PTER	4	0.37232	0.52031	1	9302	1	3.1112	0.0025152	0.0089932	0.580808	294	3	3.1112
C11orf91	4	0.99374	0.99378	1	18860	0	2.1299	0.0025164	0.0089964	0.580808	295	4	2.1299
RGS7BP	4	0.99748	0.99749	1	18976	0	1.582	0.002519	0.0090072	0.580808	296	4	1.582
PIDD1	4	0.94088	0.94081	1	17574	0	2.8031	0.0025246	0.0090243	0.580808	297	3	2.8031
TSPAN1	4	0.73108	0.75304	1	13610	1	3.2065	0.0025403	0.0090865	0.581172	298	3	3.2065
NUDT8	4	0.99745	0.99746	1	18975	0	0.64702	0.0025521	0.0091181	0.581172	299	4	0.64702
MKS1	4	0.87494	0.87448	1	16077	0	2.4211	0.0025529	0.0091212	0.581172	300	3	2.4211
FAM155B	4	0.98845	0.98849	1	18704	0	3.2742	0.0025718	0.0091818	0.583089	301	4	3.2742
C3orf20	4	0.38275	0.53073	1	9500	1	1.3718	0.0025998	0.0092714	0.58683	302	3	1.3718
SNX3	4	0.99738	0.99739	1	18974	0	0.49365	0.0026158	0.0093279	0.588455	303	4	0.49365
HTR1E	4	0.48759	0.62903	1	11219	1	1.8724	0.0026428	0.0094185	0.592219	304	3	1.8724
ACPP	4	0.9973	0.9973	1	18972	0	0.91363	0.0027035	0.0096221	0.596011	305	4	0.91363
PARP2	4	0.99728	0.99729	1	18971	0	0.66611	0.0027172	0.0096733	0.596011	306	4	0.66611
ARFGAP2	4	0.61452	0.68624	1	12288	1	1.7578	0.0027232	0.0096951	0.596011	307	3	1.7578
CDX2	4	0.99728	0.99728	1	18970	0	0.88773	0.002724	0.0096987	0.596011	308	4	0.88773
SERPINA4	4	0.89181	0.89151	1	16423	0	2.622	0.0027258	0.0097029	0.596011	309	3	2.622
EPB41L4A	4	0.99727	0.99727	1	18969	0	0.9949	0.0027303	0.009721	0.596011	310	4	0.9949
OR52L1	4	0.99727	0.99727	1	18968	0	0.82569	0.0027315	0.0097231	0.596011	311	4	0.82569
GYPC	4	0.99727	0.99727	1	18967	0	2.0569	0.002734	0.0097282	0.596011	312	4	2.0569
SBK2	4	0.99257	0.99263	1	18821	0	1.6842	0.0027476	0.0097811	0.596188	313	4	1.6842
OR2W1	4	0.99725	0.99725	1	18966	0	0.72279	0.0027516	0.0097935	0.596188	314	4	0.72279
OR8J3	4	0.68857	0.72651	1	13072	1	1.5409	0.002771	0.0098671	0.596697	315	3	1.5409
YY2	4	0.99722	0.99723	1	18965	0	1.3774	0.00278	0.0099002	0.596697	316	4	1.3774
JADE3	4	0.34385	0.492	1	8792	1	2.4143	0.0027945	0.0099505	0.596697	317	2	2.4143
ZNF251	4	0.38308	0.53105	1	9507	2	0.38267	0.0027993	0.0099665	0.596697	318	2	0.38267
SERPING1	4	0.99267	0.99272	1	18826	0	3.4392	0.0028028	0.0099789	0.596697	319	4	3.4392
LAMTOR4	4	0.99452	0.99457	1	18883	0	3.0497	0.0028099	0.010007	0.596697	320	4	3.0497
SYTL5	4	0.99719	0.9972	1	18964	0	0.75274	0.0028125	0.01002	0.596697	321	4	0.75274
COMMD2	4	0.91443	0.9142	1	16944	0	2.7189	0.0028309	0.010087	0.598111	322	3	2.7189
GABRR1	4	0.99714	0.99714	1	18963	0	0.91455	0.0028569	0.010175	0.598111	323	4	0.91455
MSRB3	4	0.4523	0.5999	1	10706	1	2.5634	0.0028574	0.010176	0.598111	324	2	2.5634
DOK7	4	0.3224	0.47057	1	8449	1	1.9957	0.002867	0.01021	0.598111	325	3	1.9957
HMGB1	4	0.75971	0.77283	1	14000	1	1.3622	0.0028863	0.010281	0.598111	326	3	1.3622
MADD	4	0.99563	0.99567	1	18920	0	1.2532	0.0028887	0.010288	0.598111	327	4	1.2532
PPP1CA	4	0.19387	0.344	1	6285	1	2.7593	0.0028941	0.010306	0.598111	328	3	2.7593
LRIG3	4	0.062761	0.14762	0.950293	2968	1	2.6954	0.0029038	0.010344	0.598111	329	3	2.6954
ABCG8	4	0.86923	0.8688	1	15964	0	2.9582	0.0029042	0.010345	0.598111	330	3	2.9582
PPM1K	4	0.77014	0.78048	1	14159	1	2.3417	0.002908	0.010359	0.598111	331	3	2.3417
ACRBP	4	0.1214	0.25302	1	4774	1	2.4544	0.0029244	0.010426	0.598111	332	2	2.4544
SLC17A1	4	0.99707	0.99707	1	18962	0	0.92925	0.0029275	0.010438	0.598111	333	4	0.92925
JAG2	4	0.74704	0.76391	1	13809	1	3.0148	0.0029412	0.010482	0.598111	334	3	3.0148
ZNF677	4	0.99705	0.99705	1	18961	0	1.2426	0.002946	0.010496	0.598111	335	4	1.2426
CEND1	4	0.8061	0.80895	1	14751	1	3.1072	0.0029513	0.010513	0.598111	336	3	3.1072
BVES	4	0.99702	0.99702	1	18960	0	0.7911	0.0029772	0.010604	0.600724	337	4	0.7911
MYO5B	4	0.94302	0.94293	1	17626	0	1.3091	0.0029824	0.010622	0.600724	338	3	1.3091
PEBP1	4	0.089728	0.19741	0.981781	3842	2	-0.30769	0.0030084	0.010711	0.603975	339	2	-0.30769
FOXJ1	4	0.98166	0.98169	1	18525	0	0.53926	0.0030606	0.010889	0.610489	340	4	0.53926
C11orf16	4	0.98487	0.98487	1	18610	0	1.8537	0.003063	0.010895	0.610489	341	4	1.8537
TP63	4	0.99693	0.99693	1	18959	0	1.1269	0.0030711	0.010923	0.610489	342	4	1.1269
USP34	4	0.96533	0.96527	1	18153	0	3.2256	0.003095	0.010998	0.611717	343	3	3.2256
RAB11FIP2	4	0.9969	0.99689	1	18958	0	0.88072	0.0030985	0.011009	0.611717	344	4	0.88072
TMEM173	4	0.89301	0.89268	1	16453	0	1.4804	0.0031129	0.01106	0.612814	345	2	1.4804
PRR14	4	0.26627	0.41537	1	7471	2	2.0263	0.0031227	0.0111	0.613218	346	2	2.0263
C11orf40	4	0.055455	0.13379	0.930745	2744	1	1.5334	0.0031412	0.011158	0.614243	347	3	1.5334
RFESD	4	0.99685	0.99685	1	18956	0	1.624	0.003149	0.011186	0.614243	348	4	1.624
EREG	4	0.96792	0.96787	1	18209	0	1.8166	0.0031616	0.011232	0.614243	349	3	1.8166
ITGB1	4	0.99136	0.9914	1	18795	0	1.8838	0.0031667	0.011247	0.614243	350	4	1.8838
KLHL25	4	0.6101	0.68396	1	12241	1	2.3242	0.0032001	0.011361	0.618727	351	3	2.3242
UVRAG	4	0.99514	0.99517	1	18906	0	1.3123	0.0032363	0.011495	0.62411	352	4	1.3123
ARID4B	4	0.99675	0.99675	1	18955	0	1.3686	0.0032527	0.011561	0.62411	353	4	1.3686
GHRH	4	0.99268	0.99273	1	18827	0	1.6944	0.0032584	0.011579	0.62411	354	4	1.6944
C9orf92	4	0.66864	0.71497	1	12840	1	0.40604	0.0032696	0.011613	0.62411	355	3	0.40604
EPPIN	4	0.99673	0.99673	1	18954	0	0.78102	0.0032727	0.011623	0.62411	356	4	0.78102
HSPA13	4	0.9967	0.9967	1	18953	0	1.0377	0.0032978	0.011701	0.625321	357	4	1.0377
PTPRJ	4	0.99029	0.9903	1	18765	0	1.725	0.0033055	0.011731	0.625321	358	4	1.725
TFCP2	4	0.94258	0.94248	1	17615	0	2.6367	0.0033095	0.011744	0.625321	359	2	2.6367
ZNF544	4	0.59622	0.67709	1	12125	1	1.1885	0.0033371	0.011845	0.625937	360	3	1.1885
ZNF547	4	0.95254	0.95242	1	17863	0	2.6107	0.0033381	0.011847	0.625937	361	3	2.6107
PARVA	4	0.99135	0.9914	1	18794	0	2.2348	0.0033398	0.011854	0.625937	362	4	2.2348
KRTAP9-6	4	0.98498	0.98499	1	18615	0	2.1609	0.0033517	0.011895	0.626394	363	4	2.1609
RB1CC1	4	0.91741	0.91722	1	17013	0	0.89604	0.0033741	0.011985	0.629352	364	3	0.89604
PAX1	4	0.99659	0.9966	1	18952	0	0.87413	0.0034117	0.012098	0.632054	365	4	0.87413
STAU2	4	0.99659	0.9966	1	18951	0	0.72073	0.0034125	0.012102	0.632054	366	4	0.72073
NCOA4	4	0.0024857	0.0089036	0.412784	410	1	1.7185	0.0034346	0.01218	0.634405	367	3	1.7185
SERPINF1	4	0.99654	0.99655	1	18950	0	1.255	0.0034571	0.012264	0.63687	368	4	1.255
NKX2-8	4	0.98247	0.98249	1	18544	0	0.94814	0.0034657	0.012294	0.63687	369	4	0.94814
KCTD11	4	0.34645	0.49456	1	8849	1	0.21184	0.0034786	0.012338	0.637396	370	2	0.21184
RNF2	4	0.8812	0.88072	1	16204	0	2.5395	0.0035199	0.012478	0.641056	371	2	2.5395
CORIN	4	0.51391	0.63966	1	11419	1	1.0046	0.003527	0.012497	0.641056	372	3	1.0046
C2orf83	4	0.95268	0.95255	1	17869	0	0.19845	0.0035309	0.012509	0.641056	373	2	0.19845
GDI2	4	0.99644	0.99645	1	18949	0	2.1961	0.0035643	0.012614	0.64442	374	4	2.1961
LAT	4	0.99642	0.99644	1	18948	0	1.1813	0.0035804	0.012665	0.64442	375	4	1.1813
PCYT1B	4	0.52987	0.64652	1	11536	1	1.8011	0.0035831	0.012676	0.64442	376	2	1.8011
KLHDC2	4	0.97196	0.97193	1	18302	0	2.7213	0.003605	0.012761	0.647044	377	3	2.7213
SLC28A3	4	0.90273	0.90238	1	16670	0	1.3377	0.0036617	0.012974	0.650246	378	3	1.3377
ZBTB21	4	0.49366	0.63144	1	11265	1	1.114	0.0036729	0.01301	0.650246	379	3	1.114
TP53INP2	4	0.99632	0.99635	1	18947	0	0.73914	0.0036803	0.013032	0.650246	380	4	0.73914
B2M	4	0.99632	0.99634	1	18946	0	0.58613	0.0036835	0.013042	0.650246	381	4	0.58613
NAPEPLD	4	0.1694	0.3198	1	5914	1	0.76188	0.0036876	0.013061	0.650246	382	2	0.76188
WIPI1	4	0.99631	0.99634	1	18945	0	0.76562	0.0036889	0.013067	0.650246	383	4	0.76562
PRR15	4	0.99629	0.99632	1	18944	0	0.82425	0.0037102	0.013133	0.650246	384	4	0.82425
CD81	4	0.99628	0.9963	1	18943	0	1.8058	0.0037243	0.013182	0.650246	385	4	1.8058
ARHGAP27	4	0.28292	0.43174	1	7755	1	2.5761	0.0037289	0.013196	0.650246	386	2	2.5761
PRB2	4	0.99232	0.99238	1	18814	0	2.6357	0.0037365	0.013222	0.650246	387	4	2.6357
NEK3	4	0.99626	0.99629	1	18942	0	0.78136	0.0037386	0.01323	0.650246	388	4	0.78136
ARL5C	4	0.91815	0.91792	1	17028	0	0.8167	0.0037398	0.013233	0.650246	389	3	0.8167
LGALS9C	4	0.99623	0.99626	1	18941	0	0.61942	0.0037704	0.013332	0.653453	390	4	0.61942
PAQR7	4	0.9174	0.91721	1	17011	0	2.5035	0.0037897	0.013404	0.655301	391	3	2.5035
OR4D10	4	0.99619	0.99622	1	18940	0	0.65891	0.003808	0.013466	0.65666	392	4	0.65891
TRIM51	4	0.98048	0.98052	1	18493	0	3.133	0.0038702	0.013683	0.658197	393	4	3.133
MYL5	4	0.29891	0.44742	1	8025	2	0.15042	0.0038965	0.013762	0.658197	394	2	0.15042
SLC5A8	4	0.93872	0.93867	1	17526	0	2.5182	0.0039205	0.013838	0.658197	395	3	2.5182
ELMSAN1	4	0.96587	0.96582	1	18164	0	1.3041	0.0039261	0.013857	0.658197	396	3	1.3041
IFITM10	4	0.84824	0.84764	1	15529	0	2.5338	0.0039282	0.013862	0.658197	397	3	2.5338
NEIL1	4	0.99605	0.99608	1	18936	0	1.4232	0.0039463	0.013929	0.658197	398	4	1.4232
OR52M1	4	0.99577	0.9958	1	18924	0	2.3561	0.0039477	0.013936	0.658197	399	4	2.3561
ARHGAP35	4	0.97441	0.97435	1	18362	0	1.7364	0.0039487	0.013938	0.658197	400	4	1.7364
IRX1	4	0.99605	0.99608	1	18935	0	0.82117	0.0039513	0.013945	0.658197	401	4	0.82117
PID1	4	0.65543	0.70756	1	12704	1	2.4817	0.0039516	0.013947	0.658197	402	3	2.4817
DNAH7	4	0.99604	0.99607	1	18934	0	0.78558	0.0039595	0.013972	0.658197	403	4	0.78558
CEBPA	4	0.99604	0.99607	1	18933	0	0.59847	0.0039612	0.013975	0.658197	404	4	0.59847
OAF	4	0.99603	0.99606	1	18932	0	0.85259	0.0039694	0.014004	0.658197	405	4	0.85259
CDADC1	4	0.98455	0.98456	1	18599	0	1.6429	0.0039703	0.014007	0.658197	406	4	1.6429
KRTAP6-2	4	0.99142	0.99147	1	18798	0	2.6114	0.0039733	0.014014	0.658197	407	4	2.6114
ALG5	4	0.99601	0.99605	1	18931	0	0.65259	0.003991	0.014074	0.659374	408	4	0.65259
MECP2	4	0.19858	0.34864	1	6366	1	-0.13582	0.0040009	0.014109	0.659408	409	1	-0.13582
DCLK1	4	0.99598	0.99601	1	18930	0	0.71736	0.0040177	0.014174	0.660529	410	4	0.71736
OR7C2	4	0.95479	0.95465	1	17929	0	1.8575	0.0040373	0.014236	0.660529	411	3	1.8575
HRAS	4	0.88791	0.88756	1	16337	0	2.3507	0.0040416	0.01425	0.660529	412	3	2.3507
METTL14	4	0.067514	0.1566	0.961439	3110	2	-0.41244	0.0040532	0.014292	0.660529	413	1	-0.41244
FOXO1	4	0.98564	0.98564	1	18630	0	1.2109	0.0040733	0.014357	0.660529	414	4	1.2109
EGR1	4	0.70495	0.73627	1	13273	1	2.1848	0.0041048	0.014468	0.660529	415	2	2.1848
C7orf31	4	0.24254	0.392	1	7095	1	0.93169	0.0041054	0.01447	0.660529	416	2	0.93169
GLUL	4	0.99581	0.99584	1	18926	0	1.2221	0.0041065	0.014474	0.660529	417	4	1.2221
USP47	4	0.99589	0.99592	1	18929	0	1.2199	0.0041079	0.01448	0.660529	418	4	1.2199
EPS8L2	4	0.99588	0.99591	1	18928	0	2.5101	0.0041164	0.014503	0.660529	419	4	2.5101
MMD2	4	0.9622	0.96212	1	18087	0	1.2328	0.0041277	0.014554	0.660529	420	3	1.2328
CHRM1	4	0.92335	0.9232	1	17146	0	1.1971	0.004149	0.014618	0.660529	421	3	1.1971
RAB3C	4	0.93373	0.93356	1	17399	0	2.0999	0.0041521	0.01463	0.660529	422	3	2.0999
CNFN	4	0.62685	0.69256	1	12400	1	2.0968	0.0041565	0.014651	0.660529	423	2	2.0968
MAGEA2	4	0.6682	0.71473	1	12836	1	0.050482	0.0041576	0.014652	0.660529	424	2	0.050482
GNGT1	4	0.9958	0.99583	1	18925	0	0.58387	0.0042048	0.014803	0.664796	425	4	0.58387
RFK	4	0.62535	0.6918	1	12387	1	0.062429	0.0042098	0.014816	0.664796	426	2	0.062429
SCN10A	4	0.3642	0.51218	1	9161	1	0.26634	0.004262	0.014989	0.664947	427	2	0.26634
CHFR	4	0.89829	0.89799	1	16581	0	2.3555	0.0042688	0.015011	0.664947	428	2	2.3555
SLC25A27	4	0.96968	0.96963	1	18255	0	1.4377	0.0042875	0.015077	0.664947	429	3	1.4377
WASL	4	0.95958	0.95949	1	18029	0	1.0154	0.0043016	0.015127	0.664947	430	3	1.0154
TAS2R30	4	0.54299	0.6522	1	11647	1	2.7188	0.0043053	0.015135	0.664947	431	3	2.7188
LRRC45	4	0.038989	0.10185	0.875407	2223	2	-0.22895	0.0043142	0.015162	0.664947	432	2	-0.22895
TOPORS	4	0.98847	0.98851	1	18706	0	1.7894	0.0043187	0.015175	0.664947	433	4	1.7894
ZSCAN31	4	0.99567	0.99571	1	18923	0	1.2246	0.0043298	0.015206	0.664947	434	4	1.2246
CLDN14	4	0.99567	0.99571	1	18922	0	0.7526	0.0043307	0.015209	0.664947	435	4	0.7526
RNF169	4	0.47252	0.61999	1	11052	1	2.2295	0.0043419	0.015254	0.664947	436	2	2.2295
TWIST1	4	0.99564	0.99568	1	18921	0	0.83779	0.00436	0.015317	0.664947	437	4	0.83779
RNF183	4	0.59147	0.6748	1	12077	1	1.4392	0.0043642	0.015332	0.664947	438	3	1.4392
PHYH	4	0.41478	0.56258	1	10040	2	1.7864	0.0043663	0.015341	0.664947	439	2	1.7864
AIRE	4	0.057571	0.1378	0.937358	2809	2	-0.87237	0.0043664	0.015342	0.664947	440	1	-0.87237
B3GAT3	4	0.86039	0.8599	1	15789	0	2.062	0.0043815	0.01539	0.664947	441	3	2.062
APBA1	4	0.99562	0.99565	1	18919	0	0.71162	0.0043822	0.015393	0.664947	442	4	0.71162
CD48	4	0.93114	0.93091	1	17334	0	0.85346	0.004391	0.015432	0.664947	443	3	0.85346
DUSP18	4	0.92883	0.92863	1	17281	0	2.9012	0.0044073	0.015477	0.664947	444	3	2.9012
LAMB3	4	0.99557	0.9956	1	18918	0	0.61856	0.0044288	0.015549	0.664947	445	4	0.61856
TICAM2	4	0.82319	0.8238	1	15075	1	2.5814	0.004436	0.015571	0.664947	446	3	2.5814
RPS4Y1	4	0.2597	0.40889	1	7370	1	1.1742	0.004437	0.015574	0.664947	447	3	1.1742
SV2C	4	0.60008	0.679	1	12166	1	2.1973	0.0044401	0.015584	0.664947	448	3	2.1973
C16orf97	4	0.55495	0.6576	1	11749	1	2.4325	0.0044608	0.015652	0.666354	449	3	2.4325
CORO2B	4	0.65564	0.70768	1	12708	1	0.69335	0.0044709	0.015693	0.66659	450	3	0.69335
GOLGA3	4	0.42799	0.57579	1	10277	1	2.6938	0.004498	0.015777	0.668668	451	3	2.6938
LCE2C	4	0.99549	0.99553	1	18917	0	0.67902	0.0045076	0.015824	0.669182	452	4	0.67902
ARHGAP5	4	0.0075553	0.025868	0.58323	844	3	-0.9614	0.0045231	0.015878	0.669511	453	1	-0.9614
NTN1	4	0.99546	0.9955	1	18915	0	0.92728	0.0045395	0.015929	0.669511	454	4	0.92728
PPAPDC1B	4	0.10315	0.22128	0.996902	4239	1	1.3153	0.0045541	0.015974	0.669511	455	3	1.3153
KCNK3	4	0.99544	0.99549	1	18914	0	0.68968	0.004556	0.015983	0.669511	456	4	0.68968
METTL11B	4	0.99544	0.99548	1	18913	0	0.89401	0.0045643	0.016013	0.669511	457	4	0.89401
GREB1L	4	0.98202	0.98204	1	18533	0	1.0595	0.0045753	0.016046	0.669511	458	4	1.0595
DIO1	4	0.67114	0.71639	1	12864	1	2.4306	0.0045854	0.016078	0.669511	459	3	2.4306
MINOS1-NBL1	4	0.87402	0.87358	1	16068	0	1.4087	0.0045962	0.016112	0.669511	460	3	1.4087
OR52I1	4	0.99539	0.99542	1	18912	0	0.668	0.0046114	0.016164	0.670207	461	4	0.668
SEC63	4	0.71921	0.74526	1	13456	1	1.351	0.0046436	0.016275	0.672027	462	3	1.351
RIPPLY3	4	0.91564	0.91543	1	16965	0	1.2954	0.0046534	0.016309	0.672027	463	3	1.2954
KIAA0232	4	0.99534	0.99537	1	18911	0	0.78963	0.0046635	0.01634	0.672027	464	4	0.78963
OR52W1	4	0.80765	0.81024	1	14775	1	2.3867	0.0046736	0.016372	0.672027	465	3	2.3867
PTGFR	4	0.46207	0.60963	1	10874	1	0.61307	0.0046797	0.016393	0.672027	466	2	0.61307
TEAD2	4	0.42856	0.57637	1	10288	2	2.1413	0.0046862	0.016418	0.672027	467	2	2.1413
SLC35E3	4	0.99529	0.99532	1	18910	0	0.49489	0.0047095	0.016511	0.674357	468	4	0.49489
DEF6	4	0.19057	0.34074	1	6239	2	-0.41439	0.0047318	0.016593	0.67509	469	1	-0.41439
NR1D1	4	0.9037	0.90337	1	16690	0	1.2349	0.0047342	0.016599	0.67509	470	3	1.2349
SPON1	4	0.52109	0.64278	1	11477	1	2.4866	0.0047626	0.016691	0.677398	471	3	2.4866
COBL	4	0.99522	0.99525	1	18909	0	0.70337	0.0047786	0.016756	0.677408	472	4	0.70337
ZFPM1	4	0.90101	0.90064	1	16636	0	0.90128	0.004784	0.016771	0.677408	473	3	0.90128
ZNF8	4	0.99519	0.99522	1	18908	0	0.70329	0.0048092	0.016856	0.677408	474	4	0.70329
NUCKS1	4	0.57476	0.66672	1	11923	1	2.0758	0.0048138	0.016873	0.677408	475	2	2.0758
CMAS	4	0.99518	0.99521	1	18907	0	0.72676	0.0048168	0.01688	0.677408	476	4	0.72676
ACRV1	4	0.82417	0.82467	1	15092	1	2.7489	0.0048224	0.016904	0.677408	477	3	2.7489
GLP2R	4	0.99513	0.99516	1	18905	0	0.43538	0.0048745	0.017076	0.682662	478	4	0.43538
ADCK5	4	0.99512	0.99515	1	18904	0	0.46252	0.0048823	0.017107	0.682662	479	4	0.46252
NHS	4	0.99285	0.9929	1	18831	0	1.4085	0.0049206	0.017238	0.685272	480	4	1.4085
OR51F2	4	0.99507	0.99511	1	18903	0	0.61064	0.0049269	0.017256	0.685272	481	4	0.61064
GRIA2	4	0.9826	0.98262	1	18548	0	0.97628	0.0049406	0.017305	0.685272	482	4	0.97628
IL17RA	4	0.99501	0.99505	1	18902	0	1.0959	0.0049856	0.01744	0.685272	483	4	1.0959
IFT52	4	0.93372	0.93355	1	17398	0	2.5452	0.0049928	0.017467	0.685272	484	3	2.5452
TMTC2	4	0.995	0.99504	1	18901	0	0.75844	0.0049964	0.017476	0.685272	485	4	0.75844
ARHGEF12	4	0.41068	0.55851	1	9974	1	1.4929	0.0050078	0.017516	0.685272	486	3	1.4929
TEX29	4	0.99498	0.99502	1	18900	0	0.86846	0.0050162	0.017542	0.685272	487	4	0.86846
MMP25	4	0.095133	0.20714	0.990313	3994	3	-0.58775	0.005045	0.01765	0.685272	488	1	-0.58775
TSPAN18	4	0.99495	0.99499	1	18899	0	0.88085	0.0050488	0.01766	0.685272	489	4	0.88085
CAPSL	4	0.95134	0.95125	1	17837	0	2.529	0.0050563	0.017688	0.685272	490	3	2.529
NDUFA5	4	0.13633	0.2784	1	5197	1	1.4225	0.0050578	0.017691	0.685272	491	3	1.4225
ERCC6	4	0.18496	0.33525	1	6155	2	-0.32945	0.0050971	0.017826	0.685272	492	1	-0.32945
TMCO2	4	0.98019	0.98024	1	18487	0	1.3703	0.0051117	0.01788	0.685272	493	4	1.3703
PRR5L	4	0.23321	0.38286	1	6946	2	2.0246	0.0051443	0.017977	0.685272	494	2	2.0246
RCBTB2	4	0.85803	0.85758	1	15745	0	1.2667	0.0051448	0.017978	0.685272	495	3	1.2667
NEK8	4	0.4326	0.58041	1	10355	2	0.38199	0.0051493	0.017988	0.685272	496	2	0.38199
ZSCAN32	4	0.95507	0.95496	1	17937	0	2.1919	0.0051532	0.018002	0.685272	497	3	2.1919
MAP7D1	4	0.21855	0.36846	1	6705	2	1.6565	0.005162	0.018031	0.685272	498	2	1.6565
OTOG	4	0.99482	0.99486	1	18898	0	0.59967	0.005178	0.018091	0.685272	499	4	0.59967
AGPAT9	4	0.99481	0.99485	1	18897	0	0.69705	0.0051851	0.018118	0.685272	500	4	0.69705
TSPAN32	4	0.91473	0.91451	1	16950	0	2.0525	0.0051975	0.018156	0.685272	501	2	2.0525
NECAP2	4	0.47394	0.62142	1	11081	1	0.62727	0.0052015	0.01817	0.685272	502	3	0.62727
GCNT3	4	0.9948	0.99484	1	18896	0	1.6436	0.0052033	0.018176	0.685272	503	4	1.6436
SPHKAP	4	0.99479	0.99483	1	18895	0	0.75745	0.0052074	0.01819	0.685272	504	4	0.75745
METTL4	4	0.99478	0.99483	1	18894	0	0.66414	0.0052196	0.018227	0.685272	505	4	0.66414
TLL1	4	0.99477	0.99482	1	18893	0	1.1924	0.0052257	0.018246	0.685272	506	4	1.1924
SVIP	4	0.50364	0.63549	1	11338	1	2.3994	0.0052434	0.018311	0.685272	507	3	2.3994
GRM1	4	0.99475	0.9948	1	18892	0	0.44772	0.0052471	0.018321	0.685272	508	4	0.44772
OR10T2	4	0.99475	0.9948	1	18891	0	0.70206	0.0052532	0.018343	0.685272	509	4	0.70206
USHBP1	4	0.99474	0.9948	1	18890	0	0.59136	0.0052584	0.018359	0.685272	510	4	0.59136
OR5C1	4	0.78612	0.79266	1	14424	1	1.0876	0.00527	0.018403	0.685272	511	3	1.0876
SERHL2	4	0.76272	0.77506	1	14041	1	1.1663	0.0052896	0.018472	0.685272	512	3	1.1663
SLC1A2	4	0.46868	0.61618	1	10981	1	1.0533	0.0052914	0.018479	0.685272	513	3	1.0533
SAMHD1	4	0.93426	0.93411	1	17421	0	2.0719	0.0052956	0.018487	0.685272	514	3	2.0719
HTT	4	0.96924	0.96917	1	18246	0	2.4238	0.0053039	0.018518	0.685272	515	3	2.4238
ARHGEF25	4	0.23785	0.38743	1	7013	1	0.56947	0.0053058	0.018524	0.685272	516	3	0.56947
HELT	4	0.99468	0.99473	1	18889	0	1.3595	0.005319	0.018562	0.685272	517	4	1.3595
DCDC2	4	0.99468	0.99472	1	18888	0	1.2862	0.0053241	0.018582	0.685272	518	4	1.2862
SLC38A8	4	0.42737	0.57515	1	10264	2	2.0815	0.005336	0.018628	0.685272	519	2	2.0815
LMNTD2	4	0.66116	0.71073	1	12760	1	2.6445	0.0053405	0.018642	0.685272	520	3	2.6445
FGF4	4	0.99464	0.99469	1	18887	0	0.7491	0.0053583	0.018694	0.685857	521	4	0.7491
PTH2R	4	0.79418	0.79908	1	14557	1	2.4046	0.0053856	0.018777	0.687597	522	3	2.4046
DNAJA4	4	0.73507	0.75571	1	13665	1	1.6144	0.0054102	0.018867	0.688534	523	2	1.6144
ABCB10	4	0.0037592	0.013296	0.472305	536	2	1.4604	0.0054217	0.018906	0.688534	524	2	1.4604
GPATCH2L	4	0.99458	0.99462	1	18886	0	0.98218	0.0054239	0.018911	0.688534	525	4	0.98218
DDIT4	4	0.99455	0.9946	1	18885	0	0.52916	0.005447	0.018994	0.689253	526	4	0.52916
C17orf62	4	0.99455	0.99459	1	18884	0	1.6568	0.0054533	0.019015	0.689253	527	4	1.6568
GUCA1B	4	0.74824	0.76472	1	13825	1	1.0327	0.0054588	0.019039	0.689253	528	3	1.0327
OCIAD2	4	0.97002	0.96997	1	18261	0	0.71575	0.0055145	0.019216	0.69437	529	3	0.71575
DYTN	4	0.32012	0.46831	1	8407	2	-0.30731	0.0055667	0.019382	0.697853	530	1	-0.30731
CYB5D1	4	0.93368	0.9335	1	17396	0	1.4161	0.0055741	0.019406	0.697853	531	3	1.4161
TBCK	4	0.67803	0.72031	1	12952	1	2.7703	0.005586	0.019448	0.697853	532	3	2.7703
KRTAP3-1	4	0.9944	0.99445	1	18881	0	2.2072	0.0056009	0.019495	0.697853	533	4	2.2072
SHC3	4	0.27055	0.4195	1	7540	1	1.5986	0.0056091	0.01952	0.697853	534	3	1.5986
ZNF850	4	0.99439	0.99444	1	18880	0	0.37102	0.0056127	0.019532	0.697853	535	4	0.37102
SLC22A14	4	0.99438	0.99443	1	18879	0	0.72513	0.0056223	0.019569	0.697881	536	4	0.72513
BEND3	4	0.32138	0.46956	1	8429	2	-0.20438	0.005671	0.019721	0.701984	537	1	-0.20438
CARD6	4	0.9243	0.92413	1	17174	0	1.3064	0.0056984	0.019822	0.704286	538	3	1.3064
OPN5	4	0.90899	0.90873	1	16819	0	1.0992	0.0057231	0.019905	0.7059	539	3	1.0992
RAB26	4	0.99423	0.99429	1	18878	0	0.51504	0.0057679	0.020048	0.706015	540	4	0.51504
CYP4F8	4	0.8831	0.88267	1	16241	0	0.40554	0.0057753	0.020073	0.706015	541	2	0.40554
MTF2	4	0.84709	0.84646	1	15505	0	2.2612	0.0057947	0.02014	0.706015	542	3	2.2612
ZMYM6NB	4	0.9942	0.99426	1	18877	0	0.5332	0.0057997	0.020158	0.706015	543	4	0.5332
RGS1	4	0.9942	0.99425	1	18876	0	0.6402	0.0058019	0.020164	0.706015	544	4	0.6402
RAB25	4	0.93044	0.93022	1	17318	0	0.86967	0.0058245	0.020236	0.706015	545	3	0.86967
SPNS1	4	0.84881	0.84822	1	15542	0	2.4102	0.0058462	0.020312	0.706015	546	3	2.4102
SEC16A	4	0.58023	0.66933	1	11975	1	2.222	0.0058603	0.020356	0.706015	547	2	2.222
PROL1	4	0.99413	0.99418	1	18875	0	1.2607	0.0058671	0.02038	0.706015	548	4	1.2607
BANK1	4	0.50713	0.63696	1	11364	1	0.94027	0.0058777	0.020417	0.706015	549	3	0.94027
MBOAT7	4	0.88972	0.88938	1	16375	0	2.1976	0.0058933	0.020466	0.706015	550	2	2.1976
RNF126	4	0.98756	0.98758	1	18673	0	1.1019	0.0059006	0.020492	0.706015	551	4	1.1019
PRG4	4	0.99409	0.99415	1	18874	0	0.79114	0.0059072	0.020515	0.706015	552	4	0.79114
PRAC1	4	0.85514	0.85462	1	15687	0	2.4539	0.0059216	0.02056	0.706015	553	3	2.4539
TIMM10B	4	0.91071	0.91048	1	16860	0	0.89818	0.0059293	0.020587	0.706015	554	3	0.89818
THBS2	4	0.99305	0.99309	1	18836	0	0.66888	0.0059317	0.020594	0.706015	555	4	0.66888
LIPJ	4	0.85447	0.85393	1	15676	0	2.0835	0.0059358	0.02061	0.706015	556	3	2.0835
XAF1	4	0.99405	0.9941	1	18872	0	0.94325	0.005952	0.020661	0.706015	557	4	0.94325
KLF14	4	0.37797	0.52597	1	9408	1	2.2547	0.0059562	0.020673	0.706015	558	3	2.2547
HIST1H2BO	4	0.38635	0.53426	1	9573	1	2.4785	0.0059595	0.020684	0.706015	559	3	2.4785
EDN1	4	0.87002	0.86959	1	15981	0	1.5286	0.00596	0.020686	0.706015	560	3	1.5286
MOSPD1	4	0.90602	0.90571	1	16749	0	1.5166	0.0059716	0.020721	0.706015	561	3	1.5166
CABIN1	4	0.99401	0.99406	1	18871	0	0.71138	0.0059914	0.02079	0.707077	562	4	0.71138
OR13D1	4	0.88473	0.8843	1	16263	0	2.2295	0.0060022	0.020826	0.707077	563	3	2.2295
CD72	4	0.99396	0.99401	1	18870	0	0.51187	0.0060366	0.020946	0.709095	564	4	0.51187
ADGRL4	4	0.99396	0.99401	1	18869	0	0.83875	0.0060412	0.020959	0.709095	565	4	0.83875
ZNF496	4	0.92875	0.92856	1	17278	0	1.577	0.0060703	0.021058	0.709545	566	3	1.577
PPP2R5A	4	0.99392	0.99397	1	18868	0	1.7474	0.0060764	0.021079	0.709545	567	4	1.7474
PCDHA2	4	0.9939	0.99394	1	18867	0	0.56995	0.0060975	0.021143	0.709545	568	4	0.56995
RIPK4	4	0.9939	0.99394	1	18866	0	0.76954	0.0060993	0.021151	0.709545	569	4	0.76954
KRTAP20-1	4	0.94128	0.9412	1	17582	0	2.3785	0.0061073	0.021178	0.709545	570	3	2.3785
SNX4	4	0.99387	0.9939	1	18865	0	0.58856	0.0061325	0.021248	0.709545	571	4	0.58856
HSFY1	4	0.99386	0.9939	1	18864	0	0.9211	0.0061382	0.021267	0.709545	572	4	0.9211
FKRP	4	0.21496	0.36493	1	6646	1	1.7407	0.0061387	0.02127	0.709545	573	3	1.7407
CMTR2	4	0.95551	0.95541	1	17945	0	1.3541	0.006178	0.0214	0.712281	574	3	1.3541
TATDN3	4	0.31565	0.46398	1	8326	1	0.64997	0.0061924	0.021449	0.712281	575	3	0.64997
CYP3A7	4	0.99379	0.99383	1	18863	0	0.92145	0.0062051	0.021493	0.712281	576	4	0.92145
URAD	4	0.99379	0.99382	1	18862	0	1.6458	0.0062132	0.021524	0.712281	577	4	1.6458
NUDCD3	4	0.17412	0.32452	1	5989	1	0.12808	0.0062446	0.021624	0.712281	578	2	0.12808
PPIP5K1	4	0.99375	0.99379	1	18861	0	0.47389	0.0062504	0.021642	0.712281	579	4	0.47389
CYS1	4	0.16625	0.31669	1	5859	1	1.6446	0.0062568	0.021662	0.712281	580	2	1.6446
EDA2R	4	0.99373	0.99377	1	18859	0	0.4735	0.0062667	0.021701	0.712281	581	4	0.4735
PUSL1	4	0.94227	0.94219	1	17607	0	2.0441	0.0062762	0.021732	0.712281	582	3	2.0441
GCC2	4	0.99369	0.99373	1	18858	0	0.98928	0.0063053	0.021817	0.712281	583	4	0.98928
PPFIA4	4	0.67666	0.71953	1	12934	1	1.9065	0.0063168	0.021857	0.712281	584	3	1.9065
INIP	4	0.91959	0.91941	1	17061	0	1.2159	0.0063267	0.021886	0.712281	585	3	1.2159
SPATA6	4	0.11964	0.24995	1	4724	1	1.7773	0.0063298	0.021898	0.712281	586	2	1.7773
ATF7IP	4	0.99366	0.9937	1	18857	0	0.52154	0.0063358	0.021919	0.712281	587	4	0.52154
HILPDA	4	0.017819	0.057464	0.736632	1489	1	-0.015772	0.0063488	0.021963	0.712281	588	1	-0.015772
C17orf51	4	0.99364	0.99367	1	18856	0	0.41811	0.006357	0.021995	0.712281	589	4	0.41811
TEX9	4	0.99363	0.99366	1	18855	0	1.1373	0.0063712	0.022042	0.712281	590	4	1.1373
SH3GL3	4	0.99362	0.99366	1	18854	0	1.9751	0.0063759	0.02206	0.712281	591	4	1.9751
ZDHHC5	4	0.99361	0.99364	1	18853	0	0.76881	0.0063937	0.022114	0.712281	592	4	0.76881
RRBP1	4	0.88858	0.88824	1	16352	0	0.050018	0.006401	0.022139	0.712281	593	2	0.050018
PLN	4	0.99359	0.99363	1	18852	0	0.46973	0.0064091	0.022168	0.712281	594	4	0.46973
GSTCD	4	0.93696	0.9369	1	17481	0	1.3918	0.0064111	0.022171	0.712281	595	3	1.3918
RASAL3	4	0.72873	0.75149	1	13578	1	0.39664	0.0064531	0.022315	0.715704	596	2	0.39664
OR52J3	4	0.19765	0.34771	1	6352	1	0.83541	0.0064819	0.022409	0.71749	597	3	0.83541
TMEM255B	4	0.9935	0.99354	1	18850	0	0.50389	0.0064973	0.02246	0.717674	598	4	0.50389
SHBG	4	0.99348	0.99352	1	18849	0	0.78342	0.0065237	0.022543	0.717674	599	4	0.78342
DECR1	4	0.99347	0.99351	1	18848	0	0.55305	0.0065285	0.022556	0.717674	600	4	0.55305
PATE2	4	0.98638	0.98637	1	18647	0	1.2452	0.0065327	0.022565	0.717674	601	4	1.2452
LPXN	4	0.99344	0.99347	1	18847	0	0.96603	0.0065635	0.022665	0.719672	602	4	0.96603
SEMA5B	4	0.14614	0.29472	1	5482	1	1.0473	0.0066095	0.022809	0.722059	603	2	1.0473
HRASLS5	4	0.5425	0.65197	1	11644	1	1.1507	0.0066126	0.022816	0.722059	604	3	1.1507
EVC2	4	0.99337	0.99342	1	18846	0	1.5142	0.0066253	0.022855	0.722093	605	4	1.5142
ADCK2	4	0.60276	0.68037	1	12187	1	0.67438	0.0066616	0.022973	0.724627	606	2	0.67438
ZNF615	4	0.99331	0.99334	1	18845	0	0.74908	0.0066949	0.023077	0.726455	607	4	0.74908
SNRNP27	4	0.0074952	0.025672	0.58323	838	3	-0.76988	0.0067137	0.02314	0.726455	608	1	-0.76988
PDIA6	4	0.99328	0.99332	1	18844	0	0.75305	0.0067158	0.023145	0.726455	609	4	0.75305
LRFN1	4	0.7131	0.7413	1	13369	1	1.6952	0.0067358	0.023217	0.727536	610	2	1.6952
GABRD	4	0.53274	0.64774	1	11560	1	0.72836	0.0067658	0.023315	0.727731	611	2	0.72836
NPBWR2	4	0.96694	0.96689	1	18189	0	1.8923	0.0067763	0.023348	0.727731	612	3	1.8923
ZBBX	4	0.9932	0.99324	1	18843	0	1.3268	0.0067997	0.02341	0.727731	613	4	1.3268
ARHGEF1	4	0.79934	0.80335	1	14628	1	1.8973	0.0068417	0.023542	0.727731	614	2	1.8973
PMCH	4	0.99315	0.99319	1	18842	0	0.60787	0.0068482	0.023564	0.727731	615	4	0.60787
LDHAL6A	4	0.99312	0.99315	1	18839	0	1.3574	0.006856	0.023592	0.727731	616	4	1.3574
GCA	4	0.99314	0.99318	1	18840	0	0.66827	0.0068632	0.023611	0.727731	617	4	0.66827
PDCL3	4	0.89109	0.89077	1	16409	0	0.9873	0.00687	0.023631	0.727731	618	2	0.9873
NCOA5	4	0.98905	0.9891	1	18728	0	2.1616	0.006875	0.023644	0.727731	619	4	2.1616
PTPRD	4	0.99309	0.99313	1	18838	0	0.81267	0.0069133	0.023762	0.727731	620	4	0.81267
BLOC1S1	4	0.89617	0.89586	1	16528	0	0.32645	0.0069221	0.023793	0.727731	621	2	0.32645
DMXL2	4	0.98735	0.98737	1	18668	0	2.193	0.0069331	0.023829	0.727731	622	4	2.193
CTDSP1	4	0.029498	0.082766	0.829614	1906	1	1.7928	0.0069382	0.02385	0.727731	623	3	1.7928
GRIK2	4	0.99306	0.9931	1	18837	0	0.64464	0.0069435	0.023869	0.727731	624	4	0.64464
RCN1	4	0.99298	0.99302	1	18835	0	1.1224	0.0069448	0.02387	0.727731	625	4	1.1224
HYLS1	4	0.12965	0.26706	1	5023	1	1.9336	0.006949	0.023881	0.727731	626	3	1.9336
UBQLNL	4	0.96053	0.96044	1	18053	0	1.4402	0.0069511	0.023889	0.727731	627	3	1.4402
BRCA2	4	0.38162	0.5296	1	9475	1	2.025	0.0069586	0.023909	0.727731	628	2	2.025
SGK223	4	0.90747	0.90723	1	16777	0	0.28432	0.0069742	0.023965	0.727863	629	2	0.28432
CHST1	4	0.60576	0.68182	1	12207	1	2.1249	0.0069995	0.024052	0.727863	630	3	2.1249
FAM120B	4	0.99298	0.99302	1	18834	0	0.68734	0.0070245	0.024121	0.727863	631	4	0.68734
CLEC2B	4	0.99297	0.99302	1	18833	0	0.76501	0.0070258	0.024124	0.727863	632	4	0.76501
GBP4	4	0.43479	0.58253	1	10388	2	-0.16064	0.0070263	0.024125	0.727863	633	1	-0.16064
WASF3	4	0.59177	0.67494	1	12080	1	0.85463	0.0070407	0.024176	0.727863	634	3	0.85463
LYPD5	4	0.99296	0.99301	1	18832	0	0.46903	0.0070423	0.02418	0.727863	635	4	0.46903
MARK2	4	0.87355	0.87312	1	16056	0	1.9114	0.0070713	0.02427	0.727963	636	2	1.9114
TMEM151A	4	0.19902	0.34905	1	6372	1	0.614	0.0070784	0.02429	0.727963	637	3	0.614
SPRYD3	4	0.87398	0.87353	1	16067	0	1.934	0.0070816	0.0243	0.727963	638	2	1.934
LILRA1	4	0.71635	0.74339	1	13416	1	0.72579	0.0070965	0.024344	0.727963	639	3	0.72579
SLC6A13	4	0.91427	0.91404	1	16939	0	1.1358	0.0071029	0.024373	0.727963	640	3	1.1358
PEX5	4	0.86439	0.86397	1	15868	0	1.7278	0.0071177	0.024421	0.728263	641	2	1.7278
NR4A3	4	0.36714	0.51516	1	9201	1	0.21068	0.0071305	0.024463	0.728378	642	2	0.21068
PSMD10	4	0.061655	0.14555	0.945694	2939	2	-0.037567	0.0071826	0.024643	0.732297	643	2	-0.037567
CCSAP	4	0.96441	0.96436	1	18133	0	2.0625	0.0071901	0.024672	0.732297	644	3	2.0625
DUOXA2	4	0.99279	0.99285	1	18830	0	0.69533	0.0072054	0.024719	0.732558	645	4	0.69533
VCX2	4	0.17589	0.32632	1	6019	2	1.1407	0.0072212	0.024767	0.732865	646	2	1.1407
BCL2L10	4	0.98153	0.98155	1	18524	0	0.84463	0.0072394	0.024825	0.733431	647	4	0.84463
PRIM1	4	0.010892	0.036364	0.647115	1071	3	-0.58982	0.0072868	0.024983	0.736959	648	1	-0.58982
NBEA	4	0.99269	0.99273	1	18828	0	0.67138	0.0073148	0.025073	0.737041	649	4	0.67138
MFAP3	4	0.23764	0.38723	1	7008	1	2.01	0.0073254	0.025109	0.737041	650	3	2.01
RPL39L	4	0.39753	0.54541	1	9769	2	-0.22065	0.0073389	0.025154	0.737041	651	1	-0.22065
TTBK2	4	0.99263	0.99269	1	18825	0	1.2465	0.0073713	0.025263	0.737041	652	4	1.2465
SIRPB1	4	0.99262	0.99268	1	18824	0	0.45789	0.0073766	0.025277	0.737041	653	4	0.45789
MDFIC	4	0.97479	0.97474	1	18371	0	1.5938	0.0073819	0.025287	0.737041	654	4	1.5938
AGTPBP1	4	0.84082	0.84016	1	15390	1	1.006	0.0073841	0.025295	0.737041	655	3	1.006
FBXL6	4	0.97475	0.97469	1	18370	0	0.82603	0.007391	0.025318	0.737041	656	4	0.82603
TMEM107	4	0.9926	0.99266	1	18823	0	0.77459	0.0073977	0.025346	0.737041	657	4	0.77459
TNFRSF19	4	0.9926	0.99265	1	18822	0	0.74426	0.0074043	0.025375	0.737041	658	4	0.74426
PRKCDBP	4	0.94789	0.94784	1	17749	0	1.4861	0.0074217	0.025436	0.737041	659	3	1.4861
CALHM1	4	0.080545	0.18074	0.974255	3543	1	1.6506	0.0074328	0.025473	0.737041	660	3	1.6506
SCGB2B2	4	0.062567	0.14725	0.949318	2964	3	-0.43779	0.0074431	0.025506	0.737041	661	1	-0.43779
FJX1	4	0.2115	0.36151	1	6585	1	1.3388	0.0074528	0.02554	0.737041	662	3	1.3388
GAS7	4	0.99254	0.9926	1	18820	0	0.63483	0.00746	0.025564	0.737041	663	4	0.63483
BSCL2	4	0.48521	0.62809	1	11203	1	1.8883	0.0074778	0.025614	0.737378	664	2	1.8883
BTNL3	4	0.1577	0.30825	1	5697	2	-0.15896	0.0074952	0.025672	0.737922	665	1	-0.15896
PRR18	4	0.75684	0.77078	1	13967	1	1.8195	0.0075095	0.025723	0.738127	666	3	1.8195
SHISA2	4	0.99246	0.99252	1	18819	0	0.7075	0.0075388	0.025818	0.738127	667	4	0.7075
TRABD2B	4	0.99246	0.99252	1	18818	0	0.64521	0.0075401	0.025822	0.738127	668	4	0.64521
ARSF	4	0.89037	0.89003	1	16391	0	1.413	0.0075441	0.025833	0.738127	669	3	1.413
OR1S1	4	0.81883	0.8199	1	14987	1	1.7208	0.0075845	0.025968	0.739024	670	3	1.7208
MSANTD3	4	0.99241	0.99248	1	18817	0	0.8392	0.0075871	0.025982	0.739024	671	4	0.8392
NIN	4	0.25686	0.40613	1	7324	1	0.44679	0.0075993	0.026024	0.739024	672	3	0.44679
FOXR1	4	0.85859	0.85813	1	15755	0	1.2067	0.0076385	0.02613	0.739024	673	3	1.2067
C2orf91	4	0.18112	0.33146	1	6093	2	0.37493	0.0076514	0.026175	0.739024	674	2	0.37493
ODC1	4	0.89443	0.8941	1	16487	0	2.089	0.007669	0.026217	0.739024	675	3	2.089
DNAJC30	4	0.99233	0.99239	1	18816	0	0.48992	0.0076737	0.026232	0.739024	676	4	0.48992
MITD1	4	0.99232	0.99238	1	18815	0	0.39317	0.0076791	0.026245	0.739024	677	4	0.39317
RPP14	4	0.1739	0.3243	1	5983	2	1.5835	0.0076797	0.026246	0.739024	678	2	1.5835
INTS6	4	0.95348	0.95337	1	17895	0	2.0066	0.0076814	0.026251	0.739024	679	3	2.0066
LCE1D	4	0.99217	0.99222	1	18811	0	1.2827	0.0077041	0.026322	0.739917	680	4	1.2827
CSRP3	4	0.2906	0.43931	1	7880	1	1.5923	0.0077494	0.026477	0.742625	681	3	1.5923
AKAP2	4	0.90954	0.90928	1	16829	0	1.0645	0.0077556	0.026496	0.742625	682	3	1.0645
MCIDAS	4	0.99223	0.99229	1	18813	0	0.55525	0.0077705	0.026548	0.742987	683	4	0.55525
C11orf87	4	0.9922	0.99226	1	18812	0	0.34095	0.007798	0.026627	0.743796	684	4	0.34095
C17orf77	4	0.13469	0.27562	1	5150	1	0.62026	0.0078076	0.026654	0.743796	685	3	0.62026
GTPBP2	4	0.89214	0.89182	1	16430	0	2.0255	0.007841	0.026761	0.745685	686	2	2.0255
WDR12	4	0.44489	0.59254	1	10573	2	-0.078056	0.0078597	0.026823	0.745791	687	1	-0.078056
WFDC5	4	0.86268	0.86225	1	15833	0	1.0139	0.0078662	0.026843	0.745791	688	3	1.0139
CHRFAM7A	4	0.97337	0.9733	1	18343	0	1.2296	0.0078961	0.026938	0.747087	689	3	1.2296
SGCG	4	0.99209	0.99216	1	18810	0	0.61522	0.0079058	0.026968	0.747087	690	4	0.61522
ASB9	4	0.55723	0.65863	1	11771	1	0.23282	0.0079638	0.027152	0.751093	691	2	0.23282
PCDHB9	4	0.92618	0.926	1	17223	0	0.81471	0.0079886	0.027233	0.752253	692	3	0.81471
HSD17B8	4	0.44311	0.59076	1	10533	2	0.0083962	0.0080159	0.027319	0.75354	693	2	0.0083962
IGFBP1	4	0.96667	0.96661	1	18181	0	0.79905	0.0080607	0.027449	0.754156	694	3	0.79905
PIAS4	4	0.003929	0.013865	0.475807	556	3	-0.72725	0.008068	0.027474	0.754156	695	1	-0.72725
CNTF	4	0.99193	0.992	1	18809	0	0.6678	0.0080709	0.027485	0.754156	696	4	0.6678
PAAF1	4	0.94361	0.94351	1	17644	0	2.3039	0.0080858	0.027536	0.754156	697	3	2.3039
GBE1	4	0.71353	0.74159	1	13377	1	1.0274	0.0080864	0.027539	0.754156	698	3	1.0274
LCE3A	4	0.24323	0.39268	1	7108	2	-0.31024	0.00812	0.027645	0.755995	699	1	-0.31024
TBXA2R	4	0.4961	0.63244	1	11282	1	1.9102	0.0081847	0.027851	0.758801	700	3	1.9102
SYNJ2BP-COX16	4	0.99181	0.99188	1	18808	0	0.38723	0.0081872	0.027859	0.758801	701	4	0.38723
TMEM198	4	0.98083	0.98085	1	18506	0	1.5894	0.0081898	0.027867	0.758801	702	4	1.5894
DNAJC13	4	0.4315	0.57931	1	10339	1	1.8305	0.0082233	0.027977	0.759711	703	2	1.8305
COLEC10	4	0.85229	0.85169	1	15620	0	0.3246	0.0082242	0.02798	0.759711	704	2	0.3246
ARHGAP40	4	0.78045	0.78821	1	14324	1	1.6139	0.0082465	0.028057	0.760726	705	3	1.6139
BPIFB4	4	0.75827	0.77177	1	13987	1	0.25622	0.0082762	0.028151	0.762187	706	2	0.25622
DDX31	4	0.99166	0.99172	1	18807	0	0.76371	0.0083379	0.028354	0.765036	707	4	0.76371
LMX1A	4	0.99165	0.99171	1	18806	0	0.48366	0.0083495	0.02839	0.765036	708	4	0.48366
PHACTR2	4	0.99165	0.9917	1	18805	0	0.58736	0.0083538	0.028401	0.765036	709	4	0.58736
NME4	4	0.53758	0.64982	1	11601	1	1.4067	0.0083803	0.028483	0.765036	710	3	1.4067
UHRF1BP1	4	0.79922	0.80325	1	14623	1	1.7978	0.0083842	0.028494	0.765036	711	3	1.7978
RPS6KA3	4	0.95443	0.95431	1	17918	0	1.783	0.0084065	0.028566	0.765036	712	2	1.783
OSMR	4	0.99158	0.99164	1	18804	0	0.58305	0.0084177	0.028598	0.765036	713	4	0.58305
IFITM5	4	0.98485	0.98485	1	18607	0	1.3588	0.0084254	0.028626	0.765036	714	4	1.3588
ADRA2A	4	0.88271	0.88227	1	16232	0	0.92482	0.0084711	0.028771	0.765036	715	3	0.92482
CNTNAP4	4	0.3545	0.50258	1	8985	2	0.10007	0.0084844	0.028816	0.765036	716	2	0.10007
OSER1	4	0.99151	0.99156	1	18803	0	0.48879	0.0084892	0.02883	0.765036	717	4	0.48879
ZNF593	4	0.085355	0.18951	0.980606	3690	1	1.2452	0.0085025	0.028866	0.765036	718	3	1.2452
CLDN34	4	0.99148	0.99153	1	18802	0	0.79527	0.0085215	0.028922	0.765036	719	4	0.79527
PGP	4	0.99147	0.99152	1	18801	0	0.52228	0.0085303	0.02895	0.765036	720	4	0.52228
OR5H14	4	0.99147	0.99152	1	18800	0	0.75368	0.0085333	0.028961	0.765036	721	4	0.75368
NPTXR	4	0.65646	0.70816	1	12717	1	0.86546	0.0085364	0.028969	0.765036	722	3	0.86546
KRTAP19-3	4	0.99146	0.99152	1	18799	0	0.61296	0.0085377	0.028974	0.765036	723	4	0.61296
DUOXA1	4	0.88796	0.88762	1	16338	0	1.2847	0.0085387	0.028977	0.765036	724	3	1.2847
STXBP4	4	0.75093	0.76662	1	13870	1	1.5536	0.0085824	0.029124	0.765715	725	3	1.5536
PROX1	4	0.99142	0.99146	1	18797	0	1.7063	0.0085848	0.029129	0.765715	726	4	1.7063
NLRC4	4	0.76826	0.77908	1	14129	1	0.80411	0.0085885	0.029136	0.765715	727	3	0.80411
44531	4	0.89331	0.89297	1	16456	0	2.0775	0.0085973	0.029162	0.765715	728	3	2.0775
TMOD3	4	0.99137	0.99141	1	18796	0	0.74796	0.0086337	0.029286	0.766324	729	4	0.74796
GABPA	4	0.47404	0.62151	1	11082	1	0.86225	0.0086405	0.029306	0.766324	730	3	0.86225
FLNB	4	0.99133	0.99138	1	18793	0	1.3851	0.0086679	0.029388	0.766624	731	4	1.3851
EDC3	4	0.087704	0.19369	0.981781	3769	1	1.0054	0.0086702	0.029398	0.766624	732	3	1.0054
RPLP1	4	0.41664	0.56443	1	10071	1	0.60016	0.0086926	0.029456	0.767104	733	2	0.60016
NHSL1	4	0.51241	0.63904	1	11407	1	0.49962	0.0087446	0.029627	0.768647	734	3	0.49962
SDCBP2	4	0.79217	0.79743	1	14520	1	0.83382	0.008761	0.029675	0.768647	735	3	0.83382
OR1J2	4	0.0008194	0.0029983	0.243677	234	2	-0.29787	0.0087966	0.029779	0.768647	736	2	-0.29787
HBE1	4	0.99119	0.99124	1	18792	0	0.37926	0.0088101	0.029823	0.768647	737	4	0.37926
MROH5	4	0.85038	0.84979	1	15581	0	0.83024	0.0088128	0.029831	0.768647	738	3	0.83024
SLC25A37	4	0.99119	0.99124	1	18791	0	0.47879	0.0088146	0.029837	0.768647	739	4	0.47879
CHKA	4	0.99118	0.99123	1	18790	0	0.52922	0.0088176	0.02985	0.768647	740	4	0.52922
WFDC6	4	0.99117	0.99122	1	18789	0	0.73376	0.0088312	0.029889	0.768647	741	4	0.73376
LZTS3	4	0.48202	0.62677	1	11175	1	1.8589	0.0088415	0.029926	0.768647	742	2	1.8589
RFX7	4	0.99114	0.99119	1	18788	0	0.77733	0.0088554	0.029974	0.768647	743	4	0.77733
APOL6	4	0.45019	0.59783	1	10667	1	1.9385	0.0088586	0.02998	0.768647	744	2	1.9385
LLGL1	4	0.81752	0.81876	1	14953	1	1.2992	0.0088623	0.029998	0.768647	745	3	1.2992
KRTAP4-11	4	0.23147	0.3812	1	6910	1	0.83357	0.0088821	0.030061	0.769222	746	3	0.83357
NOX3	4	0.97007	0.97002	1	18262	0	0.63034	0.0089007	0.030117	0.769389	747	3	0.63034
NLGN4Y	4	0.43974	0.58743	1	10479	2	1.4204	0.0089102	0.030148	0.769389	748	2	1.4204
TLR3	4	0.99103	0.99109	1	18787	0	0.81654	0.0089663	0.030323	0.772838	749	4	0.81654
MROH2B	4	0.91615	0.91592	1	16980	0	1.6354	0.0089849	0.030382	0.773312	750	3	1.6354
ALOXE3	4	0.25004	0.39939	1	7217	1	0.15089	0.0090047	0.030443	0.773415	751	3	0.15089
R3HDM2	4	0.266	0.41509	1	7462	1	2.2275	0.0090137	0.030467	0.773415	752	3	2.2275
C4orf27	4	0.99096	0.99101	1	18786	0	0.88958	0.0090444	0.030576	0.774042	753	4	0.88958
DOCK9	4	0.97743	0.97746	1	18425	0	0.49021	0.0090568	0.03062	0.774042	754	4	0.49021
SLC25A53	4	0.90248	0.90211	1	16665	0	0.9979	0.0090823	0.030695	0.774042	755	3	0.9979
PAX6	4	0.83248	0.83223	1	15239	1	1.7209	0.0090888	0.030716	0.774042	756	2	1.7209
TMEM221	4	0.99091	0.99095	1	18785	0	0.43933	0.0090936	0.030726	0.774042	757	4	0.43933
PRM2	4	0.8629	0.86246	1	15837	0	0.8122	0.0091024	0.03075	0.774042	758	3	0.8122
SIDT2	4	0.91782	0.9176	1	17020	0	0.11079	0.0091088	0.030775	0.774042	759	2	0.11079
NGFR	4	0.99085	0.99091	1	18783	0	0.3572	0.0091462	0.030885	0.774413	760	4	0.3572
LHCGR	4	0.64912	0.7042	1	12639	1	1.1924	0.0091608	0.030934	0.774413	761	3	1.1924
PSMB10	4	0.92869	0.92849	1	17276	0	1.0937	0.0091733	0.030978	0.774413	762	3	1.0937
TMCC2	4	0.99082	0.99088	1	18782	0	0.8849	0.0091834	0.031008	0.774413	763	4	0.8849
VPS26B	4	0.9908	0.99085	1	18781	0	0.86085	0.0092036	0.031076	0.774413	764	4	0.86085
DLK1	4	0.94831	0.94827	1	17763	0	0.68612	0.0092128	0.031104	0.774413	765	3	0.68612
TMSB4Y	4	0.99076	0.99081	1	18780	0	1.1521	0.0092363	0.031187	0.774413	766	4	1.1521
MFSD2A	4	0.99075	0.9908	1	18779	0	0.78423	0.0092457	0.031213	0.774413	767	4	0.78423
FADS2	4	0.71621	0.74331	1	13413	1	0.92559	0.0092546	0.031242	0.774413	768	3	0.92559
IRAK2	4	0.30368	0.45214	1	8108	2	1.2163	0.0092633	0.031269	0.774413	769	2	1.2163
LRP10	4	0.19654	0.34667	1	6331	2	0.12393	0.0092648	0.03127	0.774413	770	2	0.12393
GAS6	4	0.99073	0.99078	1	18778	0	1.6568	0.009266	0.031276	0.774413	771	4	1.6568
ESM1	4	0.64422	0.70157	1	12584	1	1.0011	0.0092853	0.031335	0.774858	772	3	1.0011
KCNJ18	4	0.9907	0.99073	1	18777	0	0.66289	0.0093021	0.031389	0.775008	773	4	0.66289
SPRYD7	4	0.93577	0.93565	1	17455	0	0.94088	0.0093169	0.031432	0.775008	774	3	0.94088
IRX2	4	0.32041	0.46861	1	8413	1	1.8706	0.009339	0.031497	0.775008	775	3	1.8706
ITFG2	4	0.97228	0.97224	1	18315	0	1.1394	0.0093416	0.031505	0.775008	776	3	1.1394
DYSF	4	0.66535	0.71311	1	12803	1	1.5142	0.0093629	0.031576	0.775008	777	2	1.5142
C15orf53	4	0.59189	0.675	1	12081	1	0.62563	0.0093689	0.031597	0.775008	778	3	0.62563
NT5DC3	4	0.32728	0.47546	1	8533	1	1.9178	0.0094158	0.031745	0.775008	779	2	1.9178
SURF1	4	0.025403	0.074534	0.806783	1763	3	-0.95918	0.0094209	0.031759	0.775008	780	1	-0.95918
ARR3	4	0.99058	0.99061	1	18776	0	0.53502	0.0094219	0.031762	0.775008	781	4	0.53502
BCAS4	4	0.24823	0.3976	1	7185	1	0.3023	0.0094729	0.031903	0.775008	782	3	0.3023
DNTTIP1	4	0.9905	0.99053	1	18774	0	0.93111	0.0094981	0.031978	0.775008	783	4	0.93111
FPGT	4	0.99049	0.99052	1	18773	0	0.458	0.0095093	0.032008	0.775008	784	4	0.458
FAM78A	4	0.99047	0.9905	1	18772	0	0.65823	0.0095253	0.032058	0.775008	785	4	0.65823
GRAMD4	4	0.98272	0.98274	1	18552	0	0.79787	0.00953	0.032073	0.775008	786	4	0.79787
UGGT2	4	0.99046	0.99049	1	18771	0	0.67823	0.009538	0.032104	0.775008	787	4	0.67823
RGS6	4	0.99046	0.99049	1	18770	0	0.64717	0.0095396	0.032106	0.775008	788	4	0.64717
ID4	4	0.21574	0.3657	1	6657	1	1.4872	0.0095754	0.032229	0.775008	789	2	1.4872
ATRNL1	4	0.94986	0.94979	1	17801	0	0.84148	0.0095977	0.032284	0.775008	790	3	0.84148
PREX2	4	0.16542	0.31588	1	5844	2	1.185	0.0095992	0.03229	0.775008	791	2	1.185
ATP6V1G3	4	0.99039	0.99042	1	18769	0	0.52117	0.0096054	0.03231	0.775008	792	4	0.52117
COMMD5	4	0.56749	0.66334	1	11860	1	1.839	0.0096408	0.032427	0.775008	793	3	1.839
TRAM1	4	0.47659	0.62405	1	11127	1	1.2625	0.0096448	0.032443	0.775008	794	3	1.2625
TMEM161B	4	0.98439	0.98439	1	18595	0	1.6389	0.0096468	0.032447	0.775008	795	4	1.6389
FBXO38	4	0.47304	0.6205	1	11066	1	0.70819	0.00965	0.032461	0.775008	796	3	0.70819
OPN1LW	4	0.20944	0.35939	1	6548	2	1.4695	0.0096527	0.03247	0.775008	797	2	1.4695
DMGDH	4	0.99034	0.99037	1	18768	0	0.6962	0.0096569	0.032482	0.775008	798	4	0.6962
B4GALNT3	4	0.99034	0.99036	1	18767	0	0.49496	0.0096617	0.032495	0.775008	799	4	0.49496
OR4C45	4	0.95262	0.95249	1	17866	0	1.7168	0.0096647	0.032504	0.775008	800	3	1.7168
DEGS2	4	0.99033	0.99035	1	18766	0	0.85736	0.0096747	0.032537	0.775008	801	4	0.85736
SLC10A1	4	0.96344	0.96337	1	18111	0	0.9355	0.0096809	0.032557	0.775008	802	3	0.9355
DLL4	4	0.92997	0.92975	1	17307	0	1.0226	0.0097104	0.032668	0.776558	803	3	1.0226
LRRC46	4	0.99027	0.99029	1	18764	0	0.57271	0.0097297	0.032735	0.776558	804	4	0.57271
TPPP2	4	0.93115	0.93091	1	17335	0	0.47319	0.0097329	0.032744	0.776558	805	3	0.47319
THAP11	4	0.040678	0.10518	0.887093	2265	2	1.2829	0.0097842	0.03291	0.7782	806	2	1.2829
GSE1	4	0.9902	0.99021	1	18763	0	1.3446	0.0098029	0.032965	0.7782	807	4	1.3446
ZXDA	4	0.90149	0.90112	1	16647	0	1.1709	0.0098369	0.033078	0.7782	808	3	1.1709
PYGO2	4	0.99016	0.99017	1	18762	0	1.1744	0.0098405	0.033088	0.7782	809	4	1.1744
PDE3B	4	0.99015	0.99016	1	18761	0	0.71942	0.0098471	0.033108	0.7782	810	4	0.71942
LOC400736	4	0.95603	0.95595	1	17959	0	0.93579	0.0098557	0.033136	0.7782	811	3	0.93579
DNAJC25	4	0.99014	0.99015	1	18760	0	0.95174	0.0098634	0.033162	0.7782	812	4	0.95174
CBL	4	0.70704	0.73758	1	13294	1	2.0249	0.0098683	0.033178	0.7782	813	3	2.0249
FMO2	4	0.99012	0.99013	1	18759	0	0.57459	0.0098848	0.033224	0.7782	814	4	0.57459
DOC2A	4	0.51125	0.63857	1	11400	1	0.45871	0.0098889	0.033234	0.7782	815	2	0.45871
DLAT	4	0.1368	0.2792	1	5206	1	1.4749	0.0098984	0.033264	0.7782	816	3	1.4749
EIF2AK3	4	0.98631	0.9863	1	18645	0	2.1291	0.0099226	0.03334	0.7782	817	4	2.1291
LCMT2	4	0.67504	0.7186	1	12914	1	1.6055	0.0099328	0.033363	0.7782	818	3	1.6055
GIP	4	0.73636	0.75654	1	13687	1	0.23582	0.0099409	0.033383	0.7782	819	2	0.23582
SLC5A10	4	0.99002	0.99004	1	18758	0	0.88201	0.0099754	0.033503	0.779742	820	4	0.88201
LRCH2	4	0.99	0.99002	1	18757	0	0.66966	0.0099969	0.033563	0.779742	821	4	0.66966
ABI3	4	0.81031	0.81249	1	14830	1	0.75479	0.0099996	0.033572	0.779742	822	3	0.75479
EML1	4	0.14084	0.28594	1	5327	3	-0.35076	0.010045	0.033699	0.779984	823	1	-0.35076
UPP1	4	0.91921	0.91902	1	17054	0	1.1811	0.010048	0.033709	0.779984	824	3	1.1811
GLB1L3	4	0.95386	0.95374	1	17906	0	1.6324	0.01005	0.033713	0.779984	825	3	1.6324
SPPL2C	4	0.17583	0.32625	1	6016	2	1.2449	0.010074	0.033781	0.779984	826	2	1.2449
PRPS1L1	4	0.98992	0.98994	1	18755	0	0.66545	0.010077	0.033786	0.779984	827	4	0.66545
RANBP10	4	0.14768	0.29723	1	5525	2	-0.29608	0.010097	0.033851	0.780536	828	1	-0.29608
LSM14A	4	0.80597	0.80884	1	14748	1	1.4184	0.010135	0.033966	0.782232	829	2	1.4184
ZNF296	4	0.070024	0.16136	0.964977	3192	1	2.0211	0.010147	0.034023	0.782601	830	3	2.0211
OMD	4	0.81019	0.81239	1	14827	1	0.82428	0.010164	0.034076	0.782898	831	3	0.82428
MRGPRG	4	0.9898	0.98982	1	18754	0	0.47829	0.010199	0.034171	0.783419	832	4	0.47829
AKAP6	4	0.16689	0.31732	1	5869	1	0.38295	0.010201	0.034181	0.783419	833	2	0.38295
FBXO36	4	0.98977	0.98978	1	18753	0	0.34078	0.010232	0.034282	0.784131	834	4	0.34078
LYAR	4	0.04262	0.10898	0.88986	2339	2	-0.43106	0.010253	0.034343	0.784131	835	2	-0.43106
SENP8	4	0.98974	0.98975	1	18752	0	0.58083	0.010263	0.034377	0.784131	836	4	0.58083
HACD2	4	0.47258	0.62005	1	11055	1	1.9297	0.01027	0.034401	0.784131	837	3	1.9297
RCVRN	4	0.89796	0.89768	1	16574	0	1.0356	0.010275	0.034417	0.784131	838	3	1.0356
DUSP5	4	0.96646	0.96639	1	18177	0	0.67465	0.010297	0.034497	0.784275	839	3	0.67465
OSBP2	4	0.98968	0.9897	1	18751	0	0.63814	0.010317	0.03456	0.784275	840	4	0.63814
TM9SF4	4	0.98967	0.98969	1	18750	0	0.55783	0.010331	0.034598	0.784275	841	4	0.55783
ABHD15	4	0.98967	0.98969	1	18749	0	0.5674	0.010334	0.034605	0.784275	842	4	0.5674
OR56A1	4	0.92501	0.9248	1	17192	0	1.074	0.01036	0.034693	0.784275	843	3	1.074
PANK2	4	0.9896	0.98962	1	18747	0	1.025	0.010402	0.03482	0.784275	844	4	1.025
RAG2	4	0.98956	0.98959	1	18746	0	0.97933	0.01044	0.034937	0.784275	845	4	0.97933
HAND1	4	0.98956	0.98959	1	18745	0	0.51093	0.010443	0.034945	0.784275	846	4	0.51093
MPLKIP	4	0.98955	0.98958	1	18744	0	0.85096	0.010448	0.034961	0.784275	847	4	0.85096
ADK	4	0.96267	0.9626	1	18097	0	1.638	0.01046	0.035005	0.784275	848	3	1.638
BTN2A2	4	0.93779	0.93775	1	17499	0	0.69676	0.010492	0.035113	0.784275	849	3	0.69676
HNRNPAB	4	0.87711	0.87666	1	16131	0	1.2652	0.010498	0.035121	0.784275	850	3	1.2652
DDX26B	4	0.029618	0.083011	0.829894	1911	2	-0.55887	0.010513	0.035167	0.784275	851	2	-0.55887
[truncated: 18,264 more rows]

## Sheet: 5.OC43 comparisons
OC43 Resistant Initial Infection MOI 0.01 FDR <0.25					OC43 Resistant ReInfection MOI 0.01 FDR <0.25					OC43 Resistant ReInfection MOI 0.1 FDR <0.25					All three	two out of 3
[truncated: 96 more rows]

[truncated: 13 more sheets: 6.OC43 All three, 7.OC43 Sorted, 8.OC43 3of3 GO Process, 9.OC43 3of3 GO Function, 10.OC43 3of3 GO Component, 11.OC43 3of3 Clusters, 12.OC43 String Network, 13.OC43 2 out of 3, 14.OC43 2 of 3 sorted, 15.OC43 2of3 GO Enrich Process , 16OC43 2of3 GO Enrich Component, 17.OC43 2of3 String, 18.OC43 2of3 Clusters]
