# Supplementary material for: Genome-scale CRISPR screens identify host factors that promote human coronavirus infection
Source: Genome Med. 2022 Jan 27;14:10. doi: 10.1186/s13073-022-01013-1 (PMC8792531; doi:10.1186/s13073-022-01013-1)
Supplement: Supplementary file 9 — Additional file 9. Summaries of HEK293T-Ace2 and VERO E6 screens with SARS-CoV-2 and OC43. [file 13073_2022_1013_MOESM9_ESM.xlsx]

## Sheet: 1.Read Me
This supplemental file contains comparisons of our data sets with published data
Tab	Title	Explanation
1	Read Me	Experimental Design – Tab list
2	Grodzki SARS HEK293-Ace 2 Study 1 summary	Sorted summary of our first SARS-CoV-2 screen
3	Grodzki HEK SARS Study 2	Sorted summary of our second SARS-CoV-2 screen
4	Human Genome wide SARS FDR<0.25	Sorted summary of the set of genes identified in 2 or more screens including our own
5	Grodzki HEK SARS unique	The set of common and unique genes identified in our studies in Human Cells at FDR <0.25
6	VERO SARS Grodzki	Sorted summary of our SARS-CoV-2 screen in VERO E6 cells
7	VERO WEI Compare	Summary of common genes identified in our VERO screen and those identified in Wei et al VERO screen for SARS-CoV-2
8	Grodzki Wei VERO SARS Sorted	Sorted summary of our SARS-CoV-2 screen in VERO E6 cells compared to Wei Study
9	Grodzki VERO unique	The set of unique genes identified in our studies at FDR <0.25 in VERO E6 cells
10	OC43 VERO Sorted	The sorted set of genes identified for OC43 in VERO in all three studies
11	OC43 HEK293 2of3	The sorted set of genes identified for OC43 in VERO in at least two ofl three studies
12	OC43 HEK vs OC43 VERO	A comparison of the genes identifed for OC43 in HEK293T-Ace2 and VERO E6
13	HEK SARS vs OC43	A comparison of the genes identifed for SARS and OC43 in HEK293T-Ace2
14	VERO SARS vs VERO OC43	A comparison of the genes identifed for SARS and OC43 in VERO E6
15	VERO SARS vs HEK SARS	A comparison of the genes identifed for SARS in HEK293T-Ace2 and VERO E6
16	Compare all Grodzki Studies	A comparison of all our studies in HEK2293T-Ace2 and VERO E6 for SARS-CoV-2 and OC43
17	Combined Set of Genes	The set of genes identified in our and published studies for SARS-CoV-2 in human or VERO studies

## Sheet: 2.HEK293 SARS Study 1 summary
HEK293 SARS Study 1 summary
Common	Common Infection/Reinfections
id	Average Rank	Average LogFC	Max LogFC	Ensembl ID	Annotation
Autophagy
TMEM251	2.6	1.43709	1.6235	ENSP00000388431	Transmembrane protein 251
Cell adhesion
ARVCF	24	0.807695	0.82537	ENSP00000263207	Armadillo repeat protein deleted in velo-cardio-facial syndrome
CCM2	43.3333	0.803187	0.84429	ENSP00000370503	Cerebral cavernous malformations 2 protein
CDH2	8.33333	1.0618	1.0734	cadherin 2(CDH2)	ENSG00000170558,
IGSF11	55.5	0.738065	0.75093	ENSG00000144847,	immunoglobulin superfamily member 11(IGSF11)
Cell cycle
BAX	11.6667	0.949797	1.1222	ENSP00000293288	Apoptosis regulator BAX
MPLKIP	37	1.03842	1.0895	ENSP00000304553	M-phase-specific PLK1-interacting protein
TP53	3	1.80582	2.2022	ENSP00000269305	Cellular tumor antigen p53
Endosome
CCZ1	11	0.630623	0.71913	ENSG00000122674,	CCZ1 homolog, vacuolar protein trafficking and biogenesis associated(CCZ1)
DNM2	14.8	1.04377	1.4435	ENSP00000373905	Dynamin-2
EPN1	50	0.550495	0.59917	ENSP00000406209	Epsin-1
VAC14	43	0.863525	0.86531	ENSG00000103043,	Vac14, PIKFYVE complex component(VAC14)
ER/ERGIC
ERGIC3	18.25	0.08	0.22	ENSG00000125991,	ERGIC and golgi 3(ERGIC3)
SEC63	8	0.949397	0.97888	ENSG00000025796,	SEC63 homolog, protein translocation regulator(SEC63)
Exocytosis
MYH13	42	0.895665	0.923	ENSG00000006788,	myosin heavy chain 13(MYH13)
Glycosyslation
ALG5	14	0.900674	1.123	ENSP00000239891	ALG5, dolichyl-phosphate beta-glucosyltransferase
ALG9	43.6667	0.71046	0.86244	ENSG00000086848	Alpha-1,2-mannosyltransferase ALG9
Integrator Complex
INTS12	24.75	0.966372	1.105	ENSP00000415433	Integrator complex subunit 12
INTS6	23.3333	0.921053	0.97829	ENSP00000310260	Integrator complex subunit 6
Lysosome
C18orf8	33.5	0.76038	0.83338	ENSG00000141452,	chromosome 18 open reading frame 8(C18orf8)
TMEM39A	45	0.56598	0.60464	ENSG00000176142,	transmembrane protein 39A(TMEM39A)
Lyosomal Transport/Targeting
NAGPA	20.25	0.98975	1.2969	ENSP00000310998	N-acetylglucosamine-1-phosphodiester alpha-N-acetylglucosaminidase
mTOR regulation
ITFG2	20.25	1.09653	1.2416	ENSP00000228799	KICSTOR complex protein ITFG2
Mitochondrial
DECR1	28.5	0.806125	0.84473	ENSP00000220764	2,4-dienoyl-CoA reductase, mitochondrial
TMEM11	131.5	0.644974	0.79637	ENSP00000319992	Transmembrane protein 11, mitochondrial
Motor Proteins/Cilium Related
DNAH2	34	0.92422	1.0389	ENSP00000458355	Dynein heavy chain 2, axonemal
WDR35	25.5	0.69888	0.713	ENSG00000118965,	WD repeat domain 35(WDR35)
Peroxisome
URAD	17.6667	0.908987	0.95113	ENSG00000183463,	ureidoimidazoline (2-oxo-4-hydroxy-4-carboxy-5-) decarboxylase(URAD)
RNA binding/P-body
DAZ3	33	0.76784	0.84983	ENSG00000187191,	deleted in azoospermia 3(DAZ3)
EDC4	1.25	1.2671	1.3992	ENSP00000351811	Enhancer of mRNA-decapping protein 4
XRN1	16.5	1.0187	1.0366	ENSP00000264951	5'-3' exoribonuclease 1
Splicing/pre mRNA/mRNP
SARNP	24	0.64326	0.68315	ENSG00000205323,	SAP domain containing ribonucleoprotein(SARNP)
SCAF4	40.5	0.78446	0.80894	ENSG00000156304,	SR-related CTD associated factor 4(SCAF4)			mRNA splicing/export
SMCHD1	15	0.978647	1.1112	ENSP00000326603	Structural maintenance of chromosomes flexible hinge domain-containing protein 1			mRNA Alternative Splicing
Transcription/Transcriptional Regulation
RFX7	41.5	0.79852	0.81716	ENSG00000181827,	regulatory factor X7(RFX7)
RFXAP	17.3333	1.04754	1.1832	ENSG00000133111,	regulatory factor X associated protein(RFXAP)
THAP7	36.5	0.73619	0.78454	ENSP00000215742	THAP domain-containing protein 7
Transport - Ions
SLC30A1	12.75	1.06669	1.4181	ENSP00000355968	Zinc transporter 1
Transport - other
SLC33A1	25	0.810828	0.98982	ENSP00000376587	Acetyl-coenzyme A transporter 1
Ubiquitination/Proteolysis
C16orf72	34	0.96301	0.97864	ENSG00000182831,	chromosome 16 open reading frame 72(C16orf72)
FBXW10	26.25	0.68459	0.78681	ENSP00000379025	F-box/WD repeat-containing protein 10
KBTBD6	41	0.661307	0.81018	ENSP00000368799	Kelch repeat and BTB domain containing 6
PDIA6	30.25	1.03481	1.2432	ENSG00000143870,	protein disulfide isomerase family A member 6(PDIA6)
RNF7	16.5	0.931395	1.0549	ENSP00000273480	RING-box protein 2
TBC1D7	7.6	1.03625	1.1928	ENSP00000475727	TBC1 domain family member 7
Other
CCDC28A	46.5	0.624055	0.62972	ENSG00000024862,	coiled-coil domain containing 28A(CCDC28A)
DISP2	13.5	0.910865	1.0423	ENSG00000140323,	dispatched RND transporter family member 2(DISP2)
ERICH6B	9.66667	0.658073	0.77224	ENSP00000298738	Glutamate-rich protein 6B
GUCY2D	14	0.875015	0.94588	ENSG00000132518,	guanylate cyclase 2D, retinal(GUCY2D)
MESDC1	4.75	0.988287	1.2131	ENSP00000267984	Talin rod domain-containing protein 1
PKHD1L1	40.5	0.75353	0.81828	ENSG00000205038,	polycystic kidney and hepatic disease 1 (autosomal recessive)-like 1(PKHD1L1)

## Sheet: 3.Grodzki HEK SARS Study 2
Grodzki et al. HEK SARS Study 2
id	FDR 1st infection	FDR Reinfection	LFC 1st infection	LFC Reinfection	Avg Rank	Avg LFC	ENSEMBL ID	Annotation
Amphisome
CTSL	0.00055	0.000381	2.75	3.87	1.5	3.31	ENSP00000345344	Cathepsin L1
GDI2	0.00055	0.000381	1.35	1.7	7.5	1.53	ENSP00000369538	Rab GDP dissociation inhibitor beta
Autophagy
MTMR9	0.104	0.000381	1.1	1.73	19.5	1.41	ENSP00000221086	Myotubularin-related protein 9
TMEM251	0.00055	0.000381	2.37	3.61	3.5	2.99	ENSP00000388431	Transmembrane protein 251
Cell adhesion
CDH2	0.00149	0.000381	1.79	2.79	9.5	2.29	ENSP00000269141	Cadherin-2
Cell Cycle
PTCH1	0.183	0.155	1.46	1.04	42.5	1.25	ENSP00000332353	Protein patched homolog 1
Cell Polarity
STRADA	0.0691	0.115	0.97	0.97	35	0.97	ENSP00000336655	STE20-related kinase adapter protein alpha
Endosome
C18orf8	0.0108	0.00578	1.3	2.13	17.5	1.71	ENSP00000269221	Uncharacterized protein C18orf8
CCZ1	0.00055	0.000381	2.24	3.58	6.5	2.91	ENSP00000325681	CCZ1 homolog, vacuolar protein trafficking and biogenesis associated
RAB7A	0.00561	0.00106	1.54	2.3	14.5	1.92	ENSP00000265062	Ras-related protein Rab-7a
WDR81	0.00289	0.000381	1.57	2.57	10	2.07	ENSP00000386609	WD repeat-containing protein 81
WDR91	0.0985	0.0409	1.39	1.95	27	1.67	ENSP00000346466	WD repeat-containing protein 91
CLTC	0.206	0.191	1.13	1.46	44	1.29	ENSP00000479606	Clathrin heavy chain 1
CCZ1B	0.00055	0.000381	2.6	4.31	2.5	3.46	ENSP00000314544	CCZ1 homolog B, vacuolar protein trafficking and biogenesis associated
Exocytosis
SNX27	0.00419	0.000381	1.52	2.08	12	1.8	ENSP00000357836	Sorting nexin-27
VPS35	0.0053	0.000381	2.03	3.24	13	2.64	ENSP00000299138	Vacuolar protein sorting-associated protein 35
Lyosomal Transport/Targeting
GNPTAB	0.0304	0.00217	1.3	2.07	17.5	1.68	ENSP00000299314	N-acetylglucosamine-1-phosphotransferase subunits alpha/beta
GNPTG	0.179	0.00437	1.13	1.6	25	1.36	ENSP00000204679	N-acetylglucosamine-1-phosphotransferase subunit gamma
Peroxisome
PEX10	0.0157	0.0156	1.11	1.3	19	1.21	ENSP00000288774	Peroxisome biogenesis factor 10
Ribonuclease
RNH1	0.0509	0.0564	1.66	1.53	26.5	1.59	ENSP00000433999	Ribonuclease inhibitor
Splicing/pre mRNA/mRNP
LUC7L2	0.232	0.0163	0.91	1.27	28.5	1.09	ENSP00000440222	Putative RNA-binding protein Luc7-like 2
Transcription/Transcriptional Regulation
CTBP2	0.00289	0.0354	1.39	1.55	18	1.47	ENSP00000311825	C-terminal-binding protein 2
Transport - Ions
SLC12A9	0.00055	0.00217	1.41	1.37	12.5	1.39	ENSP00000275730	Solute carrier family 12 member 9
SLC39A1	0.00055	0.000381	1.86	2.49	5	2.17	ENSP00000357612	Zinc transporter ZIP1
Viral Entry
ACE2	0.00055	0.000381	2.95	5.16	5	4.05	ENSP00000389326	Angiotensin-converting enzyme 2
Other
EPT1	0.00588	0.0235	1.9	2.07	19.5	1.98	ENSP00000260585	Ethanolaminephosphotransferase 1
F8A1	0.0985	0.115	0.89	1.08	35.5	0.98	ENSP00000479624	Factor VIII intron 22 protein

## Sheet: 4.HumanGenomewide SARS FDR<0.25
	Grodzki et al.				Daniloski et al. Studies Resistant FDR <0.5				Schneider et al. Studies FDR <0.5				Wang et al. Studies		Baggen et al. High Stringency
	Our first Study 0.01 MOI		Our 2nd study - 0.3 MOI		Daniloski StudiesMOI 0.1		daniloski_moi0.3		Schneider 33		Schneider 37		Wang Combined		pos|fdr	pos|rank	pos|lfc
ID	Average Rank	Avg LogFC	RANK AVERAGE	LFC Average	pos|rank	pos|lfc	pos|rank	pos|lfc	pos|rank	pos|lfc	pos|rank	pos|lfc	pos|rank	pos|lfc				Annotation
Amphisome
CTSL	155	0.5247	1.5	3.31125	34	2.1529	15	2.0605	181	1.3343	81	1.4642						Cathepsin L1
GDI2			7.5	1.5263					10	2.5851	20	2.3054						Rab GDP dissociation inhibitor beta
ATP6V1A					26	2.1062			572	2.5828								V-type proton ATPase catalytic subunit A
ATP6V1E1					18	2.4055			768	1.0688								V-type proton ATPase subunit E 1
ATP6V1G1					10	3.2153	14	1.6862	405	1.5061								V-type proton ATPase subunit G 1
Autophagy
TMEM41B	56	0.276377							4	3.2182	33	2.6224						Transmembrane protein 41B
TMEM251	2.33333	1.31721	3.5	2.98745					178	1.0674								Transmembrane protein 251
Cell adhesion
ARVCF	84	0.65945									263	0.86651						Armadillo repeat protein deleted in velo-cardio-facial syndrome
Endosome
CCZ1B	111.333	0.565957	2.5	3.4567					269	1.6927	216	1.8427						CCZ1 homolog B, vacuolar protein trafficking and biogenesis associated
RAB7A			14.5	1.921	9	2.2021	27	1.1077										Ras-related protein Rab-7a
VAC14	43	0.863525	38	1.17721					24	2.5552	5	3.1157	3	3.1575				Protein VAC14 homolog
WDR81	54	0.859195	10	2.06605					231	0.87029	571	0.78434						WD repeat-containing protein 81
WDR91			27	1.67315			30	1.0747	599	0.66965								WD repeat-containing protein 91
PIK3C3					15	2.3239	50	0.83127	487	1.1996								Phosphatidylinositol 3-kinase catalytic subunit type 3
VPS35			13	2.63635	1	4.8151	1	2.4321	337	1.5048								Vacuolar protein sorting-associated protein 35
Exocytosis
DNM2	21.6667	0.882817					32	1.2847	225	2.1678	559	1.8462						Dynamin-2
EXOC2									121	1.2672	69	1.7787	5	1.9466				Exocyst complex component 2
EXT1									25	1.9965	30	2.2807	11	1.7844				Exostosin-1
EXTL3									15	2.2421	11	2.3998	6	1.9503				Exostosin-like 3
SNX27			12	1.80235	6	3.5987	4	2.6434										Sorting nexin-27
Glycosyltransferases
ALG5	13.3333	0.804563							430	1.0824								ALG5, dolichyl-phosphate beta-glucosyltransferase
Heparan sulfate synthesis
B3GAT3									50	2.3243	41	2.0894	7	1.0723				Galactosylgalactosylxylosylprotein 3-beta-glucuronosyltransferase 3
Lyosomal Transport/Targeting
NAGPA	60.6667	0.7312							672	0.86295								N-acetylglucosamine-1-phosphodiester alpha-N-acetylglucosaminidase
Lysosome
NPC1					30	2.1446			573	0.97407								Niemann-Pick C1 protein
TMEM106B									5	3.3727	22	3.5626	1	4.1945	0.037129	1	2.5646	Transmembrane protein 106B
Ribonucleases
RNH1			26.5	1.59125					420	1.428	511	1.3825						Ribonuclease inhibitor
Splicing/pre mRNA/mRNP
LUC7L2			28.5	1.08793					18	1.9348	24	1.9832						Putative RNA-binding protein Luc7-like 2
SCAF4	114.5	0.658195									122	1.365						Splicing factor, arginine/serine-rich 15
Transcription/Transcriptional Regulation
CNOT4					28	1.6973					225	1.6094						CCR4-NOT transcription complex subunit 4
MBTPS2									87	1.4697	10	2.4966	12	1.2082				Membrane-bound transcription factor site-2 protease
Transport - Ions
SLC30A1	30	0.765507							122	2.348	269	1.7678						Zinc transporter 1
SLC33A1	60	0.676157							134	1.2076	190	0.91078						Acetyl-coenzyme A transporter 1
Viral life cycle
ACE2			5	4.0543	5	3.7197	13	1.9244	765	0.80546	192	0.83638	4	2.249				Angiotensin-converting enzyme 2
Other
EPT1			19.5	1.9849					278	0.89048	34	2.1749						Ethanolaminephosphotransferase 1
SCAP									355	0.80893	18	2.0867	2	3.1729				Sterol regulatory element-binding protein cleavage-activating protein

## Sheet: 5.Grodzki HEK SARS unique
Common	HEK293 SARS Unique
ACE2	ALG9
ALG5	BAX
ARVCF	C16orf72
CCZ1B	C18orf8
CTSL	CCDC28A
DNM2	CCM2
EPT1	CCZ1
GDI2	CDH2
LUC7L2	CLTC
RAB7A	CTBP2
RNH1	DAZ3
SCAF4	DECR1
SLC30A1	DISP2
SLC33A1	DNAH2
SNX27	EDC4
TMEM251	EPN1
TMEM41B	ERGIC3
VAC14	ERICH6B
VPS35	F8A1
WDR81	FBXW10
WDR91	GNPTAB
	GNPTG
	GUCY2D
	IGSF11
	INTS12
	INTS6
	ITFG2
	KBTBD6
	MESDC1
	MPLKIP
	MTMR9
	MYH13
	PDIA6
	PEX10
	PKHD1L1
	PTCH1
	RFX7
	RFXAP
	RNF7
	SARNP
	SEC63
	SLC12A9
	SLC39A1
	SMCHD1
	STRADA
	TBC1D7
	THAP7
	TMEM39A
	TP53
	URAD
	WDR35
	XRN1

## Sheet: 6.VERO SARS Grodzki
	VERO SARS-CoV-2
	id	pos|score	pos|p-value	pos|fdr	pos|rank	pos|goodsgrna	pos|lfc	NOTEs
Calcium signaling
C16orf74	C16orf74	2.71e-08	2.55e-07	0.000707	6	4	2.3158	https://www.sciencedirect.com/science/article/pii/S0168170218302594
PLN	PLN	2.12e-06	4.84e-06	0.009406	10	4	1.8976
Cell cycle Regulation/Apoptosis
CDK4	CDK4	3.09e-05	0.00010888	0.117437	18	4	1.8978
CDKN1A	CDKN1A	1.12e-12	2.55e-07	0.000707	2	4	4.1158
DYRK1A	DYRK1A	1.03e-05	3.39e-05	0.04703	14	3	3.1763	https://jvi.asm.org/content/94/6/e01583-19.abstract
HRK	HRK	1.29e-06	3.82e-06	0.008251	9	3	2.8085	https://www.mdpi.com/1999-4915/9/10/290
P53	TP53	1.97e-13	2.55e-07	0.000707	1	4	4.1622
Cell Polarity
AMOTL2	AMOTL2	2.7e-05	9.56e-05	0.109202	17	4	2.0831
Glycosyslation
A4GALT	A4GALT	6.9e-05	0.00025881	0.239274	21	2	1.3077	Alpha 1,4-Galactosyltransferase
Innate Immunity
PTX3	PTX3	6.27e-05	0.00023535	0.239274	19	4	2.1068	https://www.frontiersin.org/articles/10.3389/fimmu.2019.00712/full
IFITM1/IFITM3	multiKO_ENSCSAG00000011099_ENSCSAG00000011104 (IFITM3/IFITM1)	1.58e-07	2.55e-07	0.000707	7	2	2.0084
RNA binding/P-body
PA2G4	PA2G4	2.69e-05	9.56e-05	0.109202	16	3	0.98707	https://www.biorxiv.org/content/10.1101/2020.11.25.398008v1.abstract
Transcription/Transcriptional Regulation
DPF2	DPF2	9.15e-06	3.03e-05	0.045316	13	4	2.4455	https://jvi.asm.org/content/91/12/e02260-16.short
RAD54L2	RAD54L2	1.21e-08	2.55e-07	0.000707	5	4	3.0305	Wei study -
SMARCA4	ENSCSAG00000006894/SMARCA4	1.85e-09	2.55e-07	0.000707	4	4	3.8181	wei study	chromatin remodeling
Transport - other
SLC35B2	SLC35B2	3.49e-06	1.05e-05	0.018452	11	4	2.0051	Adenosine 3'-phospho 5'-phosphosulfate transporter 1.
Viral Entry
ACE2	ACE2	3.97e-11	2.55e-07	0.000707	3	4	4.8354
Other
C3orf80	C3orf80	6.76e-05	0.00025473	0.239274	20	3	2.1804
COL17A1	COL17A1	6e-07	1.27e-06	0.003094	8	3	2.6758
GPATCH8	GPATCH8	6.37e-06	2.01e-05	0.032591	12	4	3.1061
PIP4P1	multiKO_ENSCSAG00000016663_ENSCSAG00000016677 (PIP4P1)	2.47e-05	9e-05	0.109202	15	4	2.017	PubMed:29146937

## Sheet: 7.VERO WEI Compare
	Vero study Grodzki et al.				Wei_vero_v1_d10_highMOI.geneFDR		Wei_vero_v1_d10_lowMOI.geneFDR			Wei_vero_v2_d2_5e6_highMOIFDR			Wei_vero_v2_d5_2.5e6_highMOIFDR			Wei_vero_v2_d5_2.5e6_lowMOIFDR			Wei_vero_v2_d5_5e6_highMOIFDR			Wei_vero_v2_d10_5e6_highMOIFDR
id	pos|fdr	pos|rank	pos|lfc	pos|fdr	pos|rank	pos|lfc	pos|fdr	pos|rank	pos|lfc	pos|fdr	pos|rank	pos|lfc	pos|fdr	pos|rank	pos|lfc	pos|fdr	pos|rank	pos|lfc	pos|fdr	pos|rank	pos|lfc	pos|fdr	pos|rank	pos|lfc
ACE2	0.000707	3	4.8354				0.00495	1	3.049	0.00165	3	2.919	0.033416	4	2.2803	0.002475	2	2.7796	0.027453	9	2.5072	0.017327	2	2.5222
DPF2	0.045316	13	2.4455				0.042079	2	1.6931	0.00165	2	2.4007	0.002475	1	2.1429	0.47247	36	1.5995	0.027453	10	1.7354	0.041254	3	1.7255
DYRK1A	0.04703	14	3.1763							0.045969	7	2.1838	0.024752	3	2.4377	0.00495	3	2.4382	0.00165	2	2.0952	0.189975	17	1.7175
RAD54L2	0.000707	5	3.0305	0.5	4	1.844				0.141089	18	2.2539				0.429674	31	1.9217				0.189975	20	1.9746
SMARCA4/ENSCSAG00000006894	0.000707	4	3.8181							0.00165	1	2.852	0.002475	2	2.3912	0.002475	1	2.4175	0.00165	1	2.3978	0.189975	8	1.8737
TP53	0.000707	1	4.1622							0.119142	15	1.7683				0.256188	17	1.2507	0.09173	17	1.247	0.189975	21	1.2913

## Sheet: 8.Grodzki Wei VERO SARS Sorted
	Grodzki VERO SARS-CoV-2				Wei_vero_v1_d10_highMOI.geneFDR		Wei_vero_v1_d10_lowMOI.geneFDR			Wei_vero_v2_d2_5e6_highMOIFDR			Wei_vero_v2_d5_2.5e6_highMOIFDR			Wei_vero_v2_d5_2.5e6_lowMOIFDR			Wei_vero_v2_d5_5e6_highMOIFDR			Wei_vero_v2_d10_5e6_highMOIFDR
	pos|rank	pos|lfc	posFDR	pos|fdr	pos|rank	pos|lfc	pos|fdr	pos|rank	pos|lfc	pos|fdr	pos|rank	pos|lfc	pos|fdr	pos|rank	pos|lfc	pos|fdr	pos|rank	pos|lfc	pos|fdr	pos|rank	pos|lfc	pos|fdr	pos|rank	pos|lfc
Calcium signaling
C16orf74		2.3158	0.000707
PLN	5	1.8976	0.009406
Cell cycle Regulation/Apoptosis
CDK4		1.8978	0.117437
CDKN1A	14	4.1158	0.000707
DYRK1A		3.1763	0.04703							0.045969	7	2.1838	0.024752	3	2.4377	0.00495	3	2.4382	0.00165	2	2.0952	0.189975	17	1.7175
HRK	1	2.8085	0.008251
P53		4.1622	0.000707							0.119142	15	1.7683				0.256188	17	1.2507	0.09173	17	1.247	0.189975	21	1.2913
Cell Polarity
AMOTL2		2.0831	0.109202
Glycosyslation
A4GALT		1.3077	0.239274
Innate Immunity
PTX3		2.1068	0.239274
IFITM1/IFITM3	13	2.0084	0.000707
RNA binding/P-body
PA2G4		0.98707	0.109202
Transcription/Transcriptional Regulation
DPF2		2.4455	0.045316				0.042079	2	1.6931	0.00165	2	2.4007	0.002475	1	2.1429	0.47247	36	1.5995	0.027453	10	1.7354	0.041254	3	1.7255
RAD54L2	4	3.0305	0.000707	0.5	4	1.844				0.141089	18	2.2539				0.429674	31	1.9217				0.189975	20	1.9746
SMARCA4/ENSCSAG00000006894		3.8181	0.000707						0.00165	1	2.852	0.002475	2	2.3912	0.002475	1	2.4175	0.00165	1	2.3978	0.189975	8	1.8737
Transport - other
SLC35B2		2.0051	0.018452
Viral Entry
ACE2	3	4.8354	0.000707				0.00495	1	3.049	0.00165	3	2.919	0.033416	4	2.2803	0.002475	2	2.7796	0.027453	9	2.5072	0.017327	2	2.5222
Other
C3orf80		2.1804	0.239274
COL17A1		2.6758	0.003094
GPATCH8		3.1061	0.032591
PIP4P1		2.017	0.109202

## Sheet: 9.Grodzki VERO unique
Grodzki VERO Unique
A4GALT
AMOTL2
C16orf74
C3orf80
CDK4
CDKN1A
COL17A1
GPATCH8
HRK
multiKO_ENSCSAG00000011099_ENSCSAG00000011104 (IFITM3/IFITM1)
multiKO_ENSCSAG00000016663_ENSCSAG00000016677 (PIP4P1)
PA2G4
PLN
PTX3
SLC35B2

## Sheet: 10.OC43 VERO Sorted
OC43 VERO RES AVG 1st and 2nd
id	pos|rank	pos|lfc
Amphisome
TMEM41B	1	6.49755	Transmembrane Protein 41B
Calcium signaling
C16orf74	6	3.7785	Uncharacterized protein C16orf74 homolog
PLN	5	3.41795	Phospholamban
Cell cycle
CDK4	10.5	3.1046	Cyclin Dependent Kinase 4
Endosome
RAB25	9	3.49105	RAB25
Exocytosis
EXT1	4	8.3532	Exostosin Glycosyltransferase 1
Glycosyslation
B4GALT7	7	5.44905	Beta-1,4-Galactosyltransferase 7
Golgi organization/transport
SYS1	10	3.8008	SYS1 Golgi Trafficking Protein
Heparan sulfate synthesis
SLC35B2	2.5	9.39425	Solute Carrier Family 35 Member B2
Innate Immunity
multiKO_ENSCSAG00000011099_ENSCSAG00000011104/IFITM1-3	2.5	11.209	IFITM1
multiKO_ENSCSAG00000019281_ENSCSAG00000019410/IFITM3	50.5	7.55275	IFITM3
Other
C3orf80	13	3.2961	Uncharacterized protein C3orf80 homolog
PTH2	11	2.3768	Parathyroid hormone 2

[truncated: 7 more sheets: 11.OC43 HEK293 2of3, 12.OC43 HEK vs OC43 VERO, 13.HEK SARS vs OC43, 14.VERO SARS vs VERO OC43, 15.VERO SARS vs HEK SARS, 16.Compare all Grodzki Studies, 17.Combined Set of Genes]
