# Supplementary material for: Genome-scale CRISPR screens identify host factors that promote human coronavirus infection
Source: Genome Med. 2022 Jan 27;14:10. doi: 10.1186/s13073-022-01013-1 (PMC8792531; doi:10.1186/s13073-022-01013-1)
Supplement: Supplementary file 10 — Additional file 10. Reanalysis of published human CRISPR screen data sets. [file 13073_2022_1013_MOESM10_ESM.xlsx]

## Sheet: 1. Read Me
The renalysis of published data sets is shown in this Supplemental File
The details of the reanalysis is presented in supplemental methods. Briefly FASTQ files were downloaded if available, or if not, the available read counts. The MAGECK-VISPR pipeline was used for reanalysis.
We present only the GENE level MAGECK VISPR analysis
Additional data include sgRNA analysis and all intermediate data steps are available at sarscrisprscreens.epi.ufl.edu
Citation	Daniloski Z, Jordan TX, Wessels HH, Hoagland DA, Kasela S, Legut M, Maniatis S, Mimitou EP, Lu L, Geller E, Danziger O, Rosenberg BR, Phatnani H, Smibert P, Lappalainen T, tenOever BR, Sanjana NE. Identification of Required Host Factors for SARS-CoV-2 Infection in Human Cells. Cell. 2021 Jan 7;184(1):92-105.e16. doi: 10.1016/j.cell.2020.10.030. Epub 2020 Oct 24. PMID: 33147445; PMCID: PMC7584921.
Data Source	GSE158298
Cell line	A549-Ace2
Virus	SARS-CoV-2), isolate USA-WA1/2020 (NR-52281)
Library	human GeCKO v2 library; Sets A and B
	Addgene# #1000000048
Citation	Schneider WM, Luna JM, Hoffmann HH, Sánchez-Rivera FJ, Leal AA, Ashbrook AW, Le Pen J, Ricardo-Lax I, Michailidis E, Peace A, Stenzel AF, Lowe SW, MacDonald MR, Rice CM, Poirier JT. Genome-Scale Identification of SARS-CoV-2 and Pan-coronavirus Host Factor Networks. Cell. 2021 Jan 7;184(1):120-132.e14. doi: 10.1016/j.cell.2020.12.006. Epub 2020 Dec 9. PMID: 33382968; PMCID: PMC7796900.
Data Source	Data from Supplemental Table S1, Table S1A.
Cell line	Huh-7.5
Virus	SARS-CoV-2 (strain: WA1/2020)
	GenBank: MT246667.1
Library	Brunello CRISPR-Cas9 Library,
	Addgene, catalog no. 73179
Citation	Wang R, Simoneau CR, Kulsuptrakul J, Bouhaddou M, Travisano KA, Hayashi JM, Carlson-Stevermer J, Zengel JR, Richards CM, Fozouni P, Oki J, Rodriguez L, Joehnk B, Walcott K, Holden K, Sil A, Carette JE, Krogan NJ, Ott M, Puschnik AS. Genetic Screens Identify Host Factors for SARS-CoV-2 and Common Cold Coronaviruses. Cell. 2021 Jan 7;184(1):106-119.e14. doi: 10.1016/j.cell.2020.12.004. Epub 2020 De…
Data Source	https://www.ebi.ac.uk/arrayexpress/experiments/E-MTAB-9638/files/
Cell line	Huh7.5.1 cells harboring a bicistronic ACE2-IRES-TMPRSS2
Virus	SARS-CoV-2 (USA/WA-1/2020 strain)
Library	human GeCKO v2 library; Sets A and B
	Addgene# #1000000048
Citation	Baggen, J., Persoons, L., Vanstreels, E. et al. Genome-wide CRISPR screening identifies TMEM106B as a proviral host factor for SARS-CoV-2. Nat Genet 53, 435–444 (2021). https://doi.org/10.1038/s41588-021-00805-2
Data Source	Supplementary Table 4-11
Cell line	Huh7
Virus	SARS-CoV-2 strain SARS-CoV-2/Belgium/GHB-03021/2020 (GenBank accession no. MW368439—passage 5
Library	Brunello CRISPR-Cas9 Library,
	Addgene, catalog no. 73179
Citation	This study
Data Source	This study
Cell line	Hek293T-Ace2
Virus	SARS-CoV-2 strain UF1
Library	Brunello CRISPR-Cas9 Library,
	Addgene, catalog no. 73179
Tab	Title	Explanation
1	Read Me	Read Me – Tabs and Study details
2	Daniloski_moi0.01_Mageck	Daniloski MAGeCK MOI 0.01 Full Results
3	DaniloskiMoi 0.01ResFDR <0.25	Daniloski MAGeCK MOI 0.01 Resistant FDR <0.25
4	Daniloski_moi0.3_Mageck	Daniloski MAGeCK MOI 0.3 Full Results
5	Daniloski_moi0.3_ResFDR <0.25	Daniloski MAGeCK MOI 0.3 Resistant FDR <0.25
6	Daniloski ComparisonFDR <0.25	Common Resistant Daniloski MOI O.01 and MOI 0.3 with FDR <0.25
7	Schneider_33deg_Mageck	Schneider 33˚C MAGeCK Full Results
8	Schneider_33deg Res FDR <0.25	Schneider 33˚C MAGeCK FDR <0.25
9	Schneider_37deg_MAGECK	Schneider 37˚C MAGeCK Full Results
10	Schneider_37degRes FDR <0.25	Schneider 37˚C MAGeCK FDR <0.25
11	Schneider Common FDR<0.25	Common Resistant Schneider FDR <0.25
12	Wang_cov_combined MAGECK	Wang Covid Combined MAGeCK Full Results
13	Wang_cov_combinedRESFDR <0.25	Wang Covid Combined MAGeCK FDR <0.25
14	Baggen_high_stringency MAGECK	Baggen HighStringency MAGeCK Full Results
15	Baggen High FDR <0.25	Baggen HighStringency MAGeCK FDR <0.25
16	Baggen_low_stringency MAGECK	Baggen Lo Stringency MAGeCK Full Results
17	BaggenLowFDR<0.25	Baggen Lo Stringency MAGeCK FDR <0.25
18	Grodzki SARS Study 1	Grodski SARS study 1 Comparison FDR <0.25
19	Grodzki SARS Study 2	Grodski SARS study 2 Comparison FDR <0.25
20	Comparison of all	Comparison across all studies with FDR <0.25
21	2 or more studies	Comparison across all studies – set of genes identified in >2 studies at FDR <0.25
22	2 or more summary	Summary of genes identified in >2 studies at FDR <0.25
23	2 or more sorted	Sorted Summary of of genes identified in >2 studies at FDR <0.25
24	GO enrichment process	GO Process enrichment of the set of genes identified in 2 or more studies using https://string-db.org/ - default parameters
25	GO enrichment cellular	GO Cellular Component enrichment of the set of genes identified in 2 or more studies using https://string-db.org/ - default parameters
26	GO Molecular Function	GO Molecular Function enrichment of the set of genes identified in 2 or more studies using https://string-db.org/ - default parameters
27	KEGG enrichment	KEGG enrichment of the set of genes identified in 2 or more studies using https://string-db.org/ - default parameters
28	Strings Cluster	A .svg file of the string clusters identified in 2 or more studies using https://string-db.org/ - default parameters
		MCL clusters of the set of genes identified in 2 or more studies using https://string-db.org/ - default parameters
Stringsdb analysis was carried out on April 15, 2021

## Sheet: 2.Daniloski_moi0.01_Mageck
id	num	neg|score	neg|p-value	neg|fdr	neg|rank	neg|goodsgrna	neg|lfc	pos|score	pos|p-value	pos|fdr	pos|rank	pos|goodsgrna	pos|lfc
ACTR2	6	0.68505	0.80489	1	16998	1	1.8593	7.8464e-08	2.2816e-07	0.000381	13	4	1.8593
SPEN	6	0.98221	0.98214	1	21286	0	2.5509	6.9592e-08	2.2816e-07	0.000381	12	5	2.5509
ATP6AP1	6	0.98454	0.98447	1	21351	0	3.8561	1.1301e-12	2.2816e-07	0.000381	3	5	3.8561
COMMD2	6	0.99769	0.99768	1	21633	0	2.2548	9.807e-09	2.2816e-07	0.000381	7	6	2.2548
ATP6V1B2	6	0.99894	0.99893	1	21663	0	2.9555	2.2667e-11	2.2816e-07	0.000381	4	6	2.9555
ATP6V1G1	6	0.99896	0.99894	1	21665	0	3.2153	2.9824e-08	2.2816e-07	0.000381	10	6	3.2153
SNX27	6	0.99897	0.99895	1	21667	0	3.5987	4.2394e-10	2.2816e-07	0.000381	6	6	3.5987
RAB7A	6	0.99951	0.9995	1	21679	0	2.2021	2.3535e-08	2.2816e-07	0.000381	9	6	2.2021
ATP6V0D1	6	0.99973	0.99971	1	21685	0	2.6497	3.076e-08	2.2816e-07	0.000381	11	6	2.6497
ATP6V0B	6	0.99988	0.99988	1	21690	0	3.0033	1.2871e-08	2.2816e-07	0.000381	8	6	3.0033
ACE2	6	1	1	1	21694	0	3.7197	2.9555e-11	2.2816e-07	0.000381	5	6	3.7197
VPS35	6	1	1	1	21695	0	4.8151	3.2645e-15	2.2816e-07	0.000381	1	6	4.8151
ATP6V0C	6	1	1	1	21697	0	3.7072	6.7898e-13	2.2816e-07	0.000381	2	6	3.7072
PIK3C3	6	0.52871	0.68724	1	14488	1	2.3239	2.4846e-07	1.1408e-06	0.00165	15	5	2.3239
VPS29	6	0.98307	0.98302	1	21304	0	2.5203	1.9178e-07	1.1408e-06	0.00165	14	5	2.5203
ATP6V1H	6	0.99365	0.9936	1	21544	0	2.4027	6.0505e-07	2.9661e-06	0.004022	16	5	2.4027
ATP6AP2	6	0.92539	0.92548	1	20043	1	2.3784	7.5499e-07	3.4225e-06	0.004368	17	5	2.3784
ATP6V1E1	6	0.99027	0.99023	1	21471	0	2.4055	1.1607e-06	6.6168e-06	0.007976	18	5	2.4055
hsa-mir-4713	4	0.92233	0.92214	1	19979	0	2.8107	2.4611e-06	7.5294e-06	0.008598	23	3	2.8107
CCDC22	6	0.86046	0.8766	1	18908	1	1.9815	1.6691e-06	9.3548e-06	0.009665	20	5	1.9815
ARPC4	6	1	1	1	21696	0	1.5326	1.6083e-06	9.1266e-06	0.009665	19	6	1.5326
COMMD3	6	0.92453	0.92466	1	20026	1	2.2714	2.1878e-06	1.1636e-05	0.010977	22	5	2.2714
ACTR3	6	0.9936	0.99354	1	21540	0	2.4252	2.1041e-06	1.1636e-05	0.010977	21	5	2.4252
TMEM199	6	0.85183	0.87169	1	18800	1	2.1685	4.5466e-06	2.4414e-05	0.022071	24	5	2.1685
ATP6V1C1	6	0.97315	0.97307	1	21081	0	1.6277	1.4006e-05	8.6931e-05	0.075446	25	5	1.6277
ATP6V1A	6	0.99902	0.999	1	21668	0	2.1062	1.5724e-05	9.2407e-05	0.077113	26	6	2.1062
FBXO33	6	0.99729	0.99727	1	21622	0	1.3415	2.513e-05	0.00014625	0.117528	27	5	1.3415
CNOT4	6	0.64434	0.77292	1	16335	2	1.6973	2.8778e-05	0.00016223	0.125707	28	4	1.6973
POC1A	6	0.99997	0.99996	1	21693	0	1.0898	3.0341e-05	0.00017249	0.129054	29	6	1.0898
NPC1	6	0.097547	0.24239	1	4985	2	2.1446	3.4566e-05	0.00019782	0.141648	30	4	2.1446
KIAA1033	6	0.99973	0.99971	1	21684	0	1.4244	3.5298e-05	0.00020238	0.141648	31	6	1.4244
RNASEK	6	0.83605	0.86317	1	18612	1	0.61408	4.2545e-05	0.0002398	0.162593	32	4	0.61408
MDFI	6	0.25085	0.44821	1	9255	2	1.6797	4.6704e-05	0.00025805	0.169667	33	4	1.6797
CTSL	5	0.99728	0.99726	1	21621	0	2.1529	6.0972e-05	0.00027676	0.17157	34	5	2.1529
hsa-mir-3651	4	0.99993	0.99993	1	21692	0	1.5249	7.2265e-05	0.00026992	0.17157	36	4	1.5249
hsa-mir-6827	4	0.285	0.42672	1	10087	1	1.7495	9.7492e-05	0.00037328	0.221079	39	2	1.7495
C17orf50	6	0.51914	0.68043	1	14336	2	1.2746	7.1014e-05	0.00038263	0.221079	35	3	1.2746
hsa-mir-4431	4	0.9999	0.99991	1	21691	0	1.9554	0.00010057	0.0003872	0.221079	40	4	1.9554
SOCS1	6	0.66652	0.79028	1	16706	1	1.7486	9.119e-05	0.00049124	0.273293	37	4	1.7486
OGG1	6	0.97106	0.97103	1	21042	0	1.4132	9.4844e-05	0.00051588	0.279827	38	4	1.4132
WFDC13	5	0.27472	0.45825	1	9826	1	1.6434	0.00014325	0.00066213	0.342056	45	4	1.6434
ZNF641	6	0.99988	0.99987	1	21689	0	0.96232	0.00012103	0.00065597	0.342056	41	6	0.96232
ARPC3	6	0.65266	0.77938	1	16476	1	1.6082	0.00012681	0.00069134	0.348837	42	5	1.6082
HNRNPC	6	0.99955	0.99954	1	21680	0	1.4374	0.00013197	0.0007226	0.356323	43	6	1.4374
PRKCA	6	0.581	0.72502	1	15322	1	1.0678	0.000141	0.00076641	0.369527	44	4	1.0678
SNTN	6	0.97015	0.97012	1	21015	0	1.2145	0.00015981	0.0008741	0.40415	46	5	1.2145
OR6C1	6	0.99655	0.99653	1	21603	0	1.2374	0.00016002	0.00087547	0.40415	47	5	1.2374
ASNS	6	0.06046	0.16635	0.99458	3464	4	-0.90866	0.0001759	0.00095943	0.415162	48	2	-0.90866
hsa-mir-7108	4	0.97353	0.97341	1	21097	0	0.51629	0.00025128	0.00095624	0.415162	57	2	0.51629
CTSL1	4	0.99927	0.99927	1	21673	0	1.9725	0.00025196	0.00095852	0.415162	58	4	1.9725
PEF1	6	0.99982	0.99981	1	21688	0	0.83231	0.00017968	0.00097586	0.415162	49	6	0.83231
NECAP2	6	0.91176	0.91279	1	19770	1	1.3653	0.00019802	0.0010589	0.441832	50	4	1.3653
FBXO27	6	0.22759	0.42026	1	8638	1	1.3814	0.0002084	0.0011114	0.453154	51	4	1.3814
WFDC9	6	0.9763	0.97626	1	21164	0	1.4097	0.00021155	0.0011278	0.453154	52	5	1.4097
PLGLB2	1	0.99884	0.99887	1	21661	0	4.153	0.0011602	0.0011547	0.455536	142	1	4.153
CCL15	6	0.99977	0.99975	1	21686	0	0.95441	0.00023191	0.0012282	0.467518	54	6	0.95441
PPP3CB	6	0.99977	0.99976	1	21687	0	0.74253	0.00022771	0.0012081	0.467518	53	6	0.74253
hsa-mir-1184-3	3	0.99956	0.99956	1	21682	0	2.0466	0.00043563	0.0012802	0.478918	77	3	2.0466
PDK2	6	0.14639	0.31954	1	6552	1	0.45006	0.00024543	0.0013049	0.479862	55	3	0.45006
BECN1	6	0.99715	0.99714	1	21617	0	1.0262	0.00025048	0.0013318	0.481601	56	5	1.0262
KLHL9	6	0.96284	0.9629	1	20853	0	1.4062	0.00029301	0.0015645	0.553008	59	5	1.4062
CCZ1B	3	0.97712	0.97721	1	21176	0	2.1699	0.00057163	0.0016567	0.553008	87	3	2.1699
CCDC115	6	0.99359	0.99353	1	21539	0	1.6638	0.00031073	0.0016517	0.553008	61	5	1.6638
COMMD3-BMI1	2	0.99914	0.99912	1	21669	0	2.0435	0.00086478	0.0016316	0.553008	115	2	2.0435
ATG2B	6	0.9997	0.99969	1	21683	0	0.66805	0.00029726	0.001586	0.553008	60	6	0.66805
CHST14	6	0.31101	0.5192	1	10725	1	1.3942	0.0003192	0.0017019	0.559481	62	4	1.3942
AXIN1	6	0.5758	0.72112	1	15236	2	0.083897	0.00032665	0.0017416	0.563987	63	2	0.083897
DRGX	6	0.85586	0.87395	1	18855	1	0.29533	0.00033589	0.0017927	0.572001	64	3	0.29533
CLASP2	6	0.049838	0.14325	0.984139	3020	2	0.87869	0.00034773	0.0018529	0.574328	66	4	0.87869
CAPN7	6	0.95942	0.9595	1	20775	0	1.4434	0.00034626	0.0018415	0.574328	65	4	1.4434
TTC4	6	0.95097	0.95098	1	20599	0	0.62764	0.00035735	0.001904	0.576389	67	4	0.62764
PIK3R4	6	0.99465	0.99462	1	21563	0	0.8609	0.00035978	0.0019127	0.576389	68	5	0.8609
ATF5	6	0.046446	0.13576	0.984139	2851	1	0.72493	0.00037203	0.0019789	0.580211	70	3	0.72493
THEM6	6	0.67158	0.79429	1	16792	1	1.4588	0.00036735	0.0019542	0.580211	69	5	1.4588
TRIOBP	6	0.66384	0.7881	1	16668	1	1.3246	0.00038072	0.0020218	0.584884	71	5	1.3246
ACAD10	6	0.88434	0.89169	1	19286	1	1.3004	0.00039021	0.0020683	0.590477	72	5	1.3004
UBE4A	6	0.43366	0.62199	1	13010	2	1.3308	0.000403	0.0021272	0.599396	73	4	1.3308
WDR81	6	0.64001	0.76956	1	16258	2	1.5974	0.00042624	0.0022472	0.609468	76	4	1.5974
AMDHD2	6	0.72341	0.81701	1	17375	1	1.1386	0.00042554	0.002244	0.609468	75	5	1.1386
ARPC2	6	0.85806	0.87521	1	18883	1	1.6677	0.00042277	0.0022308	0.609468	74	4	1.6677
PCID2	6	0.97681	0.97677	1	21172	0	1.2641	0.0004416	0.0023193	0.61368	79	5	1.2641
LRRN2	6	0.99956	0.99955	1	21681	0	0.8573	0.00043649	0.0022965	0.61368	78	6	0.8573
WBSCR17	6	0.79826	0.84535	1	18146	1	1.384	0.00045213	0.0023741	0.620601	80	5	1.384
hsa-mir-519a-2	3	0.99896	0.99897	1	21666	0	2.2037	0.0008835	0.0025237	0.651874	116	3	2.2037
GNB2L1	6	0.96513	0.96517	1	20896	0	1.4506	0.00049443	0.0025799	0.658532	81	5	1.4506
EPHX3	6	0.99546	0.99545	1	21579	0	1.2036	0.00050868	0.0026506	0.66872	82	5	1.2036
ALPP	6	0.99948	0.99947	1	21678	0	0.88356	0.0005161	0.0026967	0.672528	83	6	0.88356
WDR7	6	0.61014	0.74677	1	15792	2	1.0043	0.000543	0.0028459	0.687624	85	3	1.0043
TCF21	6	0.99946	0.99944	1	21676	0	0.65922	0.00054409	0.0028523	0.687624	86	6	0.65922
C3orf33	6	0.99946	0.99945	1	21677	0	1.3576	0.00053667	0.0028158	0.687624	84	6	1.3576
DLGAP4	6	0.11065	0.26793	1	5495	2	0.22609	0.00057787	0.003028	0.70643	89	3	0.22609
CS	6	0.92438	0.92452	1	20023	1	0.95094	0.00057397	0.0030061	0.70643	88	5	0.95094
NonTargetingControlGuideForHuman_0378	1	0.997	0.99704	1	21612	0	2.6509	0.0030031	0.0029769	0.70643	327	1	2.6509
hsa-mir-4473	4	0.37893	0.52367	1	12146	1	0.66008	0.00092114	0.0034118	0.740248	120	3	0.66008
SRXN1	6	0.5477	0.70076	1	14806	2	1.495	0.00062703	0.0032703	0.740248	91	4	1.495
PSORS1C2	6	0.61688	0.75189	1	15896	1	0.98072	0.00064007	0.0033323	0.740248	92	5	0.98072
ZBTB8B	6	0.88863	0.8947	1	19349	1	1.2545	0.00064282	0.0033451	0.740248	93	5	1.2545
USP28	6	0.99872	0.99872	1	21658	0	1.0016	0.00064535	0.0033574	0.740248	94	6	1.0016
RPN2	6	0.99926	0.99924	1	21672	0	1.2478	0.00065568	0.0033985	0.740248	95	6	1.2478
PTRF	6	0.99938	0.99935	1	21675	0	0.74387	0.00062379	0.0032561	0.740248	90	6	0.74387
CALCOCO2	6	0.87024	0.88255	1	19056	1	1.5029	0.00067476	0.0034962	0.751054	96	5	1.5029
BHLHA9	6	0.059268	0.1638	0.992251	3413	3	0.10748	0.00068569	0.0035455	0.754174	97	3	0.10748
KCNA2	6	0.82771	0.85895	1	18496	1	0.63825	0.00069238	0.0035856	0.755311	98	4	0.63825
COMMD4	6	0.99928	0.99926	1	21674	0	1.5725	0.00071641	0.0037097	0.773943	99	6	1.5725
hsa-mir-4504	4	0.10867	0.23042	1	5428	1	1.0967	0.0010937	0.0040228	0.781885	136	2	1.0967
VPS26A	6	0.13641	0.3068	1	6297	1	1.5366	0.0007912	0.0040689	0.781885	104	4	1.5366
SRD5A3	6	0.17202	0.35186	1	7244	2	0.20786	0.00079654	0.0040972	0.781885	105	3	0.20786
SLC12A5	6	0.29125	0.49605	1	10268	3	-0.1671	0.00082735	0.0042446	0.781885	111	2	-0.1671
B4GALT3	6	0.6093	0.74615	1	15775	1	0.72757	0.00077868	0.0040045	0.781885	103	5	0.72757
OR10A4	6	0.9293	0.92946	1	20134	0	0.29873	0.00082903	0.0042523	0.781885	112	2	0.29873
FAM162A	6	0.95109	0.95111	1	20602	0	1.0438	0.00075176	0.0038749	0.781885	100	5	1.0438
GPATCH1	6	0.97438	0.97428	1	21119	0	1.1241	0.0008131	0.0041784	0.781885	107	5	1.1241
SMARCB1	6	0.99149	0.99144	1	21498	0	1.4225	0.0008118	0.0041706	0.781885	106	5	1.4225
PPID	6	0.99187	0.99182	1	21508	0	1.337	0.00075444	0.0038877	0.781885	101	4	1.337
SPATA12	6	0.99679	0.99678	1	21609	0	1.005	0.00081404	0.0041829	0.781885	108	5	1.005
CATSPERB	6	0.99874	0.99873	1	21659	0	1.3178	0.00081858	0.0041971	0.781885	110	6	1.3178
GALE	6	0.99918	0.99916	1	21670	0	1.3509	0.0008174	0.004193	0.781885	109	6	1.3509
CSNK2B	6	0.99923	0.9992	1	21671	0	0.76997	0.00077328	0.0039785	0.781885	102	6	0.76997
SLC22A1	6	0.48322	0.65554	1	13771	1	-0.1312	0.00084574	0.0043481	0.78618	114	2	-0.1312
HDAC9	6	0.51079	0.6746	1	14212	2	1.1468	0.00084343	0.0043349	0.78618	113	4	1.1468
CCDC93	6	0.27925	0.48198	1	9934	1	1.4835	0.00089437	0.0045987	0.815785	118	4	1.4835
IL2	6	0.89036	0.89594	1	19380	1	1.3503	0.00089405	0.0045968	0.815785	117	5	1.3503
PCDHGC5	2	0.99761	0.99756	1	21630	0	2.5478	0.0023896	0.0046247	0.815785	266	2	2.5478
BAX	6	0.95969	0.95978	1	20789	0	1.2736	0.00090899	0.0046635	0.815993	119	5	1.2736
AREL1	6	0.74472	0.82435	1	17576	1	1.2077	0.0009242	0.0047337	0.820171	121	4	1.2077
TESK2	6	0.96512	0.96516	1	20895	0	0.58843	0.00092947	0.0047629	0.820171	122	3	0.58843
GPR82	6	0.30165	0.50827	1	10499	3	0.68129	0.00097206	0.0049628	0.824003	124	3	0.68129
TNS1	6	0.32272	0.5328	1	10996	1	1.238	0.001004	0.0051102	0.824003	130	5	1.238
PTPLA	6	0.35144	0.56558	1	11669	3	-0.34237	0.00095238	0.0048693	0.824003	123	2	-0.34237
SETMAR	6	0.45032	0.63323	1	13274	2	0.86059	0.001002	0.0051015	0.824003	129	3	0.86059
NKX2-1	6	0.54775	0.7008	1	14807	1	0.63458	0.0009797	0.0049925	0.824003	125	4	0.63458
C1orf68	6	0.82441	0.85736	1	18458	1	1.4372	0.00098119	0.0050007	0.824003	127	4	1.4372
EIF4A3	6	0.83846	0.86447	1	18643	1	0.90608	0.001015	0.0051622	0.824003	131	3	0.90608
FAM21B	6	0.92802	0.92814	1	20107	0	0.93614	0.00098093	0.0049989	0.824003	126	3	0.93614
SLC16A14	6	0.99207	0.99203	1	21511	0	0.97034	0.00098921	0.0050381	0.824003	128	5	0.97034
hsa-mir-4782	4	0.99859	0.9986	1	21655	0	1.3152	0.0014109	0.005165	0.824003	162	4	1.3152
HEATR5B	6	0.18585	0.36915	1	7620	1	0.26127	0.0010299	0.0052348	0.829045	132	1	0.26127
hsa-mir-222	4	0.18838	0.32715	1	7675	1	1.6281	0.0015027	0.0055131	0.843292	166	3	1.6281
hsa-mir-1537	3	0.66119	0.66574	1	16623	1	2.1337	0.0019614	0.0055191	0.843292	223	2	2.1337
MZT2A	6	0.71045	0.81274	1	17260	1	0.22207	0.0010801	0.0054812	0.843292	135	2	0.22207
CUL3	6	0.99892	0.99891	1	21662	0	1.1851	0.0010795	0.0054794	0.843292	134	6	1.1851
M6PR	6	0.99894	0.99893	1	21664	0	0.83039	0.0010554	0.0053662	0.843292	133	6	0.83039
S1PR5	6	0.98571	0.98567	1	21372	0	0.88485	0.0011049	0.0055884	0.8454	137	4	0.88485
RFPL4AL1	4	0.99847	0.99849	1	21653	0	0.87509	0.001531	0.0056108	0.8454	168	4	0.87509
SMCR8	6	0.12721	0.29493	1	6063	1	1.0762	0.0011835	0.0059727	0.851	146	5	1.0762
GLI1	6	0.15928	0.33581	1	6891	2	0.043292	0.0011625	0.0058718	0.851	143	3	0.043292
POLM	6	0.19041	0.37479	1	7726	3	-0.47195	0.0011806	0.0059613	0.851	145	2	-0.47195
NRAP	6	0.46157	0.6408	1	13444	1	1.2972	0.0011564	0.0058399	0.851	141	4	1.2972
OR6Q1	6	0.86463	0.87907	1	18970	1	0.97076	0.0011553	0.0058349	0.851	140	3	0.97076
ACVR1C	6	0.98035	0.98026	1	21239	0	1.0451	0.0011898	0.006001	0.851	147	5	1.0451
TMED9	6	0.98681	0.98676	1	21397	0	1.2423	0.0011253	0.0056948	0.851	138	4	1.2423
GMPPA	6	0.99834	0.99832	1	21644	0	1.3131	0.0011541	0.0058278	0.851	139	6	1.3131
B3GALT2	6	0.99883	0.99882	1	21660	0	0.89729	0.0011736	0.0059225	0.851	144	6	0.89729
NAALAD2	6	0.14639	0.31954	1	6549	2	0.13897	0.0012308	0.0061972	0.85559	149	2	0.13897
SCUBE1	6	0.30781	0.5155	1	10649	3	-0.25669	0.0012349	0.0062205	0.85559	150	2	-0.25669
SDPR	6	0.90882	0.9103	1	19715	1	1.4955	0.0012369	0.0062305	0.85559	151	5	1.4955
EREG	6	0.9745	0.9744	1	21122	0	1.0469	0.0012238	0.0061634	0.85559	148	4	1.0469
hsa-mir-1257	4	0.99832	0.99833	1	21642	0	1.2428	0.0016804	0.0061271	0.85559	189	4	1.2428
SLC29A4	6	0.74714	0.82522	1	17600	1	1.5078	0.0012465	0.0062789	0.856809	152	5	1.5078
PRTN3	6	0.060895	0.16731	0.99582	3479	4	-0.71233	0.001281	0.0064491	0.858987	155	1	-0.71233
EIF3I	6	0.86987	0.88232	1	19046	1	1.2567	0.0012684	0.006393	0.858987	153	4	1.2567
TMEM115	6	0.99872	0.99871	1	21656	0	0.72675	0.0012817	0.0064532	0.858987	156	6	0.72675
PRMT7	6	0.99872	0.99871	1	21657	0	1.4468	0.0012786	0.006439	0.858987	154	6	1.4468
hsa-mir-938	4	0.21616	0.35595	1	8353	1	1.3352	0.0018332	0.0066645	0.871556	206	3	1.3352
PLRG1	6	0.27295	0.47461	1	9786	2	1.2008	0.001312	0.0065919	0.871556	157	4	1.2008
FOXD4L1	6	0.98084	0.98076	1	21248	0	0.62412	0.0013312	0.0066681	0.871556	158	5	0.62412
MRPS23	6	0.32609	0.53659	1	11070	1	1.0787	0.0013472	0.0067475	0.876653	159	5	1.0787
TMEM63C	6	0.36323	0.5761	1	11892	2	0.70548	0.0013839	0.0069351	0.892935	160	3	0.70548
SLC37A1	6	0.99475	0.99472	1	21565	0	1.2251	0.0013881	0.0069552	0.892935	161	5	1.2251
SLC35A2	6	0.016695	0.061287	0.955082	1312	1	1.2105	0.0018011	0.0089826	0.897929	202	4	1.2105
TJAP1	6	0.018008	0.065533	0.955082	1400	3	-0.073709	0.0014792	0.0073978	0.897929	164	3	-0.073709
ELF1	6	0.023524	0.08282	0.957579	1791	2	0.094709	0.001783	0.0088996	0.897929	196	2	0.094709
hsa-mir-1273a	4	0.04345	0.10832	0.976245	2727	2	-0.50273	0.0023762	0.008587	0.897929	263	2	-0.50273
ART5	6	0.070754	0.18806	0.999356	3908	4	-0.77392	0.0018833	0.0094043	0.897929	213	1	-0.77392
KPNA4	5	0.071259	0.17934	0.997911	3928	2	0.030498	0.0018393	0.0080992	0.897929	207	2	0.030498
FUT2	6	0.07756	0.20214	0.999591	4194	1	1.1944	0.0019032	0.0095033	0.897929	217	5	1.1944
TTLL1	6	0.14047	0.31195	1	6391	1	1.0175	0.0016211	0.0081119	0.897929	179	5	1.0175
CENPV	6	0.17448	0.35485	1	7303	1	1.4304	0.0017969	0.0089671	0.897929	201	4	1.4304
TMEM200B	6	0.18237	0.36483	1	7509	1	0.20652	0.001431	0.0071783	0.897929	163	3	0.20652
REEP4	6	0.19699	0.38306	1	7890	3	0.0063718	0.0018331	0.0091446	0.897929	205	3	0.0063718
MMP12	6	0.20002	0.38675	1	7958	1	1.1522	0.0018983	0.0094846	0.897929	214	5	1.1522
FITM1	6	0.20162	0.38871	1	7992	1	1.2806	0.0017885	0.008927	0.897929	198	4	1.2806
GBA	6	0.21755	0.40816	1	8383	1	0.37989	0.0016233	0.0081243	0.897929	181	3	0.37989
GNAI3	6	0.22567	0.41795	1	8590	1	0.88278	0.0019477	0.0097264	0.897929	222	5	0.88278
ZNF124	6	0.22939	0.42242	1	8676	1	1.1427	0.0018799	0.0093865	0.897929	211	5	1.1427
ALDH18A1	6	0.24744	0.4441	1	9167	1	1.0234	0.0019634	0.00981	0.897929	224	5	1.0234
PPP1R26	6	0.24895	0.4459	1	9207	2	0.42382	0.0018762	0.0093659	0.897929	210	3	0.42382
TMEM163	6	0.29438	0.49972	1	10334	2	0.36087	0.001532	0.0076693	0.897929	169	3	0.36087
GOLPH3	6	0.30702	0.51456	1	10629	2	1.218	0.0016808	0.0084049	0.897929	190	4	1.218
ZSCAN25	6	0.35169	0.56584	1	11677	1	0.45628	0.0016324	0.008169	0.897929	184	5	0.45628
hsa-mir-24-1	4	0.35796	0.50191	1	11816	1	1.4074	0.0023525	0.0084975	0.897929	262	3	1.4074
GSTO2	6	0.41487	0.60959	1	12713	1	1.2074	0.0019819	0.0098948	0.897929	227	5	1.2074
MORN1	6	0.42534	0.61655	1	12899	1	0.89689	0.0018148	0.0090552	0.897929	203	5	0.89689
LPCAT2	6	0.5044	0.67016	1	14094	2	1.1699	0.0016063	0.0080371	0.897929	177	4	1.1699
HIST1H2BH	6	0.50683	0.67188	1	14147	1	0.88422	0.0016591	0.0082972	0.897929	187	4	0.88422
hsa-mir-4499	4	0.50883	0.61744	1	14179	1	1.9073	0.0026225	0.0094285	0.897929	295	3	1.9073
ZNF322	6	0.52565	0.68504	1	14445	2	0.88945	0.0018816	0.0093942	0.897929	212	3	0.88945
WDR91	6	0.55536	0.70631	1	14934	1	1.2295	0.0015164	0.0075922	0.897929	167	5	1.2295
FCRLA	6	0.58078	0.72486	1	15316	2	1.1571	0.0019428	0.0097004	0.897929	221	4	1.1571
TRIM40	6	0.58857	0.7307	1	15435	1	1.2694	0.0019921	0.0099405	0.897929	230	5	1.2694
THEMIS2	6	0.60605	0.74374	1	15715	2	0.47159	0.0018517	0.0092468	0.897929	208	3	0.47159
ZNF443	6	0.61024	0.74685	1	15794	2	0.76532	0.0017213	0.0085925	0.897929	194	4	0.76532
C11orf40	6	0.61708	0.75204	1	15899	2	-0.14044	0.0016826	0.0084127	0.897929	192	1	-0.14044
ADAD2	6	0.62736	0.75984	1	16049	1	1.245	0.0015547	0.0077843	0.897929	171	5	1.245
ATAD3C	6	0.64261	0.77153	1	16309	2	1.391	0.0017911	0.008937	0.897929	200	4	1.391
hsa-mir-602	4	0.64975	0.69131	1	16435	1	1.4293	0.0021253	0.0077186	0.897929	245	3	1.4293
CTNNBIP1	6	0.67521	0.79716	1	16851	2	0.13825	0.0019394	0.0096858	0.897929	220	3	0.13825
TBX4	6	0.69953	0.80926	1	17144	1	0.1824	0.0019335	0.0096489	0.897929	219	2	0.1824
VPS11	6	0.74669	0.82506	1	17595	1	1.3092	0.0016159	0.0080896	0.897929	178	4	1.3092
ZNF655	6	0.86299	0.87807	1	18946	1	0.94388	0.0019026	0.0095015	0.897929	216	3	0.94388
LGALS1	6	0.87026	0.88256	1	19057	1	1.4397	0.001622	0.0081156	0.897929	180	5	1.4397
CCDC77	6	0.87201	0.88367	1	19078	1	1.4215	0.0019665	0.0098227	0.897929	225	5	1.4215
OR10AG1	6	0.90725	0.90897	1	19675	1	0.91557	0.0019672	0.0098259	0.897929	226	4	0.91557
OR2T11	6	0.932	0.93215	1	20187	0	1.3481	0.0019988	0.0099738	0.897929	231	5	1.3481
TMEM82	6	0.93371	0.93381	1	20227	0	1.3961	0.0016278	0.0081475	0.897929	183	4	1.3961
ZBTB49	6	0.93825	0.93823	1	20336	0	0.21646	0.0017328	0.0086504	0.897929	195	2	0.21646
RNF183	6	0.94004	0.94002	1	20382	0	1.1274	0.0019012	0.0094942	0.897929	215	5	1.1274
STX7	6	0.9485	0.94854	1	20543	0	1.48	0.0016841	0.0084191	0.897929	193	4	1.48
HIST1H3G	5	0.95573	0.9559	1	20705	0	1.4755	0.0017844	0.007861	0.897929	197	4	1.4755
NAT8	6	0.96474	0.96479	1	20884	0	1.4671	0.001925	0.0096051	0.897929	218	5	1.4671
ATP6V1D	6	0.9762	0.97615	1	21160	0	1.0617	0.0018251	0.0091095	0.897929	204	5	1.0617
C9orf3	6	0.98394	0.98389	1	21330	0	0.77987	0.0019837	0.0099026	0.897929	228	5	0.77987
hsa-let-7i	4	0.98847	0.98845	1	21429	0	1.3342	0.0020877	0.0075876	0.897929	240	4	1.3342
NonTargetingControlGuideForHuman_0314	1	0.99136	0.99133	1	21495	0	2.5289	0.0086408	0.0086098	0.897929	707	1	2.5289
RNF125	6	0.99477	0.99474	1	21567	0	1.3229	0.0018572	0.0092674	0.897929	209	5	1.3229
SLTM	3	0.99682	0.99686	1	21610	0	1.7502	0.0031848	0.0088279	0.897929	342	3	1.7502
RBM14-RBM4	4	0.99725	0.99726	1	21619	0	0.87133	0.0027474	0.0098656	0.897929	308	4	0.87133
SLC10A5	6	0.99763	0.99762	1	21631	0	0.99926	0.0016049	0.0080289	0.897929	176	6	0.99926
POP1	6	0.99801	0.99799	1	21639	0	0.77744	0.00199	0.0099313	0.897929	229	6	0.77744
MAPK8IP1	6	0.99821	0.99819	1	21640	0	0.67111	0.0017897	0.0089311	0.897929	199	6	0.67111
INSR	6	0.99832	0.9983	1	21641	0	0.78973	0.0016822	0.0084113	0.897929	191	6	0.78973
CSN1S1	6	0.99834	0.99831	1	21643	0	0.74789	0.0016641	0.0083223	0.897929	188	6	0.74789
ACKR2	6	0.99834	0.99832	1	21645	0	0.96016	0.0016567	0.0082885	0.897929	186	6	0.96016
GTF3C5	6	0.99836	0.99834	1	21646	0	0.5766	0.0016381	0.0081968	0.897929	185	6	0.5766
ZKSCAN5	6	0.99838	0.99836	1	21647	0	0.7163	0.001624	0.0081266	0.897929	182	6	0.7163
DSC1	6	0.99841	0.99839	1	21648	0	0.85664	0.0015912	0.0079655	0.897929	175	6	0.85664
EPPK1	6	0.99842	0.9984	1	21649	0	1.0383	0.0015753	0.0078943	0.897929	174	6	1.0383
ATP13A2	6	0.99843	0.99841	1	21650	0	0.6197	0.0015677	0.0078514	0.897929	173	6	0.6197
KLHL6	6	0.99844	0.99843	1	21651	0	0.78729	0.001555	0.0077848	0.897929	172	6	0.78729
PQBP1	6	0.99845	0.99843	1	21652	0	0.64872	0.0015532	0.007777	0.897929	170	6	0.64872
CHADL	6	0.99851	0.9985	1	21654	0	0.68204	0.0014852	0.0074316	0.897929	165	6	0.68204
LOC100996485	6	0.10038	0.24799	1	5089	3	-0.41273	0.0020339	0.010135	0.898618	234	2	-0.41273
BCO2	6	0.10076	0.24871	1	5107	3	-0.20689	0.002084	0.010366	0.898618	239	3	-0.20689
NPAS1	6	0.17862	0.36008	1	7415	2	1.2188	0.0020478	0.010207	0.898618	236	4	1.2188
DPM2	6	0.28652	0.49058	1	10142	2	0.68757	0.0021409	0.010616	0.898618	246	3	0.68757
ACSL3	6	0.43322	0.6217	1	13000	2	1.1959	0.0020249	0.010099	0.898618	232	4	1.1959
C22orf39	6	0.45751	0.63801	1	13388	1	1.1959	0.0020634	0.010283	0.898618	238	4	1.1959
MYL7	6	0.50812	0.67272	1	14165	1	0.21237	0.0020432	0.010183	0.898618	235	2	0.21237
CLEC16A	6	0.56868	0.71595	1	15136	2	1.07	0.0021888	0.010851	0.898618	249	4	1.07
LMAN1L	6	0.64574	0.77401	1	16367	2	0.91338	0.0021844	0.010828	0.898618	248	4	0.91338
ZSCAN30	5	0.66938	0.75063	1	16757	1	1.1909	0.0024015	0.010455	0.898618	267	4	1.1909
hsa-mir-9-3	4	0.83009	0.82963	1	18525	0	1.2111	0.003029	0.010854	0.898618	328	3	1.2111
FAM72B	2	0.88272	0.88271	1	19251	0	1.8123	0.0056631	0.010853	0.898618	496	2	1.8123
hsa-mir-3127	4	0.93672	0.93656	1	20293	0	0.92017	0.0029956	0.010725	0.898618	326	3	0.92017
ESRRB	6	0.94136	0.94138	1	20412	0	0.87238	0.0021146	0.010497	0.898618	243	5	0.87238
HACL1	6	0.96913	0.96913	1	20990	0	1.1554	0.0020889	0.01039	0.898618	241	4	1.1554
OR6A2	6	0.98248	0.98244	1	21292	0	0.97392	0.0020315	0.010124	0.898618	233	5	0.97392
NCOA5	6	0.98932	0.98928	1	21450	0	1.1936	0.0021835	0.010825	0.898618	247	5	1.1936
C8orf44-SGK3	4	0.99419	0.99417	1	21552	0	1.5473	0.0029852	0.010689	0.898618	324	4	1.5473
ZNF763	5	0.99747	0.99745	1	21623	0	0.77266	0.0025348	0.010975	0.898618	283	5	0.77266
DBP	6	0.99778	0.99777	1	21634	0	0.8228	0.0022166	0.010975	0.898618	251	6	0.8228
DEPDC1B	6	0.99779	0.99777	1	21635	0	1.142	0.0022111	0.010945	0.898618	250	6	1.142
LIMA1	6	0.99788	0.99786	1	21636	0	0.90593	0.0021245	0.010545	0.898618	244	6	0.90593
ARHGEF18	6	0.9979	0.99788	1	21637	0	0.51508	0.0021005	0.010446	0.898618	242	6	0.51508
MLH3	6	0.99794	0.99792	1	21638	0	0.75567	0.0020563	0.01025	0.898618	237	6	0.75567
SNX14	6	0.16611	0.34441	1	7084	1	0.91242	0.0022268	0.011027	0.899483	252	5	0.91242
KCNG2	6	0.011953	0.045532	0.955082	970	1	1.0603	0.002614	0.012802	0.901983	293	4	1.0603
HLA-DRB1	6	0.043571	0.12943	0.983799	2736	2	0.13258	0.0028866	0.013808	0.901983	317	2	0.13258
hsa-mir-548f-4	3	0.051342	0.11669	0.981614	3084	2	-1.6274	0.004191	0.011542	0.901983	401	1	-1.6274
MRPS27	6	0.062444	0.1706	0.99582	3547	2	1.2529	0.0025631	0.012605	0.901983	287	4	1.2529
CCDC74A	6	0.063015	0.17176	0.99722	3571	1	0.88762	0.0023368	0.011529	0.901983	260	4	0.88762
PSTPIP1	6	0.083325	0.21391	1	4414	1	0.87398	0.0023349	0.011522	0.901983	259	4	0.87398
LSM6	6	0.10432	0.25568	1	5258	1	1.268	0.0027268	0.013239	0.901983	305	5	1.268
hsa-mir-153-2	3	0.11593	0.20347	1	5703	2	-0.9159	0.004404	0.012151	0.901983	418	1	-0.9159
IL27RA	6	0.1186	0.2831	1	5806	1	1.062	0.0024752	0.012192	0.901983	273	4	1.062
ZNF623	6	0.14133	0.31308	1	6411	2	0.17587	0.0024854	0.012233	0.901983	275	3	0.17587
INO80E	6	0.15401	0.32916	1	6744	1	1.2524	0.0026818	0.013059	0.901983	300	5	1.2524
hsa-mir-875	4	0.17522	0.31354	1	7325	1	1.0421	0.003847	0.013718	0.901983	386	2	1.0421
GJA1	6	0.19687	0.38291	1	7886	2	-0.070258	0.0026358	0.012881	0.901983	297	2	-0.070258
USP8	6	0.28895	0.49338	1	10205	2	0.12084	0.002385	0.011744	0.901983	264	1	0.12084
NMD3	6	0.30904	0.51693	1	10676	3	-0.48336	0.0025857	0.0127	0.901983	291	1	-0.48336
LRFN3	6	0.31195	0.52029	1	10751	1	0.65441	0.002582	0.012687	0.901983	290	3	0.65441
NDC1	6	0.34176	0.55457	1	11445	2	0.65485	0.002387	0.011754	0.901983	265	3	0.65485
C11orf96	6	0.37024	0.58055	1	12001	2	1.4177	0.0027106	0.013173	0.901983	304	4	1.4177
ECM2	6	0.3815	0.58783	1	12183	1	1.0482	0.0022509	0.011137	0.901983	253	5	1.0482
GSG2	6	0.40379	0.60233	1	12531	2	0.71681	0.0028161	0.013561	0.901983	312	4	0.71681
ECI1	6	0.42446	0.61599	1	12875	2	1.2231	0.0022956	0.011346	0.901983	255	4	1.2231
SLC6A9	6	0.45454	0.63602	1	13342	1	1.2026	0.0025507	0.012537	0.901983	286	5	1.2026
NARS	6	0.48305	0.65543	1	13766	2	1.2212	0.0025796	0.012677	0.901983	289	4	1.2212
AP2A2	6	0.49375	0.66272	1	13946	2	1.0895	0.0025268	0.012427	0.901983	281	4	1.0895
ARAP2	6	0.5018	0.66828	1	14062	2	0.70237	0.002686	0.013078	0.901983	301	3	0.70237
DENND6B	6	0.53962	0.69497	1	14684	2	0.34038	0.0028694	0.013747	0.901983	315	3	0.34038
EEF2	6	0.54967	0.70219	1	14835	1	1.0865	0.0024896	0.012249	0.901983	276	4	1.0865
TOLLIP	6	0.59149	0.7329	1	15482	1	0.63014	0.0027012	0.013141	0.901983	303	3	0.63014
LCE4A	6	0.60355	0.74189	1	15674	2	0.32698	0.0028364	0.013637	0.901983	314	3	0.32698
PI4K2B	6	0.60473	0.74277	1	15696	2	0.60564	0.0029077	0.013885	0.901983	321	3	0.60564
C8orf48	6	0.64595	0.77417	1	16370	1	1.0882	0.0028316	0.01362	0.901983	313	5	1.0882
NPBWR2	6	0.66028	0.78532	1	16606	2	0.4972	0.0022847	0.0113	0.901983	254	3	0.4972
TAF8	6	0.67174	0.79441	1	16797	1	0.10329	0.0027863	0.013447	0.901983	311	2	0.10329
HOXD13	6	0.67489	0.79691	1	16845	1	0.92842	0.0025137	0.012366	0.901983	278	5	0.92842
RABL2B	5	0.69626	0.76258	1	17107	1	1.0508	0.003236	0.013783	0.901983	348	4	1.0508
ZNF529	6	0.7338	0.82053	1	17465	1	0.82589	0.0023456	0.01157	0.901983	261	3	0.82589
FAM196B	6	0.74336	0.82386	1	17561	1	0.79613	0.0026568	0.012958	0.901983	299	5	0.79613
BRK1	6	0.81137	0.8512	1	18294	1	1.3411	0.0029019	0.013866	0.901983	320	4	1.3411
BRDT	6	0.81741	0.854	1	18373	1	0.80846	0.0026356	0.01288	0.901983	296	3	0.80846
MOB3B	6	0.88425	0.89163	1	19283	1	0.36796	0.0028996	0.013858	0.901983	319	4	0.36796
NELL1	6	0.91497	0.91564	1	19843	1	1.1467	0.0027831	0.013434	0.901983	310	5	1.1467
hsa-mir-4642	4	0.92041	0.92019	1	19941	0	1.4514	0.0035078	0.012529	0.901983	365	3	1.4514
ZC3H7B	6	0.92167	0.92189	1	19966	1	0.5422	0.0026093	0.012784	0.901983	292	3	0.5422
TPCN1	6	0.92301	0.92317	1	19995	1	0.98579	0.0028761	0.01377	0.901983	316	5	0.98579
NOX4	6	0.92307	0.92323	1	19997	1	0.84484	0.0026981	0.013132	0.901983	302	5	0.84484
SFT2D1	6	0.92636	0.92646	1	20067	0	0.79586	0.0023308	0.011503	0.901983	258	4	0.79586
DHX9	6	0.93793	0.93795	1	20332	0	1.1791	0.0023068	0.011395	0.901983	256	4	1.1791
FAM166B	6	0.94168	0.94169	1	20418	0	1.2471	0.0025737	0.012651	0.901983	288	4	1.2471
SPHK2	6	0.94419	0.94418	1	20471	0	1.0368	0.0024362	0.011996	0.901983	270	5	1.0368
ELOVL5	6	0.96149	0.96156	1	20825	0	0.553	0.0028896	0.013821	0.901983	318	3	0.553
MYBPC2	6	0.96159	0.96166	1	20826	0	0.50491	0.0027361	0.013267	0.901983	307	3	0.50491
MID2	6	0.97002	0.97	1	21010	0	1.0105	0.0027488	0.013309	0.901983	309	5	1.0105
BPIFA2	6	0.9739	0.97382	1	21110	0	1.0172	0.0026554	0.012954	0.901983	298	5	1.0172
ALX3	6	0.97808	0.97803	1	21190	0	1.2714	0.0025373	0.012478	0.901983	285	5	1.2714
CTIF	6	0.98038	0.98029	1	21241	0	1.0478	0.0026145	0.012805	0.901983	294	5	1.0478
DMBX1	6	0.98365	0.9836	1	21321	0	1.1109	0.0025229	0.012409	0.901983	279	5	1.1109
NGRN	6	0.98512	0.98509	1	21358	0	0.96581	0.0027292	0.013246	0.901983	306	5	0.96581
hsa-mir-548aq	2	0.99362	0.99354	1	21542	0	1.9599	0.0063805	0.012196	0.901983	541	2	1.9599
C8orf58	6	0.99448	0.99445	1	21558	0	0.88523	0.0025355	0.012468	0.901983	284	5	0.88523
C3orf35	6	0.99492	0.99491	1	21568	0	0.85538	0.0024791	0.012206	0.901983	274	5	0.85538
RBL2	6	0.99551	0.9955	1	21581	0	1.3201	0.0024608	0.012119	0.901983	272	5	1.3201
C5orf34	6	0.99747	0.99746	1	21624	0	1.0432	0.0025309	0.012447	0.901983	282	6	1.0432
CCDC102B	6	0.99747	0.99747	1	21625	0	0.88222	0.0025267	0.012427	0.901983	280	6	0.88222
AQP12B	6	0.9975	0.9975	1	21626	0	0.7548	0.0024986	0.012293	0.901983	277	6	0.7548
MLNR	6	0.99755	0.99756	1	21627	0	0.69284	0.0024474	0.012056	0.901983	271	6	0.69284
GRIK5	6	0.99756	0.99757	1	21628	0	0.99454	0.0024359	0.011993	0.901983	269	6	0.99454
LDOC1	6	0.99758	0.99758	1	21629	0	0.91406	0.0024206	0.01192	0.901983	268	6	0.91406
KCNJ11	6	0.99768	0.99767	1	21632	0	0.73994	0.0023153	0.011433	0.901983	257	6	0.73994
ZBTB43	6	0.24338	0.43923	1	9051	1	0.25377	0.0029367	0.013999	0.90665	322	3	0.25377
SCARA3	6	0.081605	0.21038	1	4354	2	0.31079	0.0029868	0.014187	0.913374	325	3	0.31079
ARR3	6	0.21043	0.39956	1	8211	1	1.1009	0.0029843	0.014179	0.913374	323	5	1.1009
CABP2	6	0.011206	0.043063	0.955082	928	2	1.2169	0.0030464	0.014411	0.914235	333	4	1.2169
CXCL11	6	0.37433	0.58317	1	12065	1	0.8825	0.0030386	0.014376	0.914235	331	5	0.8825
PSRC1	6	0.56697	0.71471	1	15110	1	0.20581	0.003037	0.014371	0.914235	329	3	0.20581
SEC22A	6	0.66064	0.7856	1	16611	1	1.3125	0.0030372	0.014371	0.914235	330	4	1.3125
GALT	6	0.95594	0.95604	1	20706	0	1.081	0.0030387	0.014376	0.914235	332	4	1.081
UROC1	6	0.33985	0.55235	1	11405	2	0.20544	0.0031396	0.014744	0.91447	340	3	0.20544
HOXA3	6	0.47622	0.65078	1	13665	2	0.64713	0.0030871	0.014562	0.91447	335	4	0.64713
SUB1	6	0.60362	0.74195	1	15676	2	1.209	0.0031361	0.01473	0.91447	338	4	1.209
RHOJ	6	0.85686	0.87452	1	18868	1	0.89492	0.0031395	0.014744	0.91447	339	5	0.89492
SMC2	6	0.97464	0.97455	1	21124	0	0.60531	0.0031257	0.014693	0.91447	337	3	0.60531
ALG6	6	0.98236	0.9823	1	21290	0	0.91718	0.0031249	0.014691	0.91447	336	5	0.91718
KCNA4	6	0.98419	0.98414	1	21336	0	1.1109	0.0030832	0.014544	0.91447	334	5	1.1109
RPL17-C18orf32	1	0.98516	0.98517	1	21361	0	2.9267	0.01484	0.014752	0.91447	1100	1	2.9267
hsa-mir-937	4	0.075374	0.16982	0.99582	4099	1	1.1268	0.0042499	0.015054	0.914666	405	2	1.1268
SYPL2	6	0.25401	0.452	1	9332	3	-0.17006	0.0031874	0.014908	0.914666	343	1	-0.17006
SH3TC2	6	0.27579	0.47796	1	9843	3	0.43871	0.0032375	0.015092	0.914666	349	3	0.43871
MX2	6	0.72776	0.81846	1	17410	1	1.2449	0.0032175	0.015024	0.914666	346	5	1.2449
KCNIP2	6	0.87205	0.8837	1	19079	1	1.2693	0.003173	0.014864	0.914666	341	4	1.2693
ZBTB21	6	0.97842	0.97837	1	21201	0	1.0855	0.0031899	0.01492	0.914666	344	5	1.0855
PARK7	6	0.97959	0.97952	1	21228	0	0.80584	0.003232	0.015071	0.914666	347	5	0.80584
SH3RF3	6	0.99098	0.99093	1	21487	0	0.90859	0.0031998	0.014957	0.914666	345	5	0.90859
GLTPD1	6	0.44486	0.62952	1	13185	1	1.2708	0.0032845	0.015247	0.91516	351	4	1.2708
ERMP1	6	0.5791	0.72359	1	15294	2	1.475	0.0032998	0.0153	0.91516	353	4	1.475
SMAD5	6	0.64473	0.77322	1	16342	1	1.1448	0.0033034	0.015311	0.91516	354	4	1.1448
CTSH	6	0.97985	0.97977	1	21231	0	0.18213	0.0032876	0.015262	0.91516	352	3	0.18213
PRKRIR	6	0.99058	0.99053	1	21476	0	0.95779	0.0032747	0.015217	0.91516	350	5	0.95779
TOR1AIP1	6	0.03706	0.1147	0.980106	2424	1	1.1677	0.0033418	0.015467	0.919395	356	4	1.1677
DDO	6	0.92829	0.92841	1	20112	0	0.68658	0.0033377	0.015446	0.919395	355	4	0.68658
hsa-mir-4676	4	0.26164	0.40268	1	9523	2	0.1206	0.004399	0.015571	0.920563	417	2	0.1206
RAET1G	6	0.43725	0.62436	1	13064	2	0.88287	0.0033638	0.015546	0.920563	357	3	0.88287
ENY2	6	0.1246	0.29158	1	5984	2	1.2039	0.0033862	0.015619	0.920913	358	4	1.2039
TMEM8C	6	0.0082645	0.032819	0.955082	719	1	0.83351	0.0033976	0.015665	0.921074	359	5	0.83351
RSRC1	6	0.62774	0.76013	1	16056	1	1.3209	0.0034413	0.015843	0.921282	361	4	1.3209
CASP5	6	0.66687	0.79054	1	16715	1	1.1937	0.0034527	0.01588	0.921282	363	4	1.1937
PRR19	6	0.67789	0.79931	1	16896	1	1.2447	0.003441	0.015842	0.921282	360	5	1.2447
MTNR1B	6	0.96781	0.96782	1	20962	0	0.84108	0.0034506	0.015874	0.921282	362	5	0.84108
NonTargetingControlGuideForHuman_0304	1	0.98404	0.98407	1	21333	0	2.2047	0.015962	0.015881	0.921282	1180	1	2.2047
LRRFIP2	6	0.21665	0.4071	1	8371	2	0.074037	0.0034881	0.016011	0.926376	364	2	0.074037
GON4L	6	0.37718	0.58502	1	12114	1	0.59021	0.0035242	0.016152	0.927432	367	4	0.59021
SCGB2B2	6	0.5884	0.73058	1	15431	1	1.2565	0.0035253	0.016158	0.927432	368	4	1.2565
VPS33A	6	0.98191	0.98185	1	21276	0	0.92528	0.0035119	0.016109	0.927432	366	5	0.92528
HP1BP3	6	0.13997	0.3113	1	6383	3	0.3455	0.0035501	0.01626	0.930863	369	3	0.3455
KCTD18	6	0.097375	0.24207	1	4970	1	0.48346	0.0035883	0.016413	0.932209	371	4	0.48346
ANGPTL4	6	0.34983	0.56375	1	11637	1	0.75575	0.0035689	0.01633	0.932209	370	5	0.75575
NonTargetingControlGuideForHuman_0971	1	0.98355	0.98358	1	21317	0	2.0194	0.016448	0.016379	0.932209	1200	1	2.0194
RAD54L	6	0.32834	0.53915	1	11115	3	0.47049	0.0036071	0.016482	0.933731	372	3	0.47049
LOC100289561	6	0.13077	0.29952	1	6157	2	0.13298	0.0036734	0.016727	0.936862	375	3	0.13298
TBC1D8	6	0.1873	0.37091	1	7654	2	0.24539	0.0037225	0.016917	0.936862	378	3	0.24539
DPYS	6	0.39687	0.59777	1	12424	2	0.047094	0.0037386	0.016978	0.936862	379	2	0.047094
PCMTD1	6	0.64827	0.77597	1	16410	1	0.60672	0.0036885	0.016786	0.936862	376	4	0.60672
COG8	6	0.75966	0.82979	1	17716	1	1.1627	0.0036729	0.016726	0.936862	374	4	1.1627
LRP2	6	0.84136	0.866	1	18673	1	0.81885	0.0036608	0.016674	0.936862	373	5	0.81885
HIST1H2AI	5	0.86343	0.86493	1	18955	1	0.6709	0.0039647	0.016676	0.936862	391	3	0.6709
ZNF700	6	0.92573	0.92583	1	20049	1	1.108	0.0037186	0.016904	0.936862	377	4	1.108
OR2T4	6	0.98861	0.98856	1	21432	0	1.1327	0.0037421	0.016989	0.936862	380	4	1.1327
UBC	6	0.98992	0.98987	1	21465	0	1.2344	0.0037493	0.017013	0.936862	381	5	1.2344
NDUFC2-KCTD14	4	0.99524	0.99523	1	21575	0	0.76044	0.0047598	0.016827	0.936862	442	4	0.76044
MCF2	6	0.64032	0.76981	1	16269	2	0.27193	0.0037887	0.017171	0.941857	382	3	0.27193
CD200R1L	6	0.91767	0.9181	1	19894	1	0.76756	0.0037949	0.01719	0.941857	383	4	0.76756
POPDC3	6	0.45688	0.63757	1	13377	1	1.0585	0.003807	0.017241	0.942277	384	5	1.0585
GPA33	6	0.33655	0.54857	1	11324	3	-0.26018	0.0038388	0.017369	0.946851	385	1	-0.26018
C5orf55	6	0.14119	0.31288	1	6406	3	-0.64936	0.0039891	0.017902	0.954002	394	2	-0.64936
hsa-mir-4503	4	0.23248	0.37282	1	8746	1	0.42515	0.005	0.017636	0.954002	456	2	0.42515
GUCY2D	6	0.34207	0.55491	1	11451	1	0.5683	0.003939	0.017737	0.954002	390	3	0.5683
PDDC1	6	0.64404	0.77266	1	16332	2	-0.023603	0.0038889	0.017546	0.954002	387	2	-0.023603
LOC100652824	6	0.69089	0.80662	1	17054	1	0.78707	0.0039319	0.017712	0.954002	389	3	0.78707
ARL8B	6	0.72411	0.81726	1	17379	1	1.1461	0.0039738	0.01786	0.954002	392	4	1.1461
ALDH8A1	6	0.89335	0.89809	1	19429	1	-0.026646	0.0040002	0.017939	0.954002	395	2	-0.026646
OR5A2	6	0.89336	0.8981	1	19430	1	0.41571	0.0039767	0.017869	0.954002	393	3	0.41571
DEPDC5	6	0.974	0.97391	1	21112	0	1.1428	0.0039057	0.017617	0.954002	388	4	1.1428
NonTargetingControlGuideForHuman_0436	1	0.98204	0.98208	1	21282	0	2.0153	0.017956	0.017923	0.954002	1281	1	2.0153
GH1	6	0.85625	0.87417	1	18858	1	0.57817	0.0040392	0.018081	0.959198	396	3	0.57817
hsa-mir-3913-1	4	0.71537	0.73359	1	17300	1	1.1652	0.0051604	0.018167	0.961398	466	3	1.1652
AGRP	6	0.55333	0.70486	1	14903	1	0.70161	0.0040893	0.018268	0.964359	397	4	0.70161
WDR20	6	0.47205	0.6479	1	13616	2	1.0993	0.0041354	0.018439	0.966363	399	4	1.0993
OR5B2	6	0.67728	0.79882	1	16888	1	1.0346	0.0041227	0.018394	0.966363	398	4	1.0346
hsa-mir-3935	4	0.77021	0.77526	1	17824	1	0.66674	0.0052336	0.018425	0.966363	475	3	0.66674
COLCA2	6	0.73991	0.82265	1	17527	1	0.82299	0.0041819	0.018608	0.972886	400	5	0.82299
FAM83G	6	0.90982	0.91111	1	19736	1	1.1331	0.0042093	0.018708	0.973396	403	4	1.1331
NFKBIL1	6	0.93488	0.93498	1	20257	0	0.85952	0.0042	0.018676	0.973396	402	3	0.85952
FHL5	6	0.039815	0.12093	0.983093	2551	3	0.093005	0.0043321	0.019169	0.975953	413	3	0.093005
SHCBP1L	6	0.067719	0.18164	0.997911	3773	1	0.91061	0.0043552	0.019252	0.975953	415	5	0.91061
MRPL37	6	0.077959	0.20296	1	4214	2	1.1673	0.0043174	0.019115	0.975953	410	4	1.1673
KCNRG	6	0.08601	0.21933	1	4530	2	0.41647	0.0043444	0.019209	0.975953	414	3	0.41647
TSHB	6	0.10297	0.25301	1	5208	2	0.28353	0.0043281	0.019156	0.975953	412	3	0.28353
ZNF653	6	0.12981	0.29825	1	6133	1	0.35934	0.0042897	0.019016	0.975953	407	3	0.35934
PRPF18	6	0.15485	0.33028	1	6769	3	-0.14609	0.0042396	0.018819	0.975953	404	2	-0.14609
OR10Q1	6	0.39587	0.59715	1	12402	1	1.1313	0.0043194	0.019124	0.975953	411	4	1.1313
C16orf3	6	0.95467	0.95474	1	20678	0	1.2282	0.0042578	0.018885	0.975953	406	5	1.2282
EMILIN3	6	0.96241	0.9625	1	20842	0	1.1903	0.0043003	0.019052	0.975953	408	4	1.1903
PLIN2	6	0.99494	0.99492	1	21570	0	0.43298	0.0043159	0.019111	0.975953	409	4	0.43298
NPM1	6	0.0002534	0.0013446	0.698353	31	5	-3.917	0.0043898	0.019381	0.978883	416	1	-3.917
LGALS4	6	0.39137	0.5942	1	12338	2	0.38732	0.0044305	0.019519	0.978883	420	3	0.38732
INCA1	6	0.62299	0.7565	1	15989	2	0.1853	0.0044181	0.019475	0.978883	419	3	0.1853
TMEM57	6	0.81929	0.8549	1	18394	1	1.2174	0.0044346	0.019535	0.978883	421	4	1.2174
hsa-mir-6807	4	0.99444	0.99441	1	21557	0	1.4389	0.0055592	0.019496	0.978883	488	4	1.4389
RPS6KA4	6	0.98021	0.98012	1	21236	0	0.98912	0.0044549	0.019618	0.980757	422	5	0.98912
MS4A5	6	0.43818	0.62495	1	13082	2	0.27265	0.0045215	0.019853	0.981202	427	3	0.27265
C16orf62	6	0.91944	0.91976	1	19922	1	1.2123	0.0045102	0.019808	0.981202	426	4	1.2123
MIXL1	6	0.93882	0.93882	1	20352	0	0.76593	0.0045049	0.019782	0.981202	424	5	0.76593
EFTUD1	6	0.94133	0.94135	1	20410	0	0.42469	0.00448	0.019701	0.981202	423	3	0.42469
ACBD5	6	0.99267	0.99263	1	21524	0	0.89059	0.0045065	0.01979	0.981202	425	5	0.89059
HADHB	6	0.18947	0.37362	1	7705	3	-0.66416	0.0045674	0.020034	0.981304	430	2	-0.66416
RBBP7	6	0.78585	0.8401	1	18006	1	0.97183	0.0045372	0.019919	0.981304	428	5	0.97183
C6orf195	6	0.98952	0.98948	1	21458	0	0.98201	0.0045469	0.019955	0.981304	429	3	0.98201
KLK14	6	0.99125	0.99121	1	21492	0	1.071	0.004568	0.020036	0.981304	431	5	1.071
EDEM1	6	0.060093	0.16556	0.992251	3450	4	-0.73138	0.0045901	0.02012	0.98322	432	2	-0.73138
hsa-mir-570	4	0.23532	0.37575	1	8837	2	0.01611	0.0057675	0.02018	0.983472	502	2	0.01611
APTX	6	0.93541	0.93548	1	20264	0	0.37264	0.0046177	0.020216	0.983472	433	3	0.37264
AKT1S1	6	0.039371	0.11991	0.983093	2527	1	0.56628	0.0047403	0.020669	0.985627	441	3	0.56628
IRF2	6	0.082951	0.21313	1	4404	1	0.58584	0.0046992	0.02051	0.985627	437	3	0.58584
AP4B1	6	0.44873	0.63216	1	13245	1	1.1072	0.0047173	0.020583	0.985627	439	4	1.1072
ODF3	6	0.71579	0.81449	1	17305	1	1.2038	0.0047009	0.020516	0.985627	438	4	1.2038
POMT2	6	0.90497	0.90715	1	19628	1	0.7394	0.0046693	0.020401	0.985627	435	5	0.7394
NonTargetingControlGuideForHuman_0977	1	0.97941	0.97943	1	21224	0	2.1005	0.020595	0.020569	0.985627	1469	1	2.1005
TEX33	6	0.98565	0.98563	1	21370	0	1.0981	0.0047288	0.02063	0.985627	440	4	1.0981
DCST1	6	0.9926	0.99255	1	21522	0	1.2402	0.004659	0.020371	0.985627	434	5	1.2402
OVOL3	6	0.99546	0.99545	1	21578	0	0.77739	0.0046826	0.020446	0.985627	436	5	0.77739
GNPTAB	6	0.3916	0.59436	1	12342	2	1.1298	0.0047614	0.020742	0.98694	443	4	1.1298
hsa-mir-132	4	0.013153	0.04348	0.955082	1063	1	1.3351	0.0060594	0.021128	0.989269	517	3	1.3351
CCL20	6	0.053669	0.1516	0.984139	3186	1	1.0013	0.0048138	0.020932	0.989269	446	5	1.0013
PVRL1	6	0.12996	0.29846	1	6137	2	0.8546	0.0048643	0.021114	0.989269	449	4	0.8546
KLHL41	6	0.15076	0.32508	1	6665	1	1.0689	0.0048795	0.02116	0.989269	450	4	1.0689
SEH1L	6	0.3283	0.53909	1	11113	3	-0.062638	0.0048905	0.021202	0.989269	451	2	-0.062638
TXK	6	0.39611	0.59728	1	12408	1	1.1045	0.0048112	0.02092	0.989269	445	4	1.1045
PPOX	6	0.47355	0.64891	1	13627	2	0.081679	0.0048404	0.021032	0.989269	447	3	0.081679
M1AP	6	0.76869	0.83326	1	17809	1	0.62731	0.0047904	0.020844	0.989269	444	5	0.62731
DBF4B	6	0.90085	0.90388	1	19554	1	1.093	0.0048511	0.021073	0.989269	448	4	1.093
FAM117A	6	0.015058	0.055897	0.955082	1206	3	-0.37558	0.0052413	0.022481	0.989727	476	2	-0.37558
CPLX3	6	0.044149	0.13071	0.984139	2760	1	1.1779	0.0052314	0.022446	0.989727	474	4	1.1779
CLTA	6	0.073629	0.194	0.999591	4030	3	-0.020645	0.0051702	0.022215	0.989727	467	3	-0.020645
SPIRE1	6	0.13008	0.29861	1	6141	3	-0.34888	0.0051407	0.022105	0.989727	464	2	-0.34888
UBXN2B	6	0.13242	0.30165	1	6210	1	0.93739	0.0051411	0.022105	0.989727	465	5	0.93739
CDKN1C	6	0.144	0.31648	1	6490	2	0.96405	0.0051898	0.022295	0.989727	469	4	0.96405
hsa-mir-3615	4	0.15381	0.29133	1	6741	1	1.396	0.0062523	0.02176	0.989727	531	3	1.396
DPM3	6	0.29436	0.4997	1	10333	2	0.96288	0.0051861	0.022276	0.989727	468	4	0.96288
hsa-mir-4775	3	0.35266	0.45477	1	11697	1	1.7436	0.0081825	0.022086	0.989727	679	2	1.7436
COMMD8	6	0.38727	0.59153	1	12274	2	0.085876	0.0049906	0.021566	0.989727	455	3	0.085876
hsa-mir-1972-1	4	0.42581	0.57205	1	12905	1	1.2001	0.0062675	0.021813	0.989727	532	3	1.2001
COX5B	6	0.43979	0.62606	1	13115	2	1.0809	0.0051279	0.022051	0.989727	461	4	1.0809
hsa-mir-3180-3	4	0.46502	0.59788	1	13507	1	0.95728	0.006325	0.021992	0.989727	537	2	0.95728
RGS2	6	0.48517	0.6569	1	13811	2	0.64134	0.0051923	0.022305	0.989727	471	3	0.64134
CCDC74B	5	0.53959	0.68222	1	14682	1	1.4905	0.0051356	0.02136	0.989727	462	3	1.4905
OTOS	6	0.57683	0.7219	1	15256	1	1.2258	0.0049409	0.021387	0.989727	452	4	1.2258
TXLNA	6	0.62695	0.75952	1	16044	2	0.90507	0.0051402	0.022103	0.989727	463	4	0.90507
AKAP7	6	0.81151	0.85127	1	18295	1	0.58647	0.0051908	0.0223	0.989727	470	4	0.58647
hsa-mir-6740	3	0.82188	0.82176	1	18421	0	1.5841	0.008103	0.021891	0.989727	672	2	1.5841
S1PR2	6	0.90239	0.9051	1	19585	1	1.0166	0.0050302	0.021704	0.989727	458	5	1.0166
OR5R1	6	0.90602	0.908	1	19650	1	0.88943	0.0050729	0.021853	0.989727	460	4	0.88943
SGCZ	6	0.91373	0.91454	1	19816	1	1.0881	0.0051935	0.022308	0.989727	472	4	1.0881
BOC	6	0.93861	0.9386	1	20343	0	1.2129	0.005228	0.022432	0.989727	473	4	1.2129
BAD	6	0.9451	0.94512	1	20491	0	1.0735	0.0049791	0.021528	0.989727	454	4	1.0735
AKIRIN1	6	0.96516	0.9652	1	20898	0	-0.076501	0.0050161	0.02166	0.989727	457	2	-0.076501
BCLAF1	6	0.98154	0.98145	1	21266	0	0.70513	0.0049695	0.021493	0.989727	453	5	0.70513
SLC33A1	6	0.98513	0.9851	1	21359	0	0.56002	0.0050406	0.021739	0.989727	459	4	0.56002
IL6R	6	0.99433	0.99431	1	21555	0	1.0925	0.0052427	0.022489	0.989727	477	4	1.0925
NRN1L	6	0.17364	0.35381	1	7284	2	0.83167	0.0052544	0.022543	0.990109	478	3	0.83167
BCKDHA	6	0.022011	0.078429	0.955999	1697	2	0.40002	0.0052909	0.022674	0.993849	479	3	0.40002
PDGFB	6	0.89225	0.8973	1	19417	1	0.70532	0.0053049	0.022724	0.994021	480	5	0.70532
CANT1	6	0.0063975	0.026202	0.955082	568	3	-0.31088	0.0061019	0.025607	0.994743	521	3	-0.31088
KIAA1683	6	0.0070656	0.028613	0.955082	623	3	-1.0408	0.0065331	0.027194	0.994743	559	3	-1.0408
ATP6V1F	6	0.0071368	0.028874	0.955082	633	3	-0.85699	0.0067411	0.027918	0.994743	572	2	-0.85699
hsa-mir-4520a	4	0.01078	0.036174	0.955082	892	3	-2.1694	0.0074679	0.025702	0.994743	635	1	-2.1694
SCAF8	6	0.012624	0.047821	0.955082	1024	1	0.85852	0.0068684	0.028357	0.994743	584	5	0.85852
FAM218A	6	0.015009	0.055743	0.955082	1204	3	-0.15177	0.0072908	0.029838	0.994743	617	2	-0.15177
GNG5	6	0.015976	0.058961	0.955082	1266	3	-0.6035	0.0066912	0.027744	0.994743	569	2	-0.6035
CPM	6	0.026959	0.091014	0.967284	1941	3	0.18133	0.006876	0.028381	0.994743	587	3	0.18133
ACTG2	6	0.031152	0.10092	0.97399	2138	1	0.93919	0.0070496	0.028999	0.994743	600	4	0.93919
BCL2L13	6	0.039854	0.12102	0.983093	2554	2	1.1573	0.0058432	0.024641	0.994743	505	4	1.1573
COG7	6	0.041969	0.12578	0.983535	2656	2	0.83357	0.0070699	0.029078	0.994743	601	4	0.83357
ANXA10	6	0.049799	0.14316	0.984139	3018	4	-0.90091	0.0071409	0.029337	0.994743	607	1	-0.90091
CREBL2	6	0.054509	0.15343	0.984139	3220	2	0.63991	0.006421	0.026764	0.994743	549	3	0.63991
C17orf53	6	0.057161	0.15923	0.988882	3334	4	-0.76089	0.0060912	0.025562	0.994743	520	2	-0.76089
SSSCA1	6	0.076343	0.19967	0.999591	4139	2	1.0652	0.0060724	0.025496	0.994743	518	4	1.0652
DSTYK	6	0.079297	0.20563	1	4262	2	0.91271	0.0071339	0.029311	0.994743	606	4	0.91271
MBIP	6	0.079571	0.20619	1	4277	3	0.19267	0.0064843	0.027009	0.994743	555	3	0.19267
FUT5	6	0.080399	0.20786	1	4303	2	0.68938	0.0059629	0.025092	0.994743	510	3	0.68938
ATL1	6	0.082389	0.21201	1	4380	1	0.92439	0.0065863	0.027374	0.994743	561	4	0.92439
FTCD	6	0.08489	0.2171	1	4488	2	0.065445	0.0061451	0.025767	0.994743	524	3	0.065445
OR7A5	6	0.10005	0.24734	1	5070	2	0.59524	0.0063096	0.026355	0.994743	536	4	0.59524
GTF2I	6	0.10764	0.2621	1	5384	4	-0.4263	0.0058412	0.024634	0.994743	504	2	-0.4263
CD97	6	0.12001	0.28562	1	5856	3	0.082368	0.0069402	0.028598	0.994743	594	3	0.082368
ICA1	6	0.1246	0.29158	1	5981	2	0.82515	0.0062912	0.026287	0.994743	534	4	0.82515
FAM122B	6	0.1246	0.29158	1	5983	2	0.93472	0.0059579	0.025073	0.994743	509	4	0.93472
SLC35G5	6	0.12705	0.29473	1	6056	1	0.67867	0.0057411	0.024279	0.994743	500	4	0.67867
HIGD1A	6	0.13687	0.3074	1	6309	2	1.2167	0.0073378	0.029997	0.994743	622	4	1.2167
JUN	6	0.13963	0.31088	1	6376	1	0.78519	0.0057428	0.024285	0.994743	501	4	0.78519
TNFRSF12A	6	0.14872	0.32243	1	6607	1	0.97739	0.0066703	0.027675	0.994743	567	5	0.97739
ZBTB6	6	0.16112	0.33819	1	6946	2	0.43304	0.005541	0.02355	0.994743	487	4	0.43304
TSR2	6	0.16353	0.34123	1	7016	3	-0.2569	0.0074406	0.030351	0.994743	633	2	-0.2569
A3GALT2	6	0.16963	0.34889	1	7184	2	0.89321	0.0071586	0.029398	0.994743	608	3	0.89321
LRRN4	6	0.17383	0.35406	1	7287	2	-0.052419	0.0054529	0.023242	0.994743	485	2	-0.052419
ARHGAP31	6	0.17662	0.35751	1	7353	1	0.7935	0.0054352	0.023174	0.994743	483	5	0.7935
SPR	6	0.19088	0.37538	1	7738	3	-0.42789	0.005385	0.022991	0.994743	481	2	-0.42789
ITFG2	6	0.19332	0.37845	1	7804	1	0.32968	0.0066148	0.027474	0.994743	564	3	0.32968
hsa-mir-144	4	0.1978	0.33694	1	7909	2	0.13619	0.0078677	0.026978	0.994743	656	2	0.13619
CCZ1	5	0.20189	0.3777	1	7999	1	0.7004	0.006572	0.026933	0.994743	560	3	0.7004
HSPBP1	6	0.20219	0.38943	1	8005	2	0.77494	0.0073407	0.030008	0.994743	623	4	0.77494
UVRAG	6	0.22495	0.41713	1	8563	1	1.1212	0.0065076	0.027097	0.994743	558	5	1.1212
GULP1	6	0.24726	0.44389	1	9161	1	-0.18187	0.0069116	0.028506	0.994743	591	2	-0.18187
hsa-mir-611	4	0.24794	0.38865	1	9183	1	1.7742	0.0088434	0.030061	0.994743	725	3	1.7742
PCDHGB3	2	0.25047	0.2979	1	9247	1	0.49215	0.014032	0.026391	0.994743	1061	1	0.49215
CRHR1	6	0.25061	0.4479	1	9251	3	0.3868	0.007258	0.02972	0.994743	615	3	0.3868
PYHIN1	6	0.25465	0.45277	1	9358	2	-0.19326	0.0062804	0.026248	0.994743	533	2	-0.19326
COPZ2	6	0.25712	0.45577	1	9408	1	1.1084	0.0068698	0.028363	0.994743	585	5	1.1084
HSD17B6	6	0.2616	0.46115	1	9518	3	-0.41476	0.0072408	0.029661	0.994743	614	2	-0.41476
NKX6-1	6	0.26874	0.46965	1	9695	1	0.14368	0.0065949	0.027404	0.994743	562	3	0.14368
GCG	6	0.27651	0.47882	1	9868	2	0.1645	0.0073341	0.029983	0.994743	621	3	0.1645
hsa-mir-3143	4	0.27843	0.42	1	9911	2	0.16352	0.0086669	0.029514	0.994743	710	2	0.16352
DNM2	6	0.29436	0.4997	1	10332	1	0.1637	0.0066412	0.027579	0.994743	566	2	0.1637
TMEM147	6	0.32028	0.52996	1	10941	2	1.0085	0.0061842	0.025916	0.994743	525	4	1.0085
LOC200726	6	0.32905	0.53996	1	11136	2	0.28771	0.0072715	0.029762	0.994743	616	3	0.28771
HELQ	6	0.33685	0.54894	1	11335	1	0.70428	0.0062445	0.026131	0.994743	530	5	0.70428
RRN3	6	0.35498	0.56963	1	11752	3	-0.21714	0.0056911	0.024099	0.994743	499	1	-0.21714
THBD	6	0.35875	0.57319	1	11830	2	1.0227	0.0066356	0.027551	0.994743	565	4	1.0227
HNF1A	6	0.3606	0.57438	1	11855	2	1.0304	0.006292	0.026287	0.994743	535	4	1.0304
GNL3L	6	0.37195	0.58165	1	12029	2	0.23797	0.0063912	0.026651	0.994743	542	2	0.23797
NHLRC3	6	0.38228	0.58834	1	12198	2	0.11358	0.0063412	0.026466	0.994743	538	3	0.11358
hsa-mir-548ah	2	0.38592	0.40428	1	12256	1	0.96074	0.013566	0.025522	0.994743	1034	1	0.96074
PLGRKT	6	0.4157	0.61015	1	12729	2	0.88068	0.0067934	0.028107	0.994743	576	3	0.88068
UHRF1BP1L	6	0.41843	0.61196	1	12775	1	0.6605	0.0069616	0.028673	0.994743	596	5	0.6605
C6orf222	6	0.44012	0.62629	1	13120	1	0.57496	0.0064024	0.026695	0.994743	544	3	0.57496
CD300LG	6	0.4631	0.64184	1	13471	1	0.8262	0.0058316	0.0246	0.994743	503	4	0.8262
MCMDC2	6	0.46525	0.64331	1	13509	2	0.086879	0.0062412	0.026119	0.994743	529	3	0.086879
POLR1D	6	0.48874	0.65933	1	13874	1	0.75001	0.0071849	0.029482	0.994743	610	5	0.75001
SLC35B2	6	0.50072	0.66754	1	14040	1	1.1294	0.0055949	0.023723	0.994743	491	4	1.1294
OPN1LW	6	0.50305	0.66921	1	14080	1	1.0514	0.0060825	0.025531	0.994743	519	5	1.0514
ZNF554	6	0.53052	0.68851	1	14521	1	0.79018	0.0068525	0.028309	0.994743	583	5	0.79018
MRVI1	6	0.5509	0.70308	1	14863	1	1.1125	0.0073536	0.030051	0.994743	624	5	1.1125
VPS18	6	0.5545	0.7057	1	14917	2	1.0364	0.0059283	0.024977	0.994743	508	4	1.0364
MRGPRX3	6	0.56456	0.71298	1	15079	2	1.1105	0.007098	0.029181	0.994743	602	4	1.1105
P4HA2	6	0.56634	0.71427	1	15099	2	0.046146	0.0061412	0.025752	0.994743	523	1	0.046146
WDR67	5	0.57101	0.71035	1	15174	1	1.3953	0.0061207	0.025192	0.994743	522	3	1.3953
RANBP9	6	0.59415	0.73485	1	15517	1	0.77261	0.0070355	0.028943	0.994743	599	3	0.77261
RPA1	6	0.61795	0.75268	1	15915	1	0.69612	0.0068108	0.028166	0.994743	579	3	0.69612
CDC14A	4	0.6212	0.67499	1	15962	1	0.25353	0.0084339	0.028772	0.994743	694	2	0.25353
hsa-mir-6127	4	0.6297	0.67973	1	16081	1	1.5818	0.0080457	0.02752	0.994743	666	3	1.5818
C20orf85	6	0.63254	0.76378	1	16126	1	0.95189	0.0058645	0.024733	0.994743	506	4	0.95189
GCNT2	6	0.63415	0.76503	1	16157	1	0.81607	0.005566	0.023633	0.994743	490	4	0.81607
IGFBP3	6	0.63607	0.76652	1	16197	2	1.0069	0.0073996	0.030215	0.994743	627	4	1.0069
DNAL4	6	0.64621	0.77438	1	16376	1	0.91968	0.0062126	0.026013	0.994743	527	5	0.91968
INS	6	0.64781	0.77563	1	16404	1	0.1345	0.0064912	0.027034	0.994743	556	2	0.1345
TSC1	6	0.65002	0.77733	1	16439	2	0.81715	0.0073674	0.030097	0.994743	626	4	0.81715
BCORL1	6	0.65921	0.78448	1	16586	1	0.79509	0.0072992	0.029869	0.994743	618	5	0.79509
FANCG	6	0.68449	0.8045	1	16988	2	1.2567	0.0070222	0.028895	0.994743	598	4	1.2567
TRPM5	6	0.7049	0.81094	1	17203	1	0.019645	0.0058912	0.024843	0.994743	507	2	0.019645
MARK1	6	0.72194	0.81651	1	17356	1	1.1172	0.0067844	0.028078	0.994743	574	4	1.1172
RNF139	6	0.73596	0.82127	1	17490	1	0.50364	0.0062174	0.026032	0.994743	528	3	0.50364
hsa-mir-3648	4	0.74311	0.75386	1	17559	1	1.2563	0.0066998	0.023225	0.994743	571	2	1.2563
PLBD1	6	0.74851	0.82571	1	17613	1	0.81502	0.006792	0.028102	0.994743	575	5	0.81502
LEPRE1	6	0.77148	0.83435	1	17843	1	1.1507	0.006422	0.026767	0.994743	550	5	1.1507
ISL2	6	0.80518	0.84838	1	18220	1	0.75686	0.0074042	0.03023	0.994743	628	5	0.75686
hsa-mir-6744	4	0.81135	0.81138	1	18292	1	0.76812	0.0066886	0.023188	0.994743	568	2	0.76812
EPOR	6	0.8151	0.85294	1	18346	1	0.92823	0.0071027	0.029199	0.994743	603	4	0.92823
UBAC2	6	0.82248	0.85645	1	18427	1	0.74155	0.0060152	0.025293	0.994743	515	3	0.74155
hsa-mir-603	4	0.82518	0.82478	1	18464	0	0.73213	0.008225	0.028104	0.994743	683	2	0.73213
ZNF841	6	0.84684	0.86897	1	18731	1	0.5884	0.0067599	0.027992	0.994743	573	3	0.5884
OR10Z1	6	0.8512	0.87135	1	18789	1	0.98088	0.0074337	0.030332	0.994743	631	4	0.98088
QPCTL	6	0.85229	0.87194	1	18805	1	1.0523	0.0054441	0.023207	0.994743	484	5	1.0523
AGXT2L1	6	0.85811	0.87524	1	18884	1	0.65268	0.0072118	0.029556	0.994743	613	5	0.65268
TROVE2	6	0.85821	0.8753	1	18886	1	0.85896	0.0073579	0.030067	0.994743	625	5	0.85896
HSDL1	6	0.86237	0.87772	1	18935	1	0.68309	0.0074232	0.03029	0.994743	629	4	0.68309
UBE2R2	6	0.8637	0.8785	1	18961	1	1.2643	0.0068143	0.028179	0.994743	580	4	1.2643
hsa-mir-4293	4	0.88079	0.8804	1	19218	0	1.1782	0.008623	0.029375	0.994743	705	3	1.1782
SYCP1	5	0.88124	0.88137	1	19225	1	1.15	0.0069559	0.028338	0.994743	595	4	1.15
KIAA0232	6	0.88686	0.89346	1	19325	1	0.52928	0.0064811	0.026997	0.994743	554	3	0.52928
ATOH1	6	0.88777	0.89408	1	19339	1	1.0516	0.0068784	0.028391	0.994743	588	4	1.0516
CBX8	6	0.88828	0.89443	1	19343	1	0.54912	0.0066049	0.027438	0.994743	563	3	0.54912
MAGEA8	6	0.89081	0.89625	1	19389	1	0.76491	0.007319	0.029933	0.994743	620	5	0.76491
OCEL1	6	0.90811	0.90968	1	19702	1	0.44479	0.0059921	0.0252	0.994743	512	3	0.44479
ORMDL3	6	0.91141	0.91248	1	19764	1	0.62779	0.0068445	0.028281	0.994743	582	5	0.62779
MAMLD1	6	0.91353	0.91437	1	19810	1	0.92132	0.0061854	0.02592	0.994743	526	5	0.92132
NME4	6	0.91619	0.91674	1	19867	1	0.79182	0.0056583	0.023965	0.994743	495	5	0.79182
ACRV1	6	0.91643	0.91696	1	19871	1	1.1194	0.00644	0.026847	0.994743	552	5	1.1194
PARK2	6	0.91898	0.91933	1	19918	1	0.84042	0.0056747	0.024034	0.994743	497	5	0.84042
GSTCD	6	0.92623	0.92631	1	20063	0	1.0367	0.0056763	0.024041	0.994743	498	5	1.0367
SLC26A10	6	0.92792	0.92805	1	20102	0	1.0023	0.0072082	0.029545	0.994743	612	5	1.0023
VMA21	6	0.92907	0.92919	1	20130	0	1.1927	0.0068893	0.028432	0.994743	589	4	1.1927
GRID1	6	0.92931	0.92947	1	20135	0	0.90362	0.0068742	0.028378	0.994743	586	4	0.90362
GPR133	6	0.93235	0.9325	1	20198	0	0.38953	0.005403	0.023058	0.994743	482	3	0.38953
DRC1	6	0.93425	0.93436	1	20241	0	0.57423	0.0068355	0.02825	0.994743	581	3	0.57423
ZNF382	6	0.93904	0.93903	1	20357	0	1.2114	0.0064195	0.026756	0.994743	548	5	1.2114
ZNF331	6	0.94404	0.94403	1	20470	0	1.0627	0.0066994	0.027768	0.994743	570	4	1.0627
C21orf2	6	0.94874	0.94875	1	20548	0	1.158	0.006798	0.028122	0.994743	577	4	1.158
ACP5	6	0.94912	0.94913	1	20558	0	0.65913	0.0056277	0.023843	0.994743	492	3	0.65913
GLUD2	6	0.95287	0.95287	1	20643	0	1.0739	0.0056533	0.023941	0.994743	494	5	1.0739
DOCK4	5	0.95477	0.95496	1	20683	0	0.42751	0.0063419	0.026065	0.994743	539	4	0.42751
LY9	6	0.95821	0.95832	1	20751	0	0.85547	0.0069174	0.028528	0.994743	592	5	0.85547
EMC10	6	0.95879	0.9589	1	20764	0	0.74797	0.0073103	0.029907	0.994743	619	3	0.74797
KIF2A	6	0.95962	0.9597	1	20781	0	1.0266	0.0063954	0.026662	0.994743	543	4	1.0266
CACNG2	6	0.96099	0.96106	1	20812	0	0.99077	0.0069244	0.028547	0.994743	593	5	0.99077
VSIG1	6	0.96224	0.96233	1	20835	0	0.99088	0.0064987	0.027066	0.994743	557	4	0.99088
ZNF414	6	0.9654	0.96546	1	20906	0	1.0807	0.0064098	0.026723	0.994743	546	4	1.0807
PAIP2B	6	0.96633	0.96639	1	20924	0	0.70743	0.0064092	0.026719	0.994743	545	5	0.70743
ZDBF2	6	0.96954	0.96954	1	20997	0	1.1332	0.0063694	0.026566	0.994743	540	4	1.1332
NonTargetingControlGuideForHuman_0132	1	0.96977	0.96987	1	21003	0	1.8133	0.030228	0.030135	0.994743	2030	1	1.8133
NonTargetingControlGuideForHuman_0159	1	0.97021	0.97029	1	21016	0	1.9507	0.029792	0.02973	0.994743	2014	1	1.9507
NonTargetingControlGuideForHuman_0928	1	0.97278	0.97278	1	21072	0	1.9808	0.027221	0.027154	0.994743	1851	1	1.9808
NonTargetingControlGuideForHuman_0237	1	0.97359	0.97363	1	21099	0	1.9375	0.026408	0.026334	0.994743	1800	1	1.9375
MYO3B	6	0.97395	0.97387	1	21111	0	0.51972	0.0060445	0.025392	0.994743	516	4	0.51972
NonTargetingControlGuideForHuman_0293	1	0.97498	0.97499	1	21133	0	1.7967	0.025018	0.024936	0.994743	1715	1	1.7967
hsa-mir-523	2	0.97529	0.97528	1	21142	0	1.8646	0.015894	0.029781	0.994743	1174	2	1.8646
NonTargetingControlGuideForHuman_0911	1	0.97554	0.97556	1	21147	0	1.979	0.024456	0.02436	0.994743	1674	1	1.979
WDR16	6	0.97567	0.97561	1	21151	0	0.85608	0.0074386	0.030345	0.994743	632	5	0.85608
ADARB1	6	0.9765	0.97645	1	21168	0	0.82924	0.0071937	0.029505	0.994743	611	5	0.82924
PALMD	6	0.97757	0.97752	1	21182	0	0.63456	0.0068911	0.028438	0.994743	590	4	0.63456
AGPAT9	6	0.9811	0.98101	1	21253	0	0.54296	0.0071059	0.02921	0.994743	604	3	0.54296
PCNT	6	0.98236	0.9823	1	21289	0	1.0407	0.0056485	0.023923	0.994743	493	5	1.0407
GRAPL	4	0.98255	0.98251	1	21294	0	0.60573	0.0088666	0.030133	0.994743	728	4	0.60573
TMEM41B	6	0.98499	0.98495	1	21356	0	1.0973	0.0064227	0.026769	0.994743	551	4	1.0973
SPTBN5	6	0.98544	0.98541	1	21368	0	0.95076	0.0071293	0.029296	0.994743	605	4	0.95076
EIF2S3	6	0.98742	0.98737	1	21407	0	0.70449	0.0059912	0.025197	0.994743	511	5	0.70449
CCL2	6	0.9892	0.98916	1	21448	0	0.76244	0.0064111	0.026727	0.994743	547	5	0.76244
OLFML2A	6	0.98988	0.98983	1	21464	0	1.1067	0.0070051	0.028834	0.994743	597	5	1.1067
hsa-mir-369	4	0.99087	0.99083	1	21481	0	1.3543	0.0083171	0.028403	0.994743	687	4	1.3543
hsa-mir-3117	4	0.99112	0.99108	1	21491	0	1.1103	0.0088781	0.030167	0.994743	730	4	1.1103
CNTROB	6	0.99211	0.99207	1	21512	0	0.73584	0.0071736	0.029447	0.994743	609	5	0.73584
hsa-mir-3176	4	0.99233	0.9923	1	21516	0	1.2881	0.0068076	0.02357	0.994743	578	4	1.2881
KRTAP21-3	4	0.99244	0.99241	1	21519	0	0.89464	0.0075622	0.026019	0.994743	638	4	0.89464
hsa-mir-4271	4	0.99258	0.99254	1	21521	0	0.70487	0.0074244	0.025557	0.994743	630	4	0.70487
PPAPDC1B	6	0.99282	0.9928	1	21528	0	1.3361	0.0060106	0.025274	0.994743	514	5	1.3361
UBTF	6	0.99373	0.99368	1	21545	0	0.91326	0.0059937	0.025208	0.994743	513	5	0.91326
MBD6	6	0.99422	0.99419	1	21554	0	1.2617	0.0064442	0.026865	0.994743	553	5	1.2617
SYNGAP1	6	0.99521	0.99519	1	21574	0	0.87828	0.0054635	0.023275	0.994743	486	5	0.87828
PMFBP1	6	0.99573	0.99572	1	21584	0	1.0336	0.0055654	0.023631	0.994743	489	5	1.0336
RASD2	6	0.29226	0.49722	1	10293	2	0.73915	0.0074617	0.03043	0.995841	634	3	0.73915
CNTNAP3	6	2.513e-05	0.00014625	0.634724	3	2	-0.10599	0.3942	0.61291	0.997603	12768	2	-0.10599
SIPA1	6	3.6654e-05	0.00020831	0.634724	4	4	-0.92512	0.50891	0.68401	0.997603	14434	2	-0.92512
HSPA5	6	7.0471e-05	0.00037853	0.634724	11	3	-1.2562	0.4445	0.64346	0.997603	13529	2	-1.2562
TMIGD2	6	7.539e-05	0.00040134	0.634724	12	2	0.13901	0.40044	0.61665	0.997603	12859	2	0.13901
hsa-mir-3123	4	0.00015484	0.00060121	0.698353	19	3	-4.6496	0.58038	0.66713	0.997603	15526	1	-4.6496
ZNF14	6	0.00016526	0.00089965	0.698353	20	3	-1.3608	0.26151	0.46614	0.997603	9663	2	-1.3608
NLRP12	6	0.0001759	0.00095943	0.698353	22	2	-0.033525	0.27468	0.48115	0.997603	9959	3	-0.033525
KLHL21	6	0.0002012	0.0010749	0.698353	24	4	-3.243	0.39429	0.61296	0.997603	12770	2	-3.243
IQSEC1	6	0.00022615	0.0011995	0.698353	26	2	0.78038	0.057179	0.16217	0.997603	3274	4	0.78038
LARP4B	6	0.00023351	0.0012346	0.698353	28	5	-1.3392	0.5253	0.69464	0.997603	14680	1	-1.3392
C9orf57	6	0.00025472	0.0013501	0.698353	32	5	-2.1359	0.38251	0.60042	0.997603	12506	1	-2.1359
DDX23	6	0.00026386	0.0014071	0.698353	35	4	-1.5058	0.45753	0.65151	0.997603	13703	2	-1.5058
HSPB8	6	0.00028779	0.0015371	0.698353	41	4	-2.7989	0.1157	0.27811	0.997603	5673	1	-2.7989
TCTN3	6	0.00029647	0.0015814	0.698353	42	4	-1.6764	0.5187	0.69035	0.997603	14582	1	-1.6764
INSM2	6	0.00033204	0.0017708	0.698353	48	4	-2.783	0.35788	0.57365	0.997603	11985	2	-2.783
PRKAA1	6	0.0003338	0.0017813	0.698353	49	5	-3.7395	0.44891	0.64624	0.997603	13590	1	-3.7395
GCFC2	6	0.00036588	0.0019465	0.698353	53	3	-0.58324	0.547	0.70892	0.997603	15025	1	-0.58324
DVL3	6	0.00042715	0.0022504	0.698353	62	3	-0.94695	0.56028	0.71776	0.997603	15244	2	-0.94695
hsa-mir-6892	4	0.00044969	0.0016909	0.698353	64	2	-3.0139	0.18557	0.33433	0.997603	7771	2	-3.0139
SCRT1	6	0.00046784	0.0024466	0.698353	66	3	-0.89177	0.18931	0.38229	0.997603	7871	3	-0.89177
FCHO2	6	0.00049568	0.0025862	0.698353	71	4	-2.7293	0.42902	0.63391	0.997603	13306	2	-2.7293
hsa-mir-3925	4	0.0004993	0.001878	0.698353	73	3	-5.0622	0.2244	0.37296	0.997603	8742	1	-5.0622
USHBP1	6	0.00052444	0.0027505	0.698353	76	2	0.12597	0.15097	0.33633	0.997603	6835	3	0.12597
SMAP1	6	0.00052763	0.0027688	0.698353	77	2	-0.034575	0.35654	0.57217	0.997603	11959	2	-0.034575
HDHD2	6	0.00056238	0.0029472	0.698353	81	3	0.13692	0.11295	0.27294	0.997603	5570	3	0.13692
HIC1	6	0.00057787	0.003028	0.698353	84	2	0.42578	0.19914	0.39398	0.997603	8105	3	0.42578
CYP2E1	6	0.00058763	0.0030786	0.698353	85	3	-0.38883	0.13079	0.306	0.997603	6207	2	-0.38883
BOP1	6	0.00059035	0.0030887	0.698353	86	5	-1.75	0.56133	0.71849	0.997603	15266	1	-1.75
FOXQ1	6	0.0006281	0.0032767	0.698353	93	3	-0.018925	0.12381	0.29314	0.997603	5962	3	-0.018925
CCT2	6	0.00063172	0.0032929	0.698353	94	3	0.2581	0.058507	0.16499	0.997603	3324	3	0.2581
hsa-mir-6821	4	0.00065324	0.0024379	0.698353	97	1	-0.27242	0.56168	0.65837	0.997603	15273	1	-0.27242
CAMK2N2	6	0.00067834	0.0035121	0.716249	99	2	0.26066	0.22113	0.41964	0.997603	8649	3	0.26066
FOXRED1	6	0.00068328	0.0035322	0.716249	100	3	-1.7153	0.36219	0.57834	0.997603	12081	2	-1.7153
LONP1	6	0.00072857	0.0037695	0.7455	102	4	-0.49459	0.33243	0.54567	0.997603	11367	1	-0.49459
RUSC1	6	0.00072978	0.0037796	0.7455	103	4	-2.9062	0.079944	0.20885	0.997603	4239	2	-2.9062
B4GALNT4	6	0.00081063	0.0041642	0.768853	109	5	-1.8018	0.38466	0.60269	0.997603	12549	1	-1.8018
VPS13A	6	0.00081475	0.0041852	0.768853	110	5	-2.3623	0.10791	0.26343	0.997603	5342	1	-2.3623
DENND1C	6	0.00082643	0.0042404	0.768853	112	2	0.060189	0.45888	0.65238	0.997603	13723	2	0.060189
HSPD1	6	0.00082643	0.0042404	0.768853	113	4	-0.92495	0.38039	0.5981	0.997603	12460	2	-0.92495
MYPOP	6	0.00087925	0.0045225	0.783274	117	4	-1.306	0.39657	0.61431	0.997603	12808	1	-1.306
MCF2L	6	0.0008853	0.0045549	0.783274	118	3	-1.8256	0.45523	0.65007	0.997603	13675	1	-1.8256
hsa-mir-6507	4	0.00090435	0.0033474	0.698353	121	3	-3.7205	0.67327	0.71606	0.997603	16971	1	-3.7205
WSB2	6	0.00091901	0.00471	0.783274	124	4	-3.1218	0.21012	0.4069	0.997603	8384	2	-3.1218
IGFALS	6	0.0009408	0.0048154	0.785565	127	4	-2.3013	0.18822	0.38101	0.997603	7844	2	-2.3013
SH2D7	6	0.0010299	0.0052348	0.831789	129	4	-1.5477	0.17358	0.36347	0.997603	7437	1	-1.5477
YBX2	6	0.0010801	0.0054812	0.836326	134	2	0.32434	0.27146	0.4775	0.997603	9889	3	0.32434
hsa-mir-518a-2	3	0.0011464	0.0032543	0.698353	137	2	-2.5613	0.25791	0.38549	0.997603	9578	1	-2.5613
ITGA3	6	0.0011581	0.0058504	0.836326	139	3	-2.2449	0.25169	0.45479	0.997603	9412	1	-2.2449
TMEM202	6	0.0011996	0.0060498	0.836326	143	3	-1.3565	0.4306	0.63488	0.997603	13326	1	-1.3565
hsa-mir-3943	4	0.0012225	0.0044946	0.783274	145	3	-0.79115	0.61288	0.68341	0.997603	16016	1	-0.79115
COL11A1	6	0.0012612	0.0063601	0.840894	149	5	-2.1697	0.15169	0.33719	0.997603	6853	1	-2.1697
ZNF180	6	0.001281	0.0064491	0.841311	152	1	0.13175	0.24332	0.44518	0.997603	9214	3	0.13175
GTPBP4	6	0.0013814	0.0069232	0.841311	158	2	0.50841	0.068569	0.18585	0.997603	3779	3	0.50841
LUC7L	6	0.001415	0.0070971	0.841311	161	5	-1.777	0.45814	0.65191	0.997603	13713	1	-1.777
SIGLEC7	6	0.001475	0.0073786	0.841311	175	5	-2.1209	0.55821	0.71644	0.997603	15212	1	-2.1209
POLG	6	0.0014818	0.0074156	0.841311	176	1	0.26089	0.1126	0.27228	0.997603	5548	3	0.26089
hsa-mir-8059	4	0.0015389	0.0056377	0.836326	180	3	-3.0098	0.36777	0.51522	0.997603	12196	1	-3.0098
hsa-mir-6779	4	0.0015572	0.0057016	0.836326	185	1	-0.017034	0.29974	0.44751	0.997603	10566	1	-0.017034
GK	6	0.0015822	0.0079303	0.852061	186	2	0.39159	0.18524	0.37747	0.997603	7764	3	0.39159
UTP15	6	0.0016324	0.008169	0.852061	191	2	0.099113	0.084518	0.21803	0.997603	4424	2	0.099113
EP400	6	0.0016325	0.0081694	0.852061	192	5	-1.8469	0.533	0.69971	0.997603	14807	1	-1.8469
MASP1	6	0.001687	0.00843	0.852061	201	5	-1.9623	0.15518	0.34144	0.997603	6948	1	-1.9623
BCCIP	6	0.0016893	0.0084432	0.852061	202	3	-2.0777	0.30858	0.51927	0.997603	10786	2	-2.0777
TUBB2B	6	0.0017579	0.0087786	0.857974	209	1	0.1819	0.032301	0.10773	0.997603	2126	2	0.1819
COL6A6	6	0.0017579	0.0087786	0.857974	210	2	0.34822	0.25928	0.46355	0.997603	9608	3	0.34822
hsa-mir-4314	4	0.001758	0.0063948	0.840894	211	1	0.27866	0.26918	0.41719	0.997603	9835	2	0.27866
TPP1	6	0.0018571	0.0092674	0.891802	214	2	-0.13985	0.028535	0.098805	0.997603	1933	2	-0.13985
MCHR2	6	0.0018833	0.0094043	0.891802	216	4	-0.94643	0.28112	0.48835	0.997603	10124	1	-0.94643
HIST4H4	6	0.0018853	0.0094125	0.891802	217	4	-1.488	0.35803	0.57381	0.997603	11989	2	-1.488
SEC61G	6	0.0019481	0.009689	0.906133	220	4	-1.8883	0.37239	0.58944	0.997603	12284	1	-1.8883
C17orf104	6	0.001963	0.0097556	0.908448	221	4	-1.6128	0.33826	0.55211	0.997603	11513	1	-1.6128
hsa-mir-518f	3	0.0019715	0.0055414	0.836326	222	1	-0.097779	0.71999	0.72095	0.997603	17711	1	-0.097779
CDPF1	6	0.0019923	0.0098656	0.914535	224	5	-1.0564	0.3748	0.59207	0.997603	12337	1	-1.0564
hsa-mir-3139	4	0.0020926	0.0076059	0.841311	229	2	-2.0153	0.23833	0.38678	0.997603	9090	1	-2.0153
MED17	6	0.0021148	0.010311	0.928249	231	4	-1.4004	0.33067	0.54374	0.997603	11325	2	-1.4004
UBR5	6	0.0021773	0.010556	0.929631	236	5	-1.108	0.28851	0.49672	0.997603	10297	1	-1.108
PRMT6	6	0.0021844	0.010583	0.929631	237	3	-0.45446	0.093463	0.23566	0.997603	4773	2	-0.45446
SCGB1D1	6	0.0022345	0.010775	0.931844	241	2	-0.13369	0.30361	0.51368	0.997603	10660	2	-0.13369
ADAL	6	0.0022393	0.010792	0.931844	242	3	-0.93962	0.55621	0.71506	0.997603	15177	2	-0.93962
CACNG1	6	0.0022631	0.01088	0.931844	243	4	-1.8421	0.54039	0.70455	0.997603	14931	1	-1.8421
CENPJ	6	0.0022812	0.010948	0.931844	245	4	-2.3596	0.3788	0.59642	0.997603	12419	1	-2.3596
EPM2A	6	0.0022847	0.010962	0.931844	247	1	0.59133	0.020095	0.072426	0.997603	1438	5	0.59133
SIGMAR1	6	0.002404	0.011403	0.931844	253	2	0.37023	0.059615	0.16732	0.997603	3372	3	0.37023
SLC26A2	6	0.002404	0.011403	0.931844	254	2	0.10454	0.31357	0.52486	0.997603	10921	3	0.10454
SWT1	5	0.0024181	0.010523	0.929631	255	4	-2.558	0.54546	0.68965	0.997603	14997	1	-2.558
OR52A1	6	0.0024352	0.011524	0.931844	258	3	-0.48369	0.51796	0.68988	0.997603	14574	2	-0.48369
TAPT1	6	0.0024533	0.011602	0.931844	259	4	-1.8664	0.23726	0.43817	0.997603	9059	2	-1.8664
RPL23A	6	0.0024627	0.011639	0.931844	261	4	-2.3933	0.56186	0.71884	0.997603	15275	2	-2.3933
IQCA1	6	0.0025268	0.011886	0.934894	265	3	-0.79094	0.44699	0.64502	0.997603	13566	2	-0.79094
TSTA3	6	0.00256	0.012013	0.934894	266	3	-0.69048	0.10805	0.2637	0.997603	5350	2	-0.69048
ACTL8	6	0.0025606	0.012015	0.934894	267	3	-0.19898	0.089896	0.22864	0.997603	4628	2	-0.19898
2021-09-07	6	0.0025606	0.012015	0.934894	268	4	-1.5404	0.41497	0.6254	0.997603	13076	1	-1.5404
RHOQ	6	0.0026714	0.012432	0.934894	275	5	-1.8455	0.37965	0.59732	0.997603	12441	1	-1.8455
CHRNA9	6	0.002686	0.012495	0.934894	276	2	0.15037	0.10838	0.26431	0.997603	5363	3	0.15037
FBXO8	6	0.0027045	0.012572	0.934894	278	2	-0.13278	0.29306	0.50177	0.997603	10417	1	-0.13278
CHD4	6	0.0027361	0.012685	0.934894	280	4	-1.1542	0.20464	0.40043	0.997603	8244	2	-1.1542
ATP8A2	6	0.0027814	0.01285	0.934894	281	3	-0.80488	0.29955	0.50911	0.997603	10559	1	-0.80488
hsa-mir-1273g	4	0.0028031	0.010055	0.91551	282	2	-2.9974	0.47173	0.61906	0.997603	13927	1	-2.9974
RAB24	6	0.0028364	0.013059	0.934894	285	3	-0.11501	0.17663	0.3671	0.997603	7528	3	-0.11501
TIMP4	6	0.0028866	0.013232	0.934894	287	2	-0.26934	0.32453	0.53699	0.997603	11179	2	-0.26934
CHMP4B	6	0.0028982	0.013278	0.934894	288	4	-2.112	0.47954	0.66535	0.997603	14037	2	-2.112
KRT77	6	0.0029293	0.013393	0.934894	291	5	-1.0301	0.49577	0.67554	0.997603	14282	1	-1.0301
BOD1L1	6	0.0029367	0.013427	0.934894	292	3	-0.43292	0.50142	0.67916	0.997603	14350	1	-0.43292
TJP2	6	0.0029526	0.013484	0.934894	293	4	-1.727	0.51558	0.68833	0.997603	14540	2	-1.727
BNC1	6	0.0029868	0.013616	0.934894	294	4	-0.78324	0.3786	0.5962	0.997603	12413	1	-0.78324
GPATCH4	6	0.0029932	0.013643	0.934894	296	5	-1.1755	0.51924	0.6907	0.997603	14592	1	-1.1755
OTUD7B	6	0.003037	0.013801	0.934894	300	2	0.97836	0.014552	0.054512	0.997603	1088	4	0.97836
IFT81	6	0.0030463	0.013841	0.934894	302	5	-2.2025	0.56739	0.72253	0.997603	15360	1	-2.2025
OR5K1	6	0.0030794	0.013963	0.934894	305	4	-1.6959	0.5495	0.71056	0.997603	15059	1	-1.6959
AGPAT1	6	0.0030871	0.013995	0.934894	306	2	0.67731	0.060956	0.17015	0.997603	3436	4	0.67731
CCDC3	6	0.0031195	0.014109	0.934894	308	5	-1.1423	0.10168	0.25154	0.997603	5113	1	-1.1423
HUS1	6	0.0031852	0.014339	0.934894	310	2	0.19989	0.091909	0.2326	0.997603	4707	3	0.19989
KIAA0319	6	0.0031874	0.014344	0.934894	311	3	-0.43563	0.41036	0.62264	0.997603	13011	1	-0.43563
hsa-mir-4325	4	0.0032463	0.011607	0.931844	316	2	-0.3932	0.48667	0.62569	0.997603	14148	1	-0.3932
ORAI2	6	0.0032585	0.014601	0.934894	317	3	-1.1305	0.11349	0.27397	0.997603	5584	3	-1.1305
OGDHL	6	0.003301	0.014747	0.934894	319	4	-1.5036	0.5655	0.72127	0.997603	15328	2	-1.5036
PTRH1	6	0.0033127	0.014795	0.934894	321	2	0.73737	0.028538	0.098813	0.997603	1934	4	0.73737
SPOP	6	0.0033127	0.014795	0.934894	322	2	0.12601	0.20043	0.39549	0.997603	8129	2	0.12601
NPTXR	6	0.0033239	0.014836	0.934894	323	3	-0.62617	0.037085	0.11863	0.997603	2331	1	-0.62617
FBLN5	6	0.0033239	0.014836	0.934894	324	3	-1.8684	0.17812	0.36892	0.997603	7570	2	-1.8684
PPAPDC1A	6	0.0033947	0.015098	0.934894	330	4	-1.7655	0.43642	0.63843	0.997603	13414	2	-1.7655
ZNF426	6	0.0034226	0.015218	0.934894	331	4	-1.6766	0.493	0.6738	0.997603	14235	2	-1.6766
ASCL1	6	0.0034352	0.015263	0.934894	332	4	-1.3785	0.084243	0.2175	0.997603	4414	2	-1.3785
TMC8	6	0.003438	0.015275	0.934894	333	2	-0.24298	0.11643	0.27947	0.997603	5699	1	-0.24298
C12orf56	6	0.0034741	0.015416	0.934894	335	5	-1.4707	0.38513	0.60322	0.997603	12559	1	-1.4707
LRRC26	6	0.0034881	0.015461	0.934894	336	1	0.30768	0.40297	0.61819	0.997603	12897	2	0.30768
ABHD6	6	0.0035382	0.015666	0.934894	339	1	0.85849	0.01917	0.069463	0.997603	1380	5	0.85849
OR52K2	6	0.0035402	0.015673	0.934894	340	3	-1.0484	0.20177	0.39706	0.997603	8165	3	-1.0484
ANKRD24	6	0.0035428	0.015684	0.934894	341	4	-2.042	0.17302	0.36286	0.997603	7420	2	-2.042
BCL6	6	0.0035837	0.015849	0.934894	343	3	-0.79794	0.21426	0.41175	0.997603	8477	2	-0.79794
RAD21	6	0.0035891	0.015867	0.934894	345	3	-0.68029	0.1758	0.36611	0.997603	7505	3	-0.68029
GPR56	6	0.0036134	0.015957	0.934894	347	1	0.30832	0.26683	0.47217	0.997603	9785	3	0.30832
TSLP	6	0.0036134	0.015957	0.934894	348	2	0.19317	0.30894	0.51968	0.997603	10795	3	0.19317
GMPR	6	0.0036508	0.01609	0.934894	351	2	-0.15551	0.12027	0.28658	0.997603	5832	1	-0.15551
ATP5J2	6	0.0036869	0.016236	0.934894	353	4	-1.5908	0.39576	0.61385	0.997603	12795	2	-1.5908
ANKRD42	6	0.0037136	0.016343	0.934894	355	2	0.071598	0.20701	0.40323	0.997603	8304	2	0.071598
PRAP1	6	0.0037136	0.016343	0.934894	356	2	0.062129	0.40513	0.61947	0.997603	12933	2	0.062129
HIST1H2BB	6	0.0037263	0.01639	0.934894	358	3	-0.53076	0.27953	0.4866	0.997603	10084	1	-0.53076
GLT8D1	6	0.0037263	0.01639	0.934894	359	2	-0.35878	0.14945	0.33444	0.997603	6803	2	-0.35878
hsa-mir-760	4	0.003781	0.01348	0.934894	361	2	-0.084002	0.25892	0.40716	0.997603	9598	2	-0.084002
HIST2H2AA3	5	0.0037848	0.01595	0.934894	362	1	0.30543	0.23461	0.42409	0.997603	8989	3	0.30543
ZNF432	6	0.0037887	0.01663	0.934894	365	2	-0.029362	0.19695	0.39143	0.997603	8043	2	-0.029362
LCN8	6	0.003805	0.016693	0.934894	366	4	-1.8073	0.027473	0.095554	0.997603	1871	2	-1.8073
BMPR2	6	0.0038505	0.01687	0.934894	371	4	-0.78912	0.23295	0.43329	0.997603	8941	2	-0.78912
MUT	6	0.0038505	0.01687	0.934894	373	4	-1.1291	0.46381	0.65547	0.997603	13802	2	-1.1291
LHX2	6	0.0038668	0.016926	0.934894	375	5	-1.4122	0.20264	0.39809	0.997603	8190	1	-1.4122
CDC42BPG	6	0.0039072	0.017085	0.934894	376	5	-1.5883	0.54154	0.70531	0.997603	14951	1	-1.5883
hsa-mir-4753	4	0.0039272	0.013971	0.934894	380	2	-3.1662	0.33474	0.48221	0.997603	11415	1	-3.1662
RAD17	6	0.0039767	0.017333	0.934894	381	3	-0.26772	0.50769	0.68326	0.997603	14417	2	-0.26772
SLC19A1	6	0.0039767	0.017333	0.934894	383	3	-0.30428	0.1043	0.25656	0.997603	5202	3	-0.30428
IFLTD1	6	0.0039891	0.017366	0.934894	387	2	0.039684	0.078187	0.20541	0.997603	4165	2	0.039684
NR2F6	6	0.004059	0.017619	0.934894	392	3	-0.84893	0.038593	0.12198	0.997603	2399	3	-0.84893
KRTAP19-4	6	0.0041088	0.017806	0.934894	398	2	0.19087	0.13114	0.30661	0.997603	6223	3	0.19087
LRFN2	6	0.0041644	0.018022	0.934894	403	1	0.25602	0.3075	0.51807	0.997603	10758	3	0.25602
MLH1	6	0.0042349	0.018271	0.934894	406	2	0.24912	0.10418	0.25633	0.997603	5194	3	0.24912
FES	6	0.0043023	0.018532	0.934894	410	4	-2.1647	0.46415	0.65567	0.997603	13808	1	-2.1647
TSSC4	6	0.0043397	0.018666	0.934894	412	2	0.15328	0.10728	0.26222	0.997603	5320	3	0.15328
RARRES3	6	0.0043423	0.018672	0.934894	413	2	0.36009	0.041303	0.12795	0.997603	2530	3	0.36009
WFDC12	6	0.0043618	0.018748	0.934894	415	5	-1.3636	0.47107	0.66001	0.997603	13917	1	-1.3636
UGT3A1	6	0.0044244	0.018968	0.934894	420	3	-0.86126	0.38695	0.60517	0.997603	12600	2	-0.86126
PLXNA4	6	0.0044399	0.019032	0.934894	421	2	0.1634	0.19252	0.38613	0.997603	7937	3	0.1634
hsa-mir-6837	4	0.0044692	0.015821	0.934894	422	2	-0.87177	0.11287	0.23837	0.997603	5561	2	-0.87177
TMEM87A	6	0.0044697	0.01914	0.934894	423	2	0.30261	0.31067	0.52159	0.997603	10849	3	0.30261
HAUS1	6	0.0045275	0.019358	0.934894	427	3	-1.6104	0.34948	0.56444	0.997603	11770	1	-1.6104
ACTR1B	6	0.0045275	0.019358	0.934894	428	5	-2.0186	0.50243	0.67985	0.997603	14358	1	-2.0186
DUT	6	0.0045275	0.019358	0.934894	429	3	-2.0291	0.43342	0.63661	0.997603	13375	2	-2.0291
ZNF549	6	0.0045621	0.019488	0.934894	432	4	-1.9136	0.02095	0.075144	0.997603	1484	1	-1.9136
SIN3B	6	0.0045706	0.019525	0.934894	433	3	-1.2692	0.1361	0.31565	0.997603	6412	1	-1.2692
NREP	6	0.0045746	0.019539	0.934894	434	5	-1.3291	0.39535	0.61359	0.997603	12788	1	-1.3291
GPR33	6	0.0045901	0.019599	0.934894	435	4	-0.87404	0.01449	0.054311	0.997603	1084	2	-0.87404
MZT2B	4	0.0046049	0.016285	0.934894	437	2	-2.4648	0.67046	0.71445	0.997603	16924	1	-2.4648
CDK11A	6	0.0046051	0.019648	0.934894	438	3	-0.13219	0.2007	0.39581	0.997603	8137	3	-0.13219
ARHGAP40	6	0.0046051	0.019648	0.934894	439	3	-0.68265	0.22721	0.42664	0.997603	8813	2	-0.68265
hsa-mir-4281	4	0.0046384	0.016405	0.934894	441	3	-2.7391	0.59558	0.67462	0.997603	15752	1	-2.7391
hsa-mir-589	4	0.0046384	0.016405	0.934894	442	3	-3.7787	0.46895	0.61623	0.997603	13883	1	-3.7787
DET1	6	0.004746	0.020169	0.940328	451	3	-0.69399	0.16898	0.35806	0.997603	7307	3	-0.69399
PARP2	6	0.0047529	0.020196	0.940328	452	4	-2.3034	0.13561	0.31473	0.997603	6392	2	-2.3034
NEK5	6	0.0050493	0.021262	0.955082	463	4	-1.6822	0.32869	0.54152	0.997603	11280	2	-1.6822
ABCF2	6	0.0051908	0.021795	0.955082	471	3	-0.62324	0.14857	0.33338	0.997603	6786	2	-0.62324
TFDP3	6	0.0052408	0.021976	0.955082	472	2	0.098878	0.5267	0.69557	0.997603	14702	1	0.098878
C14orf183	6	0.0052909	0.022171	0.955082	474	4	-0.58079	0.34344	0.55783	0.997603	11638	2	-0.58079
DDA1	4	0.0053313	0.018757	0.934894	476	2	-2.1181	0.42728	0.57458	0.997603	13285	2	-2.1181
SRRM4	6	0.0053601	0.022408	0.955082	478	3	-0.1373	0.50933	0.68431	0.997603	14438	2	-0.1373
hsa-mir-5585	4	0.0053846	0.018913	0.934894	479	2	-2.2277	0.43138	0.57873	0.997603	13343	1	-2.2277
SPANXN5	5	0.0053916	0.022352	0.955082	481	2	-0.20952	0.29125	0.48605	0.997603	10371	2	-0.20952
CDK20	6	0.0055099	0.022952	0.955082	484	3	-0.29512	0.26158	0.46624	0.997603	9665	3	-0.29512
DGKB	6	0.005541	0.023053	0.955082	486	2	0.34252	0.05791	0.16372	0.997603	3301	3	0.34252
MOB3C	6	0.0055497	0.023085	0.955082	489	3	-1.6569	0.066857	0.18229	0.997603	3704	3	-1.6569
hsa-mir-5010	4	0.0055798	0.01956	0.934894	491	2	-2.7799	0.51021	0.63543	0.997603	14453	1	-2.7799
TRMT1L	6	0.0056471	0.023424	0.955082	497	3	-1.3013	0.076808	0.20267	0.997603	4107	2	-1.3013
DDX51	6	0.0056569	0.023466	0.955082	499	4	-0.84428	0.022011	0.078512	0.997603	1547	2	-0.84428
NEUROD6	6	0.0056661	0.023502	0.955082	502	4	-1.1901	0.13813	0.31932	0.997603	6488	2	-1.1901
TRAPPC4	6	0.0056724	0.023532	0.955082	503	4	-1.6263	0.37779	0.59535	0.997603	12394	1	-1.6263
TUBGCP4	6	0.0057387	0.023781	0.955082	506	4	-1.9478	0.1618	0.34946	0.997603	7138	1	-1.9478
MT1X	5	0.0057396	0.023405	0.955082	507	2	0.86133	0.03428	0.10189	0.997603	2219	3	0.86133
TGM7	6	0.005782	0.023945	0.955082	510	3	-0.84366	0.12662	0.29832	0.997603	6051	1	-0.84366
ADAMTS17	6	0.0057902	0.023972	0.955082	511	4	-1.2196	0.10108	0.2504	0.997603	5099	2	-1.2196
ZNF274	6	0.0057912	0.023974	0.955082	512	3	-0.049705	0.26941	0.47517	0.997603	9844	3	-0.049705
SRSF7	6	0.0057914	0.023974	0.955082	513	4	-1.7373	0.34465	0.5592	0.997603	11656	2	-1.7373
SLC6A20	6	0.0058199	0.024078	0.955082	515	4	-1.0281	0.32289	0.53522	0.997603	11133	2	-1.0281
UMOD	6	0.0058199	0.024078	0.955082	516	3	-0.16431	0.38344	0.60139	0.997603	12532	2	-0.16431
ZNF711	6	0.0058412	0.024147	0.955082	517	3	-0.25228	0.29818	0.50756	0.997603	10530	3	-0.25228
hsa-mir-4654	4	0.0058713	0.020516	0.947093	519	2	-1.4462	0.051626	0.12622	0.997603	3003	2	-1.4462
TPST2	6	0.0058912	0.024359	0.955082	522	2	0.034825	0.015074	0.056189	0.997603	1122	2	0.034825
TMEM14A	6	0.0058919	0.02436	0.955082	523	4	-1.8682	0.55691	0.71555	0.997603	15189	2	-1.8682
DPP4	6	0.0059116	0.024438	0.955082	524	3	-0.97547	0.40515	0.61948	0.997603	12934	2	-0.97547
KHDRBS3	6	0.0059636	0.024614	0.955082	526	4	-0.981	0.33403	0.54745	0.997603	11403	1	-0.981
MACC1	6	0.0059662	0.024624	0.955082	528	3	-0.39124	0.052531	0.15229	0.997603	3039	2	-0.39124
hsa-mir-1321	4	0.0059844	0.020883	0.953903	529	3	-2.2618	0.061282	0.14458	0.997603	3454	1	-2.2618
COX20	6	0.006009	0.024786	0.955082	531	5	-0.81912	0.41134	0.62323	0.997603	13025	1	-0.81912
XPNPEP1	5	0.0060377	0.024331	0.955082	533	1	0.17729	0.52664	0.67379	0.997603	14700	2	0.17729
CCSER2	6	0.0060586	0.024961	0.955082	534	5	-1.0367	0.3088	0.51953	0.997603	10791	1	-1.0367
STX6	6	0.0060708	0.025006	0.955082	536	3	-0.21285	0.18212	0.37377	0.997603	7683	2	-0.21285
hsa-mir-548ae-1	4	0.0060717	0.021172	0.955082	537	2	-1.7378	0.20247	0.35115	0.997603	8188	2	-1.7378
AAK1	6	0.0061126	0.025169	0.955082	540	3	-1.3588	0.028554	0.098865	0.997603	1936	2	-1.3588
WLS	6	0.0061412	0.025275	0.955082	543	3	-0.61089	0.40078	0.61685	0.997603	12867	2	-0.61089
MORN5	6	0.0061412	0.025275	0.955082	544	3	-0.65822	0.11991	0.28594	0.997603	5822	2	-0.65822
NAPB	6	0.0061616	0.025357	0.955082	547	4	-1.8653	0.016175	0.059805	0.997603	1189	1	-1.8653
MIPOL1	6	0.0062563	0.025693	0.955082	548	3	-1.7173	0.45474	0.64978	0.997603	13669	1	-1.7173
TLK1	6	0.0062751	0.025759	0.955082	551	5	-0.9479	0.11749	0.28146	0.997603	5741	1	-0.9479
RCN3	5	0.0062877	0.025102	0.955082	553	2	-0.15158	0.30347	0.49548	0.997603	10659	2	-0.15158
GSTA4	6	0.0062926	0.025815	0.955082	554	5	-1.3206	0.3363	0.54991	0.997603	11464	1	-1.3206
PIWIL2	6	0.0063133	0.025896	0.955082	557	5	-0.99514	0.020159	0.072619	0.997603	1445	1	-0.99514
TPRN	6	0.0063348	0.025973	0.955082	558	5	-0.9817	0.12102	0.28801	0.997603	5865	1	-0.9817
hsa-mir-320d-1	4	0.0063679	0.022128	0.955082	563	2	-0.020221	0.28837	0.43626	0.997603	10293	2	-0.020221
OR10K1	6	0.0063854	0.026157	0.955082	564	3	-1.2128	0.33247	0.54572	0.997603	11371	1	-1.2128
FLT3LG	6	0.0063912	0.026181	0.955082	565	3	-0.20495	0.3438	0.55824	0.997603	11647	2	-0.20495
ZCCHC5	6	0.0063912	0.026181	0.955082	566	3	-0.53035	0.31226	0.52336	0.997603	10889	1	-0.53035
EYA3	6	0.0063912	0.026181	0.955082	567	1	0.83114	0.041713	0.12887	0.997603	2558	4	0.83114
GIPC2	6	0.0064987	0.026599	0.955082	571	4	-1.5224	0.07873	0.20649	0.997603	4190	2	-1.5224
KLHL42	6	0.0065205	0.026684	0.955082	573	5	-1.159	0.087617	0.22413	0.997603	4539	1	-1.159
TEAD3	6	0.0065394	0.02675	0.955082	574	4	-1.3866	0.39275	0.61142	0.997603	12732	2	-1.3866
SSPO	6	0.0065412	0.026758	0.955082	576	2	0.26315	0.17581	0.36611	0.997603	7506	3	0.26315
TOX	6	0.0066109	0.026997	0.955082	584	4	-1.4478	0.53086	0.6983	0.997603	14775	1	-1.4478
RAG2	6	0.0066497	0.027142	0.955082	588	2	-0.065865	0.11375	0.27442	0.997603	5593	2	-0.065865
C3orf58	6	0.0066525	0.02715	0.955082	589	4	-1.1562	0.13383	0.31153	0.997603	6322	1	-1.1562
BNIP2	6	0.0066597	0.027177	0.955082	590	2	0.32017	0.10466	0.25726	0.997603	5216	3	0.32017
hsa-mir-6769a	4	0.0066847	0.023174	0.955082	591	1	0.60167	0.096158	0.20888	0.997603	4883	3	0.60167
GADD45G	6	0.0067066	0.027331	0.955082	592	3	-0.84712	0.53647	0.70198	0.997603	14878	2	-0.84712
GMPPB	6	0.0067128	0.027352	0.955082	593	4	-1.7595	0.39455	0.61312	0.997603	12777	2	-1.7595
RSPO4	6	0.0067216	0.027389	0.955082	595	5	-1.4463	0.55056	0.71128	0.997603	15078	1	-1.4463
HSDL2	6	0.0067411	0.027458	0.955082	597	2	0.52822	0.11159	0.27039	0.997603	5511	4	0.52822
SECISBP2	6	0.0067738	0.027577	0.955082	598	3	-1.1141	0.25728	0.46127	0.997603	9560	1	-1.1141
TFAP2A	6	0.0067911	0.027641	0.955082	600	1	0.13984	0.33743	0.55119	0.997603	11498	3	0.13984
TNFRSF13C	6	0.0068052	0.02769	0.955082	603	3	-0.064359	0.19268	0.38631	0.997603	7941	3	-0.064359
CD2AP	6	0.0068411	0.027813	0.955082	606	2	-0.10771	0.30675	0.51722	0.997603	10741	2	-0.10771
COX7B	6	0.0068808	0.027945	0.955082	608	3	-0.91635	0.025878	0.090635	0.997603	1770	2	-0.91635
POLA1	6	0.0068934	0.027992	0.955082	609	4	-1.6835	0.070063	0.18891	0.997603	3834	1	-1.6835
STXBP1	6	0.0069161	0.028068	0.955082	611	3	-0.57136	0.44283	0.64243	0.997603	13506	2	-0.57136
RPUSD2	6	0.0069336	0.02812	0.955082	614	4	-1.0519	0.47833	0.66458	0.997603	14019	1	-1.0519
CCM2	6	0.007016	0.028426	0.955082	620	4	-0.94329	0.14729	0.33184	0.997603	6749	2	-0.94329
UMODL1	6	0.007016	0.028426	0.955082	621	2	0.73551	0.02738	0.095257	0.997603	1861	4	0.73551
GPT2	6	0.0070656	0.028613	0.955082	625	4	-1.9597	0.23969	0.44098	0.997603	9132	1	-1.9597
TFIP11	6	0.0070656	0.028613	0.955082	626	4	-1.7246	0.31733	0.52904	0.997603	11008	1	-1.7246
MEAF6	6	0.0071159	0.028797	0.955082	629	3	-0.2724	0.035379	0.1148	0.997603	2262	2	-0.2724
ZFPM2	6	0.0071159	0.028797	0.955082	630	2	0.30515	0.10319	0.25444	0.997603	5161	3	0.30515
SMG6	6	0.0071363	0.028873	0.955082	631	5	-1.7146	0.45056	0.64726	0.997603	13618	1	-1.7146
TUBA3D	6	0.0071368	0.028874	0.955082	632	3	-0.95231	0.39683	0.61446	0.997603	12814	2	-0.95231
RELB	6	0.0071489	0.02892	0.955082	636	5	-1.2098	0.17349	0.36339	0.997603	7435	1	-1.2098
ARGLU1	6	0.0071911	0.029053	0.955082	637	5	-1.2904	0.47848	0.66467	0.997603	14025	1	-1.2904
FREM1	6	0.0072408	0.029217	0.955082	638	2	0.053001	0.49908	0.67766	0.997603	14317	2	0.053001
MAX	6	0.0072408	0.029217	0.955082	639	2	0.89516	0.018076	0.065924	0.997603	1288	4	0.89516
TIMP1	6	0.0072819	0.029366	0.955082	641	3	-0.4937	0.20414	0.39983	0.997603	8231	1	-0.4937
RPSA	6	0.0072819	0.029366	0.955082	642	4	-1.6704	0.54322	0.70641	0.997603	14970	2	-1.6704
CENPE	6	0.0072819	0.029366	0.955082	644	3	-0.17855	0.35049	0.56554	0.997603	11796	3	-0.17855
MED16	6	0.0073185	0.02949	0.955082	646	5	-1.3075	0.38046	0.59818	0.997603	12462	1	-1.3075
hsa-mir-6732	4	0.007345	0.025293	0.955082	649	3	-1.5915	0.21232	0.36099	0.997603	8425	1	-1.5915
RAB7L1	6	0.007399	0.029771	0.955082	652	5	-1.055	0.13792	0.31895	0.997603	6482	1	-1.055
PDCL2	6	0.0074409	0.029911	0.955082	654	3	-1.453	0.30063	0.51033	0.997603	10595	2	-1.453
RGL1	6	0.0074495	0.029943	0.955082	655	2	-0.20481	0.15466	0.34082	0.997603	6935	2	-0.20481
TYW1	6	0.0074906	0.030099	0.955082	657	3	-0.85793	0.40288	0.61814	0.997603	12894	2	-0.85793
RUFY3	6	0.0075134	0.030199	0.955082	658	4	-1.5898	0.3098	0.52062	0.997603	10819	1	-1.5898
LLPH	6	0.0075154	0.030205	0.955082	660	4	-1.218	0.48273	0.66734	0.997603	14083	1	-1.218
PHF3	6	0.0075154	0.030205	0.955082	662	2	0.76025	0.064987	0.17843	0.997603	3627	4	0.76025
SYNJ2	6	0.0075721	0.030415	0.955082	667	5	-0.89308	0.47558	0.66285	0.997603	13976	1	-0.89308
GTPBP3	6	0.00758	0.030446	0.955082	668	3	-1.028	0.19759	0.39219	0.997603	8062	2	-1.028
ATXN7	6	0.0076048	0.030528	0.955082	671	5	-1.4083	0.52955	0.69744	0.997603	14753	1	-1.4083
C7orf26	6	0.0076136	0.030554	0.955082	672	5	-1.4369	0.18942	0.38243	0.997603	7873	1	-1.4369
ALG5	6	0.0076654	0.030742	0.955082	675	3	-0.33064	0.49089	0.67248	0.997603	14204	1	-0.33064
SLC36A2	6	0.0076654	0.030742	0.955082	676	3	-0.20616	0.50678	0.68271	0.997603	14406	2	-0.20616
ANKRD30B	6	0.0076956	0.030848	0.955082	677	4	-1.2243	0.56576	0.72144	0.997603	15330	1	-1.2243
WDR6	6	0.0077121	0.030898	0.955082	680	3	-0.44326	0.025041	0.088046	0.997603	1716	1	-0.44326
TSTD1	6	0.0078097	0.031264	0.955082	686	5	-1.1348	0.31766	0.5294	0.997603	11015	1	-1.1348
HPSE2	6	0.0078152	0.031283	0.955082	688	3	-0.57277	0.47244	0.66087	0.997603	13938	2	-0.57277
hsa-mir-4516	4	0.0078199	0.02682	0.955082	689	2	-2.0031	0.17724	0.32607	0.997603	7547	1	-2.0031
GBP1	6	0.0078462	0.031389	0.955082	691	3	-1.4869	0.11851	0.28332	0.997603	5776	1	-1.4869
MSRA	6	0.0078881	0.031538	0.955082	694	5	-0.94674	0.04209	0.1297	0.997603	2573	1	-0.94674
HSBP1L1	6	0.0079035	0.031587	0.955082	696	4	-1.5148	0.09444	0.23757	0.997603	4815	2	-1.5148
ITFG3	6	0.00794	0.031713	0.955082	697	2	0.23775	0.56103	0.71827	0.997603	15258	2	0.23775
DMTF1	6	0.0079599	0.031777	0.955082	699	3	-0.47162	0.26143	0.46605	0.997603	9662	1	-0.47162
SPATA31E1	6	0.0080149	0.031968	0.955082	703	2	-0.083007	0.31509	0.52658	0.997603	10950	2	-0.083007
CELF4	6	0.0080149	0.031968	0.955082	704	3	-0.41488	0.54796	0.70954	0.997603	15036	1	-0.41488
KRTAP10-12	6	0.0080626	0.032124	0.955082	708	5	-1.217	0.069495	0.18774	0.997603	3814	1	-1.217
PTGES3	6	0.0080898	0.032215	0.955082	709	3	-0.52953	0.36953	0.58635	0.997603	12239	3	-0.52953
RPL35	6	0.0081177	0.032312	0.955082	710	4	-1.317	0.080563	0.2101	0.997603	4265	2	-1.317
SNX22	6	0.0081977	0.032594	0.955082	715	4	-2.291	0.31039	0.52127	0.997603	10836	1	-2.291
SDAD1	6	0.0083747	0.033207	0.955082	723	2	-0.23732	0.35932	0.57523	0.997603	12024	2	-0.23732
TOX2	6	0.0083858	0.033244	0.955082	724	5	-2.0819	0.54175	0.70546	0.997603	14954	1	-2.0819
PRDX2	6	0.0084143	0.033344	0.955082	726	3	-0.066251	0.24738	0.44984	0.997603	9321	3	-0.066251
OCA2	6	0.0084694	0.033541	0.955082	729	4	-1.7759	0.52348	0.69344	0.997603	14650	2	-1.7759
hsa-mir-552	4	0.0085135	0.029024	0.955082	732	3	-2.3791	0.3494	0.49685	0.997603	11767	1	-2.3791
NAA35	6	0.0085609	0.033872	0.955082	734	3	-0.63457	0.31039	0.52127	0.997603	10837	3	-0.63457
MTRNR2L2	6	0.0085634	0.033883	0.955082	735	3	-0.52533	0.056268	0.1602	0.997603	3234	3	-0.52533
FAM3A	6	0.0085889	0.033976	0.955082	737	2	0.12489	0.15232	0.33795	0.997603	6876	3	0.12489
PRSS2	6	0.0086024	0.034029	0.955082	741	4	-1.5428	0.48954	0.67166	0.997603	14188	1	-1.5428
PDZK1	6	0.0086239	0.034122	0.955082	743	3	-1.1562	0.057503	0.16284	0.997603	3290	2	-1.1562
SAG	6	0.0086388	0.034178	0.955082	745	2	0.16376	0.28856	0.49678	0.997603	10299	3	0.16376
DDX19B	6	0.0087084	0.034439	0.955082	750	4	-1.5832	0.012027	0.046104	0.997603	924	2	-1.5832
KCNQ3	6	0.0087339	0.034534	0.955082	752	5	-1.2003	0.24698	0.44939	0.997603	9316	1	-1.2003
VPS28	6	0.0087802	0.034693	0.955082	756	5	-1.2848	0.23737	0.43832	0.997603	9061	1	-1.2848
TNS4	6	0.0087885	0.034722	0.955082	758	2	0.80191	0.020586	0.073977	0.997603	1468	4	0.80191
FAM90A1	6	0.0088222	0.034847	0.955082	763	3	-0.84414	0.34103	0.55516	0.997603	11582	3	-0.84414
TRHDE	6	0.0088533	0.034951	0.955082	765	3	-0.095095	0.16131	0.34884	0.997603	7122	3	-0.095095
CSDC2	6	0.008907	0.035155	0.955082	769	3	-1.0067	0.029658	0.1016	0.997603	2004	2	-1.0067
OPTN	6	0.0090884	0.035792	0.955082	774	4	-1.494	0.53301	0.69971	0.997603	14808	2	-1.494
TARP	6	0.0091101	0.035873	0.955082	776	4	-1.4146	0.0093372	0.037038	0.997603	756	1	-1.4146
SELPLG	6	0.0091119	0.035879	0.955082	777	3	-0.94511	0.37577	0.59312	0.997603	12352	3	-0.94511
ADCY8	6	0.0091391	0.03598	0.955082	778	5	-0.91656	0.20181	0.39711	0.997603	8168	1	-0.91656
EID2	6	0.0091627	0.036048	0.955082	780	3	-1.2919	0.43768	0.63918	0.997603	13436	2	-1.2919
CDSN	6	0.009184	0.036116	0.955082	783	2	0.3674	0.33118	0.54428	0.997603	11337	3	0.3674
PTK6	6	0.0092596	0.036377	0.955082	787	2	0.41663	0.040501	0.12619	0.997603	2496	3	0.41663
KDM5D	6	0.0092596	0.036377	0.955082	788	4	-0.77884	0.46052	0.65343	0.997603	13753	1	-0.77884
CPA2	6	0.0092873	0.036475	0.955082	790	2	-0.066553	0.4459	0.64436	0.997603	13547	1	-0.066553
WWTR1	6	0.0093054	0.036529	0.955082	791	5	-1.0303	0.55626	0.7151	0.997603	15178	1	-1.0303
RAB25	6	0.0093142	0.03656	0.955082	792	5	-0.89252	0.55358	0.71334	0.997603	15131	1	-0.89252
EFTUD2	6	0.0093621	0.036735	0.955082	795	3	-0.14271	0.14582	0.33008	0.997603	6714	2	-0.14271
hsa-mir-6812	4	0.0094319	0.031927	0.955082	799	2	-2.7317	0.21582	0.36446	0.997603	8515	1	-2.7317
GNAZ	6	0.0094336	0.036983	0.955082	800	4	-1.6757	0.19295	0.38664	0.997603	7950	2	-1.6757
TMEM66	6	0.0094619	0.037089	0.955082	802	2	0.33026	0.20231	0.39771	0.997603	8185	3	0.33026
UBQLN3	6	0.0094653	0.037102	0.955082	803	4	-1.1202	0.53462	0.70075	0.997603	14840	1	-1.1202
SLC16A7	6	0.0094662	0.037104	0.955082	804	4	-1.0945	0.36418	0.58055	0.997603	12120	1	-1.0945
BDKRB2	6	0.0094821	0.037166	0.955082	805	3	-0.67461	0.44154	0.64161	0.997603	13490	2	-0.67461
CORO7-PAM16	6	0.0094821	0.037166	0.955082	806	3	-1.0167	0.56513	0.72103	0.997603	15319	2	-1.0167
SEMA4D	6	0.0094821	0.037166	0.955082	807	3	-0.37213	0.36808	0.58482	0.997603	12205	1	-0.37213
RHD	6	0.0095419	0.037386	0.955082	808	5	-1.2013	0.097721	0.24392	0.997603	4946	1	-1.2013
GRK6	6	0.0095466	0.037399	0.955082	809	4	-1.2368	0.5185	0.69022	0.997603	14580	2	-1.2368
hsa-mir-4999	4	0.0095479	0.03228	0.955082	810	3	-1.2238	0.62357	0.68903	0.997603	16192	1	-1.2238
ATP6AP1L	6	0.009572	0.03748	0.955082	811	4	-1.2851	0.1207	0.28741	0.997603	5854	2	-1.2851
GUF1	6	0.0095913	0.037551	0.955082	813	3	-0.79119	0.47353	0.66153	0.997603	13950	2	-0.79119
SPN	6	0.0096364	0.037714	0.955082	815	3	-0.54803	0.082483	0.214	0.997603	4336	2	-0.54803
LPO	6	0.0096813	0.037856	0.955082	819	5	-1.2859	0.17713	0.36769	0.997603	7545	1	-1.2859
ABHD16A	6	0.0096922	0.037897	0.955082	820	4	-1.0591	0.12595	0.29713	0.997603	6033	2	-1.0591
UTP14A	6	0.0096979	0.037921	0.955082	821	4	-1.8514	0.065274	0.17902	0.997603	3635	2	-1.8514
DAXX	6	0.0097112	0.037977	0.955082	822	2	0.44282	0.073811	0.19655	0.997603	3988	3	0.44282
LAMB1	6	0.0097704	0.03819	0.955082	825	5	-1.0541	0.48107	0.66633	0.997603	14059	1	-1.0541
TMEM97	6	0.0097796	0.038222	0.955082	826	3	-0.93834	0.50111	0.67897	0.997603	14348	1	-0.93834
FAM216B	6	0.0097965	0.038284	0.955082	827	3	-0.65735	0.34086	0.55496	0.997603	11578	2	-0.65735
HIGD1C	6	0.0098358	0.038421	0.955082	831	3	-0.11235	0.51502	0.68798	0.997603	14529	2	-0.11235
TNNT2	6	0.0099555	0.038818	0.955082	836	2	0.065622	0.44227	0.64208	0.997603	13498	2	0.065622
EMILIN2	6	0.009961	0.038833	0.955082	838	5	-1.2189	0.23705	0.43793	0.997603	9051	1	-1.2189
MAGIX	6	0.0099806	0.038895	0.955082	839	4	-1.5629	0.013092	0.049696	0.997603	1002	2	-1.5629
TCTEX1D1	6	0.01001	0.039003	0.955082	840	1	0.59838	0.021896	0.078156	0.997603	1540	5	0.59838
ZNF182	6	0.01001	0.039003	0.955082	842	1	-0.11513	0.031959	0.10692	0.997603	2112	1	-0.11513
C6orf25	6	0.010135	0.039433	0.955082	850	2	0.15062	0.32265	0.53497	0.997603	11127	3	0.15062
DSCR3	6	0.01021	0.039699	0.955082	852	2	0.5165	0.093064	0.23486	0.997603	4757	3	0.5165
THBS3	6	0.01021	0.039699	0.955082	853	2	0.38804	0.22225	0.42101	0.997603	8677	3	0.38804
MDM4	6	0.01024	0.039798	0.955082	856	3	-0.33309	0.36883	0.5856	0.997603	12223	3	-0.33309
PAK4	6	0.010246	0.039819	0.955082	857	4	-1.3143	0.4675	0.65777	0.997603	13860	2	-1.3143
MRGPRX2	6	0.010267	0.03988	0.955082	859	5	-1.2085	0.14694	0.33143	0.997603	6740	1	-1.2085
ARNT	6	0.010284	0.039942	0.955082	861	2	0.15904	0.16405	0.35213	0.997603	7188	3	0.15904
CITED4	6	0.010334	0.040104	0.955082	865	2	0.5652	0.038792	0.1224	0.997603	2413	4	0.5652
EXOC7	6	0.010405	0.040364	0.955082	868	4	-1.0882	0.3164	0.52801	0.997603	10983	2	-1.0882
EIF2S1	6	0.010405	0.040364	0.955082	869	4	-1.5333	0.53307	0.69976	0.997603	14811	2	-1.5333
ABCA13	6	0.010409	0.040375	0.955082	870	3	-0.33161	0.53787	0.70287	0.997603	14895	2	-0.33161
SCAMP3	6	0.01048	0.040622	0.955082	871	3	-0.48289	0.27959	0.48666	0.997603	10086	1	-0.48289
GGCT	6	0.010502	0.040704	0.955082	872	3	-1.0766	0.18661	0.37907	0.997603	7799	1	-1.0766
HCFC2	6	0.010509	0.040722	0.955082	874	1	0.32866	0.11307	0.27316	0.997603	5573	3	0.32866
PRPF40A	6	0.010518	0.040751	0.955082	875	5	-1.6982	0.1595	0.34663	0.997603	7079	1	-1.6982
TRMT5	6	0.010535	0.040807	0.955082	876	5	-1.2378	0.1716	0.36118	0.997603	7381	1	-1.2378
NWD1	6	0.010554	0.040867	0.955082	878	5	-0.73047	0.17195	0.36158	0.997603	7388	1	-0.73047
FAM217B	6	0.010581	0.040966	0.955082	879	5	-0.85044	0.47918	0.66511	0.997603	14032	1	-0.85044
PFKFB2	6	0.010606	0.041044	0.955082	881	2	-0.2172	0.1075	0.26265	0.997603	5328	2	-0.2172
DGKG	6	0.010606	0.041044	0.955082	882	3	0.10429	0.18668	0.37915	0.997603	7802	3	0.10429
YAF2	6	0.010633	0.041128	0.955082	884	3	-0.1985	0.56535	0.72117	0.997603	15325	2	-0.1985
LGALS3BP	6	0.010641	0.041163	0.955082	886	4	-1.3007	0.34634	0.56103	0.997603	11697	2	-1.3007
CMTR2	6	0.010648	0.041186	0.955082	887	4	-1.2369	0.47468	0.66228	0.997603	13965	2	-1.2369
GPR137	6	0.010733	0.041474	0.955082	890	2	-0.031969	0.56134	0.71849	0.997603	15267	2	-0.031969
THAP5	6	0.01079	0.041646	0.955082	893	2	0.19526	0.31876	0.53064	0.997603	11049	2	0.19526
SRSF10	6	0.010843	0.041831	0.955082	897	5	-0.71569	0.30294	0.51294	0.997603	10646	1	-0.71569
RNF149	6	0.010857	0.04188	0.955082	898	2	-0.083165	0.16556	0.35388	0.997603	7223	2	-0.083165
RBBP8	6	0.010857	0.04188	0.955082	900	3	-0.25898	0.4152	0.62554	0.997603	13084	2	-0.25898
CLCC1	6	0.010977	0.042276	0.955082	904	5	-1.6698	0.21019	0.40697	0.997603	8386	1	-1.6698
hsa-mir-1285-2	4	0.011012	0.036903	0.955082	910	2	-0.77839	0.56163	0.65835	0.997603	15272	1	-0.77839
JAK2	6	0.011055	0.042559	0.955082	912	4	-1.1037	0.34747	0.56229	0.997603	11721	1	-1.1037
RHCE	6	0.01106	0.042576	0.955082	913	4	-0.70167	0.21142	0.40841	0.997603	8409	2	-0.70167
GSDMD	6	0.011067	0.0426	0.955082	914	3	-0.47676	0.36353	0.57981	0.997603	12107	3	-0.47676
HBQ1	6	0.011081	0.042649	0.955082	915	2	0.60059	0.10075	0.24974	0.997603	5091	4	0.60059
YTHDF2	6	0.011081	0.042649	0.955082	916	3	-0.32229	0.12945	0.30348	0.997603	6159	2	-0.32229
KRTAP3-3	6	0.011092	0.042681	0.955082	918	3	-0.40258	0.2529	0.45619	0.997603	9450	2	-0.40258
FRG2C	5	0.011108	0.039093	0.955082	921	3	-0.40146	0.17395	0.34018	0.997603	7447	1	-0.40146
CWF19L2	6	0.011226	0.043129	0.955082	929	4	-1.7159	0.025852	0.090559	0.997603	1769	2	-1.7159
FBXL12	6	0.011305	0.043408	0.955082	930	3	-0.37071	0.42487	0.63145	0.997603	13244	2	-0.37071
KIAA0100	6	0.011305	0.043409	0.955082	931	2	0.57711	0.040082	0.12529	0.997603	2476	4	0.57711
MAP3K5	6	0.011305	0.043409	0.955082	932	2	0.55167	0.12937	0.30336	0.997603	6157	3	0.55167
HLA-B	6	0.011343	0.043529	0.955082	934	3	-1.104	0.064229	0.17692	0.997603	3583	1	-1.104
MEX3D	6	0.011357	0.043581	0.955082	935	4	-1.4059	0.54188	0.70554	0.997603	14955	2	-1.4059
IFRD2	6	0.011359	0.043585	0.955082	936	4	-1.1587	0.1081	0.2638	0.997603	5351	2	-1.1587
DUSP21	6	0.01151	0.044068	0.955082	940	4	-1.2781	0.28043	0.48761	0.997603	10108	1	-1.2781
GK2	6	0.011529	0.044132	0.955082	942	3	-0.8667	0.28993	0.4983	0.997603	10329	1	-0.8667
LSM14A	6	0.011561	0.044237	0.955082	944	5	-0.94651	0.42473	0.63138	0.997603	13241	1	-0.94651
TTC37	6	0.011604	0.044394	0.955082	945	3	-0.69799	0.22343	0.42236	0.997603	8708	1	-0.69799
MAP2	6	0.01161	0.044414	0.955082	948	2	0.27553	0.27216	0.47829	0.997603	9910	3	0.27553
SERPINB2	6	0.011679	0.044631	0.955082	952	3	-0.6808	0.20395	0.39962	0.997603	8225	2	-0.6808
PSMG3	6	0.011778	0.044952	0.955082	956	2	-0.098461	0.23468	0.43524	0.997603	8991	2	-0.098461
CAMSAP2	6	0.011778	0.044952	0.955082	957	3	-0.38723	0.55884	0.71684	0.997603	15220	2	-0.38723
MAS1	6	0.011852	0.045205	0.955082	963	3	-0.81526	0.55171	0.71207	0.997603	15095	2	-0.81526
hsa-mir-101-1	4	0.011877	0.03959	0.955082	964	2	-1.6919	0.27731	0.42534	0.997603	10022	1	-1.6919
SSTR5	6	0.011953	0.045532	0.955082	969	1	0.30964	0.19402	0.38794	0.997603	7975	3	0.30964
ANAPC13	6	0.011962	0.045562	0.955082	971	4	-1.1922	0.5506	0.7113	0.997603	15079	2	-1.1922
SYCP3	6	0.011981	0.045636	0.955082	974	2	-0.09111	0.049871	0.14657	0.997603	2934	2	-0.09111
RNF43	6	0.011986	0.045652	0.955082	976	5	-0.65655	0.53925	0.70379	0.997603	14915	1	-0.65655
SNRPD3	6	0.012034	0.045812	0.955082	981	3	-1.5662	0.50566	0.68196	0.997603	14392	1	-1.5662
ZNF597	6	0.012035	0.045816	0.955082	983	4	-1.1696	0.12721	0.29937	0.997603	6070	1	-1.1696
HIST1H2AK	6	0.012077	0.045953	0.955082	984	1	-0.13444	0.20555	0.40148	0.997603	8266	1	-0.13444
hsa-mir-3689d-2	4	0.012079	0.040204	0.955082	985	2	-1.0508	0.11956	0.24981	0.997603	5808	2	-1.0508
MAP2K2	6	0.012137	0.046157	0.955082	988	4	-1.4083	0.29109	0.49958	0.997603	10363	2	-1.4083
KLHL36	6	0.012152	0.046207	0.955082	992	2	0.10434	0.36159	0.57764	0.997603	12070	2	0.10434
C11orf21	6	0.012152	0.046207	0.955082	993	2	0.36143	0.33031	0.54333	0.997603	11315	3	0.36143
hsa-mir-199a-1	4	0.012174	0.040502	0.955082	994	2	-0.2538	0.42748	0.57479	0.997603	13288	2	-0.2538
TUBA1B	6	0.012233	0.046477	0.955082	996	5	-1.4137	0.26978	0.47559	0.997603	9853	1	-1.4137
IER3IP1	6	0.012247	0.046522	0.955082	997	4	-1.1849	0.12415	0.29376	0.997603	5979	2	-1.1849
ANO5	6	0.012314	0.046754	0.955082	1003	3	-0.78462	0.2171	0.41498	0.997603	8549	1	-0.78462
KCMF1	6	0.012314	0.046754	0.955082	1004	2	0.27502	0.19747	0.39205	0.997603	8058	3	0.27502
DBNL	6	0.012379	0.046969	0.955082	1006	4	-1.2269	0.45195	0.64807	0.997603	13635	2	-1.2269
FGFBP1	6	0.012433	0.04716	0.955082	1012	4	-1.0524	0.12352	0.29259	0.997603	5955	2	-1.0524
GPR25	6	0.01245	0.047217	0.955082	1013	2	-0.25103	0.54033	0.70451	0.997603	14930	1	-0.25103
SOX21	6	0.01245	0.047217	0.955082	1014	2	0.10785	0.057408	0.16264	0.997603	3285	2	0.10785
C8orf34	6	0.01245	0.047217	0.955082	1017	3	-0.50146	0.42954	0.63423	0.997603	13316	1	-0.50146
SUMF2	6	0.012494	0.047373	0.955082	1018	4	-0.68719	0.4707	0.65978	0.997603	13912	2	-0.68719
STAT5A	6	0.012564	0.047619	0.955082	1020	3	-0.23902	0.16545	0.35376	0.997603	7220	2	-0.23902
hsa-mir-143	4	0.012565	0.04167	0.955082	1021	3	-1.3072	0.62726	0.69089	0.997603	16246	1	-1.3072
PGAP3	6	0.012618	0.047799	0.955082	1023	2	0.37527	0.016695	0.061494	0.997603	1217	3	0.37527
AURKA	6	0.012716	0.048116	0.955082	1029	2	0.3298	0.38395	0.60193	0.997603	12539	3	0.3298
SYNPO2	6	0.012724	0.048151	0.955082	1030	1	0.27324	0.072851	0.19458	0.997603	3948	3	0.27324
KCNE1	6	0.012746	0.048232	0.955082	1031	3	-0.35615	0.028882	0.099847	0.997603	1957	3	-0.35615
CEBPB	6	0.012768	0.048305	0.955082	1033	3	-0.87823	0.52408	0.69384	0.997603	14660	1	-0.87823
SUN5	6	0.012823	0.048492	0.955082	1037	3	-0.37516	0.4099	0.62237	0.997603	13003	1	-0.37516
ZMYND12	6	0.012823	0.048492	0.955082	1038	3	-0.30384	0.31425	0.52565	0.997603	10935	2	-0.30384
CRYAA	6	0.012823	0.048492	0.955082	1039	2	-0.069457	0.27854	0.48549	0.997603	10056	2	-0.069457
CDC7	6	0.01283	0.048516	0.955082	1041	4	-1.3765	0.28512	0.4929	0.997603	10217	2	-1.3765
SPATS2	6	0.012888	0.048725	0.955082	1044	5	-1.1227	0.11093	0.26912	0.997603	5482	1	-1.1227
BLOC1S5	6	0.012922	0.04885	0.955082	1046	3	-0.46822	0.14602	0.33031	0.997603	6721	2	-0.46822
OR4L1	6	0.012928	0.048868	0.955082	1047	3	-0.90626	0.24045	0.44186	0.997603	9150	1	-0.90626
HSPB11	6	0.012938	0.0489	0.955082	1048	4	-1.4509	0.05398	0.15535	0.997603	3107	2	-1.4509
TCF24	6	0.013061	0.049324	0.955082	1057	2	0.020433	0.22505	0.4242	0.997603	8761	2	0.020433
TMCO5A	6	0.013072	0.049353	0.955082	1058	3	-0.89954	0.44998	0.64692	0.997603	13608	2	-0.89954
SLC6A5	6	0.013121	0.049517	0.955082	1060	1	0.31067	0.36826	0.58501	0.997603	12210	3	0.31067
TRIM43B	6	0.013153	0.049617	0.955082	1062	4	-1.1594	0.044851	0.13575	0.997603	2697	2	-1.1594
ITGB1BP1	6	0.013196	0.04976	0.955082	1066	2	0.74677	0.05121	0.14947	0.997603	2984	4	0.74677
RSF1	6	0.013196	0.04976	0.955082	1067	3	-0.11891	0.2869	0.49492	0.997603	10260	3	-0.11891
GRIPAP1	6	0.013257	0.049955	0.955082	1070	3	-0.81852	0.38697	0.6052	0.997603	12601	2	-0.81852
DNAH9	6	0.013267	0.049988	0.955082	1071	2	-0.0050289	0.2699	0.47572	0.997603	9856	2	-0.0050289
hsa-mir-655	4	0.013303	0.043931	0.955082	1074	3	-1.4734	0.64888	0.70231	0.997603	16569	1	-1.4734
PTPN18	6	0.013319	0.050152	0.955082	1076	5	-1.1139	0.56732	0.72247	0.997603	15358	1	-1.1139
BCL2A1	6	0.01332	0.050156	0.955082	1077	1	0.77204	0.046573	0.13947	0.997603	2772	4	0.77204
SOCS3	6	0.013353	0.050275	0.955082	1081	5	-0.85347	0.073417	0.19572	0.997603	3973	1	-0.85347
ACTN1	6	0.01338	0.050362	0.955082	1084	2	0.14396	0.49904	0.67763	0.997603	14316	2	0.14396
CNN3	6	0.01342	0.050502	0.955082	1087	2	-0.21266	0.12536	0.29603	0.997603	6014	2	-0.21266
ACTN4	6	0.013489	0.05074	0.955082	1092	4	-1.4522	0.53017	0.69784	0.997603	14766	1	-1.4522
AURKAIP1	6	0.013544	0.050928	0.955082	1094	2	-0.1859	0.35897	0.57484	0.997603	12013	2	-0.1859
ODF4	6	0.013602	0.051123	0.955082	1098	4	-1.0408	0.23528	0.43592	0.997603	9005	1	-1.0408
EIF5A	6	0.013622	0.051186	0.955082	1099	4	-1.1574	0.41707	0.62666	0.997603	13118	2	-1.1574
RPS26	6	0.013632	0.051221	0.955082	1101	3	-1.1826	0.49987	0.67816	0.997603	14327	1	-1.1826
PHF12	6	0.013699	0.051462	0.955082	1105	3	-0.76681	0.29238	0.501	0.997603	10399	3	-0.76681
ARHGEF2	6	0.013717	0.051514	0.955082	1106	4	-1.2543	0.17154	0.36111	0.997603	7378	2	-1.2543
TESPA1	6	0.013718	0.051514	0.955082	1107	3	-0.41647	0.4106	0.62279	0.997603	13015	2	-0.41647
B3GNT6	6	0.013718	0.051514	0.955082	1109	3	-0.029977	0.33567	0.54923	0.997603	11446	3	-0.029977
PGK1	6	0.013746	0.0516	0.955082	1110	4	-1.0688	0.32891	0.54176	0.997603	11283	2	-1.0688
CWC27	6	0.013753	0.051629	0.955082	1111	3	-1.1519	0.47538	0.66273	0.997603	13973	2	-1.1519
TPD52	6	0.013779	0.051716	0.955082	1113	2	0.17033	0.31849	0.53034	0.997603	11043	3	0.17033
DHPS	6	0.013802	0.051789	0.955082	1114	5	-0.82259	0.48392	0.66811	0.997603	14104	1	-0.82259
LMO1	6	0.013804	0.051796	0.955082	1115	4	-0.89219	0.52349	0.69345	0.997603	14651	2	-0.89219
MAGEA10	6	0.013853	0.051966	0.955082	1120	4	-1.0269	0.33975	0.55373	0.997603	11550	2	-1.0269
KIAA1429	6	0.013928	0.052226	0.955082	1124	3	-0.57528	0.055828	0.15925	0.997603	3213	3	-0.57528
LOC729059	3	0.013933	0.036688	0.955082	1125	2	-0.58133	0.38804	0.48976	0.997603	12617	1	-0.58133
hsa-mir-3171	2	0.01399	0.026318	0.955082	1129	1	-3.529	0.71779	0.7175	0.997603	17689	0	-3.529
PDK1	6	0.013991	0.052438	0.955082	1131	2	0.69558	0.073706	0.19633	0.997603	3981	4	0.69558
ATP1B3	6	0.013991	0.052438	0.955082	1133	5	-0.91675	0.30454	0.51474	0.997603	10687	1	-0.91675
FGB	6	0.014165	0.053002	0.955082	1136	5	-1.0025	0.079062	0.20713	0.997603	4203	1	-1.0025
IGFL3	6	0.014165	0.053003	0.955082	1137	3	-0.42666	0.38667	0.60487	0.997603	12595	1	-0.42666
PIK3CA	6	0.014165	0.053003	0.955082	1139	2	0.6618	0.03557	0.11524	0.997603	2272	4	0.6618
ACTRT2	6	0.014168	0.053012	0.955082	1141	4	-2.1617	0.44114	0.64137	0.997603	13482	2	-2.1617
DNM3	6	0.014168	0.053012	0.955082	1142	4	-1.4599	0.2358	0.43653	0.997603	9013	2	-1.4599
PDCD10	6	0.014168	0.053012	0.955082	1143	4	-1.2438	0.48424	0.66831	0.997603	14108	1	-1.2438
CASZ1	6	0.014321	0.05352	0.955082	1147	5	-0.82499	0.11602	0.27874	0.997603	5683	1	-0.82499
CRAT	6	0.014383	0.053714	0.955082	1151	3	-0.51046	0.36388	0.58021	0.997603	12113	2	-0.51046
SLC4A8	6	0.014386	0.053729	0.955082	1152	5	-1.0295	0.53236	0.6993	0.997603	14797	1	-1.0295
BRD7	6	0.014413	0.053827	0.955082	1155	1	0.28429	0.30167	0.51153	0.997603	10612	3	0.28429
CFB	6	0.014413	0.053827	0.955082	1157	3	-0.40942	0.064537	0.17752	0.997603	3606	2	-0.40942
PNPLA7	6	0.014413	0.053827	0.955082	1159	2	0.13656	0.16176	0.34941	0.997603	7137	3	0.13656
hsa-mir-1245a	4	0.014419	0.047336	0.955082	1160	3	-1.4418	0.41465	0.56197	0.997603	13070	1	-1.4418
CCDC150	6	0.014428	0.053874	0.955082	1161	3	-1.0929	0.16629	0.35479	0.997603	7240	2	-1.0929
PMF1-BGLAP	4	0.014493	0.047559	0.955082	1165	2	-0.73644	0.32482	0.47235	0.997603	11184	2	-0.73644
TMX2	6	0.014504	0.0541	0.955082	1166	3	-0.99956	0.22791	0.42747	0.997603	8828	2	-0.99956
VMO1	6	0.014536	0.054209	0.955082	1167	3	-0.9292	0.20339	0.39894	0.997603	8211	3	-0.9292
LRP11	6	0.014562	0.054298	0.955082	1170	1	0.57327	0.088618	0.22615	0.997603	4587	4	0.57327
NDUFB2	6	0.014654	0.054595	0.955082	1175	4	-1.1982	0.46288	0.6549	0.997603	13783	2	-1.1982
ZC3H18	6	0.014676	0.054674	0.955082	1176	2	0.51475	0.12124	0.28842	0.997603	5876	4	0.51475
CCDC86	6	0.014676	0.054674	0.955082	1177	4	-0.77496	0.38301	0.60095	0.997603	12521	2	-0.77496
MKI67IP	6	0.014676	0.054674	0.955082	1178	2	0.08851	0.073841	0.19661	0.997603	3989	1	0.08851
HTR3A	6	0.014711	0.054797	0.955082	1182	2	-0.00057336	0.10085	0.24994	0.997603	5094	2	-0.00057336
MTRNR2L5	4	0.014728	0.048292	0.955082	1183	1	-0.027043	0.51445	0.63721	0.997603	14516	1	-0.027043
ZNF614	6	0.014729	0.054854	0.955082	1184	4	-1.1606	0.016249	0.060035	0.997603	1192	2	-1.1606
SLC6A7	6	0.014823	0.055138	0.955082	1186	4	-1.5438	0.32341	0.53578	0.997603	11151	2	-1.5438
EXT1	6	0.014835	0.055181	0.955082	1188	3	0.11292	0.084793	0.21861	0.997603	4435	3	0.11292
OR8H3	6	0.014835	0.055181	0.955082	1189	3	-0.54118	0.54316	0.70638	0.997603	14969	2	-0.54118
SMG5	6	0.014856	0.055245	0.955082	1191	4	-1.9085	0.23165	0.43178	0.997603	8907	2	-1.9085
KDELR2	6	0.014967	0.055601	0.955082	1200	4	-1.177	0.019418	0.070265	0.997603	1393	2	-1.177
SKI	6	0.014973	0.055625	0.955082	1201	4	-1.0002	0.11529	0.27734	0.997603	5658	2	-1.0002
UGGT2	6	0.015067	0.055927	0.955082	1208	2	-0.17769	0.3054	0.5157	0.997603	10706	2	-0.17769
KHDC1L	6	0.015067	0.055927	0.955082	1209	2	0.51515	0.099471	0.24735	0.997603	5029	3	0.51515
PCDH18	6	0.015075	0.05595	0.955082	1210	4	-1.1483	0.24531	0.44747	0.997603	9267	2	-1.1483
LRIF1	6	0.015166	0.056256	0.955082	1214	3	-0.8549	0.36667	0.58326	0.997603	12172	3	-0.8549
MICALL2	6	0.015183	0.056309	0.955082	1216	2	0.22672	0.093607	0.23596	0.997603	4781	2	0.22672
ZNF18	6	0.015224	0.056449	0.955082	1219	4	-0.9718	0.44412	0.64322	0.997603	13523	1	-0.9718
P4HB	6	0.015227	0.056456	0.955082	1220	4	-1.0893	0.25126	0.4543	0.997603	9404	1	-1.0893
KCNG4	6	0.015247	0.056518	0.955082	1222	3	-0.98317	0.51606	0.68864	0.997603	14547	2	-0.98317
BMP4	6	0.015275	0.056612	0.955082	1223	5	-1.0955	0.49588	0.67562	0.997603	14283	1	-1.0955
SYT14	6	0.015367	0.056912	0.955082	1226	3	-0.67524	0.29057	0.49901	0.997603	10345	2	-0.67524
WRN	6	0.015455	0.057198	0.955082	1231	2	-0.018048	0.29567	0.50474	0.997603	10467	2	-0.018048
PSMA3	6	0.015551	0.057542	0.955082	1235	2	0.33521	0.021789	0.077822	0.997603	1533	3	0.33521
KRT75	6	0.015551	0.057542	0.955082	1237	4	-1.1158	0.32506	0.53756	0.997603	11190	2	-1.1158
CSNK1A1	6	0.015555	0.057552	0.955082	1240	3	0.27011	0.032212	0.10753	0.997603	2119	3	0.27011
FUT9	6	0.015555	0.057552	0.955082	1241	3	-0.47303	0.49395	0.67437	0.997603	14254	2	-0.47303
AJUBA	6	0.015615	0.057746	0.955082	1243	5	-1.2061	0.26715	0.47255	0.997603	9788	1	-1.2061
DDR2	6	0.01562	0.057765	0.955082	1244	5	-1.1828	0.39739	0.61479	0.997603	12824	1	-1.1828
COPS8	6	0.015643	0.057856	0.955082	1246	3	-0.97533	0.050641	0.14824	0.997603	2957	1	-0.97533
OR5AR1	6	0.015703	0.058059	0.955082	1249	3	-0.54806	0.24113	0.44266	0.997603	9164	3	-0.54806
CDADC1	6	0.015722	0.058124	0.955082	1251	3	-1.0271	0.36856	0.58533	0.997603	12219	2	-1.0271
NELFA	6	0.015841	0.058525	0.955082	1256	4	-1.1185	0.25224	0.45541	0.997603	9432	2	-1.1185
C12orf71	6	0.015866	0.058603	0.955082	1258	3	-0.92259	0.21242	0.40958	0.997603	8427	3	-0.92259
RIOK2	6	0.015877	0.058635	0.955082	1260	4	-0.63806	0.38042	0.59814	0.997603	12461	1	-0.63806
hsa-mir-4275	4	0.015915	0.051418	0.955082	1262	2	-1.6075	0.19622	0.34496	0.997603	8022	2	-1.6075
hsa-mir-1254-2	4	0.015915	0.051418	0.955082	1263	2	-1.1733	0.11294	0.23849	0.997603	5569	2	-1.1733
ACP1	6	0.015976	0.058961	0.955082	1265	3	-0.16975	0.22878	0.42844	0.997603	8849	2	-0.16975
NAA16	6	0.016051	0.059181	0.955082	1271	2	0.47491	0.11305	0.27313	0.997603	5572	4	0.47491
hsa-mir-6783	4	0.01607	0.051771	0.955082	1272	2	-0.41616	0.055083	0.13288	0.997603	3169	1	-0.41616
CLMP	6	0.01615	0.059503	0.955082	1276	2	0.32969	0.14016	0.32294	0.997603	6559	4	0.32969
PTPN7	6	0.016183	0.059609	0.955082	1279	4	-0.96648	0.098966	0.24636	0.997603	4994	2	-0.96648
NPY5R	6	0.016184	0.05961	0.955082	1280	4	-0.75634	0.55317	0.71308	0.997603	15125	2	-0.75634
2021-03-07	6	0.016326	0.060071	0.955082	1288	4	-1.1699	0.30063	0.51033	0.997603	10594	2	-1.1699
MTIF2	6	0.016387	0.060268	0.955082	1293	4	-0.94302	0.46331	0.65517	0.997603	13792	1	-0.94302
SRP54	6	0.016388	0.060273	0.955082	1295	3	-0.77698	0.38911	0.60754	0.997603	12641	1	-0.77698
SEMA6D	6	0.016388	0.060273	0.955082	1296	4	-1.2797	0.28289	0.49036	0.997603	10160	2	-1.2797
UGGT1	6	0.016394	0.060287	0.955082	1298	4	-0.99457	0.09473	0.23813	0.997603	4826	2	-0.99457
LAIR2	5	0.016415	0.054053	0.955082	1299	1	0.74626	0.039695	0.11551	0.997603	2453	4	0.74626
TBC1D20	6	0.016472	0.060546	0.955082	1300	2	0.30012	0.22539	0.42458	0.997603	8768	3	0.30012
FGF23	6	0.01655	0.060799	0.955082	1304	2	-0.19639	0.19991	0.39487	0.997603	8120	2	-0.19639
RPS11	6	0.01655	0.060799	0.955082	1305	4	-0.9506	0.32236	0.53464	0.997603	11116	2	-0.9506
SQLE	6	0.016695	0.061287	0.955082	1311	1	0.43121	0.15215	0.33776	0.997603	6872	3	0.43121
KIAA1841	6	0.016753	0.061481	0.955082	1313	4	-1.4126	0.48287	0.66744	0.997603	14087	2	-1.4126
GFOD2	6	0.01678	0.061566	0.955082	1315	4	-1.3678	0.41664	0.62641	0.997603	13110	1	-1.3678
NDST2	6	0.016794	0.061611	0.955082	1316	2	-0.23045	0.22668	0.42605	0.997603	8797	1	-0.23045
EPN1	6	0.016813	0.061665	0.955082	1318	3	-0.38124	0.29502	0.50399	0.997603	10452	2	-0.38124
CEPT1	6	0.016813	0.061666	0.955082	1319	4	-1.0509	0.31335	0.52461	0.997603	10913	2	-1.0509
RRS1	6	0.016825	0.061704	0.955082	1320	4	-1.1609	0.087524	0.22395	0.997603	4533	1	-1.1609
P2RY14	6	0.016854	0.061802	0.955082	1321	4	-0.95404	0.19797	0.39263	0.997603	8076	2	-0.95404
LACTB	6	0.016866	0.061846	0.955082	1323	2	0.37764	0.28862	0.49684	0.997603	10300	3	0.37764
CNTNAP1	6	0.016881	0.061899	0.955082	1324	4	-1.3479	0.14353	0.3273	0.997603	6648	2	-1.3479
hsa-mir-133b	4	0.016938	0.053666	0.955082	1328	3	-1.2821	0.26137	0.40952	0.997603	9658	1	-1.2821
MRFAP1	6	0.016943	0.062073	0.955082	1331	2	0.047382	0.17052	0.35994	0.997603	7352	2	0.047382
MFGE8	6	0.016943	0.062073	0.955082	1333	2	0.20483	0.11379	0.2745	0.997603	5597	2	0.20483
CYLC1	5	0.017074	0.055903	0.955082	1342	3	-1.3747	0.045857	0.13066	0.997603	2744	1	-1.3747
LLGL2	6	0.01715	0.06275	0.955082	1345	4	-1.4123	0.013618	0.051448	0.997603	1038	2	-1.4123
SPSB1	6	0.017155	0.06277	0.955082	1346	5	-0.5822	0.4443	0.64333	0.997603	13527	1	-0.5822
HERC4	6	0.017166	0.062796	0.955082	1348	2	0.44479	0.12474	0.29483	0.997603	5996	4	0.44479
HAGHL	6	0.017178	0.062832	0.955082	1350	2	0.4188	0.12167	0.28921	0.997603	5896	4	0.4188
XRCC6	6	0.017178	0.062832	0.955082	1351	3	-0.12272	0.057982	0.16388	0.997603	3304	3	-0.12272
PLCE1	6	0.017285	0.063172	0.955082	1357	4	-1.1796	0.10503	0.25795	0.997603	5234	1	-1.1796
ZNF492	6	0.017358	0.063407	0.955082	1359	4	-1.1481	0.55407	0.71365	0.997603	15138	2	-1.1481
HSBP1	6	0.017368	0.063441	0.955082	1360	5	-0.74123	0.53986	0.7042	0.997603	14922	1	-0.74123
AQP5	6	0.017389	0.063504	0.955082	1361	2	-0.15174	0.41654	0.62634	0.997603	13105	2	-0.15174
PACSIN2	6	0.017426	0.063623	0.955082	1362	3	-1.0748	0.1558	0.34213	0.997603	6970	2	-1.0748
hsa-mir-6723	4	0.017426	0.054733	0.955082	1363	1	0.37575	0.27774	0.42578	0.997603	10034	2	0.37575
TGS1	6	0.017463	0.063745	0.955082	1366	3	-0.1109	0.41738	0.62686	0.997603	13125	1	-0.1109
ZNF217	6	0.017515	0.063913	0.955082	1369	5	-0.8994	0.53364	0.70014	0.997603	14819	1	-0.8994
KLF9	6	0.017523	0.063946	0.955082	1371	4	-1.3762	0.1875	0.38014	0.997603	7829	2	-1.3762
EMC7	6	0.017587	0.064158	0.955082	1373	4	-0.65808	0.34336	0.55772	0.997603	11633	2	-0.65808
USP21	6	0.017597	0.064192	0.955082	1375	4	-0.84194	0.54327	0.70645	0.997603	14972	1	-0.84194
hsa-mir-1911	4	0.017625	0.055146	0.955082	1376	2	-0.23608	0.10802	0.22982	0.997603	5348	2	-0.23608
hsa-mir-4778	4	0.017645	0.055184	0.955082	1377	3	-1.7797	0.6832	0.72191	0.997603	17123	1	-1.7797
IKBKE	6	0.017707	0.06456	0.955082	1379	4	-1.0568	0.088315	0.22557	0.997603	4575	1	-1.0568
NUDT10	6	0.017711	0.064571	0.955082	1381	3	-0.29117	0.24805	0.45062	0.997603	9336	3	-0.29117
hsa-mir-643	4	0.017712	0.055316	0.955082	1383	3	-2.9114	0.20315	0.35181	0.997603	8205	1	-2.9114
LSM11	6	0.017726	0.064622	0.955082	1384	2	0.10658	0.35368	0.56906	0.997603	11880	2	0.10658
SYNGR2	6	0.017824	0.064929	0.955082	1388	3	-1.3901	0.52479	0.69431	0.997603	14673	2	-1.3901
KIR3DL1	6	0.017824	0.064929	0.955082	1390	3	-0.43257	0.086066	0.2211	0.997603	4479	3	-0.43257
NUPR1L	6	0.017834	0.064967	0.955082	1391	2	-0.06114	0.43628	0.63835	0.997603	13413	2	-0.06114
ATG14	6	0.01784	0.064983	0.955082	1392	3	-0.83836	0.039804	0.12465	0.997603	2458	2	-0.83836
TUBA1C	6	0.017989	0.065464	0.955082	1399	2	0.23488	0.16425	0.35234	0.997603	7191	3	0.23488
NUP85	6	0.018008	0.065533	0.955082	1401	3	-0.7489	0.051796	0.15075	0.997603	3008	2	-0.7489
TMIGD1	6	0.018008	0.065533	0.955082	1403	2	0.637	0.045103	0.13627	0.997603	2712	4	0.637
IFNA14	6	0.01802	0.065567	0.955082	1405	4	-1.0856	0.24976	0.45257	0.997603	9364	2	-1.0856
SF1	6	0.018024	0.065579	0.955082	1406	2	0.75592	0.041596	0.12862	0.997603	2552	4	0.75592
RPUSD3	6	0.018046	0.065643	0.955082	1408	4	-1.1269	0.43229	0.63591	0.997603	13355	2	-1.1269
KIN	6	0.018064	0.065713	0.955082	1409	2	-0.18389	0.44686	0.64493	0.997603	13564	1	-0.18389
WDR70	6	0.018103	0.065854	0.955082	1410	4	-1.6112	0.53072	0.6982	0.997603	14771	2	-1.6112
SLC12A2	6	0.018131	0.065939	0.955082	1414	2	0.49832	0.031729	0.10641	0.997603	2102	3	0.49832
MGST1	6	0.01819	0.066113	0.955082	1415	5	-0.93233	0.47921	0.66513	0.997603	14033	1	-0.93233
GCDH	6	0.018206	0.066169	0.955082	1417	3	-0.67096	0.035574	0.11525	0.997603	2273	2	-0.67096
hsa-mir-378f	4	0.018218	0.056397	0.955082	1419	2	-1.5621	0.10926	0.23201	0.997603	5406	1	-1.5621
WDR24	6	0.01827	0.066384	0.955082	1420	3	-0.92339	0.51533	0.68816	0.997603	14534	2	-0.92339
ADRB3	6	0.01828	0.066418	0.955082	1421	1	0.2636	0.22412	0.42312	0.997603	8730	3	0.2636
MRPS15	6	0.018329	0.066587	0.955082	1423	1	0.36487	0.083184	0.21538	0.997603	4361	3	0.36487
hsa-mir-4428	4	0.018362	0.056707	0.955082	1424	2	-1.2276	0.45006	0.5974	0.997603	13610	1	-1.2276
KIAA0141	6	0.018379	0.066752	0.955082	1427	4	-0.9796	0.33312	0.54645	0.997603	11383	2	-0.9796
PACRGL	6	0.018406	0.066848	0.955082	1429	3	-1.0424	0.53058	0.69812	0.997603	14769	2	-1.0424
SNX1	6	0.018454	0.067018	0.955082	1430	3	-0.79449	0.15628	0.34274	0.997603	6986	2	-0.79449
GIMAP5	6	0.018472	0.067069	0.955082	1431	4	-1.0074	0.55581	0.71479	0.997603	15171	1	-1.0074
PAH	6	0.01848	0.06709	0.955082	1432	4	-1.2535	0.02691	0.093814	0.997603	1826	2	-1.2535
BBS7	6	0.018517	0.067208	0.955082	1433	3	-0.90168	0.31168	0.52272	0.997603	10877	2	-0.90168
NAGA	6	0.018531	0.06725	0.955082	1434	4	-1.1173	0.13872	0.32034	0.997603	6512	1	-1.1173
ASPH	6	0.018535	0.067262	0.955082	1435	4	-1.3242	0.24881	0.45148	0.997603	9346	2	-1.3242
APOBEC2	6	0.018588	0.067438	0.955082	1440	5	-1.1604	0.50917	0.68419	0.997603	14437	1	-1.1604
SDF2	6	0.0186	0.067485	0.955082	1441	4	-1.1212	0.018668	0.067862	0.997603	1341	2	-1.1212
CALU	6	0.018628	0.067572	0.955082	1442	3	-0.9192	0.35623	0.57182	0.997603	11948	2	-0.9192
AWAT2	6	0.018636	0.067601	0.955082	1443	2	0.50081	0.22963	0.42943	0.997603	8865	3	0.50081
TSACC	6	0.018651	0.067657	0.955082	1446	3	-0.45608	0.29113	0.49962	0.997603	10365	3	-0.45608
MCM7	6	0.018651	0.067657	0.955082	1447	3	-0.51703	0.43322	0.63648	0.997603	13371	1	-0.51703
RPS3	6	0.018651	0.067657	0.955082	1448	3	-0.47131	0.44464	0.64355	0.997603	13531	2	-0.47131
NTS	6	0.01871	0.067844	0.955082	1452	4	-1.0821	0.037182	0.11884	0.997603	2335	1	-1.0821
hsa-mir-4779	4	0.018764	0.05758	0.955082	1453	2	-1.7079	0.4692	0.6165	0.997603	13889	2	-1.7079
TMEM182	6	0.018765	0.068009	0.955082	1454	4	-0.74173	0.24397	0.44589	0.997603	9228	2	-0.74173
CDKN1A	6	0.018775	0.068041	0.955082	1455	4	-1.0839	0.39054	0.60909	0.997603	12666	1	-1.0839
ESR1	6	0.018779	0.068055	0.955082	1456	4	-1.0056	0.16006	0.34731	0.997603	7091	2	-1.0056
SLC16A2	6	0.018837	0.068246	0.955082	1461	3	-0.65036	0.17503	0.36521	0.997603	7483	2	-0.65036
hsa-mir-628	4	0.018871	0.057817	0.955082	1462	3	-1.9862	0.16945	0.31826	0.997603	7322	1	-1.9862
ATF7IP2	6	0.018898	0.068452	0.955082	1463	1	0.31886	0.18145	0.37296	0.997603	7663	3	0.31886
KRT16	6	0.019032	0.068896	0.955082	1472	4	-1.7706	0.1547	0.34087	0.997603	6936	2	-1.7706
ALDOA	6	0.019042	0.068928	0.955082	1473	3	-1.098	0.28713	0.49518	0.997603	10268	2	-1.098
RGMB	6	0.01906	0.06899	0.955082	1474	4	-1.1262	0.53231	0.69926	0.997603	14796	2	-1.1262
ZC3HAV1	6	0.019079	0.06905	0.955082	1476	2	0.14666	0.28525	0.49307	0.997603	10220	3	0.14666
PSMC4	6	0.019079	0.06905	0.955082	1477	2	0.61902	0.066092	0.18074	0.997603	3675	3	0.61902
WDR43	6	0.019079	0.06905	0.955082	1479	3	-0.68228	0.25418	0.45766	0.997603	9489	2	-0.68228
TMPRSS15	6	0.019146	0.069251	0.955082	1484	1	0.77423	0.025375	0.089065	0.997603	1737	5	0.77423
LYRM7	6	0.019146	0.069251	0.955082	1485	1	0.34527	0.15173	0.33724	0.997603	6856	3	0.34527
CDC20	6	0.019333	0.069868	0.955082	1491	4	-1.6551	0.38851	0.60687	0.997603	12628	1	-1.6551
CHMP6	6	0.019361	0.069954	0.955082	1492	3	-0.71715	0.21372	0.41112	0.997603	8463	3	-0.71715
KCNJ9	6	0.019363	0.069959	0.955082	1493	3	-0.58015	0.38641	0.60459	0.997603	12591	3	-0.58015
C1orf100	6	0.019387	0.070039	0.955082	1496	3	-0.84063	0.033914	0.11143	0.997603	2199	1	-0.84063
hsa-mir-1471	4	0.019394	0.058952	0.955082	1497	2	-1.254	0.25565	0.40389	0.997603	9523	2	-1.254
APRT	6	0.019399	0.070074	0.955082	1498	4	-0.99663	0.29921	0.50872	0.997603	10555	2	-0.99663
WBP4	6	0.019418	0.07013	0.955082	1501	3	-0.23762	0.38255	0.60045	0.997603	12509	3	-0.23762
OR1L4	6	0.019418	0.07013	0.955082	1502	1	0.51591	0.059967	0.16806	0.997603	3391	4	0.51591
ZNF212	6	0.019452	0.070246	0.955082	1504	3	-1.1371	0.46494	0.65617	0.997603	13818	2	-1.1371
SOX6	6	0.019501	0.070395	0.955082	1507	5	-0.61066	0.54453	0.70726	0.997603	14988	1	-0.61066
RAP1B	6	0.019552	0.070554	0.955082	1510	4	-1.0998	0.44449	0.64345	0.997603	13528	1	-1.0998
SENP2	6	0.019566	0.070598	0.955082	1511	2	0.36481	0.12299	0.29165	0.997603	5939	4	0.36481
MRPL48	6	0.019615	0.07076	0.955082	1513	5	-1.0427	0.11234	0.27179	0.997603	5540	1	-1.0427
PLK5	6	0.019616	0.070761	0.955082	1514	3	-1.0332	0.42774	0.63317	0.997603	13293	2	-1.0332
GLB1	6	0.01964	0.070835	0.955082	1515	5	-1.033	0.30747	0.51803	0.997603	10756	1	-1.033
hsa-mir-548h-1	4	0.019739	0.059652	0.955082	1522	1	-0.36155	0.19657	0.34533	0.997603	8031	1	-0.36155
PRPF31	6	0.019823	0.071435	0.955082	1525	4	-0.89639	0.14751	0.3321	0.997603	6756	1	-0.89639
MZF1	6	0.019823	0.071435	0.955082	1526	4	-0.99904	0.43715	0.63888	0.997603	13427	2	-0.99904
CEP104	6	0.019825	0.071442	0.955082	1527	2	0.49465	0.02317	0.082201	0.997603	1611	3	0.49465
hsa-mir-150	4	0.019836	0.059847	0.955082	1531	2	-2.2876	0.3517	0.49919	0.997603	11827	1	-2.2876
LPPR1	6	0.019838	0.071478	0.955082	1533	2	-0.11657	0.42438	0.63118	0.997603	13237	2	-0.11657
CHRNA2	6	0.019838	0.071478	0.955082	1534	3	-0.66784	0.084079	0.21718	0.997603	4409	3	-0.66784
CNOT10	6	0.019863	0.071551	0.955082	1537	4	-1.3679	0.42411	0.63099	0.997603	13233	2	-1.3679
HPX	6	0.019869	0.07157	0.955082	1538	3	-0.82255	0.086018	0.221	0.997603	4478	2	-0.82255
hsa-mir-1264	4	0.019896	0.059983	0.955082	1540	3	-1.5074	0.41493	0.56224	0.997603	13075	1	-1.5074
CBWD3	4	0.019904	0.06	0.955082	1541	2	-0.33747	0.35551	0.50291	0.997603	11931	2	-0.33747
H2AFZ	6	0.019911	0.071688	0.955082	1542	4	-1.5393	0.053525	0.15436	0.997603	3087	1	-1.5393
C1RL	6	0.019962	0.071848	0.955082	1545	1	0.77872	0.029212	0.10058	0.997603	1975	4	0.77872
TMUB2	6	0.02007	0.072222	0.955082	1551	4	-1.1195	0.55876	0.71679	0.997603	15218	2	-1.1195
PPP1R37	6	0.020094	0.072302	0.955082	1553	3	-0.5178	0.32558	0.53812	0.997603	11207	1	-0.5178
AP1G1	6	0.02011	0.072345	0.955082	1555	3	-0.29866	0.13057	0.30556	0.997603	6196	3	-0.29866
APEX1	6	0.02011	0.072345	0.955082	1557	3	-0.3288	0.50381	0.68076	0.997603	14368	2	-0.3288
MYO1E	6	0.020143	0.07245	0.955082	1559	4	-0.88999	0.054389	0.15621	0.997603	3137	2	-0.88999
ENKUR	6	0.020151	0.072475	0.955082	1560	4	-1.0614	0.16967	0.3589	0.997603	7328	2	-1.0614
NDUFAB1	6	0.020174	0.072548	0.955082	1562	4	-0.88214	0.23088	0.43088	0.997603	8897	2	-0.88214
TRIM74	3	0.020205	0.052087	0.955082	1563	2	-2.3189	0.052373	0.12369	0.997603	3032	1	-2.3189
hsa-mir-425	4	0.020234	0.060697	0.955082	1564	3	-0.65316	0.45946	0.6068	0.997603	13730	1	-0.65316
ARHGEF6	6	0.02027	0.072852	0.955082	1567	3	-1.0162	0.22465	0.42372	0.997603	8751	2	-1.0162
FAM25A	5	0.020273	0.06466	0.955082	1568	2	-0.10335	0.5749	0.71463	0.997603	15458	2	-0.10335
ARHGEF26	6	0.020278	0.072878	0.955082	1569	3	-1.1173	0.3911	0.60968	0.997603	12677	1	-1.1173
SLC17A4	6	0.020334	0.073069	0.955082	1573	4	-1.3377	0.2588	0.46303	0.997603	9596	2	-1.3377
DUSP11	6	0.02034	0.073086	0.955082	1574	4	-1.2183	0.4037	0.61864	0.997603	12907	2	-1.2183
NUFIP1	6	0.020372	0.07319	0.955082	1576	4	-1.4224	0.26204	0.46675	0.997603	9677	2	-1.4224
NMRK1	6	0.020382	0.073214	0.955082	1577	1	0.43483	0.091526	0.23187	0.997603	4694	4	0.43483
LILRB1	4	0.020415	0.061077	0.955082	1580	2	0.1486	0.091393	0.20034	0.997603	4688	2	0.1486
AGPAT2	6	0.020419	0.073337	0.955082	1581	3	-0.6789	0.48204	0.66691	0.997603	14078	2	-0.6789
SERPINB12	6	0.020438	0.073404	0.955082	1582	4	-1.1386	0.53412	0.70043	0.997603	14828	1	-1.1386
LINS	6	0.020475	0.073509	0.955082	1585	5	-0.55032	0.032742	0.10873	0.997603	2147	1	-0.55032
LY6E	6	0.020496	0.073572	0.955082	1587	3	-0.94239	0.098503	0.24545	0.997603	4978	2	-0.94239
SDCCAG3	6	0.020505	0.073603	0.955082	1589	3	-0.52416	0.12931	0.30325	0.997603	6155	2	-0.52416
METAP1D	6	0.02056	0.073783	0.955082	1592	4	-1.3372	0.43034	0.63471	0.997603	13325	2	-1.3372
RPL7	6	0.020568	0.073814	0.955082	1594	3	-0.95481	0.015703	0.058289	0.997603	1162	3	-0.95481
MECOM	6	0.020568	0.073814	0.955082	1595	2	0.25618	0.10694	0.26156	0.997603	5310	3	0.25618
SIN3A	6	0.020568	0.073814	0.955082	1596	2	0.62523	0.11427	0.27541	0.997603	5618	4	0.62523
CD101	6	0.020568	0.073814	0.955082	1597	3	-0.045975	0.14856	0.33335	0.997603	6785	3	-0.045975
SETD6	6	0.020568	0.073814	0.955082	1599	4	-0.49202	0.068169	0.185	0.997603	3764	2	-0.49202
PICK1	6	0.020579	0.073853	0.955082	1600	2	0.083967	0.055268	0.15809	0.997603	3181	2	0.083967
TNRC6B	6	0.020579	0.073853	0.955082	1601	3	0.26064	0.064303	0.17708	0.997603	3590	3	0.26064
ILF2	5	0.020585	0.065491	0.955082	1602	3	-0.4565	0.01914	0.062551	0.997603	1379	2	-0.4565
KCNS2	6	0.020607	0.073947	0.955082	1604	4	-1.1257	0.34759	0.5624	0.997603	11724	2	-1.1257
OPRL1	6	0.020625	0.074004	0.955082	1605	5	-0.72505	0.12404	0.29354	0.997603	5974	1	-0.72505
POTEG	3	0.020629	0.05313	0.955082	1606	2	-2.7463	0.57995	0.60851	0.997603	15522	1	-2.7463
ZNF440	6	0.020633	0.074029	0.955082	1607	3	-0.79978	0.085426	0.21984	0.997603	4457	2	-0.79978
PTPN23	6	0.020639	0.074055	0.955082	1608	4	-1.0956	0.18326	0.37512	0.997603	7711	2	-1.0956
RNF2	6	0.020653	0.0741	0.955082	1609	3	-0.51425	0.44014	0.64073	0.997603	13466	2	-0.51425
PPHLN1	6	0.02071	0.074275	0.955082	1611	3	-0.37858	0.083558	0.21614	0.997603	4383	3	-0.37858
TM4SF4	6	0.020777	0.07449	0.955082	1612	3	-0.1606	0.38996	0.60846	0.997603	12656	3	-0.1606
PDZD9	6	0.020878	0.074823	0.955082	1616	3	-0.75392	0.020011	0.072138	0.997603	1430	2	-0.75392
TTC39C	6	0.020974	0.075114	0.955082	1621	2	0.51537	0.1274	0.29974	0.997603	6078	3	0.51537
ZNF681	6	0.020974	0.075114	0.955082	1622	3	-0.49277	0.41532	0.62561	0.997603	13087	2	-0.49277
DOCK11	6	0.020995	0.07518	0.955082	1624	3	-0.66101	0.51136	0.6856	0.997603	14472	2	-0.66101
LYPD2	6	0.021007	0.07522	0.955082	1625	4	-0.97256	0.56372	0.72007	0.997603	15303	2	-0.97256
ANKRD29	6	0.021026	0.07529	0.955082	1627	3	-0.88942	0.48357	0.66789	0.997603	14097	2	-0.88942
TNRC6A	5	0.021061	0.066795	0.955082	1629	3	-1.2263	0.47808	0.6336	0.997603	14011	2	-1.2263
TNFAIP3	6	0.021064	0.075423	0.955082	1630	3	-0.28284	0.46989	0.65926	0.997603	13902	2	-0.28284
ADAM8	6	0.021098	0.07553	0.955082	1631	3	-0.50715	0.14511	0.32922	0.997603	6696	1	-0.50715
PRDM7	6	0.021106	0.075557	0.955082	1632	2	-0.33609	0.077508	0.20406	0.997603	4136	2	-0.33609
SUMF1	6	0.021136	0.075648	0.955082	1634	5	-1.1242	0.53116	0.69851	0.997603	14779	1	-1.1242
SEC22C	6	0.021147	0.075683	0.955082	1635	3	-0.93536	0.018958	0.068795	0.997603	1359	2	-0.93536
NUAK2	6	0.021165	0.075738	0.955082	1636	2	0.35152	0.02006	0.072318	0.997603	1434	3	0.35152
ADI1	6	0.021197	0.075833	0.955082	1637	3	-0.52953	0.46506	0.65624	0.997603	13821	2	-0.52953
CUZD1	6	0.021197	0.075833	0.955082	1638	1	0.35158	0.13726	0.31776	0.997603	6454	4	0.35158
HMGN1	6	0.021297	0.076158	0.955082	1646	4	-1.0735	0.16962	0.35884	0.997603	7326	1	-1.0735
LILRB5	6	0.021333	0.076276	0.955082	1650	3	-0.72628	0.14018	0.323	0.997603	6561	3	-0.72628
OTX1	6	0.021429	0.076607	0.955082	1658	2	0.18252	0.022401	0.079754	0.997603	1569	3	0.18252
FABP12	6	0.021475	0.076747	0.955082	1663	4	-1.1185	0.43494	0.63754	0.997603	13395	2	-1.1185
TMEM134	6	0.021489	0.076793	0.955082	1664	4	-1.4105	0.27518	0.48171	0.997603	9970	1	-1.4105
DEFB105A	5	0.021529	0.068058	0.955082	1668	1	0.40737	0.20541	0.38428	0.997603	8263	3	0.40737
SIGLEC10	5	0.021529	0.068058	0.955082	1669	3	-0.76972	0.26372	0.46293	0.997603	9712	2	-0.76972
WDR49	6	0.021551	0.076984	0.955082	1670	4	-0.85886	0.55765	0.71607	0.997603	15203	1	-0.85886
hsa-mir-490	4	0.021583	0.063558	0.955082	1671	2	-1.1361	0.55207	0.65389	0.997603	15103	1	-1.1361
SMARCA5	6	0.021609	0.077166	0.955082	1672	4	-1.0687	0.49406	0.67445	0.997603	14257	2	-1.0687
RDH10	6	0.021625	0.07722	0.955082	1673	3	-0.34092	0.47628	0.66328	0.997603	13986	2	-0.34092
ZNF28	5	0.02163	0.068329	0.955082	1674	2	0.095529	0.19763	0.37346	0.997603	8063	2	0.095529
METTL10	6	0.021646	0.077287	0.955082	1675	3	-0.10264	0.045625	0.13739	0.997603	2734	3	-0.10264
PRIMA1	6	0.021665	0.077358	0.955082	1677	2	-0.15315	0.039177	0.12326	0.997603	2434	2	-0.15315
WDR78	6	0.021665	0.077358	0.955082	1678	1	0.50402	0.083299	0.21562	0.997603	4368	3	0.50402
C18orf25	6	0.021665	0.077358	0.955082	1679	2	-0.14354	0.2541	0.45757	0.997603	9486	1	-0.14354
CDRT15	6	0.021665	0.077358	0.955082	1681	1	0.62408	0.13451	0.31274	0.997603	6351	3	0.62408
PTPRZ1	6	0.021666	0.07736	0.955082	1682	4	-1.1811	0.43096	0.6351	0.997603	13332	1	-1.1811
PEX5	6	0.021723	0.077524	0.955882	1683	4	-1.2423	0.37092	0.58783	0.997603	12257	1	-1.2423
USP51	6	0.021762	0.077646	0.955999	1685	3	-0.97419	0.56331	0.71981	0.997603	15295	2	-0.97419
C5orf15	6	0.021838	0.077893	0.955999	1689	3	-0.46699	0.011853	0.045527	0.997603	917	2	-0.46699
DHRS11	6	0.022011	0.078429	0.955999	1696	4	-0.55576	0.38417	0.60217	0.997603	12545	2	-0.55576
SLC25A39	6	0.022011	0.078429	0.955999	1698	1	0.54804	0.028574	0.098923	0.997603	1939	3	0.54804
SNW1	6	0.022011	0.078429	0.955999	1699	4	-0.73671	0.3493	0.56425	0.997603	11762	2	-0.73671
STARD3	6	0.022011	0.078429	0.955999	1700	1	0.43386	0.24639	0.4487	0.997603	9294	3	0.43386
RBM24	6	0.022058	0.078576	0.957187	1703	5	-1.1584	0.49976	0.67808	0.997603	14325	1	-1.1584
LUZP2	6	0.02213	0.078807	0.957426	1705	3	-0.8974	0.31056	0.52147	0.997603	10846	2	-0.8974
SH3BGRL3	6	0.022172	0.078948	0.957426	1706	3	-0.94417	0.019072	0.06917	0.997603	1372	1	-0.94417
APPL1	6	0.022191	0.079011	0.957426	1710	4	-1.2417	0.14306	0.32675	0.997603	6635	1	-1.2417
CFLAR	6	0.022249	0.079195	0.957426	1712	4	-1.1956	0.35668	0.57232	0.997603	11964	1	-1.1956
RBFOX3	6	0.022273	0.079284	0.957426	1713	3	-0.53353	0.3026	0.51257	0.997603	10642	3	-0.53353
hsa-mir-885	4	0.022311	0.065092	0.955082	1715	2	-0.43137	0.41785	0.56517	0.997603	13131	2	-0.43137
OR56A1	6	0.022332	0.079474	0.957426	1719	1	0.51803	0.067932	0.1845	0.997603	3756	4	0.51803
YPEL3	6	0.022332	0.079474	0.957426	1721	2	-0.29304	0.037815	0.12023	0.997603	2364	1	-0.29304
BOD1	6	0.022529	0.080092	0.957426	1728	4	-1.2412	0.11102	0.26931	0.997603	5486	1	-1.2412
SRPK1	6	0.022531	0.080096	0.957426	1729	3	-0.36588	0.19024	0.3834	0.997603	7891	3	-0.36588
hsa-mir-130b	4	0.022534	0.06555	0.955082	1731	2	-2.01	0.2287	0.37727	0.997603	8845	2	-2.01
hsa-mir-208a	4	0.022546	0.06557	0.955082	1733	3	-2.3029	0.20482	0.35349	0.997603	8247	1	-2.3029
GDF15	6	0.022548	0.080154	0.957426	1734	3	-0.44444	0.15698	0.34355	0.997603	7005	2	-0.44444
KRT27	6	0.022566	0.08021	0.957426	1735	3	-0.14333	0.37866	0.59627	0.997603	12414	3	-0.14333
hsa-mir-6719	4	0.022566	0.065612	0.955082	1736	3	-2.7013	0.66386	0.71066	0.997603	16820	1	-2.7013
UBLCP1	6	0.022605	0.080348	0.957426	1738	4	-0.92955	0.09191	0.2326	0.997603	4708	2	-0.92955
SEC61A2	6	0.022623	0.080407	0.957426	1739	3	-0.69013	0.12338	0.29235	0.997603	5950	2	-0.69013
SH3GL3	6	0.022636	0.08045	0.957426	1740	5	-0.9136	0.54091	0.70489	0.997603	14941	1	-0.9136
hsa-mir-7111	4	0.022652	0.065805	0.955082	1741	3	-1.7834	0.37159	0.51906	0.997603	12270	1	-1.7834
SLC12A1	6	0.022679	0.080577	0.957426	1743	5	-0.54529	0.013221	0.050114	0.997603	1012	1	-0.54529
INO80C	6	0.022686	0.080601	0.957426	1744	3	-0.46253	0.1428	0.32645	0.997603	6629	3	-0.46253
CCNG2	6	0.022701	0.080649	0.957426	1748	2	0.12297	0.25737	0.46137	0.997603	9564	2	0.12297
KSR1	6	0.022701	0.080649	0.957426	1750	2	0.19687	0.28343	0.49096	0.997603	10177	3	0.19687
RPL4	6	0.022759	0.080841	0.957426	1756	4	-1.2452	0.29816	0.50754	0.997603	10529	2	-1.2452
SERF2	6	0.022859	0.081165	0.957579	1760	4	-1.365	0.07709	0.20323	0.997603	4118	2	-1.365
MAGEA6	6	0.022923	0.081368	0.957579	1764	4	-0.65172	0.16924	0.35836	0.997603	7313	1	-0.65172
OR5C1	6	0.02296	0.081478	0.957579	1767	3	-1.2976	0.12595	0.29712	0.997603	6032	1	-1.2976
EPS15L1	6	0.023017	0.081617	0.957579	1769	4	-1.5003	0.47579	0.66299	0.997603	13980	1	-1.5003
FAM53C	6	0.02313	0.08189	0.957579	1772	4	-0.98218	0.31681	0.52847	0.997603	10997	2	-0.98218
hsa-mir-6787	4	0.023167	0.06692	0.955082	1773	3	-1.5263	0.32146	0.46898	0.997603	11100	1	-1.5263
SHISA4	6	0.023193	0.082036	0.957579	1775	3	-0.94291	0.44998	0.64691	0.997603	13607	1	-0.94291
ADORA2A	6	0.023203	0.082056	0.957579	1776	3	-0.88411	0.3756	0.59295	0.997603	12351	2	-0.88411
EED	6	0.023208	0.082066	0.957579	1777	3	-1.0386	0.24612	0.44838	0.997603	9286	2	-1.0386
ADAMTS16	6	0.023274	0.082228	0.957579	1782	4	-0.95626	0.018973	0.068849	0.997603	1361	2	-0.95626
DNMBP	6	0.023311	0.082316	0.957579	1783	4	-1.2807	0.36905	0.58582	0.997603	12226	2	-1.2807
ZBP1	6	0.023365	0.082449	0.957579	1784	3	0.063193	0.18872	0.38159	0.997603	7855	3	0.063193
TMEM170A	6	0.023374	0.082473	0.957579	1785	3	-0.40085	0.095319	0.23929	0.997603	4847	3	-0.40085
LCK	6	0.023382	0.082492	0.957579	1786	3	-0.34018	0.56784	0.72283	0.997603	15370	1	-0.34018
ZNF280C	6	0.023392	0.082513	0.957579	1787	4	-0.99258	0.2041	0.39978	0.997603	8230	1	-0.99258
NUDT5	6	0.0234	0.082528	0.957579	1788	3	-0.28113	0.33344	0.54681	0.997603	11389	2	-0.28113
PWP1	6	0.02342	0.082575	0.957579	1789	3	-0.71225	0.19981	0.39475	0.997603	8117	2	-0.71225
CLEC4G	6	0.023501	0.082769	0.957579	1790	4	-1.0178	0.52554	0.69481	0.997603	14686	2	-1.0178
YARS	6	0.023564	0.082916	0.957579	1792	4	-0.91317	0.46319	0.6551	0.997603	13789	1	-0.91317
ATG2A	6	0.023564	0.082916	0.957579	1793	2	-0.093568	0.12129	0.28851	0.997603	5878	2	-0.093568
NGB	6	0.023564	0.082916	0.957579	1794	3	-0.4155	0.11631	0.27928	0.997603	5696	2	-0.4155
NR5A1	6	0.023564	0.082916	0.957579	1795	3	-0.30071	0.31116	0.52213	0.997603	10862	3	-0.30071
JTB	6	0.023564	0.082916	0.957579	1796	2	-0.24363	0.40756	0.62096	0.997603	12961	2	-0.24363
PIGP	6	0.023586	0.08296	0.957579	1798	3	-0.45134	0.53327	0.69988	0.997603	14813	1	-0.45134
hsa-mir-3929	4	0.023646	0.067951	0.955082	1800	3	-3.1152	0.4202	0.5675	0.997603	13177	1	-3.1152
LOC100507462	6	0.023657	0.083106	0.957579	1801	4	-1.9223	0.29768	0.507	0.997603	10515	1	-1.9223
PECR	6	0.023662	0.08312	0.957579	1802	2	0.21065	0.37317	0.59029	0.997603	12302	2	0.21065
SLC16A13	6	0.023737	0.083306	0.957579	1806	4	-1.0777	0.033377	0.1102	0.997603	2170	1	-1.0777
PRR4	6	0.023802	0.083449	0.957579	1810	4	-1.178	0.063611	0.17567	0.997603	3556	2	-1.178
ZNF669	6	0.023883	0.083651	0.957579	1811	3	-1.1872	0.080751	0.21046	0.997603	4268	2	-1.1872
USP4	6	0.023934	0.083763	0.957579	1812	3	-0.3424	0.38525	0.60334	0.997603	12563	2	-0.3424
RGS9BP	6	0.024007	0.083949	0.957579	1817	3	-0.22992	0.25406	0.45752	0.997603	9485	2	-0.22992
NOVA2	6	0.024007	0.083949	0.957579	1819	3	-0.58248	0.26843	0.47406	0.997603	9815	3	-0.58248
hsa-mir-3163	4	0.02401	0.06872	0.955082	1820	3	-2.0102	0.65847	0.70764	0.997603	16725	1	-2.0102
C19orf35	6	0.024017	0.083972	0.957579	1821	4	-0.95419	0.40021	0.6165	0.997603	12857	2	-0.95419
LDLRAD3	6	0.024023	0.083987	0.957579	1822	4	-1.1461	0.1701	0.35942	0.997603	7343	2	-1.1461
CDC25C	6	0.024101	0.084186	0.959343	1823	3	-0.63593	0.29236	0.50098	0.997603	10398	2	-0.63593
hsa-mir-633	3	0.024142	0.061495	0.955082	1824	1	0.19181	0.63557	0.64968	0.997603	16367	1	0.19181
CAV1	6	0.024167	0.08436	0.960404	1826	4	-1.0666	0.50366	0.68067	0.997603	14365	2	-1.0666
NXPE1	6	0.024184	0.084397	0.960404	1827	4	-0.92161	0.50153	0.67923	0.997603	14352	2	-0.92161
CHDC2	6	0.024194	0.084418	0.960404	1829	4	-0.95112	0.51873	0.69037	0.997603	14583	1	-0.95112
RAC2	6	0.024278	0.084609	0.961067	1830	3	-0.34486	0.35325	0.56856	0.997603	11870	2	-0.34486
GRN	6	0.024278	0.084609	0.961067	1831	1	0.58635	0.083535	0.21609	0.997603	4381	4	0.58635
TRIM67	6	0.024451	0.085025	0.963335	1837	1	0.22244	0.17448	0.36453	0.997603	7460	2	0.22244
hsa-mir-744	4	0.024488	0.069725	0.955082	1838	2	-1.2514	0.13102	0.26943	0.997603	6220	1	-1.2514
IL1RAP	6	0.024508	0.085168	0.963944	1840	4	-1.068	0.069164	0.18706	0.997603	3805	2	-1.068
BCAS4	6	0.024622	0.085436	0.964068	1841	3	-0.34194	0.38908	0.60751	0.997603	12640	3	-0.34194
DMD	6	0.024636	0.085465	0.964068	1842	2	0.50882	0.11113	0.26952	0.997603	5489	3	0.50882
COIL	6	0.02467	0.085549	0.964068	1844	3	-0.39447	0.14196	0.32538	0.997603	6610	3	-0.39447
CA6	6	0.024672	0.085556	0.964068	1845	2	0.22373	0.048009	0.14258	0.997603	2837	3	0.22373
RSPH6A	6	0.024672	0.085556	0.964068	1846	2	-0.09202	0.52227	0.69264	0.997603	14635	1	-0.09202
F8	6	0.024672	0.085556	0.964068	1847	1	0.39188	0.15516	0.34141	0.997603	6947	3	0.39188
MOSPD2	6	0.024672	0.085556	0.964068	1848	2	-0.056425	0.014413	0.054082	0.997603	1081	2	-0.056425
RPRD2	6	0.024706	0.085638	0.964068	1849	4	-0.84115	0.18165	0.37321	0.997603	7669	1	-0.84115
SPINK13	6	0.024732	0.085704	0.964068	1850	3	-0.62975	0.33523	0.54875	0.997603	11432	3	-0.62975
GALNTL5	6	0.024817	0.085899	0.964068	1855	3	-0.56649	0.27978	0.48688	0.997603	10093	2	-0.56649
ZNF404	6	0.024844	0.08596	0.964068	1856	1	0.44101	0.13648	0.31636	0.997603	6423	4	0.44101
ZBTB14	6	0.024986	0.086311	0.964068	1858	3	-0.67046	0.14367	0.32748	0.997603	6655	3	-0.67046
KIAA1239	6	0.025	0.086335	0.964068	1859	4	-1.0942	0.35214	0.56734	0.997603	11843	2	-1.0942
IFT46	6	0.025041	0.086435	0.964068	1860	3	-0.11492	0.038934	0.12272	0.997603	2420	3	-0.11492
CD4	6	0.025076	0.086511	0.964068	1861	3	-0.62553	0.39231	0.61098	0.997603	12716	3	-0.62553
TMED6	6	0.025145	0.08667	0.964068	1865	3	-0.56198	0.32714	0.53985	0.997603	11245	3	-0.56198
TCIRG1	6	0.025155	0.086692	0.964068	1866	3	-0.59376	0.55742	0.7159	0.997603	15200	2	-0.59376
SCNM1	6	0.025232	0.086874	0.964068	1870	3	-0.32115	0.091959	0.2327	0.997603	4710	3	-0.32115
DPY30	6	0.025253	0.086918	0.964068	1872	4	-0.94136	0.47646	0.6634	0.997603	13988	1	-0.94136
AUP1	6	0.025265	0.086947	0.964068	1873	4	-1.0828	0.52446	0.69408	0.997603	14666	1	-1.0828
KIAA1467	6	0.025309	0.087054	0.964068	1874	2	0.98156	0.020308	0.07309	0.997603	1454	4	0.98156
SLC2A5	6	0.025319	0.087077	0.964068	1875	3	-0.56714	0.062087	0.17249	0.997603	3492	1	-0.56714
SYNGR4	6	0.025328	0.087103	0.964068	1877	4	-0.5302	0.38797	0.60628	0.997603	12613	1	-0.5302
COQ4	6	0.025337	0.087122	0.964068	1878	2	0.38738	0.1247	0.29476	0.997603	5994	4	0.38738
hsa-mir-337	4	0.025339	0.07154	0.955082	1879	2	-0.46335	0.24298	0.39136	0.997603	9206	1	-0.46335
ZNF548	6	0.025435	0.08736	0.964068	1881	2	0.13424	0.39123	0.60983	0.997603	12683	2	0.13424
C1orf168	6	0.025435	0.08736	0.964068	1882	3	-0.41702	0.31467	0.52611	0.997603	10942	2	-0.41702
PRAF2	6	0.025435	0.08736	0.964068	1883	3	-0.42715	0.061601	0.17149	0.997603	3475	2	-0.42715
SIX5	6	0.025435	0.08736	0.964068	1884	3	-0.59086	0.14076	0.32392	0.997603	6581	2	-0.59086
hsa-mir-148a	3	0.025459	0.06461	0.955082	1888	2	-2.4178	0.19297	0.30566	0.997603	7952	1	-2.4178
hsa-mir-5001	3	0.025514	0.06474	0.955082	1890	2	-1.1992	0.16466	0.26997	0.997603	7201	1	-1.1992
CCDC30	6	0.025655	0.087894	0.967284	1892	3	-1.0274	0.42296	0.6303	0.997603	13216	1	-1.0274
ARMC2	6	0.025779	0.088186	0.967284	1895	3	-0.15615	0.30921	0.51997	0.997603	10801	2	-0.15615
CIRBP	6	0.025913	0.08851	0.967284	1899	4	-0.93935	0.20066	0.39576	0.997603	8135	2	-0.93935
hsa-mir-4256	4	0.02593	0.072809	0.955082	1900	2	-0.78621	0.48963	0.62688	0.997603	14190	1	-0.78621
B4GALT1	6	0.026025	0.088759	0.967284	1903	1	0.39939	0.090398	0.2296	0.997603	4648	3	0.39939
ITPK1	6	0.026025	0.088759	0.967284	1904	2	-0.096347	0.04078	0.12684	0.997603	2507	2	-0.096347
BTAF1	6	0.026173	0.089125	0.967284	1906	2	0.38845	0.23186	0.43202	0.997603	8914	3	0.38845
F13B	6	0.026177	0.089137	0.967284	1907	3	-0.55979	0.26878	0.47448	0.997603	9825	1	-0.55979
CACNA1E	6	0.02622	0.08923	0.967284	1909	4	-1.1527	0.09566	0.23996	0.997603	4861	2	-1.1527
CHRNB4	5	0.026311	0.080793	0.957426	1912	3	-1.6059	0.4999	0.65156	0.997603	14328	2	-1.6059
SVOP	6	0.026467	0.089823	0.967284	1916	2	0.23366	0.34143	0.5556	0.997603	11592	2	0.23366
KCNA6	6	0.026467	0.089823	0.967284	1917	2	0.57386	0.11617	0.27902	0.997603	5691	4	0.57386
GGA2	6	0.026467	0.089823	0.967284	1918	1	0.16136	0.52398	0.69377	0.997603	14658	2	0.16136
KIAA1244	6	0.026467	0.089823	0.967284	1919	3	-0.50333	0.1842	0.37625	0.997603	7733	1	-0.50333
ABCB9	6	0.026548	0.090007	0.967284	1920	4	-0.99641	0.28588	0.49379	0.997603	10233	2	-0.99641
KLRC2	6	0.026568	0.090054	0.967284	1921	4	-1.1003	0.43409	0.63703	0.997603	13381	1	-1.1003
RHOB	6	0.026593	0.090112	0.967284	1922	4	-1.027	0.13706	0.31743	0.997603	6448	2	-1.027
C8G	6	0.026597	0.090119	0.967284	1923	4	-0.59817	0.16059	0.34795	0.997603	7105	2	-0.59817
PSMD1	6	0.026615	0.090158	0.967284	1924	3	-0.34964	0.12572	0.2967	0.997603	6024	2	-0.34964
GTF2A2	6	0.026615	0.09016	0.967284	1925	4	-0.96187	0.19144	0.38482	0.997603	7919	2	-0.96187
HIST1H4J	6	0.026661	0.090272	0.967284	1926	4	-0.94536	0.2656	0.47082	0.997603	9754	2	-0.94536
RRNAD1	6	0.026664	0.090278	0.967284	1927	3	-0.053161	0.29549	0.50453	0.997603	10461	3	-0.053161
SLC4A2	6	0.026713	0.090402	0.967284	1928	4	-0.64163	0.046881	0.14013	0.997603	2785	1	-0.64163
GBGT1	6	0.026747	0.090484	0.967284	1930	3	-0.48729	0.34663	0.56134	0.997603	11702	3	-0.48729
NRDE2	6	0.026873	0.090793	0.967284	1935	4	-1.2198	0.52751	0.69611	0.997603	14718	1	-1.2198
TMEM150C	6	0.02688	0.09082	0.967284	1936	3	-0.98094	0.48612	0.6695	0.997603	14142	1	-0.98094
C10orf68	6	0.026904	0.09088	0.967284	1937	4	-1.1078	0.38184	0.5997	0.997603	12494	1	-1.1078
ATPIF1	6	0.026959	0.091014	0.967284	1939	3	-0.45186	0.23323	0.4336	0.997603	8947	3	-0.45186
LYSMD4	6	0.026959	0.091014	0.967284	1940	3	-0.39413	0.29599	0.5051	0.997603	10474	1	-0.39413
TMEM121	6	0.026959	0.091014	0.967284	1942	3	-0.54652	0.10887	0.26525	0.997603	5387	2	-0.54652
GAS6	6	0.026959	0.091014	0.967284	1943	2	-0.3462	0.09797	0.2444	0.997603	4956	2	-0.3462
DEPTOR	6	0.026959	0.091014	0.967284	1944	2	0.18274	0.13668	0.31674	0.997603	6435	2	0.18274
NAT14	6	0.026959	0.091014	0.967284	1945	3	-0.34853	0.29558	0.50462	0.997603	10463	2	-0.34853
NUDT14	6	0.026959	0.091014	0.967284	1946	2	0.23573	0.080221	0.20941	0.997603	4250	3	0.23573
RPS13	6	0.026972	0.091049	0.967284	1947	2	0.33777	0.078708	0.20644	0.997603	4187	3	0.33777
hsa-mir-5187	4	0.02703	0.075037	0.955082	1951	2	-0.28943	0.17614	0.32499	0.997603	7512	1	-0.28943
CHRNB3	6	0.027057	0.091253	0.967284	1952	3	-0.0082171	0.33512	0.54862	0.997603	11427	3	-0.0082171
VPS54	6	0.027088	0.091326	0.967284	1954	4	-1.2408	0.16875	0.35777	0.997603	7302	2	-1.2408
CCDC13	6	0.027088	0.091326	0.967284	1955	4	-1.0717	0.30548	0.51579	0.997603	10709	2	-1.0717
PGAM5	6	0.027151	0.09147	0.967284	1956	3	-0.50894	0.53598	0.70164	0.997603	14867	2	-0.50894
PPP1R10	6	0.027152	0.091471	0.967284	1957	4	-1.0903	0.46158	0.65407	0.997603	13768	2	-1.0903
C5AR1	6	0.027195	0.091564	0.967284	1959	3	-0.27191	0.1239	0.29331	0.997603	5967	3	-0.27191
C16orf11	6	0.027205	0.091594	0.967284	1961	4	-1.0281	0.19779	0.39242	0.997603	8068	2	-1.0281
OR5B3	6	0.02726	0.091727	0.967284	1964	4	-0.92627	0.38207	0.59992	0.997603	12500	2	-0.92627
EIF1AX	6	0.027273	0.091763	0.967284	1965	4	-1.0267	0.53192	0.69901	0.997603	14791	2	-1.0267
KDM2B	6	0.02734	0.091916	0.967284	1966	4	-0.82221	0.52885	0.69699	0.997603	14742	1	-0.82221
SMARCE1	6	0.027383	0.092014	0.967284	1967	4	-0.77983	0.39868	0.61559	0.997603	12837	1	-0.77983
PPFIA4	6	0.027383	0.092014	0.967284	1968	2	0.47132	0.077811	0.20466	0.997603	4149	3	0.47132
COA5	6	0.027383	0.092014	0.967284	1969	4	-0.8449	0.29072	0.49918	0.997603	10350	1	-0.8449
BARX2	6	0.027401	0.092067	0.967284	1972	2	0.6675	0.022195	0.079097	0.997603	1559	3	0.6675
IFT80	6	0.027401	0.092067	0.967284	1973	3	0.070767	0.050718	0.14841	0.997603	2960	3	0.070767
AJAP1	6	0.027401	0.092067	0.967284	1975	2	0.16591	0.36647	0.58305	0.997603	12166	2	0.16591
hsa-mir-3937	4	0.027408	0.075829	0.955082	1977	1	0.72873	0.035814	0.095297	0.997603	2285	3	0.72873
hsa-mir-3144	4	0.027408	0.075829	0.955082	1978	2	-0.28539	0.064888	0.15143	0.997603	3622	1	-0.28539
ZNF320	5	0.027422	0.083687	0.957579	1980	1	0.60111	0.047993	0.13578	0.997603	2835	3	0.60111
SLC14A2	6	0.027428	0.092132	0.967284	1981	3	-0.55888	0.17065	0.36008	0.997603	7357	3	-0.55888
hsa-mir-8062	4	0.027482	0.075981	0.955082	1983	2	-0.68478	0.60307	0.67841	0.997603	15864	1	-0.68478
TDO2	6	0.027522	0.092357	0.967284	1984	3	-0.53528	0.11697	0.28049	0.997603	5716	2	-0.53528
C1orf110	6	0.027632	0.092621	0.967456	1993	3	-0.75304	0.32182	0.53404	0.997603	11109	2	-0.75304
TRABD	6	0.027667	0.092694	0.967456	1994	4	-1.0352	0.50178	0.67939	0.997603	14355	2	-1.0352
MEX3B	6	0.027671	0.092701	0.967456	1995	3	-0.12847	0.30381	0.5139	0.997603	10666	3	-0.12847
MARK4	6	0.027701	0.092768	0.967509	1996	2	-0.049405	0.33254	0.54579	0.997603	11372	2	-0.049405
SPPL2B	6	0.027771	0.092926	0.967509	1998	4	-0.9949	0.23777	0.43877	0.997603	9072	2	-0.9949
hsa-mir-3124	4	0.027785	0.076608	0.955082	1999	1	0.1899	0.27813	0.42616	0.997603	10045	2	0.1899
hsa-mir-3620	4	0.027785	0.076608	0.955082	2000	2	-0.36018	0.55568	0.65554	0.997603	15169	1	-0.36018
JAKMIP3	6	0.027892	0.09319	0.967509	2004	4	-0.47853	0.20626	0.40233	0.997603	8283	2	-0.47853
PPP1R9B	6	0.027918	0.093248	0.967572	2005	3	-0.38392	0.042899	0.13151	0.997603	2608	3	-0.38392
UQCR11	6	0.028005	0.093453	0.968759	2007	3	-1.1312	0.34544	0.56009	0.997603	11669	2	-1.1312
TCP10	6	0.028039	0.093528	0.968759	2008	2	0.51328	0.0163	0.060195	0.997603	1194	3	0.51328
OMD	6	0.028155	0.093815	0.968835	2010	3	-0.87359	0.076337	0.20171	0.997603	4087	1	-0.87359
C3orf30	6	0.028163	0.093836	0.968835	2012	4	-1.1869	0.12561	0.29651	0.997603	6018	2	-1.1869
HOXC10	6	0.028226	0.094	0.968835	2013	4	-1.0144	0.28557	0.49346	0.997603	10226	2	-1.0144
OR5K4	6	0.028235	0.094019	0.968835	2014	4	-1.1775	0.22441	0.42345	0.997603	8743	2	-1.1775
UNG	6	0.02824	0.094034	0.968835	2015	4	-1.2399	0.27036	0.47626	0.997603	9863	1	-1.2399
UTS2	6	0.028286	0.094143	0.968835	2016	4	-0.90665	0.47857	0.66473	0.997603	14027	1	-0.90665
PLAC8	6	0.028309	0.094201	0.968835	2018	2	0.30146	0.254	0.45746	0.997603	9482	3	0.30146
VPS9D1	6	0.028309	0.094201	0.968835	2019	4	-0.86937	0.21882	0.41696	0.997603	8590	1	-0.86937
RAD52	6	0.028309	0.094201	0.968835	2020	2	-0.2337	0.33116	0.54426	0.997603	11336	2	-0.2337
SPRYD7	6	0.028333	0.09427	0.968916	2022	2	-0.022059	0.53957	0.704	0.997603	14920	2	-0.022059
TMEM194A	6	0.028487	0.094638	0.969985	2026	2	0.27304	0.33066	0.54372	0.997603	11324	3	0.27304
hsa-mir-4469	4	0.028526	0.078135	0.955999	2028	3	-1.3094	0.656	0.70621	0.997603	16673	1	-1.3094
FOXL2	6	0.028579	0.094843	0.969985	2030	3	-0.28689	0.021937	0.078277	0.997603	1543	2	-0.28689
PPP4R4	6	0.028673	0.095075	0.969985	2033	3	-0.5613	0.13158	0.30741	0.997603	6237	3	-0.5613
MGAT3	6	0.028677	0.095088	0.969985	2034	1	0.7162	0.030295	0.10308	0.997603	2034	4	0.7162
JMJD8	6	0.028699	0.095142	0.969985	2037	3	-0.059979	0.34711	0.56187	0.997603	11713	3	-0.059979
ZNF816-ZNF321P	2	0.028724	0.052719	0.955082	2038	1	-2.4312	0.062319	0.10976	0.997603	3502	1	-2.4312
OR52B6	6	0.028775	0.095325	0.969985	2040	1	0.29874	0.3096	0.5204	0.997603	10816	3	0.29874
ORAOV1	6	0.028815	0.095418	0.969985	2041	4	-0.933	0.36669	0.58327	0.997603	12173	2	-0.933
GUCA2B	6	0.028893	0.095588	0.969985	2043	3	-0.74033	0.39996	0.61636	0.997603	12854	1	-0.74033
PSMA6	6	0.028951	0.09572	0.969985	2046	3	-0.025975	0.10602	0.25983	0.997603	5271	3	-0.025975
VPS37D	6	0.028959	0.095734	0.969985	2048	4	-0.8292	0.54693	0.70888	0.997603	15024	1	-0.8292
ME2	6	0.028996	0.095809	0.969985	2049	1	0.60157	0.020309	0.073095	0.997603	1455	5	0.60157
SRP9	6	0.028996	0.095809	0.969985	2050	2	0.099656	0.25528	0.45896	0.997603	9515	3	0.099656
SGCG	6	0.028996	0.095809	0.969985	2051	1	0.43136	0.10868	0.2649	0.997603	5380	3	0.43136
hsa-mir-892b	4	0.029228	0.079581	0.957426	2059	1	-0.24095	0.18491	0.33368	0.997603	7754	1	-0.24095
MTHFD1L	6	0.029292	0.096487	0.969985	2061	3	-0.60432	0.34752	0.56233	0.997603	11722	2	-0.60432
RPL13	6	0.029292	0.096487	0.969985	2062	3	-1.4638	0.099104	0.24662	0.997603	5004	2	-1.4638
METTL21C	6	0.029302	0.096514	0.969985	2063	2	-0.042305	0.31665	0.5283	0.997603	10989	2	-0.042305
SMDT1	6	0.029399	0.096752	0.969985	2065	3	-0.43661	0.045093	0.13625	0.997603	2711	2	-0.43661
CTTNBP2NL	6	0.029462	0.096898	0.969985	2070	4	-0.83822	0.16932	0.35848	0.997603	7317	2	-0.83822
OR10V1	6	0.029462	0.096898	0.969985	2071	1	0.4129	0.17809	0.36888	0.997603	7569	3	0.4129
SNN	6	0.029462	0.096898	0.969985	2072	1	-0.065316	0.52362	0.69354	0.997603	14654	1	-0.065316
OR2A4	6	0.029462	0.096898	0.969985	2073	3	0.11332	0.15003	0.33514	0.997603	6817	3	0.11332
SVEP1	6	0.029536	0.097075	0.969985	2074	2	0.097329	0.083975	0.21698	0.997603	4405	2	0.097329
BOD1L2	6	0.029644	0.097327	0.969985	2076	3	-0.40471	0.098136	0.24475	0.997603	4962	3	-0.40471
ZNF532	6	0.029689	0.097428	0.969985	2081	4	-0.93548	0.12145	0.28881	0.997603	5884	2	-0.93548
RIF1	6	0.029703	0.097461	0.969985	2082	3	-0.058624	0.1879	0.38063	0.997603	7835	3	-0.058624
BTG3	6	0.029713	0.097482	0.969985	2083	2	0.092103	0.33553	0.54907	0.997603	11441	3	0.092103
IPO11	6	0.029756	0.097575	0.969985	2085	3	-0.3389	0.12387	0.29325	0.997603	5965	2	-0.3389
B4GALT5	6	0.029844	0.097787	0.969985	2089	3	-0.94222	0.52674	0.6956	0.997603	14703	2	-0.94222
ATOH8	6	0.02985	0.0978	0.969985	2090	2	0.45077	0.10977	0.26693	0.997603	5427	4	0.45077
HIP1R	6	0.029927	0.098001	0.969985	2094	3	-0.68014	0.15523	0.34149	0.997603	6950	2	-0.68014
PTPRCAP	6	0.029969	0.098092	0.969985	2096	3	-0.36375	0.41223	0.62377	0.997603	13039	1	-0.36375
RFC1	6	0.029988	0.098146	0.969985	2097	3	-0.50779	0.44078	0.64115	0.997603	13474	1	-0.50779
PIM3	6	0.03005	0.098293	0.969985	2099	3	-0.65467	0.12212	0.29009	0.997603	5913	1	-0.65467
hsa-mir-3135a	4	0.03008	0.081255	0.957579	2101	2	0.19328	0.13572	0.27743	0.997603	6394	2	0.19328
RPL41	4	0.03008	0.081255	0.957579	2102	2	0.23323	0.19708	0.3458	0.997603	8047	2	0.23323
OLFM2	6	0.030082	0.098365	0.969985	2103	4	-0.87334	0.53791	0.7029	0.997603	14897	2	-0.87334
PARP10	6	0.030107	0.098426	0.969985	2104	4	-0.80815	0.31605	0.52764	0.997603	10974	2	-0.80815
RIT1	6	0.030144	0.098516	0.969985	2105	3	-0.26207	0.13835	0.31971	0.997603	6497	3	-0.26207
POU6F2	6	0.03033	0.098932	0.971383	2108	4	-0.84502	0.084399	0.2178	0.997603	4419	1	-0.84502
CHST15	6	0.030393	0.099092	0.971383	2109	2	-0.064726	0.41359	0.62455	0.997603	13062	2	-0.064726
TES	6	0.030466	0.099256	0.971383	2113	3	-0.38992	0.511	0.68538	0.997603	14466	2	-0.38992
ANGPT4	6	0.030468	0.099262	0.971383	2114	4	-0.87661	0.44269	0.64235	0.997603	13504	2	-0.87661
MIS18A	6	0.030638	0.099661	0.973155	2120	3	-0.18481	0.21616	0.41394	0.997603	8521	2	-0.18481
KLC2	6	0.030731	0.099884	0.973491	2122	2	0.21641	0.42711	0.63279	0.997603	13282	2	0.21641
TOP3B	6	0.030785	0.10003	0.973638	2124	2	0.080376	0.28777	0.49591	0.997603	10281	3	0.080376
OAZ2	6	0.031051	0.10068	0.97399	2130	3	-0.19605	0.016051	0.059402	0.997603	1184	2	-0.19605
hsa-mir-8054	4	0.031082	0.083327	0.957579	2131	3	-1.0726	0.045299	0.11398	0.997603	2722	1	-1.0726
ACER2	6	0.031113	0.10082	0.97399	2133	3	-1.0216	0.16881	0.35784	0.997603	7303	2	-1.0216
RNF41	6	0.031131	0.10087	0.97399	2134	2	0.25789	0.067738	0.18412	0.997603	3745	3	0.25789
BMP3	6	0.031152	0.10092	0.97399	2137	2	0.4518	0.086782	0.22249	0.997603	4503	3	0.4518
LMOD2	6	0.031152	0.10092	0.97399	2139	3	-0.26965	0.36432	0.58071	0.997603	12124	2	-0.26965
LTBP1	6	0.031152	0.10092	0.97399	2140	3	-0.40589	0.15019	0.33534	0.997603	6819	1	-0.40589
MEMO1	6	0.031152	0.10092	0.97399	2141	3	-0.21137	0.016844	0.061971	0.997603	1221	1	-0.21137
ZNF629	6	0.031152	0.10092	0.97399	2142	1	0.35813	0.20445	0.4002	0.997603	8239	3	0.35813
ARRB2	6	0.031152	0.10092	0.97399	2143	2	0.068112	0.099242	0.2469	0.997603	5011	3	0.068112
TACC2	6	0.031152	0.10092	0.97399	2144	4	-0.66461	0.48343	0.66779	0.997603	14094	2	-0.66461
MUC21	6	0.031239	0.10112	0.97399	2145	3	-0.58398	0.29295	0.50165	0.997603	10416	2	-0.58398
TPP2	6	0.031252	0.10115	0.97399	2146	4	-1.2294	0.10521	0.25829	0.997603	5245	1	-1.2294
RRM2	6	0.031285	0.10122	0.97399	2147	4	-1.2199	0.081125	0.21123	0.997603	4286	1	-1.2199
ZNF639	6	0.031381	0.10143	0.97399	2150	4	-0.90715	0.087248	0.22342	0.997603	4519	2	-0.90715
SLC24A4	6	0.031422	0.10153	0.97399	2152	4	-0.68758	0.15002	0.33512	0.997603	6816	2	-0.68758
OS9	6	0.031461	0.10163	0.97399	2154	4	-1.0801	0.23182	0.43198	0.997603	8912	1	-1.0801
ARL13A	6	0.031519	0.10177	0.97399	2155	3	-0.45152	0.39011	0.60862	0.997603	12659	1	-0.45152
GORASP2	6	0.031617	0.102	0.97399	2158	2	0.53532	0.12811	0.30099	0.997603	6108	3	0.53532
hsa-mir-6780a	4	0.031636	0.084456	0.960404	2160	2	-0.93129	0.27819	0.42622	0.997603	10048	2	-0.93129
TIPIN	6	0.031683	0.10215	0.97399	2162	4	-1.059	0.23036	0.43028	0.997603	8884	1	-1.059
MSI2	6	0.03174	0.10228	0.97399	2163	3	-0.93872	0.34214	0.55639	0.997603	11602	2	-0.93872
TOPBP1	6	0.031798	0.10241	0.97399	2166	4	-1.16	0.14064	0.32376	0.997603	6578	2	-1.16
GATAD2A	6	0.031813	0.10245	0.97399	2167	1	0.43288	0.071138	0.19114	0.997603	3884	3	0.43288
BBOX1	6	0.031813	0.10245	0.97399	2168	2	0.66216	0.053769	0.15489	0.997603	3098	3	0.66216
MAOA	6	0.031813	0.10245	0.97399	2169	2	0.089862	0.21003	0.4068	0.997603	8380	3	0.089862
DOPEY2	6	0.031823	0.10247	0.97399	2170	4	-0.79373	0.28519	0.493	0.997603	10218	1	-0.79373
TBC1D30	6	0.031911	0.10267	0.97399	2172	3	-0.39134	0.15906	0.34608	0.997603	7064	3	-0.39134
SLFN12L	6	0.031911	0.10267	0.97399	2173	2	0.30677	0.37691	0.59437	0.997603	12376	3	0.30677
CCDC92	6	0.031911	0.10267	0.97399	2174	2	0.50548	0.087431	0.22377	0.997603	4529	3	0.50548
FBLIM1	6	0.031911	0.10267	0.97399	2175	3	-0.23025	0.31505	0.52653	0.997603	10949	3	-0.23025
EIF3B	6	0.031939	0.10273	0.97399	2177	3	-0.66926	0.3964	0.61421	0.997603	12806	2	-0.66926
RNLS	6	0.031984	0.10284	0.97399	2178	3	-0.83957	0.24797	0.45052	0.997603	9335	1	-0.83957
TAS2R9	6	0.032033	0.10295	0.97399	2179	1	0.31739	0.18908	0.38201	0.997603	7868	3	0.31739
HSF2	6	0.032167	0.10329	0.97399	2184	4	-1.0509	0.41654	0.62635	0.997603	13106	1	-1.0509
COX8A	6	0.032169	0.10329	0.97399	2185	4	-0.69506	0.41936	0.6281	0.997603	13159	2	-0.69506
KIAA0368	6	0.03219	0.10334	0.97399	2187	2	0.14007	0.51648	0.6889	0.997603	14551	2	0.14007
C4orf51	6	0.032228	0.10343	0.97399	2189	2	-0.033853	0.46607	0.65689	0.997603	13837	2	-0.033853
HSPA14	6	0.03228	0.10355	0.97399	2190	4	-0.93832	0.40929	0.62199	0.997603	12993	1	-0.93832
TACC1	6	0.032312	0.10362	0.97399	2191	3	0.015531	0.23132	0.43141	0.997603	8903	3	0.015531
LUZP4	6	0.032399	0.10382	0.97399	2197	3	-1.0247	0.094764	0.23821	0.997603	4827	1	-1.0247
SDCBP	6	0.032403	0.10383	0.97399	2198	2	0.46258	0.21353	0.41088	0.997603	8457	3	0.46258
EIF3L	6	0.032413	0.10385	0.97399	2199	3	-0.28688	0.49922	0.67775	0.997603	14318	2	-0.28688
SUZ12	6	0.032441	0.10392	0.97399	2200	3	-0.90888	0.09234	0.23346	0.997603	4722	2	-0.90888
C2orf61	6	0.032463	0.10397	0.97399	2201	3	-0.47657	0.17874	0.36969	0.997603	7591	3	-0.47657
CTCF	6	0.032464	0.10398	0.97399	2202	3	-0.48939	0.17529	0.36552	0.997603	7493	2	-0.48939
SLC50A1	5	0.032493	0.09675	0.969985	2203	4	-1.0622	0.51446	0.66369	0.997603	14517	1	-1.0622
KRTAP5-1	6	0.032497	0.10405	0.97399	2204	3	-0.40725	0.38217	0.60004	0.997603	12502	1	-0.40725
WDR53	6	0.032497	0.10405	0.97399	2206	2	0.41257	0.18972	0.38276	0.997603	7884	3	0.41257
ZNF843	6	0.032497	0.10405	0.97399	2207	2	0.42071	0.10252	0.25313	0.997603	5138	4	0.42071
AP1S3	6	0.032497	0.10405	0.97399	2209	2	0.31459	0.17832	0.36916	0.997603	7574	3	0.31459
C1orf177	6	0.03256	0.10419	0.974855	2211	4	-1.0459	0.34121	0.55535	0.997603	11589	2	-1.0459
hsa-mir-3137	4	0.032613	0.086469	0.964068	2212	2	-0.95683	0.47457	0.62074	0.997603	13962	1	-0.95683
hsa-mir-632	4	0.03272	0.086675	0.964068	2216	3	-1.1941	0.21894	0.36759	0.997603	8593	1	-1.1941
KRTAP25-1	6	0.032735	0.1046	0.975057	2217	3	-0.1482	0.50027	0.67842	0.997603	14332	2	-0.1482
ABHD2	6	0.032766	0.10468	0.975057	2218	3	-0.15284	0.33173	0.5449	0.997603	11352	3	-0.15284
TMEM25	6	0.032802	0.10476	0.975057	2219	4	-0.92963	0.44221	0.64203	0.997603	13496	1	-0.92963
CALHM2	6	0.032815	0.1048	0.975057	2220	3	-0.080251	0.23472	0.4353	0.997603	8994	3	-0.080251
hsa-mir-5681a	4	0.032827	0.086893	0.964068	2221	2	-0.050136	0.31992	0.46747	0.997603	11073	2	-0.050136
hsa-mir-4672	4	0.032827	0.086893	0.964068	2222	2	-0.65241	0.21557	0.36422	0.997603	8508	1	-0.65241
MVB12B	6	0.032863	0.10491	0.975057	2224	3	-0.13476	0.090185	0.2292	0.997603	4639	3	-0.13476
PNN	6	0.032956	0.10514	0.975057	2228	4	-0.89405	0.015213	0.056649	0.997603	1133	2	-0.89405
NDUFS6	6	0.032986	0.10522	0.975057	2229	4	-0.97969	0.41965	0.62827	0.997603	13166	2	-0.97969
BRPF1	6	0.033037	0.10535	0.975057	2230	2	0.13585	0.042963	0.13166	0.997603	2613	2	0.13585
TLN1	5	0.033088	0.098343	0.969985	2231	4	-1.0738	0.45405	0.61415	0.997603	13661	1	-1.0738
KIF26B	6	0.033129	0.10557	0.975057	2232	4	-0.89274	0.16509	0.35334	0.997603	7212	2	-0.89274
PSMB3	6	0.033155	0.10563	0.975057	2233	4	-1.2224	0.42828	0.6335	0.997603	13298	2	-1.2224
CNKSR1	6	0.033155	0.10563	0.975057	2234	3	-0.80513	0.5447	0.70738	0.997603	14990	2	-0.80513
IFITM1	6	0.033185	0.10569	0.975057	2236	3	-0.48373	0.37395	0.59113	0.997603	12318	3	-0.48373
ZNF839	6	0.033241	0.10581	0.975057	2239	4	-1.0038	0.22481	0.42393	0.997603	8754	1	-1.0038
IDH1	6	0.033264	0.10586	0.975057	2240	2	0.43084	0.054939	0.15737	0.997603	3164	3	0.43084
C11orf52	6	0.033279	0.10589	0.975057	2241	2	0.11535	0.33682	0.55051	0.997603	11482	3	0.11535
ARF4	6	0.033279	0.10589	0.975057	2242	2	0.26233	0.38193	0.59978	0.997603	12496	3	0.26233
CLYBL	6	0.033279	0.10589	0.975057	2244	2	0.052939	0.1986	0.39338	0.997603	8092	2	0.052939
COX6B1	6	0.033279	0.10589	0.975057	2245	1	1.0013	0.011377	0.043985	0.997603	893	5	1.0013
RFPL1	6	0.033279	0.10589	0.975057	2246	4	-0.89285	0.47429	0.66202	0.997603	13958	1	-0.89285
NTNG1	6	0.033356	0.10607	0.975057	2251	3	-0.61847	0.36003	0.57599	0.997603	12040	3	-0.61847
TUBA4A	6	0.033363	0.10608	0.975057	2252	4	-0.99041	0.53994	0.70425	0.997603	14925	2	-0.99041
CBFB	6	0.033542	0.1065	0.975057	2256	3	-0.21544	0.29671	0.50588	0.997603	10486	2	-0.21544
CSNK1D	6	0.033542	0.1065	0.975057	2257	3	-0.36491	0.15685	0.3434	0.997603	7003	2	-0.36491
SPPL2C	6	0.033542	0.1065	0.975057	2262	2	0.2262	0.29453	0.50343	0.997603	10442	2	0.2262
DHRS1	6	0.033621	0.10669	0.975814	2264	1	0.32859	0.30582	0.51617	0.997603	10721	3	0.32859
RHBDL3	6	0.033629	0.10671	0.975814	2265	3	-0.86555	0.24932	0.45207	0.997603	9354	1	-0.86555
COQ6	6	0.033695	0.10686	0.975814	2266	2	-0.066619	0.42944	0.63417	0.997603	13313	2	-0.066619
ZNF568	6	0.033695	0.10686	0.975814	2267	2	0.17025	0.12181	0.28948	0.997603	5899	3	0.17025
hsa-mir-8068	4	0.033754	0.088808	0.967284	2268	3	-0.97234	0.31275	0.46043	0.997603	10901	1	-0.97234
DEFB134	5	0.033782	0.10007	0.973638	2270	2	-0.5428	0.41888	0.58606	0.997603	13149	2	-0.5428
ENPP3	6	0.033785	0.10706	0.975814	2271	4	-0.8602	0.41914	0.62794	0.997603	13154	2	-0.8602
SLC25A41	6	0.033811	0.10713	0.975814	2272	2	0.43729	0.086527	0.222	0.997603	4498	3	0.43729
FOXJ1	6	0.033824	0.10716	0.975814	2273	3	-0.48782	0.17619	0.36657	0.997603	7515	3	-0.48782
RBM15	6	0.033853	0.10723	0.975814	2274	3	-0.13869	0.041506	0.12842	0.997603	2545	3	-0.13869
hsa-mir-551a	4	0.033873	0.089044	0.967284	2275	1	0.39321	0.31904	0.4666	0.997603	11055	2	0.39321
RBM33	6	0.03391	0.10737	0.975814	2277	4	-1.1686	0.25936	0.46365	0.997603	9610	2	-1.1686
CKM	6	0.033985	0.10754	0.975814	2279	4	-0.91474	0.18288	0.37467	0.997603	7702	1	-0.91474
PLEK	6	0.034012	0.10761	0.975814	2280	3	-0.21558	0.37693	0.59439	0.997603	12377	3	-0.21558
TTC23	6	0.034012	0.10761	0.975814	2282	2	-0.026184	0.49291	0.67373	0.997603	14234	2	-0.026184
ZNF408	6	0.034012	0.10761	0.975814	2283	3	-0.11338	0.34366	0.55807	0.997603	11641	1	-0.11338
GPR173	6	0.034012	0.10761	0.975814	2284	3	-0.4966	0.26365	0.46856	0.997603	9710	1	-0.4966
C10orf118	6	0.034012	0.10761	0.975814	2286	2	-0.1111	0.032863	0.10902	0.997603	2153	2	-0.1111
C12orf76	6	0.034019	0.10762	0.975814	2287	3	-0.68552	0.24372	0.44562	0.997603	9222	1	-0.68552
VSX1	6	0.03405	0.1077	0.975934	2289	3	-0.01067	0.20698	0.40318	0.997603	8303	3	-0.01067
MPHOSPH8	6	0.034065	0.10773	0.975934	2290	3	-0.52432	0.064376	0.17721	0.997603	3595	2	-0.52432
CEP63	6	0.034123	0.10786	0.976245	2291	4	-0.71577	0.0091001	0.036234	0.997603	744	2	-0.71577
DAAM2	6	0.034146	0.10791	0.976245	2292	3	-0.62227	0.55428	0.71377	0.997603	15145	2	-0.62227
NBPF3	6	0.034198	0.10801	0.976245	2293	4	-0.92727	0.042769	0.13124	0.997603	2603	2	-0.92727
RFC4	6	0.034248	0.10813	0.976245	2295	3	-0.4794	0.25606	0.45985	0.997603	9534	1	-0.4794
ZNF358	6	0.034275	0.1082	0.976245	2296	4	-0.96645	0.31554	0.52706	0.997603	10964	2	-0.96645
NMRK2	6	0.034314	0.10829	0.976245	2298	4	-0.95364	0.096659	0.24189	0.997603	4909	2	-0.95364
RAPGEF2	6	0.034343	0.10835	0.976245	2299	4	-1.0557	0.012351	0.047174	0.997603	950	2	-1.0557
MIF	6	0.034352	0.10837	0.976245	2300	3	-0.57117	0.26816	0.47372	0.997603	9807	1	-0.57117
OXNAD1	6	0.034378	0.10844	0.976245	2301	1	0.37095	0.17775	0.36845	0.997603	7560	3	0.37095
SREBF1	6	0.034378	0.10844	0.976245	2302	1	0.48573	0.13359	0.31109	0.997603	6309	4	0.48573
PTPRJ	6	0.034378	0.10844	0.976245	2303	1	0.21721	0.35025	0.56528	0.997603	11789	1	0.21721
PSKH2	6	0.034395	0.10848	0.976245	2304	4	-0.97002	0.43578	0.63806	0.997603	13407	1	-0.97002
hsa-mir-5687	4	0.0346	0.090551	0.967284	2306	2	-1.55	0.59996	0.67684	0.997603	15813	1	-1.55
VPS37B	6	0.034621	0.10903	0.976372	2307	3	-0.94944	0.13659	0.31657	0.997603	6428	2	-0.94944
SLMO2	6	0.034656	0.10912	0.976372	2309	4	-1.3183	0.41955	0.62822	0.997603	13163	1	-1.3183
IL36RN	6	0.034771	0.10939	0.976372	2311	2	-0.15342	0.048087	0.14275	0.997603	2842	2	-0.15342
EPS8	6	0.034793	0.10944	0.976372	2312	2	0.18608	0.24403	0.44596	0.997603	9232	3	0.18608
SNX2	6	0.034793	0.10944	0.976372	2313	4	-0.70111	0.28236	0.48978	0.997603	10146	2	-0.70111
LRRC72	6	0.034831	0.10953	0.976372	2316	3	-0.26063	0.13764	0.31845	0.997603	6467	3	-0.26063
FRRS1	6	0.034834	0.10954	0.976372	2317	2	0.091832	0.26352	0.46841	0.997603	9706	2	0.091832
C9orf173	6	0.034895	0.10969	0.976372	2320	4	-1.1557	0.30701	0.5175	0.997603	10748	1	-1.1557
TAAR1	6	0.034929	0.10976	0.976372	2321	2	0.37503	0.13605	0.31556	0.997603	6409	3	0.37503
OR11H6	6	0.034961	0.10983	0.976372	2323	4	-0.86736	0.38941	0.60787	0.997603	12647	1	-0.86736
FANCC	6	0.035	0.10992	0.976372	2324	3	-0.82245	0.20849	0.40497	0.997603	8338	2	-0.82245
LTK	6	0.035139	0.11027	0.976372	2328	3	-0.88153	0.53617	0.70177	0.997603	14870	2	-0.88153
PCCB	6	0.035197	0.1104	0.976372	2330	4	-1.1698	0.23937	0.4406	0.997603	9124	2	-1.1698
SPZ1	6	0.035232	0.11048	0.976372	2332	2	-0.29755	0.057216	0.16224	0.997603	3275	2	-0.29755
LRIT3	6	0.035358	0.1108	0.976372	2341	3	-0.83039	0.014264	0.053585	0.997603	1072	2	-0.83039
NAT8L	6	0.035424	0.11094	0.976372	2344	3	-0.89324	0.019813	0.071531	0.997603	1416	1	-0.89324
PPP6R2	6	0.035456	0.11101	0.976372	2346	3	-0.44495	0.060799	0.16982	0.997603	3430	2	-0.44495
C9orf50	6	0.035498	0.11112	0.976372	2347	2	-0.31703	0.23617	0.43694	0.997603	9026	1	-0.31703
hsa-mir-4712	4	0.035529	0.092438	0.967284	2349	3	-1.7829	0.18111	0.32991	0.997603	7649	1	-1.7829
hsa-let-7a-3	4	0.035529	0.092438	0.967284	2350	3	-1.521	0.28526	0.43316	0.997603	10221	1	-1.521
PNISR	6	0.035583	0.11132	0.976372	2353	3	-0.083758	0.14787	0.33254	0.997603	6766	2	-0.083758
OTUB2	6	0.035636	0.11143	0.976372	2355	4	-0.8557	0.047605	0.14168	0.997603	2817	2	-0.8557
CAMTA2	6	0.03568	0.11154	0.976372	2356	3	-0.82883	0.35591	0.5715	0.997603	11937	1	-0.82883
HPRT1	6	0.035696	0.11158	0.976372	2358	3	-0.12402	0.212	0.40908	0.997603	8417	3	-0.12402
KLHDC7A	6	0.035696	0.11158	0.976372	2359	1	0.23001	0.10727	0.26221	0.997603	5319	3	0.23001
ZBTB5	6	0.035696	0.11158	0.976372	2360	2	-0.30787	0.52698	0.69575	0.997603	14709	2	-0.30787
PSG11	6	0.035696	0.11158	0.976372	2361	3	-0.12384	0.012226	0.046766	0.997603	938	3	-0.12384
HHIP	6	0.035717	0.11163	0.976372	2362	4	-0.8712	0.36736	0.58404	0.997603	12181	2	-0.8712
hsa-mir-497	4	0.035742	0.092866	0.967509	2363	3	-1.1647	0.68029	0.72015	0.997603	17080	1	-1.1647
hsa-mir-6128	4	0.035848	0.093067	0.967509	2365	2	-1.2679	0.59439	0.67402	0.997603	15734	1	-1.2679
LAP3	6	0.035854	0.11194	0.976372	2366	3	-0.55608	0.38124	0.59906	0.997603	12476	3	-0.55608
EYA4	6	0.03586	0.11196	0.976372	2367	4	-1.1024	0.11284	0.27275	0.997603	5559	2	-1.1024
ZNF878	6	0.035901	0.11205	0.976372	2368	3	-0.18026	0.032261	0.10764	0.997603	2123	2	-0.18026
SCRN2	6	0.035932	0.11212	0.976372	2370	3	-0.96633	0.52411	0.69386	0.997603	14661	1	-0.96633
SLC47A1	6	0.035987	0.11225	0.976372	2373	2	0.21075	0.22016	0.4185	0.997603	8620	3	0.21075
PBX2	6	0.035988	0.11226	0.976372	2374	2	0.10282	0.27105	0.47703	0.997603	9881	3	0.10282
SP6	6	0.036021	0.11232	0.976372	2375	3	-0.53219	0.24748	0.44996	0.997603	9323	3	-0.53219
CHST10	6	0.03605	0.11239	0.976372	2377	2	0.54404	0.068812	0.18633	0.997603	3791	4	0.54404
GXYLT2	6	0.036085	0.11247	0.976372	2378	4	-1.007	0.33426	0.5477	0.997603	11407	2	-1.007
hsa-mir-4290	4	0.036129	0.093643	0.968835	2381	2	-1.2059	0.39549	0.54293	0.997603	12790	2	-1.2059
CTTN	6	0.036157	0.11262	0.976372	2383	3	-0.14598	0.38989	0.60839	0.997603	12654	3	-0.14598
SKIL	6	0.036159	0.11262	0.976372	2384	2	-0.14397	0.48807	0.67073	0.997603	14164	2	-0.14397
MUC1	6	0.036159	0.11262	0.976372	2385	2	0.31727	0.18041	0.37172	0.997603	7634	3	0.31727
ZCCHC2	6	0.036159	0.11262	0.976372	2387	1	0.69154	0.052655	0.15256	0.997603	3048	4	0.69154
CRBN	6	0.03621	0.11275	0.976372	2390	3	-0.40201	0.050754	0.14848	0.997603	2964	3	-0.40201
PSMD8	6	0.036211	0.11275	0.976372	2391	3	-0.72596	0.18517	0.37739	0.997603	7761	2	-0.72596
CCRL2	6	0.036243	0.11282	0.976372	2392	4	-0.87953	0.47763	0.66413	0.997603	14004	2	-0.87953
S100A12	6	0.036283	0.11292	0.976372	2393	3	-0.65499	0.43472	0.63741	0.997603	13390	1	-0.65499
CSRNP3	6	0.036317	0.11301	0.976372	2396	3	-0.37129	0.20383	0.39948	0.997603	8223	3	-0.37129
TMEM67	6	0.03645	0.11332	0.976372	2398	3	-0.79497	0.20853	0.40502	0.997603	8339	1	-0.79497
SYT13	6	0.036456	0.11333	0.976372	2399	3	-0.72356	0.22637	0.4257	0.997603	8791	2	-0.72356
COQ7	6	0.036474	0.11338	0.976372	2400	3	-0.44648	0.095521	0.2397	0.997603	4854	3	-0.44648
ING3	6	0.036476	0.11338	0.976372	2401	3	-0.46727	0.28911	0.49738	0.997603	10313	2	-0.46727
HYDIN	6	0.036476	0.11338	0.976372	2402	3	-0.4553	0.077513	0.20406	0.997603	4137	2	-0.4553
GINS2	6	0.036476	0.11338	0.976372	2403	2	-0.063445	0.53589	0.70158	0.997603	14865	2	-0.063445
MFAP5	6	0.036515	0.11347	0.976372	2406	3	-0.55035	0.21984	0.41815	0.997603	8615	2	-0.55035
TSPAN3	6	0.036519	0.11348	0.976372	2407	4	-0.85794	0.22384	0.42279	0.997603	8723	1	-0.85794
GNPDA1	6	0.036652	0.11377	0.977781	2410	4	-0.85303	0.20992	0.40668	0.997603	8377	2	-0.85303
HIST1H2AG	6	0.036841	0.1142	0.979374	2416	1	0.30091	0.21286	0.4101	0.997603	8437	3	0.30091
SLC17A5	6	0.036865	0.11426	0.979426	2417	4	-0.79803	0.164	0.35207	0.997603	7187	2	-0.79803
MICAL3	6	0.036883	0.1143	0.979426	2418	3	-0.55592	0.25047	0.45338	0.997603	9383	2	-0.55592
NDC80	6	0.037104	0.11478	0.980106	2427	3	-1.7065	0.26509	0.47021	0.997603	9742	1	-1.7065
RGPD6	2	0.037267	0.067559	0.955082	2429	1	-2.5208	0.66424	0.66399	0.997603	16825	0	-2.5208
SRRM2	6	0.037349	0.11535	0.980657	2433	2	0.5155	0.088565	0.22605	0.997603	4585	4	0.5155
ERVW-1	6	0.037377	0.11541	0.980657	2434	1	-0.068212	0.2173	0.4152	0.997603	8553	2	-0.068212
OR8B8	6	0.037425	0.11552	0.980657	2437	2	0.64947	0.056333	0.16034	0.997603	3237	4	0.64947
TAAR6	6	0.037425	0.11553	0.980657	2438	2	0.27961	0.3594	0.5753	0.997603	12027	3	0.27961
HCRTR1	6	0.037474	0.11563	0.981183	2439	4	-0.92216	0.16477	0.35295	0.997603	7202	2	-0.92216
hsa-mir-6776	4	0.03758	0.096589	0.969985	2442	2	-1.3508	0.42139	0.56872	0.997603	13192	1	-1.3508
LUC7L2	3	0.037638	0.092473	0.967284	2444	2	-1.3876	0.33653	0.46198	0.997603	11470	1	-1.3876
C17orf89	6	0.037662	0.11606	0.981614	2445	4	-0.79709	0.42545	0.6318	0.997603	13253	2	-0.79709
REG1A	6	0.037766	0.11628	0.981614	2447	2	0.56362	0.039855	0.12477	0.997603	2462	3	0.56362
ALDH3B2	6	0.037766	0.11628	0.981614	2448	2	0.16479	0.013616	0.05144	0.997603	1037	2	0.16479
PTBP2	6	0.037766	0.11628	0.981614	2449	3	-0.32765	0.34993	0.56494	0.997603	11783	1	-0.32765
RUNX1T1	6	0.037766	0.11628	0.981614	2450	3	-0.13925	0.24475	0.4468	0.997603	9249	2	-0.13925
PLEKHG5	6	0.037766	0.11628	0.981614	2451	2	-0.021056	0.44894	0.64627	0.997603	13591	1	-0.021056
C9orf72	6	0.037766	0.11628	0.981614	2452	1	0.24746	0.31162	0.52267	0.997603	10876	3	0.24746
FOXB2	6	0.037766	0.11628	0.981614	2453	3	-0.081311	0.35406	0.56948	0.997603	11889	3	-0.081311
RBMX	6	0.037922	0.11664	0.981614	2457	3	-0.46932	0.43249	0.63604	0.997603	13358	2	-0.46932
IGIP	6	0.037981	0.11677	0.981614	2458	4	-0.77364	0.081172	0.21131	0.997603	4287	2	-0.77364
FAR1	6	0.037989	0.1168	0.981614	2459	2	-0.030895	0.21377	0.41118	0.997603	8465	2	-0.030895
TMEM251	6	0.03806	0.11696	0.981614	2461	3	-0.55655	0.3582	0.57399	0.997603	11995	3	-0.55655
RMI1	6	0.038098	0.11705	0.981614	2463	3	-0.65579	0.38053	0.59825	0.997603	12465	3	-0.65579
UBE2Q2	6	0.038115	0.11709	0.981614	2465	4	-1.1037	0.35477	0.57026	0.997603	11911	2	-1.1037
hsa-mir-34b	4	0.038154	0.097736	0.969985	2467	3	-1.2573	0.16712	0.31595	0.997603	7264	1	-1.2573
hsa-mir-147b	4	0.038306	0.098043	0.969985	2470	2	-0.31845	0.37287	0.52035	0.997603	12292	2	-0.31845
HLA-A	6	0.038464	0.11788	0.981614	2473	3	-0.57347	0.39133	0.60994	0.997603	12685	2	-0.57347
hsa-mir-345	4	0.038534	0.098536	0.969985	2475	1	0.40112	0.04504	0.1135	0.997603	2708	2	0.40112
SUGT1	4	0.038534	0.098536	0.969985	2476	1	0.18146	0.28784	0.43573	0.997603	10282	2	0.18146
NUDT1	6	0.038546	0.11806	0.981614	2477	2	-0.034792	0.47711	0.66381	0.997603	13998	2	-0.034792
FUT6	6	0.038563	0.1181	0.981614	2478	3	-0.47217	0.22527	0.42445	0.997603	8765	2	-0.47217
ADAM18	6	0.038594	0.11817	0.981614	2480	3	-0.91912	0.19638	0.39075	0.997603	8026	1	-0.91912
MZB1	6	0.038598	0.11818	0.981614	2481	4	-0.96177	0.066746	0.18207	0.997603	3698	2	-0.96177
GNLY	6	0.03863	0.11826	0.981614	2482	4	-0.78727	0.40091	0.61693	0.997603	12868	1	-0.78727
HAPLN1	6	0.038637	0.11827	0.981614	2483	3	-0.88897	0.24161	0.44321	0.997603	9173	1	-0.88897
PSG5	6	0.038642	0.11829	0.981614	2484	3	-0.54022	0.21506	0.41265	0.997603	8497	3	-0.54022
CASP7	6	0.038642	0.11829	0.981614	2486	2	0.36217	0.12622	0.29759	0.997603	6040	3	0.36217
ADAM10	6	0.038642	0.11829	0.981614	2487	3	-0.55045	0.11221	0.27153	0.997603	5535	2	-0.55045
CECR6	6	0.038642	0.11829	0.981614	2488	1	0.80612	0.031277	0.10539	0.997603	2079	4	0.80612
FAM180B	6	0.038642	0.11829	0.981614	2489	2	0.13478	0.3896	0.60806	0.997603	12650	3	0.13478
RPL35A	6	0.038642	0.11829	0.981614	2490	2	-0.36749	0.44633	0.64461	0.997603	13556	1	-0.36749
TOMM20	6	0.038642	0.11829	0.981614	2491	3	-0.11779	0.49032	0.67213	0.997603	14198	2	-0.11779
TCFL5	6	0.038652	0.11831	0.981614	2493	4	-1.0739	0.34182	0.55603	0.997603	11598	1	-1.0739
NMNAT1	6	0.038662	0.11833	0.981614	2494	2	-0.39431	0.47766	0.66415	0.997603	14006	1	-0.39431
RCN1	6	0.038686	0.11839	0.981614	2495	4	-1.071	0.20098	0.39611	0.997603	8144	1	-1.071
STXBP3	6	0.038716	0.11844	0.981614	2497	3	-0.51717	0.40882	0.62173	0.997603	12981	2	-0.51717
hsa-mir-6859-1	4	0.038745	0.098952	0.971383	2498	3	-0.6454	0.58898	0.67129	0.997603	15648	1	-0.6454
hsa-mir-4498	4	0.038745	0.098952	0.971383	2499	3	-0.78145	0.42091	0.56821	0.997603	13187	1	-0.78145
hsa-mir-320b-1	4	0.038859	0.099171	0.971383	2502	3	-1.5912	0.21925	0.36788	0.997603	8600	1	-1.5912
PELI3	6	0.038928	0.11892	0.983093	2503	3	-0.5085	0.35491	0.57041	0.997603	11918	3	-0.5085
hsa-mir-4474	4	0.038942	0.099334	0.971383	2504	3	-1.6695	0.54523	0.65077	0.997603	14994	1	-1.6695
POTEH	2	0.038967	0.070503	0.955082	2506	1	-2.1638	0.044945	0.080709	0.997603	2702	1	-2.1638
FGD3	6	0.03909	0.11929	0.983093	2508	3	-0.62461	0.11101	0.2693	0.997603	5485	2	-0.62461
KRT5	6	0.03909	0.11929	0.983093	2509	3	-0.5541	0.13545	0.31443	0.997603	6388	2	-0.5541
HOXD12	6	0.03909	0.11929	0.983093	2511	2	0.67881	0.08466	0.21833	0.997603	4433	4	0.67881
RBMS1	6	0.039128	0.11937	0.983093	2512	3	-0.54253	0.1585	0.3454	0.997603	7051	2	-0.54253
SORCS2	6	0.039172	0.11947	0.983093	2513	4	-0.74881	0.062706	0.17376	0.997603	3520	1	-0.74881
hsa-mir-218-2	4	0.039233	0.099899	0.973491	2517	1	0.13558	0.083138	0.18545	0.997603	4357	1	0.13558
hsa-mir-7159	4	0.039233	0.099899	0.973491	2518	2	-0.0012295	0.27073	0.41877	0.997603	9871	2	-0.0012295
KCTD3	4	0.039233	0.099899	0.973491	2519	2	0.14082	0.087181	0.19268	0.997603	4515	2	0.14082
CETN2	6	0.03937	0.11991	0.983093	2522	4	-1.129	0.29154	0.50007	0.997603	10383	2	-1.129
FAM227B	6	0.039468	0.12014	0.983093	2530	4	-1.2356	0.37971	0.59739	0.997603	12445	1	-1.2356
S100A9	6	0.03958	0.12041	0.983093	2532	4	-1.1054	0.46076	0.65357	0.997603	13757	1	-1.1054
WDR96	6	0.039603	0.12047	0.983093	2534	3	-0.97044	0.38367	0.60164	0.997603	12536	2	-0.97044
MSH4	6	0.039614	0.12049	0.983093	2535	2	0.088109	0.22717	0.42659	0.997603	8812	3	0.088109
NPPA	6	0.039626	0.12052	0.983093	2536	2	0.054977	0.38677	0.60497	0.997603	12598	2	0.054977
DTD1	6	0.039628	0.12052	0.983093	2537	3	-0.80813	0.19437	0.38837	0.997603	7980	1	-0.80813
EPHX2	6	0.039637	0.12054	0.983093	2538	4	-0.78857	0.095862	0.24035	0.997603	4867	2	-0.78857
HS6ST2	6	0.039738	0.12075	0.983093	2542	3	-0.37979	0.034187	0.11202	0.997603	2212	3	-0.37979
SMARCA4	6	0.039756	0.12078	0.983093	2543	4	-0.99913	0.34592	0.56058	0.997603	11683	1	-0.99913
NDRG1	6	0.039809	0.12092	0.983093	2545	2	-0.22555	0.49392	0.67435	0.997603	14252	1	-0.22555
ZNF608	6	0.039809	0.12092	0.983093	2547	3	-0.11997	0.35896	0.57484	0.997603	12011	3	-0.11997
ABCG5	6	0.039809	0.12092	0.983093	2548	3	-0.44126	0.44108	0.64133	0.997603	13480	2	-0.44126
SLC35D2	6	0.039809	0.12092	0.983093	2550	1	0.56591	0.068288	0.18527	0.997603	3771	4	0.56591
PTPRR	6	0.039935	0.12122	0.983093	2556	4	-0.71422	0.55461	0.714	0.997603	15148	1	-0.71422
TRMT10C	6	0.040003	0.12136	0.983093	2557	1	0.29482	0.14964	0.33467	0.997603	6809	3	0.29482
RNF5	6	0.040092	0.12156	0.983093	2560	3	-0.37194	0.32759	0.54032	0.997603	11255	3	-0.37194
GRIN3B	6	0.040145	0.12168	0.983093	2562	3	-0.67576	0.17871	0.36965	0.997603	7588	1	-0.67576
POM121	5	0.040257	0.11644	0.981614	2565	3	-0.70315	0.33895	0.52303	0.997603	11529	1	-0.70315
LMLN	5	0.040257	0.11644	0.981614	2566	3	-0.65646	0.25113	0.44615	0.997603	9398	1	-0.65646
CDC27	6	0.04027	0.12196	0.983093	2568	3	-0.37169	0.055444	0.15846	0.997603	3188	2	-0.37169
MAD2L2	6	0.04027	0.12196	0.983093	2569	1	0.19126	0.30998	0.52083	0.997603	10825	3	0.19126
UBE2J2	6	0.04027	0.12196	0.983093	2570	2	0.36592	0.22087	0.41934	0.997603	8640	3	0.36592
EDA2R	6	0.04027	0.12196	0.983093	2571	3	-0.14005	0.54689	0.70885	0.997603	15022	2	-0.14005
hsa-mir-640	4	0.040375	0.1022	0.97399	2576	2	-1.0686	0.24416	0.39254	0.997603	9236	1	-1.0686
hsa-mir-1283-2	4	0.040407	0.10227	0.97399	2579	3	-1.4367	0.45693	0.60423	0.997603	13695	1	-1.4367
hsa-mir-125a	4	0.040468	0.10239	0.97399	2580	2	-0.10777	0.26392	0.41203	0.997603	9717	2	-0.10777
DDX19A	6	0.04048	0.12243	0.983093	2582	4	-1.0444	0.36952	0.58634	0.997603	12238	1	-1.0444
ANO10	6	0.040533	0.12255	0.983093	2585	3	-0.46233	0.37892	0.59654	0.997603	12425	3	-0.46233
HYAL4	6	0.040537	0.12256	0.983093	2586	1	0.64934	0.058666	0.16532	0.997603	3333	4	0.64934
NKX2-5	6	0.040555	0.12261	0.983093	2587	3	-0.72053	0.37867	0.59628	0.997603	12415	2	-0.72053
HNRNPA3	6	0.040568	0.12264	0.983093	2588	4	-0.89629	0.41824	0.62738	0.997603	13135	2	-0.89629
SRRT	6	0.04072	0.123	0.983093	2590	3	-0.91077	0.46431	0.65578	0.997603	13809	2	-0.91077
CDKL1	6	0.040797	0.12317	0.983093	2591	4	-1.1766	0.33551	0.54905	0.997603	11439	2	-1.1766
AARD	6	0.040814	0.12321	0.983093	2592	2	0.49217	0.082443	0.21392	0.997603	4334	3	0.49217
EIF4G1	6	0.040829	0.12325	0.983093	2593	2	-0.025434	0.11914	0.28453	0.997603	5797	1	-0.025434
FCRL4	6	0.040829	0.12325	0.983093	2594	3	-0.20884	0.24079	0.44227	0.997603	9156	2	-0.20884
TRIM8	6	0.040829	0.12325	0.983093	2595	2	0.25291	0.25381	0.45726	0.997603	9475	3	0.25291
C16orf96	6	0.040829	0.12325	0.983093	2596	2	-0.20542	0.48704	0.6701	0.997603	14151	2	-0.20542
MOS	6	0.040829	0.12325	0.983093	2597	3	-0.42405	0.34178	0.55599	0.997603	11597	2	-0.42405
BUD31	6	0.040829	0.12325	0.983093	2599	2	0.0031232	0.46352	0.6553	0.997603	13797	1	0.0031232
EBLN2	6	0.040829	0.12325	0.983093	2600	3	-0.27791	0.48093	0.66623	0.997603	14056	2	-0.27791
REXO4	6	0.040829	0.12325	0.983093	2601	1	0.10797	0.10508	0.25803	0.997603	5237	2	0.10797
ITGA1	6	0.040946	0.1235	0.983093	2603	4	-1.0394	0.46939	0.65895	0.997603	13892	2	-1.0394
NOD2	6	0.040964	0.12355	0.983093	2604	4	-0.75018	0.43678	0.63864	0.997603	13421	1	-0.75018
SPATA22	6	0.040973	0.12357	0.983093	2605	3	-0.88637	0.35726	0.57299	0.997603	11970	2	-0.88637
HTRA2	6	0.04105	0.12373	0.983093	2609	3	-0.45681	0.36626	0.58282	0.997603	12163	2	-0.45681
PARP16	6	0.04105	0.12373	0.983093	2611	3	-0.30092	0.4383	0.63956	0.997603	13444	1	-0.30092
MCAT	6	0.04105	0.12373	0.983093	2612	3	-0.35654	0.35967	0.57559	0.997603	12034	2	-0.35654
RSPH4A	6	0.041077	0.12378	0.983093	2616	4	-0.71997	0.27256	0.47874	0.997603	9918	1	-0.71997
PROKR1	6	0.041079	0.12378	0.983093	2617	3	-0.86949	0.56444	0.72056	0.997603	15312	2	-0.86949
LYPLAL1	6	0.041088	0.1238	0.983093	2618	4	-0.83493	0.56232	0.71915	0.997603	15280	2	-0.83493
SPDYE3	5	0.041104	0.11855	0.98178	2619	3	-0.57859	0.080764	0.20144	0.997603	4271	2	-0.57859
SPRY4	6	0.041109	0.12385	0.983093	2620	4	-0.79534	0.53187	0.69898	0.997603	14790	2	-0.79534
ZNF165	6	0.041117	0.12387	0.983093	2621	3	-0.28665	0.043929	0.13375	0.997603	2659	3	-0.28665
RAD9A	6	0.04112	0.12388	0.983093	2622	2	0.30545	0.020118	0.072488	0.997603	1443	3	0.30545
TBXAS1	6	0.041323	0.12432	0.983535	2627	3	-0.66269	0.011281	0.043672	0.997603	886	3	-0.66269
STS	6	0.041348	0.12438	0.983535	2628	3	-0.45209	0.20874	0.40527	0.997603	8348	3	-0.45209
OR2A25	6	0.041371	0.12443	0.983535	2629	3	-0.47809	0.54968	0.7107	0.997603	15063	2	-0.47809
hsa-mir-4425	4	0.041475	0.1044	0.975057	2632	3	-1.0873	0.32068	0.46821	0.997603	11085	1	-1.0873
hsa-mir-3168	4	0.041517	0.10449	0.975057	2634	3	-0.93278	0.34819	0.49567	0.997603	11740	1	-0.93278
FAM205A	6	0.041523	0.12479	0.983535	2635	3	-0.72522	0.086312	0.22158	0.997603	4489	2	-0.72522
NUDT13	6	0.041557	0.12487	0.983535	2637	3	-0.35805	0.15573	0.34206	0.997603	6969	2	-0.35805
CDT1	6	0.041564	0.12489	0.983535	2639	3	-0.54982	0.17705	0.36761	0.997603	7541	3	-0.54982
ORAI1	6	0.041585	0.12493	0.983535	2640	2	-0.040165	0.34447	0.559	0.997603	11652	2	-0.040165
RLN3	6	0.041605	0.12498	0.983535	2643	2	0.4861	0.1744	0.36444	0.997603	7458	3	0.4861
TMX4	6	0.041608	0.12498	0.983535	2644	3	-0.79547	0.018082	0.065945	0.997603	1289	2	-0.79547
PRKAR1A	6	0.041653	0.12508	0.983535	2645	3	-0.37533	0.38023	0.59793	0.997603	12459	3	-0.37533
DDX59	6	0.041693	0.12517	0.983535	2647	4	-0.69168	0.35731	0.57303	0.997603	11972	1	-0.69168
COL7A1	6	0.04184	0.12551	0.983535	2649	3	-0.50474	0.31658	0.52821	0.997603	10988	1	-0.50474
THEG	6	0.041854	0.12554	0.983535	2650	4	-0.81126	0.043931	0.13375	0.997603	2660	2	-0.81126
MORC4	6	0.041969	0.12578	0.983535	2655	3	-0.14234	0.081032	0.21102	0.997603	4281	3	-0.14234
TRPC7	6	0.041969	0.12578	0.983535	2658	2	0.047002	0.25146	0.45452	0.997603	9406	2	0.047002
AKIRIN2	6	0.042056	0.12598	0.983535	2660	3	-0.33982	0.20929	0.40593	0.997603	8363	3	-0.33982
hsa-mir-194-1	4	0.04206	0.10555	0.975057	2661	3	-1.2643	0.46216	0.60949	0.997603	13774	1	-1.2643
PML	6	0.042124	0.12614	0.983535	2665	2	0.65222	0.063753	0.17597	0.997603	3563	4	0.65222
ZNF561	6	0.042125	0.12615	0.983535	2666	4	-0.87018	0.021098	0.075631	0.997603	1492	1	-0.87018
RPL7A	6	0.042128	0.12615	0.983535	2667	4	-0.9426	0.4236	0.63068	0.997603	13228	1	-0.9426
CTAGE9	5	0.04216	0.1212	0.983093	2668	3	-1.2915	0.58456	0.72282	0.997603	15589	1	-1.2915
PHB2	6	0.042192	0.1263	0.983535	2670	3	-0.39102	0.10098	0.25019	0.997603	5095	2	-0.39102
PKMYT1	6	0.042219	0.12637	0.983535	2672	3	-0.66059	0.32638	0.53898	0.997603	11228	2	-0.66059
GTPBP1	6	0.042226	0.12639	0.983535	2673	3	-0.62699	0.56705	0.7223	0.997603	15354	2	-0.62699
CERS5	6	0.04223	0.1264	0.983535	2674	4	-0.71634	0.12059	0.2872	0.997603	5849	2	-0.71634
TBC1D25	6	0.042236	0.12641	0.983535	2675	1	0.81041	0.047294	0.14102	0.997603	2799	4	0.81041
OR2V2	6	0.042237	0.12642	0.983535	2676	4	-0.80239	0.20829	0.40474	0.997603	8334	2	-0.80239
HERC2	6	0.042266	0.12647	0.983535	2677	3	-0.094572	0.45387	0.64925	0.997603	13657	2	-0.094572
C11orf88	6	0.042294	0.12654	0.983535	2679	3	-0.75875	0.35173	0.56688	0.997603	11829	2	-0.75875
TMEM175	6	0.042333	0.12662	0.983535	2681	3	-0.94063	0.14619	0.33054	0.997603	6725	2	-0.94063
hsa-mir-653	4	0.04242	0.10625	0.975057	2686	3	-1.2877	0.46407	0.61141	0.997603	13806	1	-1.2877
CDK5	6	0.042471	0.12694	0.983535	2689	2	1.0694	0.014813	0.055351	0.997603	1098	4	1.0694
EDARADD	6	0.042478	0.12695	0.983535	2690	2	0.59582	0.066133	0.18083	0.997603	3677	3	0.59582
KRT222	6	0.042608	0.12725	0.983799	2694	3	-0.43478	0.26307	0.46792	0.997603	9695	2	-0.43478
RPL22	6	0.042732	0.12755	0.983799	2697	3	-0.8634	0.52837	0.69666	0.997603	14730	2	-0.8634
hsa-mir-3918	4	0.042764	0.10697	0.975814	2698	2	-0.98525	0.43073	0.5781	0.997603	13328	2	-0.98525
SNRPD2	6	0.042817	0.12774	0.983799	2699	3	-0.76221	0.11453	0.27589	0.997603	5626	2	-0.76221
MPL	6	0.042817	0.12774	0.983799	2700	2	-0.01349	0.22445	0.4235	0.997603	8744	2	-0.01349
PDE10A	6	0.042817	0.12774	0.983799	2701	2	-0.00064757	0.19684	0.3913	0.997603	8040	1	-0.00064757
TMEM136	6	0.042817	0.12774	0.983799	2702	3	-0.54683	0.51072	0.6852	0.997603	14462	1	-0.54683
IL17D	6	0.042817	0.12774	0.983799	2703	1	0.54929	0.055648	0.15888	0.997603	3201	3	0.54929
CHMP4C	6	0.042817	0.12774	0.983799	2704	1	0.5917	0.12495	0.29523	0.997603	5999	3	0.5917
ZNF430	6	0.04286	0.12783	0.983799	2706	4	-0.80888	0.2836	0.49115	0.997603	10181	1	-0.80888
CNTLN	6	0.042905	0.12793	0.983799	2707	2	0.056498	0.32767	0.5404	0.997603	11258	2	0.056498
CPLX1	6	0.042916	0.12796	0.983799	2708	4	-0.83011	0.49866	0.6774	0.997603	14309	1	-0.83011
LHX8	6	0.043031	0.12822	0.983799	2711	3	-0.63051	0.36935	0.58615	0.997603	12234	2	-0.63051
GPR35	6	0.043088	0.12834	0.983799	2713	3	-0.19778	0.17103	0.36053	0.997603	7364	3	-0.19778
OR13C3	6	0.043163	0.1285	0.983799	2715	4	-0.86005	0.17011	0.35944	0.997603	7344	2	-0.86005
TEX29	6	0.043216	0.12863	0.983799	2716	4	-0.80879	0.49845	0.67726	0.997603	14304	2	-0.80879
PURG	6	0.043274	0.12875	0.983799	2720	4	-0.94501	0.093098	0.23493	0.997603	4758	1	-0.94501
GPR158	6	0.043387	0.12901	0.983799	2722	2	0.53144	0.086392	0.22173	0.997603	4492	4	0.53144
SLIT3	6	0.04341	0.12906	0.983799	2725	4	-1.1099	0.087803	0.22451	0.997603	4549	1	-1.1099
hsa-mir-4749	4	0.04345	0.10832	0.976245	2728	2	-0.88416	0.2954	0.44319	0.997603	10459	2	-0.88416
GRM3	6	0.043467	0.12918	0.983799	2729	4	-1.0954	0.50958	0.68446	0.997603	14443	1	-1.0954
ENAM	6	0.04352	0.12931	0.983799	2731	3	-0.36275	0.096059	0.24072	0.997603	4879	2	-0.36275
TMTC1	6	0.04352	0.12931	0.983799	2732	3	-0.21833	0.4822	0.66701	0.997603	14079	2	-0.21833
HRG	6	0.04352	0.12931	0.983799	2733	3	-0.15453	0.48364	0.66793	0.997603	14100	2	-0.15453
DGKH	6	0.043594	0.12948	0.983799	2737	3	-0.47476	0.10476	0.25744	0.997603	5222	2	-0.47476
hsa-mir-8058	4	0.043597	0.10863	0.976372	2738	2	-0.44264	0.033105	0.089842	0.997603	2161	2	-0.44264
AREG	6	0.043612	0.12952	0.983799	2739	3	-0.61641	0.45973	0.65293	0.997603	13736	2	-0.61641
RPTN	6	0.043623	0.12954	0.983799	2741	4	-0.85297	0.23909	0.44031	0.997603	9115	1	-0.85297
2021-03-11	6	0.043632	0.12956	0.983799	2742	3	-0.70432	0.30543	0.51574	0.997603	10707	2	-0.70432
CFP	6	0.04371	0.12974	0.984139	2744	2	-0.28608	0.42249	0.63003	0.997603	13206	1	-0.28608
METAP2	6	0.043766	0.12986	0.984139	2745	4	-0.84169	0.28291	0.49037	0.997603	10162	2	-0.84169
OR10J5	6	0.043883	0.1301	0.984139	2747	2	-0.069822	0.46527	0.65638	0.997603	13826	2	-0.069822
hsa-mir-4312	4	0.043926	0.1093	0.976372	2749	2	-0.68679	0.2568	0.40507	0.997603	9548	2	-0.68679
hsa-mir-4716	4	0.043956	0.10935	0.976372	2751	3	-1.5606	0.6423	0.69882	0.997603	16481	1	-1.5606
SMIM9	6	0.04401	0.13039	0.984139	2754	4	-0.81862	0.51138	0.68562	0.997603	14473	2	-0.81862
PRR15L	6	0.044018	0.13041	0.984139	2755	3	-0.56925	0.48482	0.66868	0.997603	14115	2	-0.56925
hsa-mir-4481	4	0.044036	0.1095	0.976372	2757	2	-1.3041	0.20685	0.35556	0.997603	8299	1	-1.3041
RGS10	6	0.044079	0.13053	0.984139	2758	4	-0.54024	0.51998	0.69118	0.997603	14606	1	-0.54024
[truncated: 19,698 more rows]

## Sheet: 3.DaniloskiMoi 0.01ResFDR <0.25
id	pos|score	pos|p-value	pos|fdr	pos|rank	pos|goodsgrna	pos|lfc
VPS35	3.2645e-15	2.2816e-07	0.000381	1	6	4.8151
ATP6V0C	6.7898e-13	2.2816e-07	0.000381	2	6	3.7072
ATP6AP1	1.1301e-12	2.2816e-07	0.000381	3	5	3.8561
ATP6V1B2	2.2667e-11	2.2816e-07	0.000381	4	6	2.9555
ACE2	2.9555e-11	2.2816e-07	0.000381	5	6	3.7197
SNX27	4.2394e-10	2.2816e-07	0.000381	6	6	3.5987
COMMD2	9.807e-09	2.2816e-07	0.000381	7	6	2.2548
ATP6V0B	1.2871e-08	2.2816e-07	0.000381	8	6	3.0033
RAB7A	2.3535e-08	2.2816e-07	0.000381	9	6	2.2021
ATP6V1G1	2.9824e-08	2.2816e-07	0.000381	10	6	3.2153
ATP6V0D1	3.076e-08	2.2816e-07	0.000381	11	6	2.6497
SPEN	6.9592e-08	2.2816e-07	0.000381	12	5	2.5509
ACTR2	7.8464e-08	2.2816e-07	0.000381	13	4	1.8593
VPS29	1.9178e-07	1.1408e-06	0.00165	14	5	2.5203
PIK3C3	2.4846e-07	1.1408e-06	0.00165	15	5	2.3239
ATP6V1H	6.0505e-07	2.9661e-06	0.004022	16	5	2.4027
ATP6AP2	7.5499e-07	3.4225e-06	0.004368	17	5	2.3784
ATP6V1E1	1.1607e-06	6.6168e-06	0.007976	18	5	2.4055
hsa-mir-4713	2.4611e-06	7.5294e-06	0.008598	23	3	2.8107
ARPC4	1.6083e-06	9.1266e-06	0.009665	19	6	1.5326
CCDC22	1.6691e-06	9.3548e-06	0.009665	20	5	1.9815
ACTR3	2.1041e-06	1.1636e-05	0.010977	21	5	2.4252
COMMD3	2.1878e-06	1.1636e-05	0.010977	22	5	2.2714
TMEM199	4.5466e-06	2.4414e-05	0.022071	24	5	2.1685
ATP6V1C1	1.4006e-05	8.6931e-05	0.075446	25	5	1.6277
ATP6V1A	1.5724e-05	9.2407e-05	0.077113	26	6	2.1062
FBXO33	2.513e-05	0.00014625	0.117528	27	5	1.3415
CNOT4	2.8778e-05	0.00016223	0.125707	28	4	1.6973
POC1A	3.0341e-05	0.00017249	0.129054	29	6	1.0898
NPC1	3.4566e-05	0.00019782	0.141648	30	4	2.1446
KIAA1033	3.5298e-05	0.00020238	0.141648	31	6	1.4244
RNASEK	4.2545e-05	0.0002398	0.162593	32	4	0.61408
MDFI	4.6704e-05	0.00025805	0.169667	33	4	1.6797
CTSL	6.0972e-05	0.00027676	0.17157	34	5	2.1529
hsa-mir-3651	7.2265e-05	0.00026992	0.17157	36	4	1.5249
C17orf50	7.1014e-05	0.00038263	0.221079	35	3	1.2746
hsa-mir-6827	9.7492e-05	0.00037328	0.221079	39	2	1.7495
hsa-mir-4431	0.00010057	0.0003872	0.221079	40	4	1.9554

## Sheet: 4.Daniloski_moi0.3_Mageck
id	num	neg|score	neg|p-value	neg|fdr	neg|rank	neg|goodsgrna	neg|lfc	pos|score	pos|p-value	pos|fdr	pos|rank	pos|goodsgrna	pos|lfc
VPS35	6	0.14869	0.33247	0.999696	6904	1	2.4321	2.891e-11	2.2816e-07	0.000619	1	5	2.4321
VPS29	6	0.68113	0.80281	0.999696	16930	1	2.7699	1.7403e-10	2.2816e-07	0.000619	3	4	2.7699
ATP6AP2	6	0.92343	0.92458	0.999696	19975	1	2.2376	1.5508e-09	2.2816e-07	0.000619	5	5	2.2376
SNX27	6	0.99949	0.99947	0.999997	21673	0	2.6434	3.1357e-10	2.2816e-07	0.000619	4	6	2.6434
SPEN	6	0.9995	0.99948	0.999997	21675	0	1.588	6.0484e-08	2.2816e-07	0.000619	8	6	1.588
CCDC22	6	0.99983	0.99982	0.999997	21686	0	1.7099	5.0741e-09	2.2816e-07	0.000619	6	6	1.7099
COMMD3	6	0.99994	0.99994	0.999997	21691	0	1.8209	1.664e-08	2.2816e-07	0.000619	7	6	1.8209
ATP6AP1	6	0.99998	0.99997	0.999997	21695	0	2.4029	6.9457e-11	2.2816e-07	0.000619	2	6	2.4029
ATP6V1H	6	0.89656	0.90424	0.999696	19492	1	1.7791	1.4743e-07	6.8449e-07	0.001485	10	5	1.7791
ATP6V0C	6	1	1	0.999997	21697	0	1.7478	9.1035e-08	6.8449e-07	0.001485	9	6	1.7478
KIAA1033	6	0.9953	0.99529	0.999894	21597	0	1.3871	5.3251e-07	2.9661e-06	0.005851	11	5	1.3871
ATP6V1B2	6	0.99997	0.99997	0.999997	21694	0	1.641	6.5434e-07	3.4225e-06	0.006188	12	6	1.641
ACE2	6	0.26152	0.46566	0.999696	9598	1	1.9244	1.0305e-06	5.7041e-06	0.00952	13	5	1.9244
ATP6V1G1	6	0.78854	0.85217	0.999696	18165	1	1.6862	1.5216e-06	8.4421e-06	0.012871	14	5	1.6862
CTSL	5	0.89162	0.89198	0.999696	19409	1	2.0605	2.1244e-06	8.8984e-06	0.012871	15	4	2.0605
ATP6V0B	6	0.89569	0.90368	0.999696	19478	1	1.4703	3.9392e-06	1.8481e-05	0.025062	16	5	1.4703
TMEM117	6	0.96731	0.96735	0.999696	20951	0	0.84639	5.2224e-06	2.9433e-05	0.035479	18	4	0.84639
C11orf74	6	0.98947	0.98943	0.999696	21448	0	1.2974	5.2146e-06	2.9433e-05	0.035479	17	5	1.2974
COMMD2	6	0.084579	0.21798	0.996515	4513	1	1.26	6.593e-06	3.9016e-05	0.044554	19	5	1.26
PCDH17	6	0.99999	0.99999	0.999997	21696	0	1.1901	9.9484e-06	5.9551e-05	0.064604	20	6	1.1901
ACTR3	6	0.99866	0.99864	0.999997	21655	0	1.6652	1.0704e-05	6.4571e-05	0.066714	21	6	1.6652
ARPC4	6	0.9331	0.9333	0.999696	20179	1	1.2001	1.3619e-05	8.4193e-05	0.083033	22	5	1.2001
ATP6V0D1	6	0.35974	0.57558	0.999696	11817	1	1.5095	1.5122e-05	9.1494e-05	0.08354	23	5	1.5095
CCDC93	6	0.96004	0.96013	0.999696	20782	0	1.5227	1.5749e-05	9.2407e-05	0.08354	24	5	1.5227
VPS26A	6	0.73425	0.83416	0.999696	17655	1	1.1654	2.0709e-05	0.00012116	0.105149	25	4	1.1654
hsa-mir-200b	4	0.99996	0.99996	0.999997	21693	0	1.4942	3.6861e-05	0.00013119	0.109482	29	4	1.4942
CCNH	6	0.074988	0.19873	0.996515	4105	2	-0.046218	2.5128e-05	0.00014625	0.117327	26	2	-0.046218
RAB7A	6	0.9468	0.94679	0.999696	20473	0	1.1077	2.6814e-05	0.0001531	0.117327	27	5	1.1077
CTSL1	4	0.99949	0.9995	0.999997	21674	0	1.6852	4.6367e-05	0.00016223	0.117327	31	4	1.6852
USP33	6	0.99991	0.9999	0.999997	21690	0	1.2656	2.8343e-05	0.00015994	0.117327	28	6	1.2656
WDR91	6	0.45935	0.65145	0.999696	13554	2	1.0747	4.1283e-05	0.00023569	0.164963	30	4	1.0747
CCZ1B	3	0.75421	0.75414	0.999696	17834	0	1.8234	8.9833e-05	0.0002649	0.174167	39	2	1.8234
DNM2	6	0.99995	0.99995	0.999997	21692	0	1.2847	4.6575e-05	0.0002576	0.174167	32	6	1.2847
UVRAG	6	0.99759	0.99759	0.999997	21641	0	1.57	5.1537e-05	0.00028041	0.178946	33	6	1.57
PODN	6	0.15255	0.33721	0.999696	6983	1	1.3296	5.7045e-05	0.00030871	0.191372	34	5	1.3296
ATP6V1C1	6	0.22088	0.41867	0.999696	8670	1	1.5024	6.324e-05	0.000337	0.203108	35	5	1.5024
ACTR2	6	0.996	0.99599	0.999968	21608	0	1.9383	7.0425e-05	0.00037807	0.221702	36	5	1.9383
TFEC	6	0.9891	0.98905	0.999696	21442	0	0.85156	7.5383e-05	0.00040134	0.229156	37	5	0.85156
BAX	6	0.71488	0.82847	0.999696	17476	1	0.96398	8.5235e-05	0.00045701	0.254252	38	5	0.96398
PDZRN4	6	0.9999	0.9999	0.999997	21689	0	0.8294	9.7298e-05	0.0005314	0.288243	40	6	0.8294
SLC35B2	6	0.48566	0.66808	0.999696	13931	1	1.0844	0.00011258	0.00061582	0.318128	42	5	1.0844
POU2AF1	6	0.99989	0.99988	0.999997	21688	0	0.90305	0.00010933	0.00060213	0.318128	41	6	0.90305
ACTRT1	6	0.99988	0.99987	0.999997	21687	0	1.0775	0.00012171	0.00066191	0.333986	43	6	1.0775
hsa-mir-6783	4	0.081897	0.18304	0.996515	4390	3	-0.70196	0.00018426	0.00070435	0.347322	48	1	-0.70196
COMMD10	6	0.99983	0.99981	0.999997	21685	0	1.3743	0.00013223	0.00072397	0.349065	44	6	1.3743
hsa-mir-6877	4	0.055801	0.13407	0.97842	3316	2	-0.95752	0.00025126	0.00095624	0.410196	59	1	-0.95752
EMC9	6	0.18316	0.37414	0.999696	7746	2	1.2256	0.00018173	0.00098773	0.410196	47	4	1.2256
DNAJB11	6	0.33849	0.55216	0.999696	11345	2	1.2606	0.00019966	0.0010667	0.410196	54	4	1.2606
PLEKHM1	6	0.79502	0.85458	0.999696	18231	1	-0.071553	0.00017589	0.00095943	0.410196	45	1	-0.071553
REV1	6	0.84855	0.87744	0.999696	18786	1	1.1938	0.00019403	0.0010375	0.410196	52	5	1.1938
OFD1	6	0.87401	0.89057	0.999696	19158	1	0.70142	0.00019766	0.0010571	0.410196	53	4	0.70142
hsa-mir-7515	4	0.90037	0.90003	0.999696	19557	0	1.8413	0.00025174	0.00095806	0.410196	60	3	1.8413
AP1G2	6	0.98165	0.98158	0.999696	21284	0	1.179	0.00018517	0.001	0.410196	49	5	1.179
PIK3C3	6	0.98241	0.98235	0.999696	21297	0	0.83127	0.0001905	0.001022	0.410196	50	5	0.83127
FAM167A	6	0.99337	0.9933	0.999696	21553	0	1.0738	0.00018055	0.00098042	0.410196	46	5	1.0738
PLN	1	0.99892	0.99894	0.999997	21661	0	3.8995	0.0010847	0.0010776	0.410196	139	1	3.8995
GRID1	6	0.99981	0.99979	0.999997	21684	0	0.92884	0.00019397	0.001037	0.410196	51	6	0.92884
C4BPA	6	0.93857	0.93855	0.999696	20296	0	0.85506	0.00020671	0.0011041	0.413025	55	5	0.85506
CCDC91	6	0.99979	0.99977	0.999997	21683	0	0.76187	0.0002126	0.0011306	0.415758	56	6	0.76187
SHOC2	6	0.482	0.66574	0.999696	13889	2	0.65781	0.00022352	0.0011867	0.429125	57	3	0.65781
ELF5	6	0.62233	0.75993	0.999696	15950	1	0.95691	0.00022899	0.0012113	0.430855	58	5	0.95691
hsa-mir-373	4	0.30791	0.45511	0.999696	10669	1	0.34659	0.00035175	0.0013291	0.465107	69	3	0.34659
C14orf166B	6	0.91239	0.91556	0.999696	19774	1	0.81895	0.00027147	0.0014573	0.473696	64	5	0.81895
ARSD	6	0.96471	0.96477	0.999696	20887	0	1.1524	0.00026485	0.0014149	0.473696	62	5	1.1524
PIK3R4	6	0.99973	0.99971	0.999997	21680	0	1.3277	0.00027218	0.0014628	0.473696	65	6	1.3277
ACER3	6	0.99973	0.99972	0.999997	21681	0	0.68905	0.00026564	0.001421	0.473696	63	6	0.68905
COX6C	6	0.99974	0.99972	0.999997	21682	0	0.82395	0.00026096	0.001392	0.473696	61	6	0.82395
hsa-mir-6872	4	0.006697	0.023216	0.940946	602	2	0.085972	0.00042334	0.0015864	0.505883	77	2	0.085972
ETV1	6	0.85189	0.87902	0.999696	18829	1	1.2484	0.00030197	0.0016088	0.505883	66	4	1.2484
C5orf15	6	0.15605	0.34145	0.999696	7074	2	0.37855	0.00032662	0.0017416	0.539816	67	4	0.37855
OR5A2	6	0.73191	0.83345	0.999696	17624	1	0.42105	0.00033348	0.0017804	0.544066	68	3	0.42105
hsa-mir-888	4	0.077088	0.17422	0.996515	4181	1	-0.14121	0.00051922	0.001951	0.560435	88	1	-0.14121
ABCB4	6	0.53914	0.70285	0.999696	14661	1	0.95976	0.00036974	0.0019675	0.560435	73	5	0.95976
C21orf58	6	0.86236	0.88426	0.999696	18973	1	1.0373	0.00036057	0.0019159	0.560435	72	5	1.0373
PGD	6	0.99189	0.99183	0.999696	21518	0	1.0441	0.00037368	0.0019889	0.560435	74	5	1.0441
AMOTL2	6	0.99936	0.99934	0.999997	21669	0	0.57693	0.00035293	0.0018817	0.560435	70	6	0.57693
KRTAP15-1	6	0.99964	0.99962	0.999997	21679	0	0.95352	0.00035675	0.0018995	0.560435	71	6	0.95352
NET1	6	0.99962	0.9996	0.999997	21678	0	0.7573	0.00038023	0.0020186	0.5615	75	6	0.7573
FER	6	0.84452	0.8755	0.999696	18736	1	0.4119	0.0004125	0.0021806	0.598885	76	3	0.4119
KIAA0319	6	0.11639	0.27934	0.997532	5814	2	1.1146	0.00045063	0.002364	0.612137	80	4	1.1146
CD79B	6	0.26526	0.46995	0.999696	9669	3	0.023375	0.00047734	0.00249	0.612137	84	3	0.023375
hsa-mir-943	4	0.37436	0.52158	0.999696	12154	2	1.0458	0.00061553	0.0023006	0.612137	97	2	1.0458
C11orf16	6	0.62551	0.76222	0.999696	15987	1	0.91039	0.00047604	0.0024818	0.612137	83	5	0.91039
CLEC16A	6	0.92728	0.92793	0.999696	20054	1	1.0068	0.00044663	0.0023458	0.612137	79	5	1.0068
CD1D	6	0.99083	0.99078	0.999696	21489	0	1.067	0.00046301	0.002427	0.612137	81	5	1.067
CTDSP2	6	0.99762	0.99762	0.999997	21643	0	0.86622	0.00047146	0.0024621	0.612137	82	6	0.86622
TGFBR2	6	0.99846	0.99844	0.999997	21653	0	1.2194	0.00047979	0.0025027	0.612137	85	6	1.2194
ATRIP	6	0.99952	0.9995	0.999997	21676	0	0.78068	0.0004816	0.002511	0.612137	86	6	0.78068
SLC30A1	6	0.99956	0.99954	0.999997	21677	0	0.73582	0.00044144	0.0023184	0.612137	78	6	0.73582
LRFN5	6	0.61212	0.75272	0.999696	15760	2	1.0299	0.00050863	0.0026501	0.638889	87	4	1.0299
DMTN	6	0.049336	0.1451	0.983579	3040	3	0.20358	0.0005321	0.0027925	0.657416	90	3	0.20358
TMEM199	6	0.62996	0.76534	0.999696	16066	1	1.0616	0.00056879	0.0029796	0.657416	93	5	1.0616
CYP3A43	6	0.67968	0.80171	0.999696	16900	2	0.59293	0.00057063	0.0029896	0.657416	94	3	0.59293
hsa-mir-3648	4	0.91001	0.90976	0.999696	19738	0	1.8068	0.00078374	0.0029084	0.657416	111	3	1.8068
hsa-mir-4423	4	0.91706	0.91683	0.999696	19862	0	0.89249	0.00080866	0.0029997	0.657416	113	3	0.89249
hsa-mir-6854	4	0.93711	0.93696	0.999696	20268	0	1.0758	0.00080397	0.0029837	0.657416	112	3	1.0758
KAL1	6	0.9524	0.95241	0.999696	20600	0	0.22919	0.00053021	0.0027811	0.657416	89	3	0.22919
STK19	6	0.99944	0.99942	0.999997	21671	0	0.87011	0.00056439	0.0029591	0.657416	92	6	0.87011
ATP6V1A	6	0.99945	0.99944	0.999997	21672	0	0.71846	0.00055101	0.0028904	0.657416	91	6	0.71846
hsa-mir-5787	4	0.0095887	0.032409	0.940946	831	3	-2.6966	0.00082061	0.0030426	0.65773	116	1	-2.6966
FUNDC2	6	0.99404	0.99399	0.999696	21573	0	1.199	0.00058383	0.0030617	0.65773	95	5	1.199
ZBTB40	6	0.99889	0.99888	0.999997	21659	0	0.85872	0.00059696	0.0031252	0.664774	96	6	0.85872
ASIC3	6	0.075369	0.19951	0.996515	4123	3	-0.27827	0.00062804	0.0032762	0.679727	99	1	-0.27827
TEX13B	6	0.97607	0.97602	0.999696	21151	0	0.74794	0.00062218	0.0032516	0.679727	98	5	0.74794
BECN1	6	0.99937	0.99934	0.999997	21670	0	0.79155	0.00063099	0.0032895	0.679727	100	6	0.79155
NonTargetingControlGuideForHuman_0101	1	0.99655	0.99661	0.999968	21616	0	1.7642	0.0034468	0.0034072	0.697413	352	1	1.7642
FDX1	6	0.99933	0.99931	0.999997	21668	0	0.62732	0.00066718	0.0034592	0.701444	101	6	0.62732
RNASEK	6	0.36284	0.57895	0.999696	11880	3	0.034925	0.00068223	0.0035277	0.707557	102	3	0.034925
CPT1B	6	0.9103	0.91394	0.999696	19741	1	0.88113	0.00068731	0.0035546	0.707557	103	5	0.88113
CCDC169-SOHLH2	5	0.81503	0.83459	0.999696	18424	1	1.2235	0.00081203	0.0036687	0.723627	114	4	1.2235
C1orf233	6	0.33706	0.55057	0.999696	11310	2	0.57991	0.00071932	0.0037234	0.727237	104	4	0.57991
DSTYK	6	0.96456	0.96461	0.999696	20885	0	0.85133	0.00072513	0.003754	0.727237	105	5	0.85133
G6PC3	6	0.35644	0.57195	0.999696	11737	2	-0.038417	0.00075825	0.003905	0.741842	106	2	-0.038417
WDR7	6	0.98415	0.98409	0.999696	21338	0	0.92495	0.00076366	0.0039297	0.741842	107	4	0.92495
PTPRF	6	0.99924	0.99921	0.999997	21667	0	0.62966	0.00076462	0.003932	0.741842	108	6	0.62966
IL17D	6	0.24203	0.44309	0.999696	9163	2	0.75645	0.00078031	0.0040155	0.744648	110	4	0.75645
NAA30	6	0.92873	0.92927	0.999696	20087	1	1.1576	0.00077752	0.0039963	0.744648	109	5	1.1576
MUC12	6	0.99919	0.99917	0.999997	21666	0	0.5943	0.00081319	0.0041793	0.768459	115	6	0.5943
HRG	6	0.99918	0.99915	0.999997	21665	0	0.62083	0.00082348	0.0042249	0.770322	117	6	0.62083
PTPN14	6	0.97259	0.97253	0.999696	21072	0	0.74607	0.00084033	0.0043176	0.780652	118	4	0.74607
hsa-mir-1273a	4	0.16045	0.30833	0.999696	7177	2	-0.86052	0.0012558	0.0046155	0.782372	157	2	-0.86052
hsa-mir-6785	4	0.23226	0.38007	0.999696	8940	2	0.037928	0.0012224	0.0044942	0.782372	154	2	0.037928
PLEKHA3	6	0.27919	0.48576	0.999696	9998	1	0.63331	0.00088863	0.0045758	0.782372	122	3	0.63331
RQCD1	6	0.86835	0.88744	0.999696	19061	1	0.18057	0.00089432	0.0045987	0.782372	123	3	0.18057
WFDC13	5	0.99431	0.99429	0.999727	21579	0	0.91	0.0010181	0.0045366	0.782372	134	5	0.91
GNB2L1	6	0.99882	0.99881	0.999997	21657	0	0.97656	0.00087489	0.0044964	0.782372	120	6	0.97656
HRAS	6	0.99912	0.9991	0.999997	21663	0	0.80738	0.00087813	0.0045184	0.782372	121	6	0.80738
TTC4	6	0.99914	0.99911	0.999997	21664	0	0.64938	0.00086466	0.0044444	0.782372	119	6	0.64938
FBXO33	6	0.56989	0.72347	0.999696	15129	1	0.57117	0.00092939	0.0047625	0.786941	125	5	0.57117
CCDC159	6	0.94502	0.94504	0.999696	20431	0	0.57683	0.00093352	0.004783	0.786941	126	5	0.57683
COMMD3-BMI1	2	0.99752	0.99746	0.999997	21639	0	1.6718	0.0024809	0.0047876	0.786941	262	2	1.6718
SOSTDC1	6	0.99908	0.99906	0.999997	21662	0	0.93933	0.00091941	0.0047114	0.786941	124	6	0.93933
ZMYM6	6	0.00092497	0.0047397	0.834295	114	2	0.86016	0.0009611	0.0049113	0.794554	127	3	0.86016
PSMB5	6	0.07996	0.20866	0.996515	4303	3	-0.28019	0.00097961	0.0049916	0.794554	129	2	-0.28019
ZNF304	6	0.19046	0.38284	0.999696	7928	2	0.80488	0.00099033	0.0050429	0.794554	131	4	0.80488
HDAC9	6	0.44301	0.64124	0.999696	13296	1	0.98702	0.00099215	0.0050536	0.794554	132	5	0.98702
HLA-DQA1	6	0.95519	0.95527	0.999696	20664	0	0.41231	0.00097983	0.0049929	0.794554	130	3	0.41231
LPPR5	6	0.95687	0.95695	0.999696	20706	0	1.0792	0.00097613	0.004976	0.794554	128	4	1.0792
CSTF1	6	0.03039	0.10288	0.9597	2208	2	0.51846	0.0010298	0.0052343	0.805456	136	4	0.51846
RAD9B	6	0.22668	0.42539	0.999696	8812	3	-0.14771	0.0010261	0.0052129	0.805456	135	2	-0.14771
OR2T33	6	0.70911	0.8241	0.999696	17380	2	0.88663	0.0010167	0.0051677	0.805456	133	4	0.88663
EMILIN1	6	0.19941	0.39352	0.999696	8153	2	1.1641	0.0010798	0.0054812	0.814323	138	4	1.1641
DNAJC9	6	0.29758	0.50654	0.999696	10419	2	0.30461	0.0010506	0.0053466	0.814323	137	3	0.30461
C20orf202	6	0.51124	0.68451	0.999696	14297	1	0.30064	0.0010963	0.0055547	0.814323	143	4	0.30064
MTERFD1	6	0.52653	0.6945	0.999696	14508	1	0.91487	0.0010958	0.0055538	0.814323	140	5	0.91487
hsa-mir-4422	4	0.81518	0.81633	0.999696	18426	1	1.0879	0.0015096	0.0055337	0.814323	179	3	1.0879
PSMB9	6	0.9693	0.9693	0.999696	21000	0	1.0426	0.0010961	0.0055542	0.814323	142	5	1.0426
AP3M1	6	0.9989	0.99889	0.999997	21660	0	0.71436	0.0010959	0.0055538	0.814323	141	6	0.71436
CHRNA1	6	0.86817	0.88734	0.999696	19058	1	0.046998	0.001128	0.0057066	0.830985	144	2	0.046998
COMMD4	6	0.91877	0.92066	0.999696	19888	1	1.2116	0.0011408	0.0057712	0.834785	145	4	1.2116
SAMD15	6	0.17375	0.36277	0.999696	7521	2	1.1179	0.0011528	0.0058203	0.836306	146	4	1.1179
BCL11A	6	0.032662	0.10812	0.965402	2304	4	-0.51237	0.0011805	0.0059608	0.838545	148	1	-0.51237
WDR48	6	0.097156	0.24272	0.996515	5056	3	0.53154	0.0011871	0.0059873	0.838545	149	3	0.53154
TMX2	6	0.75076	0.83925	0.999696	17801	1	1.0999	0.0011943	0.0060233	0.838545	150	5	1.0999
MDK	6	0.91039	0.914	0.999696	19744	1	0.678	0.0012059	0.0060804	0.838545	152	5	0.678
ARHGAP31	6	0.92677	0.92748	0.999696	20040	1	0.49132	0.0012103	0.0061064	0.838545	153	3	0.49132
PGBD4	6	0.98866	0.98862	0.999696	21433	0	1.1832	0.0011958	0.0060311	0.838545	151	5	1.1832
TAS2R4	6	0.99883	0.99882	0.999997	21658	0	0.55645	0.0011731	0.0059211	0.838545	147	6	0.55645
LINGO4	6	0.018427	0.067057	0.948892	1459	3	0.1281	0.0015205	0.0076132	0.852524	181	3	0.1281
CHST5	6	0.1379	0.31891	0.999696	6624	3	0.29531	0.0012547	0.0063209	0.852524	156	3	0.29531
ITSN2	6	0.1715	0.36014	0.999696	7464	2	0.029651	0.001582	0.0079299	0.852524	187	2	0.029651
SP9	6	0.18204	0.37281	0.999696	7709	2	0.23517	0.0015319	0.007667	0.852524	184	3	0.23517
ZNF639	6	0.23713	0.43741	0.999696	9054	2	1.1487	0.0013923	0.0069784	0.852524	169	4	1.1487
LOC730183	5	0.31175	0.50063	0.999696	10760	2	-0.19851	0.0016027	0.0070724	0.852524	192	2	-0.19851
hsa-mir-6731	4	0.35141	0.49856	0.999696	11608	1	0.17547	0.0020924	0.0076041	0.852524	228	2	0.17547
AFF2	6	0.36012	0.576	0.999696	11822	2	1.0866	0.001389	0.0069579	0.852524	167	4	1.0866
ST8SIA4	6	0.40537	0.61814	0.999696	12742	2	0.2254	0.0013311	0.0066681	0.852524	160	3	0.2254
MKX	6	0.42385	0.62944	0.999696	13003	1	0.681	0.0016091	0.0080549	0.852524	194	5	0.681
SLC41A2	6	0.43058	0.6335	0.999696	13117	1	0.94748	0.0013738	0.006884	0.852524	164	5	0.94748
ZNF878	6	0.45166	0.64664	0.999696	13441	1	0.81845	0.0013725	0.0068735	0.852524	163	3	0.81845
hsa-mir-597	4	0.45243	0.59971	0.999696	13455	2	-0.12324	0.001992	0.0072518	0.852524	221	1	-0.12324
KCNMA1	6	0.45693	0.6499	0.999696	13517	2	0.14337	0.0013951	0.0069903	0.852524	171	3	0.14337
ESYT1	6	0.51386	0.68624	0.999696	14330	1	0.79058	0.0013881	0.0069547	0.852524	166	5	0.79058
NKAP	6	0.51568	0.6874	0.999696	14359	2	0.27976	0.0014817	0.0074147	0.852524	174	3	0.27976
SLC26A8	6	0.51672	0.68807	0.999696	14378	2	0.51839	0.0015184	0.0076045	0.852524	180	3	0.51839
OR1C1	6	0.5347	0.69991	0.999696	14609	1	0.75145	0.0015888	0.0079563	0.852524	189	5	0.75145
GATA1	6	0.60712	0.74927	0.999696	15685	1	0.78485	0.001248	0.0062894	0.852524	155	5	0.78485
CKAP4	6	0.61164	0.75238	0.999696	15752	1	0.73134	0.0015498	0.0077597	0.852524	185	4	0.73134
FBXW2	6	0.66483	0.79068	0.999696	16651	1	0.87946	0.0014842	0.0074256	0.852524	175	4	0.87946
EPHA5	6	0.73876	0.83555	0.999696	17693	1	0.6915	0.0013927	0.0069807	0.852524	170	5	0.6915
NARS2	6	0.76158	0.84279	0.999696	17912	1	0.94811	0.001469	0.0073435	0.852524	173	5	0.94811
OR2A7	2	0.7878	0.78734	0.999696	18156	0	1.5397	0.0037072	0.007145	0.852524	370	1	1.5397
hsa-mir-3665	4	0.83228	0.83199	0.999696	18610	1	1.4803	0.0021769	0.0079007	0.852524	235	3	1.4803
HNRNPC	6	0.83688	0.87192	0.999696	18647	1	0.73218	0.0012809	0.0064486	0.852524	159	5	0.73218
hsa-mir-30c-1	4	0.84926	0.84877	0.999696	18798	0	0.93229	0.001869	0.0068014	0.852524	208	2	0.93229
NBPF4	5	0.89508	0.89529	0.999696	19464	1	0.98691	0.0016615	0.0073275	0.852524	197	3	0.98691
FOXD4	6	0.89597	0.90386	0.999696	19484	1	0.71138	0.0013895	0.0069602	0.852524	168	5	0.71138
WDR81	6	0.9193	0.92111	0.999696	19896	1	1.0303	0.0015911	0.007965	0.852524	190	4	1.0303
SLFN13	6	0.92933	0.92982	0.999696	20100	1	0.62363	0.0013362	0.0066992	0.852524	162	5	0.62363
GNPTAB	6	0.94157	0.94158	0.999696	20363	0	0.8738	0.0015264	0.0076433	0.852524	183	5	0.8738
WDTC1	6	0.94839	0.94844	0.999696	20507	0	1.0462	0.0015021	0.0075164	0.852524	178	4	1.0462
APAF1	6	0.95169	0.95168	0.999696	20585	0	0.81209	0.0016039	0.0080248	0.852524	193	5	0.81209
C1RL	6	0.95321	0.95321	0.999696	20614	0	0.59313	0.001565	0.0078377	0.852524	186	5	0.59313
MPPED1	6	0.96349	0.96356	0.999696	20861	0	0.88672	0.0014853	0.007432	0.852524	176	5	0.88672
OR5M1	6	0.97153	0.97149	0.999696	21046	0	0.79265	0.0014612	0.0073047	0.852524	172	5	0.79265
C17orf96	6	0.98474	0.98468	0.999696	21353	0	1.1227	0.0015243	0.0076314	0.852524	182	5	1.1227
ARRDC3	6	0.99197	0.99192	0.999696	21520	0	0.86969	0.0013328	0.0066782	0.852524	161	5	0.86969
NonTargetingControlGuideForHuman_0303	1	0.992	0.99198	0.999696	21521	0	1.4732	0.007995	0.0079732	0.852524	647	1	1.4732
hsa-mir-3622b	1	0.99299	0.99297	0.999696	21546	0	2.0661	0.0070066	0.0069711	0.852524	578	1	2.0661
GOLGA6L6	1	0.99334	0.99332	0.999696	21552	0	2.2289	0.0066632	0.0066211	0.852524	556	1	2.2289
LGALSL	6	0.99526	0.99525	0.999894	21594	0	0.8118	0.0015979	0.0079942	0.852524	191	5	0.8118
S100A4	6	0.99582	0.99582	0.999968	21603	0	0.72874	0.0013803	0.0069182	0.852524	165	5	0.72874
C5orf34	6	0.99842	0.99839	0.999997	21652	0	0.54586	0.0015837	0.0079363	0.852524	188	6	0.54586
KRTAP10-5	6	0.9985	0.99849	0.999997	21654	0	0.50918	0.0014989	0.0075005	0.852524	177	6	0.50918
SIAH1	6	0.99874	0.99873	0.999997	21656	0	1.0929	0.0012563	0.0063304	0.852524	158	6	1.0929
GNG12	6	0.086913	0.22257	0.996515	4613	4	-0.5375	0.0016322	0.008169	0.860401	195	2	-0.5375
CCDC53	6	0.22272	0.42087	0.999696	8711	2	0.029502	0.0016434	0.0082219	0.861793	196	2	0.029502
PRKCA	6	0.9774	0.97736	0.999696	21190	0	0.23444	0.0016824	0.0084122	0.877499	198	3	0.23444
MAPK9	6	0.99829	0.99827	0.999997	21651	0	0.56003	0.0017099	0.0085409	0.88666	199	6	0.56003
CTNNB1	6	0.0046898	0.020418	0.927338	459	1	0.71209	0.0017857	0.0089137	0.916592	201	4	0.71209
BLOC1S1	6	0.95149	0.95149	0.999696	20582	0	0.72413	0.0017828	0.0088987	0.916592	200	4	0.72413
ANKRD33B	6	0.4298	0.63301	0.999696	13105	1	0.67905	0.0018136	0.0090479	0.925999	202	5	0.67905
ATP5L2	6	0.16172	0.34838	0.999696	7208	2	0.91416	0.001839	0.0091761	0.926792	203	4	0.91416
C14orf169	6	0.21252	0.40896	0.999696	8455	1	0.72306	0.0018548	0.0092569	0.926792	206	4	0.72306
PDCD2L	6	0.78517	0.85097	0.999696	18132	1	0.88932	0.0018576	0.0092692	0.926792	207	4	0.88932
NDUFB2	6	0.96117	0.96123	0.999696	20807	0	0.88026	0.0018494	0.0092345	0.926792	205	5	0.88026
ARNT	6	0.99815	0.99813	0.999997	21650	0	0.81108	0.0018489	0.0092313	0.926792	204	6	0.81108
CHST10	6	0.32737	0.53984	0.999696	11095	1	0.97059	0.001876	0.0093637	0.927687	210	4	0.97059
SMAD4	6	0.71278	0.82692	0.999696	17444	1	0.84931	0.0018736	0.0093523	0.927687	209	5	0.84931
NSA2	6	0.0053495	0.022826	0.940946	507	4	-1.4585	0.001928	0.009619	0.93624	212	2	-1.4585
C9orf85	6	0.21433	0.41111	0.999696	8500	2	-0.084423	0.0019363	0.0096658	0.93624	215	2	-0.084423
HIST1H2BH	6	0.57914	0.7298	0.999696	15252	2	0.39507	0.0019087	0.0095266	0.93624	211	3	0.39507
TTC40	6	0.92273	0.92399	0.999696	19956	1	0.37417	0.0019333	0.0096475	0.93624	214	3	0.37417
PCDHB10	6	0.99807	0.99805	0.999997	21649	0	0.67773	0.001929	0.0096247	0.93624	213	6	0.67773
PDPK1	6	0.081166	0.2111	0.996515	4352	2	-0.07923	0.0019864	0.0099158	0.937731	220	2	-0.07923
NFKBIL1	6	0.34641	0.56095	0.999696	11520	2	0.66071	0.0019836	0.0099026	0.937731	219	4	0.66071
ATG16L2	6	0.59609	0.74161	0.999696	15523	1	0.29001	0.0019835	0.0099021	0.937731	218	3	0.29001
DPP9	6	0.97742	0.97738	0.999696	21191	0	0.66502	0.0019922	0.0099405	0.937731	222	5	0.66502
HAND1	6	0.99802	0.998	0.999997	21647	0	0.65411	0.0019771	0.0098734	0.937731	217	6	0.65411
LAMP5	6	0.99805	0.99803	0.999997	21648	0	0.79048	0.0019531	0.0097552	0.937731	216	6	0.79048
ZC3H18	6	0.23713	0.43741	0.999696	9052	1	0.15124	0.0020061	0.010007	0.93993	223	3	0.15124
SLC22A16	6	0.42373	0.62936	0.999696	13001	2	0.21849	0.0020337	0.010133	0.94359	225	3	0.21849
LY96	6	0.99702	0.99701	0.999968	21632	0	0.92448	0.0020231	0.01009	0.94359	224	6	0.92448
C1orf173	6	0.91957	0.92131	0.999696	19903	1	0.88878	0.0020567	0.010251	0.950474	226	5	0.88878
CMTM2	6	0.0067405	0.027872	0.940946	607	2	0.8557	0.0022845	0.011298	0.953714	241	4	0.8557
ZC3H3	6	0.077919	0.20466	0.996515	4219	3	-0.23046	0.002134	0.010586	0.953714	231	3	-0.23046
PAQR4	6	0.08933	0.22736	0.996515	4702	1	0.57245	0.0022887	0.011318	0.953714	242	3	0.57245
APCDD1L	6	0.1026	0.25316	0.996758	5275	2	0.22996	0.0021842	0.010828	0.953714	237	3	0.22996
hsa-mir-4487	3	0.3018	0.4386	0.999696	10516	1	1.5756	0.0040114	0.011084	0.953714	393	2	1.5756
CELA2A	6	0.37389	0.59102	0.999696	12141	2	0.75333	0.0021914	0.010865	0.953714	238	4	0.75333
CCIN	6	0.43156	0.63411	0.999696	13132	2	0.95332	0.0021729	0.010771	0.953714	234	4	0.95332
RAB11FIP1	6	0.46826	0.65704	0.999696	13682	2	0.70907	0.002216	0.010972	0.953714	239	4	0.70907
hsa-mir-4502	4	0.50649	0.6324	0.999696	14224	1	0.79658	0.0030965	0.011084	0.953714	315	2	0.79658
PLK5	6	0.56156	0.71787	0.999696	15009	1	1.1135	0.0023249	0.011476	0.953714	247	5	1.1135
TRIM4	6	0.62289	0.76034	0.999696	15956	1	1.2925	0.0023092	0.011407	0.953714	244	4	1.2925
LONP2	6	0.62937	0.76492	0.999696	16056	2	0.59555	0.0021797	0.010805	0.953714	236	3	0.59555
PPP1R15A	6	0.63692	0.77034	0.999696	16189	2	1.0478	0.002304	0.011383	0.953714	243	4	1.0478
FAM92A1	6	0.7102	0.82496	0.999696	17402	1	0.23855	0.0022582	0.011168	0.953714	240	3	0.23855
hsa-mir-340	4	0.72041	0.74424	0.999696	17529	1	1.0713	0.0029777	0.010661	0.953714	303	3	1.0713
hsa-mir-548p	2	0.87306	0.87313	0.999696	19140	0	1.5638	0.0054955	0.010536	0.953714	487	2	1.5638
hsa-mir-4791	4	0.91686	0.91663	0.999696	19856	0	1.2646	0.0032104	0.011484	0.953714	328	3	1.2646
STX7	6	0.91708	0.91926	0.999696	19864	1	1.1451	0.0023246	0.011474	0.953714	246	5	1.1451
CHST14	6	0.93362	0.93379	0.999696	20191	1	0.11434	0.0020838	0.010365	0.953714	227	2	0.11434
hsa-mir-3198-2	4	0.95806	0.95801	0.999696	20737	0	0.60853	0.0031624	0.011316	0.953714	322	2	0.60853
HIGD1A	6	0.9729	0.97283	0.999696	21080	0	0.59545	0.0023347	0.01152	0.953714	250	3	0.59545
ARPC3	6	0.97747	0.97742	0.999696	21194	0	0.95897	0.0023117	0.011415	0.953714	245	5	0.95897
C10orf2	6	0.9814	0.98132	0.999696	21275	0	0.5884	0.0023439	0.01156	0.953714	251	5	0.5884
RGL1	6	0.98371	0.98366	0.999696	21328	0	0.73374	0.0023264	0.011482	0.953714	248	5	0.73374
KCNMB1	6	0.98472	0.98466	0.999696	21352	0	0.1318	0.0020971	0.010426	0.953714	229	2	0.1318
CLIP3	6	0.99366	0.99361	0.999696	21559	0	1.0169	0.0021182	0.010511	0.953714	230	5	1.0169
MS4A12	6	0.99767	0.99766	0.999997	21644	0	0.44294	0.0023272	0.011484	0.953714	249	6	0.44294
LOC100130357	6	0.99784	0.99782	0.999997	21645	0	0.75776	0.0021614	0.010715	0.953714	233	6	0.75776
SCGB2B2	6	0.99787	0.99785	0.999997	21646	0	0.81802	0.0021343	0.01059	0.953714	232	6	0.81802
ZNF641	6	0.14842	0.33215	0.999696	6897	1	0.75966	0.0023649	0.011658	0.954511	253	5	0.75966
PRKCSH	6	0.86826	0.88739	0.999696	19059	1	0.75639	0.0023559	0.01162	0.954511	252	5	0.75639
MAGEC2	6	0.15931	0.34539	0.999696	7150	2	-0.16772	0.002435	0.01199	0.956883	258	1	-0.16772
MYBPC2	6	0.21708	0.41426	0.999696	8579	3	-0.078902	0.0023974	0.011806	0.956883	254	2	-0.078902
COL11A2	6	0.37216	0.58912	0.999696	12090	3	0.4012	0.0024362	0.011996	0.956883	259	3	0.4012
IL1RAPL2	6	0.68696	0.80714	0.999696	17028	1	0.85181	0.0024248	0.011941	0.956883	257	5	0.85181
ADAD1	6	0.97247	0.97241	0.999696	21067	0	0.758	0.0024241	0.011936	0.956883	256	5	0.758
NonTargetingControlGuideForHuman_0232	1	0.98809	0.98811	0.999696	21417	0	1.7902	0.011907	0.011837	0.956883	900	1	1.7902
C2CD3	6	0.99759	0.99759	0.999997	21642	0	0.52855	0.0024077	0.011853	0.956883	255	6	0.52855
SELP	6	0.080533	0.20983	0.996515	4332	2	0.30744	0.0024997	0.012297	0.962586	265	3	0.30744
C8orf58	6	0.16436	0.35151	0.999696	7270	3	-0.08693	0.0024851	0.012232	0.962586	263	3	-0.08693
THBD	6	0.59042	0.73766	0.999696	15423	2	0.42112	0.0024778	0.012202	0.962586	260	4	0.42112
IGIP	6	0.99666	0.99663	0.999968	21622	0	0.65005	0.0024962	0.012281	0.962586	264	5	0.65005
TSPAN4	6	0.99749	0.99749	0.999997	21638	0	0.75469	0.0025075	0.012333	0.962586	266	6	0.75469
HAL	6	0.99752	0.99752	0.999997	21640	0	1.2265	0.0024786	0.012204	0.962586	261	6	1.2265
RNF222	6	0.077528	0.20387	0.996515	4197	3	-0.45384	0.0026748	0.013121	0.965347	278	2	-0.45384
NAB2	6	0.15264	0.33732	0.999696	6984	3	0.44156	0.0025501	0.012535	0.965347	269	3	0.44156
RPLP0	6	0.22087	0.41865	0.999696	8668	3	-0.2978	0.0026041	0.012794	0.965347	272	2	-0.2978
CDIPT	6	0.28595	0.49348	0.999696	10153	3	0.20082	0.0026975	0.013235	0.965347	282	3	0.20082
ACRC	5	0.40827	0.57695	0.999696	12777	1	0.010646	0.0031162	0.013294	0.965347	317	2	0.010646
FAM211A	6	0.54317	0.70553	0.999696	14714	2	0.54722	0.0026356	0.01294	0.965347	276	4	0.54722
CLK4	6	0.64114	0.77336	0.999696	16260	1	0.6428	0.0027129	0.013303	0.965347	284	5	0.6428
MAP3K3	6	0.64438	0.77575	0.999696	16313	2	0.90883	0.0026928	0.013214	0.965347	281	4	0.90883
CCBE1	6	0.74033	0.83602	0.999696	17704	1	0.73421	0.002625	0.012893	0.965347	274	5	0.73421
SAPCD2	6	0.76275	0.84318	0.999696	17924	1	0.4898	0.0026857	0.013179	0.965347	280	4	0.4898
PAQR9	6	0.76651	0.84446	0.999696	17957	1	0.92009	0.0025406	0.01249	0.965347	268	5	0.92009
CRISP3	6	0.91591	0.91833	0.999696	19841	1	0.81536	0.0026851	0.013175	0.965347	279	4	0.81536
ATP13A4	6	0.92844	0.929	0.999696	20079	1	0.71572	0.0026318	0.012923	0.965347	275	5	0.71572
hsa-mir-3169	4	0.95281	0.95266	0.999696	20607	0	0.95735	0.0036395	0.013006	0.965347	366	3	0.95735
AOX1	6	0.95435	0.95442	0.999696	20645	0	0.89832	0.002623	0.012883	0.965347	273	5	0.89832
KDM4E	6	0.95612	0.95621	0.999696	20686	0	0.93234	0.0025837	0.012703	0.965347	271	4	0.93234
APCDD1	6	0.97364	0.97356	0.999696	21100	0	1.0662	0.002643	0.012974	0.965347	277	4	1.0662
ERGIC1	6	0.9802	0.9801	0.999696	21248	0	0.71491	0.0025297	0.012443	0.965347	267	5	0.71491
RBAK-LOC389458	2	0.99315	0.99307	0.999696	21550	0	1.8602	0.006852	0.013104	0.965347	565	2	1.8602
SEMA6A	6	0.99643	0.99641	0.999968	21614	0	1.0758	0.0025636	0.012607	0.965347	270	5	1.0758
TTC7B	6	0.99729	0.99727	0.999997	21637	0	0.50047	0.0027073	0.01328	0.965347	283	6	0.50047
SF1	6	0.043153	0.13169	0.977572	2783	1	1.1202	0.0032166	0.015564	0.973849	329	4	1.1202
HSPA5	6	0.064687	0.17756	0.996515	3667	3	-0.53071	0.0030868	0.015026	0.973849	314	2	-0.53071
APOLD1	6	0.072764	0.19417	0.996515	4015	3	-0.52318	0.0028863	0.014096	0.973849	293	2	-0.52318
RTF1	6	0.11424	0.27526	0.997532	5727	1	0.064539	0.0033875	0.016163	0.973849	347	3	0.064539
BRSK2	6	0.12035	0.28667	0.998311	5968	1	0.79307	0.0031984	0.015495	0.973849	326	5	0.79307
PHLDA1	6	0.18587	0.37739	0.999696	7820	2	0.66969	0.0030247	0.014735	0.973849	309	4	0.66969
MBD6	6	0.19603	0.38954	0.999696	8069	1	1.1412	0.0028736	0.014042	0.973849	291	4	1.1412
CCZ1	5	0.23316	0.42202	0.999696	8959	2	-0.10334	0.0033826	0.014371	0.973849	345	2	-0.10334
WDR93	6	0.27484	0.48087	0.999696	9897	2	1.3109	0.0028924	0.014128	0.973849	294	4	1.3109
FAM183A	6	0.27708	0.48343	0.999696	9951	1	0.16214	0.0028123	0.013778	0.973849	287	2	0.16214
SLC10A5	6	0.2877	0.49542	0.999696	10193	3	0.058527	0.0033448	0.016014	0.973849	341	3	0.058527
KRT17	6	0.30108	0.5105	0.999696	10503	2	0.208	0.0027562	0.013501	0.973849	285	3	0.208
INSIG2	6	0.30266	0.51229	0.999696	10532	1	0.81726	0.0028111	0.01377	0.973849	286	5	0.81726
ZCCHC2	6	0.31476	0.52592	0.999696	10819	2	0.53541	0.0031917	0.015472	0.973849	325	4	0.53541
hsa-mir-8088	4	0.33371	0.48077	0.999696	11238	2	0.85312	0.0044539	0.015763	0.973849	425	2	0.85312
SH3GL2	6	0.35222	0.5673	0.999696	11633	3	-0.075702	0.0032873	0.015802	0.973849	338	3	-0.075702
KCNT2	6	0.50337	0.67944	0.999696	14190	1	0.63083	0.0029922	0.014585	0.973849	305	5	0.63083
IQCF1	6	0.51798	0.68891	0.999696	14396	2	0.86629	0.003373	0.016118	0.973849	344	4	0.86629
ZBTB43	6	0.52032	0.69044	0.999696	14425	2	0.095126	0.0032372	0.015633	0.973849	331	1	0.095126
AGAP3	6	0.53841	0.70234	0.999696	14648	2	0.9193	0.0028211	0.013816	0.973849	288	4	0.9193
ELK3	6	0.5398	0.70328	0.999696	14671	1	0.57919	0.0030219	0.014725	0.973849	308	5	0.57919
OR5C1	6	0.56505	0.72024	0.999696	15063	2	0.86398	0.0030758	0.014975	0.973849	313	4	0.86398
RNF4	6	0.58414	0.73328	0.999696	15326	1	0.86802	0.0033882	0.016165	0.973849	348	4	0.86802
MUSK	6	0.59257	0.73915	0.999696	15462	2	0.0051515	0.0030558	0.014884	0.973849	312	2	0.0051515
SLC37A1	6	0.63535	0.7692	0.999696	16164	1	0.72331	0.0033982	0.016203	0.973849	349	4	0.72331
EMB	6	0.66449	0.79041	0.999696	16645	1	0.58579	0.0029352	0.014325	0.973849	298	5	0.58579
FUS	6	0.66845	0.79342	0.999696	16711	1	0.63666	0.0030463	0.01484	0.973849	311	5	0.63666
LONRF2	6	0.68026	0.80216	0.999696	16913	2	0.046993	0.0028361	0.013889	0.973849	290	2	0.046993
ZNF45	6	0.6904	0.80975	0.999696	17073	1	0.66261	0.0031987	0.015496	0.973849	327	5	0.66261
hsa-mir-1257	4	0.74607	0.76173	0.999696	17759	1	0.010294	0.0040312	0.01432	0.973849	394	1	0.010294
ZNF70	6	0.79459	0.85443	0.999696	18223	1	0.14986	0.0033575	0.016064	0.973849	342	3	0.14986
RAD18	6	0.79487	0.85453	0.999696	18225	1	0.97323	0.0029898	0.014572	0.973849	304	4	0.97323
KDM1A	6	0.79942	0.85624	0.999696	18280	1	0.63207	0.0032559	0.015692	0.973849	334	5	0.63207
SEC23B	6	0.85922	0.88266	0.999696	18930	1	0.32654	0.003227	0.015598	0.973849	330	4	0.32654
ZNF107	6	0.85958	0.88284	0.999696	18934	1	0.91286	0.0033322	0.015965	0.973849	340	4	0.91286
PPP3R1	6	0.89242	0.90154	0.999696	19425	1	1.1163	0.0029537	0.014409	0.973849	300	5	1.1163
KLHL7	6	0.90101	0.90732	0.999696	19572	1	0.54854	0.0032412	0.015642	0.973849	332	3	0.54854
KCTD19	6	0.90139	0.90758	0.999696	19580	1	0.90122	0.0032523	0.015679	0.973849	333	5	0.90122
SYP	6	0.91788	0.9199	0.999696	19872	1	0.35502	0.0031871	0.015451	0.973849	324	4	0.35502
SNX12	6	0.92111	0.9226	0.999696	19932	1	0.93713	0.0029023	0.014172	0.973849	295	4	0.93713
ZNF616	6	0.92786	0.92847	0.999696	20068	1	0.69884	0.0031042	0.015107	0.973849	316	3	0.69884
NOLC1	6	0.94165	0.94166	0.999696	20365	0	0.7728	0.0032851	0.015791	0.973849	337	4	0.7728
C10orf90	6	0.95166	0.95165	0.999696	20584	0	0.64848	0.0033846	0.016154	0.973849	346	5	0.64848
RAB40AL	6	0.95282	0.95283	0.999696	20608	0	0.223	0.0029364	0.014329	0.973849	299	2	0.223
OR8U1	6	0.95417	0.95422	0.999696	20640	0	0.67839	0.0031491	0.015296	0.973849	321	4	0.67839
HOMEZ	6	0.95697	0.95705	0.999696	20709	0	0.71365	0.0031841	0.015442	0.973849	323	5	0.71365
C16orf78	6	0.96656	0.96663	0.999696	20931	0	0.89069	0.0029268	0.014279	0.973849	297	4	0.89069
AMBP	6	0.97113	0.97111	0.999696	21038	0	0.99001	0.0033096	0.015875	0.973849	339	4	0.99001
ATP6V1E1	6	0.97765	0.9776	0.999696	21198	0	0.6217	0.0032837	0.015785	0.973849	336	5	0.6217
VPS36	6	0.97957	0.97949	0.999696	21238	0	0.80085	0.0033633	0.016084	0.973849	343	5	0.80085
NQO2	6	0.98405	0.984	0.999696	21337	0	0.60456	0.0032831	0.015784	0.973849	335	5	0.60456
UHRF1BP1L	6	0.99659	0.99657	0.999968	21621	0	0.63682	0.0029648	0.014453	0.973849	302	5	0.63682
SCAPER	6	0.99678	0.99677	0.999968	21625	0	1.1208	0.0030422	0.014817	0.973849	310	5	1.1208
COPRS	6	0.99685	0.99684	0.999968	21627	0	0.84796	0.0031485	0.015293	0.973849	320	6	0.84796
CYP2D6	6	0.99686	0.99686	0.999968	21628	0	0.55344	0.0031383	0.015246	0.973849	319	6	0.55344
C1orf151-NBL1	6	0.99687	0.99687	0.999968	21629	0	0.42642	0.0031309	0.015212	0.973849	318	6	0.42642
PACRGL	6	0.99699	0.99697	0.999968	21630	0	0.58127	0.0030107	0.014675	0.973849	307	6	0.58127
SEC62	6	0.99699	0.99697	0.999968	21631	0	0.71535	0.0030103	0.014674	0.973849	306	6	0.71535
ZFYVE26	6	0.99704	0.99702	0.999968	21633	0	0.41226	0.0029644	0.014452	0.973849	301	6	0.41226
SLC16A8	6	0.99708	0.99707	0.999969	21634	0	0.4557	0.002918	0.014241	0.973849	296	6	0.4557
C9orf171	6	0.99712	0.99711	0.999969	21635	0	0.55173	0.0028769	0.014055	0.973849	292	6	0.55173
ARPC2	6	0.99717	0.99716	0.999974	21636	0	0.77812	0.0028312	0.013868	0.973849	289	6	0.77812
PPP1R3C	6	0.76121	0.84267	0.999696	17906	1	0.644	0.0034135	0.016272	0.975261	350	5	0.644
MRPS17	6	0.96813	0.96815	0.999696	20966	0	0.73808	0.0034275	0.016321	0.97552	351	5	0.73808
SKOR1	6	0.83221	0.86977	0.999696	18608	1	0.71074	0.003447	0.016397	0.977383	353	5	0.71074
hsa-mir-4444-1	4	0.68644	0.72298	0.999696	17022	1	1.0978	0.0046524	0.016449	0.97777	436	3	1.0978
DDX39A	6	0.41317	0.62287	0.999696	12842	1	0.81406	0.0036107	0.017025	0.983014	359	5	0.81406
SDR16C5	6	0.44689	0.64366	0.999696	13359	1	0.95331	0.0035164	0.016658	0.983014	354	4	0.95331
ROR1	6	0.48578	0.66817	0.999696	13934	2	0.1098	0.0036276	0.017081	0.983014	363	2	0.1098
EREG	6	0.49368	0.67313	0.999696	14042	1	0.71272	0.0035771	0.016899	0.983014	356	4	0.71272
ATP2C1	6	0.51454	0.68667	0.999696	14342	2	0.45573	0.003588	0.016943	0.983014	358	3	0.45573
KIAA1328	6	0.61195	0.75259	0.999696	15755	2	0.26909	0.0036381	0.017119	0.983014	364	3	0.26909
TFAM	6	0.76473	0.84384	0.999696	17946	1	0.76018	0.0035317	0.016721	0.983014	355	5	0.76018
ACSF3	6	0.78005	0.84908	0.999696	18083	1	0.73934	0.0036202	0.017053	0.983014	361	4	0.73934
AGL	6	0.9	0.90662	0.999696	19547	1	0.90499	0.0035779	0.016902	0.983014	357	4	0.90499
GTDC1	6	0.94467	0.94466	0.999696	20424	0	0.73903	0.003612	0.017029	0.983014	360	5	0.73903
ADAM21	6	0.94912	0.94912	0.999696	20529	0	0.32561	0.0036239	0.017067	0.983014	362	3	0.32561
PHYKPL	1	0.98307	0.98311	0.999696	21316	0	1.5763	0.016932	0.016898	0.983014	1226	1	1.5763
PRAMEF1	6	0.986	0.98596	0.999696	21384	0	0.88952	0.0036393	0.017126	0.983014	365	5	0.88952
SCUBE1	6	0.075767	0.20032	0.996515	4134	3	-0.35127	0.0036882	0.017314	0.984783	369	2	-0.35127
MACC1	6	0.092149	0.23291	0.996515	4839	2	0.23203	0.0039643	0.018347	0.984783	388	3	0.23203
SCGB1D1	6	0.17908	0.36922	0.999696	7638	1	0.85849	0.0038696	0.017995	0.984783	382	5	0.85849
PSMA3	6	0.24686	0.4487	0.999696	9260	1	0.61524	0.0037105	0.017404	0.984783	371	4	0.61524
CHST12	6	0.3256	0.53789	0.999696	11068	1	0.85214	0.0038892	0.018069	0.984783	385	5	0.85214
PLEKHA2	6	0.33723	0.55078	0.999696	11316	2	0.26579	0.0036614	0.017204	0.984783	367	3	0.26579
FKBP7	6	0.48833	0.66979	0.999696	13962	1	0.28834	0.0037884	0.017692	0.984783	375	4	0.28834
MORC3	6	0.4908	0.67133	0.999696	14003	2	0.2605	0.0039888	0.018421	0.984783	390	3	0.2605
SURF4	6	0.53811	0.70215	0.999696	14645	1	0.73143	0.0038115	0.017789	0.984783	376	4	0.73143
STAT1	6	0.5703	0.72374	0.999696	15134	2	0.068397	0.0037294	0.017471	0.984783	372	3	0.068397
RAET1G	6	0.57129	0.72444	0.999696	15151	1	0.6695	0.0039432	0.01827	0.984783	387	4	0.6695
hsa-mir-3197	4	0.58255	0.66694	0.999696	15297	1	0.92769	0.005133	0.018088	0.984783	464	3	0.92769
SLC25A15	6	0.6021	0.74576	0.999696	15618	2	0.89118	0.0038556	0.017947	0.984783	380	4	0.89118
hsa-mir-4301	4	0.65043	0.70217	0.999696	16417	1	0.5367	0.0051998	0.018307	0.984783	468	2	0.5367
PLEK	6	0.68811	0.80799	0.999696	17048	2	0.8135	0.0038199	0.017824	0.984783	378	4	0.8135
DIAPH3	6	0.7052	0.82111	0.999696	17323	2	0.88043	0.0037492	0.01754	0.984783	374	4	0.88043
VPS33A	6	0.79903	0.85609	0.999696	18278	1	0.83485	0.0038174	0.017809	0.984783	377	5	0.83485
C6orf165	6	0.85127	0.87873	0.999696	18820	1	0.82183	0.0038769	0.018024	0.984783	384	5	0.82183
PHF20	6	0.86792	0.8872	0.999696	19052	1	0.89584	0.0039657	0.018352	0.984783	389	4	0.89584
RAP1B	6	0.88679	0.89801	0.999696	19333	1	0.66647	0.0038739	0.018011	0.984783	383	3	0.66647
LRRC2	6	0.89182	0.90114	0.999696	19414	1	0.4663	0.0038385	0.01789	0.984783	379	4	0.4663
PGLYRP1	6	0.93811	0.9381	0.999696	20281	0	0.71996	0.0038633	0.017973	0.984783	381	4	0.71996
ANXA8	5	0.97162	0.97168	0.999696	21047	0	0.72381	0.0041882	0.017588	0.984783	406	4	0.72381
hsa-mir-4705	4	0.97334	0.97322	0.999696	21090	0	1.0678	0.0052131	0.018353	0.984783	470	3	1.0678
WDR26	6	0.98913	0.98909	0.999696	21444	0	0.89738	0.0036727	0.017255	0.984783	368	5	0.89738
NCOA5	6	0.99304	0.993	0.999696	21547	0	0.91167	0.0037303	0.017477	0.984783	373	5	0.91167
C4orf51	6	0.99382	0.99376	0.999696	21566	0	0.76959	0.0039913	0.018428	0.984783	391	5	0.76959
SLC38A8	6	0.99672	0.9967	0.999968	21623	0	0.79612	0.0039373	0.018252	0.984783	386	5	0.79612
REC8	6	0.97972	0.97965	0.999696	21241	0	0.80377	0.0040038	0.018473	0.984808	392	5	0.80377
ZER1	6	0.030179	0.1024	0.958975	2196	3	-0.77273	0.004139	0.018966	0.98644	402	2	-0.77273
RHOBTB2	6	0.03893	0.12233	0.97438	2590	1	0.60319	0.0041022	0.01883	0.98644	398	3	0.60319
VTA1	6	0.048777	0.14393	0.983579	3015	4	-0.80559	0.0043393	0.019705	0.98644	415	2	-0.80559
ZNF564	6	0.050734	0.14811	0.985454	3100	3	0.32567	0.0043061	0.019587	0.98644	414	3	0.32567
ZFP36L2	6	0.052848	0.15261	0.988964	3187	1	0.6364	0.0041375	0.018961	0.98644	401	5	0.6364
KLF12	6	0.1138	0.27443	0.997532	5711	2	0.23601	0.0042893	0.019525	0.98644	413	3	0.23601
PDCD10	6	0.19703	0.39073	0.999696	8093	2	0.15508	0.0041021	0.018829	0.98644	397	3	0.15508
H1FX	6	0.21272	0.40921	0.999696	8458	3	-0.032178	0.0043558	0.019767	0.98644	417	3	-0.032178
GALNT2	6	0.28323	0.49033	0.999696	10095	2	0.4684	0.0042341	0.01931	0.98644	408	3	0.4684
SOS2	6	0.32391	0.53606	0.999696	11026	3	-0.038699	0.0042392	0.019332	0.98644	409	3	-0.038699
KIAA1432	6	0.34264	0.55677	0.999696	11432	3	0.03171	0.0040546	0.018654	0.98644	395	3	0.03171
SELK	6	0.34832	0.56304	0.999696	11556	2	0.27926	0.0042583	0.019399	0.98644	412	3	0.27926
GOLGA8B	5	0.40624	0.57533	0.999696	12752	1	0.31473	0.0047444	0.019798	0.98644	440	2	0.31473
LOXHD1	6	0.42688	0.63127	0.999696	13048	1	0.84323	0.0042456	0.019353	0.98644	410	5	0.84323
RGP1	6	0.48851	0.6699	0.999696	13966	2	0.67748	0.0042543	0.019384	0.98644	411	4	0.67748
HAGHL	6	0.50412	0.67993	0.999696	14198	2	0.56776	0.0041748	0.019104	0.98644	405	3	0.56776
STK17A	6	0.68047	0.80231	0.999696	16917	1	0.82354	0.0040932	0.018798	0.98644	396	4	0.82354
hsa-mir-3610	4	0.7464	0.76195	0.999696	17764	1	1.6029	0.0054926	0.019277	0.98644	486	3	1.6029
hsa-mir-583	4	0.76436	0.77506	0.999696	17939	1	0.85015	0.0056555	0.01981	0.98644	497	2	0.85015
TNIP3	6	0.80814	0.85966	0.999696	18363	1	1.1677	0.0041987	0.019185	0.98644	407	5	1.1677
FASLG	6	0.86111	0.8836	0.999696	18959	1	0.84237	0.0043762	0.019843	0.98644	419	5	0.84237
ARHGAP27	6	0.89003	0.90003	0.999696	19385	1	0.89361	0.0041732	0.019097	0.98644	404	4	0.89361
REEP3	6	0.91842	0.92037	0.999696	19882	1	0.47345	0.0041579	0.019037	0.98644	403	5	0.47345
C7orf71	6	0.95494	0.95501	0.999696	20659	0	0.7445	0.0043396	0.019706	0.98644	416	4	0.7445
ANO6	6	0.95714	0.95723	0.999696	20716	0	0.94399	0.0041235	0.018912	0.98644	400	5	0.94399
NUP205	6	0.97505	0.97497	0.999696	21128	0	0.76342	0.0043834	0.019868	0.98644	420	4	0.76342
NonTargetingControlGuideForHuman_0506	1	0.98066	0.98068	0.999696	21259	0	1.4204	0.019336	0.019313	0.98644	1367	1	1.4204
THTPA	6	0.98141	0.98133	0.999696	21277	0	0.89185	0.0043588	0.019775	0.98644	418	4	0.89185
C3orf62	6	0.99391	0.99386	0.999696	21569	0	0.6721	0.0041106	0.01886	0.98644	399	5	0.6721
PABPC1L2A	5	0.99527	0.99525	0.999894	21595	0	0.41687	0.0047277	0.019741	0.98644	438	5	0.41687
ASGR2	6	0.78263	0.85007	0.999696	18109	1	0.6748	0.0043969	0.019915	0.986539	421	5	0.6748
LUZP4	6	0.24279	0.44397	0.999696	9184	2	-0.073844	0.0044395	0.020062	0.987057	424	2	-0.073844
SLC8A2	6	0.31097	0.52163	0.999696	10733	3	-0.29165	0.0044214	0.019997	0.987057	422	2	-0.29165
CALCOCO2	6	0.9582	0.95831	0.999696	20738	0	0.83297	0.0044332	0.020038	0.987057	423	5	0.83297
PFN4	6	0.88074	0.89439	0.999696	19240	1	0.53025	0.0044551	0.020128	0.988027	426	5	0.53025
PEX19	6	0.88689	0.89807	0.999696	19335	1	0.16124	0.0044896	0.02024	0.990488	427	3	0.16124
TSHZ1	6	0.95515	0.95523	0.999696	20663	0	0.85885	0.0045056	0.02029	0.990488	428	5	0.85885
SLC35E4	6	0.97606	0.97601	0.999696	21150	0	0.58528	0.00451	0.020315	0.990488	429	5	0.58528
RIPK4	6	0.88996	0.9	0.999696	19383	1	0.67647	0.0045228	0.020365	0.990709	430	5	0.67647
KLK15	6	0.57573	0.72742	0.999696	15210	2	-0.11282	0.0045396	0.020437	0.991971	431	2	-0.11282
TICRR	6	0.00011326	0.00061992	0.731463	15	5	-1.4039	0.038687	0.12551	0.99554	2511	1	-1.4039
COPS7A	6	0.00022613	0.001199	0.731463	30	2	-0.0024915	0.10683	0.26248	0.99554	5366	2	-0.0024915
PDHB	6	0.00028316	0.0015116	0.731463	40	4	-0.79759	0.12749	0.30043	0.99554	6188	2	-0.79759
NLRP12	6	0.00037687	0.0020044	0.790729	55	4	-0.47788	0.12706	0.29966	0.99554	6177	1	-0.47788
EMC7	6	0.00042711	0.0022499	0.811816	58	2	-0.061634	0.028969	0.10017	0.99554	1954	2	-0.061634
NAP1L3	6	0.0007285	0.0037691	0.834295	89	3	0.038468	0.081713	0.21427	0.99554	4367	3	0.038468
NNT	6	0.00074761	0.0038594	0.834295	92	4	-1.1117	0.12322	0.29271	0.99554	6030	1	-1.1117
ENDOU	6	0.00077261	0.0039749	0.834295	93	3	-0.53467	0.035766	0.11911	0.99554	2367	3	-0.53467
DNM1	6	0.00092691	0.0047479	0.834295	115	3	-1.1004	0.02285	0.081339	0.99554	1584	3	-1.1004
JAK1	6	0.001111	0.0056176	0.856635	136	3	-0.59149	0.016581	0.061374	0.99554	1198	3	-0.59149
EPM2A	6	0.0012307	0.0061967	0.876398	146	3	0.24294	0.020984	0.075416	0.99554	1483	3	0.24294
TAF7L	6	0.0013311	0.0066681	0.876398	152	2	-0.0011571	0.1131	0.27415	0.99554	5610	2	-0.0011571
YBX2	6	0.0017326	0.008649	0.876398	188	2	0.093328	0.1151	0.27783	0.99554	5694	2	0.093328
AMN1	6	0.001756	0.0087686	0.876398	190	3	-0.8582	0.032561	0.11099	0.99554	2176	2	-0.8582
CALM2	6	0.001833	0.0091433	0.876398	197	2	-0.20351	0.10006	0.24974	0.99554	5098	1	-0.20351
THUMPD2	6	0.0018465	0.0092144	0.876398	201	5	-1.2092	0.10612	0.26113	0.99554	5338	1	-1.2092
hsa-mir-518a-2	3	0.001896	0.0053238	0.849338	206	2	-2.4965	0.043333	0.10528	0.99554	2733	1	-2.4965
NAA16	6	0.0019333	0.0096475	0.876398	211	2	0.73323	0.028944	0.1001	0.99554	1950	4	0.73323
SLCO2B1	6	0.0019363	0.0096658	0.876398	212	2	0.39873	0.019663	0.071239	0.99554	1386	3	0.39873
KRTAP4-4	6	0.0020136	0.010043	0.876398	220	4	-1.5033	0.13534	0.31458	0.99554	6465	2	-1.5033
ZBED6	6	0.0020835	0.010363	0.876398	228	4	-1.3406	0.095912	0.24185	0.99554	4934	2	-1.3406
GLDN	6	0.0021156	0.010502	0.876398	234	3	-0.262	0.091069	0.23251	0.99554	4736	3	-0.262
WDR27	6	0.0021726	0.01077	0.876398	239	2	0.63409	0.011492	0.044702	0.99554	882	4	0.63409
DIS3	6	0.0021843	0.010828	0.876398	242	4	-1.2616	0.10989	0.26816	0.99554	5503	2	-1.2616
GLIPR1L1	6	0.002344	0.011562	0.876398	252	2	0.4078	0.046749	0.14286	0.99554	2877	4	0.4078
hsa-mir-4499	4	0.0023908	0.0086449	0.876398	256	3	-3.6775	0.086767	0.193	0.99554	4574	1	-3.6775
PATE3	6	0.002435	0.01199	0.876398	262	1	0.31238	0.080726	0.21228	0.99554	4325	3	0.31238
hsa-mir-6894	4	0.0025606	0.0092227	0.876398	276	2	-0.53012	0.13682	0.27951	0.99554	6527	2	-0.53012
CTCF	6	0.0028189	0.01351	0.876398	301	2	0.34358	0.055804	0.16189	0.99554	3271	3	0.34358
BCL7A	6	0.0029364	0.013942	0.876398	315	1	0.55765	0.021388	0.076731	0.99554	1506	5	0.55765
AQP6	6	0.0029866	0.01413	0.876398	320	2	0.32747	0.040711	0.12994	0.99554	2617	3	0.32747
OR4E2	6	0.0030367	0.014314	0.876398	328	2	0.4176	0.012045	0.046499	0.99554	908	3	0.4176
FOXQ1	6	0.0032372	0.015037	0.877023	351	2	0.35499	0.01385	0.052524	0.99554	1022	3	0.35499
SLC6A5	6	0.0032873	0.015207	0.879855	355	2	0.10574	0.13114	0.30705	0.99554	6318	2	0.10574
NGLY1	6	0.0034428	0.015794	0.892391	366	4	-0.62543	0.087749	0.22605	0.99554	4623	1	-0.62543
TOMM20L	6	0.00359	0.016365	0.912787	373	4	-0.99003	0.0093364	0.037433	0.99554	739	2	-0.99003
TFR2	6	0.0036882	0.016732	0.924307	377	2	0.059441	0.12634	0.29839	0.99554	6157	2	0.059441
TOM1	6	0.0037383	0.016923	0.927059	380	2	0.050431	0.052796	0.15563	0.99554	3151	2	0.050431
SLC16A13	6	0.0038434	0.017332	0.927059	386	3	-0.56093	0.14711	0.33547	0.99554	6918	2	-0.56093
GALR1	6	0.0039154	0.017595	0.927059	394	3	-0.51299	0.12076	0.28824	0.99554	5926	2	-0.51299
CPA2	6	0.0039888	0.017848	0.927059	397	2	0.23503	0.13151	0.30772	0.99554	6334	3	0.23503
NDUFAB1	6	0.0041625	0.018492	0.927059	416	5	-0.63676	0.10011	0.24983	0.99554	5100	1	-0.63676
SKA3	6	0.0041779	0.018548	0.927059	417	2	0.45962	0.10218	0.25372	0.99554	5188	4	0.45962
hsa-mir-6125	4	0.0041952	0.014867	0.876398	418	3	-2.088	0.11244	0.23823	0.99554	5587	1	-2.088
MPP6	6	0.0043393	0.019141	0.927338	428	1	0.38159	0.028954	0.10013	0.99554	1952	5	0.38159
ANKRD62	6	0.0043894	0.019328	0.927338	432	2	0.19424	0.092049	0.23441	0.99554	4783	3	0.19424
TBX5	6	0.0044395	0.019502	0.927338	438	1	0.41582	0.13374	0.31174	0.99554	6411	3	0.41582
USP21	6	0.0045897	0.020068	0.927338	448	1	0.46577	0.069	0.18897	0.99554	3811	3	0.46577
FBXO10	6	0.0046105	0.020135	0.927338	450	4	-0.59959	0.12356	0.29332	0.99554	6049	2	-0.59959
ZNF692	6	0.0049901	0.021515	0.927338	480	3	-0.18894	0.067541	0.18601	0.99554	3755	3	-0.18894
AMTN	6	0.0049989	0.021555	0.927338	481	4	-1.0983	0.010614	0.041789	0.99554	828	2	-1.0983
DGKG	6	0.0050044	0.021574	0.927338	483	4	-1.1261	0.065566	0.18202	0.99554	3687	2	-1.1261
NOP14	6	0.0050722	0.021802	0.927338	485	2	0.11748	0.10839	0.26539	0.99554	5425	3	0.11748
CLEC9A	6	0.0052403	0.022427	0.935767	500	3	-0.60743	0.062453	0.17573	0.99554	3547	2	-0.60743
PTPLB	6	0.0053905	0.022971	0.940946	508	3	-0.22251	0.084491	0.21973	0.99554	4478	3	-0.22251
DYNC1LI2	6	0.0056836	0.024024	0.940946	523	4	-1.1262	0.11741	0.2821	0.99554	5798	1	-1.1262
POLR3G	6	0.0057046	0.024104	0.940946	528	3	-0.42429	0.080931	0.21267	0.99554	4333	1	-0.42429
CSGALNACT1	6	0.0057906	0.024413	0.940946	533	1	0.5924	0.037134	0.12212	0.99554	2434	4	0.5924
LIPG	6	0.0060907	0.025515	0.940946	561	2	-0.02454	0.13203	0.30866	0.99554	6352	2	-0.02454
TANGO2	6	0.0061296	0.025667	0.940946	564	3	-0.2747	0.09642	0.24282	0.99554	4947	1	-0.2747
TRIM59	6	0.0061496	0.025737	0.940946	566	4	-0.74696	0.14176	0.32603	0.99554	6716	2	-0.74696
B4GALT5	6	0.0065101	0.027064	0.940946	589	4	-1.0972	0.03859	0.1253	0.99554	2508	1	-1.0972
OSR2	6	0.0065466	0.027198	0.940946	593	3	-0.37091	0.022921	0.08156	0.99554	1591	1	-0.37091
C19orf66	6	0.0065906	0.027346	0.940946	595	2	0.44866	0.042789	0.13444	0.99554	2704	4	0.44866
IQSEC1	6	0.0067905	0.028055	0.940946	611	1	0.66451	0.0083715	0.034036	0.99554	671	5	0.66451
BCL9	6	0.0068015	0.028094	0.940946	613	3	-0.60825	0.14464	0.3311	0.99554	6817	2	-0.60825
CD2BP2	6	0.0068904	0.028394	0.940946	620	3	0.17355	0.0093952	0.03765	0.99554	745	3	0.17355
KIF25	6	0.0070403	0.028915	0.940946	628	2	-0.0018919	0.08292	0.21664	0.99554	4426	2	-0.0018919
SLC19A1	6	0.0072402	0.029615	0.940946	641	2	0.3548	0.08719	0.22495	0.99554	4594	3	0.3548
MFSD6	6	0.0072858	0.029779	0.940946	645	2	0.36568	0.1243	0.29465	0.99554	6076	4	0.36568
CEP192	6	0.0073027	0.029841	0.940946	648	3	-0.70823	0.14154	0.32564	0.99554	6702	1	-0.70823
IL15RA	5	0.0074534	0.02962	0.940946	661	2	-0.00021392	0.032933	0.099154	0.99554	2198	2	-0.00021392
P2RY11	6	0.0074713	0.030423	0.940946	662	4	-0.79217	0.01166	0.045252	0.99554	889	2	-0.79217
hsa-mir-605	4	0.0076005	0.026142	0.940946	670	2	-0.73095	0.091577	0.20162	0.99554	4761	1	-0.73095
PARP16	6	0.0076397	0.031047	0.940946	674	3	-0.11645	0.060603	0.17192	0.99554	3465	3	-0.11645
hsa-mir-3137	4	0.0077338	0.026548	0.940946	684	2	0.058298	0.12323	0.25663	0.99554	6031	2	0.058298
SMCR8	6	0.0077396	0.031396	0.940946	686	3	-0.16144	0.039951	0.12828	0.99554	2579	3	-0.16144
IMPG2	6	0.0077455	0.031413	0.940946	687	2	0.6039	0.08737	0.22532	0.99554	4600	4	0.6039
SSB	6	0.0077616	0.031473	0.940946	688	3	-0.25541	0.10124	0.25193	0.99554	5142	2	-0.25541
NXF3	6	0.0080391	0.032435	0.940946	702	1	0.19392	0.033618	0.11411	0.99554	2244	3	0.19392
MEP1B	6	0.0080428	0.032448	0.940946	704	3	-0.073783	0.087671	0.22589	0.99554	4617	3	-0.073783
ZBTB6	6	0.0081889	0.032945	0.940946	715	4	-0.57765	0.017338	0.063778	0.99554	1246	2	-0.57765
IRF6	6	0.0085382	0.034167	0.940946	743	3	0.0054548	0.10907	0.26663	0.99554	5462	3	0.0054548
FAM83B	6	0.0086729	0.034671	0.940946	756	3	-0.15855	0.10469	0.25846	0.99554	5283	3	-0.15855
DOPEY1	6	0.0087111	0.034819	0.940946	760	4	-0.86986	0.011242	0.043882	0.99554	865	2	-0.86986
DCAF10	6	0.0087378	0.034916	0.940946	764	1	0.38774	0.085712	0.22211	0.99554	4530	4	0.38774
NRTN	6	0.0088376	0.035268	0.940946	770	1	0.66379	0.016446	0.060925	0.99554	1191	4	0.66379
STAU1	6	0.0088859	0.035442	0.940946	774	3	-0.21643	0.10293	0.25511	0.99554	5212	3	-0.21643
DLST	6	0.0088875	0.035447	0.940946	775	2	0.28984	0.11036	0.26905	0.99554	5516	3	0.28984
WDR43	6	0.0090496	0.036006	0.940946	791	4	-1.3086	0.14684	0.33503	0.99554	6905	1	-1.3086
REPS1	6	0.0091803	0.036461	0.940946	797	4	-0.55504	0.11623	0.27996	0.99554	5750	1	-0.55504
LRRTM4	6	0.0092144	0.036572	0.940946	800	4	-0.84391	0.013418	0.051088	0.99554	993	2	-0.84391
COA5	6	0.009325	0.036956	0.940946	808	3	-0.44963	0.077412	0.20584	0.99554	4179	2	-0.44963
ZMYND8	6	0.0094089	0.037263	0.940946	812	5	-0.84861	0.13058	0.30604	0.99554	6294	1	-0.84861
KCND1	6	0.0094859	0.037535	0.940946	819	2	0.41363	0.046431	0.14218	0.99554	2864	4	0.41363
BRF1	6	0.00956	0.037793	0.940946	825	4	-0.49158	0.090863	0.2321	0.99554	4728	2	-0.49158
ORC6	6	0.0095659	0.037812	0.940946	826	3	-0.15609	0.1077	0.26408	0.99554	5400	3	-0.15609
MMP20	6	0.0096355	0.038058	0.940946	833	1	0.48953	0.015804	0.058905	0.99554	1148	5	0.48953
NXN	6	0.0096489	0.038101	0.940946	835	3	0.14026	0.099711	0.24909	0.99554	5086	3	0.14026
NLN	6	0.0096818	0.038204	0.940946	839	4	-0.91209	0.085062	0.22088	0.99554	4506	2	-0.91209
NAB1	6	0.0097352	0.03841	0.940946	841	3	-0.10841	0.028729	0.099459	0.99554	1939	3	-0.10841
CCDC19	6	0.0097851	0.038586	0.940946	844	3	-0.24425	0.06408	0.17905	0.99554	3627	2	-0.24425
PIK3CB	6	0.0098349	0.03876	0.940946	846	2	0.21148	0.047023	0.14346	0.99554	2889	3	0.21148
KLHL25	6	0.0098847	0.038942	0.940946	850	2	0.65298	0.011305	0.0441	0.99554	871	4	0.65298
FOXL2	6	0.0099737	0.039212	0.940946	860	4	-1.1706	0.052416	0.15486	0.99554	3133	2	-1.1706
OR1N1	6	0.010034	0.039424	0.940946	868	2	0.10903	0.076489	0.20403	0.99554	4136	2	0.10903
RAB3IL1	6	0.010057	0.039496	0.940946	870	4	-1.1314	0.060078	0.17083	0.99554	3443	1	-1.1314
C16orf45	6	0.010099	0.039646	0.940946	875	3	-0.14333	0.14104	0.32472	0.99554	6684	2	-0.14333
hsa-mir-2114	4	0.01013	0.034125	0.940946	877	1	0.30314	0.1527	0.30559	0.99554	7134	2	0.30314
RNPC3	6	0.010431	0.040777	0.940946	903	4	-1.0573	0.13058	0.30606	0.99554	6295	2	-1.0573
PKMYT1	6	0.01049	0.040986	0.941039	909	3	-0.23101	0.07299	0.19699	0.99554	3991	3	-0.23101
SYTL5	6	0.010682	0.041615	0.945011	920	4	-0.33145	0.054664	0.15952	0.99554	3220	2	-0.33145
FAM177B	6	0.010935	0.042457	0.945502	939	3	-0.35638	0.096235	0.24246	0.99554	4939	2	-0.35638
PCDH7	6	0.010998	0.042669	0.945502	941	3	-0.50316	0.094776	0.23969	0.99554	4896	2	-0.50316
FBXW9	6	0.011192	0.043321	0.945502	953	4	-1.0245	0.028646	0.099207	0.99554	1936	2	-1.0245
ZNF688	6	0.011479	0.044271	0.945502	977	3	-0.18074	0.10813	0.26491	0.99554	5419	2	-0.18074
ERLIN2	6	0.011495	0.044329	0.945502	979	2	0.40216	0.095059	0.24026	0.99554	4906	4	0.40216
hsa-mir-494	4	0.011526	0.038508	0.940946	981	1	0.46199	0.010329	0.034776	0.99554	807	2	0.46199
NDC1	6	0.01155	0.044493	0.945502	984	2	0.41384	0.015496	0.057846	0.99554	1124	3	0.41384
hsa-mir-1301	4	0.011625	0.038816	0.940946	987	2	-0.27504	0.082381	0.18515	0.99554	4398	2	-0.27504
KIAA1614	6	0.011673	0.044907	0.945502	994	3	-0.064849	0.079994	0.21083	0.99554	4301	2	-0.064849
HOXC6	6	0.011682	0.044936	0.945502	995	5	-0.75204	0.062795	0.17641	0.99554	3564	1	-0.75204
GJD3	6	0.011877	0.045571	0.945502	1006	2	0.61406	0.073174	0.19736	0.99554	3998	4	0.61406
FZD7	6	0.011881	0.045582	0.945502	1007	2	0.058041	0.042086	0.13288	0.99554	2672	3	0.058041
CHMP4C	6	0.011946	0.045795	0.946558	1013	4	-1.3789	0.051647	0.15325	0.99554	3102	2	-1.3789
KRT32	6	0.012106	0.046336	0.94661	1018	4	-0.76399	0.040388	0.12922	0.99554	2598	2	-0.76399
DDR2	6	0.012213	0.046689	0.94661	1023	4	-0.56482	0.087609	0.22577	0.99554	4614	1	-0.56482
ANKRD13C	6	0.012225	0.046729	0.94661	1024	3	-0.17662	0.12283	0.292	0.99554	6010	2	-0.17662
CCDC147	6	0.012292	0.04695	0.94661	1030	2	0.33377	0.07012	0.19124	0.99554	3856	3	0.33377
RILP	6	0.01255	0.047841	0.94661	1043	4	-0.81635	0.14521	0.33211	0.99554	6840	1	-0.81635
SP7	6	0.012673	0.048248	0.94661	1051	2	0.41898	0.037858	0.12368	0.99554	2474	3	0.41898
PLA2G10	6	0.012675	0.048254	0.94661	1052	4	-0.6792	0.10241	0.25415	0.99554	5198	1	-0.6792
NANOS2	6	0.012722	0.04841	0.94661	1054	2	0.68102	0.023809	0.084307	0.99554	1645	4	0.68102
ST3GAL5	6	0.012802	0.048676	0.94661	1062	3	-0.30325	0.093895	0.238	0.99554	4859	2	-0.30325
CFI	6	0.012838	0.048815	0.94661	1067	3	-1.1344	0.026612	0.09296	0.99554	1819	2	-1.1344
GPR56	6	0.012971	0.049267	0.94661	1076	3	0.12835	0.034346	0.11587	0.99554	2286	3	0.12835
IL11RA	6	0.01307	0.049601	0.94661	1083	1	0.46491	0.094668	0.23947	0.99554	4891	4	0.46491
OXA1L	6	0.013357	0.05054	0.94661	1102	3	-0.22226	0.098035	0.2459	0.99554	4998	2	-0.22226
KCNIP2	6	0.013369	0.050573	0.94661	1103	3	-0.14811	0.089935	0.23029	0.99554	4693	1	-0.14811
OR5AR1	6	0.013474	0.050934	0.94661	1111	2	0.49727	0.04124	0.13104	0.99554	2644	4	0.49727
UPK1B	6	0.013617	0.051419	0.94661	1117	2	0.49632	0.035887	0.11939	0.99554	2373	3	0.49632
CDPF1	6	0.01362	0.051426	0.94661	1118	4	-0.6622	0.086633	0.22387	0.99554	4567	2	-0.6622
TNNT1	6	0.013766	0.051916	0.94661	1128	2	0.41173	0.052449	0.15492	0.99554	3134	4	0.41173
PQLC1	6	0.013965	0.052594	0.94661	1135	1	0.25258	0.14742	0.33601	0.99554	6934	3	0.25258
hsa-mir-5692c-2	4	0.014038	0.046133	0.94661	1138	2	-1.3177	0.105	0.22534	0.99554	5296	1	-1.3177
PAX7	6	0.014064	0.052916	0.94661	1140	1	0.090653	0.049648	0.14901	0.99554	3005	2	0.090653
BMPR1A	6	0.014412	0.054052	0.94661	1170	2	0.23541	0.031478	0.10772	0.99554	2110	3	0.23541
ZNF2	6	0.014511	0.054358	0.94661	1177	2	0.57112	0.059581	0.16982	0.99554	3424	3	0.57112
C1orf86	6	0.014794	0.055268	0.94661	1199	5	-0.45964	0.032788	0.11166	0.99554	2191	1	-0.45964
MAGEA2	5	0.014966	0.050868	0.94661	1208	1	-0.099358	0.1681	0.33479	0.99554	7543	2	-0.099358
KLHL14	6	0.015063	0.05613	0.94661	1215	3	-0.57973	0.095218	0.24054	0.99554	4916	2	-0.57973
HOXC9	6	0.015454	0.057408	0.94661	1242	4	-0.56229	0.023365	0.08296	0.99554	1620	2	-0.56229
SPARCL1	6	0.015504	0.057574	0.94661	1246	3	0.031091	0.091838	0.234	0.99554	4772	3	0.031091
KRT36	6	0.015603	0.057916	0.94661	1254	3	-0.16159	0.092394	0.23507	0.99554	4794	2	-0.16159
TNNC1	6	0.015695	0.058236	0.94661	1265	4	-0.96094	0.093877	0.23796	0.99554	4857	2	-0.96094
VPS28	6	0.01574	0.058395	0.94661	1273	4	-0.89626	0.094247	0.23868	0.99554	4873	1	-0.89626
VIT	6	0.01578	0.05853	0.94661	1277	3	0.03282	0.02542	0.089293	0.99554	1746	3	0.03282
POP4	6	0.016093	0.059516	0.94661	1297	4	-0.7868	0.067452	0.18584	0.99554	3748	2	-0.7868
POLB	6	0.016099	0.059533	0.94661	1298	4	-0.54892	0.069867	0.19071	0.99554	3842	2	-0.54892
RIPPLY2	6	0.016147	0.059693	0.94661	1300	4	-0.73321	0.1449	0.33157	0.99554	6826	1	-0.73321
RIMS1	6	0.016148	0.059697	0.94661	1301	1	0.34195	0.099113	0.24797	0.99554	5056	4	0.34195
hsa-mir-658	4	0.016352	0.053233	0.94661	1321	3	-1.1116	0.091546	0.20158	0.99554	4760	1	-1.1116
LARP7	6	0.016396	0.060486	0.94661	1325	2	0.24766	0.13435	0.31281	0.99554	6438	3	0.24766
hsa-mir-134	4	0.016531	0.053771	0.94661	1337	2	-0.22018	0.062618	0.14862	0.99554	3555	1	-0.22018
RAB11B	6	0.016581	0.061099	0.94661	1341	2	0.15666	0.027592	0.095981	0.99554	1879	3	0.15666
COL4A3	6	0.016644	0.061322	0.94661	1345	1	0.56926	0.011811	0.045726	0.99554	897	4	0.56926
IFI27L2	6	0.016743	0.061636	0.94661	1353	3	-0.20417	0.0097798	0.03899	0.99554	766	2	-0.20417
TRMT112	6	0.016843	0.061951	0.94661	1361	4	-1.0215	0.11769	0.28262	0.99554	5806	2	-1.0215
ANKRD13D	6	0.01688	0.062081	0.94661	1364	3	-0.50284	0.024181	0.085503	0.99554	1673	3	-0.50284
PLSCR2	6	0.017017	0.062506	0.94661	1377	5	-0.62982	0.090213	0.23082	0.99554	4702	1	-0.62982
CLPS	6	0.01709	0.062727	0.94661	1380	1	0.57214	0.019482	0.070673	0.99554	1376	5	0.57214
CHUK	6	0.017446	0.063859	0.94661	1404	4	-0.88469	0.046973	0.14335	0.99554	2887	2	-0.88469
MAPK8	6	0.017536	0.064143	0.94803	1412	2	0.20671	0.13764	0.31872	0.99554	6568	3	0.20671
HOXD8	6	0.017585	0.064319	0.948655	1414	3	-0.56607	0.082188	0.21523	0.99554	4392	2	-0.56607
ESR1	6	0.017783	0.064967	0.948892	1425	2	-0.047249	0.022724	0.080925	0.99554	1582	2	-0.047249
ICA1L	6	0.017882	0.06529	0.948892	1429	2	0.3207	0.13697	0.31755	0.99554	6537	3	0.3207
FBXO46	6	0.018229	0.066389	0.948892	1446	1	0.53036	0.046039	0.14136	0.99554	2846	4	0.53036
MUC20	6	0.018368	0.066854	0.948892	1453	4	-1.4762	0.0086673	0.035113	0.99554	694	2	-1.4762
PARP1	6	0.018553	0.067468	0.948892	1467	3	-0.41824	0.033911	0.11494	0.99554	2260	2	-0.41824
IGBP1	6	0.01858	0.067554	0.948892	1468	4	-0.78006	0.037325	0.12255	0.99554	2447	2	-0.78006
QDPR	6	0.018646	0.067773	0.948892	1470	5	-0.5341	0.14583	0.3332	0.99554	6864	1	-0.5341
XKR8	6	0.018821	0.068333	0.948892	1484	4	-0.61098	0.11144	0.27105	0.99554	5555	2	-0.61098
ACY3	6	0.018902	0.068593	0.948892	1490	2	0.13609	0.07034	0.1917	0.99554	3866	2	0.13609
RPL13A	6	0.019084	0.069188	0.948892	1505	4	-0.46547	0.12948	0.30403	0.99554	6250	2	-0.46547
FAM181B	6	0.019218	0.069602	0.948892	1514	2	0.36237	0.10568	0.26031	0.99554	5320	3	0.36237
ABCE1	6	0.019713	0.071207	0.948892	1552	3	-0.4189	0.034107	0.11536	0.99554	2274	1	-0.4189
OR9K2	6	0.01976	0.071354	0.948892	1560	4	-0.46316	0.014312	0.054044	0.99554	1054	1	-0.46316
HIST1H2BJ	6	0.019773	0.071391	0.948892	1563	2	0.32531	0.033143	0.11274	0.99554	2209	3	0.32531
MUTYH	6	0.019812	0.071514	0.948892	1564	2	0.43636	0.018649	0.068013	0.99554	1328	3	0.43636
FGFR2	6	0.019822	0.071546	0.948892	1566	3	-0.074971	0.031302	0.1072	0.99554	2099	3	-0.074971
hsa-mir-4322	4	0.019869	0.062426	0.94661	1570	2	-0.002708	0.098912	0.21459	0.99554	5048	2	-0.002708
SSUH2	6	0.019952	0.071925	0.948892	1574	4	-0.80995	0.12141	0.28945	0.99554	5949	2	-0.80995
CDKL4	6	0.01996	0.071955	0.948892	1575	1	0.43318	0.051397	0.15271	0.99554	3088	4	0.43318
HDHD3	6	0.020108	0.072449	0.950433	1587	2	0.40759	0.064985	0.18081	0.99554	3671	4	0.40759
PFDN6	6	0.020157	0.072599	0.950433	1589	2	0.43407	0.028576	0.098977	0.99554	1929	3	0.43407
ZNF649	6	0.020352	0.073229	0.950433	1602	3	-0.68719	0.14433	0.33057	0.99554	6803	2	-0.68719
RASGEF1A	6	0.020503	0.073697	0.950433	1614	2	0.41219	0.066285	0.18348	0.99554	3710	4	0.41219
C9orf173	6	0.020546	0.073832	0.950433	1619	4	-1.236	0.056014	0.16234	0.99554	3282	1	-1.236
LIMS2	6	0.020564	0.073899	0.950433	1622	2	0.2163	0.056254	0.16285	0.99554	3295	3	0.2163
TBL1X	6	0.020651	0.074191	0.951932	1626	2	0.2798	0.14079	0.32428	0.99554	6675	4	0.2798
PGM3	6	0.020786	0.074617	0.952088	1633	3	-0.28861	0.08469	0.22014	0.99554	4491	3	-0.28861
C8orf59	6	0.02081	0.074696	0.952088	1635	3	-0.2786	0.11514	0.27792	0.99554	5697	3	-0.2786
PGAP3	6	0.020948	0.075128	0.952685	1645	1	0.34835	0.10103	0.25153	0.99554	5133	3	0.34835
CLEC10A	6	0.021262	0.076133	0.954948	1662	3	-0.57452	0.037227	0.12233	0.99554	2443	1	-0.57452
IGF2BP3	6	0.021553	0.077078	0.954948	1680	2	0.31952	0.13605	0.31587	0.99554	6502	4	0.31952
ZNF595	6	0.022001	0.07847	0.954948	1708	4	-1.0217	0.080415	0.21166	0.99554	4312	1	-1.0217
RADIL	6	0.022297	0.079429	0.954948	1723	4	-1.0744	0.14559	0.33277	0.99554	6857	2	-1.0744
CNPPD1	6	0.022379	0.079684	0.954948	1730	2	0.2535	0.12252	0.29147	0.99554	5998	3	0.2535
TAF8	6	0.022527	0.080149	0.954948	1738	3	0.21737	0.089999	0.23041	0.99554	4695	3	0.21737
RLIM	6	0.022576	0.080299	0.954948	1739	2	0.16933	0.01416	0.053546	0.99554	1041	3	0.16933
THOC6	6	0.022675	0.08062	0.954948	1742	3	0.023141	0.12218	0.29089	0.99554	5982	3	0.023141
RBM42	6	0.022806	0.081049	0.954948	1749	3	-0.085483	0.084764	0.22029	0.99554	4494	2	-0.085483
FAM174B	6	0.022813	0.081066	0.954948	1750	3	-0.23725	0.13334	0.31102	0.99554	6397	3	-0.23725
CXorf49	6	0.02302	0.081725	0.954948	1761	2	-0.0073637	0.061366	0.17352	0.99554	3500	2	-0.0073637
NBPF15	4	0.02302	0.069016	0.948892	1762	2	-0.66014	0.022177	0.069841	0.99554	1548	2	-0.66014
hsa-mir-4764	4	0.023165	0.069329	0.948892	1768	1	-0.03055	0.14164	0.28757	0.99554	6708	1	-0.03055
OTUD3	6	0.023296	0.082598	0.954948	1777	3	-0.38953	0.13756	0.31859	0.99554	6564	3	-0.38953
FATE1	6	0.023502	0.083252	0.954948	1788	5	-0.44186	0.03479	0.11691	0.99554	2312	1	-0.44186
DCAF12	6	0.02366	0.083715	0.954948	1798	1	0.65782	0.021176	0.076034	0.99554	1496	4	0.65782
KRTAP16-1	6	0.023662	0.083719	0.954948	1800	3	-0.50595	0.0391	0.12641	0.99554	2533	2	-0.50595
hsa-mir-5589	4	0.023791	0.07065	0.948892	1803	2	-0.57695	0.11794	0.24754	0.99554	5815	2	-0.57695
FHL5	6	0.023796	0.08413	0.954948	1804	3	-0.51814	0.12688	0.29934	0.99554	6175	1	-0.51814
RHCE	6	0.023808	0.084173	0.954948	1806	2	0.37199	0.058501	0.16757	0.99554	3380	3	0.37199
IL13RA1	6	0.023959	0.084641	0.954948	1817	5	-0.58083	0.12148	0.28958	0.99554	5952	1	-0.58083
CHRNB3	6	0.024208	0.085459	0.954948	1833	3	-0.14335	0.062746	0.17631	0.99554	3561	3	-0.14335
IAPP	6	0.024256	0.085595	0.954948	1840	3	-0.19686	0.05577	0.16183	0.99554	3269	3	-0.19686
MEFV	6	0.024333	0.085845	0.954948	1845	2	0.33686	0.091339	0.23304	0.99554	4753	3	0.33686
CRNKL1	6	0.024451	0.086206	0.954948	1854	3	-0.61555	0.051214	0.15232	0.99554	3077	2	-0.61555
NSF	6	0.024453	0.086213	0.954948	1855	4	-0.73307	0.062748	0.17632	0.99554	3562	2	-0.73307
MDH1B	6	0.024498	0.086358	0.954948	1858	2	-0.1406	0.12208	0.2907	0.99554	5976	2	-0.1406
FSTL4	6	0.024744	0.087129	0.954948	1867	2	0.38227	0.081377	0.21359	0.99554	4354	4	0.38227
FAM127A	6	0.024842	0.087423	0.954948	1872	2	-0.13238	0.034692	0.11668	0.99554	2307	2	-0.13238
CYP4X1	6	0.024941	0.087729	0.954948	1879	1	0.32401	0.12296	0.29227	0.99554	6015	4	0.32401
CCNDBP1	6	0.024949	0.087758	0.954948	1881	2	0.36197	0.078892	0.20873	0.99554	4250	3	0.36197
hsa-mir-320c-1	4	0.025001	0.07319	0.950433	1888	2	-0.77927	0.12591	0.26118	0.99554	6137	2	-0.77927
VSX2	6	0.025064	0.088107	0.954948	1895	1	0.055815	0.043443	0.13584	0.99554	2738	2	0.055815
HS3ST2	6	0.025162	0.088405	0.954948	1902	4	-0.60599	0.05496	0.16013	0.99554	3226	1	-0.60599
ATF7IP2	6	0.02526	0.088693	0.954948	1906	2	0.21126	0.076707	0.20447	0.99554	4147	4	0.21126
TEF	6	0.025334	0.088934	0.954948	1908	2	-0.017914	0.050587	0.15099	0.99554	3047	2	-0.017914
TEKT2	6	0.025433	0.08924	0.954948	1911	2	0.48109	0.070067	0.19113	0.99554	3851	4	0.48109
PPIL4	6	0.025737	0.090189	0.954948	1927	2	0.36664	0.013865	0.052577	0.99554	1023	3	0.36664
hsa-mir-6762	4	0.025918	0.075109	0.952685	1941	2	-0.30132	0.11626	0.24468	0.99554	5752	2	-0.30132
DCTN6	6	0.026072	0.09122	0.954948	1954	1	0.35949	0.12773	0.30088	0.99554	6198	3	0.35949
NECAB2	6	0.026089	0.091273	0.954948	1955	3	-0.58826	0.050059	0.14985	0.99554	3016	2	-0.58826
OR11A1	6	0.02617	0.091522	0.954948	1963	2	0.037718	0.017248	0.063493	0.99554	1239	3	0.037718
ZNF772	6	0.026172	0.091532	0.954948	1964	2	-0.041121	0.074259	0.19955	0.99554	4042	1	-0.041121
ST8SIA1	6	0.026182	0.09156	0.954948	1966	3	-0.13387	0.0627	0.17622	0.99554	3558	2	-0.13387
RASAL2	6	0.026228	0.091697	0.954948	1969	3	-0.39152	0.085185	0.22109	0.99554	4509	2	-0.39152
HTR2B	6	0.026416	0.092272	0.954948	1982	1	0.37819	0.10141	0.25226	0.99554	5155	4	0.37819
CAMK4	6	0.026601	0.092841	0.954948	2003	3	0.03581	0.11249	0.27301	0.99554	5589	3	0.03581
SMC2	6	0.026911	0.093818	0.954948	2026	4	-0.71285	0.0086879	0.035186	0.99554	695	1	-0.71285
OR4A16	6	0.026956	0.093964	0.954948	2028	1	0.48249	0.026046	0.091218	0.99554	1788	3	0.48249
NANOG	6	0.027087	0.094376	0.954948	2039	3	-0.54823	0.045814	0.14085	0.99554	2837	1	-0.54823
hsa-mir-1343	4	0.027175	0.077632	0.954948	2042	3	-0.86724	0.042833	0.1111	0.99554	2707	1	-0.86724
CXXC11	6	0.027325	0.095091	0.954948	2048	2	0.70548	0.025306	0.088936	0.99554	1739	4	0.70548
SQRDL	6	0.02757	0.095841	0.954948	2062	2	0.36515	0.099673	0.24902	0.99554	5083	4	0.36515
ATP2A2	6	0.027687	0.096197	0.954948	2069	3	-0.16201	0.084467	0.21968	0.99554	4474	3	-0.16201
GLUL	6	0.027735	0.096338	0.954948	2071	3	-0.31204	0.044024	0.13707	0.99554	2761	2	-0.31204
hsa-mir-4507	4	0.02775	0.078815	0.954948	2073	3	-1.2357	0.096679	0.2107	0.99554	4955	1	-1.2357
JMY	6	0.028002	0.097128	0.954948	2092	2	-0.17439	0.14655	0.33453	0.99554	6893	2	-0.17439
LILRA3	6	0.028282	0.098017	0.954948	2109	2	-0.26052	0.021801	0.07802	0.99554	1535	2	-0.26052
PARP14	6	0.028354	0.098206	0.954948	2113	4	-0.8243	0.14458	0.33099	0.99554	6813	2	-0.8243
TIGD3	6	0.028405	0.098328	0.954948	2117	2	0.53312	0.031749	0.10853	0.99554	2128	3	0.53312
GBP4	6	0.028478	0.098494	0.954948	2121	1	0.58629	0.0069263	0.029007	0.99554	569	3	0.58629
NRSN1	6	0.028822	0.099296	0.957221	2135	2	-0.15869	0.026695	0.093216	0.99554	1827	2	-0.15869
SPDYC	6	0.028871	0.099397	0.957221	2139	1	0.16912	0.10802	0.26469	0.99554	5414	3	0.16912
TBC1D13	6	0.028943	0.099556	0.957641	2142	3	-0.21913	0.014146	0.053495	0.99554	1040	3	-0.21913
HARS	6	0.029032	0.099748	0.957641	2145	4	-1.0147	0.14371	0.32947	0.99554	6779	2	-1.0147
NPM2	6	0.029165	0.10006	0.957641	2149	2	0.070528	0.059362	0.16937	0.99554	3411	2	0.070528
KCNH5	6	0.029219	0.10018	0.957641	2154	3	0.22546	0.046626	0.14261	0.99554	2871	3	0.22546
VSNL1	6	0.029243	0.10023	0.957641	2155	3	-0.18622	0.061235	0.17325	0.99554	3491	2	-0.18622
NSRP1	6	0.029312	0.10039	0.957681	2159	1	0.35974	0.10166	0.25275	0.99554	5166	4	0.35974
ZNF610	6	0.029355	0.10048	0.957681	2161	2	0.4754	0.05094	0.15174	0.99554	3063	4	0.4754
LIPI	6	0.029557	0.10096	0.957901	2170	1	0.35751	0.067357	0.18565	0.99554	3745	4	0.35751
SUV39H2	6	0.029637	0.10114	0.957901	2174	4	-0.49162	0.094802	0.23975	0.99554	4897	1	-0.49162
SLC39A7	6	0.02969	0.10126	0.957901	2176	4	-1.177	0.12409	0.29429	0.99554	6070	1	-1.177
RPL23A	6	0.029704	0.10129	0.957901	2177	4	-0.5693	0.11868	0.2844	0.99554	5842	1	-0.5693
IGHMBP2	6	0.029737	0.10136	0.957901	2181	4	-0.35333	0.060269	0.17122	0.99554	3454	1	-0.35333
LOC100505478	6	0.029802	0.10151	0.958464	2182	1	0.10629	0.10019	0.24997	0.99554	5103	2	0.10629
ZNF407	6	0.029835	0.10159	0.958707	2183	4	-0.69961	0.057404	0.16527	0.99554	3332	2	-0.69961
CNTNAP2	6	0.029855	0.10164	0.958707	2184	2	0.25015	0.074006	0.19904	0.99554	4031	3	0.25015
RALGAPB	6	0.030194	0.10243	0.958975	2197	3	-0.32852	0.012879	0.049303	0.99554	967	2	-0.32852
TAMM41	6	0.030488	0.1031	0.961313	2210	3	-0.13534	0.13844	0.32012	0.99554	6596	3	-0.13534
hsa-mir-655	4	0.030602	0.084529	0.954948	2214	2	-0.84978	0.11614	0.24446	0.99554	5742	1	-0.84978
TTC30A	6	0.030782	0.10381	0.962938	2221	3	-0.17837	0.077788	0.20659	0.99554	4205	2	-0.17837
CPLX3	6	0.030993	0.10431	0.963111	2224	3	-0.46637	0.11516	0.27794	0.99554	5698	3	-0.46637
CKAP2L	6	0.031022	0.10438	0.963111	2225	4	-0.52939	0.026121	0.091453	0.99554	1791	1	-0.52939
FANCD2OS	6	0.031048	0.10444	0.963111	2228	4	-0.73657	0.10001	0.24965	0.99554	5095	2	-0.73657
PCSK9	6	0.031076	0.1045	0.963111	2231	3	-0.47937	0.12955	0.30414	0.99554	6251	3	-0.47937
AHI1	6	0.031127	0.10462	0.963111	2233	3	-1.1078	0.11295	0.27386	0.99554	5604	2	-1.1078
MYL10	6	0.03117	0.10472	0.963111	2235	4	-0.5404	0.10739	0.2635	0.99554	5386	2	-0.5404
DNAJC3	6	0.031174	0.10473	0.963111	2236	1	0.42852	0.066299	0.1835	0.99554	3711	4	0.42852
EIF2S3	6	0.031276	0.10497	0.963111	2239	3	-0.23836	0.12349	0.29319	0.99554	6046	3	-0.23836
MEN1	6	0.03132	0.10506	0.963111	2242	2	0.48804	0.020948	0.075309	0.99554	1479	4	0.48804
OSBPL10	6	0.031434	0.10532	0.963111	2249	3	-0.5204	0.14057	0.32389	0.99554	6669	2	-0.5204
PTP4A3	6	0.031461	0.10539	0.963111	2250	2	0.57834	0.01843	0.067307	0.99554	1316	3	0.57834
CXorf66	6	0.031507	0.1055	0.963111	2254	4	-0.46466	0.051262	0.15243	0.99554	3081	1	-0.46466
ACTN4	6	0.031687	0.1059	0.963111	2261	4	-0.81104	0.10199	0.25337	0.99554	5182	2	-0.81104
DHX15	6	0.031893	0.10636	0.963551	2270	4	-0.97324	0.091652	0.23365	0.99554	4763	1	-0.97324
RXRG	6	0.031971	0.10654	0.963551	2274	4	-0.7475	0.048565	0.14675	0.99554	2956	2	-0.7475
FUT7	6	0.032054	0.10673	0.964518	2276	1	0.39969	0.11312	0.27419	0.99554	5611	4	0.39969
IL18R1	6	0.032152	0.10697	0.96514	2278	2	0.60131	0.027827	0.096668	0.99554	1894	4	0.60131
HOXB3	6	0.032271	0.10726	0.96514	2282	3	-0.62111	0.046074	0.14144	0.99554	2849	3	-0.62111
NREP	6	0.032299	0.10732	0.96514	2284	3	-0.42866	0.12648	0.29864	0.99554	6164	1	-0.42866
F13A1	6	0.032494	0.10775	0.965359	2294	2	0.34004	0.031779	0.10862	0.99554	2131	4	0.34004
KMT2C	6	0.032592	0.10797	0.965359	2300	2	0.42965	0.013038	0.049845	0.99554	975	4	0.42965
RBBP6	6	0.032637	0.10807	0.965359	2302	3	-0.40051	0.063915	0.17874	0.99554	3620	2	-0.40051
DNAJB13	6	0.032742	0.10832	0.965953	2309	3	-0.47558	0.055247	0.16075	0.99554	3244	1	-0.47558
QPRT	6	0.032885	0.10866	0.966641	2315	2	-0.013363	0.078821	0.20861	0.99554	4249	3	-0.013363
COX7B2	6	0.032983	0.10891	0.967046	2319	2	0.34102	0.12135	0.28934	0.99554	5948	4	0.34102
BRAP	6	0.033179	0.10935	0.967735	2326	2	0.27235	0.0076397	0.031529	0.99554	620	3	0.27235
C3orf43	6	0.033228	0.10946	0.968196	2328	4	-0.51194	0.058741	0.16808	0.99554	3391	2	-0.51194
C10orf10	6	0.033371	0.10978	0.968916	2331	3	-0.24723	0.076142	0.20334	0.99554	4118	2	-0.24723
PPAPDC1A	6	0.033382	0.1098	0.968916	2333	2	0.73777	0.046266	0.14184	0.99554	2858	4	0.73777
EEF1E1	6	0.033416	0.10989	0.968916	2334	4	-0.60491	0.10987	0.26812	0.99554	5502	2	-0.60491
TCP1	6	0.03379	0.11072	0.970268	2348	4	-0.87232	0.14278	0.32788	0.99554	6753	1	-0.87232
CNDP1	6	0.033911	0.11102	0.970268	2358	3	0.12824	0.1389	0.32093	0.99554	6615	3	0.12824
TTF2	6	0.034009	0.11124	0.970268	2363	1	0.47146	0.07294	0.19689	0.99554	3987	3	0.47146
AUP1	6	0.034126	0.1115	0.970268	2367	3	-0.15391	0.14037	0.32353	0.99554	6662	3	-0.15391
hsa-mir-3186	4	0.034166	0.091804	0.954948	2371	2	-0.29909	0.17769	0.33493	0.99554	7762	2	-0.29909
GSTO1	6	0.034302	0.11188	0.970268	2376	2	0.31461	0.07829	0.20756	0.99554	4225	4	0.31461
TRIO	6	0.034413	0.11214	0.970268	2382	4	-0.84548	0.044895	0.13892	0.99554	2797	2	-0.84548
KLRC4-KLRK1	2	0.034484	0.062697	0.94661	2389	1	-0.47825	0.21596	0.28814	0.99554	8681	1	-0.47825
COQ2	6	0.034659	0.11273	0.970268	2396	4	-0.70245	0.13708	0.31774	0.99554	6541	2	-0.70245
NMU	6	0.034711	0.11284	0.970268	2398	3	-0.25909	0.1471	0.33547	0.99554	6917	3	-0.25909
PLCL1	6	0.034725	0.11287	0.970268	2399	4	-0.85528	0.043207	0.13533	0.99554	2729	2	-0.85528
PCK2	6	0.034797	0.11304	0.970268	2404	4	-0.52926	0.044073	0.13716	0.99554	2763	2	-0.52926
hsa-mir-30b	4	0.0348	0.093052	0.954948	2405	1	0.81763	0.0092333	0.031315	0.99554	731	2	0.81763
FTCD	6	0.034936	0.11336	0.970268	2412	3	0.15741	0.12979	0.30459	0.99554	6262	3	0.15741
HDAC5	6	0.034985	0.11347	0.970424	2414	1	0.37394	0.057196	0.16484	0.99554	3323	4	0.37394
OPN5	6	0.035132	0.11383	0.971553	2419	2	0.11444	0.10603	0.26097	0.99554	5336	2	0.11444
IFITM2	6	0.035244	0.11409	0.971824	2422	4	-0.5245	0.017189	0.063308	0.99554	1236	1	-0.5245
EDA	6	0.035455	0.11457	0.971824	2433	3	-0.11191	0.008638	0.035004	0.99554	690	3	-0.11191
FGF7	6	0.035579	0.11487	0.972369	2436	3	0.15637	0.10491	0.25885	0.99554	5289	3	0.15637
FKBP11	6	0.035619	0.11496	0.972369	2438	1	0.47222	0.051481	0.15288	0.99554	3094	4	0.47222
NXPH4	6	0.036107	0.11605	0.973719	2460	2	0.10087	0.080556	0.21195	0.99554	4320	2	0.10087
MTO1	6	0.036149	0.11613	0.973719	2461	4	-0.5353	0.098081	0.24599	0.99554	5000	2	-0.5353
NMS	6	0.036156	0.11614	0.973719	2462	3	-0.10958	0.058178	0.16691	0.99554	3365	2	-0.10958
SLC6A14	6	0.0363	0.11649	0.973837	2467	4	-0.7584	0.048469	0.14653	0.99554	2952	1	-0.7584
PIK3AP1	6	0.036302	0.11649	0.973837	2468	1	0.30022	0.085749	0.22218	0.99554	4532	3	0.30022
MT1M	5	0.036417	0.10723	0.96514	2475	1	-0.15	0.16878	0.33576	0.99554	7555	1	-0.15
ZNF81	6	0.036423	0.11678	0.973837	2476	4	-0.70017	0.09845	0.2467	0.99554	5028	2	-0.70017
RREB1	6	0.03653	0.11702	0.973837	2482	2	0.038925	0.031961	0.10916	0.99554	2142	2	0.038925
RELB	6	0.036692	0.11737	0.973837	2487	3	-0.087154	0.057333	0.16512	0.99554	3329	3	-0.087154
GOLGA6C	4	0.036765	0.097009	0.954948	2492	2	-0.02589	0.077719	0.17671	0.99554	4200	2	-0.02589
LDLR	6	0.036879	0.1178	0.973837	2499	4	-0.94532	0.019564	0.070922	0.99554	1383	1	-0.94532
EFCAB3	6	0.037143	0.11837	0.97438	2508	4	-0.67205	0.062462	0.17575	0.99554	3549	2	-0.67205
TXNL4A	6	0.037325	0.11879	0.97438	2517	2	-0.057136	0.14697	0.33525	0.99554	6911	2	-0.057136
EDF1	6	0.037395	0.11894	0.97438	2520	3	-0.56845	0.13234	0.30923	0.99554	6360	2	-0.56845
LRRC3	6	0.037429	0.11902	0.97438	2521	4	-0.47378	0.12116	0.289	0.99554	5940	1	-0.47378
CCR10	6	0.037617	0.11943	0.97438	2530	3	-0.027746	0.11695	0.28126	0.99554	5783	3	-0.027746
CRTAC1	6	0.038152	0.12064	0.97438	2549	1	0.040441	0.051903	0.15382	0.99554	3109	3	0.040441
ICAM1	6	0.038234	0.12081	0.97438	2551	2	0.0042676	0.13142	0.30755	0.99554	6329	3	0.0042676
CCDC81	6	0.038249	0.12085	0.97438	2552	2	0.24781	0.12786	0.3011	0.99554	6204	4	0.24781
TYRO3	6	0.038298	0.12096	0.97438	2555	2	0.29049	0.14214	0.32672	0.99554	6736	3	0.29049
OR4D9	6	0.03838	0.12114	0.97438	2563	3	-0.49931	0.054864	0.15994	0.99554	3224	2	-0.49931
PKD2L1	6	0.038732	0.12189	0.97438	2578	3	0.1654	0.053644	0.15737	0.99554	3177	3	0.1654
RPS6KA3	6	0.038736	0.1219	0.97438	2579	2	0.17011	0.12075	0.28822	0.99554	5925	3	0.17011
GPR75	6	0.038865	0.12219	0.97438	2586	4	-0.87304	0.084719	0.2202	0.99554	4492	2	-0.87304
FAM177A1	6	0.038876	0.12221	0.97438	2587	4	-0.45127	0.0094859	0.037969	0.99554	749	2	-0.45127
CLEC19A	6	0.038925	0.12232	0.97438	2588	3	-0.1823	0.01369	0.052011	0.99554	1011	3	-0.1823
CCDC65	6	0.038979	0.12245	0.97438	2592	2	0.4015	0.073829	0.19868	0.99554	4024	3	0.4015
STXBP5L	6	0.038987	0.12247	0.97438	2593	3	-0.21827	0.012722	0.048765	0.99554	959	3	-0.21827
PLEKHO1	6	0.039062	0.12263	0.97438	2600	4	-0.55998	0.024104	0.085239	0.99554	1667	2	-0.55998
TDRKH	6	0.03931	0.12317	0.975696	2608	3	-0.01918	0.050574	0.15097	0.99554	3046	3	-0.01918
ANKRD61	6	0.039498	0.12359	0.976565	2614	2	0.29892	0.074913	0.20088	0.99554	4065	3	0.29892
C1orf50	6	0.039663	0.12397	0.976565	2621	3	0.054939	0.047887	0.14526	0.99554	2921	3	0.054939
C1orf115	6	0.040048	0.12483	0.976565	2635	1	0.40569	0.029704	0.10234	0.99554	2008	5	0.40569
BTN3A3	6	0.040053	0.12484	0.976565	2636	2	0.082351	0.059229	0.16908	0.99554	3405	3	0.082351
ZNF557	6	0.040104	0.12494	0.976565	2638	3	-0.13431	0.14368	0.32943	0.99554	6777	3	-0.13431
KCNK18	6	0.04018	0.12512	0.976565	2639	4	-0.54879	0.1175	0.28227	0.99554	5801	2	-0.54879
PMS2	6	0.040376	0.12555	0.976565	2650	2	0.28561	0.1275	0.30045	0.99554	6189	3	0.28561
KISS1	6	0.040462	0.12573	0.976565	2653	4	-0.72029	0.11032	0.26896	0.99554	5515	2	-0.72029
SPATA8	6	0.040679	0.12624	0.976565	2663	3	-0.34547	0.0082388	0.033585	0.99554	662	2	-0.34547
JAKMIP3	6	0.040779	0.12646	0.976565	2667	4	-0.34564	0.13002	0.30499	0.99554	6275	2	-0.34564
ACAA1	6	0.040971	0.12688	0.976565	2677	3	-0.057541	0.041838	0.13236	0.99554	2665	3	-0.057541
RGR	6	0.041019	0.12698	0.976565	2679	2	0.086337	0.048131	0.14579	0.99554	2935	2	0.086337
ARID3C	6	0.041165	0.1273	0.976565	2690	3	-0.25565	0.068433	0.18783	0.99554	3783	2	-0.25565
EGFR	6	0.041227	0.12741	0.976565	2692	4	-0.63867	0.040086	0.12857	0.99554	2585	2	-0.63867
TMEM132A	6	0.041262	0.12749	0.976565	2693	3	-0.31604	0.039487	0.12725	0.99554	2555	2	-0.31604
TGM7	6	0.041486	0.128	0.976914	2705	4	-0.62817	0.044315	0.13769	0.99554	2772	2	-0.62817
GOPC	6	0.041606	0.12826	0.976914	2711	3	0.038045	0.037297	0.1225	0.99554	2446	3	0.038045
CPM	6	0.041687	0.12844	0.976914	2715	4	-0.89892	0.078406	0.20777	0.99554	4233	2	-0.89892
B3GAT1	6	0.041714	0.1285	0.976914	2720	3	-0.43159	0.012424	0.047765	0.99554	937	2	-0.43159
TNFSF13	6	0.041846	0.12879	0.976914	2725	4	-0.49414	0.1294	0.30389	0.99554	6249	2	-0.49414
PEBP4	6	0.041897	0.1289	0.976914	2727	3	-0.23344	0.04492	0.13897	0.99554	2799	3	-0.23344
TOP2A	6	0.041941	0.12899	0.976914	2728	1	0.58593	0.12516	0.29625	0.99554	6112	4	0.58593
CD82	6	0.041941	0.12899	0.976914	2729	3	-0.20614	0.11732	0.28194	0.99554	5794	2	-0.20614
RPL7	6	0.04228	0.12976	0.976914	2744	3	-0.30629	0.0067905	0.028556	0.99554	561	1	-0.30629
NR2F6	6	0.042378	0.12997	0.976914	2752	2	0.035697	0.1139	0.2756	0.99554	5643	3	0.035697
MIS18A	6	0.042523	0.1303	0.97724	2757	2	-0.017914	0.06389	0.17869	0.99554	3618	2	-0.017914
HNRNPD	6	0.042715	0.13075	0.977572	2767	4	-0.59393	0.099383	0.24849	0.99554	5074	2	-0.59393
FAM20B	6	0.042741	0.13081	0.977572	2768	4	-0.54167	0.10873	0.26602	0.99554	5446	2	-0.54167
hsa-mir-4277	4	0.042753	0.10885	0.967046	2769	2	-0.77485	0.14152	0.28737	0.99554	6699	1	-0.77485
DVL1	6	0.043007	0.13139	0.977572	2777	2	0.19972	0.060126	0.17093	0.99554	3446	3	0.19972
MYH2	6	0.04315	0.13169	0.977572	2782	2	0.44907	0.079494	0.20988	0.99554	4280	4	0.44907
FAM115A	6	0.043201	0.13181	0.977572	2785	3	-0.2643	0.017437	0.064089	0.99554	1249	2	-0.2643
MLIP	6	0.043483	0.13242	0.978143	2797	2	0.36846	0.080462	0.21176	0.99554	4314	3	0.36846
TMEM221	6	0.043598	0.13269	0.978143	2801	2	0.88233	0.010228	0.04051	0.99554	799	4	0.88233
SAP25	6	0.043633	0.13276	0.978143	2804	3	-0.30738	0.14384	0.3297	0.99554	6785	2	-0.30738
TGFA	6	0.043685	0.13288	0.978143	2807	2	0.5138	0.022423	0.079972	0.99554	1566	3	0.5138
TDRD3	6	0.044073	0.13369	0.978143	2824	1	0.31422	0.1225	0.29145	0.99554	5997	4	0.31422
TGM4	6	0.044373	0.13436	0.978943	2832	2	-0.044406	0.062147	0.1751	0.99554	3533	2	-0.044406
hsa-mir-1184-3	3	0.044553	0.10797	0.965359	2835	1	-0.12979	0.18736	0.30068	0.99554	7993	1	-0.12979
SCNM1	6	0.04484	0.13537	0.980993	2847	4	-0.51827	0.035863	0.11934	0.99554	2371	2	-0.51827
OR56A3	6	0.045013	0.13572	0.981027	2855	3	-0.38805	0.061499	0.17379	0.99554	3506	2	-0.38805
BTBD2	6	0.045243	0.13622	0.982224	2861	3	0.15845	0.037646	0.12324	0.99554	2461	3	0.15845
CMTM4	6	0.04527	0.13628	0.982224	2862	4	-0.90002	0.14754	0.33623	0.99554	6941	1	-0.90002
TAP2	6	0.045428	0.13662	0.982224	2865	4	-0.56212	0.0088875	0.035896	0.99554	712	2	-0.56212
NAP1L1	6	0.045475	0.13672	0.982224	2869	2	0.4157	0.1018	0.25301	0.99554	5171	4	0.4157
RPGRIP1L	6	0.045634	0.13706	0.982224	2876	3	-0.16646	0.040048	0.12849	0.99554	2582	3	-0.16646
EXD3	6	0.045669	0.13713	0.982224	2878	3	0.20751	0.081652	0.21414	0.99554	4364	3	0.20751
SETD3	6	0.045717	0.13725	0.982224	2880	2	-0.1436	0.13684	0.31733	0.99554	6531	2	-0.1436
LHX2	6	0.045784	0.13739	0.982224	2883	4	-0.46503	0.055487	0.16125	0.99554	3251	1	-0.46503
GRIN3A	6	0.04591	0.13767	0.982224	2890	3	-0.11859	0.11719	0.28169	0.99554	5791	1	-0.11859
ITPRIPL1	6	0.046007	0.13789	0.982228	2895	2	0.35398	0.083831	0.21844	0.99554	4461	3	0.35398
CST9	6	0.046297	0.13853	0.982688	2906	2	0.0049363	0.10255	0.25441	0.99554	5204	3	0.0049363
REPIN1	6	0.046988	0.14003	0.9828	2930	3	-0.28285	0.055537	0.16136	0.99554	3257	2	-0.28285
MARK4	6	0.047215	0.14051	0.9828	2944	3	0.3129	0.0053404	0.023327	0.99554	480	3	0.3129
TMEM100	6	0.047224	0.14053	0.9828	2946	3	-0.16884	0.054992	0.16021	0.99554	3227	3	-0.16884
SH2D4A	6	0.047408	0.14091	0.9828	2950	1	0.24423	0.052368	0.15475	0.99554	3132	3	0.24423
CACNA2D2	6	0.047445	0.141	0.9828	2952	3	-0.22412	0.13402	0.31224	0.99554	6426	2	-0.22412
PRMT6	6	0.047456	0.14102	0.9828	2953	3	-0.34158	0.089191	0.22886	0.99554	4664	3	-0.34158
TRIM38	6	0.047857	0.14189	0.9828	2974	2	0.52467	0.06723	0.18538	0.99554	3741	4	0.52467
EIF4EBP3	6	0.047938	0.14208	0.9828	2978	3	-0.038391	0.059398	0.16945	0.99554	3412	3	-0.038391
SCEL	6	0.048155	0.14256	0.9828	2986	1	0.074939	0.063319	0.17749	0.99554	3593	2	0.074939
TMEM170A	6	0.048241	0.14274	0.9828	2991	4	-0.48288	0.090678	0.23173	0.99554	4721	2	-0.48288
SLC1A1	6	0.048499	0.14332	0.983579	3001	3	-0.4347	0.1008	0.2511	0.99554	5125	1	-0.4347
CCL22	6	0.048662	0.14368	0.983579	3009	1	0.4006	0.020439	0.073698	0.99554	1447	5	0.4006
EHF	6	0.048758	0.14388	0.983579	3014	2	0.23474	0.13323	0.31083	0.99554	6391	4	0.23474
ZNF74	6	0.048927	0.14424	0.983579	3023	1	0.61905	0.011295	0.044065	0.99554	870	4	0.61905
ITLN2	6	0.048999	0.14439	0.983579	3024	1	0.33337	0.12344	0.29309	0.99554	6044	4	0.33337
ZNF705B	4	0.049043	0.121	0.97438	3027	1	-0.0039024	0.17456	0.33192	0.99554	7677	1	-0.0039024
TNPO2	6	0.049399	0.14522	0.983579	3045	2	0.2262	0.029885	0.10288	0.99554	2019	3	0.2262
hsa-mir-4999	4	0.049463	0.12182	0.97438	3050	1	-0.15226	0.019737	0.06319	0.99554	1393	1	-0.15226
OPRD1	6	0.049508	0.14547	0.983856	3052	3	-0.15209	0.034839	0.11702	0.99554	2315	3	-0.15209
DPYD	6	0.049592	0.14563	0.983856	3054	4	-0.52763	0.12355	0.2933	0.99554	6048	1	-0.52763
CDC6	6	0.049836	0.14616	0.983856	3063	4	-0.90149	0.119	0.28502	0.99554	5852	2	-0.90149
WDR59	6	0.05	0.14651	0.983856	3067	3	-0.11634	0.090584	0.23155	0.99554	4719	3	-0.11634
POM121L2	6	0.050033	0.14657	0.983856	3069	4	-0.57125	0.059792	0.17026	0.99554	3430	1	-0.57125
BCL2L2-PABPN1	6	0.050049	0.14661	0.983856	3070	3	-0.39384	0.029958	0.10312	0.99554	2022	2	-0.39384
TMTC2	6	0.050354	0.14729	0.984315	3080	2	0.41848	0.13661	0.3169	0.99554	6520	4	0.41848
PPP2CB	6	0.050372	0.14732	0.984315	3081	2	0.49667	0.029633	0.10214	0.99554	2002	4	0.49667
RRAS	6	0.050698	0.14804	0.985454	3097	3	-0.13406	0.029492	0.10171	0.99554	1987	3	-0.13406
FOLR3	6	0.050773	0.14819	0.985454	3102	4	-0.52241	0.077177	0.20538	0.99554	4168	1	-0.52241
C9orf156	6	0.050877	0.14841	0.985454	3107	2	0.73943	0.03115	0.10675	0.99554	2087	4	0.73943
KCNA2	6	0.050902	0.14846	0.985454	3108	4	-0.51609	0.098404	0.24659	0.99554	5024	1	-0.51609
RPS3	6	0.051142	0.14899	0.98595	3117	3	-0.4229	0.066361	0.18363	0.99554	3713	2	-0.4229
MORN5	6	0.051262	0.14925	0.98595	3124	1	0.33834	0.076934	0.2049	0.99554	4157	3	0.33834
OR9Q2	6	0.051451	0.14966	0.98635	3136	3	-0.092427	0.14097	0.32459	0.99554	6682	3	-0.092427
OGFOD1	6	0.051503	0.14977	0.98635	3137	3	-0.22615	0.048614	0.14685	0.99554	2958	1	-0.22615
CHD7	6	0.051551	0.14987	0.98635	3138	1	0.4087	0.11355	0.27498	0.99554	5633	3	0.4087
GLS2	6	0.051599	0.14997	0.98635	3140	3	-0.020362	0.064707	0.18025	0.99554	3660	3	-0.020362
TRIM2	6	0.051615	0.15001	0.98635	3141	3	-0.63229	0.1085	0.26558	0.99554	5432	1	-0.63229
CD4	6	0.051619	0.15002	0.98635	3143	2	0.50828	0.06446	0.17978	0.99554	3646	4	0.50828
DPP4	6	0.051791	0.15041	0.987047	3150	2	0.48421	0.015107	0.05658	0.99554	1102	4	0.48421
FRMD5	6	0.051935	0.15074	0.987162	3153	3	-0.42232	0.12152	0.28965	0.99554	5955	2	-0.42232
KIF6	6	0.052064	0.151	0.987637	3158	2	0.10495	0.046345	0.14201	0.99554	2860	1	0.10495
MPG	6	0.052128	0.15114	0.987637	3161	1	0.22176	0.09675	0.24345	0.99554	4958	3	0.22176
ACTC1	6	0.053008	0.15292	0.988964	3195	3	-0.024416	0.10287	0.25501	0.99554	5209	3	-0.024416
IHH	6	0.053136	0.1532	0.989243	3198	1	0.58495	0.015758	0.058752	0.99554	1144	4	0.58495
TNKS1BP1	6	0.053425	0.15382	0.989243	3209	3	-0.1607	0.076446	0.20395	0.99554	4134	2	-0.1607
LNPEP	6	0.053558	0.1541	0.989243	3215	2	0.19284	0.067689	0.18631	0.99554	3762	3	0.19284
MRPS26	6	0.053809	0.15466	0.989582	3228	2	0.62319	0.065489	0.18186	0.99554	3684	4	0.62319
OR6C6	6	0.053847	0.15473	0.989582	3229	4	-0.53118	0.10854	0.26567	0.99554	5434	1	-0.53118
IGFL2	6	0.053905	0.15487	0.989582	3231	3	0.17933	0.033581	0.11399	0.99554	2243	3	0.17933
RABEPK	6	0.054144	0.15538	0.989843	3239	1	0.47152	0.10124	0.25193	0.99554	5144	4	0.47152
TNRC18	6	0.054264	0.15563	0.989843	3244	3	-0.32535	0.10567	0.26028	0.99554	5319	2	-0.32535
hsa-mir-6851	4	0.054354	0.13132	0.977572	3249	2	-1.3807	0.08958	0.19805	0.99554	4678	2	-1.3807
PIK3C2A	6	0.054414	0.15593	0.989843	3251	3	-0.34678	0.086728	0.22405	0.99554	4572	3	-0.34678
KSR2	6	0.054816	0.15681	0.991137	3265	1	0.23758	0.060958	0.17267	0.99554	3478	3	0.23758
RSC1A1	6	0.05496	0.15709	0.991137	3271	1	0.59769	0.027615	0.096051	0.99554	1881	4	0.59769
NFKBIB	6	0.054996	0.15717	0.991137	3272	4	-0.59527	0.070093	0.19118	0.99554	3853	2	-0.59527
GTF2E2	6	0.055157	0.15753	0.991137	3280	3	0.067534	0.063721	0.17834	0.99554	3609	3	0.067534
KHDC1L	6	0.055247	0.15773	0.991137	3283	2	0.090448	0.041359	0.1313	0.99554	2650	3	0.090448
PSMG4	6	0.055391	0.15804	0.991137	3291	3	0.22612	0.039368	0.12698	0.99554	2551	3	0.22612
KCNK5	6	0.055535	0.15834	0.991137	3300	3	-0.068017	0.086118	0.2229	0.99554	4547	1	-0.068017
MAGEB10	6	0.055537	0.15835	0.991137	3301	2	0.17724	0.065174	0.18119	0.99554	3674	3	0.17724
RNF170	6	0.055709	0.1587	0.991137	3312	3	-0.26269	0.070589	0.19221	0.99554	3874	3	-0.26269
MAP10	6	0.055775	0.15883	0.991137	3315	2	0.043028	0.1285	0.30221	0.99554	6219	3	0.043028
ECHDC1	6	0.055823	0.15893	0.991137	3318	1	0.29286	0.027472	0.095617	0.99554	1873	3	0.29286
FUCA2	6	0.055896	0.1591	0.991137	3321	3	-0.23978	0.032005	0.10931	0.99554	2145	2	-0.23978
hsa-mir-203a	4	0.055993	0.13446	0.979299	3323	2	0.30157	0.048196	0.12134	0.99554	2941	2	0.30157
TPD52L1	6	0.056062	0.15946	0.991137	3327	3	-0.29987	0.041691	0.13204	0.99554	2658	2	-0.29987
DOCK1	6	0.056113	0.15956	0.991137	3332	4	-0.93431	0.021195	0.076091	0.99554	1497	2	-0.93431
DLG2	5	0.056175	0.15526	0.989843	3334	1	0.036957	0.14145	0.29716	0.99554	6696	2	0.036957
BEND3	6	0.056206	0.15976	0.991137	3336	2	0.031109	0.1019	0.25319	0.99554	5177	2	0.031109
ADAM10	6	0.056278	0.15992	0.991137	3338	1	0.41067	0.061551	0.17388	0.99554	3510	4	0.41067
H2BFWT	6	0.05634	0.16005	0.991137	3341	2	0.042797	0.074817	0.20067	0.99554	4061	3	0.042797
PHF19	6	0.056349	0.16007	0.991137	3342	1	0.88022	0.033555	0.11391	0.99554	2240	4	0.88022
C19orf18	6	0.056365	0.16011	0.991137	3343	3	-0.14215	0.070079	0.19115	0.99554	3852	3	-0.14215
WDFY4	6	0.056493	0.16039	0.991137	3348	2	0.41934	0.08497	0.2207	0.99554	4501	4	0.41934
CIB4	6	0.056541	0.1605	0.991137	3352	2	0.078499	0.011727	0.04547	0.99554	894	2	0.078499
SPTLC2	6	0.056788	0.16105	0.991137	3363	2	0.44923	0.01906	0.069343	0.99554	1346	3	0.44923
GGTLC1	6	0.056856	0.16117	0.991206	3367	3	-0.24582	0.11072	0.26973	0.99554	5527	3	-0.24582
COX19	6	0.057211	0.16193	0.991861	3379	3	-0.36124	0.061175	0.17312	0.99554	3484	1	-0.36124
OR9A2	6	0.0573	0.16211	0.992181	3383	4	-0.34271	0.09012	0.23065	0.99554	4697	1	-0.34271
ARHGAP12	6	0.057402	0.16233	0.992234	3385	3	-0.044717	0.12145	0.28953	0.99554	5951	3	-0.044717
PSMD3	6	0.057455	0.16244	0.992512	3387	2	-0.012129	0.1416	0.32574	0.99554	6704	2	-0.012129
C1orf116	6	0.057829	0.16326	0.994445	3397	3	-0.53632	0.1379	0.31918	0.99554	6576	2	-0.53632
OSTN	6	0.057887	0.16338	0.994445	3401	2	0.40077	0.081155	0.21314	0.99554	4343	4	0.40077
NHS	6	0.057976	0.16357	0.994445	3403	2	0.4252	0.073307	0.19762	0.99554	4003	4	0.4252
FOPNL	6	0.058024	0.16367	0.994445	3405	1	0.5316	0.028085	0.097439	0.99554	1908	5	0.5316
ERRFI1	6	0.058407	0.16448	0.994445	3420	3	-0.016025	0.11844	0.28398	0.99554	5830	3	-0.016025
PTGES3	6	0.058417	0.1645	0.994445	3421	4	-0.66077	0.050492	0.15078	0.99554	3040	2	-0.66077
CCDC87	6	0.058502	0.16468	0.994445	3423	1	0.47593	0.056952	0.16435	0.99554	3316	4	0.47593
ZNF440	6	0.058793	0.16531	0.995183	3434	2	0.15052	0.076001	0.20306	0.99554	4109	2	0.15052
KIF3A	6	0.05891	0.16556	0.995619	3437	2	0.44909	0.030607	0.10506	0.99554	2054	3	0.44909
ORAI2	6	0.059219	0.16619	0.996515	3445	1	0.55536	0.032098	0.10959	0.99554	2149	5	0.55536
hsa-mir-6788	4	0.059358	0.14082	0.9828	3453	1	0.34839	0.17386	0.33126	0.99554	7664	2	0.34839
TNFAIP2	6	0.059696	0.1672	0.996515	3470	2	-0.012465	0.035229	0.11791	0.99554	2332	2	-0.012465
SACS	6	0.059727	0.16728	0.996515	3472	3	-0.45945	0.056972	0.1644	0.99554	3317	2	-0.45945
KIF20B	6	0.059921	0.16768	0.996515	3478	2	-0.11496	0.0095358	0.038147	0.99554	752	2	-0.11496
hsa-mir-518f	3	0.06005	0.13356	0.978143	3484	2	-0.9403	0.1155	0.21026	0.99554	5712	1	-0.9403
PTGIS	6	0.06008	0.16801	0.996515	3485	4	-0.48187	0.08031	0.21146	0.99554	4310	2	-0.48187
MEIS1	6	0.060102	0.16804	0.996515	3487	3	-0.3058	0.03357	0.11395	0.99554	2242	2	-0.3058
GAL	6	0.060103	0.16805	0.996515	3488	3	-0.30687	0.059437	0.16953	0.99554	3414	3	-0.30687
KRTAP19-8	6	0.060235	0.16832	0.996515	3495	3	-0.052813	0.11978	0.28643	0.99554	5882	3	-0.052813
OR1A2	6	0.060448	0.16878	0.996515	3498	3	-0.2052	0.06167	0.17412	0.99554	3515	2	-0.2052
ANP32A	6	0.060508	0.16891	0.996515	3502	2	0.3266	0.13594	0.31567	0.99554	6497	4	0.3266
LTN1	6	0.060576	0.16905	0.996515	3506	2	0.43301	0.10457	0.25826	0.99554	5278	4	0.43301
TPT1	6	0.060699	0.16932	0.996515	3513	2	0.43259	0.098141	0.24611	0.99554	5007	4	0.43259
TYSND1	6	0.060937	0.16983	0.996515	3518	2	0.37149	0.10879	0.26612	0.99554	5450	4	0.37149
hsa-mir-6843	4	0.061213	0.1443	0.983579	3527	1	0.14784	0.014677	0.048124	0.99554	1076	2	0.14784
TSKS	6	0.061214	0.17041	0.996515	3528	4	-0.57768	0.063272	0.1774	0.99554	3588	2	-0.57768
BET1	6	0.061215	0.17041	0.996515	3529	2	0.6107	0.039218	0.12666	0.99554	2541	4	0.6107
FOXP3	6	0.061274	0.17055	0.996515	3532	2	0.26245	0.11442	0.27657	0.99554	5666	3	0.26245
POF1B	6	0.061319	0.17063	0.996515	3533	3	-0.39892	0.019417	0.070461	0.99554	1371	2	-0.39892
SOCS7	6	0.061605	0.17122	0.996515	3542	2	0.56712	0.013155	0.050224	0.99554	981	4	0.56712
C2orf78	6	0.061807	0.17163	0.996515	3547	3	-0.12985	0.062081	0.17496	0.99554	3530	3	-0.12985
ZNF414	6	0.061938	0.1719	0.996515	3551	2	-0.027164	0.12877	0.30268	0.99554	6233	2	-0.027164
hsa-mir-5001	3	0.062002	0.13617	0.982224	3557	2	-2.5141	0.067464	0.14819	0.99554	3749	1	-2.5141
FOXG1	6	0.062003	0.17203	0.996515	3558	4	-0.5956	0.067911	0.18674	0.99554	3771	2	-0.5956
CD19	6	0.062081	0.1722	0.996515	3562	4	-0.62443	0.070057	0.19111	0.99554	3850	1	-0.62443
GRK6	6	0.062462	0.173	0.996515	3575	2	0.51405	0.016118	0.059886	0.99554	1167	4	0.51405
HAS3	6	0.062557	0.1732	0.996515	3580	1	0.12536	0.067404	0.18574	0.99554	3747	2	0.12536
hsa-mir-518b	4	0.062586	0.1469	0.984175	3582	1	0.97422	0.0098934	0.033398	0.99554	778	3	0.97422
MAGEB18	6	0.062748	0.17358	0.996515	3587	1	0.47986	0.0046898	0.02097	0.99554	437	4	0.47986
REEP2	6	0.062809	0.17369	0.996515	3589	4	-0.45719	0.074518	0.20007	0.99554	4053	2	-0.45719
C9orf47	6	0.062905	0.17389	0.996515	3594	3	0.21539	0.14087	0.32442	0.99554	6678	3	0.21539
MPZL2	6	0.062972	0.17403	0.996515	3596	3	0.030487	0.030756	0.10554	0.99554	2066	3	0.030487
TSPAN13	6	0.062986	0.17406	0.996515	3597	2	0.33656	0.1195	0.28594	0.99554	5874	4	0.33656
S100A13	6	0.063012	0.17411	0.996515	3600	3	-0.2904	0.06411	0.1791	0.99554	3628	2	-0.2904
INTS1	6	0.063034	0.17415	0.996515	3602	2	0.35605	0.056587	0.16357	0.99554	3304	3	0.35605
ABCC2	6	0.063353	0.17485	0.996515	3614	3	0.25572	0.082936	0.21667	0.99554	4428	3	0.25572
B3GNT1	6	0.063652	0.17549	0.996515	3624	3	0.063989	0.082008	0.21488	0.99554	4380	3	0.063989
BBS4	6	0.063694	0.17559	0.996515	3628	2	0.16019	0.025013	0.088054	0.99554	1724	3	0.16019
NBPF24	5	0.063748	0.17296	0.996515	3631	1	0.38069	0.14408	0.30093	0.99554	6794	3	0.38069
VAMP2	6	0.063779	0.17575	0.996515	3632	3	-0.39097	0.05232	0.15464	0.99554	3129	2	-0.39097
CIB2	6	0.063985	0.17618	0.996515	3638	2	-0.15348	0.10163	0.25268	0.99554	5165	2	-0.15348
TRAPPC12	6	0.064128	0.17644	0.996515	3643	1	0.54631	0.031658	0.10826	0.99554	2120	4	0.54631
TMEM184B	6	0.064244	0.17669	0.996515	3647	4	-0.54445	0.12339	0.29302	0.99554	6041	2	-0.54445
NOXO1	6	0.064508	0.1772	0.996515	3663	3	-0.39695	0.10681	0.26243	0.99554	5365	1	-0.39695
STX12	6	0.064556	0.17729	0.996515	3665	1	0.41971	0.10109	0.25166	0.99554	5134	3	0.41971
RSAD2	6	0.064836	0.17786	0.996515	3673	4	-0.60674	0.016049	0.059663	0.99554	1160	2	-0.60674
CDH6	6	0.065174	0.17855	0.996515	3686	1	0.36742	0.012994	0.049696	0.99554	972	5	0.36742
HOXD11	6	0.065241	0.1787	0.996515	3691	3	-0.34134	0.14475	0.33131	0.99554	6822	3	-0.34134
GRB2	6	0.065534	0.17932	0.996515	3703	4	-0.44979	0.14053	0.32382	0.99554	6668	1	-0.44979
ZNF438	6	0.065601	0.17947	0.996515	3707	2	0.22281	0.13913	0.32137	0.99554	6621	3	0.22281
KIAA0020	6	0.065649	0.17957	0.996515	3709	2	0.46312	0.12607	0.29792	0.99554	6145	4	0.46312
MMGT1	6	0.065696	0.17967	0.996515	3711	2	0.38154	0.065229	0.1813	0.99554	3676	4	0.38154
LUC7L2	3	0.065808	0.1412	0.9828	3716	1	0.84685	0.021095	0.054275	0.99554	1490	2	0.84685
SLC12A2	6	0.065973	0.18023	0.996515	3720	3	-0.1267	0.13466	0.31336	0.99554	6449	2	-0.1267
hsa-mir-564	4	0.066144	0.15363	0.989243	3727	2	-1.0497	0.069049	0.16066	0.99554	3814	1	-1.0497
hsa-mir-1269a	4	0.066156	0.15366	0.989243	3728	1	0.30264	0.13329	0.27361	0.99554	6394	3	0.30264
MAGEC3	6	0.066598	0.18151	0.996515	3745	3	-0.082626	0.037869	0.12371	0.99554	2476	3	-0.082626
RASSF7	6	0.066646	0.1816	0.996515	3747	2	0.37074	0.060248	0.17118	0.99554	3451	3	0.37074
SOLH	6	0.066693	0.18169	0.996515	3750	2	0.31492	0.12595	0.2977	0.99554	6142	3	0.31492
OTOF	6	0.066788	0.18191	0.996515	3755	2	0.50248	0.11575	0.27905	0.99554	5725	4	0.50248
CHORDC1	6	0.06703	0.18242	0.996515	3766	3	-0.36574	0.096374	0.24273	0.99554	4945	2	-0.36574
CEP135	6	0.067076	0.1825	0.996515	3768	3	-0.19298	0.12841	0.30204	0.99554	6216	1	-0.19298
TIAM1	6	0.067547	0.18347	0.996515	3789	2	0.035428	0.13176	0.30817	0.99554	6342	2	0.035428
EIF2B3	6	0.067589	0.18356	0.996515	3792	2	-0.019808	0.039222	0.12667	0.99554	2542	1	-0.019808
OR5M9	6	0.067594	0.18358	0.996515	3793	3	-0.25644	0.010333	0.040841	0.99554	808	1	-0.25644
NHSL1	6	0.067663	0.18371	0.996515	3796	4	-0.38901	0.02075	0.074679	0.99554	1465	2	-0.38901
ATP11A	6	0.06795	0.18428	0.996515	3811	3	0.096148	0.048897	0.14745	0.99554	2970	3	0.096148
MAF1	6	0.06802	0.18442	0.996515	3815	4	-0.45806	0.089284	0.22904	0.99554	4670	2	-0.45806
ENPEP	6	0.068131	0.18466	0.996515	3822	3	0.035435	0.12921	0.30354	0.99554	6243	3	0.035435
HDAC1	6	0.068305	0.18505	0.996515	3828	1	0.60873	0.035112	0.11764	0.99554	2326	4	0.60873
hsa-mir-6730	4	0.068452	0.15799	0.991137	3837	2	-0.35565	0.022441	0.070367	0.99554	1567	2	-0.35565
EOGT	6	0.068585	0.18563	0.996515	3843	2	-0.0098824	0.040873	0.13029	0.99554	2622	2	-0.0098824
ATP10A	6	0.068617	0.1857	0.996515	3844	4	-0.41757	0.030398	0.10446	0.99554	2041	2	-0.41757
PLEKHA7	6	0.06875	0.18595	0.996515	3848	3	-0.20668	0.0087877	0.03554	0.99554	706	1	-0.20668
ANKZF1	6	0.068802	0.18606	0.996515	3849	2	0.49616	0.025232	0.088718	0.99554	1736	4	0.49616
EPS15	6	0.068802	0.18606	0.996515	3851	3	0.32483	0.02582	0.09056	0.99554	1776	3	0.32483
VWF	6	0.069015	0.18651	0.996515	3857	3	0.17143	0.0090523	0.036462	0.99554	723	3	0.17143
SSR2	6	0.069095	0.18668	0.996515	3863	3	-0.32908	0.042372	0.13351	0.99554	2686	2	-0.32908
PRSS58	6	0.069157	0.1868	0.996515	3867	4	-0.40337	0.054816	0.15986	0.99554	3223	2	-0.40337
PLCB3	6	0.069529	0.18755	0.996515	3884	4	-0.57034	0.015652	0.058392	0.99554	1135	2	-0.57034
MSH4	6	0.0698	0.18812	0.996515	3891	4	-0.57828	0.10973	0.26785	0.99554	5496	2	-0.57828
IGFLR1	6	0.069844	0.18821	0.996515	3895	2	0.03089	0.11999	0.28681	0.99554	5892	3	0.03089
SOGA2	6	0.069912	0.18834	0.996515	3898	3	0.12686	0.075087	0.20122	0.99554	4070	3	0.12686
C16orf93	6	0.070127	0.18881	0.996515	3903	2	0.27741	0.084158	0.21908	0.99554	4468	3	0.27741
PDSS1	6	0.070127	0.18881	0.996515	3905	2	0.42979	0.06694	0.18478	0.99554	3733	4	0.42979
AFM	6	0.070175	0.1889	0.996515	3907	3	-0.016085	0.08154	0.21391	0.99554	4360	3	-0.016085
GEMIN6	6	0.070175	0.1889	0.996515	3908	3	-0.19126	0.069678	0.19034	0.99554	3837	2	-0.19126
EXOSC3	6	0.070463	0.18951	0.996515	3917	4	-0.44834	0.047697	0.14484	0.99554	2918	1	-0.44834
SH2D3A	6	0.070579	0.18975	0.996515	3919	2	0.52441	0.079571	0.21002	0.99554	4283	4	0.52441
LOC100506388	6	0.070602	0.1898	0.996515	3921	3	-0.37785	0.078913	0.20877	0.99554	4251	3	-0.37785
PVRL4	6	0.070671	0.18993	0.996515	3926	2	0.25398	0.13079	0.30644	0.99554	6304	3	0.25398
KIAA0753	6	0.070742	0.19008	0.996515	3928	2	0.010999	0.1356	0.31503	0.99554	6475	2	0.010999
COMT	6	0.070858	0.19032	0.996515	3933	2	0.40473	0.12233	0.29115	0.99554	5990	3	0.40473
CAPN5	6	0.070861	0.19033	0.996515	3934	1	0.57633	0.01914	0.069578	0.99554	1351	4	0.57633
TSPYL5	6	0.070861	0.19033	0.996515	3935	4	-0.48976	0.11131	0.27081	0.99554	5551	2	-0.48976
INTS8	6	0.070872	0.19035	0.996515	3936	2	0.32123	0.046945	0.14328	0.99554	2886	3	0.32123
LAS1L	6	0.070909	0.19042	0.996515	3939	3	0.10453	0.026646	0.093072	0.99554	1822	3	0.10453
BRIX1	6	0.071313	0.19125	0.996515	3953	3	-0.46881	0.11387	0.27555	0.99554	5642	2	-0.46881
SLC2A7	6	0.071333	0.19129	0.996515	3955	4	-0.38834	0.13715	0.31786	0.99554	6543	2	-0.38834
OR8B8	6	0.071428	0.19146	0.996515	3960	2	0.17012	0.10027	0.25011	0.99554	5108	3	0.17012
hsa-mir-4711	4	0.07146	0.16373	0.994445	3963	2	0.16014	0.14692	0.29616	0.99554	6908	2	0.16014
LCE1B	6	0.071569	0.19176	0.996515	3969	2	0.40587	0.016455	0.060955	0.99554	1192	3	0.40587
GLI1	6	0.071841	0.19231	0.996515	3979	4	-0.65283	0.14424	0.33041	0.99554	6799	1	-0.65283
MMP10	6	0.072136	0.19292	0.996515	3987	2	0.029915	0.14541	0.33246	0.99554	6847	3	0.029915
BCOR	6	0.072278	0.19321	0.996515	3992	1	0.31103	0.0052314	0.022932	0.99554	472	4	0.31103
SCGN	6	0.072372	0.19339	0.996515	3995	2	0.4562	0.059893	0.17046	0.99554	3434	4	0.4562
SLC25A22	6	0.072709	0.19406	0.996515	4013	4	-0.37347	0.10955	0.26752	0.99554	5489	1	-0.37347
OR1S2	6	0.072906	0.19446	0.996515	4019	4	-0.49323	0.10626	0.26141	0.99554	5344	2	-0.49323
RCSD1	6	0.072936	0.19452	0.996515	4021	4	-0.51566	0.084065	0.21891	0.99554	4467	1	-0.51566
ST14	6	0.073032	0.19472	0.996515	4026	2	0.30526	0.10928	0.26702	0.99554	5474	3	0.30526
NCEH1	6	0.07308	0.19482	0.996515	4031	1	0.58891	0.022872	0.081416	0.99554	1587	4	0.58891
DFNB59	6	0.073444	0.19555	0.996515	4048	4	-0.49653	0.059983	0.17064	0.99554	3437	1	-0.49653
UNC45B	6	0.073599	0.19587	0.996515	4059	1	0.29581	0.12275	0.29187	0.99554	6006	4	0.29581
SCARF2	6	0.073989	0.19669	0.996515	4076	3	-0.0488	0.1148	0.27726	0.99554	5679	3	-0.0488
C2orf76	6	0.074015	0.19675	0.996515	4077	3	-0.35092	0.10856	0.26569	0.99554	5435	2	-0.35092
GFER	6	0.074023	0.19677	0.996515	4079	2	0.55365	0.044188	0.13742	0.99554	2768	4	0.55365
TYW5	6	0.074118	0.19696	0.996515	4082	1	0.42901	0.057114	0.16468	0.99554	3319	4	0.42901
hsa-mir-4753	4	0.074372	0.16911	0.996515	4091	1	0.60277	0.031664	0.089045	0.99554	2122	2	0.60277
CHRNA5	6	0.074461	0.19767	0.996515	4093	3	0.1878	0.064513	0.17988	0.99554	3651	3	0.1878
OR56B1	6	0.074495	0.19773	0.996515	4094	1	0.4236	0.033258	0.11306	0.99554	2222	3	0.4236
ANLN	6	0.074575	0.1979	0.996515	4097	2	0.29574	0.11524	0.2781	0.99554	5700	4	0.29574
DGKA	6	0.075016	0.19879	0.996515	4108	2	-0.31124	0.14649	0.3344	0.99554	6888	2	-0.31124
KRTAP19-1	6	0.075087	0.19894	0.996515	4111	3	-0.37048	0.13842	0.32008	0.99554	6595	3	-0.37048
OR5V1	6	0.075116	0.19899	0.996515	4113	2	-0.10422	0.034156	0.11547	0.99554	2277	2	-0.10422
CREBBP	6	0.075154	0.19907	0.996515	4114	1	0.51291	0.073837	0.19869	0.99554	4026	4	0.51291
RAPSN	6	0.075187	0.19915	0.996515	4115	2	-0.1159	0.10624	0.26138	0.99554	5341	2	-0.1159
USF2	6	0.075445	0.19967	0.996515	4126	3	0.11273	0.038352	0.12479	0.99554	2498	3	0.11273
hsa-mir-518e	4	0.0757	0.17162	0.996515	4132	2	-0.65592	0.069303	0.16114	0.99554	3826	1	-0.65592
ZNF630	6	0.07573	0.20024	0.996515	4133	3	0.080673	0.13524	0.31439	0.99554	6462	3	0.080673
PTPN22	6	0.075813	0.20043	0.996515	4136	2	0.16824	0.013518	0.051426	0.99554	1003	3	0.16824
SYCE1L	6	0.07596	0.20072	0.996515	4142	3	-0.073985	0.1156	0.27876	0.99554	5720	3	-0.073985
RAB9A	6	0.076142	0.2011	0.996515	4145	3	-0.14546	0.061843	0.17448	0.99554	3524	3	-0.14546
FNDC4	6	0.076378	0.20158	0.996515	4152	1	0.26341	0.030797	0.10566	0.99554	2071	5	0.26341
COX7B	6	0.076708	0.20225	0.996515	4168	3	-0.034452	0.063265	0.17738	0.99554	3587	3	-0.034452
RIMBP2	6	0.077059	0.20294	0.996515	4180	2	0.41499	0.08727	0.22512	0.99554	4595	4	0.41499
GATS	6	0.077206	0.20322	0.996515	4185	3	-0.3308	0.117	0.28136	0.99554	5785	2	-0.3308
FGF6	6	0.077294	0.2034	0.996515	4186	3	0.028132	0.13377	0.31179	0.99554	6414	3	0.028132
CNTD1	6	0.077371	0.20355	0.996515	4191	4	-0.52561	0.082026	0.21491	0.99554	4381	2	-0.52561
CLUL1	6	0.077412	0.20364	0.996515	4193	3	0.08933	0.087897	0.22633	0.99554	4630	3	0.08933
NCR3LG1	6	0.077459	0.20373	0.996515	4195	1	0.273	0.08972	0.22989	0.99554	4687	3	0.273
GALNT7	6	0.077559	0.20393	0.996515	4199	3	-0.44551	0.05587	0.16204	0.99554	3273	2	-0.44551
C7orf66	6	0.077788	0.2044	0.996515	4206	4	-0.55134	0.11196	0.27205	0.99554	5572	2	-0.55134
ASB1	6	0.077827	0.20447	0.996515	4210	2	0.16049	0.13804	0.31942	0.99554	6584	3	0.16049
TAF1	6	0.078044	0.20491	0.996515	4221	2	0.83677	0.0214	0.076767	0.99554	1508	4	0.83677
C1orf53	6	0.078165	0.20513	0.996515	4225	4	-0.55698	0.08733	0.22523	0.99554	4598	2	-0.55698
IL1F10	6	0.078351	0.20551	0.996515	4234	1	0.8524	0.0048703	0.021629	0.99554	448	4	0.8524
RRP36	6	0.078362	0.20552	0.996515	4235	2	-0.053238	0.05503	0.16028	0.99554	3229	2	-0.053238
GLOD4	6	0.078398	0.20559	0.996515	4237	2	0.020847	0.1014	0.25224	0.99554	5153	3	0.020847
RBM4B	6	0.078633	0.20607	0.996515	4246	2	0.40787	0.13936	0.32176	0.99554	6626	3	0.40787
CDHR4	6	0.078898	0.2066	0.996515	4251	2	0.26911	0.081401	0.21364	0.99554	4355	3	0.26911
TMEM50A	6	0.079058	0.20691	0.996515	4260	2	0.73376	0.057303	0.16506	0.99554	3326	4	0.73376
PDXDC1	6	0.079149	0.20708	0.996515	4266	3	-0.13993	0.073767	0.19855	0.99554	4022	2	-0.13993
ZNF480	6	0.079149	0.20708	0.996515	4267	3	-0.089956	0.046152	0.1416	0.99554	2853	2	-0.089956
CDC7	6	0.079161	0.20711	0.996515	4269	4	-0.42798	0.064298	0.17947	0.99554	3636	2	-0.42798
STMN2	6	0.079523	0.2078	0.996515	4282	3	-0.10483	0.030975	0.1062	0.99554	2079	2	-0.10483
MYO6	6	0.079617	0.208	0.996515	4289	3	-0.62617	0.095172	0.24046	0.99554	4914	1	-0.62617
GP1BA	6	0.079736	0.20823	0.996515	4294	1	0.51929	0.063462	0.17779	0.99554	3603	4	0.51929
EPHA8	6	0.079931	0.2086	0.996515	4301	2	0.34818	0.045875	0.14098	0.99554	2842	3	0.34818
SPERT	6	0.080228	0.20921	0.996515	4318	1	0.64265	0.0090068	0.036307	0.99554	720	4	0.64265
hsa-mir-548ar	2	0.080265	0.13895	0.982688	4320	1	-0.18829	0.051331	0.0914	0.99554	3085	1	-0.18829
CENPC1	4	0.080452	0.18035	0.996515	4331	2	-0.42614	0.15258	0.30539	0.99554	7131	1	-0.42614
KIAA1324L	6	0.080697	0.21015	0.996515	4340	2	0.3417	0.10916	0.2668	0.99554	5468	4	0.3417
CSAG1	6	0.081033	0.21082	0.996515	4348	3	-0.20197	0.043058	0.13502	0.99554	2719	3	-0.20197
FCHSD2	6	0.081209	0.2112	0.996515	4353	3	-0.3118	0.088101	0.22677	0.99554	4633	3	-0.3118
GJB3	6	0.081259	0.21129	0.996515	4355	2	0.70239	0.012991	0.049685	0.99554	971	4	0.70239
SLC9B1	6	0.081276	0.21132	0.996515	4356	3	-0.30308	0.045259	0.13968	0.99554	2816	2	-0.30308
ZNF90	5	0.081305	0.20173	0.996515	4358	2	0.50354	0.0082441	0.033174	0.99554	663	3	0.50354
NR4A1	6	0.081352	0.21149	0.996515	4361	1	0.60574	0.013235	0.050479	0.99554	983	5	0.60574
SRPK1	6	0.081399	0.21158	0.996515	4364	1	0.28071	0.11995	0.28675	0.99554	5891	4	0.28071
IP6K1	6	0.081586	0.21197	0.996515	4372	2	0.46178	0.081731	0.2143	0.99554	4368	4	0.46178
AHCYL1	6	0.081661	0.21212	0.996515	4375	4	-0.59675	0.10844	0.26548	0.99554	5428	2	-0.59675
PPP1CA	6	0.081703	0.21221	0.996515	4380	3	-0.19999	0.13163	0.30792	0.99554	6338	2	-0.19999
PKDCC	6	0.081774	0.21236	0.996515	4381	1	0.40333	0.031324	0.10727	0.99554	2101	5	0.40333
RLN3	6	0.081959	0.21275	0.996515	4391	3	0.13826	0.055715	0.16172	0.99554	3265	3	0.13826
PSMC1	6	0.081961	0.21275	0.996515	4392	3	-0.32617	0.037581	0.1231	0.99554	2458	3	-0.32617
MRPS28	6	0.082171	0.21318	0.996515	4403	1	0.36398	0.03079	0.10564	0.99554	2070	5	0.36398
SERPINB5	6	0.082335	0.21352	0.996515	4407	2	0.39976	0.015533	0.057981	0.99554	1128	4	0.39976
hsa-mir-5689	4	0.082581	0.18431	0.996515	4416	2	-0.26977	0.14256	0.28908	0.99554	6748	2	-0.26977
hsa-mir-3675	4	0.082659	0.18445	0.996515	4419	1	0.4383	0.081659	0.18384	0.99554	4365	3	0.4383
PALM3	6	0.082663	0.21415	0.996515	4420	1	0.34521	0.050757	0.15135	0.99554	3057	4	0.34521
HYDIN	6	0.082663	0.21415	0.996515	4421	3	-0.75607	0.030635	0.10515	0.99554	2056	2	-0.75607
ERN2	6	0.08285	0.2145	0.996515	4426	2	0.11759	0.071193	0.19343	0.99554	3900	3	0.11759
BAZ1A	6	0.082943	0.2147	0.996515	4428	1	0.51573	0.028193	0.097783	0.99554	1914	4	0.51573
LRRK1	6	0.083016	0.21484	0.996515	4436	3	-0.065608	0.11995	0.28674	0.99554	5890	3	-0.065608
DIRAS2	6	0.083364	0.21556	0.996515	4450	1	0.31858	0.14169	0.3259	0.99554	6712	4	0.31858
hsa-mir-296	4	0.083507	0.18599	0.996515	4461	2	-0.091603	0.094411	0.20666	0.99554	4879	1	-0.091603
ZBTB32	6	0.083538	0.2159	0.996515	4463	4	-0.45267	0.045427	0.14003	0.99554	2821	2	-0.45267
NFIA	6	0.083581	0.21599	0.996515	4466	3	-0.068958	0.11416	0.2761	0.99554	5654	3	-0.068958
TNS3	6	0.083621	0.21607	0.996515	4468	2	0.57014	0.083823	0.21842	0.99554	4460	4	0.57014
PTGS2	6	0.083675	0.21617	0.996515	4472	4	-0.48011	0.063252	0.17735	0.99554	3586	2	-0.48011
RBBP8NL	6	0.083832	0.21649	0.996515	4478	3	0.029548	0.021698	0.077699	0.99554	1529	3	0.029548
TRPM2	6	0.084065	0.21696	0.996515	4484	2	0.33834	0.13553	0.31491	0.99554	6474	4	0.33834
ASB18	6	0.084083	0.217	0.996515	4486	3	-0.17676	0.13006	0.30508	0.99554	6278	3	-0.17676
AADAT	6	0.084229	0.21728	0.996515	4493	2	0.39299	0.083298	0.2174	0.99554	4442	4	0.39299
SORBS2	6	0.084318	0.21744	0.996515	4497	2	0.48862	0.034107	0.11536	0.99554	2275	4	0.48862
FNIP1	6	0.084345	0.2175	0.996515	4499	3	-0.2008	0.015585	0.058156	0.99554	1132	2	-0.2008
CHKB	6	0.084378	0.21757	0.996515	4502	3	-0.34851	0.044141	0.13732	0.99554	2764	2	-0.34851
TXNDC8	6	0.084422	0.21765	0.996515	4505	4	-0.43357	0.036621	0.12101	0.99554	2409	2	-0.43357
COX6A1	6	0.084497	0.21781	0.996515	4510	2	0.54591	0.024157	0.085428	0.99554	1670	4	0.54591
GBX2	6	0.084532	0.21787	0.996515	4511	2	0.3245	0.0077268	0.031828	0.99554	629	3	0.3245
C17orf80	6	0.084549	0.21791	0.996515	4512	2	0.198	0.083843	0.21847	0.99554	4463	2	0.198
TNFSF12-TNFSF13	5	0.08526	0.20786	0.996515	4538	1	0.4621	0.11235	0.25477	0.99554	5585	3	0.4621
SLC22A12	6	0.085319	0.21944	0.996515	4540	3	-0.091198	0.055631	0.16154	0.99554	3262	3	-0.091198
FAM71B	6	0.085419	0.21964	0.996515	4543	1	0.43229	0.08969	0.22984	0.99554	4684	3	0.43229
MINOS1	6	0.085699	0.22019	0.996515	4550	3	-0.32736	0.026662	0.093111	0.99554	1824	2	-0.32736
hsa-mir-4795	3	0.085881	0.16786	0.996515	4562	1	-0.30681	0.12222	0.21883	0.99554	5984	1	-0.30681
hsa-mir-5683	4	0.085949	0.19039	0.996515	4566	3	-0.36288	0.14513	0.29329	0.99554	6837	1	-0.36288
ZFP2	6	0.086108	0.22101	0.996515	4573	2	0.17706	0.086236	0.22311	0.99554	4550	3	0.17706
BFSP1	6	0.086153	0.22109	0.996515	4576	3	0.034057	0.10498	0.25898	0.99554	5295	3	0.034057
CTNNBL1	6	0.086156	0.22109	0.996515	4577	3	-0.38684	0.026219	0.091756	0.99554	1795	1	-0.38684
ABCD4	6	0.086258	0.22128	0.996515	4582	2	0.58526	0.018774	0.068401	0.99554	1332	4	0.58526
NKX2-3	6	0.086348	0.22146	0.996515	4585	2	0.38584	0.11855	0.28418	0.99554	5836	4	0.38584
ARID4A	6	0.086363	0.22149	0.996515	4588	2	0.1079	0.0078894	0.032411	0.99554	642	3	0.1079
BCAM	6	0.086393	0.22155	0.996515	4590	2	0.28843	0.13862	0.32041	0.99554	6602	3	0.28843
CDK7	6	0.086421	0.22161	0.996515	4593	2	0.33762	0.090492	0.23138	0.99554	4717	3	0.33762
hsa-mir-548ag-2	3	0.086497	0.16867	0.996515	4596	1	0.31093	0.18901	0.30272	0.99554	8038	2	0.31093
PLS1	6	0.086513	0.22179	0.996515	4598	3	0.056973	0.098503	0.2468	0.99554	5030	3	0.056973
hsa-mir-27a	4	0.086673	0.1917	0.996515	4605	2	-0.25479	0.16438	0.32204	0.99554	7458	2	-0.25479
BTN3A1	6	0.086724	0.22219	0.996515	4606	2	0.34245	0.1354	0.31469	0.99554	6467	3	0.34245
CSF3	6	0.086933	0.2226	0.996515	4614	3	-0.39168	0.01991	0.072002	0.99554	1407	1	-0.39168
AURKB	6	0.087024	0.2228	0.996515	4618	2	-0.021712	0.012256	0.047189	0.99554	922	2	-0.021712
PPP1R32	6	0.087355	0.22345	0.996515	4634	3	-0.33139	0.1352	0.31431	0.99554	6460	2	-0.33139
SEC11C	6	0.087469	0.22367	0.996515	4640	3	-0.45641	0.047516	0.14447	0.99554	2909	2	-0.45641
hsa-mir-6514	4	0.08763	0.1934	0.996515	4647	2	0.11602	0.072737	0.16753	0.99554	3981	2	0.11602
LOC100130301	6	0.087701	0.22412	0.996515	4650	2	0.086623	0.12264	0.29168	0.99554	6002	3	0.086623
BTLA	6	0.087842	0.22441	0.996515	4653	1	0.58553	0.01439	0.054293	0.99554	1059	4	0.58553
CCDC168	6	0.088144	0.22504	0.996515	4661	1	0.57538	0.01973	0.071472	0.99554	1391	4	0.57538
TLK2	6	0.088266	0.2253	0.996515	4663	3	-0.3699	0.10676	0.26234	0.99554	5362	2	-0.3699
TMOD4	6	0.088447	0.22565	0.996515	4671	2	0.74504	0.025175	0.088544	0.99554	1734	4	0.74504
C1orf192	6	0.088463	0.22568	0.996515	4674	2	-0.22123	0.052512	0.15506	0.99554	3137	1	-0.22123
BROX	6	0.088668	0.22607	0.996515	4681	4	-0.38314	0.092997	0.23624	0.99554	4822	2	-0.38314
MACF1	6	0.088938	0.22659	0.996515	4687	3	-0.27504	0.065459	0.18179	0.99554	3682	2	-0.27504
LRRC37A3	6	0.08897	0.22666	0.996515	4689	3	-0.18636	0.061618	0.17402	0.99554	3514	2	-0.18636
PDE9A	6	0.089245	0.22718	0.996515	4701	3	-0.20998	0.046672	0.14271	0.99554	2873	3	-0.20998
RPRD1B	6	0.089516	0.22772	0.996515	4709	1	0.35	0.10335	0.25594	0.99554	5223	4	0.35
TMED4	6	0.089523	0.22774	0.996515	4711	4	-0.37836	0.076378	0.20381	0.99554	4130	2	-0.37836
ANKRD29	6	0.089609	0.22792	0.996515	4714	2	0.60847	0.047903	0.14529	0.99554	2924	3	0.60847
GPR143	6	0.090132	0.22893	0.996515	4739	2	0.10021	0.094989	0.24013	0.99554	4902	3	0.10021
PMM2	6	0.090305	0.22926	0.996515	4745	4	-0.56194	0.14437	0.33063	0.99554	6806	2	-0.56194
APBB1IP	6	0.090585	0.22982	0.996515	4755	3	-0.56066	0.055032	0.16028	0.99554	3231	1	-0.56066
KLHDC8A	6	0.090712	0.23008	0.996515	4760	3	-0.023287	0.060623	0.17197	0.99554	3466	3	-0.023287
TERF1	6	0.090741	0.23014	0.996515	4764	3	-0.18062	0.042862	0.13459	0.99554	2710	1	-0.18062
SLC44A4	6	0.090771	0.23019	0.996515	4767	3	-0.075394	0.13198	0.30856	0.99554	6350	2	-0.075394
KLF7	6	0.090889	0.23044	0.996515	4774	4	-0.44474	0.089098	0.22868	0.99554	4658	2	-0.44474
HIST1H2BK	6	0.091146	0.23094	0.996515	4788	3	-0.49251	0.10665	0.26213	0.99554	5358	2	-0.49251
RNF130	6	0.091212	0.23107	0.996515	4790	3	0.20884	0.069998	0.19098	0.99554	3848	3	0.20884
ADNP2	6	0.09142	0.2315	0.996515	4802	2	0.03925	0.043258	0.13544	0.99554	2732	3	0.03925
MAP4K3	6	0.091629	0.23191	0.996515	4812	1	0.31786	0.14377	0.32957	0.99554	6780	3	0.31786
CCDC30	6	0.091629	0.23191	0.996515	4813	3	-0.11341	0.094389	0.23894	0.99554	4878	2	-0.11341
RPL39	6	0.091629	0.23191	0.996515	4814	3	-0.15733	0.066803	0.18451	0.99554	3725	2	-0.15733
CEP290	6	0.091629	0.23191	0.996515	4816	3	0.22073	0.11291	0.27379	0.99554	5603	3	0.22073
HSPBAP1	6	0.092051	0.23273	0.996515	4834	4	-0.57046	0.109	0.2665	0.99554	5458	1	-0.57046
RAPGEF1	6	0.09224	0.2331	0.996515	4842	4	-0.42476	0.010732	0.042183	0.99554	837	1	-0.42476
SULT1A4	4	0.092388	0.20204	0.996515	4847	2	0.42553	0.0099764	0.033658	0.99554	782	2	0.42553
MTX1	6	0.092478	0.23355	0.996515	4850	3	-0.25559	0.078633	0.20823	0.99554	4239	1	-0.25559
DIMT1	6	0.092494	0.23358	0.996515	4851	3	-0.38302	0.019169	0.069664	0.99554	1353	2	-0.38302
CFHR2	6	0.09254	0.23367	0.996515	4853	2	0.42561	0.11778	0.28277	0.99554	5809	4	0.42561
CDRT15	6	0.092683	0.23394	0.996515	4855	3	-0.41573	0.11918	0.28535	0.99554	5858	2	-0.41573
NAGPA	6	0.092724	0.23402	0.996515	4856	4	-0.45592	0.11253	0.2731	0.99554	5592	2	-0.45592
C6orf62	6	0.092765	0.2341	0.996515	4857	1	0.54049	0.095123	0.24038	0.99554	4910	4	0.54049
SYT17	6	0.092811	0.23419	0.996515	4860	1	0.78965	0.017035	0.062831	0.99554	1228	4	0.78965
CMTM3	6	0.092817	0.23421	0.996515	4861	2	0.13331	0.071543	0.1941	0.99554	3921	3	0.13331
ZFAT	6	0.092858	0.23429	0.996515	4864	2	0.16405	0.093155	0.23655	0.99554	4824	3	0.16405
PROX1	6	0.093275	0.23512	0.996515	4887	1	0.2952	0.11983	0.28653	0.99554	5885	4	0.2952
DYRK1B	6	0.093302	0.23517	0.996515	4889	3	-0.41805	0.028331	0.098229	0.99554	1919	2	-0.41805
ETV3	6	0.093342	0.23525	0.996515	4891	3	-0.23108	0.058826	0.16826	0.99554	3393	3	-0.23108
CD200	6	0.09383	0.23623	0.996515	4912	2	0.32836	0.12774	0.30089	0.99554	6199	4	0.32836
TRIM3	6	0.093957	0.23647	0.996515	4915	3	-0.11102	0.12483	0.29562	0.99554	6096	3	-0.11102
COPS2	6	0.094034	0.23663	0.996515	4920	2	0.41787	0.097574	0.24501	0.99554	4981	3	0.41787
DNAAF2	6	0.094436	0.23741	0.996515	4939	2	0.035492	0.10319	0.25563	0.99554	5218	2	0.035492
hsa-mir-500b	3	0.094564	0.17925	0.996515	4942	1	0.49205	0.16012	0.26658	0.99554	7360	2	0.49205
LYRM7	6	0.094683	0.23788	0.996515	4948	2	0.51865	0.030418	0.10452	0.99554	2042	4	0.51865
FAM49B	6	0.094756	0.23803	0.996515	4951	3	-0.09371	0.035912	0.11945	0.99554	2374	2	-0.09371
ZNF599	6	0.094838	0.23821	0.996515	4954	3	-0.14105	0.050637	0.1511	0.99554	3050	2	-0.14105
LRRFIP2	6	0.094928	0.23841	0.996515	4958	3	-0.15086	0.029312	0.10118	0.99554	1973	2	-0.15086
TRAF3	6	0.095033	0.2386	0.996515	4963	1	0.31716	0.053965	0.15807	0.99554	3195	3	0.31716
DRAM2	6	0.095033	0.2386	0.996515	4964	2	0.34454	0.022872	0.081416	0.99554	1586	3	0.34454
hsa-mir-224	4	0.095204	0.20709	0.996515	4968	3	-0.92856	0.020067	0.064136	0.99554	1418	1	-0.92856
GNL3	6	0.095727	0.23994	0.996515	4990	2	0.44941	0.086931	0.22444	0.99554	4584	3	0.44941
TMEM44	6	0.095738	0.23997	0.996515	4991	2	0.42933	0.038879	0.12592	0.99554	2523	3	0.42933
hsa-mir-6864	4	0.096018	0.20853	0.996515	5001	3	-0.45007	0.081371	0.18332	0.99554	4353	1	-0.45007
ARL6IP1	6	0.096143	0.24072	0.996515	5002	2	0.393	0.022254	0.079437	0.99554	1553	3	0.393
HAP1	6	0.09615	0.24074	0.996515	5003	3	0.21106	0.051841	0.15367	0.99554	3108	3	0.21106
SVEP1	6	0.096249	0.24092	0.996515	5007	3	-0.07343	0.10398	0.25714	0.99554	5245	3	-0.07343
BCORL1	6	0.096281	0.241	0.996515	5010	2	0.41099	0.013495	0.051343	0.99554	1001	4	0.41099
ITIH2	6	0.096285	0.24101	0.996515	5012	4	-0.36642	0.068684	0.18834	0.99554	3794	2	-0.36642
RICTOR	6	0.096304	0.24105	0.996515	5013	3	-0.12452	0.060317	0.17133	0.99554	3456	3	-0.12452
ECHDC3	6	0.096374	0.24118	0.996515	5016	4	-0.26549	0.075565	0.20218	0.99554	4096	2	-0.26549
CATSPERB	6	0.09647	0.24136	0.996515	5020	3	-0.10523	0.027349	0.095239	0.99554	1861	2	-0.10523
ZNF536	6	0.097066	0.24256	0.996515	5050	1	0.35126	0.083972	0.21873	0.99554	4464	4	0.35126
hsa-mir-29b-1	4	0.097114	0.21051	0.996515	5052	1	0.22659	0.15994	0.31728	0.99554	7357	2	0.22659
WDFY3	6	0.097205	0.24281	0.996515	5058	1	0.32424	0.021153	0.075966	0.99554	1495	3	0.32424
OR4Q3	6	0.097297	0.24298	0.996515	5063	2	0.2473	0.14706	0.3354	0.99554	6916	3	0.2473
CMA1	6	0.097406	0.24318	0.996515	5068	2	0.25283	0.083695	0.21817	0.99554	4454	3	0.25283
hsa-mir-4456	4	0.09761	0.21141	0.996515	5071	1	0.12049	0.09245	0.20319	0.99554	4797	2	0.12049
OR2M4	6	0.09775	0.24384	0.996515	5074	2	0.48267	0.039512	0.1273	0.99554	2556	4	0.48267
FAM60A	6	0.097922	0.24417	0.996515	5082	2	0.079808	0.028908	0.099997	0.99554	1948	3	0.079808
ZDHHC5	6	0.097943	0.2442	0.996515	5083	3	-0.46555	0.14631	0.33407	0.99554	6881	3	-0.46555
FAM21B	6	0.097954	0.24423	0.996515	5084	2	-0.047502	0.0079393	0.032577	0.99554	645	2	-0.047502
ANO3	6	0.098154	0.24465	0.996515	5090	4	-0.60984	0.050795	0.15143	0.99554	3059	2	-0.60984
CNTROB	6	0.098312	0.24493	0.996515	5098	3	-0.38566	0.13332	0.31099	0.99554	6395	2	-0.38566
SH2B2	6	0.09833	0.24497	0.996515	5099	3	-0.42925	0.076331	0.20371	0.99554	4127	2	-0.42925
GFRA2	6	0.098413	0.24512	0.996515	5101	3	-0.71362	0.080134	0.21112	0.99554	4305	3	-0.71362
ZFP90	6	0.098547	0.2454	0.996515	5106	4	-0.43926	0.13869	0.32052	0.99554	6606	2	-0.43926
KIAA1107	6	0.098605	0.24551	0.996515	5112	2	0.45418	0.097063	0.24408	0.99554	4969	4	0.45418
CSMD3	6	0.098655	0.2456	0.996515	5114	3	-0.40002	0.040203	0.12882	0.99554	2590	2	-0.40002
SLC9A5	6	0.099162	0.24661	0.996515	5132	2	0.044885	0.020207	0.072957	0.99554	1432	3	0.044885
ETV3L	6	0.099216	0.24671	0.996515	5134	3	-0.3066	0.13029	0.30548	0.99554	6285	2	-0.3066
RGPD1	6	0.099372	0.24702	0.996515	5143	3	0.19465	0.062852	0.17652	0.99554	3567	3	0.19465
hsa-mir-4506	4	0.099429	0.21463	0.996515	5147	2	-0.40666	0.16704	0.3246	0.99554	7522	1	-0.40666
FAM89B	6	0.099485	0.24724	0.996515	5149	2	-0.19741	0.14634	0.33413	0.99554	6883	2	-0.19741
KCNMB4	6	0.099545	0.24734	0.996515	5151	4	-0.5755	0.053377	0.15681	0.99554	3167	2	-0.5755
BRICD5	6	0.09958	0.24741	0.996515	5153	2	-0.077994	0.1319	0.30841	0.99554	6347	2	-0.077994
SNX29	6	0.099694	0.24761	0.996515	5159	3	-0.24734	0.10962	0.26765	0.99554	5492	2	-0.24734
UBQLN4	6	0.099786	0.24778	0.996515	5165	2	0.53195	0.024495	0.086467	0.99554	1693	3	0.53195
LMTK2	6	0.099903	0.24801	0.996515	5170	3	0.042667	0.085406	0.22152	0.99554	4517	3	0.042667
WDR77	6	0.10014	0.24845	0.996515	5176	3	-0.1267	0.083224	0.21726	0.99554	4440	3	-0.1267
GTPBP1	6	0.10029	0.24875	0.996515	5185	2	0.4511	0.069013	0.189	0.99554	3812	3	0.4511
UTP6	6	0.10045	0.24905	0.996515	5187	3	-0.18176	0.14693	0.33517	0.99554	6909	1	-0.18176
DDIT4L	6	0.10046	0.24907	0.996515	5188	4	-0.27786	0.0056406	0.024373	0.99554	495	1	-0.27786
hsa-mir-1539	4	0.10071	0.2169	0.996515	5201	2	-0.1497	0.12923	0.26676	0.99554	6244	2	-0.1497
ETV7	6	0.10078	0.24966	0.996515	5205	1	0.48636	0.037617	0.12318	0.99554	2459	4	0.48636
CEP68	6	0.10078	0.24966	0.996515	5206	2	0.21619	0.017288	0.063624	0.99554	1242	2	0.21619
OR7G3	6	0.10089	0.24988	0.996515	5209	3	0.0065268	0.075295	0.20163	0.99554	4080	3	0.0065268
GNPTG	6	0.10092	0.24994	0.996515	5210	3	0.21162	0.082312	0.21549	0.99554	4395	3	0.21162
FAM184A	6	0.10105	0.25019	0.996515	5213	2	0.24389	0.10534	0.25967	0.99554	5311	3	0.24389
BCL2L13	6	0.10118	0.25044	0.996515	5217	4	-0.45466	0.056008	0.16233	0.99554	3281	2	-0.45466
PCDHGA1	6	0.10128	0.25063	0.996515	5222	1	0.15202	0.098612	0.24701	0.99554	5037	4	0.15202
GNL3L	6	0.10131	0.25069	0.996515	5225	3	0.016553	0.013233	0.050474	0.99554	982	3	0.016553
METTL14	6	0.10135	0.25077	0.996515	5227	2	0.14945	0.13048	0.30585	0.99554	6290	3	0.14945
ACTL6B	6	0.10138	0.25082	0.996515	5229	3	-0.25512	0.12364	0.29347	0.99554	6051	2	-0.25512
CYHR1	6	0.10172	0.25147	0.996515	5241	3	-0.123	0.0080265	0.032876	0.99554	650	2	-0.123
MAFK	6	0.10186	0.25174	0.996515	5252	2	0.27482	0.14677	0.33491	0.99554	6901	3	0.27482
RNF10	6	0.10215	0.25231	0.996758	5259	2	-0.075001	0.030047	0.10339	0.99554	2026	2	-0.075001
FAM129B	6	0.10236	0.25272	0.996758	5266	2	0.16008	0.037957	0.1239	0.99554	2483	3	0.16008
SNX5	6	0.1024	0.2528	0.996758	5268	3	-0.12754	0.031799	0.10868	0.99554	2134	3	-0.12754
MRPL10	6	0.10241	0.2528	0.996758	5269	3	-0.26622	0.063747	0.1784	0.99554	3610	1	-0.26622
FAM71F2	6	0.10282	0.25358	0.996758	5284	2	0.035335	0.13906	0.32125	0.99554	6619	2	0.035335
PRSS35	6	0.10288	0.25369	0.996758	5286	4	-0.3335	0.012362	0.047547	0.99554	929	2	-0.3335
NHEJ1	6	0.10296	0.25384	0.996758	5289	2	0.63587	0.012783	0.048973	0.99554	963	4	0.63587
SETD4	6	0.10304	0.254	0.996758	5291	2	0.6571	0.035088	0.11758	0.99554	2324	4	0.6571
ZRSR2	6	0.1032	0.25434	0.996758	5295	4	-0.47884	0.0065906	0.02785	0.99554	554	1	-0.47884
hsa-mir-4736	4	0.10324	0.22138	0.996515	5298	2	0.14019	0.11583	0.24395	0.99554	5729	2	0.14019
MASP1	6	0.10328	0.25449	0.996758	5300	3	-0.25974	0.14459	0.33101	0.99554	6814	1	-0.25974
HPGD	6	0.10362	0.25513	0.996758	5314	4	-0.37414	0.10015	0.24991	0.99554	5102	1	-0.37414
E2F8	6	0.10383	0.25554	0.996758	5327	3	0.20668	0.062283	0.17539	0.99554	3539	3	0.20668
GFPT1	6	0.10397	0.2558	0.996758	5331	3	0.20566	0.01081	0.042432	0.99554	840	3	0.20566
SLC28A1	6	0.10411	0.25605	0.996758	5342	2	0.68906	0.02108	0.075742	0.99554	1487	4	0.68906
hsa-mir-3136	4	0.10432	0.22326	0.996515	5348	1	0.55	0.10002	0.21657	0.99554	5096	2	0.55
SAT2	6	0.10433	0.2565	0.997353	5349	2	0.2315	0.13496	0.31388	0.99554	6453	3	0.2315
ATRN	6	0.10452	0.25688	0.997457	5352	3	-0.010155	0.10086	0.25121	0.99554	5126	3	-0.010155
ESRP1	6	0.10488	0.25754	0.997457	5361	4	-0.29932	0.061509	0.17381	0.99554	3507	2	-0.29932
BSND	6	0.105	0.25777	0.997457	5369	3	-0.12901	0.067561	0.18604	0.99554	3757	3	-0.12901
C15orf56	6	0.10504	0.25785	0.997457	5372	1	0.47707	0.060888	0.17253	0.99554	3471	4	0.47707
AKR1B10	6	0.1053	0.25833	0.997457	5379	1	0.28049	0.078753	0.20847	0.99554	4245	4	0.28049
hsa-mir-4469	4	0.10537	0.22517	0.996515	5382	1	0.334	0.16667	0.32425	0.99554	7511	2	0.334
PCDH19	6	0.10539	0.25851	0.997457	5385	1	0.36268	0.04475	0.13862	0.99554	2791	3	0.36268
CD40LG	6	0.10541	0.25854	0.997457	5386	4	-0.41667	0.095164	0.24045	0.99554	4913	2	-0.41667
MTMR12	6	0.10557	0.25886	0.997532	5393	2	0.31509	0.095393	0.24089	0.99554	4920	3	0.31509
SP140	6	0.10562	0.25895	0.997532	5397	2	-0.13888	0.098865	0.2475	0.99554	5046	2	-0.13888
HOXB1	6	0.10566	0.25904	0.997532	5399	1	0.50247	0.13548	0.31483	0.99554	6471	4	0.50247
SYNC	6	0.10575	0.25921	0.997532	5402	1	0.4865	0.044909	0.13895	0.99554	2798	3	0.4865
KRTAP5-7	6	0.10588	0.25945	0.997532	5406	3	0.040298	0.033879	0.11486	0.99554	2259	3	0.040298
MCM3AP	6	0.10654	0.26072	0.997532	5425	4	-0.33149	0.088607	0.22775	0.99554	4648	2	-0.33149
FCAMR	6	0.10682	0.26124	0.997532	5434	2	0.36544	0.022658	0.080723	0.99554	1576	4	0.36544
BAI3	6	0.10708	0.26174	0.997532	5445	1	0.45655	0.030021	0.10331	0.99554	2024	5	0.45655
TMEM87B	6	0.10729	0.26213	0.997532	5450	1	0.1907	0.1011	0.25168	0.99554	5136	3	0.1907
SHB	6	0.10735	0.26225	0.997532	5452	2	0.33175	0.08539	0.22149	0.99554	4516	4	0.33175
AK7	6	0.10745	0.26245	0.997532	5457	3	0.24399	0.059798	0.17027	0.99554	3431	3	0.24399
KCNJ16	6	0.10754	0.26262	0.997532	5460	3	-0.0012901	0.036334	0.12039	0.99554	2389	3	-0.0012901
LCP2	6	0.10758	0.26269	0.997532	5461	2	0.25216	0.13742	0.31834	0.99554	6556	3	0.25216
NRG3	6	0.10774	0.263	0.997532	5466	1	0.4484	0.043245	0.13542	0.99554	2731	4	0.4484
ATP6V1F	6	0.1078	0.26311	0.997532	5470	4	-0.52491	0.13399	0.31219	0.99554	6423	2	-0.52491
DBF4	5	0.10788	0.2428	0.996515	5477	3	-0.83259	0.027071	0.084271	0.99554	1842	2	-0.83259
SLCO1B1	6	0.10795	0.26338	0.997532	5481	2	0.42951	0.056124	0.16257	0.99554	3288	3	0.42951
R3HCC1	6	0.10809	0.26366	0.997532	5484	2	-0.18516	0.11655	0.28054	0.99554	5767	2	-0.18516
HBM	6	0.1081	0.26368	0.997532	5485	4	-0.36005	0.128	0.30133	0.99554	6207	2	-0.36005
OR6Q1	6	0.10818	0.26383	0.997532	5491	1	0.52143	0.034614	0.1165	0.99554	2301	4	0.52143
HCFC1R1	6	0.10832	0.26409	0.997532	5496	3	-0.42136	0.066367	0.18364	0.99554	3714	2	-0.42136
CYP17A1	6	0.10834	0.26414	0.997532	5498	2	0.45312	0.023627	0.083751	0.99554	1634	3	0.45312
FBXO15	6	0.10836	0.26417	0.997532	5499	1	0.27273	0.13078	0.30643	0.99554	6302	4	0.27273
CLDN8	6	0.10841	0.26426	0.997532	5502	1	0.3105	0.028826	0.099755	0.99554	1945	5	0.3105
C10orf107	6	0.10847	0.2644	0.997532	5506	3	-0.17439	0.12926	0.30364	0.99554	6245	1	-0.17439
ACADM	6	0.10848	0.26441	0.997532	5507	2	0.34152	0.11783	0.28286	0.99554	5811	3	0.34152
KCNA10	6	0.10859	0.26462	0.997532	5511	2	0.40239	0.11958	0.2861	0.99554	5879	4	0.40239
HDGF	6	0.10864	0.2647	0.997532	5513	2	0.22488	0.10667	0.26217	0.99554	5359	3	0.22488
WT1	6	0.10868	0.2648	0.997532	5515	2	0.34303	0.096811	0.24357	0.99554	4959	4	0.34303
POLE	6	0.10873	0.26487	0.997532	5516	2	0.94025	0.0086466	0.035036	0.99554	692	4	0.94025
BSDC1	6	0.10882	0.26504	0.997532	5521	3	0.19182	0.13573	0.31528	0.99554	6486	3	0.19182
STX1B	6	0.10894	0.26526	0.997532	5524	3	-0.18556	0.02297	0.081715	0.99554	1594	2	-0.18556
SYN2	6	0.10897	0.26531	0.997532	5525	4	-0.30159	0.083177	0.21715	0.99554	4439	2	-0.30159
MAL	6	0.109	0.26536	0.997532	5526	3	-0.015383	0.11401	0.27581	0.99554	5647	3	-0.015383
SKAP1	6	0.10906	0.26548	0.997532	5527	4	-0.36754	0.020404	0.073583	0.99554	1442	2	-0.36754
LSM14A	6	0.10946	0.26625	0.997532	5542	3	-0.24541	0.041217	0.131	0.99554	2643	2	-0.24541
TCN1	6	0.10969	0.26667	0.997532	5549	3	0.087877	0.090407	0.23119	0.99554	4710	3	0.087877
S100A3	6	0.10991	0.26711	0.997532	5561	1	0.41779	0.043986	0.13699	0.99554	2759	4	0.41779
FADD	6	0.10992	0.26713	0.997532	5562	4	-0.33677	0.018476	0.067457	0.99554	1319	2	-0.33677
SLC4A1AP	6	0.11005	0.26737	0.997532	5570	2	0.22899	0.080544	0.21194	0.99554	4318	3	0.22899
TXNDC11	6	0.11016	0.26756	0.997532	5575	2	0.22579	0.086911	0.22441	0.99554	4583	3	0.22579
LXN	6	0.11027	0.26777	0.997532	5577	3	0.023883	0.13872	0.32059	0.99554	6609	3	0.023883
MYOM3	6	0.11032	0.26787	0.997532	5578	2	0.52519	0.095069	0.24027	0.99554	4907	4	0.52519
hsa-mir-181b-2	4	0.1106	0.23431	0.996515	5588	3	-0.51557	0.17852	0.33575	0.99554	7788	1	-0.51557
SOX9	6	0.11061	0.26845	0.997532	5589	4	-0.53282	0.12594	0.29767	0.99554	6139	1	-0.53282
SACM1L	6	0.11068	0.26856	0.997532	5591	4	-0.42244	0.041262	0.13109	0.99554	2645	2	-0.42244
ETV2	6	0.11069	0.26859	0.997532	5592	1	0.40301	0.064841	0.18053	0.99554	3666	4	0.40301
CYTH3	6	0.11083	0.26886	0.997532	5597	3	-0.31299	0.013369	0.050916	0.99554	989	2	-0.31299
ADAM18	6	0.11119	0.26953	0.997532	5609	2	0.53048	0.027381	0.095332	0.99554	1864	4	0.53048
PDE4B	6	0.11137	0.26988	0.997532	5616	4	-0.41157	0.072183	0.19539	0.99554	3956	2	-0.41157
LARP1B	6	0.11144	0.26999	0.997532	5619	4	-0.27331	0.032898	0.11199	0.99554	2197	2	-0.27331
COQ7	6	0.11146	0.27004	0.997532	5621	1	0.34916	0.12534	0.29657	0.99554	6120	3	0.34916
BLCAP	6	0.11164	0.27039	0.997532	5628	2	0.053491	0.018954	0.068995	0.99554	1339	2	0.053491
KCNH1	6	0.11178	0.27066	0.997532	5630	2	0.11386	0.046104	0.14149	0.99554	2850	3	0.11386
DUSP10	6	0.11181	0.27072	0.997532	5632	3	-0.10999	0.13441	0.31291	0.99554	6443	3	-0.10999
MRGPRF	6	0.11183	0.27076	0.997532	5633	3	0.0073949	0.12493	0.2958	0.99554	6102	3	0.0073949
C21orf59	6	0.11206	0.27117	0.997532	5643	2	0.49059	0.050466	0.15073	0.99554	3038	4	0.49059
EMP3	6	0.11208	0.27122	0.997532	5644	3	0.12362	0.0070404	0.029413	0.99554	579	3	0.12362
AKT3	6	0.11233	0.27167	0.997532	5657	3	-0.39328	0.10649	0.26183	0.99554	5353	1	-0.39328
ANXA1	6	0.11246	0.27192	0.997532	5661	4	-0.43357	0.084625	0.22	0.99554	4487	1	-0.43357
VPS51	6	0.11253	0.27208	0.997532	5665	2	0.074955	0.093602	0.23743	0.99554	4843	2	0.074955
TRAPPC4	6	0.11267	0.27232	0.997532	5672	3	-0.1851	0.016148	0.059982	0.99554	1171	1	-0.1851
RPS27A	6	0.11272	0.27242	0.997532	5676	4	-0.37589	0.1376	0.31865	0.99554	6566	2	-0.37589
SLC22A24	6	0.11283	0.27264	0.997532	5681	2	0.27908	0.13693	0.31748	0.99554	6536	3	0.27908
RSAD1	6	0.11303	0.273	0.997532	5683	4	-0.44247	0.050973	0.15181	0.99554	3066	2	-0.44247
SCN4B	6	0.11325	0.27343	0.997532	5689	3	-0.49281	0.013617	0.051755	0.99554	1008	1	-0.49281
L3MBTL1	6	0.11337	0.27366	0.997532	5694	3	0.088708	0.024206	0.08557	0.99554	1677	3	0.088708
SLX4IP	6	0.11358	0.27403	0.997532	5703	3	-0.17312	0.087097	0.22477	0.99554	4590	2	-0.17312
KHDC3L	6	0.11383	0.27448	0.997532	5712	4	-0.32477	0.10237	0.25409	0.99554	5196	2	-0.32477
JAK2	6	0.11394	0.2747	0.997532	5714	3	-0.42967	0.015504	0.057872	0.99554	1125	2	-0.42967
RRP1B	6	0.11435	0.27548	0.997532	5731	4	-0.71429	0.048662	0.14696	0.99554	2959	2	-0.71429
MYSM1	6	0.11441	0.27559	0.997532	5732	2	0.2209	0.097876	0.24558	0.99554	4992	3	0.2209
AMMECR1L	6	0.11467	0.27607	0.997532	5741	1	0.4944	0.031031	0.10639	0.99554	2083	5	0.4944
HRC	6	0.11493	0.27656	0.997532	5748	4	-0.3393	0.11155	0.27128	0.99554	5562	2	-0.3393
FAM86C1	5	0.11494	0.25354	0.996758	5749	3	-0.86838	0.11251	0.25499	0.99554	5590	2	-0.86838
SLC17A6	6	0.11553	0.2777	0.997532	5774	3	-0.21422	0.043426	0.13581	0.99554	2737	2	-0.21422
RPL3	6	0.11569	0.27801	0.997532	5780	2	0.62583	0.040811	0.13016	0.99554	2620	4	0.62583
OTUD7B	6	0.11576	0.27815	0.997532	5784	2	0.22036	0.12254	0.29151	0.99554	5999	3	0.22036
BUB1	6	0.11585	0.27831	0.997532	5787	4	-0.53962	0.024301	0.085856	0.99554	1685	1	-0.53962
NPAS3	6	0.11593	0.27847	0.997532	5789	2	0.82778	0.0076878	0.031698	0.99554	626	4	0.82778
BVES	6	0.11599	0.27859	0.997532	5793	4	-0.42402	0.073764	0.19855	0.99554	4020	1	-0.42402
LOC100653515	6	0.1164	0.27935	0.997532	5815	4	-0.30833	0.14675	0.33489	0.99554	6900	2	-0.30833
KANSL3	6	0.11643	0.2794	0.997532	5817	2	0.073486	0.0062308	0.026547	0.99554	527	3	0.073486
ACTG1	6	0.11647	0.27947	0.997532	5821	4	-0.54449	0.065316	0.18148	0.99554	3679	2	-0.54449
hsa-mir-3201	4	0.11654	0.24453	0.996515	5823	2	-0.8697	0.068763	0.16012	0.99554	3798	1	-0.8697
TIPARP	6	0.11669	0.27989	0.997532	5826	1	0.72132	0.011992	0.04633	0.99554	905	4	0.72132
MT1G	6	0.11697	0.2804	0.997532	5838	4	-0.26496	0.047649	0.14474	0.99554	2916	2	-0.26496
DGKK	6	0.1171	0.28064	0.997532	5844	3	0.14741	0.073352	0.1977	0.99554	4006	3	0.14741
TMEM18	6	0.11718	0.2808	0.997532	5850	4	-0.43446	0.091467	0.23329	0.99554	4756	1	-0.43446
C1orf100	6	0.11728	0.28098	0.997532	5857	3	-0.0428	0.035083	0.11757	0.99554	2323	2	-0.0428
HIP1R	6	0.1173	0.28103	0.997532	5858	3	-0.33397	0.0062907	0.02675	0.99554	532	2	-0.33397
DPF1	6	0.11732	0.28107	0.997532	5860	3	-0.2467	0.1101	0.26854	0.99554	5508	2	-0.2467
FAM84B	6	0.11744	0.28129	0.997532	5865	4	-0.364	0.11456	0.27682	0.99554	5670	1	-0.364
ZNF615	6	0.11773	0.28181	0.997694	5878	2	0.28904	0.11845	0.284	0.99554	5831	4	0.28904
hsa-mir-548g	2	0.11782	0.19747	0.996515	5881	1	-2.0753	0.14206	0.23387	0.99554	6731	1	-2.0753
ATRAID	6	0.11817	0.28261	0.998311	5892	4	-0.30975	0.071286	0.1936	0.99554	3912	2	-0.30975
URI1	6	0.11836	0.28298	0.998311	5899	4	-0.59224	0.10507	0.25915	0.99554	5300	1	-0.59224
IFT88	6	0.11859	0.28341	0.998311	5907	1	0.57387	0.014366	0.054212	0.99554	1058	4	0.57387
FGF20	6	0.1186	0.28343	0.998311	5908	4	-0.30163	0.14476	0.33132	0.99554	6823	2	-0.30163
PIGM	6	0.11865	0.28351	0.998311	5909	3	-0.51704	0.11605	0.27963	0.99554	5739	2	-0.51704
OR2L13	6	0.11871	0.28362	0.998311	5912	4	-0.37227	0.081633	0.21411	0.99554	4361	1	-0.37227
OR5T1	6	0.11888	0.28396	0.998311	5921	2	0.64608	0.036359	0.12044	0.99554	2391	4	0.64608
NNMT	6	0.11904	0.28428	0.998311	5926	2	0.37543	0.053102	0.15624	0.99554	3160	3	0.37543
SMTN	6	0.11913	0.28444	0.998311	5927	1	-0.061372	0.036448	0.12064	0.99554	2398	2	-0.061372
TRIM42	6	0.11914	0.28446	0.998311	5928	2	0.47733	0.070308	0.19163	0.99554	3863	4	0.47733
hsa-mir-421	4	0.11922	0.24919	0.996515	5932	2	-0.038352	0.11898	0.24933	0.99554	5850	2	-0.038352
TRIM58	6	0.11924	0.28463	0.998311	5934	3	-0.34331	0.023907	0.084604	0.99554	1652	1	-0.34331
OR2AG1	6	0.11935	0.28484	0.998311	5936	3	-0.29269	0.056062	0.16245	0.99554	3284	1	-0.29269
NUP50	6	0.11939	0.28492	0.998311	5938	2	0.050509	0.071739	0.19449	0.99554	3931	2	0.050509
hsa-mir-6804	4	0.11954	0.24974	0.996515	5942	1	0.49264	0.074093	0.17002	0.99554	4038	3	0.49264
hsa-mir-718	4	0.11954	0.24974	0.996515	5943	1	0.61919	0.13982	0.28454	0.99554	6643	3	0.61919
HMGB2	6	0.11999	0.28599	0.998311	5954	2	0.36714	0.11323	0.27439	0.99554	5617	4	0.36714
RNF152	6	0.11999	0.286	0.998311	5956	1	0.38456	0.074121	0.19927	0.99554	4039	4	0.38456
HSD17B8	6	0.1202	0.28638	0.998311	5966	2	0.083812	0.060065	0.1708	0.99554	3442	3	0.083812
ITM2C	6	0.12052	0.28699	0.998311	5976	3	-0.32998	0.091115	0.23259	0.99554	4741	2	-0.32998
CBR1	6	0.12055	0.28706	0.998311	5979	3	-0.025706	0.097383	0.24465	0.99554	4978	3	-0.025706
CACNA1C	6	0.12056	0.28708	0.998311	5983	4	-0.41757	0.013336	0.050813	0.99554	988	2	-0.41757
SNX8	6	0.12071	0.28735	0.998311	5985	2	-0.10175	0.14753	0.33621	0.99554	6940	2	-0.10175
IZUMO3	6	0.12071	0.28736	0.998311	5986	3	-0.093734	0.050513	0.15081	0.99554	3041	3	-0.093734
MYB	6	0.12078	0.28749	0.998311	5988	2	0.63028	0.024243	0.085682	0.99554	1681	4	0.63028
GOLGA6B	4	0.12105	0.25236	0.996758	5997	1	-0.0891	0.10842	0.23121	0.99554	5427	1	-0.0891
CNBD1	6	0.12116	0.28821	0.998311	6001	2	0.18774	0.017734	0.065064	0.99554	1266	3	0.18774
LOC100506688	6	0.12148	0.2888	0.998311	6016	2	0.42204	0.082555	0.21596	0.99554	4405	3	0.42204
GGT1	6	0.12164	0.28908	0.998311	6025	3	-0.36232	0.0047899	0.021338	0.99554	443	1	-0.36232
ABHD15	6	0.12169	0.28917	0.998311	6026	3	-0.45803	0.11927	0.28552	0.99554	5862	1	-0.45803
PNRC2	6	0.12171	0.28921	0.998311	6027	2	0.33452	0.14803	0.33707	0.99554	6957	4	0.33452
SCUBE3	6	0.12194	0.28969	0.998311	6040	2	0.36383	0.08276	0.21635	0.99554	4420	4	0.36383
DGAT2L6	6	0.12196	0.28972	0.998311	6041	3	-0.36679	0.11654	0.28053	0.99554	5766	2	-0.36679
MIF4GD	6	0.12218	0.29013	0.998311	6049	4	-0.33096	0.035034	0.11744	0.99554	2322	1	-0.33096
FMOD	6	0.1222	0.29018	0.998311	6050	3	0.067828	0.042863	0.13459	0.99554	2711	3	0.067828
HLA-F	6	0.12227	0.29031	0.998311	6052	2	0.15813	0.10881	0.26617	0.99554	5452	3	0.15813
KDM2A	6	0.12227	0.29031	0.998311	6053	1	0.31905	0.10521	0.25941	0.99554	5304	3	0.31905
BEX1	6	0.12246	0.29063	0.998311	6058	3	-0.11173	0.049743	0.1492	0.99554	3008	3	-0.11173
MAML3	6	0.12256	0.29079	0.998311	6062	3	-0.14213	0.043766	0.13653	0.99554	2749	2	-0.14213
WDR55	6	0.12261	0.29089	0.998311	6066	4	-0.39003	0.057115	0.16469	0.99554	3320	1	-0.39003
PAQR3	6	0.12289	0.29138	0.998311	6076	2	0.1229	0.13355	0.31139	0.99554	6404	3	0.1229
HTRA2	6	0.12319	0.29194	0.998516	6083	3	-0.087354	0.11988	0.28662	0.99554	5886	3	-0.087354
TAT	6	0.12325	0.29205	0.998516	6089	3	0.097564	0.035929	0.11948	0.99554	2376	3	0.097564
EFCAB12	6	0.12341	0.29233	0.998516	6092	3	0.079478	0.09294	0.23612	0.99554	4818	3	0.079478
CLN6	6	0.12346	0.29243	0.998516	6093	2	0.028908	0.093217	0.23666	0.99554	4828	2	0.028908
KRTAP25-1	6	0.12369	0.29285	0.998516	6106	1	0.32752	0.099155	0.24805	0.99554	5060	3	0.32752
CAMK1	6	0.12391	0.29326	0.998516	6111	3	0.0080185	0.0811	0.21302	0.99554	4339	3	0.0080185
hsa-mir-205	4	0.12396	0.2574	0.997457	6114	1	0.26599	0.10182	0.21975	0.99554	5173	2	0.26599
PRPH2	6	0.12402	0.29346	0.998516	6116	3	-0.37801	0.01813	0.066325	0.99554	1297	1	-0.37801
ULBP1	6	0.12405	0.29351	0.998516	6118	3	0.11101	0.11615	0.27982	0.99554	5744	3	0.11101
STARD10	6	0.12423	0.29383	0.998516	6123	2	0.37092	0.06693	0.18477	0.99554	3732	3	0.37092
TEX14	6	0.12425	0.29386	0.998516	6124	3	-0.48032	0.065364	0.18159	0.99554	3681	2	-0.48032
OR2B11	6	0.12428	0.29392	0.998516	6127	4	-0.30471	0.049288	0.14826	0.99554	2987	2	-0.30471
GATAD1	6	0.12429	0.29396	0.998516	6128	3	-0.49633	0.10071	0.25092	0.99554	5119	2	-0.49633
hsa-mir-1208	4	0.1243	0.25795	0.997457	6129	2	0.14329	0.093284	0.20471	0.99554	4830	2	0.14329
hsa-mir-6807	4	0.12454	0.25839	0.997457	6138	1	0.56803	0.060949	0.1455	0.99554	3476	3	0.56803
DGCR6	6	0.12457	0.29446	0.998516	6140	1	0.64842	0.0087268	0.035332	0.99554	701	4	0.64842
TSC22D1	6	0.12457	0.29446	0.998516	6142	2	0.38698	0.098089	0.246	0.99554	5001	4	0.38698
ALG1	6	0.1246	0.29453	0.998516	6144	3	-0.31731	0.14123	0.32508	0.99554	6691	2	-0.31731
TMEM249	6	0.12489	0.29507	0.998685	6149	3	-0.24666	0.034055	0.11525	0.99554	2269	3	-0.24666
LIPA	6	0.1251	0.29546	0.998685	6161	2	0.3555	0.053108	0.15625	0.99554	3161	3	0.3555
BAIAP3	6	0.12517	0.2956	0.999023	6162	3	-0.054475	0.048905	0.14746	0.99554	2972	3	-0.054475
RAB20	6	0.12558	0.29638	0.999254	6175	2	0.38373	0.049405	0.14848	0.99554	2991	3	0.38373
SLC19A2	6	0.12563	0.29647	0.999254	6176	3	-0.40655	0.11165	0.27145	0.99554	5566	2	-0.40655
APOBEC3A	6	0.12583	0.29685	0.999254	6184	3	-0.35093	0.0856	0.22191	0.99554	4525	2	-0.35093
CCL13	5	0.12584	0.26979	0.997532	6185	2	0.89963	0.045917	0.13119	0.99554	2843	3	0.89963
hsa-mir-4533	4	0.12596	0.2608	0.997532	6188	3	-0.49852	0.11803	0.24769	0.99554	5820	1	-0.49852
CASP8AP2	6	0.12612	0.29737	0.99956	6192	2	0.54949	0.10167	0.25277	0.99554	5168	4	0.54949
POLR2K	6	0.12616	0.29744	0.99956	6194	3	0.08454	0.005393	0.023511	0.99554	482	3	0.08454
SPANXF1	5	0.12644	0.27069	0.997532	6199	1	0.43246	0.06325	0.17191	0.99554	3585	3	0.43246
SFPQ	6	0.12669	0.29842	0.99956	6207	4	-0.41455	0.097804	0.24546	0.99554	4988	2	-0.41455
DSPP	6	0.12672	0.29847	0.99956	6209	2	0.60886	0.047552	0.14454	0.99554	2912	4	0.60886
BCHE	6	0.12672	0.29847	0.99956	6210	2	0.23862	0.041861	0.13241	0.99554	2666	3	0.23862
ISX	6	0.12672	0.29847	0.99956	6212	2	-0.087433	0.058407	0.16738	0.99554	3376	2	-0.087433
ANGPTL3	6	0.12688	0.29873	0.99956	6218	4	-0.27667	0.14739	0.33597	0.99554	6932	2	-0.27667
DARS2	6	0.12697	0.29889	0.99956	6221	2	-0.083977	0.047899	0.14529	0.99554	2923	2	-0.083977
ADAM19	6	0.12751	0.29988	0.99956	6236	2	0.20909	0.054651	0.15949	0.99554	3218	3	0.20909
AKR1B1	6	0.12775	0.30033	0.99956	6242	3	-0.015884	0.072082	0.19519	0.99554	3947	3	-0.015884
P4HA2	6	0.12778	0.30037	0.99956	6244	1	0.030799	0.12616	0.29806	0.99554	6148	2	0.030799
A1BG	6	0.12782	0.30046	0.99956	6247	1	0.1453	0.12087	0.28846	0.99554	5931	3	0.1453
ADRA1D	6	0.12791	0.30062	0.99956	6251	2	0.59124	0.01518	0.056823	0.99554	1107	3	0.59124
MLN	6	0.12809	0.30092	0.99956	6256	1	0.24349	0.027742	0.096425	0.99554	1889	3	0.24349
TEAD2	6	0.12836	0.30139	0.99956	6263	1	0.54679	0.064372	0.17962	0.99554	3641	4	0.54679
NFAT5	6	0.1285	0.30165	0.99956	6269	2	0.47412	0.058096	0.16674	0.99554	3360	4	0.47412
CD160	6	0.12854	0.30172	0.99956	6271	2	0.3043	0.11554	0.27865	0.99554	5716	4	0.3043
ANXA13	6	0.12867	0.30196	0.99956	6275	2	0.39661	0.076392	0.20384	0.99554	4132	3	0.39661
DYNC1I2	6	0.12872	0.30205	0.99956	6278	3	-0.30409	0.014659	0.055156	0.99554	1074	2	-0.30409
CISD1	6	0.12876	0.30213	0.99956	6281	3	-0.2777	0.016099	0.05982	0.99554	1165	2	-0.2777
ACTR1B	6	0.12877	0.30213	0.99956	6282	2	0.30781	0.13803	0.31941	0.99554	6583	4	0.30781
FLJ44635	6	0.12934	0.30325	0.99956	6304	3	-0.34511	0.038617	0.12536	0.99554	2509	2	-0.34511
STX2	6	0.12935	0.30327	0.99956	6306	3	-0.089599	0.094063	0.23831	0.99554	4865	3	-0.089599
APOD	6	0.1295	0.30356	0.99956	6312	2	0.38232	0.10405	0.25725	0.99554	5248	4	0.38232
FAM157A	6	0.12963	0.30377	0.99956	6319	3	0.014393	0.099648	0.24897	0.99554	5081	3	0.014393
CNFN	6	0.12977	0.30403	0.99956	6321	2	0.084144	0.10868	0.26594	0.99554	5443	3	0.084144
SRD5A2	6	0.12984	0.30415	0.99956	6324	2	0.28973	0.05597	0.16224	0.99554	3278	3	0.28973
TNFRSF9	6	0.13013	0.3047	0.99956	6339	1	0.39265	0.08378	0.21835	0.99554	4456	4	0.39265
UGT2B4	6	0.13017	0.30476	0.99956	6340	3	0.0473	0.13376	0.31177	0.99554	6413	3	0.0473
UNC79	6	0.13026	0.30493	0.99956	6344	4	-0.23306	0.14261	0.32756	0.99554	6749	2	-0.23306
SFTPA2	6	0.13026	0.30493	0.99956	6345	3	-0.44377	0.12679	0.2992	0.99554	6174	2	-0.44377
SPANXN2	6	0.13087	0.3061	0.999696	6368	2	0.40616	0.050334	0.15045	0.99554	3033	3	0.40616
WIPF3	6	0.13129	0.30687	0.999696	6379	1	0.7317	0.0063273	0.026882	0.99554	536	4	0.7317
HNRNPH2	6	0.13129	0.30687	0.999696	6380	3	-0.25425	0.074589	0.20022	0.99554	4054	1	-0.25425
OAZ2	6	0.13129	0.30687	0.999696	6385	1	0.3442	0.071542	0.19409	0.99554	3920	4	0.3442
DGKH	6	0.13129	0.30687	0.999696	6386	1	0.29942	0.064223	0.17933	0.99554	3634	3	0.29942
COG6	6	0.13167	0.30753	0.999696	6395	3	-0.082255	0.053473	0.15702	0.99554	3170	3	-0.082255
TMEM174	6	0.13172	0.30763	0.999696	6396	2	0.42747	0.14028	0.32339	0.99554	6660	3	0.42747
CLDN7	6	0.13203	0.30821	0.999696	6407	3	-0.16885	0.049042	0.14775	0.99554	2976	2	-0.16885
NRXN2	6	0.1321	0.30834	0.999696	6410	2	0.3572	0.034717	0.11673	0.99554	2309	3	0.3572
DDX18	6	0.13212	0.30837	0.999696	6412	2	0.48021	0.13237	0.30929	0.99554	6361	4	0.48021
MLLT1	6	0.13225	0.30863	0.999696	6415	1	0.23729	0.015934	0.059319	0.99554	1154	3	0.23729
NCK1	6	0.13232	0.30873	0.999696	6418	4	-0.42012	0.027055	0.094357	0.99554	1840	2	-0.42012
TRAM1	6	0.13234	0.30879	0.999696	6420	2	0.19934	0.064486	0.17983	0.99554	3649	3	0.19934
TALDO1	6	0.13242	0.30893	0.999696	6422	4	-0.25049	0.12486	0.29567	0.99554	6097	1	-0.25049
TMEM200C	6	0.13243	0.30895	0.999696	6423	2	-0.18045	0.13015	0.30524	0.99554	6281	2	-0.18045
OSMR	6	0.13257	0.30921	0.999696	6429	2	0.5251	0.023474	0.083312	0.99554	1626	4	0.5251
TRAPPC6A	6	0.13257	0.30922	0.999696	6430	4	-0.31613	0.13658	0.31685	0.99554	6518	2	-0.31613
hsa-mir-8074	4	0.13313	0.27303	0.997532	6447	3	-0.58794	0.024021	0.073665	0.99554	1663	1	-0.58794
RPN1	6	0.13315	0.31026	0.999696	6448	2	0.13449	0.059601	0.16986	0.99554	3425	1	0.13449
CCDC144NL	5	0.13331	0.28095	0.997532	6452	2	-0.061175	0.098617	0.23434	0.99554	5038	1	-0.061175
AUNIP	6	0.13336	0.31065	0.999696	6455	3	0.17218	0.0342	0.11555	0.99554	2278	3	0.17218
LILRB5	6	0.13352	0.31093	0.999696	6462	4	-0.35817	0.11944	0.28584	0.99554	5869	2	-0.35817
SKI	6	0.13374	0.31135	0.999696	6468	4	-0.26291	0.058275	0.16712	0.99554	3367	2	-0.26291
ASPA	6	0.13444	0.31258	0.999696	6493	2	0.21851	0.059553	0.16976	0.99554	3421	4	0.21851
hsa-mir-6810	4	0.13444	0.27527	0.997532	6494	2	-0.032921	0.15969	0.31687	0.99554	7351	2	-0.032921
SYT3	6	0.13457	0.31283	0.999696	6499	1	0.69559	0.0086531	0.035056	0.99554	693	4	0.69559
NAE1	6	0.13469	0.31304	0.999696	6502	2	0.2717	0.11841	0.28392	0.99554	5828	3	0.2717
KRT16	6	0.13469	0.31304	0.999696	6504	2	0.5402	0.030532	0.10485	0.99554	2050	4	0.5402
SLC52A2	6	0.13483	0.31329	0.999696	6510	4	-0.42601	0.017932	0.065687	0.99554	1282	1	-0.42601
KIAA1257	6	0.13535	0.31424	0.999696	6531	2	0.13166	0.062843	0.1765	0.99554	3566	3	0.13166
hsa-mir-6874	4	0.1354	0.27687	0.997532	6533	2	0.43354	0.0072325	0.024928	0.99554	589	2	0.43354
TAB3	6	0.13555	0.31461	0.999696	6539	3	0.14813	0.023908	0.084607	0.99554	1653	3	0.14813
KIAA1143	6	0.13586	0.3152	0.999696	6547	2	0.10968	0.095195	0.2405	0.99554	4915	3	0.10968
hsa-mir-4735	4	0.13598	0.27783	0.997532	6550	1	0.17632	0.17898	0.33619	0.99554	7796	2	0.17632
KRTAP13-3	6	0.13604	0.31552	0.999696	6552	2	0.29684	0.14501	0.33177	0.99554	6832	4	0.29684
SPRY4	6	0.13613	0.3157	0.999696	6556	3	-0.046982	0.10098	0.25146	0.99554	5131	3	-0.046982
CCDC36	6	0.13616	0.31575	0.999696	6557	3	-0.16169	0.084422	0.21959	0.99554	4473	2	-0.16169
TNC	6	0.13619	0.31579	0.999696	6559	2	0.38028	0.033399	0.11349	0.99554	2230	3	0.38028
MYO1A	6	0.13622	0.31586	0.999696	6560	1	0.11312	0.12336	0.29296	0.99554	6037	2	0.11312
KLHL41	6	0.13626	0.31594	0.999696	6562	2	0.34287	0.0055405	0.024029	0.99554	489	3	0.34287
ABCF3	6	0.13631	0.31603	0.999696	6564	1	0.45687	0.084474	0.2197	0.99554	4476	4	0.45687
GANAB	6	0.13653	0.31644	0.999696	6572	2	0.44935	0.051207	0.15231	0.99554	3075	4	0.44935
APOM	6	0.13659	0.31657	0.999696	6574	3	-0.02792	0.09297	0.23618	0.99554	4821	3	-0.02792
CAMK2G	6	0.13698	0.31726	0.999696	6586	2	0.27857	0.092672	0.23559	0.99554	4806	3	0.27857
YOD1	6	0.13706	0.31742	0.999696	6589	3	-0.10191	0.051166	0.15223	0.99554	3074	3	-0.10191
F11R	6	0.13724	0.31772	0.999696	6596	3	0.13144	0.10404	0.25724	0.99554	5247	3	0.13144
KIF4B	6	0.13726	0.31775	0.999696	6597	3	-0.10246	0.049096	0.14786	0.99554	2979	3	-0.10246
PGM1	6	0.13746	0.31814	0.999696	6606	2	0.29885	0.12414	0.29437	0.99554	6071	3	0.29885
hsa-mir-558	4	0.13757	0.28053	0.997532	6612	3	-0.68329	0.048495	0.12191	0.99554	2954	1	-0.68329
ATF1	6	0.13795	0.31899	0.999696	6626	2	0.41302	0.073673	0.19836	0.99554	4014	4	0.41302
IL9	6	0.13799	0.31908	0.999696	6628	3	-0.30572	0.019703	0.07138	0.99554	1389	2	-0.30572
KIF1A	6	0.138	0.31909	0.999696	6629	1	0.35551	0.024213	0.085592	0.99554	1678	3	0.35551
TMEM35	6	0.13817	0.3194	0.999696	6634	1	0.53259	0.024048	0.085058	0.99554	1664	3	0.53259
hsa-mir-6850	4	0.13832	0.28179	0.997694	6639	1	0.32762	0.063288	0.14987	0.99554	3590	2	0.32762
TRIM52	6	0.13851	0.31996	0.999696	6648	1	0.53675	0.070326	0.19166	0.99554	3864	4	0.53675
hsa-mir-301a	3	0.13852	0.23625	0.996515	6652	1	0.014769	0.21368	0.33289	0.99554	8634	1	0.014769
PJA2	6	0.13858	0.32008	0.999696	6654	2	0.21639	0.034305	0.11579	0.99554	2282	3	0.21639
TMEM30B	6	0.13877	0.32037	0.999696	6657	2	0.38023	0.071508	0.19402	0.99554	3917	4	0.38023
GPN1	6	0.1388	0.32041	0.999696	6659	2	0.46976	0.038733	0.12559	0.99554	2513	3	0.46976
TRAF1	6	0.13886	0.3205	0.999696	6660	2	0.2109	0.0069638	0.029136	0.99554	574	3	0.2109
SPATS1	6	0.13893	0.32058	0.999696	6662	2	0.44963	0.079488	0.20986	0.99554	4279	4	0.44963
RGS9	6	0.13949	0.32129	0.999696	6672	2	-0.02392	0.11163	0.27143	0.99554	5565	2	-0.02392
hsa-mir-8087	4	0.1395	0.28378	0.998311	6673	2	-0.45921	0.14733	0.29679	0.99554	6931	1	-0.45921
ADH6	6	0.13959	0.32142	0.999696	6676	2	0.3227	0.14814	0.33725	0.99554	6963	4	0.3227
CYFIP2	6	0.13968	0.32151	0.999696	6677	1	0.47235	0.045576	0.14035	0.99554	2826	3	0.47235
FMR1	6	0.13981	0.32166	0.999696	6680	2	0.22737	0.060143	0.17096	0.99554	3447	3	0.22737
BBS12	6	0.13986	0.32174	0.999696	6682	2	0.47258	0.034741	0.11679	0.99554	2310	3	0.47258
ZNF41	6	0.1399	0.32178	0.999696	6684	3	-0.25702	0.12314	0.29257	0.99554	6024	2	-0.25702
PTH2	6	0.14004	0.32193	0.999696	6686	2	0.35532	0.10633	0.26154	0.99554	5348	3	0.35532
RPE	6	0.14013	0.32204	0.999696	6691	1	0.39158	0.035866	0.11935	0.99554	2372	4	0.39158
hsa-mir-4521	4	0.14022	0.28501	0.998311	6692	2	0.25973	0.032468	0.090664	0.99554	2170	2	0.25973
SPRR2F	4	0.14029	0.28514	0.998311	6695	2	-0.16504	0.063097	0.14952	0.99554	3579	1	-0.16504
SLC48A1	6	0.14064	0.32268	0.999696	6703	3	0.081032	0.018021	0.065971	0.99554	1291	3	0.081032
ENY2	6	0.1407	0.32278	0.999696	6705	3	0.17257	0.026038	0.091194	0.99554	1787	3	0.17257
ZBTB8OS	6	0.14083	0.32292	0.999696	6708	3	0.15419	0.086671	0.22394	0.99554	4569	3	0.15419
ZSWIM6	6	0.14132	0.32354	0.999696	6718	3	0.14833	0.09721	0.24434	0.99554	4973	3	0.14833
MEAF6	6	0.14153	0.32381	0.999696	6726	3	-0.33142	0.025875	0.090715	0.99554	1779	2	-0.33142
CNRIP1	6	0.14176	0.32408	0.999696	6729	1	0.29674	0.081638	0.21412	0.99554	4363	3	0.29674
NDST4	6	0.14178	0.32409	0.999696	6730	3	-0.15227	0.1299	0.30477	0.99554	6267	2	-0.15227
MLLT6	6	0.14181	0.32413	0.999696	6733	2	0.30259	0.14547	0.33258	0.99554	6851	4	0.30259
TMEM138	6	0.14209	0.32448	0.999696	6736	3	-0.32112	0.12211	0.29075	0.99554	5980	2	-0.32112
ANGEL2	6	0.14225	0.32468	0.999696	6740	1	0.38764	0.068888	0.18875	0.99554	3802	4	0.38764
TAC3	6	0.14243	0.3249	0.999696	6746	3	-0.30797	0.091253	0.23287	0.99554	4749	2	-0.30797
PIBF1	6	0.14252	0.32503	0.999696	6748	3	-0.046569	0.03313	0.11271	0.99554	2208	3	-0.046569
RRP15	6	0.14306	0.32568	0.999696	6756	3	-0.13037	0.016793	0.062061	0.99554	1212	2	-0.13037
LYZL2	3	0.14338	0.24245	0.996515	6766	1	0.46775	0.15619	0.26169	0.99554	7251	2	0.46775
MAPK1IP1L	6	0.14411	0.32695	0.999696	6787	2	0.45911	0.037635	0.12322	0.99554	2460	4	0.45911
RMND5A	6	0.14433	0.32723	0.999696	6794	2	0.087738	0.01164	0.045185	0.99554	887	3	0.087738
DOCK2	6	0.14439	0.32729	0.999696	6795	2	0.016305	0.09822	0.24626	0.99554	5011	2	0.016305
CMTM8	6	0.14448	0.32739	0.999696	6798	3	-0.13059	0.10155	0.25255	0.99554	5162	3	-0.13059
RHD	6	0.14459	0.32751	0.999696	6800	2	-0.1593	0.074023	0.19908	0.99554	4034	1	-0.1593
SMIM19	6	0.14464	0.32759	0.999696	6801	2	0.34438	0.010433	0.041188	0.99554	815	4	0.34438
STAB1	6	0.14468	0.32764	0.999696	6803	1	-0.020226	0.14039	0.32357	0.99554	6663	2	-0.020226
IQCD	6	0.1447	0.32766	0.999696	6804	2	0.30359	0.1472	0.33563	0.99554	6921	3	0.30359
ALOX15B	6	0.14486	0.32787	0.999696	6807	1	0.65273	0.03624	0.12015	0.99554	2386	4	0.65273
CXCL5	6	0.14499	0.32802	0.999696	6811	3	-0.26289	0.081754	0.21434	0.99554	4371	2	-0.26289
ENO4	6	0.14499	0.32802	0.999696	6815	3	-0.17127	0.029508	0.10176	0.99554	1990	3	-0.17127
RNF151	6	0.14503	0.32807	0.999696	6817	2	0.30184	0.063681	0.17826	0.99554	3608	3	0.30184
MLC1	6	0.14547	0.32861	0.999696	6823	2	0.4122	0.066908	0.18472	0.99554	3730	4	0.4122
PSMD9	6	0.14561	0.32877	0.999696	6825	2	0.25317	0.020765	0.074728	0.99554	1467	3	0.25317
SH3GL3	6	0.14561	0.32878	0.999696	6826	2	0.46482	0.065469	0.1818	0.99554	3683	4	0.46482
ONECUT2	6	0.14576	0.32896	0.999696	6831	2	0.61995	0.025001	0.088014	0.99554	1723	4	0.61995
SENP1	6	0.14595	0.32918	0.999696	6836	2	-0.014913	0.12049	0.28773	0.99554	5913	2	-0.014913
LRRC8B	6	0.14596	0.32919	0.999696	6837	1	0.27718	0.063436	0.17774	0.99554	3600	3	0.27718
POU1F1	6	0.14623	0.32953	0.999696	6842	3	-0.43731	0.012026	0.04644	0.99554	906	2	-0.43731
IQCK	6	0.14635	0.32969	0.999696	6845	3	-0.40818	0.024941	0.087837	0.99554	1720	1	-0.40818
CD300LG	6	0.14666	0.33007	0.999696	6855	2	0.48838	0.025197	0.088616	0.99554	1735	3	0.48838
CASKIN1	6	0.1468	0.33022	0.999696	6860	1	0.29331	0.092878	0.23599	0.99554	4815	3	0.29331
B3GALNT1	6	0.14684	0.33027	0.999696	6861	3	-0.093197	0.078058	0.20711	0.99554	4215	2	-0.093197
NCCRP1	6	0.14698	0.33043	0.999696	6864	2	0.17489	0.012609	0.0484	0.99554	949	3	0.17489
PSIP1	6	0.14721	0.3307	0.999696	6872	2	0.18211	0.039155	0.12652	0.99554	2537	3	0.18211
SERGEF	6	0.14732	0.33084	0.999696	6874	1	0.098194	0.0062407	0.026583	0.99554	528	3	0.098194
MAK	6	0.14748	0.33102	0.999696	6877	3	-0.21798	0.095773	0.2416	0.99554	4931	2	-0.21798
KREMEN2	6	0.14749	0.33103	0.999696	6878	3	-0.13022	0.034024	0.11518	0.99554	2266	2	-0.13022
HNRNPUL2	6	0.14752	0.33107	0.999696	6879	3	-0.29347	0.11046	0.26924	0.99554	5520	2	-0.29347
hsa-mir-1180	4	0.1476	0.29546	0.998685	6881	2	-0.70098	0.044971	0.11522	0.99554	2803	1	-0.70098
CYP2J2	6	0.14768	0.33127	0.999696	6882	2	0.18241	0.12297	0.29228	0.99554	6016	3	0.18241
ZNF101	6	0.14771	0.33131	0.999696	6883	2	0.43527	0.09198	0.23428	0.99554	4779	4	0.43527
GTF2H1	6	0.14796	0.33162	0.999696	6887	3	0.0756	0.094254	0.23869	0.99554	4874	3	0.0756
KRTAP17-1	6	0.1481	0.33178	0.999696	6889	2	0.40536	0.13096	0.30673	0.99554	6312	4	0.40536
KRTAP20-1	6	0.14839	0.33211	0.999696	6896	3	0.11662	0.017048	0.062867	0.99554	1231	3	0.11662
ITPA	6	0.14885	0.33267	0.999696	6911	2	0.3708	0.1332	0.31077	0.99554	6390	3	0.3708
CACNB1	6	0.14952	0.33348	0.999696	6923	3	-0.0079178	0.12762	0.30068	0.99554	6196	3	-0.0079178
EPB49	6	0.14972	0.33373	0.999696	6926	3	-0.47035	0.085232	0.22117	0.99554	4513	1	-0.47035
RDH8	6	0.15001	0.33408	0.999696	6932	2	0.035329	0.10139	0.25222	0.99554	5152	2	0.035329
DHX8	6	0.15003	0.33411	0.999696	6933	2	0.25373	0.050155	0.15006	0.99554	3024	3	0.25373
ALG5	6	0.15014	0.33423	0.999696	6935	2	0.23894	0.025105	0.088332	0.99554	1727	3	0.23894
C22orf39	6	0.15049	0.33469	0.999696	6945	2	0.38004	0.14427	0.33047	0.99554	6800	4	0.38004
RPL5	6	0.15069	0.33495	0.999696	6947	2	0.36666	0.13436	0.31284	0.99554	6440	4	0.36666
LIM2	6	0.15075	0.33503	0.999696	6949	1	0.33451	0.026666	0.093126	0.99554	1825	5	0.33451
CACNA2D3	6	0.15082	0.33512	0.999696	6951	2	0.32987	0.038736	0.1256	0.99554	2514	4	0.32987
KHNYN	6	0.15104	0.33537	0.999696	6954	2	0.35504	0.031487	0.10775	0.99554	2111	3	0.35504
PNMA2	6	0.15106	0.3354	0.999696	6955	2	-0.083168	0.14529	0.33225	0.99554	6843	2	-0.083168
hsa-mir-6737	4	0.15122	0.29912	0.99956	6959	1	0.5636	0.044479	0.11429	0.99554	2782	2	0.5636
UCHL5	6	0.15123	0.33561	0.999696	6960	2	0.42809	0.10285	0.25497	0.99554	5208	4	0.42809
hsa-mir-4522	4	0.15148	0.29938	0.99956	6963	2	0.18508	0.025534	0.07679	0.99554	1756	2	0.18508
SLC15A1	6	0.15164	0.33612	0.999696	6966	3	-0.27765	0.081446	0.21372	0.99554	4356	2	-0.27765
SUCLG2	6	0.15184	0.33634	0.999696	6969	2	0.20771	0.12897	0.30308	0.99554	6237	3	0.20771
IFIT1	6	0.15204	0.33661	0.999696	6972	3	-0.039505	0.099448	0.24861	0.99554	5075	3	-0.039505
RNF216	6	0.15224	0.33685	0.999696	6974	3	-0.4016	0.09036	0.23111	0.99554	4707	2	-0.4016
CHD6	6	0.15242	0.33706	0.999696	6977	2	-0.50998	0.14759	0.33632	0.99554	6944	2	-0.50998
ADC	6	0.15246	0.33711	0.999696	6978	3	-0.076416	0.053483	0.15704	0.99554	3171	2	-0.076416
MXD3	6	0.1525	0.33717	0.999696	6981	2	0.38656	0.13369	0.31165	0.99554	6410	3	0.38656
SLC11A1	6	0.1529	0.33764	0.999696	6988	1	0.36807	0.018103	0.066248	0.99554	1295	5	0.36807
HKR1	6	0.15309	0.33786	0.999696	6994	3	-0.046065	0.13059	0.30607	0.99554	6296	3	-0.046065
GPC6	6	0.15336	0.33822	0.999696	6998	1	0.20017	0.035312	0.11811	0.99554	2338	3	0.20017
ATM	6	0.15373	0.33865	0.999696	7008	2	-0.0087195	0.0069904	0.029229	0.99554	575	2	-0.0087195
HDHD2	6	0.15405	0.33903	0.999696	7017	2	0.28118	0.13333	0.311	0.99554	6396	4	0.28118
LIPT1	6	0.15446	0.33955	0.999696	7024	2	0.65632	0.03444	0.1161	0.99554	2293	4	0.65632
DNAJB8	6	0.15469	0.33984	0.999696	7030	1	0.37026	0.031379	0.10743	0.99554	2104	3	0.37026
AKAP5	6	0.15476	0.33993	0.999696	7034	3	-0.37763	0.09383	0.23787	0.99554	4854	1	-0.37763
HIPK1	6	0.15492	0.34014	0.999696	7039	3	-0.30464	0.124	0.29412	0.99554	6064	2	-0.30464
ATIC	6	0.1553	0.34057	0.999696	7047	1	0.62315	0.027234	0.094896	0.99554	1853	3	0.62315
C7orf49	6	0.15547	0.34076	0.999696	7057	3	0.03183	0.095742	0.24155	0.99554	4928	3	0.03183
SPEM1	6	0.1557	0.34102	0.999696	7061	1	0.61346	0.021086	0.075761	0.99554	1488	4	0.61346
hsa-mir-101-2	4	0.1557	0.3036	0.99956	7062	2	0.074749	0.054613	0.13364	0.99554	3217	2	0.074749
ZNRD1	6	0.15575	0.34108	0.999696	7064	3	-0.20566	0.131	0.30681	0.99554	6313	2	-0.20566
NPNT	6	0.15584	0.34119	0.999696	7067	3	0.059477	0.13122	0.30719	0.99554	6322	3	0.059477
C2orf42	6	0.156	0.34139	0.999696	7071	2	0.15743	0.043702	0.1364	0.99554	2747	3	0.15743
DBI	6	0.15644	0.34192	0.999696	7082	3	-0.32255	0.12513	0.29617	0.99554	6110	2	-0.32255
SLC35D2	6	0.15652	0.34201	0.999696	7083	2	0.34938	0.12772	0.30085	0.99554	6197	3	0.34938
MSGN1	6	0.15661	0.34211	0.999696	7084	2	0.38527	0.10758	0.26385	0.99554	5396	4	0.38527
WDR74	6	0.1567	0.34222	0.999696	7086	3	-0.11946	0.1468	0.33496	0.99554	6903	3	-0.11946
SFXN5	6	0.15694	0.34251	0.999696	7090	3	-0.16931	0.12988	0.30474	0.99554	6266	2	-0.16931
ADAMTS1	6	0.157	0.3426	0.999696	7091	2	0.52186	0.029675	0.10225	0.99554	2005	4	0.52186
CELF4	6	0.15703	0.34263	0.999696	7093	3	0.05589	0.057709	0.16592	0.99554	3345	3	0.05589
ZNF546	6	0.15722	0.34287	0.999696	7096	2	0.1504	0.08642	0.22348	0.99554	4557	3	0.1504
PHACTR1	6	0.15724	0.34289	0.999696	7097	3	-0.29473	0.020602	0.074212	0.99554	1457	2	-0.29473
SNX22	6	0.15729	0.34295	0.999696	7098	2	0.55923	0.056143	0.16262	0.99554	3289	3	0.55923
IRG1	6	0.15796	0.34377	0.999696	7115	1	0.31236	0.045341	0.13986	0.99554	2817	3	0.31236
RPP30	6	0.15811	0.34395	0.999696	7119	3	-0.29794	0.05984	0.17036	0.99554	3433	2	-0.29794
SPINK6	6	0.15813	0.34398	0.999696	7121	3	0.21133	0.053715	0.15753	0.99554	3183	3	0.21133
HN1	6	0.15815	0.344	0.999696	7122	2	0.10372	0.040728	0.12997	0.99554	2619	3	0.10372
hsa-mir-4450	4	0.15865	0.30655	0.999696	7136	2	-0.57497	0.15645	0.31164	0.99554	7260	1	-0.57497
IRX1	6	0.1587	0.34467	0.999696	7140	2	0.099859	0.062557	0.17595	0.99554	3552	2	0.099859
AHNAK2	6	0.15877	0.34474	0.999696	7141	3	0.029836	0.0068904	0.028892	0.99554	567	3	0.029836
GEMIN2	6	0.15915	0.3452	0.999696	7147	2	0.92709	0.01764	0.064764	0.99554	1262	4	0.92709
CAMTA2	6	0.15949	0.34564	0.999696	7153	2	-0.019431	0.10723	0.2632	0.99554	5377	2	-0.019431
RRAS2	6	0.15969	0.34587	0.999696	7155	3	-0.27274	0.10914	0.26676	0.99554	5466	3	-0.27274
hsa-mir-6726	4	0.15972	0.3076	0.999696	7157	1	0.32508	0.16871	0.32621	0.99554	7554	2	0.32508
ANAPC5	6	0.16012	0.34638	0.999696	7164	2	0.11351	0.03095	0.10613	0.99554	2078	3	0.11351
MCM10	6	0.16031	0.34661	0.999696	7171	2	-0.036547	0.13243	0.30938	0.99554	6364	2	-0.036547
SNX16	6	0.16048	0.34684	0.999696	7178	3	-0.46771	0.11746	0.2822	0.99554	5799	1	-0.46771
CBWD3	4	0.16063	0.3085	0.999696	7183	2	-0.018509	0.14897	0.29947	0.99554	6991	2	-0.018509
ACTL10	6	0.16094	0.34741	0.999696	7190	1	0.2376	0.10415	0.25744	0.99554	5255	3	0.2376
FAM199X	6	0.16127	0.3478	0.999696	7199	1	0.2275	0.062373	0.17558	0.99554	3543	3	0.2275
RNF139	6	0.16196	0.34867	0.999696	7213	1	0.79234	0.012772	0.048942	0.99554	962	4	0.79234
ZNF445	6	0.16216	0.34891	0.999696	7218	3	-0.34466	0.050098	0.14994	0.99554	3020	2	-0.34466
TIPRL	6	0.16241	0.34921	0.999696	7224	2	0.38209	0.10334	0.25592	0.99554	5222	4	0.38209
MUCL1	6	0.16248	0.3493	0.999696	7227	2	-0.13795	0.02019	0.072903	0.99554	1430	3	-0.13795
IFNAR1	6	0.16254	0.34936	0.999696	7228	3	0.17585	0.077006	0.20504	0.99554	4163	3	0.17585
LDB1	6	0.16283	0.3497	0.999696	7233	3	-0.1985	0.10378	0.25675	0.99554	5235	1	-0.1985
GNGT1	6	0.16289	0.34977	0.999696	7234	2	0.82553	0.027496	0.095689	0.99554	1875	4	0.82553
SSH1	6	0.16309	0.35001	0.999696	7236	3	0.0058008	0.12496	0.29585	0.99554	6105	3	0.0058008
OIT3	6	0.16347	0.35048	0.999696	7242	3	-0.29607	0.093972	0.23813	0.99554	4861	2	-0.29607
OR4K1	6	0.16357	0.3506	0.999696	7244	3	-0.0243	0.05194	0.1539	0.99554	3111	3	-0.0243
PYGL	5	0.16361	0.32514	0.999696	7246	3	-0.47596	0.041731	0.12101	0.99554	2661	2	-0.47596
KNDC1	6	0.16379	0.35086	0.999696	7250	3	-0.21708	0.06911	0.1892	0.99554	3818	1	-0.21708
LRRC6	6	0.16408	0.3512	0.999696	7258	3	0.032434	0.093993	0.23818	0.99554	4862	3	0.032434
RFNG	6	0.16412	0.35124	0.999696	7262	2	0.16211	0.10471	0.2585	0.99554	5284	2	0.16211
TMEM175	6	0.16414	0.35126	0.999696	7263	2	0.33289	0.064651	0.18014	0.99554	3655	3	0.33289
RYBP	6	0.16428	0.35141	0.999696	7267	2	0.40209	0.11762	0.28248	0.99554	5803	4	0.40209
PF4V1	5	0.16429	0.32609	0.999696	7269	1	0.056197	0.033222	0.099887	0.99554	2218	1	0.056197
CREBZF	6	0.16452	0.35169	0.999696	7273	2	0.65663	0.0049993	0.022099	0.99554	455	4	0.65663
MRPL43	6	0.16464	0.35184	0.999696	7277	3	0.012771	0.14583	0.33321	0.99554	6865	3	0.012771
MIOX	6	0.16465	0.35185	0.999696	7278	1	0.19893	0.10199	0.25337	0.99554	5181	3	0.19893
TMEM211	6	0.16495	0.35222	0.999696	7286	1	0.6297	0.010714	0.042127	0.99554	835	4	0.6297
SLC38A3	6	0.16504	0.35231	0.999696	7287	1	0.49817	0.049687	0.14908	0.99554	3006	4	0.49817
RSPH10B	6	0.16512	0.35241	0.999696	7290	2	-0.20453	0.034065	0.11527	0.99554	2270	2	-0.20453
COL5A3	6	0.16512	0.35241	0.999696	7292	2	-0.14679	0.078164	0.2073	0.99554	4221	2	-0.14679
RAPGEF2	6	0.16512	0.35241	0.999696	7298	3	0.20545	0.010782	0.042332	0.99554	839	3	0.20545
CAPN14	6	0.16551	0.35288	0.999696	7305	2	0.25116	0.024596	0.086785	0.99554	1700	3	0.25116
ADAM7	6	0.16559	0.35296	0.999696	7308	2	0.54851	0.1079	0.26445	0.99554	5406	4	0.54851
MMP27	6	0.16586	0.3533	0.999696	7314	2	0.28721	0.13377	0.3118	0.99554	6416	4	0.28721
BRDT	6	0.16612	0.35361	0.999696	7318	1	0.15541	0.058307	0.16719	0.99554	3369	3	0.15541
MAP2K4	6	0.16622	0.35376	0.999696	7320	2	-0.11152	0.064936	0.18073	0.99554	3669	2	-0.11152
CRIPT	6	0.16635	0.35392	0.999696	7324	1	0.66749	0.031797	0.10867	0.99554	2133	4	0.66749
SUCO	6	0.16635	0.35392	0.999696	7325	1	0.16907	0.042304	0.13338	0.99554	2682	3	0.16907
PRSS21	6	0.16645	0.35403	0.999696	7328	2	0.037113	0.14517	0.33203	0.99554	6839	3	0.037113
hsa-mir-8062	4	0.16669	0.31458	0.999696	7334	1	0.2921	0.14765	0.29731	0.99554	6946	3	0.2921
EIF3M	6	0.1667	0.35434	0.999696	7336	2	0.4594	0.07822	0.20742	0.99554	4223	4	0.4594
SEBOX	6	0.1667	0.35434	0.999696	7338	1	-0.03672	0.057785	0.16607	0.99554	3348	2	-0.03672
SHARPIN	6	0.1667	0.35434	0.999696	7339	2	0.29571	0.13925	0.32157	0.99554	6623	4	0.29571
C9orf69	6	0.1667	0.35434	0.999696	7340	2	0.075473	0.027153	0.094649	0.99554	1848	3	0.075473
RAB40B	6	0.16708	0.35478	0.999696	7349	2	0.048046	0.05424	0.15864	0.99554	3203	2	0.048046
RORA	6	0.16727	0.35503	0.999696	7352	2	0.36263	0.015725	0.058637	0.99554	1142	3	0.36263
EIF3J	6	0.16736	0.35514	0.999696	7355	2	0.50923	0.075118	0.20128	0.99554	4071	3	0.50923
IVNS1ABP	6	0.16745	0.35525	0.999696	7359	1	0.50774	0.040692	0.1299	0.99554	2616	4	0.50774
HHLA2	6	0.16748	0.35528	0.999696	7360	2	0.028961	0.084532	0.2198	0.99554	4482	1	0.028961
FEZ1	6	0.1677	0.35556	0.999696	7366	2	0.28141	0.12332	0.2929	0.99554	6035	4	0.28141
PNPT1	6	0.16787	0.35576	0.999696	7368	3	-0.14555	0.026563	0.09281	0.99554	1816	2	-0.14555
GNG13	6	0.16806	0.356	0.999696	7370	1	0.43474	0.010657	0.041933	0.99554	832	3	0.43474
ZNF511	6	0.16819	0.35616	0.999696	7375	2	0.44539	0.065581	0.18205	0.99554	3688	4	0.44539
CTSO	6	0.1684	0.35642	0.999696	7376	2	0.61869	0.046977	0.14335	0.99554	2888	4	0.61869
VPS53	6	0.16849	0.35653	0.999696	7379	1	0.4395	0.061374	0.17354	0.99554	3501	4	0.4395
SRGAP3	6	0.16877	0.35687	0.999696	7385	2	0.056744	0.13946	0.32195	0.99554	6630	2	0.056744
OR6M1	6	0.16879	0.35689	0.999696	7386	2	0.2993	0.083504	0.2178	0.99554	4447	3	0.2993
hsa-mir-599	4	0.16888	0.31676	0.999696	7392	1	0.37481	0.17124	0.32867	0.99554	7612	2	0.37481
ARMC10	6	0.169	0.35715	0.999696	7394	3	-0.28584	0.0068405	0.028726	0.99554	562	1	-0.28584
EPT1	6	0.16905	0.35721	0.999696	7396	1	0.29952	0.077569	0.20614	0.99554	4188	4	0.29952
SEZ6L	6	0.16918	0.35737	0.999696	7400	2	-0.022477	0.098911	0.24759	0.99554	5047	1	-0.022477
hsa-mir-135a-1	4	0.16932	0.31719	0.999696	7404	1	0.6356	0.01727	0.055984	0.99554	1241	2	0.6356
UNC119	6	0.16942	0.35766	0.999696	7407	3	-0.35513	0.13968	0.32232	0.99554	6637	1	-0.35513
CLDN10	6	0.16959	0.35787	0.999696	7412	2	0.32913	0.11001	0.26838	0.99554	5505	4	0.32913
CTAG2	5	0.16976	0.33397	0.999696	7417	1	0.38285	0.16672	0.33283	0.99554	7512	3	0.38285
hsa-mir-4800	4	0.17033	0.3182	0.999696	7432	2	-0.11989	0.15288	0.30589	0.99554	7143	2	-0.11989
SCGB1A1	6	0.17077	0.35929	0.999696	7445	3	-0.32236	0.060274	0.17124	0.99554	3455	2	-0.32236
CTNND2	6	0.17089	0.35943	0.999696	7446	3	-0.36317	0.12861	0.30241	0.99554	6226	2	-0.36317
DYDC2	6	0.17111	0.3597	0.999696	7450	2	0.36767	0.0058212	0.025043	0.99554	504	3	0.36767
EXOSC1	6	0.17122	0.35983	0.999696	7453	3	-0.21264	0.040534	0.12953	0.99554	2606	1	-0.21264
C9orf117	6	0.17142	0.36004	0.999696	7462	2	-0.034604	0.11151	0.27119	0.99554	5559	2	-0.034604
SRPX2	6	0.17167	0.36035	0.999696	7469	1	0.59153	0.017559	0.064477	0.99554	1255	5	0.59153
hsa-mir-3919	3	0.17168	0.27851	0.997532	7471	2	-0.5046	0.091479	0.17938	0.99554	4757	1	-0.5046
hsa-mir-4263	4	0.17179	0.31968	0.999696	7473	2	-0.22443	0.014975	0.049069	0.99554	1093	2	-0.22443
MTRR	6	0.17206	0.36081	0.999696	7479	1	0.1599	0.080749	0.21232	0.99554	4328	2	0.1599
KIR2DL3	5	0.17213	0.33734	0.999696	7482	3	-0.30245	0.12571	0.27427	0.99554	6132	2	-0.30245
SIGMAR1	6	0.17235	0.36114	0.999696	7487	3	-0.27548	0.063176	0.17718	0.99554	3581	2	-0.27548
CPQ	6	0.17279	0.36168	0.999696	7501	1	0.35972	0.082045	0.21495	0.99554	4382	4	0.35972
GLIPR1L2	6	0.17288	0.36179	0.999696	7505	1	0.57858	0.086856	0.2243	0.99554	4581	4	0.57858
GEM	6	0.17305	0.36198	0.999696	7508	1	0.44219	0.10871	0.26598	0.99554	5444	4	0.44219
ATP5L	6	0.1733	0.36226	0.999696	7512	2	0.35399	0.014014	0.053083	0.99554	1030	4	0.35399
KCNE2	6	0.17335	0.36232	0.999696	7513	2	0.38278	0.047293	0.14401	0.99554	2899	3	0.38278
SLC22A25	6	0.17345	0.36242	0.999696	7515	3	0.18494	0.044932	0.139	0.99554	2800	3	0.18494
TMEM186	6	0.1736	0.3626	0.999696	7517	2	0.42575	0.075199	0.20145	0.99554	4076	3	0.42575
VEGFB	6	0.17376	0.36279	0.999696	7522	2	0.37512	0.10417	0.25749	0.99554	5256	4	0.37512
TPBGL	6	0.17387	0.36291	0.999696	7525	3	0.06267	0.054099	0.15835	0.99554	3199	3	0.06267
C18orf25	6	0.17388	0.36293	0.999696	7526	2	0.3757	0.092953	0.23615	0.99554	4819	4	0.3757
LOC728819	6	0.17407	0.36315	0.999696	7530	3	0.1559	0.05249	0.15501	0.99554	3136	3	0.1559
NTN4	6	0.17438	0.36351	0.999696	7534	1	0.4629	0.03318	0.11284	0.99554	2215	5	0.4629
PDE4D	6	0.17458	0.36375	0.999696	7540	3	-0.29934	0.12549	0.29686	0.99554	6125	2	-0.29934
MOB3C	6	0.17461	0.36378	0.999696	7542	1	0.37913	0.021964	0.078519	0.99554	1538	3	0.37913
SPAG6	6	0.17485	0.36407	0.999696	7546	1	0.42395	0.026843	0.093677	0.99554	1833	5	0.42395
PLK1S1	6	0.17488	0.36411	0.999696	7547	2	0.11003	0.046683	0.14272	0.99554	2874	2	0.11003
C15orf27	6	0.17498	0.36425	0.999696	7549	3	-0.14885	0.08941	0.22929	0.99554	4674	2	-0.14885
TC2N	6	0.17512	0.36441	0.999696	7551	3	-0.1138	0.14671	0.33481	0.99554	6899	3	-0.1138
PHTF2	6	0.17516	0.36446	0.999696	7552	2	0.17703	0.070942	0.1929	0.99554	3892	3	0.17703
SCO1	6	0.17523	0.36454	0.999696	7554	3	-0.29939	0.14812	0.33723	0.99554	6962	2	-0.29939
CDR2	6	0.17538	0.36472	0.999696	7558	1	0.69079	0.014095	0.053343	0.99554	1037	3	0.69079
TMEM206	6	0.17542	0.36477	0.999696	7559	2	-0.099045	0.070293	0.19159	0.99554	3861	1	-0.099045
OTP	6	0.17549	0.36484	0.999696	7560	2	0.47736	0.02731	0.095115	0.99554	1859	3	0.47736
UBE2D1	6	0.17567	0.36506	0.999696	7563	3	-0.2056	0.061462	0.17371	0.99554	3505	2	-0.2056
GABRG1	6	0.17579	0.36519	0.999696	7570	3	0.13615	0.1138	0.27542	0.99554	5641	3	0.13615
GKN2	6	0.17635	0.36587	0.999696	7576	3	-0.28842	0.13393	0.31209	0.99554	6421	2	-0.28842
C20orf111	4	0.17647	0.3244	0.999696	7580	1	0.33251	0.12906	0.26647	0.99554	6239	3	0.33251
INSM2	6	0.17656	0.36611	0.999696	7581	2	0.29348	0.13045	0.30578	0.99554	6289	4	0.29348
RPS8	6	0.17665	0.36622	0.999696	7582	3	-0.10968	0.020418	0.073629	0.99554	1443	2	-0.10968
LGALS9	6	0.17679	0.36641	0.999696	7590	3	-0.048483	0.022362	0.079786	0.99554	1563	3	-0.048483
hsa-mir-7161	4	0.17694	0.32485	0.999696	7592	2	-0.33658	0.11709	0.2461	0.99554	5789	1	-0.33658
C9orf131	6	0.17725	0.36696	0.999696	7598	2	0.26192	0.079	0.20893	0.99554	4257	3	0.26192
C15orf40	6	0.17735	0.36707	0.999696	7600	3	-0.39709	0.13866	0.32049	0.99554	6605	2	-0.39709
ITGAL	6	0.1778	0.36762	0.999696	7607	1	0.71684	0.013751	0.052196	0.99554	1013	4	0.71684
NR4A2	6	0.17801	0.3679	0.999696	7610	2	0.39779	0.065884	0.18267	0.99554	3694	4	0.39779
hsa-mir-4734	4	0.17848	0.32638	0.999696	7619	2	0.075161	0.05043	0.12565	0.99554	3036	2	0.075161
FAM98C	6	0.17852	0.36852	0.999696	7622	2	0.54369	0.077201	0.20542	0.99554	4170	4	0.54369
OR4C15	6	0.17856	0.36858	0.999696	7625	3	-0.42564	0.13096	0.30673	0.99554	6311	2	-0.42564
TOPORS	6	0.17886	0.36895	0.999696	7630	2	-0.019016	0.068819	0.18859	0.99554	3800	2	-0.019016
KIAA1586	6	0.17906	0.3692	0.999696	7635	3	0.052001	0.10093	0.25136	0.99554	5129	3	0.052001
hsa-mir-4797	3	0.17907	0.28791	0.998311	7636	2	-0.65597	0.16618	0.27429	0.99554	7500	1	-0.65597
DKC1	6	0.17907	0.36921	0.999696	7637	2	0.59774	0.052752	0.15554	0.99554	3148	4	0.59774
ATPBD4	5	0.17919	0.34735	0.999696	7643	2	-0.072562	0.030362	0.092623	0.99554	2038	2	-0.072562
DEPDC1B	6	0.17925	0.36942	0.999696	7644	3	0.11758	0.095342	0.24079	0.99554	4918	3	0.11758
PBX4	6	0.17942	0.36964	0.999696	7647	2	0.42287	0.02096	0.075343	0.99554	1480	3	0.42287
PHPT1	6	0.1795	0.36975	0.999696	7650	2	-0.088836	0.053761	0.15763	0.99554	3185	2	-0.088836
COMMD5	6	0.17954	0.36979	0.999696	7653	3	0.085347	0.049745	0.14921	0.99554	3009	3	0.085347
TSPAN11	6	0.1798	0.3701	0.999696	7656	2	-0.26799	0.058861	0.16833	0.99554	3395	1	-0.26799
ZNF354B	6	0.18031	0.37072	0.999696	7666	1	0.30093	0.030755	0.10554	0.99554	2065	5	0.30093
EBAG9	6	0.18036	0.37078	0.999696	7667	2	0.59622	0.052581	0.1552	0.99554	3144	4	0.59622
HIST1H2BB	6	0.18043	0.37087	0.999696	7672	2	0.24497	0.12405	0.29421	0.99554	6065	3	0.24497
CEACAM3	6	0.18046	0.37092	0.999696	7674	3	-0.25185	0.080884	0.21259	0.99554	4330	2	-0.25185
CUTC	6	0.18053	0.371	0.999696	7677	2	0.78711	0.0063984	0.027138	0.99554	545	4	0.78711
IQCG	6	0.18074	0.37125	0.999696	7683	2	0.050074	0.11256	0.27314	0.99554	5594	1	0.050074
MORN2	6	0.18111	0.37169	0.999696	7687	3	-0.14596	0.13404	0.31226	0.99554	6427	2	-0.14596
CCDC28B	6	0.18137	0.372	0.999696	7697	3	-0.17082	0.099997	0.24962	0.99554	5094	2	-0.17082
BBS5	6	0.18138	0.37201	0.999696	7698	1	0.25463	0.065255	0.18136	0.99554	3677	3	0.25463
GPR135	6	0.18146	0.37211	0.999696	7700	1	0.32353	0.12009	0.28697	0.99554	5898	3	0.32353
HGF	6	0.18181	0.37254	0.999696	7703	2	0.41248	0.10266	0.25463	0.99554	5206	4	0.41248
TWIST2	6	0.18212	0.37291	0.999696	7714	2	-0.020681	0.13377	0.3118	0.99554	6415	2	-0.020681
GP5	6	0.18212	0.37291	0.999696	7716	2	0.38688	0.048566	0.14675	0.99554	2957	3	0.38688
COG8	6	0.18212	0.37291	0.999696	7717	2	0.20128	0.09974	0.24914	0.99554	5088	3	0.20128
MAMDC4	6	0.18225	0.37306	0.999696	7720	3	0.068952	0.063795	0.17849	0.99554	3613	3	0.068952
ZDHHC13	6	0.18229	0.37311	0.999696	7721	2	0.053981	0.048806	0.14727	0.99554	2966	2	0.053981
AKIP1	6	0.18244	0.37328	0.999696	7723	2	0.43532	0.086132	0.22292	0.99554	4548	3	0.43532
TRIM17	6	0.18275	0.37366	0.999696	7730	2	0.40161	0.011421	0.04448	0.99554	876	4	0.40161
NXPE4	6	0.18283	0.37375	0.999696	7733	2	0.29308	0.14827	0.33747	0.99554	6970	3	0.29308
WNT8B	6	0.18289	0.37382	0.999696	7736	2	0.29282	0.13566	0.31514	0.99554	6480	4	0.29282
DNMT3A	6	0.18291	0.37383	0.999696	7737	3	0.1486	0.039805	0.12794	0.99554	2572	3	0.1486
ADM	6	0.18333	0.37434	0.999696	7749	2	0.20212	0.067831	0.18659	0.99554	3768	3	0.20212
OR7A5	6	0.18345	0.3745	0.999696	7751	2	0.13972	0.12315	0.29259	0.99554	6026	3	0.13972
ADPRH	6	0.18363	0.37471	0.999696	7754	1	0.62245	0.0050021	0.022106	0.99554	456	3	0.62245
hsa-mir-1178	4	0.18383	0.33171	0.999696	7758	2	-0.32777	0.08783	0.1949	0.99554	4626	1	-0.32777
TOR1AIP1	6	0.18395	0.3751	0.999696	7760	3	-0.26607	0.035522	0.11857	0.99554	2348	3	-0.26607
MYLPF	6	0.18401	0.37517	0.999696	7763	2	0.43915	0.099525	0.24876	0.99554	5077	3	0.43915
MCF2L	6	0.18418	0.37537	0.999696	7769	1	0.90732	0.0089643	0.036173	0.99554	717	4	0.90732
THYN1	6	0.18465	0.37594	0.999696	7780	2	-0.15577	0.11913	0.28527	0.99554	5856	2	-0.15577
GCGR	6	0.18479	0.37611	0.999696	7785	2	-0.096213	0.05107	0.15201	0.99554	3067	2	-0.096213
TMED1	6	0.18482	0.37614	0.999696	7787	2	0.33008	0.14238	0.32715	0.99554	6741	4	0.33008
SLC26A10	6	0.18499	0.37634	0.999696	7794	1	0.39786	0.13941	0.32185	0.99554	6628	4	0.39786
LRP4	6	0.18522	0.3766	0.999696	7802	2	-0.056176	0.11378	0.27539	0.99554	5640	2	-0.056176
CDNF	6	0.18557	0.37701	0.999696	7809	3	-0.16241	0.053136	0.15631	0.99554	3162	3	-0.16241
C1orf63	6	0.1856	0.37706	0.999696	7810	1	0.33989	0.13578	0.31536	0.99554	6487	4	0.33989
ATF4	6	0.1856	0.37706	0.999696	7811	1	0.43119	0.11248	0.27299	0.99554	5588	4	0.43119
NRIP2	6	0.1856	0.37706	0.999696	7812	2	0.55944	0.038496	0.1251	0.99554	2505	4	0.55944
SNRPC	4	0.18571	0.33357	0.999696	7815	2	0.27353	0.058105	0.14015	0.99554	3361	2	0.27353
ZNF502	6	0.18592	0.37744	0.999696	7821	2	0.49677	0.093571	0.23738	0.99554	4839	4	0.49677
hsa-mir-6087	4	0.18594	0.33378	0.999696	7823	2	0.20268	0.027201	0.080144	0.99554	1851	2	0.20268
hsa-mir-448	4	0.18596	0.3338	0.999696	7825	1	-0.20513	0.15242	0.30514	0.99554	7123	1	-0.20513
CRY2	6	0.1863	0.37787	0.999696	7834	1	0.3362	0.14529	0.33224	0.99554	6842	4	0.3362
NOL9	6	0.18634	0.37793	0.999696	7835	2	0.62349	0.049975	0.14969	0.99554	3013	4	0.62349
ASTN1	6	0.18647	0.37806	0.999696	7838	2	-0.11318	0.087746	0.22604	0.99554	4622	2	-0.11318
hsa-let-7a-2	4	0.18647	0.33431	0.999696	7839	1	-0.022394	0.17482	0.33217	0.99554	7685	1	-0.022394
SLC6A13	6	0.18702	0.37871	0.999696	7849	2	0.12269	0.11974	0.28638	0.99554	5880	3	0.12269
MYO1D	6	0.18752	0.37932	0.999696	7857	3	-0.26834	0.014759	0.055484	0.99554	1080	1	-0.26834
hsa-mir-6512	4	0.18768	0.33552	0.999696	7860	1	0.91092	0.025623	0.076973	0.99554	1763	3	0.91092
PTEN	6	0.18803	0.37996	0.999696	7864	2	-0.17352	0.06915	0.18928	0.99554	3820	2	-0.17352
CEP63	6	0.18813	0.38006	0.999696	7867	2	0.75558	0.0065017	0.027539	0.99554	551	4	0.75558
CHEK2	6	0.18821	0.38017	0.999696	7871	3	-0.12746	0.083058	0.21692	0.99554	4434	3	-0.12746
FOXD2	6	0.18827	0.38023	0.999696	7873	2	0.56004	0.090379	0.23114	0.99554	4708	4	0.56004
WIPF1	6	0.18829	0.38026	0.999696	7875	1	0.29832	0.015603	0.058212	0.99554	1133	4	0.29832
MGA	6	0.18829	0.38026	0.999696	7876	1	0.4947	0.052918	0.15586	0.99554	3153	4	0.4947
MAFA	6	0.18838	0.38036	0.999696	7878	3	-0.20822	0.14567	0.33291	0.99554	6861	2	-0.20822
OR52E6	6	0.18864	0.38066	0.999696	7886	2	0.28376	0.0094657	0.037891	0.99554	747	3	0.28376
ACP2	6	0.18879	0.38083	0.999696	7888	3	0.013905	0.039027	0.12624	0.99554	2530	3	0.013905
GPR17	6	0.18911	0.38121	0.999696	7892	1	0.42355	0.08924	0.22895	0.99554	4668	3	0.42355
PCP4L1	6	0.18926	0.38141	0.999696	7895	2	0.19451	0.14322	0.32863	0.99554	6765	3	0.19451
ANKRD27	6	0.18957	0.38176	0.999696	7907	1	0.41424	0.075045	0.20113	0.99554	4069	3	0.41424
LRAT	6	0.18995	0.3822	0.999696	7912	3	-0.35033	0.044734	0.13858	0.99554	2790	2	-0.35033
CHPF	5	0.19007	0.36266	0.999696	7916	3	-0.29481	0.11343	0.25634	0.99554	5627	1	-0.29481
BPHL	6	0.19043	0.38281	0.999696	7927	3	0.087823	0.066243	0.18339	0.99554	3709	3	0.087823
TEX101	6	0.19054	0.38295	0.999696	7929	2	0.59465	0.020091	0.072604	0.99554	1421	4	0.59465
AGRP	6	0.19092	0.3834	0.999696	7937	3	-0.28959	0.0084883	0.03445	0.99554	679	2	-0.28959
RPRM	6	0.19111	0.38362	0.999696	7942	2	0.36421	0.032469	0.11071	0.99554	2171	3	0.36421
ZNF845	6	0.19132	0.38386	0.999696	7947	2	0.1235	0.13604	0.31585	0.99554	6500	3	0.1235
TRMT61A	6	0.19141	0.38395	0.999696	7949	1	0.464	0.030688	0.10531	0.99554	2059	5	0.464
TPBG	6	0.19149	0.38406	0.999696	7950	2	0.43437	0.14746	0.33609	0.99554	6936	3	0.43437
DGAT1	6	0.19152	0.3841	0.999696	7951	3	-0.40763	0.064461	0.17978	0.99554	3647	2	-0.40763
CYP4V2	6	0.19164	0.38425	0.999696	7957	2	0.02781	0.082615	0.21607	0.99554	4410	2	0.02781
NXF5	6	0.19188	0.38454	0.999696	7963	3	-0.22539	0.062986	0.17679	0.99554	3575	2	-0.22539
OR51B5	6	0.19194	0.38459	0.999696	7964	3	-0.50601	0.022379	0.079841	0.99554	1564	2	-0.50601
CCDC34	6	0.19223	0.38494	0.999696	7971	3	-0.11797	0.14455	0.33094	0.99554	6812	3	-0.11797
EFCAB5	4	0.19256	0.34042	0.999696	7981	2	-0.39694	0.15945	0.31646	0.99554	7341	1	-0.39694
GPR152	6	0.19274	0.38557	0.999696	7985	3	0.051279	0.086853	0.2243	0.99554	4580	3	0.051279
ZNF462	6	0.1928	0.38564	0.999696	7988	2	0.58208	0.047526	0.14448	0.99554	2910	4	0.58208
CENPB	6	0.19295	0.38582	0.999696	7992	3	-0.12595	0.036545	0.12085	0.99554	2408	2	-0.12595
SSC5D	6	0.19295	0.38582	0.999696	7993	2	-0.04416	0.019713	0.071415	0.99554	1390	2	-0.04416
OR52K2	6	0.19296	0.38584	0.999696	7994	1	0.28191	0.12081	0.28833	0.99554	5930	4	0.28191
SCLT1	6	0.19296	0.38584	0.999696	7995	1	0.18573	0.038298	0.12468	0.99554	2494	3	0.18573
TGFBR1	6	0.193	0.38588	0.999696	7997	2	0.095072	0.015364	0.057412	0.99554	1118	3	0.095072
HMX2	6	0.19321	0.38614	0.999696	8001	3	-0.24349	0.12755	0.30055	0.99554	6191	1	-0.24349
FAT1	6	0.19326	0.38619	0.999696	8002	2	0.52498	0.025316	0.088968	0.99554	1740	4	0.52498
RAD17	6	0.19326	0.38619	0.999696	8003	3	0.054616	0.10875	0.26605	0.99554	5447	3	0.054616
MIB1	6	0.19339	0.38634	0.999696	8006	3	-0.33481	0.11128	0.27077	0.99554	5549	1	-0.33481
hsa-mir-3671	3	0.19349	0.30609	0.999696	8011	2	-0.97111	0.18907	0.3028	0.99554	8041	1	-0.97111
hsa-mir-5588	2	0.19364	0.26454	0.997532	8015	1	-0.62163	0.25447	0.3154	0.99554	9587	1	-0.62163
POLR2M	6	0.19368	0.38672	0.999696	8018	2	0.14023	0.011153	0.043582	0.99554	860	2	0.14023
SH3BGR	6	0.19379	0.38684	0.999696	8019	3	-0.21741	0.043976	0.13697	0.99554	2758	2	-0.21741
AMPD2	6	0.1938	0.38687	0.999696	8020	1	0.4019	0.034954	0.11727	0.99554	2320	4	0.4019
SLC7A11	6	0.19389	0.38696	0.999696	8024	2	0.49476	0.018007	0.065935	0.99554	1289	4	0.49476
hsa-mir-6862-1	4	0.19392	0.34176	0.999696	8026	1	0.58368	0.079641	0.18022	0.99554	4286	3	0.58368
PYROXD2	6	0.19405	0.38716	0.999696	8029	2	0.62578	0.039271	0.12677	0.99554	2546	4	0.62578
hsa-mir-766	4	0.19425	0.34208	0.999696	8033	1	1.2331	0.0069427	0.023988	0.99554	572	3	1.2331
UBE2NL	6	0.19439	0.3876	0.999696	8037	2	0.19314	0.042571	0.13394	0.99554	2695	3	0.19314
hsa-mir-219a-1	4	0.1944	0.34222	0.999696	8038	1	0.41916	0.082749	0.18583	0.99554	4419	3	0.41916
LHFPL2	6	0.19451	0.38774	0.999696	8041	3	-0.3457	0.11069	0.26967	0.99554	5526	1	-0.3457
MTMR4	6	0.19513	0.3885	0.999696	8052	2	0.4812	0.06641	0.18374	0.99554	3715	4	0.4812
CERS5	6	0.19519	0.38857	0.999696	8053	2	0.18086	0.060052	0.17078	0.99554	3441	3	0.18086
TULP2	6	0.19537	0.38878	0.999696	8056	3	-0.16501	0.015355	0.057386	0.99554	1117	2	-0.16501
NDUFC2	6	0.19541	0.38883	0.999696	8058	3	-0.0093178	0.064674	0.18019	0.99554	3656	3	-0.0093178
MRGPRX1	6	0.19569	0.38916	0.999696	8064	1	0.15096	0.011447	0.044551	0.99554	878	3	0.15096
NAPSA	6	0.19578	0.38926	0.999696	8066	3	-0.34401	0.078739	0.20844	0.99554	4244	2	-0.34401
hsa-mir-1469	4	0.19636	0.34425	0.999696	8077	1	0.45519	0.14874	0.29911	0.99554	6982	3	0.45519
SCN11A	6	0.1964	0.38998	0.999696	8081	3	-0.17461	0.077481	0.20597	0.99554	4182	2	-0.17461
C2orf62	6	0.1964	0.38998	0.999696	8082	2	0.24918	0.042135	0.13299	0.99554	2674	3	0.24918
EED	6	0.19661	0.39023	0.999696	8086	3	-0.36026	0.11737	0.28203	0.99554	5795	1	-0.36026
PTK6	6	0.19725	0.39098	0.999696	8100	3	0.23149	0.042059	0.13282	0.99554	2671	3	0.23149
CITED4	6	0.19728	0.39103	0.999696	8102	2	0.45004	0.041157	0.13089	0.99554	2639	4	0.45004
PATZ1	6	0.19753	0.39132	0.999696	8110	1	0.33346	0.12634	0.29838	0.99554	6156	4	0.33346
IP6K2	6	0.19788	0.39174	0.999696	8117	3	0.086623	0.11552	0.27861	0.99554	5715	3	0.086623
THAP2	6	0.19804	0.39192	0.999696	8126	2	0.31762	0.071835	0.19469	0.99554	3937	3	0.31762
ZNF136	6	0.19819	0.39211	0.999696	8129	3	-0.12722	0.079337	0.20957	0.99554	4271	2	-0.12722
SPTBN2	6	0.19843	0.39239	0.999696	8134	1	0.51341	0.013696	0.052029	0.99554	1012	5	0.51341
RPL18A	6	0.19869	0.39271	0.999696	8140	3	-0.59196	0.02154	0.077205	0.99554	1521	1	-0.59196
PTPN13	6	0.19874	0.39276	0.999696	8141	3	0.062687	0.14002	0.32291	0.99554	6650	3	0.062687
TSEN2	6	0.19891	0.39293	0.999696	8144	3	-0.43884	0.016347	0.060614	0.99554	1183	2	-0.43884
NXPE1	6	0.19896	0.39299	0.999696	8145	3	-0.21857	0.13221	0.30898	0.99554	6358	1	-0.21857
MOBP	6	0.19908	0.39311	0.999696	8148	1	0.40211	0.067527	0.18598	0.99554	3754	4	0.40211
C1orf68	6	0.19921	0.39328	0.999696	8149	3	0.18289	0.028912	0.1	0.99554	1949	3	0.18289
SAMD9L	6	0.19962	0.39377	0.999696	8156	2	0.22554	0.0059555	0.025537	0.99554	513	3	0.22554
DCHS2	6	0.19979	0.39395	0.999696	8159	2	-0.0045132	0.1166	0.28061	0.99554	5769	2	-0.0045132
ADSL	6	0.19983	0.394	0.999696	8160	1	0.15318	0.13857	0.32032	0.99554	6600	2	0.15318
CDCA3	6	0.19992	0.3941	0.999696	8162	2	0.66065	0.034092	0.11533	0.99554	2273	4	0.66065
PRSS42	6	0.20002	0.39423	0.999696	8165	2	0.39303	0.008751	0.035406	0.99554	703	3	0.39303
KIAA1211L	6	0.20032	0.39457	0.999696	8170	3	-0.03322	0.14248	0.32734	0.99554	6745	3	-0.03322
NFASC	6	0.20092	0.39526	0.999696	8184	3	-0.10961	0.10296	0.25518	0.99554	5213	3	-0.10961
OVOL2	6	0.20092	0.39526	0.999696	8185	2	0.25019	0.052752	0.15554	0.99554	3149	3	0.25019
KLHDC7B	6	0.20146	0.39591	0.999696	8191	1	0.51184	0.05084	0.15153	0.99554	3060	4	0.51184
RAN	6	0.2018	0.39632	0.999696	8202	2	-0.045843	0.01907	0.069372	0.99554	1348	2	-0.045843
SYT6	6	0.20196	0.39651	0.999696	8204	2	0.24883	0.022597	0.080526	0.99554	1575	4	0.24883
NOTCH2	6	0.202	0.39657	0.999696	8207	2	0.35825	0.0048905	0.021697	0.99554	449	3	0.35825
OXER1	6	0.20215	0.39676	0.999696	8211	3	-0.34013	0.10109	0.25166	0.99554	5135	2	-0.34013
TRAPPC13	6	0.20221	0.39682	0.999696	8212	2	0.22675	0.015688	0.058512	0.99554	1138	3	0.22675
IREB2	6	0.20231	0.39694	0.999696	8214	2	0.041902	0.031174	0.10682	0.99554	2090	3	0.041902
HIST1H2AL	6	0.20237	0.39701	0.999696	8216	2	-0.18695	0.091884	0.23408	0.99554	4775	2	-0.18695
MIR205HG	6	0.20271	0.39739	0.999696	8221	3	0.11077	0.13463	0.3133	0.99554	6448	3	0.11077
SDR9C7	6	0.20317	0.39792	0.999696	8232	1	0.29198	0.13561	0.31505	0.99554	6476	4	0.29198
TMEM98	6	0.20335	0.39812	0.999696	8239	3	-0.049408	0.13683	0.3173	0.99554	6529	3	-0.049408
hsa-mir-4525	4	0.20346	0.35126	0.999696	8242	2	-0.048946	0.01136	0.037993	0.99554	873	2	-0.048946
hsa-mir-490	4	0.2035	0.3513	0.999696	8243	2	-0.15564	0.16567	0.32331	0.99554	7489	1	-0.15564
hsa-mir-3187	4	0.20359	0.35138	0.999696	8245	2	0.031921	0.072416	0.16694	0.99554	3967	2	0.031921
INPP4B	6	0.20362	0.39845	0.999696	8247	2	0.25393	0.058299	0.16717	0.99554	3368	3	0.25393
DNAJC19	6	0.20384	0.39873	0.999696	8252	3	-0.2633	0.092533	0.23533	0.99554	4800	1	-0.2633
ADCK2	6	0.20396	0.39886	0.999696	8255	2	0.31569	0.10924	0.26694	0.99554	5472	3	0.31569
hsa-mir-181b-1	4	0.204	0.35179	0.999696	8259	2	-0.82845	0.085483	0.19073	0.99554	4521	2	-0.82845
TWF1	6	0.20445	0.39945	0.999696	8266	3	0.13346	0.13399	0.31219	0.99554	6424	3	0.13346
WHAMM	6	0.20455	0.39956	0.999696	8268	3	-0.46346	0.071239	0.19352	0.99554	3906	2	-0.46346
CACNA1G	6	0.2047	0.39975	0.999696	8271	2	0.57848	0.016832	0.062182	0.99554	1216	4	0.57848
TACO1	6	0.20487	0.39992	0.999696	8275	3	0.028683	0.13791	0.31919	0.99554	6577	3	0.028683
ATXN7L3B	6	0.20499	0.40008	0.999696	8278	2	-0.024117	0.076895	0.20482	0.99554	4154	1	-0.024117
EPGN	6	0.20501	0.4001	0.999696	8279	2	0.11184	0.076942	0.20491	0.99554	4159	3	0.11184
TTN	6	0.20516	0.40027	0.999696	8280	1	0.47772	0.020045	0.07245	0.99554	1416	5	0.47772
GSTA1	6	0.2057	0.4009	0.999696	8294	1	-0.087476	0.12639	0.29847	0.99554	6158	2	-0.087476
NOP58	6	0.20586	0.40109	0.999696	8297	3	-0.081573	0.018823	0.068562	0.99554	1337	1	-0.081573
NDUFB4	6	0.20627	0.4016	0.999696	8310	2	-0.11223	0.0081889	0.033415	0.99554	659	2	-0.11223
KLRC1	6	0.2063	0.40162	0.999696	8311	3	-0.1091	0.055727	0.16174	0.99554	3266	2	-0.1091
C3orf35	6	0.20645	0.40179	0.999696	8313	1	0.67448	0.010428	0.041166	0.99554	814	5	0.67448
FES	6	0.20657	0.40193	0.999696	8315	1	0.40441	0.093694	0.23761	0.99554	4847	4	0.40441
CDK11B	6	0.2069	0.40233	0.999696	8322	3	0.061533	0.054022	0.15819	0.99554	3196	3	0.061533
TRADD	6	0.20725	0.40274	0.999696	8333	3	0.071559	0.096966	0.24388	0.99554	4965	3	0.071559
AKR7A2	6	0.20754	0.4031	0.999696	8339	2	0.18286	0.11407	0.27592	0.99554	5650	3	0.18286
TNRC6A	5	0.20757	0.38707	0.999696	8341	3	-0.27289	0.026978	0.084022	0.99554	1837	2	-0.27289
ARSK	6	0.20762	0.4032	0.999696	8342	3	-0.15934	0.095769	0.2416	0.99554	4930	3	-0.15934
BAG6	6	0.20798	0.40363	0.999696	8349	2	0.37714	0.078699	0.20837	0.99554	4242	3	0.37714
TVP23A	6	0.20799	0.40364	0.999696	8350	3	0.2524	0.055182	0.16061	0.99554	3240	3	0.2524
DNAJB4	6	0.20806	0.40372	0.999696	8352	2	0.23562	0.14014	0.32312	0.99554	6653	3	0.23562
RALBP1	6	0.20835	0.40405	0.999696	8358	2	0.53929	0.063893	0.17869	0.99554	3619	4	0.53929
SOX10	6	0.20839	0.4041	0.999696	8359	2	0.20448	0.10494	0.25892	0.99554	5292	2	0.20448
hsa-mir-8064	4	0.20883	0.35669	0.999696	8363	1	0.43062	0.069738	0.16197	0.99554	3839	3	0.43062
OR8B12	6	0.20888	0.4047	0.999696	8365	3	-0.035807	0.13216	0.3089	0.99554	6356	2	-0.035807
PEX10	6	0.20895	0.40478	0.999696	8366	1	-0.081144	0.048324	0.14622	0.99554	2946	1	-0.081144
INTS3	6	0.20904	0.40489	0.999696	8372	3	-0.19447	0.075225	0.20149	0.99554	4078	2	-0.19447
ADAM22	6	0.20926	0.40515	0.999696	8376	1	0.55415	0.034932	0.11723	0.99554	2318	4	0.55415
LOC100507462	6	0.20944	0.40537	0.999696	8382	3	-0.04342	0.09084	0.23206	0.99554	4727	2	-0.04342
C18orf8	6	0.20951	0.40546	0.999696	8384	1	0.62936	0.020839	0.074966	0.99554	1471	4	0.62936
MLKL	6	0.20969	0.40566	0.999696	8388	3	0.25933	0.029523	0.1018	0.99554	1992	3	0.25933
EIF4E1B	6	0.2098	0.40579	0.999696	8389	2	0.18682	0.025531	0.089642	0.99554	1755	3	0.18682
hsa-mir-892a	4	0.20981	0.35765	0.999696	8390	2	-0.14916	0.14095	0.28643	0.99554	6681	2	-0.14916
CDH26	6	0.21112	0.40734	0.999696	8413	2	-0.17463	0.046483	0.14229	0.99554	2867	2	-0.17463
MAGEB17	6	0.21122	0.40744	0.999696	8417	2	0.37013	0.085033	0.22082	0.99554	4502	3	0.37013
RMND1	6	0.21135	0.4076	0.999696	8423	3	-0.13701	0.092202	0.23471	0.99554	4788	2	-0.13701
hsa-mir-8082	4	0.21152	0.35938	0.999696	8429	1	0.37741	0.068215	0.15907	0.99554	3775	2	0.37741
RNF168	6	0.21169	0.40799	0.999696	8432	2	0.40215	0.09813	0.24609	0.99554	5006	4	0.40215
TRIL	6	0.21176	0.40807	0.999696	8433	2	0.42505	0.069801	0.19058	0.99554	3840	4	0.42505
[truncated: 19,698 more rows]

## Sheet: 5.Daniloski_moi0.3_ResFDR <0.25
id	pos|score	pos|p-value	pos|fdr	pos|rank	pos|goodsgrna	pos|lfc
VPS35	2.891e-11	2.2816e-07	0.000619	1	5	2.4321
ATP6AP1	6.9457e-11	2.2816e-07	0.000619	2	6	2.4029
VPS29	1.7403e-10	2.2816e-07	0.000619	3	4	2.7699
SNX27	3.1357e-10	2.2816e-07	0.000619	4	6	2.6434
ATP6AP2	1.5508e-09	2.2816e-07	0.000619	5	5	2.2376
CCDC22	5.0741e-09	2.2816e-07	0.000619	6	6	1.7099
COMMD3	1.664e-08	2.2816e-07	0.000619	7	6	1.8209
SPEN	6.0484e-08	2.2816e-07	0.000619	8	6	1.588
ATP6V0C	9.1035e-08	6.8449e-07	0.001485	9	6	1.7478
ATP6V1H	1.4743e-07	6.8449e-07	0.001485	10	5	1.7791
KIAA1033	5.3251e-07	2.9661e-06	0.005851	11	5	1.3871
ATP6V1B2	6.5434e-07	3.4225e-06	0.006188	12	6	1.641
ACE2	1.0305e-06	5.7041e-06	0.00952	13	5	1.9244
ATP6V1G1	1.5216e-06	8.4421e-06	0.012871	14	5	1.6862
CTSL	2.1244e-06	8.8984e-06	0.012871	15	4	2.0605
ATP6V0B	3.9392e-06	1.8481e-05	0.025062	16	5	1.4703
C11orf74	5.2146e-06	2.9433e-05	0.035479	17	5	1.2974
TMEM117	5.2224e-06	2.9433e-05	0.035479	18	4	0.84639
COMMD2	6.593e-06	3.9016e-05	0.044554	19	5	1.26
PCDH17	9.9484e-06	5.9551e-05	0.064604	20	6	1.1901
ACTR3	1.0704e-05	6.4571e-05	0.066714	21	6	1.6652
ARPC4	1.3619e-05	8.4193e-05	0.083033	22	5	1.2001
ATP6V0D1	1.5122e-05	9.1494e-05	0.08354	23	5	1.5095
CCDC93	1.5749e-05	9.2407e-05	0.08354	24	5	1.5227
VPS26A	2.0709e-05	0.00012116	0.105149	25	4	1.1654
hsa-mir-200b	3.6861e-05	0.00013119	0.109482	29	4	1.4942
CCNH	2.5128e-05	0.00014625	0.117327	26	2	-0.046218
RAB7A	2.6814e-05	0.0001531	0.117327	27	5	1.1077
USP33	2.8343e-05	0.00015994	0.117327	28	6	1.2656
CTSL1	4.6367e-05	0.00016223	0.117327	31	4	1.6852
WDR91	4.1283e-05	0.00023569	0.164963	30	4	1.0747
DNM2	4.6575e-05	0.0002576	0.174167	32	6	1.2847
CCZ1B	8.9833e-05	0.0002649	0.174167	39	2	1.8234
UVRAG	5.1537e-05	0.00028041	0.178946	33	6	1.57
PODN	5.7045e-05	0.00030871	0.191372	34	5	1.3296
ATP6V1C1	6.324e-05	0.000337	0.203108	35	5	1.5024
ACTR2	7.0425e-05	0.00037807	0.221702	36	5	1.9383
TFEC	7.5383e-05	0.00040134	0.229156	37	5	0.85156

## Sheet: 6.Daniloski ComparisonFDR <0.25
Daniloski Moi0.01 Resistant					daniloski_moi0.3_rra.gene_summa						Daniloski Resistant Common FDR <0.25
id	pos|fdr	pos|rank	pos|lfc		id	pos|fdr	pos|rank	pos|lfc			id	AVERAGE rank	AverageLFC
ACE2	0.000381	5	3.7197		ACE2	0.00952	13	1.9244			ACE2	9	2.82205
ACTR2	0.000381	13	1.8593		ACTR2	0.221702	36	1.9383			ACTR2	24.5	1.8988
ACTR3	0.010977	21	2.4252		ACTR3	0.066714	21	1.6652			ACTR3	21	2.0452
ARPC4	0.009665	19	1.5326		ARPC4	0.083033	22	1.2001			ARPC4	20.5	1.36635
ATP6AP1	0.000381	3	3.8561		ATP6AP1	0.000619	2	2.4029			ATP6AP1	2.5	3.1295
ATP6AP2	0.004368	17	2.3784		ATP6AP2	0.000619	5	2.2376			ATP6AP2	11	2.308
ATP6V0B	0.000381	8	3.0033		ATP6V0B	0.025062	16	1.4703			ATP6V0B	12	2.2368
ATP6V0C	0.000381	2	3.7072		ATP6V0C	0.001485	9	1.7478			ATP6V0C	5.5	2.7275
ATP6V0D1	0.000381	11	2.6497		ATP6V0D1	0.08354	23	1.5095			ATP6V0D1	17	2.0796
ATP6V1B2	0.000381	4	2.9555		ATP6V1B2	0.006188	12	1.641			ATP6V1B2	8	2.29825
ATP6V1C1	0.075446	25	1.6277		ATP6V1C1	0.203108	35	1.5024			ATP6V1C1	30	1.56505
ATP6V1G1	0.000381	10	3.2153		ATP6V1G1	0.012871	14	1.6862			ATP6V1G1	12	2.45075
ATP6V1H	0.004022	16	2.4027		ATP6V1H	0.001485	10	1.7791			ATP6V1H	13	2.0909
CCDC22	0.009665	20	1.9815		CCDC22	0.000619	6	1.7099			CCDC22	13	1.8457
COMMD2	0.000381	7	2.2548		COMMD2	0.044554	19	1.26			COMMD2	13	1.7574
COMMD3	0.010977	22	2.2714		COMMD3	0.000619	7	1.8209			COMMD3	14.5	2.04615
CTSL	0.17157	34	2.1529		CTSL	0.012871	15	2.0605			CTSL	24.5	2.1067
KIAA1033	0.141648	31	1.4244		KIAA1033	0.005851	11	1.3871			KIAA1033	21	1.40575
RAB7A	0.000381	9	2.2021		RAB7A	0.117327	27	1.1077			RAB7A	18	1.6549
SNX27	0.000381	6	3.5987		SNX27	0.000619	4	2.6434			SNX27	5	3.12105
SPEN	0.000381	12	2.5509		SPEN	0.000619	8	1.588			SPEN	10	2.06945
VPS29	0.00165	14	2.5203		VPS29	0.000619	3	2.7699			VPS29	8.5	2.6451
VPS35	0.000381	1	4.8151		VPS35	0.000619	1	2.4321			VPS35	1	3.6236
ATP6V1A	0.077113	26	2.1062		C11orf74	0.035479	17	1.2974
ATP6V1E1	0.007976	18	2.4055		CCDC93	0.08354	24	1.5227
C17orf50	0.221079	35	1.2746		CCNH	0.117327	26	-0.046218
CNOT4	0.125707	28	1.6973		CCZ1B	0.174167	39	1.8234
FBXO33	0.117528	27	1.3415		CTSL1	0.117327	31	1.6852
hsa-mir-3651	0.17157	36	1.5249		DNM2	0.174167	32	1.2847
hsa-mir-4431	0.221079	40	1.9554		hsa-mir-200b	0.109482	29	1.4942
hsa-mir-4713	0.008598	23	2.8107		PCDH17	0.064604	20	1.1901
hsa-mir-6827	0.221079	39	1.7495		PODN	0.191372	34	1.3296
MDFI	0.169667	33	1.6797		TFEC	0.229156	37	0.85156
NPC1	0.141648	30	2.1446		TMEM117	0.035479	18	0.84639
PIK3C3	0.00165	15	2.3239		USP33	0.117327	28	1.2656
POC1A	0.129054	29	1.0898		UVRAG	0.178946	33	1.57
RNASEK	0.162593	32	0.61408		VPS26A	0.105149	25	1.1654
TMEM199	0.022071	24	2.1685		WDR91	0.164963	30	1.0747

## Sheet: 7.Schneider_33deg_Mageck
id	num	neg|score	neg|p-value	neg|fdr	neg|rank	neg|goodsgrna	neg|lfc	pos|score	pos|p-value	pos|fdr	pos|rank	pos|goodsgrna	pos|lfc
ZFP36L2	4	1.3684e-08	2.5909e-07	0.002475	1	4	-0.96596	1	1	1	19107	0	-0.96596
NRIP1	4	5.9504e-08	2.5909e-07	0.002475	2	3	-0.60348	0.96439	0.96436	1	18097	0	-0.60348
STARD3NL	4	3.6205e-07	7.7728e-07	0.00495	3	4	-1.541	0.99986	0.99986	1	19099	0	-1.541
MOSPD2	4	1.2037e-06	3.8864e-06	0.018564	4	4	-1.7966	0.99998	0.99998	1	19105	0	-1.7966
MEN1	4	2.3851e-06	4.9228e-06	0.018812	5	3	-1.3082	0.95983	0.95974	1	17982	0	-1.3082
MAGEC1	4	1.0586e-05	3.3423e-05	0.106436	6	4	-0.78783	0.99999	0.99999	1	19106	0	-0.78783
PLSCR1	4	2.1043e-05	7.5396e-05	0.18255	7	3	-1.3465	0.96156	0.96148	1	18026	0	-1.3465
OR5M3	4	2.1475e-05	7.6433e-05	0.18255	8	4	-0.90961	0.99998	0.99998	1	19104	0	-0.90961
ABHD3	4	2.4513e-05	8.7833e-05	0.186469	9	3	-1.4239	0.76182	0.76317	1	13587	1	-1.4239
AVPR2	4	4.495e-05	0.00016556	0.316337	10	3	-0.75862	0.94133	0.94126	1	17541	0	-0.75862
MARVELD1	4	5.1704e-05	0.00018992	0.329883	11	3	-0.47155	0.26666	0.39979	1	6745	1	-0.47155
USP22	4	6.4337e-05	0.0002407	0.35834	12	4	-0.59744	0.99994	0.99994	1	19103	0	-0.59744
DCUN1D3	4	6.5046e-05	0.00024381	0.35834	13	3	-1.0147	0.98244	0.98247	1	18570	0	-1.0147
STARD3	4	8.4324e-05	0.00032309	0.421924	14	4	-1.1753	0.99894	0.99893	1	19063	0	-1.1753
KRTAP10-5	4	8.8825e-05	0.00033604	0.421924	15	3	-0.6112	0.8594	0.85894	1	15646	0	-0.6112
QRICH2	4	9.6754e-05	0.00036921	0.421924	16	4	-1.0006	0.99862	0.99862	1	19043	0	-1.0006
SSC4D	4	0.00011121	0.00042154	0.421924	17	4	-1.4167	0.99989	0.99989	1	19102	0	-1.4167
LTB4R2	4	0.00011985	0.00046559	0.421924	18	4	-0.55	0.99988	0.99988	1	19101	0	-0.55
IL17A	4	0.00012899	0.00049875	0.421924	19	4	-0.57932	0.99987	0.99987	1	19100	0	-0.57932
LBH	4	0.00013138	0.00050964	0.421924	20	4	-0.83294	0.99405	0.99411	1	18897	0	-0.83294
PFKL	4	0.00013278	0.00051637	0.421924	21	2	-0.32245	0.933	0.9328	1	17355	0	-0.32245
WFDC11	4	0.00014897	0.00057182	0.421924	22	4	-0.57929	0.9935	0.99354	1	18878	0	-0.57929
CFP	4	0.00015039	0.00057907	0.421924	23	4	-0.75993	0.99985	0.99986	1	19098	0	-0.75993
KCNG4	4	0.00015554	0.00060136	0.421924	24	3	-0.79937	0.80951	0.80911	1	14585	0	-0.79937
CHDH	4	0.00015662	0.00060498	0.421924	25	3	-0.61323	0.32815	0.46641	1	7823	1	-0.61323
EFEMP2	4	0.00015744	0.00060913	0.421924	26	4	-0.47726	0.99984	0.99985	1	19097	0	-0.47726
LHX4	4	0.00015771	0.00060913	0.421924	27	3	-1.4719	0.98831	0.98833	1	18722	0	-1.4719
DUS4L	4	0.00016903	0.00064696	0.421924	28	4	-0.90633	0.99954	0.99956	1	19083	0	-0.90633
SLCO6A1	4	0.00017103	0.00065266	0.421924	29	3	-0.55575	0.75585	0.75781	1	13468	1	-0.55575
KCNQ5	4	0.00018589	0.00070655	0.421924	30	1	0.13272	0.32584	0.46389	1	7783	1	0.13272
TIMM10B	4	0.00019119	0.00072624	0.421924	31	3	-0.48042	0.50925	0.59352	1	10230	1	-0.48042
PCDHA12	4	0.00019723	0.00075008	0.421924	32	3	-0.70519	0.97523	0.97518	1	18369	0	-0.70519
CREB3L1	4	0.00020111	0.00076148	0.421924	33	4	-1.0683	0.9998	0.9998	1	19096	0	-1.0683
OSMR	4	0.00020382	0.00077288	0.421924	34	3	-0.9472	0.63311	0.66539	1	11591	1	-0.9472
PTPN18	4	0.00022737	0.00085216	0.447153	35	3	-0.74814	0.81208	0.8117	1	14638	0	-0.74814
DSC3	4	0.00023952	0.00089672	0.447153	36	4	-0.85303	0.99976	0.99976	1	19095	0	-0.85303
ADAD2	4	0.0002432	0.00090294	0.447153	37	3	-0.96067	0.98806	0.98809	1	18718	0	-0.96067
STS	4	0.00024907	0.00092211	0.447153	38	4	-0.55933	0.99975	0.99975	1	19094	0	-0.55933
POR	4	0.00025182	0.0009361	0.447153	39	4	-0.85981	0.99975	0.99975	1	19093	0	-0.85981
CT47A6	3	0.00025892	0.00076303	0.421924	40	1	0.25425	0.63357	0.63736	1	11598	1	0.25425
TEX101	4	0.0002669	0.00099673	0.462871	41	4	-0.41395	0.99973	0.99973	1	19092	0	-0.41395
BCL2L11	4	0.00027266	0.0010175	0.462871	42	4	-1.1949	0.99973	0.99973	1	19091	0	-1.1949
DISC1	4	0.00029211	0.0010859	0.472435	43	1	-0.028896	0.37966	0.52253	1	8814	2	-0.028896
CHRNA7	4	0.00029298	0.0010879	0.472435	44	4	-0.69042	0.99971	0.99971	1	19090	0	-0.69042
SOWAHA	4	0.00031066	0.0011455	0.48257	45	3	-0.70609	0.95805	0.95802	1	17946	0	-0.70609
MARVELD2	4	0.00031518	0.0011626	0.48257	46	4	-0.53722	0.99968	0.99969	1	19089	0	-0.53722
PSORS1C1	4	0.00032317	0.0011895	0.48257	47	4	-0.64265	0.99968	0.99969	1	19088	0	-0.64265
EFCAB2	4	0.00032919	0.0012123	0.48257	48	3	-1.0256	0.89902	0.8987	1	16523	0	-1.0256
KIAA0141	4	0.00037873	0.0013957	0.544251	49	4	-0.5282	0.99962	0.99963	1	19087	0	-0.5282
ARSF	4	0.00040472	0.0014859	0.547649	50	3	-0.67944	0.77613	0.77625	1	13862	1	-0.67944
SMPDL3B	4	0.00040607	0.0014937	0.547649	51	3	-0.70363	0.91009	0.90985	1	16786	0	-0.70363
UBTD1	4	0.0004097	0.0015066	0.547649	52	4	-0.80639	0.99959	0.9996	1	19086	0	-0.80639
PLD3	4	0.00042513	0.0015527	0.547649	53	2	-0.21761	0.12372	0.24385	1	4257	2	-0.21761
CCDC160	4	0.00042797	0.0015652	0.547649	54	4	-0.66022	0.99957	0.99959	1	19085	0	-0.66022
GCGR	4	0.00043693	0.0015973	0.547649	55	3	-1.1235	0.97913	0.97919	1	18469	0	-1.1235
ARL17B	4	0.00043898	0.0016051	0.547649	56	4	-0.80462	0.99956	0.99958	1	19084	0	-0.80462
LZTS1	4	0.00045141	0.0016585	0.555932	57	2	-0.56395	0.82909	0.82848	1	15013	0	-0.56395
ATP6AP1L	4	0.00046669	0.0017175	0.565807	58	4	-0.99815	0.99597	0.996	1	18958	0	-0.99815
TFCP2	4	0.00050451	0.0018605	0.594637	59	4	-0.74399	0.99596	0.996	1	18957	0	-0.74399
LYRM7	4	0.00050694	0.0018673	0.594637	60	3	-1.1784	0.96631	0.96626	1	18148	0	-1.1784
GDF11	4	0.0005573	0.002044	0.6016	61	2	-0.12024	0.16866	0.29311	1	5019	2	-0.12024
PROB1	4	0.0005576	0.0020455	0.6016	62	3	-0.57746	0.84834	0.84776	1	15401	0	-0.57746
NECAP1	4	0.00056939	0.0020958	0.6016	63	3	-0.93536	0.98172	0.98176	1	18550	0	-0.93536
PSIP1	4	0.00057448	0.0021114	0.6016	64	3	-0.75201	0.93527	0.93516	1	17412	0	-0.75201
UBE3B	4	0.00057746	0.0021253	0.6016	65	3	-1.4365	0.96091	0.96083	1	18011	0	-1.4365
TDRD5	4	0.00060969	0.0022378	0.6016	66	4	-0.90453	0.99939	0.9994	1	19082	0	-0.90453
CRTAP	4	0.00061069	0.0022425	0.6016	67	2	-0.3887	0.1211	0.24096	1	4214	1	-0.3887
PCYOX1L	4	0.00061226	0.0022487	0.6016	68	4	-0.74065	0.9927	0.99275	1	18850	0	-0.74065
APBB3	4	0.00061796	0.0022735	0.6016	69	3	-0.79827	0.94899	0.94894	1	17747	0	-0.79827
BBS12	4	0.00063448	0.0023269	0.6016	70	4	-0.58258	0.99937	0.99937	1	19081	0	-0.58258
CCDC175	4	0.00063896	0.0023445	0.6016	71	4	-0.71734	0.99936	0.99937	1	19080	0	-0.71734
SLC9A9	4	0.00064894	0.0023808	0.6016	72	4	-0.88216	0.99935	0.99936	1	19079	0	-0.88216
CCDC92	4	0.0006597	0.0024217	0.6016	73	4	-0.86614	0.99934	0.99935	1	19078	0	-0.86614
TET1	4	0.00066012	0.0024233	0.6016	74	3	-0.53399	0.62324	0.65911	1	11465	1	-0.53399
RBBP9	4	0.00066378	0.0024368	0.6016	75	1	0.066225	0.47674	0.57711	1	9882	1	0.066225
MSGN1	4	0.00066474	0.0024409	0.6016	76	4	-0.68044	0.99934	0.99934	1	19077	0	-0.68044
RNF121	4	0.00068172	0.0025047	0.6016	77	3	-0.62661	0.98406	0.98407	1	18613	0	-0.62661
OCIAD2	4	0.00069754	0.0025627	0.6016	78	4	-0.67956	0.9993	0.99931	1	19076	0	-0.67956
ENPP4	4	0.00069856	0.0025674	0.6016	79	3	-0.85691	0.97662	0.97662	1	18405	0	-0.85691
LUZP1	4	0.00070132	0.0025741	0.6016	80	3	-0.52159	0.97566	0.97561	1	18382	0	-0.52159
SCML2	4	0.00070569	0.0025938	0.6016	81	3	-0.46912	0.55284	0.61694	1	10661	1	-0.46912
CAPN6	4	0.00071225	0.0026155	0.6016	82	4	-0.58275	0.99929	0.99929	1	19075	0	-0.58275
CADM4	4	0.00071687	0.0026269	0.6016	83	3	-0.5909	0.10596	0.22439	1	3984	1	-0.5909
SMIM17	4	0.00072633	0.0026637	0.6016	84	4	-1.0025	0.99683	0.99683	1	18988	0	-1.0025
TK2	4	0.00073238	0.0026881	0.6016	85	4	-0.33259	0.99927	0.99927	1	19074	0	-0.33259
STAU1	4	0.00073807	0.0027078	0.6016	86	4	-0.4927	0.99926	0.99926	1	19073	0	-0.4927
B3GNT2	4	0.0007516	0.0027492	0.60379	87	4	-0.8758	0.99925	0.99925	1	19072	0	-0.8758
PRKAG3	4	0.00076996	0.0028171	0.606575	88	2	0.010725	0.37459	0.517	1	8727	2	0.010725
TRIQK	4	0.00077341	0.0028254	0.606575	89	4	-0.59878	0.99923	0.99922	1	19071	0	-0.59878
SCGB2A1	4	0.00079375	0.0029037	0.60983	90	3	-0.75443	0.85433	0.85382	1	15532	0	-0.75443
ICAM4	4	0.0008148	0.0029793	0.60983	91	2	-0.31086	0.28567	0.42037	1	7063	2	-0.31086
BEX4	4	0.00081794	0.0029928	0.60983	92	4	-0.47187	0.99918	0.99917	1	19070	0	-0.47187
TBRG1	4	0.00082304	0.0030104	0.60983	93	2	0.041961	0.22022	0.34955	1	5932	2	0.041961
SLC7A14	4	0.00082765	0.0030249	0.60983	94	3	-0.53555	0.9736	0.97354	1	18331	0	-0.53555
KCNQ1	4	0.00084308	0.0030762	0.60983	95	3	-0.92211	0.85307	0.85251	1	15501	0	-0.92211
GPHA2	4	0.00084697	0.0030923	0.60983	96	4	-0.90084	0.99915	0.99914	1	19069	0	-0.90084
CDY1	4	0.00084747	0.0030959	0.60983	97	3	-0.83405	0.94564	0.94556	1	17660	0	-0.83405
POMGNT2	4	0.00086583	0.0031628	0.611832	98	2	-0.47309	0.30928	0.44591	1	7484	2	-0.47309
IL4	4	0.00087612	0.0032016	0.611832	99	2	-0.31009	0.93776	0.93773	1	17467	0	-0.31009
FAT4	4	0.00087632	0.0032021	0.611832	100	4	-1.3263	0.99611	0.99615	1	18962	0	-1.3263
KRTAP4-6	4	0.00089895	0.0032819	0.617613	101	3	-1.3769	0.68742	0.70275	1	12361	1	-1.3769
TM4SF20	4	0.0009292	0.0033985	0.617613	102	2	-0.3754	0.36996	0.51191	1	8641	2	-0.3754
NDUFS4	4	0.00093298	0.003412	0.617613	103	4	-1.2041	0.99893	0.99893	1	19061	0	-1.2041
PRSS45	4	0.00094125	0.0034353	0.617613	104	4	-0.5659	0.99906	0.99905	1	19068	0	-0.5659
TEX2	4	0.00095558	0.0034897	0.617613	105	2	-0.49115	0.81547	0.8151	1	14710	0	-0.49115
VSX1	4	0.00095954	0.0035016	0.617613	106	3	-0.82077	0.67806	0.69594	1	12212	1	-0.82077
PLIN3	4	0.00096313	0.0035084	0.617613	107	4	-0.78258	0.99904	0.99903	1	19067	0	-0.78258
CHMP2B	4	0.00098228	0.0035654	0.617613	108	1	-0.05047	0.6993	0.7115	1	12545	1	-0.05047
NAA11	4	0.00098538	0.0035783	0.617613	109	3	-1.0034	0.90629	0.90599	1	16690	0	-1.0034
IQCG	4	0.0010117	0.0036716	0.617613	110	2	-0.59207	0.35272	0.49318	1	8299	2	-0.59207
ZRANB1	4	0.0010121	0.0036758	0.617613	111	4	-0.51495	0.99899	0.99898	1	19066	0	-0.51495
HOXC4	4	0.0010156	0.0036856	0.617613	112	4	-0.81719	0.99898	0.99898	1	19065	0	-0.81719
POU4F3	4	0.0010354	0.0037607	0.617613	113	2	-0.14362	0.80061	0.80023	1	14371	0	-0.14362
SOX18	4	0.0010424	0.0037851	0.617613	114	4	-0.7882	0.99896	0.99895	1	19064	0	-0.7882
MYO3B	4	0.0010424	0.0037851	0.617613	115	4	-0.82141	0.99879	0.99878	1	19055	0	-0.82141
ACCS	4	0.0010549	0.0038286	0.617613	116	3	-0.7385	0.60087	0.64511	1	11201	1	-0.7385
C2orf83	4	0.0010635	0.0038602	0.617613	117	4	-0.75543	0.99894	0.99893	1	19062	0	-0.75543
GAA	4	0.0010728	0.0038934	0.617613	118	4	-0.98479	0.99893	0.99892	1	19060	0	-0.98479
ATRNL1	4	0.0010861	0.0039431	0.617613	119	3	-0.67911	0.74202	0.74579	1	13237	1	-0.67911
TIMM8A	4	0.0010862	0.0039431	0.617613	120	3	-0.67224	0.96577	0.96573	1	18134	0	-0.67224
TNIP3	4	0.0010884	0.0039488	0.617613	121	3	-0.37724	0.98194	0.98198	1	18559	0	-0.37724
KLHDC8A	4	0.0010906	0.0039582	0.617613	122	3	-0.75821	0.53291	0.60598	1	10449	1	-0.75821
MYLIP	4	0.0011203	0.0040685	0.617613	123	4	-0.60798	0.99888	0.99887	1	19059	0	-0.60798
PACSIN1	4	0.0011281	0.0040939	0.617613	124	4	-0.78614	0.99887	0.99886	1	19058	0	-0.78614
FAM47A	4	0.0011286	0.004095	0.617613	125	3	-0.69807	0.97692	0.97694	1	18415	0	-0.69807
IRS4	4	0.0011357	0.0041167	0.617613	126	4	-0.61623	0.99886	0.99885	1	19057	0	-0.61623
ADAMTS15	4	0.0011373	0.0041209	0.617613	127	2	-0.45512	0.95558	0.95549	1	17890	0	-0.45512
KCNK17	4	0.0011415	0.0041375	0.617613	128	1	0.016463	0.776	0.77612	1	13859	1	0.016463
PSG5	4	0.0011622	0.0042131	0.622573	129	3	-0.85651	0.96762	0.96757	1	18191	0	-0.85651
AMFR	4	0.0011892	0.0043085	0.622573	130	4	-0.60502	0.99881	0.9988	1	19056	0	-0.60502
ATXN7L3B	4	0.0011946	0.0043256	0.622573	131	2	-0.49432	0.34924	0.48939	1	8240	1	-0.49432
CDK5RAP2	4	0.0012072	0.0043748	0.622573	132	3	-0.72504	0.22843	0.35843	1	6083	1	-0.72504
PCDHGA3	4	0.0012206	0.004424	0.622573	133	3	-0.59427	0.89834	0.89805	1	16507	0	-0.59427
SLC25A4	4	0.0012315	0.004467	0.622573	134	3	-1.2084	0.7083	0.71838	1	12685	1	-1.2084
PAPPA2	4	0.0012385	0.0044997	0.622573	135	4	-0.65343	0.99006	0.99009	1	18775	0	-0.65343
ZHX1-C8orf76	4	0.0012476	0.0045328	0.622573	136	2	-0.33978	0.83015	0.82953	1	15038	0	-0.33978
DDIT4	4	0.0012562	0.004551	0.622573	137	3	-0.63803	0.98467	0.98468	1	18630	0	-0.63803
OVGP1	4	0.0012717	0.0046178	0.622573	138	4	-0.49107	0.99873	0.99872	1	19054	0	-0.49107
KRTAP10-10	4	0.0012838	0.0046536	0.622573	139	2	-0.60702	0.048567	0.11604	0.941058	2326	1	-0.60702
RNF32	4	0.0012888	0.0046717	0.622573	140	4	-0.47578	0.99871	0.99871	1	19053	0	-0.47578
MDK	4	0.0012898	0.0046753	0.622573	141	3	-1.0749	0.92495	0.92476	1	17146	0	-1.0749
RASEF	4	0.0013007	0.0047142	0.622573	142	4	-0.53814	0.9987	0.9987	1	19052	0	-0.53814
CYBB	4	0.0013109	0.0047463	0.622573	143	4	-1.0581	0.99869	0.9987	1	19051	0	-1.0581
PCDHB5	4	0.0013279	0.0048132	0.622573	144	4	-1.0516	0.99867	0.99868	1	19050	0	-1.0516
PSMB8	4	0.0013364	0.0048391	0.622573	145	4	-0.62164	0.99866	0.99867	1	19049	0	-0.62164
LRRC55	4	0.0013451	0.0048686	0.622573	146	4	-0.45838	0.99865	0.99866	1	19048	0	-0.45838
CABLES1	4	0.0013472	0.0048754	0.622573	147	4	-0.8686	0.99865	0.99866	1	19047	0	-0.8686
TMEM114	4	0.0013538	0.0049013	0.622573	148	3	-0.53929	0.12072	0.24052	1	4208	1	-0.53929
PNMAL1	4	0.0013619	0.0049334	0.622573	149	3	-0.98619	0.96671	0.96667	1	18164	0	-0.98619
SGPL1	4	0.0013731	0.0049671	0.622573	150	4	-0.59289	0.99863	0.99863	1	19046	0	-0.59289
TICAM2	4	0.001375	0.0049717	0.622573	151	4	-0.56674	0.99862	0.99863	1	19045	0	-0.56674
FMR1	4	0.0013762	0.0049738	0.622573	152	4	-0.81191	0.99862	0.99863	1	19044	0	-0.81191
GCLC	4	0.0013828	0.0050028	0.622573	153	4	-0.7817	0.99862	0.99862	1	19042	0	-0.7817
TMEM218	4	0.0013886	0.0050179	0.622573	154	2	-0.38628	0.29067	0.42581	1	7156	2	-0.38628
RABAC1	4	0.0014173	0.0051163	0.626465	155	3	-0.95848	0.95435	0.95424	1	17863	0	-0.95848
CCDC71	4	0.0014197	0.0051267	0.626465	156	4	-0.67187	0.9933	0.99335	1	18869	0	-0.67187
PNPLA4	4	0.0014373	0.0051977	0.626465	157	3	-0.61651	0.80875	0.80837	1	14563	0	-0.61651
NMNAT3	4	0.0014599	0.0052749	0.626465	158	3	-0.37514	0.98569	0.98569	1	18659	0	-0.37514
RNF41	4	0.0014788	0.0053454	0.626465	159	3	-0.64666	0.73608	0.74077	1	13133	1	-0.64666
GAB1	4	0.0014791	0.0053459	0.626465	160	4	-0.71114	0.99852	0.99853	1	19041	0	-0.71114
MAP7D1	4	0.0014859	0.0053682	0.626465	161	3	-0.46413	0.98399	0.98399	1	18611	0	-0.46413
SERPINA11	4	0.001496	0.0054143	0.626465	162	4	-0.66061	0.9985	0.99852	1	19040	0	-0.66061
ZNF600	4	0.0015106	0.0054682	0.626465	163	4	-0.65838	0.99849	0.99851	1	19039	0	-0.65838
TBC1D20	4	0.0015129	0.0054788	0.626465	164	1	-0.11523	0.58892	0.63783	1	11071	1	-0.11523
GXYLT2	4	0.0015145	0.0054847	0.626465	165	4	-0.65356	0.99849	0.9985	1	19038	0	-0.65356
PPM1A	4	0.0015348	0.0055563	0.626465	166	3	-1.1725	0.92233	0.92219	1	17089	0	-1.1725
DAZAP2	4	0.0015412	0.005578	0.626465	167	4	-0.86375	0.99846	0.99848	1	19037	0	-0.86375
VPS37B	4	0.0015497	0.0056101	0.626465	168	4	-0.70181	0.99845	0.99847	1	19036	0	-0.70181
ANKRD27	4	0.001566	0.005664	0.626465	169	2	-0.29106	0.83358	0.83297	1	15119	0	-0.29106
PRDM16	4	0.0015672	0.0056713	0.626465	170	3	-0.64343	0.58609	0.63615	1	11029	1	-0.64343
TYR	4	0.0015684	0.0056749	0.626465	171	4	-0.50437	0.99843	0.99845	1	19035	0	-0.50437
CLPSL1	4	0.0015824	0.0057231	0.626465	172	2	-0.85947	0.44605	0.56221	1	9582	1	-0.85947
SCNN1G	4	0.0015875	0.0057418	0.626465	173	4	-0.7063	0.99438	0.99443	1	18903	0	-0.7063
OR13C2	4	0.0016191	0.0058542	0.626465	174	2	-0.18419	0.85406	0.85354	1	15527	0	-0.18419
GSTK1	4	0.0016255	0.0058822	0.626465	175	3	-0.55478	0.37182	0.51394	1	8670	1	-0.55478
HOXA5	4	0.001649	0.0059604	0.626465	176	4	-1.0229	0.99835	0.99836	1	19034	0	-1.0229
LIPI	4	0.0016549	0.0059869	0.626465	177	4	-0.85159	0.99835	0.99835	1	19033	0	-0.85159
IQCA1	4	0.001656	0.005992	0.626465	178	3	-0.62166	0.93277	0.93256	1	17351	0	-0.62166
TKTL1	4	0.0016569	0.0059941	0.626465	179	4	-0.51148	0.99834	0.99835	1	19032	0	-0.51148
GCK	4	0.0016617	0.0060081	0.626465	180	4	-0.54088	0.99834	0.99835	1	19031	0	-0.54088
PCDHGB4	4	0.0016705	0.0060371	0.626465	181	3	-0.52185	0.79222	0.79182	1	14195	1	-0.52185
AGAP6	4	0.0016721	0.0060418	0.626465	182	1	0.5255	0.048055	0.11504	0.94052	2310	2	0.5255
KCNG2	4	0.0016722	0.0060418	0.626465	183	2	-0.54276	0.87449	0.87406	1	15959	0	-0.54276
GSTA2	4	0.0016777	0.0060584	0.626465	184	4	-0.53694	0.99832	0.99834	1	19030	0	-0.53694
H2AFZ	4	0.00168	0.0060656	0.626465	185	3	-0.53668	0.77663	0.77672	1	13876	1	-0.53668
PHYHIP	4	0.0016919	0.0061061	0.627249	186	3	-0.55106	0.98025	0.98031	1	18507	0	-0.55106
C2orf80	4	0.0017023	0.0061439	0.62776	187	3	-1.0323	0.88347	0.88305	1	16144	0	-1.0323
CT47A10	4	0.0017341	0.0062641	0.633897	188	4	-0.81096	0.99827	0.99828	1	19029	0	-0.81096
MSANTD3-TMEFF1	4	0.0017458	0.0063035	0.633897	189	3	-0.58102	0.83233	0.8317	1	15087	0	-0.58102
KRTAP6-3	4	0.0017472	0.0063097	0.633897	190	4	-0.74401	0.99825	0.99827	1	19028	0	-0.74401
BTK	4	0.0017561	0.0063366	0.633897	191	3	-0.88865	0.96564	0.96558	1	18129	0	-0.88865
CT45A6	4	0.0017661	0.0063765	0.634566	192	4	-0.70679	0.99823	0.99826	1	19027	0	-0.70679
TMEM177	4	0.0017845	0.0064532	0.63887	193	4	-0.66963	0.99822	0.99824	1	19026	0	-0.66963
THAP3	4	0.0018074	0.0065216	0.639325	194	4	-0.70869	0.98939	0.98943	1	18743	0	-0.70869
ZNF646	4	0.0018086	0.0065247	0.639325	195	4	-0.65536	0.99819	0.99822	1	19025	0	-0.65536
OR52E6	4	0.0018263	0.0065849	0.641923	196	3	-0.52385	0.94291	0.94283	1	17594	0	-0.52385
ZNF532	4	0.0018519	0.0066818	0.648063	197	3	-0.56256	0.98084	0.98088	1	18524	0	-0.56256
MTRNR2L5	4	0.0018783	0.0067673	0.650285	198	4	-0.81976	0.99812	0.99814	1	19024	0	-0.81976
ZNF221	4	0.0018843	0.006789	0.650285	199	3	-0.80345	0.91608	0.91588	1	16947	0	-0.80345
ABHD2	4	0.0019082	0.0068756	0.650285	200	4	-0.60232	0.99809	0.99812	1	19023	0	-0.60232
SRRM3	4	0.0019171	0.0069129	0.650285	201	3	-0.96316	0.38232	0.52543	1	8867	1	-0.96316
LMO1	4	0.0019226	0.0069326	0.650285	202	3	-0.54192	0.88086	0.88038	1	16096	0	-0.54192
ARHGAP44	4	0.0019253	0.0069429	0.650285	203	3	-0.60579	0.71431	0.72302	1	12788	1	-0.60579
KLHL2	4	0.001936	0.0069756	0.650285	204	4	-0.46492	0.99806	0.99808	1	19022	0	-0.46492
MAGEB16	4	0.0019373	0.0069771	0.650285	205	3	-0.45677	0.80066	0.80028	1	14374	0	-0.45677
RBCK1	4	0.0019496	0.0070243	0.650285	206	3	-0.9647	0.64838	0.67539	1	11808	1	-0.9647
SPINK1	4	0.0019559	0.007045	0.650285	207	4	-0.5911	0.99804	0.99806	1	19021	0	-0.5911
FAM89A	4	0.0019904	0.0071704	0.653899	208	3	-0.92897	0.96202	0.96194	1	18039	0	-0.92897
IGF1	4	0.0020073	0.0072336	0.653899	209	4	-0.61346	0.99799	0.99801	1	19020	0	-0.61346
KLK9	4	0.0020227	0.0072917	0.653899	210	4	-0.35227	0.99798	0.998	1	19019	0	-0.35227
RCAN1	4	0.002042	0.0073492	0.653899	211	4	-0.46873	0.99796	0.99798	1	19018	0	-0.46873
MRC2	4	0.0020434	0.0073544	0.653899	212	3	-0.47038	0.2841	0.41864	1	7034	1	-0.47038
DAGLA	4	0.0020466	0.0073637	0.653899	213	4	-0.95412	0.99795	0.99798	1	19017	0	-0.95412
DOT1L	4	0.002051	0.0073761	0.653899	214	4	-0.72546	0.99795	0.99797	1	19016	0	-0.72546
BAHD1	4	0.0020538	0.007386	0.653899	215	4	-0.50952	0.99795	0.99797	1	19015	0	-0.50952
ZNF280C	4	0.0020603	0.0074083	0.653899	216	3	-0.84981	0.85119	0.85063	1	15462	0	-0.84981
KMT2C	4	0.0020642	0.0074264	0.653899	217	2	-0.397	0.93802	0.93799	1	17471	0	-0.397
CNDP1	4	0.0020964	0.0075528	0.661981	218	2	-0.26254	0.86471	0.86429	1	15764	0	-0.26254
SHROOM3	4	0.002117	0.0076269	0.665423	219	4	-0.48088	0.99788	0.9979	1	19014	0	-0.48088
HAS1	4	0.0021495	0.0077435	0.668971	220	3	-0.4898	0.98338	0.98341	1	18596	0	-0.4898
CLEC12A	4	0.0021555	0.007758	0.668971	221	4	-0.53152	0.99784	0.99787	1	19013	0	-0.53152
RHBDD2	4	0.002164	0.0077938	0.668971	222	3	-1.0455	0.90391	0.90358	1	16631	0	-1.0455
ARFIP1	4	0.0021772	0.0078332	0.668971	223	3	-0.92881	0.8552	0.8547	1	15564	0	-0.92881
ADAM12	4	0.0021924	0.0078803	0.668971	224	3	-0.90504	0.94186	0.94179	1	17561	0	-0.90504
DLK1	4	0.0022025	0.0079166	0.668971	225	1	-0.071844	0.61028	0.65082	1	11299	1	-0.071844
UGT2B4	4	0.0022114	0.0079477	0.668971	226	4	-0.63768	0.99675	0.99676	1	18982	0	-0.63768
CAV2	4	0.0022276	0.0080119	0.67076	227	4	-0.88683	0.99777	0.99779	1	19012	0	-0.88683
TOX	4	0.0022526	0.0080969	0.67076	228	3	-0.48568	0.75929	0.76084	1	13535	1	-0.48568
SYNJ2	4	0.0022555	0.0081063	0.67076	229	1	0.42271	0.070839	0.15986	1	3011	2	0.42271
CSGALNACT1	4	0.0022564	0.0081094	0.67076	230	4	-0.48437	0.99774	0.99776	1	19011	0	-0.48437
PHLDA3	4	0.0022737	0.0081658	0.67252	231	2	-0.68571	0.34984	0.49006	1	8250	1	-0.68571
AHSP	4	0.0023085	0.0082912	0.678091	232	3	-0.66083	0.98424	0.98425	1	18619	0	-0.66083
ADGRF2	4	0.0023124	0.0083083	0.678091	233	4	-0.54299	0.99769	0.99769	1	19010	0	-0.54299
PRKG2	4	0.0023214	0.00834	0.678091	234	4	-0.65193	0.99768	0.99769	1	19009	0	-0.65193
AS3MT	4	0.0023403	0.0084052	0.678384	235	4	-0.58793	0.99766	0.99767	1	19008	0	-0.58793
DYNC1LI2	4	0.0023468	0.008427	0.678384	236	3	-0.51895	0.70144	0.7131	1	12576	1	-0.51895
GRM2	4	0.0023616	0.0084788	0.678384	237	2	-0.30323	0.16347	0.28739	1	4921	1	-0.30323
CRH	4	0.0023635	0.0084856	0.678384	238	4	-0.91634	0.99764	0.99764	1	19007	0	-0.91634
B3GALNT2	4	0.0023745	0.0085275	0.678899	239	2	-0.51512	0.18877	0.31514	1	5362	1	-0.51512
CHAC1	4	0.0023947	0.0086058	0.682285	240	4	-1.0102	0.99761	0.99761	1	19006	0	-1.0102
CPXCR1	4	0.0024314	0.0087255	0.688655	241	4	-0.42604	0.99757	0.99757	1	19005	0	-0.42604
SPRED2	4	0.0024416	0.0087607	0.688655	242	4	-0.76194	0.99756	0.99756	1	19004	0	-0.76194
ARMS2	4	0.0024509	0.0087949	0.688655	243	3	-0.54617	0.73537	0.74021	1	13123	1	-0.54617
TFDP2	4	0.0024718	0.0088659	0.688655	244	3	-0.87191	0.6181	0.65582	1	11403	1	-0.87191
DSG1	4	0.0024898	0.0089188	0.688655	245	4	-0.80483	0.99751	0.99752	1	19003	0	-0.80483
C9orf156	4	0.0025096	0.0089789	0.688655	246	3	-0.99382	0.9283	0.9281	1	17244	0	-0.99382
OR1D2	4	0.0025311	0.0090473	0.688655	247	2	-0.79836	0.9533	0.95319	1	17843	0	-0.79836
MTUS1	4	0.0025503	0.0091136	0.688655	248	2	-0.43023	0.61623	0.65462	1	11373	1	-0.43023
C11orf91	4	0.0025535	0.0091214	0.688655	249	3	-0.49889	0.86168	0.86126	1	15695	0	-0.49889
RHOU	4	0.0025663	0.0091634	0.688655	250	3	-0.56675	0.52737	0.60304	1	10396	1	-0.56675
UBE2E1	4	0.0025736	0.0091872	0.688655	251	2	-0.052556	0.33388	0.47264	1	7943	1	-0.052556
PRM3	4	0.0025868	0.0092323	0.688655	252	4	-0.42766	0.99741	0.99742	1	19002	0	-0.42766
TRPA1	4	0.0025984	0.009267	0.688655	253	4	-0.44179	0.9974	0.99741	1	19001	0	-0.44179
STAT6	4	0.0026124	0.0093141	0.688655	254	3	-0.76128	0.64595	0.67378	1	11772	1	-0.76128
NOX4	4	0.0026248	0.0093566	0.688655	255	4	-0.61403	0.99738	0.99738	1	19000	0	-0.61403
NIPAL1	4	0.0026266	0.0093623	0.688655	256	1	0.13203	0.2786	0.41275	1	6939	2	0.13203
RELT	4	0.0026372	0.0093981	0.688655	257	2	-0.41617	0.7135	0.72238	1	12771	1	-0.41617
CYS1	4	0.0026421	0.0094152	0.688655	258	2	-0.26109	0.4462	0.56228	1	9585	1	-0.26109
RWDD2B	4	0.0026469	0.0094323	0.688655	259	2	-0.24274	0.74222	0.74596	1	13238	1	-0.24274
KRTAP1-1	4	0.0026514	0.0094447	0.688655	260	3	-0.77217	0.85638	0.8559	1	15590	0	-0.77217
ZNF746	4	0.0026607	0.0094712	0.688655	261	3	-0.68717	0.95642	0.95636	1	17914	0	-0.68717
CORIN	4	0.0026698	0.0095033	0.688655	262	3	-0.44768	0.79153	0.79113	1	14187	1	-0.44768
EXOSC6	4	0.0026797	0.0095375	0.688655	263	2	-0.66836	0.84654	0.84592	1	15358	0	-0.66836
OR13D1	4	0.0026959	0.0095971	0.688655	264	2	-0.34991	0.64293	0.6718	1	11727	1	-0.34991
TCEAL6	4	0.002712	0.009653	0.688655	265	3	-0.78515	0.58113	0.63319	1	10967	1	-0.78515
RBMY1E	4	0.0027124	0.0096536	0.688655	266	4	-0.59079	0.99729	0.9973	1	18999	0	-0.59079
CTSA	4	0.0027256	0.0097017	0.688655	267	3	-0.76757	0.70595	0.71654	1	12652	1	-0.76757
PROCA1	4	0.0027327	0.0097256	0.688655	268	2	-0.21574	0.17853	0.30397	1	5191	1	-0.21574
CDH23	4	0.0027553	0.0098054	0.688655	269	3	-0.89392	0.94234	0.94227	1	17580	0	-0.89392
PAIP2B	4	0.0027758	0.0098831	0.688655	270	4	-0.79947	0.99722	0.99723	1	18998	0	-0.79947
ACSF3	4	0.0027786	0.0098961	0.688655	271	3	-0.49643	0.78719	0.78688	1	14091	1	-0.49643
MKS1	3	0.002833	0.0078839	0.668971	272	3	-1.6257	0.99593	0.99603	1	18956	0	-1.6257
CLCN4	4	0.0028333	0.010092	0.688655	273	3	-0.82405	0.9524	0.95229	1	17815	0	-0.82405
[truncated: 18,834 more rows]

## Sheet: 8.Schneider_33deg Res FDR <0.25
id	pos|score	pos|p-value	pos|fdr	pos|rank	pos|goodsgrna	pos|lfc
[truncated: 552 more rows]

[truncated: 20 more sheets: 9.Schneider_37deg_MAGECK, 10.Schneider_37degRes FDR <0.25, 11.Schneider Common FDR<0.25, 12.Wang_cov_combined MAGECK, 13Wang_cov_combinedRESFDR <0.25, 14Baggen_high_stringency MAGECK, 15Baggen High FDR <0.25, 16.Baggen_low_stringency MAGECK, 17. BaggenLowFDR<0.25, 18.Grodzki SARS Study 1, 19.Grodzki SARS Study 2, 20.Comparison of all, 21.2 or more studies, 22. 2 or more summary, 23. 2 or more sorted, 24.GO enrichment process, 25.GO enrichment cellular , 26.GO Molecular Function, 27.KEGG enrichment, 28. Strings Cluster]
